# Supplementary material for: Control of Gene Expression by Proteins That Bind Many Alternative Nucleic Acid Structures Through the Same Domain
Source: Int J Mol Sci. 2025 Dec 26;27(1):272. doi: 10.3390/ijms27010272 (PMC12785367; doi:10.3390/ijms27010272)
Supplement: Supplementary file 1 [file ijms-27-00272-s001.zip]

Archive with 37 entries (37 files):
- Figure-2D-OCT4-251-288x1-CG8x2-Mgx12-Kx6-Znx4-S1076865862-model-0.pdb
- Figure-2E-SOX2-43-105x2-2xrtel46x1-Kx3-S528133945-model-0.pdb
- Figure-2F-SOX2-44-10-6dCG8x1-Mgx12-Kx6-Znx4-S1076865862-model-0.pdb
- Figure-2G-OCT4-230-289-SOX2-43-105-2xrtel46x1-Kx3-S528133945-model-0.pdb
- Figure-2H-OCT4--230-289-SOX2-44-106-CG8-Mgx12-Kx6-Znx4-S1076865862,-model-0.pdb
- Figure-2I-KLF4-445-484x1-rtel21x1-Znx2-Kx3-S528133945-model-0.pdb
- Figure-2J-KLF4-445-484-dCG8x2-Mgx12-Kx6-Znx4-S1076865862-model-3.pdb
- Figure-3A-MYOD-109-160-MYF5-83-134-G4C2x3G4x1-Kx3-S528133945-model-0.pdb
- Figure-3B-MYOD-109-160x2-dMeR13-CG8x2-Mgx12-Kx6-Znx4-S1076865862-model-0.pdb
- Figure-3C-ETS1-334-415x1-rtel21x1-Kx3-S528133945-model-1.pdb
- Figure-3D-ETS1-334-415x2-dCG8x2-Mgx12-Kx6-Znx4-S1076865862-model-1.pdb
- Figure-3E-P53-92-295x1-rtel21x1-Kx3-S528133945-model-1.pdb
- Figure-3F-P53-362-388x2-CG8x2-Mgx12-Kx6-Znx4-S1076865862-model-0.pdb
- Figure-3G-Fos-134-210-Jun-241-311-rtel21x1-Kx3-S528133945-model-0.pdb
- Figure-3H-Fos-dMeR155-134-210-Jun-dMeR263-270-241-311-CG6x2-Mgx12-Kx6-Znx41-Kx3-S1076865862-model-1.pdb
- Figure-4A-NRF2-497-560x2-dMeR19-21-CG8x2-Mgx12-Kx6-Znx4-S1076865862-model-3.pdb
- Figure-4B-BACH1-559-620x2-dMer47-49-CG8x2-Mgx12-Kx6-Znx4-S1076865862-model-2.pdb
- Figure-4C-MAFF-51-114x2-dMeR19-22-CG8x2-Mgx12-Kx6-Znx4-S1076865862-model-1.pdb
- Figure-4D-MAFG-26-125-dMeR69-72-CG6x2-Mgx12-Kx6-Znx4-S1076865862-model-1.pdb
- Figure-4I-MAX-23-71x2-dMeR36-CG6-Mgx12-Kx6-Znx4-S1076865862-model-3.pdb
- Figure-4J-MAX-MYC-3-CG6-Mgx12-Kx6-Znx4-S1076865862-model-0.pdb
- Figure-4K-MYC-MAX-4-CG6-Mgx12-Kx6-Znx4-S1076865862-model-0.pdb
- Figure-4L-MAD1-58-108x2-dMeR14-CG8x2-Mgx12-Kx6-Znx4-S1076865862-model-4.pdb
- Figure-4M-MAD1-MAX-1x2-dMeR13-14-CG8x2-Mgx12-Kx6-Znx4-S1076865862-model-1.pdb
- Figure-4N-MAD1-MYC-1x2-dMeR14-CG8x2-Mgx12-Kx6-Znx4-S1076865862-model-0.pdb
- Figure-5A-Zax2-CG8x2-Mgx12-Kx6-Znx4-S1076865862-model-1.pdb
- Figure-5B-NRF2-455-566x2-Zax2-CG8x2-Mgx12-Kx6-Znx2-S1076865862-model-0.pdb
- Figure-5C-NRF2-455-566x2-Zax2-CG8x2-Mgx12-Kx6-Znx2-S1076865862-model-0.pdb
- Figure-5D-BACH1-537-620-MAFF-30-114-Zax2-CG8x2-Mgx12-Kx6-Znx4-S1076865862-model-0.pdb
- Figure-5E-MAX-23-74-MYC-369-421-Zax2-CG10x2-Mgx12-Kx6-Znx4-S1076865862-model-0.pdb
- Figure-5F-MAX-23-74-MAD1-58-108-Zax2-CG8x2-Mgx12-Kx6-Znx4-S1076865862-model-0.pdb
- Figure-5GMAX-MYC-24-Zax2-CG8x2-Mgx12-Kx6-Znx4-S1076865862-model-0.pdb
- Figure-5H-MAX-MYC-22-Zax2-CG8x2-Mgx12-Kx6-Znx4-S1076865862-model-0.pdb
- AlphaFold V3 screenshot c-MYC-Z-DNA.jpg
- Figure-2A-MYC-369-421x2-x1-rtel21x1-Kx3-S528133945-model-0.pdb
- Figure-2B-MYC-369-421-x2GuG6x2-Mgx12-Kx6-Znx4-S1076865862-model-1.pdb
- Figure-2C-OCT4-230-289x2-2xrtel46x1-Kx3-S528133945-model-1.pdb
