# Supplementary material for: Control of Gene Expression by Proteins That Bind Many Alternative Nucleic Acid Structures Through the Same Domain
Source: Int J Mol Sci. 2025 Dec 26;27(1):272. doi: 10.3390/ijms27010272 (PMC12785367; doi:10.3390/ijms27010272)
Supplement: Supplementary file 1 [file ijms-27-00272-s001.zip › Figure-2D-OCT4-251-288x1-CG8x2-Mgx12-Kx6-Znx4-S1076865862-model-0.pdb]

TITLE fold_oct4_251_288x1_cg8x2_mgx12_kx6_znx4_s1076865862_model_0.cif          
MODEL 1                                                                         
ATOM      1  N   ARG A   1      10.869 -13.119   6.023  1.00 47.03           N
ATOM      2 CA   ARG A   1       9.755 -13.557   5.194  1.00 56.65           C
ATOM      3  C   ARG A   1       8.949 -12.365   4.691  1.00 58.30           C
ATOM      4  O   ARG A   1       8.683 -11.431   5.447  1.00 55.69           O
ATOM      5 CB   ARG A   1       8.831 -14.485   5.972  1.00 55.08           C
ATOM      6 CG   ARG A   1       9.359 -15.863   6.221  1.00 48.33           C
ATOM      7 CD   ARG A   1       8.216 -16.824   6.439  1.00 41.40           C
ATOM      8 NE   ARG A   1       7.400 -16.939   5.242  1.00 37.08           N
ATOM      9 CZ   ARG A   1       7.265 -18.030   4.523  1.00 33.47           C
ATOM     10 NH1  ARG A   1       7.916 -19.141   4.869  1.00 33.58           N
ATOM     11 NH2  ARG A   1       6.497 -18.032   3.473  1.00 32.73           N
ATOM     12  N   LYS A   2       8.584 -12.418   3.434  1.00 50.63           N
ATOM     13 CA   LYS A   2       7.751 -11.375   2.862  1.00 54.33           C
ATOM     14  C   LYS A   2       6.318 -11.867   2.742  1.00 54.99           C
ATOM     15  O   LYS A   2       6.063 -12.931   2.180  1.00 52.24           O
ATOM     16 CB   LYS A   2       8.278 -10.938   1.503  1.00 51.50           C
ATOM     17 CG   LYS A   2       9.336  -9.852   1.559  1.00 45.36           C
ATOM     18 CD   LYS A   2       9.680  -9.328   0.182  1.00 41.70           C
ATOM     19 CE   LYS A   2      10.409 -10.359  -0.635  1.00 36.14           C
ATOM     20 NZ   LYS A   2      10.818  -9.832  -1.963  1.00 32.62           N
ATOM     21  N   ARG A   3       5.406 -11.095   3.287  1.00 56.62           N
ATOM     22 CA   ARG A   3       3.994 -11.372   3.123  1.00 60.30           C
ATOM     23  C   ARG A   3       3.648 -11.241   1.644  1.00 61.01           C
ATOM     24  O   ARG A   3       4.019 -10.263   0.995  1.00 58.63           O
ATOM     25 CB   ARG A   3       3.156 -10.400   3.955  1.00 57.39           C
ATOM     26 CG   ARG A   3       1.663 -10.601   3.818  1.00 50.89           C
ATOM     27 CD   ARG A   3       0.900  -9.425   4.415  1.00 49.00           C
ATOM     28 NE   ARG A   3       1.079  -9.336   5.859  1.00 44.68           N
ATOM     29 CZ   ARG A   3       0.845  -8.249   6.577  1.00 41.47           C
ATOM     30 NH1  ARG A   3       0.432  -7.145   5.991  1.00 39.50           N
ATOM     31 NH2  ARG A   3       1.033  -8.262   7.879  1.00 37.22           N
ATOM     32  N   LYS A   4       2.944 -12.236   1.113  1.00 57.94           N
ATOM     33 CA   LYS A   4       2.559 -12.195  -0.285  1.00 61.43           C
ATOM     34  C   LYS A   4       1.618 -11.024  -0.518  1.00 62.38           C
ATOM     35  O   LYS A   4       0.676 -10.808   0.243  1.00 59.56           O
ATOM     36 CB   LYS A   4       1.902 -13.513  -0.688  1.00 58.13           C
ATOM     37 CG   LYS A   4       1.662 -13.642  -2.190  1.00 50.90           C
ATOM     38 CD   LYS A   4       1.242 -15.046  -2.558  1.00 44.85           C
ATOM     39 CE   LYS A   4       1.089 -15.210  -4.050  1.00 37.39           C
ATOM     40 NZ   LYS A   4       0.748 -16.604  -4.432  1.00 33.06           N
ATOM     41  N   ARG A   5       1.899 -10.258  -1.558  1.00 61.16           N
ATOM     42 CA   ARG A   5       1.095  -9.079  -1.844  1.00 63.67           C
ATOM     43  C   ARG A   5      -0.337  -9.474  -2.193  1.00 64.22           C
ATOM     44  O   ARG A   5      -0.569 -10.349  -3.026  1.00 60.68           O
ATOM     45 CB   ARG A   5       1.708  -8.273  -2.983  1.00 60.43           C
ATOM     46 CG   ARG A   5       0.856  -7.106  -3.425  1.00 54.47           C
ATOM     47 CD   ARG A   5       1.643  -6.165  -4.314  1.00 54.33           C
ATOM     48 NE   ARG A   5       2.780  -5.604  -3.611  1.00 48.85           N
ATOM     49 CZ   ARG A   5       2.727  -4.538  -2.833  1.00 46.60           C
ATOM     50 NH1  ARG A   5       1.579  -3.900  -2.673  1.00 43.68           N
ATOM     51 NH2  ARG A   5       3.814  -4.121  -2.222  1.00 41.33           N
ATOM     52  N   THR A   6      -1.273  -8.812  -1.552  1.00 67.12           N
ATOM     53 CA   THR A   6      -2.679  -9.046  -1.821  1.00 68.93           C
ATOM     54  C   THR A   6      -3.074  -8.340  -3.108  1.00 69.39           C
ATOM     55  O   THR A   6      -2.825  -7.144  -3.270  1.00 66.50           O
ATOM     56 CB   THR A   6      -3.560  -8.548  -0.677  1.00 66.04           C
ATOM     57 OG1  THR A   6      -3.153  -9.160   0.550  1.00 60.11           O
ATOM     58 CG2  THR A   6      -5.020  -8.881  -0.951  1.00 58.32           C
ATOM     59  N   SER A   7      -3.675  -9.090  -4.020  1.00 64.02           N
ATOM     60 CA   SER A   7      -4.193  -8.512  -5.241  1.00 64.76           C
ATOM     61  C   SER A   7      -5.684  -8.263  -5.047  1.00 66.30           C
ATOM     62  O   SER A   7      -6.482  -9.195  -5.042  1.00 64.13           O
ATOM     63 CB   SER A   7      -3.953  -9.434  -6.430  1.00 59.54           C
ATOM     64 OG   SER A   7      -4.375  -8.833  -7.635  1.00 52.99           O
ATOM     65  N   ILE A   8      -6.042  -7.002  -4.849  1.00 75.67           N
ATOM     66 CA   ILE A   8      -7.420  -6.659  -4.538  1.00 74.84           C
ATOM     67  C   ILE A   8      -8.225  -6.564  -5.827  1.00 74.75           C
ATOM     68  O   ILE A   8      -7.892  -5.802  -6.737  1.00 72.14           O
ATOM     69 CB   ILE A   8      -7.497  -5.343  -3.756  1.00 72.62           C
ATOM     70 CG1  ILE A   8      -6.738  -5.475  -2.440  1.00 71.02           C
ATOM     71 CG2  ILE A   8      -8.958  -4.971  -3.492  1.00 68.78           C
ATOM     72 CD1  ILE A   8      -6.753  -4.210  -1.591  1.00 66.12           C
ATOM     73  N   GLU A   9      -9.292  -7.340  -5.887  1.00 75.23           N
ATOM     74 CA   GLU A   9     -10.200  -7.348  -7.013  1.00 76.25           C
ATOM     75  C   GLU A   9     -10.714  -5.941  -7.297  1.00 77.38           C
ATOM     76  O   GLU A   9     -10.948  -5.153  -6.378  1.00 74.95           O
ATOM     77 CB   GLU A   9     -11.356  -8.308  -6.725  1.00 71.50           C
ATOM     78 CG   GLU A   9     -12.361  -8.486  -7.834  1.00 65.17           C
ATOM     79 CD   GLU A   9     -13.487  -9.427  -7.437  1.00 60.30           C
ATOM     80 OE1  GLU A   9     -13.345 -10.121  -6.413  1.00 54.82           O
ATOM     81 OE2  GLU A   9     -14.507  -9.472  -8.156  1.00 56.93           O
ATOM     82  N   ASN A  10     -10.876  -5.608  -8.573  1.00 79.17           N
ATOM     83 CA   ASN A  10     -11.296  -4.264  -8.952  1.00 80.24           C
ATOM     84  C   ASN A  10     -12.606  -3.856  -8.295  1.00 81.90           C
ATOM     85  O   ASN A  10     -12.765  -2.711  -7.862  1.00 79.95           O
ATOM     86 CB   ASN A  10     -11.411  -4.148 -10.474  1.00 76.88           C
ATOM     87 CG   ASN A  10     -10.072  -3.967 -11.152  1.00 73.04           C
ATOM     88 OD1  ASN A  10      -9.095  -3.553 -10.532  1.00 65.47           O
ATOM     89 ND2  ASN A  10     -10.015  -4.269 -12.447  1.00 64.45           N
ATOM     90  N   ARG A  11     -13.557  -4.787  -8.217  1.00 86.86           N
ATOM     91 CA   ARG A  11     -14.840  -4.478  -7.588  1.00 88.87           C
ATOM     92  C   ARG A  11     -14.654  -4.163  -6.106  1.00 90.80           C
ATOM     93  O   ARG A  11     -15.280  -3.243  -5.575  1.00 88.84           O
ATOM     94 CB   ARG A  11     -15.803  -5.653  -7.756  1.00 86.27           C
ATOM     95 CG   ARG A  11     -17.211  -5.371  -7.268  1.00 76.97           C
ATOM     96 CD   ARG A  11     -18.081  -6.617  -7.309  1.00 74.77           C
ATOM     97 NE   ARG A  11     -17.624  -7.609  -6.351  1.00 67.11           N
ATOM     98 CZ   ARG A  11     -17.952  -7.629  -5.069  1.00 61.42           C
ATOM     99 NH1  ARG A  11     -18.749  -6.686  -4.581  1.00 56.22           N
ATOM    100 NH2  ARG A  11     -17.486  -8.564  -4.271  1.00 53.81           N
ATOM    101  N   VAL A  12     -13.779  -4.905  -5.449  1.00 93.35           N
ATOM    102 CA   VAL A  12     -13.519  -4.670  -4.032  1.00 94.24           C
ATOM    103  C   VAL A  12     -12.824  -3.329  -3.843  1.00 95.75           C
ATOM    104  O   VAL A  12     -13.128  -2.585  -2.905  1.00 94.67           O
ATOM    105 CB   VAL A  12     -12.683  -5.822  -3.437  1.00 92.20           C
ATOM    106 CG1  VAL A  12     -12.282  -5.502  -2.010  1.00 87.63           C
ATOM    107 CG2  VAL A  12     -13.472  -7.118  -3.495  1.00 87.35           C
ATOM    108  N   ARG A  13     -11.882  -3.003  -4.714  1.00 93.48           N
ATOM    109 CA   ARG A  13     -11.213  -1.710  -4.627  1.00 93.31           C
ATOM    110  C   ARG A  13     -12.219  -0.572  -4.773  1.00 94.77           C
ATOM    111  O   ARG A  13     -12.139   0.429  -4.060  1.00 94.66           O
ATOM    112 CB   ARG A  13     -10.122  -1.587  -5.691  1.00 91.71           C
ATOM    113 CG   ARG A  13      -9.480  -0.205  -5.729  1.00 84.68           C
ATOM    114 CD   ARG A  13      -8.314  -0.135  -6.683  1.00 81.64           C
ATOM    115 NE   ARG A  13      -7.210  -0.979  -6.262  1.00 74.62           N
ATOM    116 CZ   ARG A  13      -6.021  -1.017  -6.845  1.00 69.58           C
ATOM    117 NH1  ARG A  13      -5.772  -0.243  -7.883  1.00 63.23           N
ATOM    118 NH2  ARG A  13      -5.076  -1.828  -6.386  1.00 62.18           N
ATOM    119  N   GLY A  14     -13.146  -0.708  -5.713  1.00 94.63           N
ATOM    120 CA   GLY A  14     -14.181   0.304  -5.881  1.00 95.28           C
ATOM    121  C   GLY A  14     -15.001   0.467  -4.624  1.00 96.41           C
ATOM    122  O   GLY A  14     -15.353   1.588  -4.237  1.00 95.86           O
ATOM    123  N   ASN A  15     -15.312  -0.648  -3.966  1.00 96.64           N
ATOM    124 CA   ASN A  15     -16.043  -0.591  -2.707  1.00 97.05           C
ATOM    125  C   ASN A  15     -15.236   0.128  -1.636  1.00 97.68           C
ATOM    126  O   ASN A  15     -15.783   0.931  -0.876  1.00 97.24           O
ATOM    127 CB   ASN A  15     -16.415  -2.001  -2.248  1.00 96.55           C
ATOM    128 CG   ASN A  15     -17.476  -2.648  -3.114  1.00 94.40           C
ATOM    129 OD1  ASN A  15     -18.219  -1.955  -3.806  1.00 85.10           O
ATOM    130 ND2  ASN A  15     -17.549  -3.969  -3.081  1.00 83.76           N
ATOM    131  N   LEU A  16     -13.948  -0.158  -1.569  1.00 97.87           N
ATOM    132 CA   LEU A  16     -13.096   0.504  -0.596  1.00 97.87           C
ATOM    133  C   LEU A  16     -13.020   2.008  -0.856  1.00 98.02           C
ATOM    134  O   LEU A  16     -13.056   2.811   0.086  1.00 97.85           O
ATOM    135 CB   LEU A  16     -11.699  -0.112  -0.613  1.00 97.69           C
ATOM    136 CG   LEU A  16     -11.575  -1.495   0.040  1.00 97.16           C
ATOM    137 CD1  LEU A  16     -10.274  -2.168  -0.360  1.00 95.56           C
ATOM    138 CD2  LEU A  16     -11.679  -1.373   1.554  1.00 95.23           C
ATOM    139  N   GLU A  17     -12.911   2.391  -2.122  1.00 97.49           N
ATOM    140 CA   GLU A  17     -12.880   3.812  -2.457  1.00 97.22           C
ATOM    141  C   GLU A  17     -14.171   4.499  -2.022  1.00 97.55           C
ATOM    142  O   GLU A  17     -14.147   5.610  -1.481  1.00 97.13           O
ATOM    143 CB   GLU A  17     -12.651   4.008  -3.957  1.00 96.42           C
ATOM    144 CG   GLU A  17     -11.281   3.568  -4.456  1.00 91.43           C
ATOM    145 CD   GLU A  17     -10.168   4.537  -4.118  1.00 92.11           C
ATOM    146 OE1  GLU A  17     -10.447   5.619  -3.579  1.00 88.44           O
ATOM    147 OE2  GLU A  17      -8.995   4.207  -4.403  1.00 88.42           O
ATOM    148  N   ASN A  18     -15.306   3.843  -2.260  1.00 97.47           N
ATOM    149 CA   ASN A  18     -16.584   4.409  -1.850  1.00 97.43           C
ATOM    150  C   ASN A  18     -16.676   4.530  -0.337  1.00 97.71           C
ATOM    151  O   ASN A  18     -17.179   5.533   0.193  1.00 97.04           O
ATOM    152 CB   ASN A  18     -17.740   3.564  -2.387  1.00 96.70           C
ATOM    153 CG   ASN A  18     -17.927   3.721  -3.885  1.00 91.46           C
ATOM    154 OD1  ASN A  18     -17.572   4.755  -4.456  1.00 82.58           O
ATOM    155 ND2  ASN A  18     -18.484   2.710  -4.520  1.00 80.64           N
ATOM    156  N   LEU A  19     -16.195   3.509   0.375  1.00 98.12           N
ATOM    157 CA   LEU A  19     -16.190   3.563   1.831  1.00 98.12           C
ATOM    158  C   LEU A  19     -15.276   4.678   2.332  1.00 98.22           C
ATOM    159  O   LEU A  19     -15.588   5.346   3.324  1.00 97.88           O
ATOM    160 CB   LEU A  19     -15.755   2.215   2.404  1.00 98.07           C
ATOM    161 CG   LEU A  19     -16.779   1.083   2.237  1.00 97.43           C
ATOM    162 CD1  LEU A  19     -16.140  -0.267   2.498  1.00 95.62           C
ATOM    163 CD2  LEU A  19     -17.963   1.304   3.153  1.00 94.96           C
ATOM    164  N   PHE A  20     -14.154   4.885   1.658  1.00 98.14           N
ATOM    165 CA   PHE A  20     -13.228   5.948   2.022  1.00 98.07           C
ATOM    166  C   PHE A  20     -13.895   7.317   1.921  1.00 98.07           C
ATOM    167  O   PHE A  20     -13.674   8.193   2.765  1.00 97.50           O
ATOM    168 CB   PHE A  20     -11.978   5.886   1.143  1.00 97.78           C
ATOM    169 CG   PHE A  20     -10.970   6.953   1.457  1.00 97.51           C
ATOM    170 CD1  PHE A  20     -10.078   6.788   2.499  1.00 96.04           C
ATOM    171 CD2  PHE A  20     -10.909   8.112   0.702  1.00 96.02           C
ATOM    172 CE1  PHE A  20      -9.143   7.768   2.784  1.00 95.61           C
ATOM    173 CE2  PHE A  20      -9.980   9.094   0.988  1.00 95.30           C
ATOM    174 CZ   PHE A  20      -9.090   8.922   2.034  1.00 95.99           C
ATOM    175  N   LEU A  21     -14.714   7.516   0.893  1.00 97.89           N
ATOM    176 CA   LEU A  21     -15.430   8.774   0.746  1.00 97.53           C
ATOM    177  C   LEU A  21     -16.369   9.013   1.924  1.00 97.53           C
ATOM    178  O   LEU A  21     -16.543  10.155   2.363  1.00 96.16           O
ATOM    179 CB   LEU A  21     -16.217   8.797  -0.559  1.00 96.88           C
ATOM    180 CG   LEU A  21     -15.411   8.721  -1.860  1.00 93.69           C
ATOM    181 CD1  LEU A  21     -16.342   8.748  -3.057  1.00 88.52           C
ATOM    182 CD2  LEU A  21     -14.397   9.857  -1.928  1.00 87.96           C
ATOM    183  N   GLN A  22     -16.977   7.934   2.430  1.00 97.91           N
ATOM    184 CA   GLN A  22     -17.892   8.046   3.557  1.00 97.67           C
ATOM    185  C   GLN A  22     -17.142   8.296   4.857  1.00 97.71           C
ATOM    186  O   GLN A  22     -17.578   9.099   5.692  1.00 96.77           O
ATOM    187 CB   GLN A  22     -18.734   6.776   3.693  1.00 96.72           C
ATOM    188 CG   GLN A  22     -19.473   6.367   2.432  1.00 92.25           C
ATOM    189 CD   GLN A  22     -20.547   7.361   2.055  1.00 89.24           C
ATOM    190 OE1  GLN A  22     -21.266   7.871   2.918  1.00 83.88           O
ATOM    191 NE2  GLN A  22     -20.654   7.645   0.765  1.00 79.63           N
ATOM    192  N   CYS A  23     -16.025   7.608   5.044  1.00 97.81           N
ATOM    193 CA   CYS A  23     -15.297   7.657   6.310  1.00 97.76           C
ATOM    194  C   CYS A  23     -13.823   7.369   6.041  1.00 97.84           C
ATOM    195  O   CYS A  23     -13.420   6.214   5.980  1.00 97.13           O
ATOM    196 CB   CYS A  23     -15.871   6.648   7.299  1.00 97.20           C
ATOM    197 SG   CYS A  23     -15.052   6.640   8.904  1.00 95.42           S
ATOM    198  N   PRO A  24     -12.989   8.407   5.876  1.00 97.84           N
ATOM    199 CA   PRO A  24     -11.582   8.197   5.536  1.00 97.56           C
ATOM    200  C   PRO A  24     -10.761   7.563   6.648  1.00 97.52           C
ATOM    201  O   PRO A  24      -9.687   7.019   6.369  1.00 96.65           O
ATOM    202 CB   PRO A  24     -11.082   9.609   5.206  1.00 96.63           C
ATOM    203 CG   PRO A  24     -12.055  10.531   5.875  1.00 94.66           C
ATOM    204 CD   PRO A  24     -13.370   9.821   5.866  1.00 96.90           C
ATOM    205  N   LYS A  25     -11.244   7.615   7.887  1.00 97.53           N
ATOM    206 CA   LYS A  25     -10.509   7.002   8.989  1.00 97.35           C
ATOM    207  C   LYS A  25     -11.464   6.174   9.852  1.00 97.56           C
ATOM    208  O   LYS A  25     -11.884   6.611  10.928  1.00 97.08           O
ATOM    209 CB   LYS A  25      -9.811   8.064   9.836  1.00 96.38           C
ATOM    210 CG   LYS A  25      -8.819   7.490  10.828  1.00 94.37           C
ATOM    211 CD   LYS A  25      -8.071   8.579  11.582  1.00 92.07           C
ATOM    212 CE   LYS A  25      -7.058   7.992  12.535  1.00 86.77           C
ATOM    213 NZ   LYS A  25      -6.315   9.054  13.263  1.00 80.04           N
ATOM    214  N   PRO A  26     -11.811   4.966   9.375  1.00 98.23           N
ATOM    215 CA   PRO A  26     -12.731   4.116  10.135  1.00 98.17           C
ATOM    216  C   PRO A  26     -12.100   3.625  11.431  1.00 98.04           C
ATOM    217  O   PRO A  26     -10.878   3.493  11.534  1.00 97.28           O
ATOM    218 CB   PRO A  26     -12.999   2.947   9.180  1.00 97.90           C
ATOM    219 CG   PRO A  26     -11.798   2.908   8.302  1.00 96.74           C
ATOM    220 CD   PRO A  26     -11.378   4.339   8.125  1.00 97.95           C
ATOM    221  N   THR A  27     -12.945   3.367  12.433  1.00 98.04           N
ATOM    222 CA   THR A  27     -12.486   2.789  13.679  1.00 97.85           C
ATOM    223  C   THR A  27     -12.090   1.337  13.465  1.00 97.86           C
ATOM    224  O   THR A  27     -12.361   0.751  12.413  1.00 97.51           O
ATOM    225 CB   THR A  27     -13.570   2.858  14.759  1.00 97.46           C
ATOM    226 OG1  THR A  27     -14.648   1.997  14.396  1.00 95.57           O
ATOM    227 CG2  THR A  27     -14.085   4.283  14.929  1.00 94.23           C
ATOM    228  N   LEU A  28     -11.457   0.752  14.475  1.00 97.14           N
ATOM    229 CA   LEU A  28     -11.052  -0.638  14.381  1.00 96.79           C
ATOM    230  C   LEU A  28     -12.264  -1.547  14.193  1.00 97.11           C
ATOM    231  O   LEU A  28     -12.214  -2.524  13.435  1.00 96.52           O
ATOM    232 CB   LEU A  28     -10.266  -1.037  15.629  1.00 95.53           C
ATOM    233 CG   LEU A  28      -9.086  -1.981  15.411  1.00 88.56           C
ATOM    234 CD1  LEU A  28      -8.147  -1.423  14.363  1.00 82.25           C
ATOM    235 CD2  LEU A  28      -8.352  -2.206  16.729  1.00 81.69           C
ATOM    236  N   GLN A  29     -13.354  -1.238  14.873  1.00 97.57           N
ATOM    237 CA   GLN A  29     -14.570  -2.024  14.719  1.00 97.47           C
ATOM    238  C   GLN A  29     -15.127  -1.911  13.305  1.00 97.63           C
ATOM    239  O   GLN A  29     -15.581  -2.895  12.720  1.00 97.11           O
ATOM    240 CB   GLN A  29     -15.624  -1.592  15.733  1.00 96.66           C
ATOM    241 CG   GLN A  29     -15.359  -2.052  17.148  1.00 86.27           C
ATOM    242 CD   GLN A  29     -16.469  -1.683  18.102  1.00 82.40           C
ATOM    243 OE1  GLN A  29     -16.794  -0.508  18.261  1.00 75.84           O
ATOM    244 NE2  GLN A  29     -17.073  -2.681  18.718  1.00 71.26           N
ATOM    245  N   GLN A  30     -15.094  -0.703  12.768  1.00 98.04           N
ATOM    246 CA   GLN A  30     -15.554  -0.510  11.400  1.00 98.08           C
ATOM    247  C   GLN A  30     -14.664  -1.249  10.411  1.00 98.05           C
ATOM    248  O   GLN A  30     -15.154  -1.853   9.452  1.00 97.89           O
ATOM    249 CB   GLN A  30     -15.601   0.983  11.067  1.00 97.94           C
ATOM    250 CG   GLN A  30     -16.739   1.724  11.755  1.00 96.73           C
ATOM    251 CD   GLN A  30     -16.685   3.218  11.521  1.00 96.30           C
ATOM    252 OE1  GLN A  30     -15.606   3.806  11.496  1.00 92.08           O
ATOM    253 NE2  GLN A  30     -17.839   3.842  11.352  1.00 89.52           N
ATOM    254  N   ILE A  31     -13.351  -1.213  10.643  1.00 98.15           N
ATOM    255 CA   ILE A  31     -12.423  -1.938   9.785  1.00 98.01           C
ATOM    256  C   ILE A  31     -12.721  -3.430   9.808  1.00 98.06           C
ATOM    257  O   ILE A  31     -12.730  -4.096   8.769  1.00 97.85           O
ATOM    258 CB   ILE A  31     -10.968  -1.651  10.220  1.00 97.67           C
ATOM    259 CG1  ILE A  31     -10.580  -0.226   9.817  1.00 96.58           C
ATOM    260 CG2  ILE A  31     -10.002  -2.669   9.623  1.00 96.78           C
ATOM    261 CD1  ILE A  31      -9.273   0.245  10.418  1.00 93.30           C
ATOM    262  N   SER A  32     -12.959  -3.954  11.003  1.00 98.13           N
ATOM    263 CA   SER A  32     -13.286  -5.369  11.131  1.00 97.88           C
ATOM    264  C   SER A  32     -14.552  -5.710  10.346  1.00 97.93           C
ATOM    265  O   SER A  32     -14.626  -6.741   9.679  1.00 97.47           O
ATOM    266 CB   SER A  32     -13.456  -5.746  12.601  1.00 97.20           C
ATOM    267 OG   SER A  32     -13.756  -7.116  12.758  1.00 87.53           O
ATOM    268  N   HIS A  33     -15.536  -4.831  10.424  1.00 97.91           N
ATOM    269 CA   HIS A  33     -16.796  -5.057   9.720  1.00 97.94           C
ATOM    270  C   HIS A  33     -16.608  -4.984   8.207  1.00 98.00           C
ATOM    271  O   HIS A  33     -17.152  -5.801   7.456  1.00 97.58           O
ATOM    272 CB   HIS A  33     -17.839  -4.040  10.186  1.00 97.49           C
ATOM    273 CG   HIS A  33     -19.209  -4.281   9.626  1.00 93.04           C
ATOM    274 ND1  HIS A  33     -19.941  -5.413   9.917  1.00 84.42           N
ATOM    275 CD2  HIS A  33     -19.976  -3.530   8.817  1.00 84.33           C
ATOM    276 CE1  HIS A  33     -21.099  -5.343   9.285  1.00 82.80           C
ATOM    277 NE2  HIS A  33     -21.156  -4.213   8.618  1.00 84.60           N
ATOM    278  N   ILE A  34     -15.838  -4.001   7.751  1.00 98.17           N
ATOM    279 CA   ILE A  34     -15.559  -3.871   6.326  1.00 97.95           C
ATOM    280  C   ILE A  34     -14.844  -5.116   5.816  1.00 97.86           C
ATOM    281  O   ILE A  34     -15.170  -5.651   4.751  1.00 97.37           O
ATOM    282 CB   ILE A  34     -14.724  -2.606   6.057  1.00 97.99           C
ATOM    283 CG1  ILE A  34     -15.558  -1.362   6.327  1.00 97.72           C
ATOM    284 CG2  ILE A  34     -14.194  -2.604   4.622  1.00 97.51           C
ATOM    285 CD1  ILE A  34     -14.752  -0.074   6.354  1.00 97.12           C
ATOM    286  N   ALA A  35     -13.851  -5.578   6.574  1.00 97.95           N
ATOM    287 CA   ALA A  35     -13.104  -6.762   6.184  1.00 97.81           C
ATOM    288  C   ALA A  35     -14.036  -7.960   6.011  1.00 97.56           C
ATOM    289  O   ALA A  35     -13.931  -8.709   5.033  1.00 96.78           O
ATOM    290 CB   ALA A  35     -12.026  -7.074   7.216  1.00 97.55           C
ATOM    291  N   GLN A  36     -14.960  -8.131   6.958  1.00 97.69           N
ATOM    292 CA   GLN A  36     -15.889  -9.238   6.892  1.00 97.46           C
ATOM    293  C   GLN A  36     -16.781  -9.148   5.651  1.00 97.22           C
ATOM    294  O   GLN A  36     -16.980 -10.132   4.936  1.00 96.24           O
ATOM    295 CB   GLN A  36     -16.761  -9.285   8.149  1.00 96.89           C
ATOM    296 CG   GLN A  36     -17.715 -10.468   8.197  1.00 87.17           C
ATOM    297 CD   GLN A  36     -18.837 -10.282   9.202  1.00 83.57           C
ATOM    298 OE1  GLN A  36     -19.031  -9.197   9.731  1.00 77.40           O
ATOM    299 NE2  GLN A  36     -19.574 -11.345   9.455  1.00 72.42           N
ATOM    300  N   GLN A  37     -17.310  -7.948   5.394  1.00 97.24           N
ATOM    301 CA   GLN A  37     -18.239  -7.774   4.281  1.00 96.77           C
ATOM    302  C   GLN A  37     -17.571  -7.970   2.928  1.00 96.78           C
ATOM    303  O   GLN A  37     -18.186  -8.466   1.994  1.00 95.51           O
ATOM    304 CB   GLN A  37     -18.895  -6.401   4.347  1.00 96.00           C
ATOM    305 CG   GLN A  37     -19.840  -6.226   5.527  1.00 89.32           C
ATOM    306 CD   GLN A  37     -20.715  -4.998   5.403  1.00 86.15           C
ATOM    307 OE1  GLN A  37     -21.741  -4.889   6.061  1.00 80.10           O
ATOM    308 NE2  GLN A  37     -20.315  -4.062   4.544  1.00 75.74           N
ATOM    309  N   LEU A  38     -16.291  -7.576   2.816  1.00 97.37           N
ATOM    310 CA   LEU A  38     -15.592  -7.634   1.537  1.00 97.04           C
ATOM    311  C   LEU A  38     -14.753  -8.900   1.374  1.00 96.64           C
ATOM    312  O   LEU A  38     -14.152  -9.099   0.314  1.00 95.16           O
ATOM    313 CB   LEU A  38     -14.703  -6.401   1.366  1.00 97.16           C
ATOM    314 CG   LEU A  38     -15.421  -5.050   1.415  1.00 96.89           C
ATOM    315 CD1  LEU A  38     -14.450  -3.921   1.147  1.00 95.26           C
ATOM    316 CD2  LEU A  38     -16.581  -5.012   0.434  1.00 94.86           C
ATOM    317  N   GLY A  39     -14.696  -9.738   2.400  1.00 96.64           N
ATOM    318 CA   GLY A  39     -13.925 -10.962   2.323  1.00 96.08           C
ATOM    319  C   GLY A  39     -12.429 -10.731   2.369  1.00 95.96           C
ATOM    320  O   GLY A  39     -11.669 -11.480   1.758  1.00 94.30           O
ATOM    321  N   LEU A  40     -11.997  -9.704   3.094  1.00 96.67           N
ATOM    322 CA   LEU A  40     -10.586  -9.362   3.228  1.00 96.50           C
ATOM    323  C   LEU A  40     -10.117  -9.587   4.659  1.00 96.69           C
ATOM    324  O   LEU A  40     -10.921  -9.672   5.586  1.00 95.88           O
ATOM    325 CB   LEU A  40     -10.346  -7.897   2.850  1.00 96.41           C
ATOM    326 CG   LEU A  40     -10.724  -7.479   1.430  1.00 95.89           C
ATOM    327 CD1  LEU A  40     -10.577  -5.967   1.277  1.00 94.32           C
ATOM    328 CD2  LEU A  40      -9.863  -8.208   0.415  1.00 93.93           C
ATOM    329  N   GLU A  41      -8.802  -9.689   4.827  1.00 95.83           N
ATOM    330 CA   GLU A  41      -8.226  -9.731   6.160  1.00 95.48           C
ATOM    331  C   GLU A  41      -8.274  -8.332   6.780  1.00 96.08           C
ATOM    332  O   GLU A  41      -8.159  -7.327   6.081  1.00 95.77           O
ATOM    333 CB   GLU A  41      -6.783 -10.234   6.103  1.00 94.23           C
ATOM    334 CG   GLU A  41      -6.636 -11.654   5.612  1.00 86.86           C
ATOM    335 CD   GLU A  41      -7.257 -12.668   6.553  1.00 81.91           C
ATOM    336 OE1  GLU A  41      -7.187 -12.457   7.779  1.00 77.19           O
ATOM    337 OE2  GLU A  41      -7.822 -13.667   6.065  1.00 76.27           O
ATOM    338  N   LYS A  42      -8.439  -8.292   8.115  1.00 95.90           N
ATOM    339 CA   LYS A  42      -8.496  -7.013   8.809  1.00 96.08           C
ATOM    340  C   LYS A  42      -7.260  -6.164   8.530  1.00 96.12           C
ATOM    341  O   LYS A  42      -7.360  -4.959   8.291  1.00 95.42           O
ATOM    342 CB   LYS A  42      -8.635  -7.235  10.316  1.00 95.23           C
ATOM    343 CG   LYS A  42     -10.008  -7.676  10.763  1.00 89.31           C
ATOM    344 CD   LYS A  42     -10.019  -7.991  12.256  1.00 87.03           C
ATOM    345 CE   LYS A  42      -9.469  -6.837  13.073  1.00 78.80           C
ATOM    346 NZ   LYS A  42      -9.460  -7.123  14.529  1.00 72.89           N
ATOM    347  N   ASP A  43      -6.076  -6.801   8.573  1.00 94.79           N
ATOM    348 CA   ASP A  43      -4.841  -6.061   8.352  1.00 93.81           C
ATOM    349  C   ASP A  43      -4.784  -5.468   6.951  1.00 94.54           C
ATOM    350  O   ASP A  43      -4.253  -4.373   6.766  1.00 93.52           O
ATOM    351 CB   ASP A  43      -3.628  -6.962   8.584  1.00 92.35           C
ATOM    352 CG   ASP A  43      -3.387  -7.244  10.053  1.00 86.79           C
ATOM    353 OD1  ASP A  43      -3.969  -6.540  10.908  1.00 81.29           O
ATOM    354 OD2  ASP A  43      -2.608  -8.170  10.359  1.00 79.07           O
ATOM    355  N   VAL A  44      -5.320  -6.188   5.965  1.00 94.50           N
ATOM    356 CA   VAL A  44      -5.334  -5.680   4.606  1.00 94.51           C
ATOM    357  C   VAL A  44      -6.177  -4.408   4.527  1.00 95.52           C
ATOM    358  O   VAL A  44      -5.778  -3.419   3.898  1.00 95.20           O
ATOM    359 CB   VAL A  44      -5.866  -6.748   3.625  1.00 93.41           C
ATOM    360 CG1  VAL A  44      -6.057  -6.159   2.240  1.00 90.95           C
ATOM    361 CG2  VAL A  44      -4.906  -7.937   3.573  1.00 90.66           C
ATOM    362  N   VAL A  45      -7.336  -4.428   5.159  1.00 95.56           N
ATOM    363 CA   VAL A  45      -8.214  -3.261   5.145  1.00 96.26           C
ATOM    364  C   VAL A  45      -7.571  -2.101   5.905  1.00 96.65           C
ATOM    365  O   VAL A  45      -7.587  -0.952   5.440  1.00 96.36           O
ATOM    366 CB   VAL A  45      -9.593  -3.606   5.739  1.00 96.49           C
ATOM    367 CG1  VAL A  45     -10.460  -2.361   5.846  1.00 95.85           C
ATOM    368 CG2  VAL A  45     -10.279  -4.665   4.883  1.00 95.08           C
ATOM    369  N   ARG A  46      -6.994  -2.386   7.077  1.00 96.23           N
ATOM    370 CA   ARG A  46      -6.368  -1.335   7.873  1.00 95.71           C
ATOM    371  C   ARG A  46      -5.251  -0.653   7.097  1.00 95.86           C
ATOM    372  O   ARG A  46      -5.166   0.582   7.053  1.00 95.28           O
ATOM    373 CB   ARG A  46      -5.819  -1.900   9.190  1.00 94.77           C
ATOM    374 CG   ARG A  46      -5.381  -0.832  10.166  1.00 91.11           C
ATOM    375 CD   ARG A  46      -4.659  -1.384  11.376  1.00 89.38           C
ATOM    376 NE   ARG A  46      -3.323  -1.851  11.034  1.00 84.68           N
ATOM    377 CZ   ARG A  46      -2.966  -3.122  10.898  1.00 82.22           C
ATOM    378 NH1  ARG A  46      -3.860  -4.081  11.090  1.00 73.05           N
ATOM    379 NH2  ARG A  46      -1.724  -3.445  10.572  1.00 75.11           N
ATOM    380  N   VAL A  47      -4.397  -1.458   6.483  1.00 94.75           N
ATOM    381 CA   VAL A  47      -3.282  -0.905   5.715  1.00 93.76           C
ATOM    382  C   VAL A  47      -3.794  -0.141   4.502  1.00 94.63           C
ATOM    383  O   VAL A  47      -3.255   0.908   4.141  1.00 94.03           O
ATOM    384 CB   VAL A  47      -2.306  -2.021   5.297  1.00 92.13           C
ATOM    385 CG1  VAL A  47      -1.248  -1.479   4.336  1.00 87.77           C
ATOM    386 CG2  VAL A  47      -1.637  -2.627   6.524  1.00 87.41           C
ATOM    387  N   TRP A  48      -4.838  -0.655   3.868  1.00 94.18           N
ATOM    388 CA   TRP A  48      -5.397   0.039   2.713  1.00 95.01           C
ATOM    389  C   TRP A  48      -5.822   1.453   3.083  1.00 95.35           C
ATOM    390  O   TRP A  48      -5.507   2.411   2.370  1.00 94.83           O
ATOM    391 CB   TRP A  48      -6.578  -0.730   2.115  1.00 95.65           C
ATOM    392 CG   TRP A  48      -7.017  -0.157   0.799  1.00 95.56           C
ATOM    393 CD1  TRP A  48      -6.590  -0.550  -0.441  1.00 94.98           C
ATOM    394 CD2  TRP A  48      -7.923   0.929   0.587  1.00 96.00           C
ATOM    395 NE1  TRP A  48      -7.184   0.220  -1.404  1.00 95.47           N
ATOM    396 CE2  TRP A  48      -8.000   1.139  -0.805  1.00 95.94           C
ATOM    397 CE3  TRP A  48      -8.678   1.735   1.437  1.00 96.16           C
ATOM    398 CZ2  TRP A  48      -8.806   2.128  -1.355  1.00 95.80           C
ATOM    399 CZ3  TRP A  48      -9.479   2.723   0.875  1.00 95.61           C
ATOM    400 CH2  TRP A  48      -9.535   2.911  -0.516  1.00 95.62           C
ATOM    401  N   PHE A  49      -6.543   1.600   4.182  1.00 96.17           N
ATOM    402 CA   PHE A  49      -6.999   2.922   4.599  1.00 96.41           C
ATOM    403  C   PHE A  49      -5.833   3.831   4.976  1.00 96.18           C
ATOM    404  O   PHE A  49      -5.846   5.022   4.662  1.00 95.01           O
ATOM    405 CB   PHE A  49      -8.000   2.808   5.751  1.00 96.77           C
ATOM    406 CG   PHE A  49      -9.416   2.619   5.293  1.00 97.28           C
ATOM    407 CD1  PHE A  49     -10.209   3.706   4.985  1.00 95.66           C
ATOM    408 CD2  PHE A  49      -9.955   1.339   5.140  1.00 96.09           C
ATOM    409 CE1  PHE A  49     -11.503   3.536   4.541  1.00 96.43           C
ATOM    410 CE2  PHE A  49     -11.241   1.165   4.691  1.00 96.34           C
ATOM    411 CZ   PHE A  49     -12.024   2.262   4.398  1.00 97.58           C
ATOM    412  N   CYS A  50      -4.824   3.287   5.654  1.00 94.43           N
ATOM    413 CA   CYS A  50      -3.644   4.086   5.955  1.00 93.12           C
ATOM    414  C   CYS A  50      -2.977   4.586   4.677  1.00 93.25           C
ATOM    415  O   CYS A  50      -2.653   5.768   4.550  1.00 91.63           O
ATOM    416 CB   CYS A  50      -2.642   3.275   6.789  1.00 91.56           C
ATOM    417 SG   CYS A  50      -3.128   3.058   8.516  1.00 82.52           S
ATOM    418  N   ASN A  51      -2.770   3.677   3.729  1.00 93.19           N
ATOM    419 CA   ASN A  51      -2.140   4.041   2.466  1.00 92.32           C
ATOM    420  C   ASN A  51      -3.003   5.031   1.691  1.00 92.63           C
ATOM    421  O   ASN A  51      -2.486   5.951   1.057  1.00 91.75           O
ATOM    422 CB   ASN A  51      -1.888   2.796   1.622  1.00 91.13           C
ATOM    423 CG   ASN A  51      -0.762   1.934   2.164  1.00 88.76           C
ATOM    424 OD1  ASN A  51       0.002   2.366   3.035  1.00 83.40           O
ATOM    425 ND2  ASN A  51      -0.641   0.722   1.652  1.00 82.39           N
ATOM    426  N   ARG A  52      -4.314   4.842   1.739  1.00 94.80           N
ATOM    427 CA   ARG A  52      -5.214   5.719   0.995  1.00 95.56           C
ATOM    428  C   ARG A  52      -5.199   7.133   1.567  1.00 95.59           C
ATOM    429  O   ARG A  52      -5.262   8.108   0.809  1.00 94.88           O
ATOM    430 CB   ARG A  52      -6.638   5.150   1.007  1.00 95.63           C
ATOM    431 CG   ARG A  52      -7.627   5.938   0.166  1.00 94.86           C
ATOM    432 CD   ARG A  52      -7.229   5.913  -1.303  1.00 93.66           C
ATOM    433 NE   ARG A  52      -8.151   6.707  -2.117  1.00 92.80           N
ATOM    434 CZ   ARG A  52      -8.072   8.031  -2.263  1.00 92.94           C
ATOM    435 NH1  ARG A  52      -7.110   8.713  -1.660  1.00 89.26           N
ATOM    436 NH2  ARG A  52      -8.955   8.665  -3.010  1.00 90.88           N
ATOM    437  N   ARG A  53      -5.110   7.256   2.893  1.00 94.83           N
ATOM    438 CA   ARG A  53      -4.983   8.574   3.504  1.00 94.27           C
ATOM    439  C   ARG A  53      -3.658   9.233   3.111  1.00 93.63           C
ATOM    440  O   ARG A  53      -3.611  10.438   2.864  1.00 92.35           O
ATOM    441 CB   ARG A  53      -5.109   8.481   5.028  1.00 94.32           C
ATOM    442 CG   ARG A  53      -6.513   8.148   5.518  1.00 93.70           C
ATOM    443 CD   ARG A  53      -6.686   8.419   7.005  1.00 93.56           C
ATOM    444 NE   ARG A  53      -5.811   7.586   7.841  1.00 92.28           N
ATOM    445 CZ   ARG A  53      -6.107   6.358   8.249  1.00 93.45           C
ATOM    446 NH1  ARG A  53      -7.253   5.790   7.912  1.00 87.66           N
ATOM    447 NH2  ARG A  53      -5.250   5.690   9.002  1.00 90.31           N
ATOM    448  N   GLN A  54      -2.593   8.442   3.051  1.00 91.87           N
ATOM    449 CA   GLN A  54      -1.307   8.963   2.602  1.00 89.43           C
ATOM    450  C   GLN A  54      -1.403   9.505   1.181  1.00 88.23           C
ATOM    451  O   GLN A  54      -0.885  10.574   0.873  1.00 86.34           O
ATOM    452 CB   GLN A  54      -0.227   7.877   2.660  1.00 87.38           C
ATOM    453 CG   GLN A  54       0.338   7.610   4.041  1.00 81.00           C
ATOM    454 CD   GLN A  54       1.541   6.692   3.998  1.00 80.61           C
ATOM    455 OE1  GLN A  54       1.717   5.942   3.041  1.00 76.35           O
ATOM    456 NE2  GLN A  54       2.367   6.750   5.028  1.00 73.52           N
ATOM    457  N   LYS A  55      -2.065   8.741   0.319  1.00 89.77           N
ATOM    458 CA   LYS A  55      -2.238   9.160  -1.066  1.00 89.25           C
ATOM    459  C   LYS A  55      -2.999  10.481  -1.140  1.00 88.88           C
ATOM    460  O   LYS A  55      -2.659  11.363  -1.931  1.00 87.59           O
ATOM    461 CB   LYS A  55      -2.972   8.070  -1.847  1.00 88.29           C
ATOM    462 CG   LYS A  55      -3.263   8.412  -3.297  1.00 87.29           C
ATOM    463 CD   LYS A  55      -4.013   7.280  -3.982  1.00 85.53           C
ATOM    464 CE   LYS A  55      -4.359   7.629  -5.411  1.00 80.81           C
ATOM    465 NZ   LYS A  55      -5.131   6.536  -6.072  1.00 75.74           N
ATOM    466  N   GLY A  56      -4.024  10.630  -0.314  1.00 88.33           N
ATOM    467 CA   GLY A  56      -4.830  11.838  -0.322  1.00 86.99           C
ATOM    468  C   GLY A  56      -4.062  13.064   0.128  1.00 85.71           C
ATOM    469  O   GLY A  56      -4.376  14.184  -0.289  1.00 81.59           O
ATOM    470  N   LYS A  57      -3.054  12.884   0.972  1.00 84.88           N
ATOM    471 CA   LYS A  57      -2.257  14.004   1.448  1.00 82.82           C
ATOM    472  C   LYS A  57      -1.242  14.473   0.417  1.00 80.52           C
ATOM    473  O   LYS A  57      -0.645  15.539   0.583  1.00 77.36           O
ATOM    474 CB   LYS A  57      -1.556  13.645   2.762  1.00 81.43           C
ATOM    475 CG   LYS A  57      -2.506  13.559   3.955  1.00 79.03           C
ATOM    476 CD   LYS A  57      -1.763  13.426   5.274  1.00 74.98           C
ATOM    477 CE   LYS A  57      -1.153  12.056   5.437  1.00 67.69           C
ATOM    478 NZ   LYS A  57      -0.559  11.877   6.802  1.00 63.00           N
ATOM    479  N   ARG A  58      -1.052  13.687  -0.636  1.00 79.70           N
ATOM    480 CA   ARG A  58      -0.156  14.090  -1.716  1.00 76.55           C
ATOM    481  C   ARG A  58      -0.786  15.173  -2.583  1.00 74.41           C
ATOM    482  O   ARG A  58      -0.102  16.116  -2.994  1.00 69.63           O
ATOM    483 CB   ARG A  58       0.203  12.892  -2.584  1.00 72.95           C
ATOM    484 CG   ARG A  58       1.207  11.935  -1.976  1.00 70.85           C
ATOM    485 CD   ARG A  58       2.597  12.497  -2.037  1.00 66.66           C
ATOM    486 NE   ARG A  58       3.625  11.472  -1.877  1.00 61.55           N
ATOM    487 CZ   ARG A  58       4.156  10.795  -2.880  1.00 57.41           C
ATOM    488 NH1  ARG A  58       3.759  11.041  -4.117  1.00 53.07           N
ATOM    489 NH2  ARG A  58       5.079   9.878  -2.647  1.00 51.23           N
ATOM    490  N   SER A  59      -2.058  15.026  -2.887  1.00 74.76           N
ATOM    491 CA   SER A  59      -2.744  15.965  -3.758  1.00 75.55           C
ATOM    492  C   SER A  59      -3.374  17.123  -2.991  1.00 73.41           C
ATOM    493  O   SER A  59      -3.600  18.194  -3.559  1.00 67.79           O
ATOM    494 CB   SER A  59      -3.811  15.245  -4.587  1.00 71.78           C
ATOM    495 OG   SER A  59      -4.748  14.617  -3.749  1.00 65.66           O
ATOM    496  N   SER A  60      -3.645  16.904  -1.709  1.00 66.12           N
ATOM    497 CA   SER A  60      -4.239  17.959  -0.893  1.00 66.54           C
ATOM    498  C   SER A  60      -3.658  17.918   0.515  1.00 63.11           C
ATOM    499  O   SER A  60      -2.927  18.828   0.914  1.00 57.92           O
ATOM    500 CB   SER A  60      -5.762  17.804  -0.840  1.00 61.16           C
ATOM    501 OG   SER A  60      -6.144  16.584  -0.237  1.00 55.99           O
ATOM    502 OXT  SER A  60      -3.921  16.986   1.234  1.00 54.00           O
HETATM  503  K     K B   1       9.360   3.077  -4.309  1.00 44.16           K
HETATM  504  K     K C   1       9.902   1.200   2.556  1.00 37.94           K
HETATM  505  K     K D   1      -2.951  -1.750 -20.332  1.00 39.90           K
HETATM  506  K     K E   1       5.069   2.421  16.299  1.00 35.47           K
HETATM  507  K     K F   1       1.905   4.541 -10.590  1.00 30.10           K
HETATM  508  K     K G   1      16.394   5.393  18.539  1.00 19.68           K
HETATM  509 MG    MG H   1      -3.111  -1.422   0.569  1.00 53.45          MG
HETATM  510 MG    MG I   1       0.241   7.757   8.274  1.00 47.27          MG
HETATM  511 MG    MG J   1      -3.773  -5.575  -8.333  1.00 41.91          MG
HETATM  512 MG    MG K   1      15.570   1.525   6.605  1.00 35.80          MG
HETATM  513 MG    MG L   1      10.058   0.362 -20.533  1.00 43.32          MG
HETATM  514 MG    MG M   1      14.478  -2.023  16.147  1.00 36.49          MG
HETATM  515 MG    MG N   1       1.192   1.556 -13.954  1.00 35.25          MG
HETATM  516 MG    MG O   1     -17.751   3.148   7.124  1.00 41.53          MG
HETATM  517 MG    MG P   1      12.249  -4.941 -10.733  1.00 25.56          MG
HETATM  518 MG    MG Q   1       4.548  10.249   2.996  1.00 26.00          MG
HETATM  519 MG    MG R   1       4.853   1.411 -10.848  1.00 20.57          MG
HETATM  520 MG    MG S   1       7.988  -2.468  26.001  1.00 19.70          MG
HETATM  521 ZN    ZN T   1      -2.209   5.209   9.157  1.00 64.53          ZN
HETATM  522 ZN    ZN U   1      10.367  -2.697   3.330  1.00 26.23          ZN
HETATM  523 ZN    ZN V   1      -2.943   4.016  -6.377  1.00 34.28          ZN
HETATM  524 ZN    ZN W   1       4.298   0.164 -28.764  1.00 38.76          ZN
ATOM    525 OP3   DC X   1      11.492  -7.410 -27.186  1.00 60.21           O
ATOM    526  P    DC X   1      10.567  -6.361 -27.322  1.00 67.44           P
ATOM    527 OP1   DC X   1      10.275  -6.048 -28.730  1.00 63.39           O
ATOM    528 OP2   DC X   1      10.956  -5.179 -26.510  1.00 66.59           O
ATOM    529 O5'   DC X   1       9.162  -6.834 -26.706  1.00 66.86           O
ATOM    530 C5'   DC X   1       9.135  -7.614 -25.504  1.00 73.16           C
ATOM    531 C4'   DC X   1       7.713  -7.761 -25.011  1.00 78.09           C
ATOM    532 O4'   DC X   1       7.194  -6.454 -24.694  1.00 78.68           O
ATOM    533 C3'   DC X   1       6.737  -8.370 -26.028  1.00 79.45           C
ATOM    534 O3'   DC X   1       5.776  -9.169 -25.352  1.00 76.58           O
ATOM    535 C2'   DC X   1       6.084  -7.130 -26.638  1.00 78.32           C
ATOM    536 C1'   DC X   1       6.015  -6.218 -25.429  1.00 80.15           C
ATOM    537 N1    DC X   1       5.955  -4.786 -25.780  1.00 81.28           N
ATOM    538 C2    DC X   1       4.719  -4.188 -25.991  1.00 79.87           C
ATOM    539 O2    DC X   1       3.693  -4.881 -25.865  1.00 79.17           O
ATOM    540 N3    DC X   1       4.658  -2.889 -26.320  1.00 79.88           N
ATOM    541 C4    DC X   1       5.782  -2.179 -26.437  1.00 78.71           C
ATOM    542 N4    DC X   1       5.676  -0.887 -26.768  1.00 77.87           N
ATOM    543 C5    DC X   1       7.066  -2.762 -26.232  1.00 77.77           C
ATOM    544 C6    DC X   1       7.097  -4.051 -25.910  1.00 78.36           C
ATOM    545  P    DG X   2       5.993 -10.778 -25.250  1.00 73.98           P
ATOM    546 OP1   DG X   2       6.739 -11.332 -26.412  1.00 70.88           O
ATOM    547 OP2   DG X   2       4.656 -11.301 -24.922  1.00 73.84           O
ATOM    548 O5'   DG X   2       6.904 -10.905 -23.953  1.00 74.94           O
ATOM    549 C5'   DG X   2       6.422 -10.458 -22.688  1.00 77.55           C
ATOM    550 C4'   DG X   2       7.528 -10.540 -21.661  1.00 81.31           C
ATOM    551 O4'   DG X   2       8.607  -9.704 -22.066  1.00 82.59           O
ATOM    552 C3'   DG X   2       7.107 -10.054 -20.274  1.00 82.20           C
ATOM    553 O3'   DG X   2       6.783 -11.193 -19.487  1.00 81.25           O
ATOM    554 C2'   DG X   2       8.346  -9.329 -19.744  1.00 82.96           C
ATOM    555 C1'   DG X   2       9.180  -9.029 -20.964  1.00 83.98           C
ATOM    556 N9    DG X   2       9.285  -7.629 -21.347  1.00 83.63           N
ATOM    557 C8    DG X   2      10.446  -6.938 -21.562  1.00 81.69           C
ATOM    558 N7    DG X   2      10.250  -5.710 -21.933  1.00 83.06           N
ATOM    559 C5    DG X   2       8.884  -5.584 -21.967  1.00 85.08           C
ATOM    560 C6    DG X   2       8.082  -4.463 -22.302  1.00 83.74           C
ATOM    561 O6    DG X   2       8.454  -3.329 -22.654  1.00 82.45           O
ATOM    562 N1    DG X   2       6.720  -4.745 -22.211  1.00 83.85           N
ATOM    563 C2    DG X   2       6.201  -5.950 -21.847  1.00 83.76           C
ATOM    564 N2    DG X   2       4.875  -6.057 -21.813  1.00 82.99           N
ATOM    565 N3    DG X   2       6.944  -7.010 -21.526  1.00 83.11           N
ATOM    566 C4    DG X   2       8.261  -6.759 -21.607  1.00 83.77           C
ATOM    567  P    DC X   3       5.456 -11.356 -18.694  1.00 77.28           P
ATOM    568 OP1   DC X   3       5.661 -12.412 -17.680  1.00 74.72           O
ATOM    569 OP2   DC X   3       4.359 -11.478 -19.663  1.00 75.27           O
ATOM    570 O5'   DC X   3       5.301  -9.947 -17.948  1.00 77.89           O
ATOM    571 C5'   DC X   3       4.463  -9.854 -16.789  1.00 79.09           C
ATOM    572 C4'   DC X   3       3.666  -8.564 -16.820  1.00 78.48           C
ATOM    573 O4'   DC X   3       4.552  -7.431 -16.723  1.00 81.00           O
ATOM    574 C3'   DC X   3       2.819  -8.349 -18.079  1.00 78.83           C
ATOM    575 O3'   DC X   3       1.574  -7.749 -17.721  1.00 78.19           O
ATOM    576 C2'   DC X   3       3.659  -7.344 -18.870  1.00 79.07           C
ATOM    577 C1'   DC X   3       4.218  -6.513 -17.727  1.00 79.50           C
ATOM    578 N1    DC X   3       5.426  -5.742 -18.088  1.00 80.25           N
ATOM    579 C2    DC X   3       5.279  -4.439 -18.567  1.00 80.17           C
ATOM    580 O2    DC X   3       4.132  -3.964 -18.676  1.00 79.67           O
ATOM    581 N3    DC X   3       6.374  -3.729 -18.908  1.00 79.73           N
ATOM    582 C4    DC X   3       7.584  -4.276 -18.776  1.00 79.90           C
ATOM    583 N4    DC X   3       8.628  -3.549 -19.122  1.00 80.38           N
ATOM    584 C5    DC X   3       7.764  -5.596 -18.300  1.00 80.23           C
ATOM    585 C6    DC X   3       6.667  -6.284 -17.960  1.00 79.98           C
ATOM    586  P    DG X   4       0.258  -8.686 -17.538  1.00 73.41           P
ATOM    587 OP1   DG X   4       0.289  -9.865 -18.446  1.00 72.32           O
ATOM    588 OP2   DG X   4      -0.884  -7.767 -17.568  1.00 75.86           O
ATOM    589 O5'   DG X   4       0.434  -9.210 -16.034  1.00 73.03           O
ATOM    590 C5'   DG X   4       0.436  -8.297 -14.953  1.00 73.72           C
ATOM    591 C4'   DG X   4       0.778  -8.997 -13.666  1.00 74.13           C
ATOM    592 O4'   DG X   4       2.077  -9.588 -13.782  1.00 75.12           O
ATOM    593 C3'   DG X   4       0.841  -8.065 -12.466  1.00 74.43           C
ATOM    594 O3'   DG X   4      -0.418  -8.116 -11.785  1.00 74.11           O
ATOM    595 C2'   DG X   4       1.970  -8.639 -11.615  1.00 74.68           C
ATOM    596 C1'   DG X   4       2.794  -9.469 -12.566  1.00 73.28           C
ATOM    597 N9    DG X   4       4.105  -8.941 -12.914  1.00 74.53           N
ATOM    598 C8    DG X   4       5.298  -9.601 -12.814  1.00 72.51           C
ATOM    599 N7    DG X   4       6.323  -8.906 -13.226  1.00 73.92           N
ATOM    600 C5    DG X   4       5.767  -7.701 -13.628  1.00 76.24           C
ATOM    601 C6    DG X   4       6.392  -6.549 -14.163  1.00 75.22           C
ATOM    602 O6    DG X   4       7.593  -6.370 -14.402  1.00 75.06           O
ATOM    603 N1    DG X   4       5.469  -5.540 -14.436  1.00 76.76           N
ATOM    604 C2    DG X   4       4.126  -5.635 -14.218  1.00 75.73           C
ATOM    605 N2    DG X   4       3.390  -4.557 -14.543  1.00 73.97           N
ATOM    606 N3    DG X   4       3.534  -6.711 -13.716  1.00 73.33           N
ATOM    607 C4    DG X   4       4.400  -7.704 -13.444  1.00 73.85           C
ATOM    608  P    DC X   5      -1.287  -6.821 -11.554  1.00 75.73           P
ATOM    609 OP1   DC X   5      -2.415  -7.197 -10.676  1.00 74.38           O
ATOM    610 OP2   DC X   5      -1.565  -6.181 -12.857  1.00 75.56           O
ATOM    611 O5'   DC X   5      -0.298  -5.866 -10.729  1.00 77.05           O
ATOM    612 C5'   DC X   5      -0.818  -4.842  -9.887  1.00 79.19           C
ATOM    613 C4'   DC X   5      -0.067  -3.545 -10.101  1.00 77.75           C
ATOM    614 O4'   DC X   5       1.331  -3.732  -9.785  1.00 80.40           O
ATOM    615 C3'   DC X   5      -0.110  -2.978 -11.524  1.00 78.30           C
ATOM    616 O3'   DC X   5      -0.193  -1.554 -11.469  1.00 77.89           O
ATOM    617 C2'   DC X   5       1.254  -3.390 -12.085  1.00 79.27           C
ATOM    618 C1'   DC X   5       2.103  -3.214 -10.839  1.00 79.52           C
ATOM    619 N1    DC X   5       3.391  -3.939 -10.893  1.00 79.99           N
ATOM    620 C2    DC X   5       4.521  -3.269 -11.365  1.00 80.05           C
ATOM    621 O2    DC X   5       4.420  -2.093 -11.721  1.00 80.12           O
ATOM    622 N3    DC X   5       5.690  -3.923 -11.430  1.00 80.57           N
ATOM    623 C4    DC X   5       5.771  -5.193 -11.034  1.00 80.41           C
ATOM    624 N4    DC X   5       6.945  -5.808 -11.118  1.00 81.27           N
ATOM    625 C5    DC X   5       4.630  -5.894 -10.560  1.00 81.34           C
ATOM    626 C6    DC X   5       3.468  -5.232 -10.493  1.00 80.93           C
ATOM    627  P    DG X   6      -1.626  -0.804 -11.569  1.00 73.07           P
ATOM    628 OP1   DG X   6      -2.560  -1.549 -12.459  1.00 72.81           O
ATOM    629 OP2   DG X   6      -1.314   0.620 -11.854  1.00 76.54           O
ATOM    630 O5'   DG X   6      -2.190  -0.898 -10.082  1.00 73.55           O
ATOM    631 C5'   DG X   6      -1.519  -0.225  -9.019  1.00 75.33           C
ATOM    632 C4'   DG X   6      -2.155  -0.617  -7.707  1.00 75.03           C
ATOM    633 O4'   DG X   6      -2.045  -2.023  -7.518  1.00 76.73           O
ATOM    634 C3'   DG X   6      -1.484   0.032  -6.491  1.00 75.71           C
ATOM    635 O3'   DG X   6      -2.247   1.153  -6.105  1.00 75.82           O
ATOM    636 C2'   DG X   6      -1.524  -1.062  -5.424  1.00 77.27           C
ATOM    637 C1'   DG X   6      -1.751  -2.349  -6.179  1.00 76.78           C
ATOM    638 N9    DG X   6      -0.625  -3.272  -6.220  1.00 76.56           N
ATOM    639 C8    DG X   6      -0.651  -4.585  -5.841  1.00 75.76           C
ATOM    640 N7    DG X   6       0.487  -5.198  -6.018  1.00 77.86           N
ATOM    641 C5    DG X   6       1.319  -4.211  -6.536  1.00 79.70           C
ATOM    642 C6    DG X   6       2.683  -4.289  -6.922  1.00 78.59           C
ATOM    643 O6    DG X   6       3.432  -5.275  -6.887  1.00 79.10           O
ATOM    644 N1    DG X   6       3.159  -3.064  -7.402  1.00 80.63           N
ATOM    645 C2    DG X   6       2.408  -1.931  -7.489  1.00 80.13           C
ATOM    646 N2    DG X   6       3.028  -0.843  -7.971  1.00 78.15           N
ATOM    647 N3    DG X   6       1.132  -1.852  -7.133  1.00 77.65           N
ATOM    648 C4    DG X   6       0.649  -3.024  -6.668  1.00 77.77           C
ATOM    649  P    DC X   7      -1.806   2.560  -5.730  1.00 75.92           P
ATOM    650 OP1   DC X   7      -2.603   2.768  -4.504  1.00 74.26           O
ATOM    651 OP2   DC X   7      -1.921   3.475  -6.860  1.00 74.86           O
ATOM    652 O5'   DC X   7      -0.248   2.525  -5.304  1.00 77.46           O
ATOM    653 C5'   DC X   7       0.309   3.648  -4.624  1.00 79.77           C
ATOM    654 C4'   DC X   7       1.811   3.640  -4.715  1.00 78.57           C
ATOM    655 O4'   DC X   7       2.334   2.477  -4.045  1.00 81.53           O
ATOM    656 C3'   DC X   7       2.392   3.611  -6.129  1.00 79.44           C
ATOM    657 O3'   DC X   7       3.565   4.415  -6.179  1.00 79.24           O
ATOM    658 C2'   DC X   7       2.769   2.139  -6.304  1.00 80.65           C
ATOM    659 C1'   DC X   7       3.224   1.808  -4.892  1.00 80.50           C
ATOM    660 N1    DC X   7       3.185   0.369  -4.576  1.00 80.55           N
ATOM    661 C2    DC X   7       4.339  -0.394  -4.742  1.00 80.21           C
ATOM    662 O2    DC X   7       5.367   0.149  -5.149  1.00 80.68           O
ATOM    663 N3    DC X   7       4.298  -1.719  -4.461  1.00 81.19           N
ATOM    664 C4    DC X   7       3.167  -2.275  -4.027  1.00 80.65           C
ATOM    665 N4    DC X   7       3.173  -3.575  -3.762  1.00 81.35           N
ATOM    666 C5    DC X   7       1.980  -1.516  -3.848  1.00 81.58           C
ATOM    667 C6    DC X   7       2.032  -0.214  -4.127  1.00 81.36           C
ATOM    668  P    DG X   8       3.522   5.973  -6.616  1.00 76.05           P
ATOM    669 OP1   DG X   8       2.463   6.208  -7.629  1.00 75.94           O
ATOM    670 OP2   DG X   8       4.918   6.344  -6.907  1.00 79.05           O
ATOM    671 O5'   DG X   8       3.088   6.723  -5.262  1.00 76.11           O
ATOM    672 C5'   DG X   8       3.964   6.723  -4.146  1.00 77.79           C
ATOM    673 C4'   DG X   8       3.272   7.364  -2.966  1.00 78.52           C
ATOM    674 O4'   DG X   8       2.050   6.666  -2.698  1.00 79.69           O
ATOM    675 C3'   DG X   8       4.092   7.289  -1.677  1.00 78.70           C
ATOM    676 O3'   DG X   8       4.820   8.504  -1.516  1.00 78.74           O
ATOM    677 C2'   DG X   8       3.027   7.118  -0.589  1.00 80.01           C
ATOM    678 C1'   DG X   8       1.815   6.576  -1.306  1.00 79.40           C
ATOM    679 N9    DG X   8       1.477   5.185  -1.042  1.00 79.24           N
ATOM    680 C8    DG X   8       0.248   4.704  -0.664  1.00 78.17           C
ATOM    681 N7    DG X   8       0.208   3.419  -0.536  1.00 79.45           N
ATOM    682 C5    DG X   8       1.497   3.012  -0.835  1.00 81.12           C
ATOM    683 C6    DG X   8       2.061   1.709  -0.862  1.00 79.83           C
ATOM    684 O6    DG X   8       1.501   0.635  -0.612  1.00 80.10           O
ATOM    685 N1    DG X   8       3.408   1.728  -1.215  1.00 81.58           N
ATOM    686 C2    DG X   8       4.104   2.862  -1.510  1.00 81.05           C
ATOM    687 N2    DG X   8       5.392   2.694  -1.836  1.00 79.43           N
ATOM    688 N3    DG X   8       3.596   4.078  -1.497  1.00 78.80           N
ATOM    689 C4    DG X   8       2.298   4.086  -1.158  1.00 79.19           C
ATOM    690  P    DC X   9       6.423   8.511  -1.405  1.00 77.01           P
ATOM    691 OP1   DC X   9       6.859   9.905  -1.181  1.00 75.64           O
ATOM    692 OP2   DC X   9       6.986   7.754  -2.546  1.00 76.46           O
ATOM    693 O5'   DC X   9       6.667   7.664  -0.078  1.00 78.30           O
ATOM    694 C5'   DC X   9       7.860   7.848   0.683  1.00 79.92           C
ATOM    695 C4'   DC X   9       8.465   6.518   1.082  1.00 78.85           C
ATOM    696 O4'   DC X   9       7.521   5.753   1.851  1.00 81.40           O
ATOM    697 C3'   DC X   9       8.881   5.618  -0.091  1.00 79.44           C
ATOM    698 O3'   DC X   9      10.073   4.918   0.248  1.00 79.01           O
ATOM    699 C2'   DC X   9       7.719   4.631  -0.167  1.00 80.47           C
ATOM    700 C1'   DC X   9       7.409   4.463   1.312  1.00 80.52           C
ATOM    701 N1    DC X   9       6.062   3.938   1.586  1.00 80.83           N
ATOM    702 C2    DC X   9       5.880   2.569   1.707  1.00 80.48           C
ATOM    703 O2    DC X   9       6.855   1.817   1.585  1.00 80.86           O
ATOM    704 N3    DC X   9       4.647   2.082   1.950  1.00 81.39           N
ATOM    705 C4    DC X   9       3.614   2.918   2.073  1.00 80.88           C
ATOM    706 N4    DC X   9       2.407   2.401   2.308  1.00 81.64           N
ATOM    707 C5    DC X   9       3.777   4.322   1.950  1.00 81.99           C
ATOM    708 C6    DC X   9       5.002   4.790   1.714  1.00 81.65           C
ATOM    709  P    DG X  10      11.537   5.428  -0.186  1.00 75.71           P
ATOM    710 OP1   DG X  10      11.495   6.107  -1.508  1.00 75.25           O
ATOM    711 OP2   DG X  10      12.439   4.276   0.021  1.00 78.38           O
ATOM    712 O5'   DG X  10      11.891   6.523   0.923  1.00 75.92           O
ATOM    713 C5'   DG X  10      12.050   6.137   2.277  1.00 77.65           C
ATOM    714 C4'   DG X  10      12.207   7.362   3.142  1.00 78.44           C
ATOM    715 O4'   DG X  10      11.056   8.201   2.984  1.00 79.91           O
ATOM    716 C3'   DG X  10      12.290   7.034   4.637  1.00 78.82           C
ATOM    717 O3'   DG X  10      13.669   6.968   5.015  1.00 78.74           O
ATOM    718 C2'   DG X  10      11.577   8.218   5.299  1.00 80.32           C
ATOM    719 C1'   DG X  10      10.696   8.791   4.222  1.00 79.86           C
ATOM    720 N9    DG X  10       9.266   8.560   4.370  1.00 79.44           N
ATOM    721 C8    DG X  10       8.278   9.527   4.332  1.00 78.38           C
ATOM    722 N7    DG X  10       7.085   9.047   4.455  1.00 79.51           N
ATOM    723 C5    DG X  10       7.269   7.685   4.591  1.00 81.32           C
ATOM    724 C6    DG X  10       6.324   6.654   4.762  1.00 79.84           C
ATOM    725 O6    DG X  10       5.088   6.742   4.823  1.00 79.82           O
ATOM    726 N1    DG X  10       6.934   5.401   4.854  1.00 81.41           N
ATOM    727 C2    DG X  10       8.274   5.189   4.788  1.00 81.06           C
ATOM    728 N2    DG X  10       8.684   3.914   4.897  1.00 79.44           N
ATOM    729 N3    DG X  10       9.174   6.150   4.626  1.00 79.17           N
ATOM    730 C4    DG X  10       8.610   7.366   4.531  1.00 79.19           C
ATOM    731  P    DC X  11      14.293   5.666   5.697  1.00 76.59           P
ATOM    732 OP1   DC X  11      15.646   6.021   6.184  1.00 75.22           O
ATOM    733 OP2   DC X  11      14.123   4.514   4.793  1.00 76.03           O
ATOM    734 O5'   DC X  11      13.330   5.448   6.954  1.00 78.50           O
ATOM    735 C5'   DC X  11      13.820   4.796   8.121  1.00 80.63           C
ATOM    736 C4'   DC X  11      12.804   3.817   8.654  1.00 79.68           C
ATOM    737 O4'   DC X  11      11.598   4.514   9.046  1.00 82.05           O
ATOM    738 C3'   DC X  11      12.357   2.740   7.664  1.00 79.73           C
ATOM    739 O3'   DC X  11      12.172   1.505   8.351  1.00 79.24           O
ATOM    740 C2'   DC X  11      10.996   3.265   7.187  1.00 80.56           C
ATOM    741 C1'   DC X  11      10.488   3.876   8.484  1.00 81.11           C
ATOM    742 N1    DC X  11       9.412   4.866   8.301  1.00 81.13           N
ATOM    743 C2    DC X  11       8.085   4.431   8.358  1.00 80.77           C
ATOM    744 O2    DC X  11       7.851   3.238   8.559  1.00 80.64           O
ATOM    745 N3    DC X  11       7.098   5.326   8.178  1.00 80.96           N
ATOM    746 C4    DC X  11       7.395   6.610   7.961  1.00 80.50           C
ATOM    747 N4    DC X  11       6.386   7.462   7.785  1.00 81.26           N
ATOM    748 C5    DC X  11       8.736   7.066   7.891  1.00 81.45           C
ATOM    749 C6    DC X  11       9.704   6.173   8.074  1.00 81.36           C
ATOM    750  P    DG X  12      13.351   0.379   8.412  1.00 76.91           P
ATOM    751 OP1   DG X  12      14.125   0.379   7.145  1.00 76.13           O
ATOM    752 OP2   DG X  12      12.700  -0.853   8.880  1.00 78.97           O
ATOM    753 O5'   DG X  12      14.296   0.901   9.577  1.00 76.84           O
ATOM    754 C5'   DG X  12      13.825   0.937  10.922  1.00 78.28           C
ATOM    755 C4'   DG X  12      14.845   1.636  11.787  1.00 79.94           C
ATOM    756 O4'   DG X  12      15.032   2.966  11.303  1.00 81.26           O
ATOM    757 C3'   DG X  12      14.424   1.773  13.251  1.00 79.32           C
ATOM    758 O3'   DG X  12      15.042   0.747  13.997  1.00 79.71           O
ATOM    759 C2'   DG X  12      14.968   3.149  13.664  1.00 80.47           C
ATOM    760 C1'   DG X  12      15.208   3.879  12.364  1.00 80.45           C
ATOM    761 N9    DG X  12      14.326   5.004  12.084  1.00 80.24           N
ATOM    762 C8    DG X  12      14.713   6.272  11.771  1.00 78.68           C
ATOM    763 N7    DG X  12      13.724   7.074  11.544  1.00 79.67           N
ATOM    764 C5    DG X  12      12.598   6.286  11.698  1.00 81.73           C
ATOM    765 C6    DG X  12      11.230   6.621  11.567  1.00 80.53           C
ATOM    766 O6    DG X  12      10.736   7.705  11.263  1.00 80.28           O
ATOM    767 N1    DG X  12      10.412   5.515  11.822  1.00 81.83           N
ATOM    768 C2    DG X  12      10.852   4.272  12.151  1.00 81.27           C
ATOM    769 N2    DG X  12       9.907   3.339  12.352  1.00 79.65           N
ATOM    770 N3    DG X  12      12.129   3.957  12.272  1.00 79.31           N
ATOM    771 C4    DG X  12      12.946   4.997  12.038  1.00 79.51           C
ATOM    772  P    DC X  13      14.416  -0.221  15.042  1.00 79.07           P
ATOM    773 OP1   DC X  13      15.482  -0.452  16.049  1.00 77.37           O
ATOM    774 OP2   DC X  13      13.799  -1.354  14.369  1.00 78.54           O
ATOM    775 O5'   DC X  13      13.240   0.619  15.732  1.00 80.01           O
ATOM    776 C5'   DC X  13      12.684   0.141  16.960  1.00 82.12           C
ATOM    777 C4'   DC X  13      11.251   0.579  17.100  1.00 81.69           C
ATOM    778 O4'   DC X  13      11.184   2.020  17.175  1.00 83.77           O
ATOM    779 C3'   DC X  13      10.311   0.170  15.969  1.00 81.33           C
ATOM    780 O3'   DC X  13       9.024  -0.173  16.503  1.00 80.08           O
ATOM    781 C2'   DC X  13      10.201   1.456  15.145  1.00 81.20           C
ATOM    782 C1'   DC X  13      10.229   2.482  16.258  1.00 81.44           C
ATOM    783 N1    DC X  13      10.620   3.832  15.816  1.00 82.04           N
ATOM    784 C2    DC X  13       9.621   4.737  15.474  1.00 81.62           C
ATOM    785 O2    DC X  13       8.437   4.391  15.555  1.00 81.25           O
ATOM    786 N3    DC X  13       9.967   5.975  15.063  1.00 80.93           N
ATOM    787 C4    DC X  13      11.257   6.311  14.990  1.00 81.01           C
ATOM    788 N4    DC X  13      11.557   7.542  14.577  1.00 81.92           N
ATOM    789 C5    DC X  13      12.291   5.398  15.321  1.00 81.89           C
ATOM    790 C6    DC X  13      11.932   4.185  15.732  1.00 81.89           C
ATOM    791  P    DG X  14       8.622  -1.704  16.850  1.00 74.04           P
ATOM    792 OP1   DG X  14       9.108  -2.612  15.773  1.00 73.71           O
ATOM    793 OP2   DG X  14       7.184  -1.684  17.187  1.00 77.62           O
ATOM    794 O5'   DG X  14       9.421  -2.027  18.172  1.00 74.56           O
ATOM    795 C5'   DG X  14       9.088  -1.392  19.399  1.00 76.32           C
ATOM    796 C4'   DG X  14      10.113  -1.754  20.444  1.00 77.62           C
ATOM    797 O4'   DG X  14      11.401  -1.323  20.012  1.00 79.07           O
ATOM    798 C3'   DG X  14       9.876  -1.096  21.795  1.00 77.40           C
ATOM    799 O3'   DG X  14       9.243  -2.056  22.633  1.00 77.30           O
ATOM    800 C2'   DG X  14      11.270  -0.716  22.289  1.00 78.38           C
ATOM    801 C1'   DG X  14      12.158  -0.790  21.079  1.00 78.39           C
ATOM    802 N9    DG X  14      12.712   0.470  20.602  1.00 77.67           N
ATOM    803 C8    DG X  14      14.029   0.713  20.356  1.00 75.79           C
ATOM    804 N7    DG X  14      14.267   1.904  19.899  1.00 77.63           N
ATOM    805 C5    DG X  14      13.007   2.488  19.837  1.00 79.91           C
ATOM    806 C6    DG X  14      12.622   3.791  19.416  1.00 78.66           C
ATOM    807 O6    DG X  14      13.356   4.697  18.994  1.00 78.21           O
ATOM    808 N1    DG X  14      11.249   3.996  19.510  1.00 80.02           N
ATOM    809 C2    DG X  14      10.360   3.055  19.954  1.00 79.42           C
ATOM    810 N2    DG X  14       9.078   3.426  19.975  1.00 77.56           N
ATOM    811 N3    DG X  14      10.704   1.836  20.352  1.00 77.44           N
ATOM    812 C4    DG X  14      12.031   1.624  20.264  1.00 77.72           C
ATOM    813  P    DC X  15       8.568  -1.842  24.038  1.00 78.73           P
ATOM    814 OP1   DC X  15       9.599  -2.135  25.063  1.00 77.04           O
ATOM    815 OP2   DC X  15       7.276  -2.550  24.096  1.00 78.01           O
ATOM    816 O5'   DC X  15       8.241  -0.283  24.081  1.00 78.47           O
ATOM    817 C5'   DC X  15       7.528   0.245  25.195  1.00 80.04           C
ATOM    818 C4'   DC X  15       7.151   1.682  24.948  1.00 79.98           C
ATOM    819 O4'   DC X  15       8.320   2.523  24.997  1.00 81.75           O
ATOM    820 C3'   DC X  15       6.474   1.953  23.597  1.00 79.82           C
ATOM    821 O3'   DC X  15       5.399   2.876  23.771  1.00 77.62           O
ATOM    822 C2'   DC X  15       7.606   2.594  22.783  1.00 78.90           C
ATOM    823 C1'   DC X  15       8.328   3.362  23.872  1.00 79.92           C
ATOM    824 N1    DC X  15       9.737   3.688  23.532  1.00 81.10           N
ATOM    825 C2    DC X  15      10.021   4.926  22.973  1.00 81.02           C
ATOM    826 O2    DC X  15       9.098   5.729  22.778  1.00 79.89           O
ATOM    827 N3    DC X  15      11.291   5.221  22.651  1.00 80.01           N
ATOM    828 C4    DC X  15      12.260   4.332  22.868  1.00 80.57           C
ATOM    829 N4    DC X  15      13.502   4.663  22.531  1.00 80.98           N
ATOM    830 C5    DC X  15      11.997   3.059  23.441  1.00 80.94           C
ATOM    831 C6    DC X  15      10.726   2.782  23.759  1.00 80.77           C
ATOM    832  P    DG X  16       3.906   2.247  24.080  1.00 75.28           P
ATOM    833 OP1   DG X  16       3.628   1.195  23.067  1.00 74.93           O
ATOM    834 OP2   DG X  16       2.972   3.406  24.188  1.00 79.45           O
ATOM    835 O5'   DG X  16       4.039   1.575  25.505  1.00 74.54           O
ATOM    836 C5'   DG X  16       4.104   2.367  26.696  1.00 75.47           C
ATOM    837 C4'   DG X  16       4.177   1.459  27.889  1.00 77.50           C
ATOM    838 O4'   DG X  16       5.419   0.742  27.868  1.00 77.55           O
ATOM    839 C3'   DG X  16       4.131   2.191  29.229  1.00 77.40           C
ATOM    840 O3'   DG X  16       3.359   1.475  30.171  1.00 74.09           O
ATOM    841 C2'   DG X  16       5.598   2.205  29.671  1.00 75.59           C
ATOM    842 C1'   DG X  16       6.158   0.965  29.060  1.00 76.83           C
ATOM    843 N9    DG X  16       7.567   1.074  28.697  1.00 77.16           N
ATOM    844 C8    DG X  16       8.530   0.123  28.818  1.00 74.41           C
ATOM    845 N7    DG X  16       9.709   0.493  28.384  1.00 76.24           N
ATOM    846 C5    DG X  16       9.493   1.803  27.951  1.00 78.62           C
ATOM    847 C6    DG X  16      10.399   2.729  27.383  1.00 77.48           C
ATOM    848 O6    DG X  16      11.612   2.561  27.149  1.00 76.19           O
ATOM    849 N1    DG X  16       9.790   3.941  27.080  1.00 78.33           N
ATOM    850 C2    DG X  16       8.466   4.227  27.293  1.00 77.85           C
ATOM    851 N2    DG X  16       8.057   5.455  26.937  1.00 76.05           N
ATOM    852 N3    DG X  16       7.613   3.372  27.822  1.00 76.34           N
ATOM    853 C4    DG X  16       8.184   2.179  28.123  1.00 77.34           C
ATOM    854 OP3   DC Y   1      16.944  11.679  25.608  1.00 58.71           O
ATOM    855  P    DC Y   1      16.330  10.781  25.025  1.00 65.80           P
ATOM    856 OP1   DC Y   1      16.745   9.792  26.039  1.00 62.48           O
ATOM    857 OP2   DC Y   1      16.761  10.519  23.640  1.00 65.87           O
ATOM    858 O5'   DC Y   1      14.706  10.736  24.999  1.00 65.31           O
ATOM    859 C5'   DC Y   1      14.011  11.473  23.988  1.00 72.44           C
ATOM    860 C4'   DC Y   1      12.540  11.114  23.994  1.00 77.68           C
ATOM    861 O4'   DC Y   1      12.398   9.689  23.812  1.00 78.44           O
ATOM    862 C3'   DC Y   1      11.789  11.451  25.287  1.00 79.01           C
ATOM    863 O3'   DC Y   1      10.441  11.846  24.981  1.00 76.35           O
ATOM    864 C2'   DC Y   1      11.811  10.116  26.034  1.00 77.90           C
ATOM    865 C1'   DC Y   1      11.654   9.153  24.879  1.00 79.48           C
ATOM    866 N1    DC Y   1      12.165   7.793  25.172  1.00 80.76           N
ATOM    867 C2    DC Y   1      11.306   6.859  25.741  1.00 79.25           C
ATOM    868 O2    DC Y   1      10.135   7.180  25.979  1.00 77.81           O
ATOM    869 N3    DC Y   1      11.775   5.624  26.024  1.00 78.53           N
ATOM    870 C4    DC Y   1      13.036   5.309  25.752  1.00 77.31           C
ATOM    871 N4    DC Y   1      13.462   4.077  26.047  1.00 76.57           N
ATOM    872 C5    DC Y   1      13.935   6.256  25.169  1.00 76.43           C
ATOM    873 C6    DC Y   1      13.461   7.463  24.894  1.00 77.05           C
ATOM    874  P    DG Y   2      10.073  13.411  24.909  1.00 70.91           P
ATOM    875 OP1   DG Y   2      10.959  14.255  25.754  1.00 68.17           O
ATOM    876 OP2   DG Y   2       8.615  13.429  25.116  1.00 71.27           O
ATOM    877 O5'   DG Y   2      10.350  13.768  23.379  1.00 72.56           O
ATOM    878 C5'   DG Y   2       9.651  13.093  22.336  1.00 76.59           C
ATOM    879 C4'   DG Y   2      10.259  13.461  20.995  1.00 80.91           C
ATOM    880 O4'   DG Y   2      11.632  13.077  20.966  1.00 83.01           O
ATOM    881 C3'   DG Y   2       9.594  12.765  19.810  1.00 82.43           C
ATOM    882 O3'   DG Y   2       8.675  13.676  19.198  1.00 81.25           O
ATOM    883 C2'   DG Y   2      10.754  12.427  18.865  1.00 82.94           C
ATOM    884 C1'   DG Y   2      11.990  12.519  19.713  1.00 83.88           C
ATOM    885 N9    DG Y   2      12.686  11.263  19.999  1.00 83.40           N
ATOM    886 C8    DG Y   2      14.015  11.012  19.795  1.00 81.12           C
ATOM    887 N7    DG Y   2      14.391   9.830  20.174  1.00 82.17           N
ATOM    888 C5    DG Y   2      13.229   9.253  20.668  1.00 84.22           C
ATOM    889 C6    DG Y   2      13.007   7.966  21.221  1.00 82.36           C
ATOM    890 O6    DG Y   2      13.832   7.050  21.398  1.00 80.69           O
ATOM    891 N1    DG Y   2      11.678   7.787  21.601  1.00 82.25           N
ATOM    892 C2    DG Y   2      10.686   8.722  21.457  1.00 82.56           C
ATOM    893 N2    DG Y   2       9.460   8.367  21.884  1.00 82.15           N
ATOM    894 N3    DG Y   2      10.880   9.928  20.943  1.00 82.15           N
ATOM    895 C4    DG Y   2      12.156  10.127  20.570  1.00 82.94           C
ATOM    896  P    DC Y   3       7.164  13.394  18.906  1.00 76.99           P
ATOM    897 OP1   DC Y   3       6.748  14.394  17.896  1.00 75.12           O
ATOM    898 OP2   DC Y   3       6.432  13.281  20.171  1.00 75.96           O
ATOM    899 O5'   DC Y   3       7.177  11.941  18.217  1.00 77.40           O
ATOM    900 C5'   DC Y   3       6.091  11.550  17.387  1.00 80.09           C
ATOM    901 C4'   DC Y   3       5.820  10.061  17.524  1.00 79.86           C
ATOM    902 O4'   DC Y   3       6.971   9.307  17.088  1.00 82.32           O
ATOM    903 C3'   DC Y   3       5.514   9.575  18.945  1.00 80.01           C
ATOM    904 O3'   DC Y   3       4.513   8.556  18.899  1.00 78.86           O
ATOM    905 C2'   DC Y   3       6.850   8.967  19.382  1.00 79.50           C
ATOM    906 C1'   DC Y   3       7.302   8.356  18.065  1.00 79.75           C
ATOM    907 N1    DC Y   3       8.756   8.089  18.009  1.00 80.52           N
ATOM    908 C2    DC Y   3       9.225   6.858  18.450  1.00 80.40           C
ATOM    909 O2    DC Y   3       8.426   6.025  18.890  1.00 79.54           O
ATOM    910 N3    DC Y   3      10.552   6.609  18.411  1.00 79.37           N
ATOM    911 C4    DC Y   3      11.393   7.537  17.931  1.00 79.52           C
ATOM    912 N4    DC Y   3      12.692   7.252  17.912  1.00 80.18           N
ATOM    913 C5    DC Y   3      10.926   8.796  17.483  1.00 79.96           C
ATOM    914 C6    DC Y   3       9.619   9.027  17.524  1.00 79.90           C
ATOM    915  P    DG Y   4       2.953   8.906  19.173  1.00 77.68           P
ATOM    916 OP1   DG Y   4       2.806  10.037  20.122  1.00 77.36           O
ATOM    917 OP2   DG Y   4       2.295   7.608  19.454  1.00 80.65           O
ATOM    918 O5'   DG Y   4       2.454   9.403  17.730  1.00 77.19           O
ATOM    919 C5'   DG Y   4       2.444   8.512  16.629  1.00 78.33           C
ATOM    920 C4'   DG Y   4       2.088   9.258  15.357  1.00 79.80           C
ATOM    921 O4'   DG Y   4       3.061  10.285  15.123  1.00 80.85           O
ATOM    922 C3'   DG Y   4       2.102   8.373  14.117  1.00 79.82           C
ATOM    923 O3'   DG Y   4       0.755   7.976  13.826  1.00 78.50           O
ATOM    924 C2'   DG Y   4       2.663   9.282  13.021  1.00 79.39           C
ATOM    925 C1'   DG Y   4       3.382  10.383  13.750  1.00 78.60           C
ATOM    926 N9    DG Y   4       4.837  10.383  13.657  1.00 80.14           N
ATOM    927 C8    DG Y   4       5.623  11.429  13.238  1.00 78.45           C
ATOM    928 N7    DG Y   4       6.908  11.181  13.288  1.00 79.24           N
ATOM    929 C5    DG Y   4       6.964   9.881  13.769  1.00 80.87           C
ATOM    930 C6    DG Y   4       8.093   9.066  14.044  1.00 80.03           C
ATOM    931 O6    DG Y   4       9.283   9.348  13.907  1.00 79.89           O
ATOM    932 N1    DG Y   4       7.713   7.799  14.525  1.00 81.42           N
ATOM    933 C2    DG Y   4       6.425   7.388  14.719  1.00 80.77           C
ATOM    934 N2    DG Y   4       6.248   6.157  15.187  1.00 79.14           N
ATOM    935 N3    DG Y   4       5.362   8.154  14.474  1.00 78.06           N
ATOM    936 C4    DG Y   4       5.699   9.369  14.004  1.00 78.98           C
ATOM    937  P    DC Y   5       0.331   6.437  13.742  1.00 74.95           P
ATOM    938 OP1   DC Y   5      -1.045   6.426  13.191  1.00 73.66           O
ATOM    939 OP2   DC Y   5       0.597   5.763  15.030  1.00 74.82           O
ATOM    940 O5'   DC Y   5       1.346   5.833  12.659  1.00 76.52           O
ATOM    941 C5'   DC Y   5       1.009   4.638  11.972  1.00 79.31           C
ATOM    942 C4'   DC Y   5       2.202   3.700  11.928  1.00 77.98           C
ATOM    943 O4'   DC Y   5       3.295   4.323  11.216  1.00 80.64           O
ATOM    944 C3'   DC Y   5       2.768   3.292  13.300  1.00 78.14           C
ATOM    945 O3'   DC Y   5       3.173   1.926  13.263  1.00 77.69           O
ATOM    946 C2'   DC Y   5       3.999   4.190  13.424  1.00 78.65           C
ATOM    947 C1'   DC Y   5       4.465   4.211  11.974  1.00 78.71           C
ATOM    948 N1    DC Y   5       5.355   5.332  11.648  1.00 79.16           N
ATOM    949 C2    DC Y   5       6.731   5.146  11.746  1.00 78.96           C
ATOM    950 O2    DC Y   5       7.172   4.049  12.103  1.00 79.48           O
ATOM    951 N3    DC Y   5       7.563   6.178  11.457  1.00 79.73           N
ATOM    952 C4    DC Y   5       7.052   7.357  11.078  1.00 79.56           C
ATOM    953 N4    DC Y   5       7.892   8.338  10.808  1.00 80.53           N
ATOM    954 C5    DC Y   5       5.654   7.566  10.978  1.00 80.50           C
ATOM    955 C6    DC Y   5       4.847   6.536  11.266  1.00 80.32           C
ATOM    956  P    DG Y   6       2.225   0.739  13.857  1.00 75.71           P
ATOM    957 OP1   DG Y   6       1.376   1.245  14.974  1.00 75.70           O
ATOM    958 OP2   DG Y   6       3.104  -0.422  14.063  1.00 79.42           O
ATOM    959 O5'   DG Y   6       1.266   0.410  12.623  1.00 75.88           O
ATOM    960 C5'   DG Y   6       1.811  -0.102  11.411  1.00 77.05           C
ATOM    961 C4'   DG Y   6       0.751  -0.109  10.337  1.00 77.42           C
ATOM    962 O4'   DG Y   6       0.269   1.228  10.144  1.00 78.98           O
ATOM    963 C3'   DG Y   6       1.266  -0.578   8.988  1.00 77.94           C
ATOM    964 O3'   DG Y   6       0.976  -1.964   8.838  1.00 77.71           O
ATOM    965 C2'   DG Y   6       0.474   0.278   7.990  1.00 79.24           C
ATOM    966 C1'   DG Y   6       0.020   1.474   8.775  1.00 78.60           C
ATOM    967 N9    DG Y   6       0.666   2.744   8.466  1.00 78.95           N
ATOM    968 C8    DG Y   6       0.034   3.926   8.126  1.00 78.03           C
ATOM    969 N7    DG Y   6       0.851   4.915   7.934  1.00 79.82           N
ATOM    970 C5    DG Y   6       2.103   4.372   8.160  1.00 81.48           C
ATOM    971 C6    DG Y   6       3.383   4.980   8.101  1.00 80.60           C
ATOM    972 O6    DG Y   6       3.659   6.156   7.833  1.00 81.14           O
ATOM    973 N1    DG Y   6       4.401   4.068   8.404  1.00 82.60           N
ATOM    974 C2    DG Y   6       4.198   2.756   8.714  1.00 82.02           C
ATOM    975 N2    DG Y   6       5.301   2.028   8.975  1.00 80.00           N
ATOM    976 N3    DG Y   6       3.013   2.180   8.776  1.00 79.27           N
ATOM    977 C4    DG Y   6       2.009   3.041   8.493  1.00 79.61           C
ATOM    978  P    DC Y   7       2.167  -3.024   8.585  1.00 74.95           P
ATOM    979 OP1   DC Y   7       1.532  -4.335   8.338  1.00 73.61           O
ATOM    980 OP2   DC Y   7       3.184  -2.899   9.650  1.00 74.60           O
ATOM    981 O5'   DC Y   7       2.818  -2.488   7.224  1.00 76.37           O
ATOM    982 C5'   DC Y   7       3.464  -3.389   6.333  1.00 78.14           C
ATOM    983 C4'   DC Y   7       4.811  -2.846   5.911  1.00 77.39           C
ATOM    984 O4'   DC Y   7       4.645  -1.587   5.219  1.00 79.83           O
ATOM    985 C3'   DC Y   7       5.796  -2.577   7.054  1.00 77.70           C
ATOM    986 O3'   DC Y   7       7.109  -2.930   6.650  1.00 77.41           O
ATOM    987 C2'   DC Y   7       5.694  -1.059   7.232  1.00 78.75           C
ATOM    988 C1'   DC Y   7       5.504  -0.636   5.774  1.00 79.15           C
ATOM    989 N1    DC Y   7       4.899   0.696   5.612  1.00 79.56           N
ATOM    990 C2    DC Y   7       5.737   1.807   5.470  1.00 79.43           C
ATOM    991 O2    DC Y   7       6.960   1.640   5.496  1.00 80.06           O
ATOM    992 N3    DC Y   7       5.190   3.031   5.332  1.00 80.60           N
ATOM    993 C4    DC Y   7       3.862   3.174   5.315  1.00 80.19           C
ATOM    994 N4    DC Y   7       3.361   4.393   5.174  1.00 81.09           N
ATOM    995 C5    DC Y   7       2.991   2.059   5.459  1.00 81.40           C
ATOM    996 C6    DC Y   7       3.545   0.849   5.594  1.00 81.18           C
ATOM    997  P    DG Y   8       7.737  -4.413   7.003  1.00 73.23           P
ATOM    998 OP1   DG Y   8       7.246  -4.876   8.332  1.00 73.15           O
ATOM    999 OP2   DG Y   8       9.182  -4.307   6.750  1.00 76.86           O
ATOM   1000 O5'   DG Y   8       7.099  -5.363   5.872  1.00 73.79           O
ATOM   1001 C5'   DG Y   8       7.444  -5.178   4.498  1.00 75.86           C
ATOM   1002 C4'   DG Y   8       6.619  -6.103   3.639  1.00 76.23           C
ATOM   1003 O4'   DG Y   8       5.229  -5.854   3.876  1.00 77.70           O
ATOM   1004 C3'   DG Y   8       6.835  -5.891   2.137  1.00 76.33           C
ATOM   1005 O3'   DG Y   8       7.788  -6.848   1.663  1.00 76.67           O
ATOM   1006 C2'   DG Y   8       5.445  -6.137   1.538  1.00 78.31           C
ATOM   1007 C1'   DG Y   8       4.485  -5.934   2.678  1.00 77.82           C
ATOM   1008 N9    DG Y   8       3.654  -4.735   2.620  1.00 77.18           N
ATOM   1009 C8    DG Y   8       2.284  -4.688   2.705  1.00 76.22           C
ATOM   1010 N7    DG Y   8       1.800  -3.483   2.656  1.00 78.59           N
ATOM   1011 C5    DG Y   8       2.923  -2.686   2.532  1.00 80.30           C
ATOM   1012 C6    DG Y   8       3.029  -1.271   2.434  1.00 78.91           C
ATOM   1013 O6    DG Y   8       2.119  -0.439   2.444  1.00 79.34           O
ATOM   1014 N1    DG Y   8       4.367  -0.854   2.317  1.00 80.85           N
ATOM   1015 C2    DG Y   8       5.438  -1.698   2.301  1.00 80.50           C
ATOM   1016 N2    DG Y   8       6.646  -1.118   2.192  1.00 78.87           N
ATOM   1017 N3    DG Y   8       5.350  -3.011   2.397  1.00 78.11           N
ATOM   1018 C4    DG Y   8       4.079  -3.434   2.510  1.00 78.27           C
ATOM   1019  P    DC Y   9       9.175  -6.470   0.998  1.00 75.44           P
ATOM   1020 OP1   DC Y   9       9.642  -7.697   0.309  1.00 73.96           O
ATOM   1021 OP2   DC Y   9      10.016  -5.828   2.010  1.00 74.85           O
ATOM   1022 O5'   DC Y   9       8.803  -5.371  -0.109  1.00 77.15           O
ATOM   1023 C5'   DC Y   9       9.661  -5.203  -1.243  1.00 79.32           C
ATOM   1024 C4'   DC Y   9       9.674  -3.758  -1.699  1.00 77.86           C
ATOM   1025 O4'   DC Y   9       8.347  -3.351  -2.087  1.00 80.69           O
ATOM   1026 C3'   DC Y   9      10.136  -2.742  -0.648  1.00 78.51           C
ATOM   1027 O3'   DC Y   9      10.880  -1.703  -1.278  1.00 78.35           O
ATOM   1028 C2'   DC Y   9       8.811  -2.181  -0.138  1.00 79.76           C
ATOM   1029 C1'   DC Y   9       8.014  -2.164  -1.430  1.00 79.76           C
ATOM   1030 N1    DC Y   9       6.561  -2.134  -1.223  1.00 79.77           N
ATOM   1031 C2    DC Y   9       5.909  -0.901  -1.229  1.00 79.54           C
ATOM   1032 O2    DC Y   9       6.567   0.130  -1.403  1.00 80.32           O
ATOM   1033 N3    DC Y   9       4.577  -0.858  -1.026  1.00 80.84           N
ATOM   1034 C4    DC Y   9       3.894  -1.987  -0.832  1.00 80.38           C
ATOM   1035 N4    DC Y   9       2.582  -1.912  -0.642  1.00 81.21           N
ATOM   1036 C5    DC Y   9       4.543  -3.259  -0.823  1.00 81.43           C
ATOM   1037 C6    DC Y   9       5.861  -3.281  -1.022  1.00 81.19           C
ATOM   1038  P    DG Y  10      12.497  -1.724  -1.326  1.00 74.50           P
ATOM   1039 OP1   DG Y  10      13.063  -2.374  -0.114  1.00 74.06           O
ATOM   1040 OP2   DG Y  10      12.903  -0.345  -1.666  1.00 77.14           O
ATOM   1041 O5'   DG Y  10      12.815  -2.645  -2.591  1.00 74.89           O
ATOM   1042 C5'   DG Y  10      12.392  -2.250  -3.892  1.00 76.48           C
ATOM   1043 C4'   DG Y  10      12.641  -3.373  -4.877  1.00 76.51           C
ATOM   1044 O4'   DG Y  10      11.936  -4.534  -4.443  1.00 78.05           O
ATOM   1045 C3'   DG Y  10      12.132  -3.065  -6.282  1.00 76.54           C
ATOM   1046 O3'   DG Y  10      13.214  -2.557  -7.063  1.00 77.26           O
ATOM   1047 C2'   DG Y  10      11.660  -4.435  -6.794  1.00 78.72           C
ATOM   1048 C1'   DG Y  10      11.400  -5.243  -5.545  1.00 78.40           C
ATOM   1049 N9    DG Y  10      10.005  -5.500  -5.238  1.00 77.21           N
ATOM   1050 C8    DG Y  10       9.438  -6.729  -4.982  1.00 76.38           C
ATOM   1051 N7    DG Y  10       8.178  -6.679  -4.695  1.00 78.40           N
ATOM   1052 C5    DG Y  10       7.876  -5.330  -4.758  1.00 80.34           C
ATOM   1053 C6    DG Y  10       6.643  -4.658  -4.542  1.00 79.12           C
ATOM   1054 O6    DG Y  10       5.558  -5.147  -4.243  1.00 79.40           O
ATOM   1055 N1    DG Y  10       6.768  -3.280  -4.706  1.00 80.88           N
ATOM   1056 C2    DG Y  10       7.923  -2.638  -5.044  1.00 80.29           C
ATOM   1057 N2    DG Y  10       7.848  -1.303  -5.157  1.00 78.45           N
ATOM   1058 N3    DG Y  10       9.076  -3.251  -5.243  1.00 78.12           N
ATOM   1059 C4    DG Y  10       8.983  -4.584  -5.087  1.00 78.07           C
ATOM   1060  P    DC Y  11      13.176  -1.125  -7.758  1.00 75.84           P
ATOM   1061 OP1   DC Y  11      14.367  -1.010  -8.628  1.00 74.14           O
ATOM   1062 OP2   DC Y  11      12.924  -0.113  -6.721  1.00 75.16           O
ATOM   1063 O5'   DC Y  11      11.871  -1.224  -8.678  1.00 77.80           O
ATOM   1064 C5'   DC Y  11      11.756  -0.407  -9.840  1.00 80.08           C
ATOM   1065 C4'   DC Y  11      10.349   0.144  -9.972  1.00 78.66           C
ATOM   1066 O4'   DC Y  11       9.402  -0.931 -10.083  1.00 81.25           O
ATOM   1067 C3'   DC Y  11       9.876   1.014  -8.797  1.00 79.41           C
ATOM   1068 O3'   DC Y  11       9.075   2.089  -9.278  1.00 78.77           O
ATOM   1069 C2'   DC Y  11       8.994   0.037  -8.009  1.00 80.26           C
ATOM   1070 C1'   DC Y  11       8.367  -0.729  -9.157  1.00 80.55           C
ATOM   1071 N1    DC Y  11       7.811  -2.032  -8.765  1.00 80.58           N
ATOM   1072 C2    DC Y  11       6.480  -2.114  -8.384  1.00 80.39           C
ATOM   1073 O2    DC Y  11       5.787  -1.086  -8.379  1.00 80.57           O
ATOM   1074 N3    DC Y  11       5.968  -3.303  -8.017  1.00 80.89           N
ATOM   1075 C4    DC Y  11       6.738  -4.387  -8.030  1.00 80.61           C
ATOM   1076 N4    DC Y  11       6.197  -5.545  -7.662  1.00 81.30           N
ATOM   1077 C5    DC Y  11       8.103  -4.338  -8.422  1.00 81.32           C
ATOM   1078 C6    DC Y  11       8.592  -3.149  -8.785  1.00 81.10           C
ATOM   1079  P    DG Y  12       9.716   3.552  -9.539  1.00 77.29           P
ATOM   1080 OP1   DG Y  12      10.812   3.851  -8.571  1.00 76.25           O
ATOM   1081 OP2   DG Y  12       8.564   4.467  -9.652  1.00 79.03           O
ATOM   1082 O5'   DG Y  12      10.362   3.411 -10.974  1.00 76.82           O
ATOM   1083 C5'   DG Y  12       9.548   3.147 -12.111  1.00 77.72           C
ATOM   1084 C4'   DG Y  12      10.428   2.851 -13.308  1.00 79.24           C
ATOM   1085 O4'   DG Y  12      11.232   1.712 -13.043  1.00 80.32           O
ATOM   1086 C3'   DG Y  12       9.643   2.535 -14.580  1.00 78.93           C
ATOM   1087 O3'   DG Y  12       9.522   3.730 -15.340  1.00 78.75           O
ATOM   1088 C2'   DG Y  12      10.512   1.480 -15.288  1.00 80.00           C
ATOM   1089 C1'   DG Y  12      11.385   0.903 -14.196  1.00 79.94           C
ATOM   1090 N9    DG Y  12      11.074  -0.466 -13.784  1.00 79.93           N
ATOM   1091 C8    DG Y  12      11.961  -1.507 -13.725  1.00 78.66           C
ATOM   1092 N7    DG Y  12      11.430  -2.616 -13.291  1.00 80.19           N
ATOM   1093 C5    DG Y  12      10.108  -2.276 -13.043  1.00 82.28           C
ATOM   1094 C6    DG Y  12       9.044  -3.079 -12.546  1.00 81.30           C
ATOM   1095 O6    DG Y  12       9.067  -4.273 -12.225  1.00 81.08           O
ATOM   1096 N1    DG Y  12       7.853  -2.354 -12.437  1.00 82.66           N
ATOM   1097 C2    DG Y  12       7.724  -1.030 -12.761  1.00 81.95           C
ATOM   1098 N2    DG Y  12       6.505  -0.493 -12.595  1.00 80.19           N
ATOM   1099 N3    DG Y  12       8.712  -0.275 -13.220  1.00 80.09           N
ATOM   1100 C4    DG Y  12       9.870  -0.954 -13.333  1.00 80.09           C
ATOM   1101  P    DC Y  13       8.756   3.978 -16.673  1.00 78.17           P
ATOM   1102 OP1   DC Y  13       9.526   3.293 -17.737  1.00 76.15           O
ATOM   1103 OP2   DC Y  13       8.464   5.417 -16.794  1.00 77.08           O
ATOM   1104 O5'   DC Y  13       7.349   3.222 -16.505  1.00 79.22           O
ATOM   1105 C5'   DC Y  13       6.355   3.405 -17.515  1.00 80.57           C
ATOM   1106 C4'   DC Y  13       5.226   2.426 -17.325  1.00 79.87           C
ATOM   1107 O4'   DC Y  13       5.697   1.076 -17.530  1.00 82.32           O
ATOM   1108 C3'   DC Y  13       4.568   2.446 -15.934  1.00 80.22           C
ATOM   1109 O3'   DC Y  13       3.156   2.270 -16.071  1.00 79.26           O
ATOM   1110 C2'   DC Y  13       5.180   1.219 -15.258  1.00 80.48           C
ATOM   1111 C1'   DC Y  13       5.281   0.277 -16.454  1.00 80.87           C
ATOM   1112 N1    DC Y  13       6.264  -0.808 -16.257  1.00 81.46           N
ATOM   1113 C2    DC Y  13       5.824  -2.029 -15.753  1.00 81.26           C
ATOM   1114 O2    DC Y  13       4.627  -2.165 -15.471  1.00 80.83           O
ATOM   1115 N3    DC Y  13       6.713  -3.014 -15.560  1.00 80.88           N
ATOM   1116 C4    DC Y  13       8.006  -2.834 -15.866  1.00 80.85           C
ATOM   1117 N4    DC Y  13       8.845  -3.839 -15.673  1.00 81.47           N
ATOM   1118 C5    DC Y  13       8.472  -1.597 -16.390  1.00 81.33           C
ATOM   1119 C6    DC Y  13       7.583  -0.619 -16.571  1.00 81.21           C
ATOM   1120  P    DG Y  14       2.172   3.544 -16.164  1.00 75.87           P
ATOM   1121 OP1   DG Y  14       2.617   4.637 -15.268  1.00 74.73           O
ATOM   1122 OP2   DG Y  14       0.813   2.973 -16.014  1.00 77.62           O
ATOM   1123 O5'   DG Y  14       2.319   4.038 -17.665  1.00 75.47           O
ATOM   1124 C5'   DG Y  14       1.889   3.213 -18.754  1.00 76.59           C
ATOM   1125 C4'   DG Y  14       2.312   3.851 -20.060  1.00 78.11           C
ATOM   1126 O4'   DG Y  14       3.728   3.946 -20.102  1.00 79.23           O
ATOM   1127 C3'   DG Y  14       1.894   3.056 -21.296  1.00 78.44           C
ATOM   1128 O3'   DG Y  14       0.707   3.659 -21.826  1.00 77.57           O
ATOM   1129 C2'   DG Y  14       3.082   3.210 -22.249  1.00 78.71           C
ATOM   1130 C1'   DG Y  14       4.234   3.649 -21.388  1.00 78.52           C
ATOM   1131 N9    DG Y  14       5.315   2.698 -21.191  1.00 78.70           N
ATOM   1132 C8    DG Y  14       6.652   2.932 -21.416  1.00 77.31           C
ATOM   1133 N7    DG Y  14       7.414   1.924 -21.129  1.00 78.62           N
ATOM   1134 C5    DG Y  14       6.530   0.947 -20.684  1.00 80.87           C
ATOM   1135 C6    DG Y  14       6.780  -0.367 -20.223  1.00 80.04           C
ATOM   1136 O6    DG Y  14       7.875  -0.947 -20.123  1.00 79.33           O
ATOM   1137 N1    DG Y  14       5.601  -1.027 -19.864  1.00 80.80           N
ATOM   1138 C2    DG Y  14       4.360  -0.484 -19.935  1.00 79.87           C
ATOM   1139 N2    DG Y  14       3.344  -1.273 -19.541  1.00 78.24           N
ATOM   1140 N3    DG Y  14       4.111   0.747 -20.358  1.00 78.33           N
ATOM   1141 C4    DG Y  14       5.231   1.404 -20.715  1.00 78.82           C
ATOM   1142  P    DC Y  15      -0.295   3.120 -22.913  1.00 79.33           P
ATOM   1143 OP1   DC Y  15       0.042   3.800 -24.193  1.00 77.32           O
ATOM   1144 OP2   DC Y  15      -1.666   3.195 -22.399  1.00 78.04           O
ATOM   1145 O5'   DC Y  15       0.071   1.572 -23.052  1.00 79.21           O
ATOM   1146 C5'   DC Y  15      -0.696   0.787 -23.948  1.00 79.74           C
ATOM   1147 C4'   DC Y  15      -0.466  -0.693 -23.687  1.00 79.46           C
ATOM   1148 O4'   DC Y  15       0.867  -1.060 -24.112  1.00 81.28           O
ATOM   1149 C3'   DC Y  15      -0.594  -1.127 -22.223  1.00 79.70           C
ATOM   1150 O3'   DC Y  15      -1.265  -2.375 -22.143  1.00 77.82           O
ATOM   1151 C2'   DC Y  15       0.874  -1.284 -21.796  1.00 79.13           C
ATOM   1152 C1'   DC Y  15       1.487  -1.788 -23.093  1.00 79.86           C
ATOM   1153 N1    DC Y  15       2.947  -1.576 -23.185  1.00 81.28           N
ATOM   1154 C2    DC Y  15       3.797  -2.611 -22.820  1.00 81.25           C
ATOM   1155 O2    DC Y  15       3.315  -3.682 -22.428  1.00 80.16           O
ATOM   1156 N3    DC Y  15       5.136  -2.418 -22.895  1.00 80.32           N
ATOM   1157 C4    DC Y  15       5.615  -1.249 -23.314  1.00 80.80           C
ATOM   1158 N4    DC Y  15       6.931  -1.099 -23.367  1.00 80.97           N
ATOM   1159 C5    DC Y  15       4.768  -0.172 -23.692  1.00 80.87           C
ATOM   1160 C6    DC Y  15       3.446  -0.382 -23.618  1.00 80.64           C
ATOM   1161  P    DG Y  16      -2.873  -2.406 -21.920  1.00 76.30           P
ATOM   1162 OP1   DG Y  16      -3.203  -1.468 -20.811  1.00 75.66           O
ATOM   1163 OP2   DG Y  16      -3.267  -3.832 -21.803  1.00 79.77           O
ATOM   1164 O5'   DG Y  16      -3.472  -1.835 -23.282  1.00 75.13           O
ATOM   1165 C5'   DG Y  16      -3.547  -2.643 -24.461  1.00 74.68           C
ATOM   1166 C4'   DG Y  16      -4.174  -1.861 -25.576  1.00 75.83           C
ATOM   1167 O4'   DG Y  16      -3.311  -0.781 -25.945  1.00 75.90           O
ATOM   1168 C3'   DG Y  16      -4.428  -2.662 -26.847  1.00 76.07           C
ATOM   1169 O3'   DG Y  16      -5.599  -2.212 -27.515  1.00 72.86           O
ATOM   1170 C2'   DG Y  16      -3.206  -2.313 -27.699  1.00 74.16           C
ATOM   1171 C1'   DG Y  16      -2.932  -0.891 -27.316  1.00 75.10           C
ATOM   1172 N9    DG Y  16      -1.544  -0.478 -27.417  1.00 76.23           N
ATOM   1173 C8    DG Y  16      -1.073   0.741 -27.832  1.00 74.01           C
ATOM   1174 N7    DG Y  16       0.227   0.841 -27.796  1.00 75.83           N
ATOM   1175 C5    DG Y  16       0.648  -0.391 -27.330  1.00 78.17           C
ATOM   1176 C6    DG Y  16       1.941  -0.879 -27.090  1.00 77.22           C
ATOM   1177 O6    DG Y  16       3.019  -0.276 -27.245  1.00 75.94           O
ATOM   1178 N1    DG Y  16       1.944  -2.189 -26.614  1.00 77.93           N
ATOM   1179 C2    DG Y  16       0.820  -2.935 -26.405  1.00 77.30           C
ATOM   1180 N2    DG Y  16       1.009  -4.187 -25.946  1.00 75.53           N
ATOM   1181 N3    DG Y  16      -0.412  -2.498 -26.623  1.00 75.67           N
ATOM   1182 C4    DG Y  16      -0.433  -1.221 -27.079  1.00 76.45           C
ENDMDL                                                                          
END                                                                             
