# Supplementary material for: Control of Gene Expression by Proteins That Bind Many Alternative Nucleic Acid Structures Through the Same Domain
Source: Int J Mol Sci. 2025 Dec 26;27(1):272. doi: 10.3390/ijms27010272 (PMC12785367; doi:10.3390/ijms27010272)
Supplement: Supplementary file 1 [file ijms-27-00272-s001.zip › Figure-2E-SOX2-43-105x2-2xrtel46x1-Kx3-S528133945-model-0.pdb]

TITLE fold_sox2_43_105x2_2xrtel46x1_kx3_s528133945_model_0.cif                  
MODEL 1                                                                         
ATOM      1  N   PRO A   1      -8.176   9.105  -9.104  1.00 73.43           N
ATOM      2 CA   PRO A   1      -9.293   8.196  -8.805  1.00 77.81           C
ATOM      3  C   PRO A   1      -9.055   6.780  -9.320  1.00 80.29           C
ATOM      4  O   PRO A   1      -7.932   6.434  -9.695  1.00 77.53           O
ATOM      5 CB   PRO A   1     -10.480   8.842  -9.546  1.00 73.19           C
ATOM      6 CG   PRO A   1      -9.861   9.727 -10.567  1.00 71.58           C
ATOM      7 CD   PRO A   1      -8.466  10.104 -10.096  1.00 72.51           C
ATOM      8  N   MET A   2     -10.096   5.955  -9.328  1.00 83.29           N
ATOM      9 CA   MET A   2      -9.978   4.555  -9.722  1.00 85.28           C
ATOM     10  C   MET A   2      -9.571   4.383 -11.187  1.00 87.32           C
ATOM     11  O   MET A   2      -9.996   5.138 -12.055  1.00 86.68           O
ATOM     12 CB   MET A   2     -11.301   3.821  -9.499  1.00 83.25           C
ATOM     13 CG   MET A   2     -11.711   3.652  -8.057  1.00 80.63           C
ATOM     14 SD   MET A   2     -13.111   2.537  -7.871  1.00 78.06           S
ATOM     15 CE   MET A   2     -14.395   3.453  -8.710  1.00 70.99           C
ATOM     16  N   ASN A   3      -8.740   3.377 -11.436  1.00 84.43           N
ATOM     17 CA   ASN A   3      -8.444   2.963 -12.799  1.00 85.55           C
ATOM     18  C   ASN A   3      -9.447   1.893 -13.231  1.00 87.79           C
ATOM     19  O   ASN A   3     -10.365   1.557 -12.484  1.00 87.54           O
ATOM     20 CB   ASN A   3      -6.992   2.478 -12.930  1.00 82.74           C
ATOM     21 CG   ASN A   3      -6.686   1.297 -12.029  1.00 82.35           C
ATOM     22 OD1  ASN A   3      -7.566   0.659 -11.467  1.00 77.52           O
ATOM     23 ND2  ASN A   3      -5.408   1.002 -11.886  1.00 77.10           N
ATOM     24  N   ALA A   4      -9.264   1.345 -14.439  1.00 90.59           N
ATOM     25 CA   ALA A   4     -10.203   0.370 -14.988  1.00 91.99           C
ATOM     26  C   ALA A   4     -10.310  -0.880 -14.118  1.00 92.87           C
ATOM     27  O   ALA A   4     -11.406  -1.400 -13.895  1.00 92.52           O
ATOM     28 CB   ALA A   4      -9.791  -0.011 -16.406  1.00 92.17           C
ATOM     29  N   PHE A   5      -9.182  -1.354 -13.629  1.00 91.42           N
ATOM     30 CA   PHE A   5      -9.167  -2.545 -12.782  1.00 91.41           C
ATOM     31  C   PHE A   5      -9.959  -2.326 -11.499  1.00 91.40           C
ATOM     32  O   PHE A   5     -10.734  -3.188 -11.082  1.00 90.64           O
ATOM     33 CB   PHE A   5      -7.742  -2.958 -12.445  1.00 90.59           C
ATOM     34 CG   PHE A   5      -7.666  -4.019 -11.379  1.00 90.21           C
ATOM     35 CD1  PHE A   5      -7.983  -5.345 -11.670  1.00 87.91           C
ATOM     36 CD2  PHE A   5      -7.295  -3.701 -10.074  1.00 87.54           C
ATOM     37 CE1  PHE A   5      -7.926  -6.317 -10.690  1.00 86.53           C
ATOM     38 CE2  PHE A   5      -7.239  -4.674  -9.097  1.00 85.96           C
ATOM     39 CZ   PHE A   5      -7.552  -5.982  -9.403  1.00 86.76           C
ATOM     40  N   MET A   6      -9.773  -1.159 -10.881  1.00 90.75           N
ATOM     41 CA   MET A   6     -10.407  -0.890  -9.599  1.00 89.63           C
ATOM     42  C   MET A   6     -11.921  -0.698  -9.719  1.00 90.60           C
ATOM     43  O   MET A   6     -12.657  -1.098  -8.816  1.00 89.53           O
ATOM     44 CB   MET A   6      -9.766   0.322  -8.918  1.00 87.23           C
ATOM     45 CG   MET A   6      -8.351   0.071  -8.410  1.00 81.50           C
ATOM     46 SD   MET A   6      -8.169  -1.432  -7.424  1.00 78.13           S
ATOM     47 CE   MET A   6      -9.322  -1.120  -6.101  1.00 70.74           C
ATOM     48  N   VAL A   7     -12.379  -0.102 -10.816  1.00 91.30           N
ATOM     49 CA   VAL A   7     -13.819   0.037 -11.018  1.00 91.53           C
ATOM     50  C   VAL A   7     -14.447  -1.335 -11.281  1.00 92.05           C
ATOM     51  O   VAL A   7     -15.545  -1.632 -10.795  1.00 91.42           O
ATOM     52 CB   VAL A   7     -14.152   1.048 -12.151  1.00 91.30           C
ATOM     53 CG1  VAL A   7     -13.433   0.712 -13.433  1.00 89.12           C
ATOM     54 CG2  VAL A   7     -15.657   1.110 -12.389  1.00 88.86           C
ATOM     55  N   TRP A   8     -13.738  -2.183 -12.006  1.00 92.88           N
ATOM     56 CA   TRP A   8     -14.194  -3.541 -12.268  1.00 93.51           C
ATOM     57  C   TRP A   8     -14.188  -4.391 -10.994  1.00 93.32           C
ATOM     58  O   TRP A   8     -15.160  -5.080 -10.684  1.00 92.48           O
ATOM     59 CB   TRP A   8     -13.323  -4.200 -13.346  1.00 94.13           C
ATOM     60 CG   TRP A   8     -13.562  -5.670 -13.532  1.00 94.19           C
ATOM     61 CD1  TRP A   8     -14.534  -6.267 -14.287  1.00 93.28           C
ATOM     62 CD2  TRP A   8     -12.792  -6.752 -12.977  1.00 94.45           C
ATOM     63 NE1  TRP A   8     -14.421  -7.630 -14.226  1.00 93.74           N
ATOM     64 CE2  TRP A   8     -13.358  -7.960 -13.428  1.00 94.37           C
ATOM     65 CE3  TRP A   8     -11.669  -6.797 -12.134  1.00 94.45           C
ATOM     66 CZ2  TRP A   8     -12.852  -9.206 -13.066  1.00 94.14           C
ATOM     67 CZ3  TRP A   8     -11.175  -8.043 -11.777  1.00 93.49           C
ATOM     68 CH2  TRP A   8     -11.758  -9.234 -12.242  1.00 93.51           C
ATOM     69  N   SER A   9     -13.091  -4.330 -10.256  1.00 92.02           N
ATOM     70 CA   SER A   9     -12.925  -5.140  -9.053  1.00 91.20           C
ATOM     71  C   SER A   9     -13.915  -4.744  -7.958  1.00 91.05           C
ATOM     72  O   SER A   9     -14.233  -5.556  -7.094  1.00 89.73           O
ATOM     73 CB   SER A   9     -11.491  -5.033  -8.529  1.00 89.86           C
ATOM     74 OG   SER A   9     -11.234  -3.746  -8.001  1.00 81.81           O
ATOM     75  N   ARG A  10     -14.384  -3.506  -8.001  1.00 90.95           N
ATOM     76 CA   ARG A  10     -15.348  -3.004  -7.027  1.00 89.56           C
ATOM     77  C   ARG A  10     -16.594  -3.878  -7.002  1.00 90.05           C
ATOM     78  O   ARG A  10     -17.038  -4.317  -5.932  1.00 88.77           O
ATOM     79 CB   ARG A  10     -15.706  -1.556  -7.378  1.00 87.12           C
ATOM     80 CG   ARG A  10     -16.246  -0.726  -6.231  1.00 79.76           C
ATOM     81 CD   ARG A  10     -16.600   0.669  -6.737  1.00 76.58           C
ATOM     82 NE   ARG A  10     -17.054   1.550  -5.677  1.00 71.90           N
ATOM     83 CZ   ARG A  10     -16.279   2.441  -5.050  1.00 68.40           C
ATOM     84 NH1  ARG A  10     -14.994   2.558  -5.380  1.00 63.39           N
ATOM     85 NH2  ARG A  10     -16.777   3.201  -4.109  1.00 61.69           N
ATOM     86  N   GLY A  11     -17.150  -4.139  -8.178  1.00 90.27           N
ATOM     87 CA   GLY A  11     -18.334  -4.974  -8.291  1.00 90.23           C
ATOM     88  C   GLY A  11     -18.032  -6.447  -8.078  1.00 91.76           C
ATOM     89  O   GLY A  11     -18.812  -7.160  -7.429  1.00 90.88           O
ATOM     90  N   GLN A  12     -16.913  -6.909  -8.607  1.00 92.13           N
ATOM     91 CA   GLN A  12     -16.521  -8.303  -8.479  1.00 93.22           C
ATOM     92  C   GLN A  12     -16.247  -8.685  -7.026  1.00 93.31           C
ATOM     93  O   GLN A  12     -16.541  -9.800  -6.603  1.00 92.33           O
ATOM     94 CB   GLN A  12     -15.286  -8.593  -9.335  1.00 93.46           C
ATOM     95 CG   GLN A  12     -15.508  -8.440 -10.826  1.00 92.00           C
ATOM     96 CD   GLN A  12     -16.521  -9.413 -11.382  1.00 92.04           C
ATOM     97 OE1  GLN A  12     -17.536  -9.016 -11.941  1.00 85.27           O
ATOM     98 NE2  GLN A  12     -16.257 -10.698 -11.224  1.00 83.64           N
ATOM     99  N   ARG A  13     -15.674  -7.747  -6.271  1.00 90.77           N
ATOM    100 CA   ARG A  13     -15.379  -7.979  -4.859  1.00 90.04           C
ATOM    101  C   ARG A  13     -16.668  -8.210  -4.077  1.00 90.20           C
ATOM    102  O   ARG A  13     -16.741  -9.117  -3.249  1.00 88.98           O
ATOM    103 CB   ARG A  13     -14.612  -6.798  -4.273  1.00 88.35           C
ATOM    104 CG   ARG A  13     -14.170  -7.001  -2.831  1.00 81.73           C
ATOM    105 CD   ARG A  13     -13.504  -5.745  -2.285  1.00 80.87           C
ATOM    106 NE   ARG A  13     -12.413  -5.279  -3.133  1.00 77.93           N
ATOM    107 CZ   ARG A  13     -11.164  -5.752  -3.090  1.00 76.69           C
ATOM    108 NH1  ARG A  13     -10.844  -6.710  -2.231  1.00 68.56           N
ATOM    109 NH2  ARG A  13     -10.252  -5.270  -3.906  1.00 71.16           N
ATOM    110  N   ARG A  14     -17.671  -7.383  -4.354  1.00 90.66           N
ATOM    111 CA   ARG A  14     -18.965  -7.516  -3.696  1.00 90.33           C
ATOM    112  C   ARG A  14     -19.603  -8.864  -4.010  1.00 91.43           C
ATOM    113  O   ARG A  14     -20.137  -9.532  -3.121  1.00 90.39           O
ATOM    114 CB   ARG A  14     -19.897  -6.385  -4.148  1.00 88.59           C
ATOM    115 CG   ARG A  14     -21.169  -6.270  -3.339  1.00 79.19           C
ATOM    116 CD   ARG A  14     -22.163  -5.317  -4.013  1.00 75.47           C
ATOM    117 NE   ARG A  14     -21.525  -4.076  -4.456  1.00 68.61           N
ATOM    118 CZ   ARG A  14     -21.260  -3.039  -3.675  1.00 62.23           C
ATOM    119 NH1  ARG A  14     -21.578  -3.060  -2.386  1.00 57.96           N
ATOM    120 NH2  ARG A  14     -20.666  -1.979  -4.182  1.00 55.31           N
ATOM    121  N   LYS A  15     -19.527  -9.252  -5.280  1.00 92.24           N
ATOM    122 CA   LYS A  15     -20.091 -10.518  -5.721  1.00 92.99           C
ATOM    123  C   LYS A  15     -19.384 -11.706  -5.072  1.00 93.57           C
ATOM    124  O   LYS A  15     -20.026 -12.639  -4.592  1.00 92.38           O
ATOM    125 CB   LYS A  15     -20.011 -10.615  -7.247  1.00 91.87           C
ATOM    126 CG   LYS A  15     -20.582 -11.892  -7.833  1.00 83.56           C
ATOM    127 CD   LYS A  15     -20.453 -11.906  -9.344  1.00 83.42           C
ATOM    128 CE   LYS A  15     -20.999 -13.195  -9.953  1.00 75.44           C
ATOM    129 NZ   LYS A  15     -20.866 -13.204 -11.422  1.00 70.13           N
ATOM    130  N   MET A  16     -18.057 -11.665  -5.066  1.00 93.05           N
ATOM    131 CA   MET A  16     -17.270 -12.759  -4.526  1.00 92.49           C
ATOM    132  C   MET A  16     -17.406 -12.862  -3.006  1.00 92.38           C
ATOM    133  O   MET A  16     -17.378 -13.961  -2.448  1.00 90.54           O
ATOM    134 CB   MET A  16     -15.794 -12.594  -4.910  1.00 91.50           C
ATOM    135 CG   MET A  16     -14.974 -13.862  -4.783  1.00 86.63           C
ATOM    136 SD   MET A  16     -13.301 -13.693  -5.402  1.00 84.64           S
ATOM    137 CE   MET A  16     -13.594 -13.462  -7.155  1.00 76.18           C
ATOM    138  N   ALA A  17     -17.569 -11.717  -2.350  1.00 91.25           N
ATOM    139 CA   ALA A  17     -17.747 -11.698  -0.897  1.00 90.38           C
ATOM    140  C   ALA A  17     -19.090 -12.316  -0.501  1.00 91.12           C
ATOM    141  O   ALA A  17     -19.200 -12.953   0.545  1.00 89.72           O
ATOM    142 CB   ALA A  17     -17.642 -10.275  -0.368  1.00 88.23           C
ATOM    143  N   GLN A  18     -20.103 -12.105  -1.339  1.00 92.28           N
ATOM    144 CA   GLN A  18     -21.416 -12.676  -1.079  1.00 92.80           C
ATOM    145  C   GLN A  18     -21.422 -14.185  -1.290  1.00 93.53           C
ATOM    146  O   GLN A  18     -22.045 -14.926  -0.533  1.00 92.59           O
ATOM    147 CB   GLN A  18     -22.471 -12.017  -1.977  1.00 92.10           C
ATOM    148 CG   GLN A  18     -22.813 -10.592  -1.581  1.00 85.34           C
ATOM    149 CD   GLN A  18     -23.807  -9.945  -2.532  1.00 81.95           C
ATOM    150 OE1  GLN A  18     -24.058 -10.454  -3.628  1.00 76.73           O
ATOM    151 NE2  GLN A  18     -24.376  -8.815  -2.118  1.00 73.23           N
ATOM    152  N   GLU A  19     -20.715 -14.633  -2.324  1.00 92.41           N
ATOM    153 CA   GLU A  19     -20.630 -16.063  -2.623  1.00 93.16           C
ATOM    154  C   GLU A  19     -19.711 -16.788  -1.651  1.00 93.86           C
ATOM    155  O   GLU A  19     -19.912 -17.975  -1.369  1.00 92.21           O
ATOM    156 CB   GLU A  19     -20.140 -16.261  -4.062  1.00 92.37           C
ATOM    157 CG   GLU A  19     -21.127 -15.778  -5.117  1.00 87.42           C
ATOM    158 CD   GLU A  19     -20.580 -15.880  -6.526  1.00 84.56           C
ATOM    159 OE1  GLU A  19     -19.386 -16.228  -6.686  1.00 79.51           O
ATOM    160 OE2  GLU A  19     -21.340 -15.607  -7.475  1.00 79.74           O
ATOM    161  N   ASN A  20     -18.715 -16.093  -1.140  1.00 91.72           N
ATOM    162 CA   ASN A  20     -17.771 -16.646  -0.179  1.00 91.28           C
ATOM    163  C   ASN A  20     -17.660 -15.721   1.032  1.00 90.81           C
ATOM    164  O   ASN A  20     -16.707 -14.946   1.147  1.00 88.51           O
ATOM    165 CB   ASN A  20     -16.398 -16.841  -0.831  1.00 89.73           C
ATOM    166 CG   ASN A  20     -16.471 -17.642  -2.109  1.00 86.57           C
ATOM    167 OD1  ASN A  20     -16.544 -17.073  -3.203  1.00 79.26           O
ATOM    168 ND2  ASN A  20     -16.463 -18.953  -1.980  1.00 78.12           N
ATOM    169  N   PRO A  21     -18.638 -15.785   1.951  1.00 91.67           N
ATOM    170 CA   PRO A  21     -18.687 -14.833   3.072  1.00 91.14           C
ATOM    171  C   PRO A  21     -17.522 -14.936   4.044  1.00 90.44           C
ATOM    172  O   PRO A  21     -17.232 -13.974   4.758  1.00 87.39           O
ATOM    173 CB   PRO A  21     -20.011 -15.183   3.767  1.00 90.43           C
ATOM    174 CG   PRO A  21     -20.310 -16.579   3.353  1.00 89.56           C
ATOM    175 CD   PRO A  21     -19.767 -16.724   1.961  1.00 91.78           C
ATOM    176  N   LYS A  22     -16.849 -16.080   4.086  1.00 89.52           N
ATOM    177 CA   LYS A  22     -15.731 -16.272   5.000  1.00 89.75           C
ATOM    178  C   LYS A  22     -14.375 -15.996   4.348  1.00 89.75           C
ATOM    179  O   LYS A  22     -13.331 -16.112   4.999  1.00 86.87           O
ATOM    180 CB   LYS A  22     -15.752 -17.695   5.572  1.00 88.43           C
ATOM    181 CG   LYS A  22     -16.935 -17.982   6.483  1.00 81.64           C
ATOM    182 CD   LYS A  22     -16.869 -19.370   7.069  1.00 76.58           C
ATOM    183 CE   LYS A  22     -18.036 -19.643   8.003  1.00 68.28           C
ATOM    184 NZ   LYS A  22     -17.989 -21.016   8.574  1.00 60.75           N
ATOM    185  N   MET A  23     -14.380 -15.623   3.078  1.00 88.93           N
ATOM    186 CA   MET A  23     -13.141 -15.335   2.360  1.00 89.28           C
ATOM    187  C   MET A  23     -12.657 -13.923   2.684  1.00 88.53           C
ATOM    188  O   MET A  23     -13.414 -12.962   2.593  1.00 86.71           O
ATOM    189 CB   MET A  23     -13.341 -15.486   0.856  1.00 88.54           C
ATOM    190 CG   MET A  23     -12.054 -15.380   0.058  1.00 85.77           C
ATOM    191 SD   MET A  23     -12.305 -15.538  -1.727  1.00 85.08           S
ATOM    192 CE   MET A  23     -12.799 -17.251  -1.850  1.00 77.97           C
ATOM    193  N   HIS A  24     -11.389 -13.814   3.063  1.00 84.18           N
ATOM    194 CA   HIS A  24     -10.794 -12.523   3.382  1.00 83.70           C
ATOM    195  C   HIS A  24     -10.584 -11.689   2.119  1.00 85.13           C
ATOM    196  O   HIS A  24     -10.389 -12.226   1.030  1.00 83.69           O
ATOM    197 CB   HIS A  24      -9.459 -12.704   4.110  1.00 80.96           C
ATOM    198 CG   HIS A  24      -9.601 -13.241   5.497  1.00 75.85           C
ATOM    199 ND1  HIS A  24     -10.050 -12.493   6.556  1.00 68.54           N
ATOM    200 CD2  HIS A  24      -9.349 -14.474   6.003  1.00 67.99           C
ATOM    201 CE1  HIS A  24     -10.074 -13.227   7.649  1.00 67.61           C
ATOM    202 NE2  HIS A  24      -9.646 -14.439   7.341  1.00 67.56           N
ATOM    203  N   ASN A  25     -10.618 -10.364   2.282  1.00 83.32           N
ATOM    204 CA   ASN A  25     -10.465  -9.453   1.155  1.00 83.36           C
ATOM    205  C   ASN A  25      -9.086  -9.547   0.508  1.00 84.73           C
ATOM    206  O   ASN A  25      -8.936  -9.259  -0.679  1.00 83.67           O
ATOM    207 CB   ASN A  25     -10.742  -8.012   1.593  1.00 80.81           C
ATOM    208 CG   ASN A  25     -12.202  -7.629   1.432  1.00 76.47           C
ATOM    209 OD1  ASN A  25     -12.789  -7.798   0.374  1.00 71.45           O
ATOM    210 ND2  ASN A  25     -12.797  -7.106   2.487  1.00 69.38           N
ATOM    211  N   SER A  26      -8.092  -9.943   1.281  1.00 82.02           N
ATOM    212 CA   SER A  26      -6.755 -10.132   0.741  1.00 81.23           C
ATOM    213  C   SER A  26      -6.743 -11.240  -0.313  1.00 82.63           C
ATOM    214  O   SER A  26      -6.122 -11.102  -1.365  1.00 81.76           O
ATOM    215 CB   SER A  26      -5.767 -10.466   1.863  1.00 78.50           C
ATOM    216 OG   SER A  26      -6.151 -11.635   2.546  1.00 72.64           O
ATOM    217  N   GLU A  27      -7.450 -12.323  -0.036  1.00 85.43           N
ATOM    218 CA   GLU A  27      -7.559 -13.432  -0.974  1.00 86.57           C
ATOM    219  C   GLU A  27      -8.415 -13.046  -2.176  1.00 87.55           C
ATOM    220  O   GLU A  27      -8.115 -13.443  -3.312  1.00 86.95           O
ATOM    221 CB   GLU A  27      -8.135 -14.667  -0.275  1.00 86.07           C
ATOM    222 CG   GLU A  27      -8.262 -15.902  -1.159  1.00 81.99           C
ATOM    223 CD   GLU A  27      -6.919 -16.428  -1.637  1.00 78.64           C
ATOM    224 OE1  GLU A  27      -5.883 -16.119  -1.000  1.00 73.36           O
ATOM    225 OE2  GLU A  27      -6.892 -17.159  -2.648  1.00 72.92           O
ATOM    226  N   ILE A  28      -9.480 -12.280  -1.939  1.00 88.62           N
ATOM    227 CA   ILE A  28     -10.334 -11.797  -3.016  1.00 89.36           C
ATOM    228  C   ILE A  28      -9.523 -10.919  -3.970  1.00 89.52           C
ATOM    229  O   ILE A  28      -9.611 -11.072  -5.193  1.00 88.94           O
ATOM    230 CB   ILE A  28     -11.546 -11.014  -2.468  1.00 89.68           C
ATOM    231 CG1  ILE A  28     -12.466 -11.950  -1.678  1.00 88.91           C
ATOM    232 CG2  ILE A  28     -12.319 -10.340  -3.601  1.00 88.68           C
ATOM    233 CD1  ILE A  28     -13.613 -11.240  -0.973  1.00 86.69           C
ATOM    234  N   SER A  29      -8.731 -10.008  -3.417  1.00 86.28           N
ATOM    235 CA   SER A  29      -7.896  -9.116  -4.218  1.00 85.17           C
ATOM    236  C   SER A  29      -6.900  -9.904  -5.062  1.00 85.16           C
ATOM    237  O   SER A  29      -6.647  -9.561  -6.221  1.00 83.68           O
ATOM    238 CB   SER A  29      -7.150  -8.134  -3.313  1.00 82.87           C
ATOM    239 OG   SER A  29      -8.059  -7.273  -2.641  1.00 76.59           O
ATOM    240  N   LYS A  30      -6.340 -10.954  -4.484  1.00 86.39           N
ATOM    241 CA   LYS A  30      -5.386 -11.805  -5.187  1.00 85.60           C
ATOM    242  C   LYS A  30      -6.032 -12.450  -6.418  1.00 86.88           C
ATOM    243  O   LYS A  30      -5.463 -12.431  -7.508  1.00 85.92           O
ATOM    244 CB   LYS A  30      -4.865 -12.881  -4.237  1.00 82.98           C
ATOM    245 CG   LYS A  30      -3.746 -13.740  -4.802  1.00 75.49           C
ATOM    246 CD   LYS A  30      -3.427 -14.910  -3.889  1.00 72.54           C
ATOM    247 CE   LYS A  30      -2.926 -14.477  -2.528  1.00 65.29           C
ATOM    248 NZ   LYS A  30      -2.572 -15.631  -1.666  1.00 60.68           N
ATOM    249  N   ARG A  31      -7.227 -13.004  -6.240  1.00 88.88           N
ATOM    250 CA   ARG A  31      -7.923 -13.695  -7.322  1.00 89.56           C
ATOM    251  C   ARG A  31      -8.415 -12.732  -8.400  1.00 90.14           C
ATOM    252  O   ARG A  31      -8.379 -13.045  -9.588  1.00 89.27           O
ATOM    253 CB   ARG A  31      -9.096 -14.515  -6.767  1.00 89.50           C
ATOM    254 CG   ARG A  31      -8.665 -15.645  -5.845  1.00 86.28           C
ATOM    255 CD   ARG A  31      -9.824 -16.560  -5.486  1.00 83.66           C
ATOM    256 NE   ARG A  31      -9.425 -17.597  -4.557  1.00 80.46           N
ATOM    257 CZ   ARG A  31     -10.170 -18.658  -4.233  1.00 77.39           C
ATOM    258 NH1  ARG A  31     -11.366 -18.820  -4.772  1.00 71.69           N
ATOM    259 NH2  ARG A  31      -9.717 -19.554  -3.366  1.00 72.74           N
ATOM    260  N   LEU A  32      -8.883 -11.548  -7.987  1.00 90.51           N
ATOM    261 CA   LEU A  32      -9.359 -10.551  -8.936  1.00 91.15           C
ATOM    262  C   LEU A  32      -8.225 -10.016  -9.800  1.00 90.83           C
ATOM    263  O   LEU A  32      -8.412  -9.752 -10.989  1.00 90.10           O
ATOM    264 CB   LEU A  32     -10.057  -9.398  -8.207  1.00 91.93           C
ATOM    265 CG   LEU A  32     -11.380  -9.740  -7.511  1.00 91.84           C
ATOM    266 CD1  LEU A  32     -11.954  -8.511  -6.829  1.00 90.08           C
ATOM    267 CD2  LEU A  32     -12.384 -10.313  -8.501  1.00 89.77           C
ATOM    268  N   GLY A  33      -7.052  -9.856  -9.208  1.00 89.46           N
ATOM    269 CA   GLY A  33      -5.884  -9.408  -9.953  1.00 87.80           C
ATOM    270  C   GLY A  33      -5.511 -10.377 -11.059  1.00 89.05           C
ATOM    271  O   GLY A  33      -5.167  -9.966 -12.165  1.00 88.06           O
ATOM    272  N   ALA A  34      -5.600 -11.670 -10.765  1.00 87.93           N
ATOM    273 CA   ALA A  34      -5.299 -12.697 -11.749  1.00 88.70           C
ATOM    274  C   ALA A  34      -6.377 -12.774 -12.827  1.00 90.57           C
ATOM    275  O   ALA A  34      -6.071 -12.932 -14.009  1.00 90.29           O
ATOM    276 CB   ALA A  34      -5.143 -14.055 -11.062  1.00 87.23           C
ATOM    277  N   GLU A  35      -7.634 -12.648 -12.411  1.00 92.08           N
ATOM    278 CA   GLU A  35      -8.752 -12.727 -13.344  1.00 93.20           C
ATOM    279  C   GLU A  35      -8.747 -11.562 -14.333  1.00 94.45           C
ATOM    280  O   GLU A  35      -9.071 -11.734 -15.508  1.00 94.03           O
ATOM    281 CB   GLU A  35     -10.076 -12.774 -12.585  1.00 92.55           C
ATOM    282 CG   GLU A  35     -11.295 -13.039 -13.461  1.00 86.30           C
ATOM    283 CD   GLU A  35     -12.593 -13.134 -12.677  1.00 85.06           C
ATOM    284 OE1  GLU A  35     -12.527 -13.276 -11.439  1.00 80.33           O
ATOM    285 OE2  GLU A  35     -13.666 -13.063 -13.296  1.00 80.98           O
ATOM    286  N   TRP A  36      -8.375 -10.375 -13.848  1.00 92.89           N
ATOM    287 CA   TRP A  36      -8.326  -9.183 -14.693  1.00 93.50           C
ATOM    288  C   TRP A  36      -7.352  -9.351 -15.852  1.00 94.17           C
ATOM    289  O   TRP A  36      -7.634  -8.924 -16.979  1.00 93.20           O
ATOM    290 CB   TRP A  36      -7.929  -7.964 -13.863  1.00 93.38           C
ATOM    291 CG   TRP A  36      -7.769  -6.701 -14.655  1.00 93.29           C
ATOM    292 CD1  TRP A  36      -6.595  -6.101 -15.014  1.00 92.45           C
ATOM    293 CD2  TRP A  36      -8.822  -5.875 -15.187  1.00 93.27           C
ATOM    294 NE1  TRP A  36      -6.850  -4.954 -15.726  1.00 92.37           N
ATOM    295 CE2  TRP A  36      -8.203  -4.790 -15.849  1.00 92.69           C
ATOM    296 CE3  TRP A  36     -10.211  -5.950 -15.162  1.00 92.98           C
ATOM    297 CZ2  TRP A  36      -8.944  -3.791 -16.488  1.00 92.36           C
ATOM    298 CZ3  TRP A  36     -10.937  -4.948 -15.800  1.00 92.48           C
ATOM    299 CH2  TRP A  36     -10.302  -3.889 -16.450  1.00 92.20           C
ATOM    300  N   LYS A  37      -6.229  -9.983 -15.598  1.00 90.88           N
ATOM    301 CA   LYS A  37      -5.213 -10.186 -16.623  1.00 90.54           C
ATOM    302  C   LYS A  37      -5.678 -11.168 -17.695  1.00 92.33           C
ATOM    303  O   LYS A  37      -5.191 -11.130 -18.828  1.00 91.38           O
ATOM    304 CB   LYS A  37      -3.917 -10.686 -15.989  1.00 87.84           C
ATOM    305 CG   LYS A  37      -3.227  -9.653 -15.117  1.00 79.43           C
ATOM    306 CD   LYS A  37      -1.959 -10.224 -14.498  1.00 76.65           C
ATOM    307 CE   LYS A  37      -1.276  -9.212 -13.594  1.00 68.24           C
ATOM    308 NZ   LYS A  37      -0.787  -8.008 -14.334  1.00 62.34           N
ATOM    309  N   LEU A  38      -6.614 -12.039 -17.358  1.00 93.74           N
ATOM    310 CA   LEU A  38      -7.134 -13.023 -18.292  1.00 94.70           C
ATOM    311  C   LEU A  38      -8.246 -12.462 -19.178  1.00 95.51           C
ATOM    312  O   LEU A  38      -8.591 -13.074 -20.194  1.00 94.34           O
ATOM    313 CB   LEU A  38      -7.654 -14.254 -17.544  1.00 94.23           C
ATOM    314 CG   LEU A  38      -6.666 -15.401 -17.295  1.00 91.92           C
ATOM    315 CD1  LEU A  38      -5.433 -14.911 -16.542  1.00 87.22           C
ATOM    316 CD2  LEU A  38      -7.341 -16.523 -16.518  1.00 86.48           C
ATOM    317  N   LEU A  39      -8.807 -11.316 -18.810  1.00 95.94           N
ATOM    318 CA   LEU A  39      -9.874 -10.700 -19.587  1.00 95.99           C
ATOM    319  C   LEU A  39      -9.343 -10.125 -20.895  1.00 96.14           C
ATOM    320  O   LEU A  39      -8.207  -9.661 -20.964  1.00 95.14           O
ATOM    321 CB   LEU A  39     -10.564  -9.598 -18.789  1.00 95.48           C
ATOM    322 CG   LEU A  39     -11.315 -10.021 -17.525  1.00 94.14           C
ATOM    323 CD1  LEU A  39     -11.982  -8.802 -16.893  1.00 90.51           C
ATOM    324 CD2  LEU A  39     -12.348 -11.084 -17.827  1.00 89.47           C
ATOM    325  N   SER A  40     -10.195 -10.144 -21.936  1.00 96.22           N
ATOM    326 CA   SER A  40      -9.843  -9.588 -23.233  1.00 96.02           C
ATOM    327  C   SER A  40     -10.079  -8.081 -23.245  1.00 96.15           C
ATOM    328  O   SER A  40     -10.683  -7.524 -22.330  1.00 95.69           O
ATOM    329 CB   SER A  40     -10.674 -10.249 -24.339  1.00 95.82           C
ATOM    330 OG   SER A  40     -12.050  -9.952 -24.175  1.00 93.07           O
ATOM    331  N   GLU A  41      -9.609  -7.427 -24.306  1.00 95.24           N
ATOM    332 CA   GLU A  41      -9.781  -5.990 -24.463  1.00 94.89           C
ATOM    333  C   GLU A  41     -11.251  -5.610 -24.522  1.00 95.45           C
ATOM    334  O   GLU A  41     -11.659  -4.582 -23.966  1.00 94.55           O
ATOM    335 CB   GLU A  41      -9.071  -5.506 -25.725  1.00 93.11           C
ATOM    336 CG   GLU A  41      -7.556  -5.513 -25.631  1.00 81.32           C
ATOM    337 CD   GLU A  41      -6.983  -4.221 -25.084  1.00 73.86           C
ATOM    338 OE1  GLU A  41      -7.630  -3.587 -24.230  1.00 68.76           O
ATOM    339 OE2  GLU A  41      -5.878  -3.830 -25.526  1.00 67.43           O
ATOM    340  N   THR A  42     -12.062  -6.424 -25.182  1.00 96.41           N
ATOM    341 CA   THR A  42     -13.492  -6.157 -25.302  1.00 96.72           C
ATOM    342  C   THR A  42     -14.199  -6.276 -23.952  1.00 97.05           C
ATOM    343  O   THR A  42     -15.130  -5.526 -23.671  1.00 96.33           O
ATOM    344 CB   THR A  42     -14.157  -7.108 -26.312  1.00 96.20           C
ATOM    345 OG1  THR A  42     -13.779  -8.458 -26.026  1.00 88.36           O
ATOM    346 CG2  THR A  42     -13.739  -6.760 -27.729  1.00 85.99           C
ATOM    347  N   GLU A  43     -13.751  -7.206 -23.127  1.00 96.39           N
ATOM    348 CA   GLU A  43     -14.321  -7.382 -21.800  1.00 96.11           C
ATOM    349  C   GLU A  43     -13.902  -6.258 -20.856  1.00 96.33           C
ATOM    350  O   GLU A  43     -14.663  -5.861 -19.967  1.00 95.60           O
ATOM    351 CB   GLU A  43     -13.918  -8.740 -21.224  1.00 95.65           C
ATOM    352 CG   GLU A  43     -14.575  -9.918 -21.918  1.00 93.23           C
ATOM    353 CD   GLU A  43     -14.038 -11.260 -21.443  1.00 91.58           C
ATOM    354 OE1  GLU A  43     -12.807 -11.390 -21.305  1.00 85.22           O
ATOM    355 OE2  GLU A  43     -14.843 -12.174 -21.206  1.00 85.57           O
ATOM    356  N   LYS A  44     -12.695  -5.734 -21.043  1.00 96.47           N
ATOM    357 CA   LYS A  44     -12.169  -4.653 -20.213  1.00 96.06           C
ATOM    358  C   LYS A  44     -12.691  -3.282 -20.633  1.00 96.00           C
ATOM    359  O   LYS A  44     -12.734  -2.357 -19.817  1.00 95.38           O
ATOM    360 CB   LYS A  44     -10.641  -4.632 -20.273  1.00 95.15           C
ATOM    361 CG   LYS A  44      -9.953  -5.815 -19.620  1.00 93.80           C
ATOM    362 CD   LYS A  44      -8.445  -5.706 -19.789  1.00 92.57           C
ATOM    363 CE   LYS A  44      -7.724  -6.869 -19.146  1.00 90.13           C
ATOM    364 NZ   LYS A  44      -6.261  -6.791 -19.372  1.00 86.12           N
ATOM    365  N   ARG A  45     -13.092  -3.163 -21.898  1.00 96.55           N
ATOM    366 CA   ARG A  45     -13.427  -1.875 -22.499  1.00 96.53           C
ATOM    367  C   ARG A  45     -14.439  -1.032 -21.713  1.00 96.80           C
ATOM    368  O   ARG A  45     -14.192   0.163 -21.506  1.00 96.24           O
ATOM    369 CB   ARG A  45     -13.904  -2.086 -23.939  1.00 95.73           C
ATOM    370 CG   ARG A  45     -13.921  -0.820 -24.779  1.00 87.87           C
ATOM    371 CD   ARG A  45     -15.335  -0.359 -25.044  1.00 86.20           C
ATOM    372 NE   ARG A  45     -16.075  -1.351 -25.825  1.00 80.39           N
ATOM    373 CZ   ARG A  45     -17.401  -1.504 -25.803  1.00 75.66           C
ATOM    374 NH1  ARG A  45     -18.138  -0.732 -25.027  1.00 67.22           N
ATOM    375 NH2  ARG A  45     -17.965  -2.429 -26.556  1.00 67.93           N
ATOM    376  N   PRO A  46     -15.586  -1.578 -21.269  1.00 96.12           N
ATOM    377 CA   PRO A  46     -16.530  -0.726 -20.526  1.00 95.91           C
ATOM    378  C   PRO A  46     -15.947  -0.146 -19.238  1.00 95.92           C
ATOM    379  O   PRO A  46     -16.330   0.946 -18.825  1.00 95.31           O
ATOM    380 CB   PRO A  46     -17.703  -1.678 -20.224  1.00 95.44           C
ATOM    381 CG   PRO A  46     -17.138  -3.041 -20.370  1.00 93.86           C
ATOM    382 CD   PRO A  46     -16.113  -2.933 -21.459  1.00 95.91           C
ATOM    383  N   PHE A  47     -15.034  -0.859 -18.613  1.00 96.23           N
ATOM    384 CA   PHE A  47     -14.417  -0.393 -17.378  1.00 95.74           C
ATOM    385  C   PHE A  47     -13.280   0.587 -17.654  1.00 95.44           C
ATOM    386  O   PHE A  47     -13.005   1.470 -16.845  1.00 94.51           O
ATOM    387 CB   PHE A  47     -13.931  -1.588 -16.560  1.00 95.56           C
ATOM    388 CG   PHE A  47     -14.987  -2.632 -16.362  1.00 95.59           C
ATOM    389 CD1  PHE A  47     -15.968  -2.464 -15.403  1.00 94.17           C
ATOM    390 CD2  PHE A  47     -15.016  -3.772 -17.150  1.00 94.20           C
ATOM    391 CE1  PHE A  47     -16.960  -3.412 -15.222  1.00 93.57           C
ATOM    392 CE2  PHE A  47     -16.005  -4.720 -16.977  1.00 93.44           C
ATOM    393 CZ   PHE A  47     -16.977  -4.547 -16.014  1.00 94.07           C
ATOM    394  N   ILE A  48     -12.622   0.417 -18.797  1.00 95.46           N
ATOM    395 CA   ILE A  48     -11.619   1.371 -19.241  1.00 94.77           C
ATOM    396  C   ILE A  48     -12.279   2.709 -19.554  1.00 94.36           C
ATOM    397  O   ILE A  48     -11.757   3.775 -19.196  1.00 93.47           O
ATOM    398 CB   ILE A  48     -10.853   0.839 -20.472  1.00 94.36           C
ATOM    399 CG1  ILE A  48     -10.010  -0.376 -20.084  1.00 92.95           C
ATOM    400 CG2  ILE A  48      -9.968   1.926 -21.086  1.00 92.33           C
ATOM    401 CD1  ILE A  48      -9.418  -1.115 -21.262  1.00 88.57           C
ATOM    402  N   ASP A  49     -13.442   2.662 -20.203  1.00 95.31           N
ATOM    403 CA   ASP A  49     -14.189   3.870 -20.533  1.00 95.30           C
ATOM    404  C   ASP A  49     -14.669   4.582 -19.272  1.00 95.22           C
ATOM    405  O   ASP A  49     -14.608   5.812 -19.179  1.00 94.64           O
ATOM    406 CB   ASP A  49     -15.379   3.543 -21.438  1.00 95.25           C
ATOM    407 CG   ASP A  49     -14.955   3.095 -22.828  1.00 94.08           C
ATOM    408 OD1  ASP A  49     -13.805   3.378 -23.228  1.00 91.16           O
ATOM    409 OD2  ASP A  49     -15.775   2.471 -23.523  1.00 90.92           O
ATOM    410  N   GLU A  50     -15.143   3.814 -18.309  1.00 94.70           N
ATOM    411 CA   GLU A  50     -15.602   4.382 -17.044  1.00 94.37           C
ATOM    412  C   GLU A  50     -14.444   5.026 -16.285  1.00 94.12           C
ATOM    413  O   GLU A  50     -14.611   6.087 -15.673  1.00 93.39           O
ATOM    414 CB   GLU A  50     -16.270   3.309 -16.184  1.00 94.10           C
ATOM    415 CG   GLU A  50     -16.766   3.797 -14.824  1.00 91.71           C
ATOM    416 CD   GLU A  50     -17.849   4.855 -14.913  1.00 89.79           C
ATOM    417 OE1  GLU A  50     -18.440   5.043 -16.003  1.00 85.73           O
ATOM    418 OE2  GLU A  50     -18.121   5.508 -13.887  1.00 84.87           O
ATOM    419  N   ALA A  51     -13.284   4.402 -16.331  1.00 93.41           N
ATOM    420 CA   ALA A  51     -12.097   4.954 -15.683  1.00 92.48           C
ATOM    421  C   ALA A  51     -11.685   6.274 -16.330  1.00 92.16           C
ATOM    422  O   ALA A  51     -11.279   7.208 -15.637  1.00 91.26           O
ATOM    423 CB   ALA A  51     -10.950   3.952 -15.747  1.00 91.83           C
ATOM    424  N   LYS A  52     -11.793   6.357 -17.651  1.00 93.04           N
ATOM    425 CA   LYS A  52     -11.495   7.586 -18.369  1.00 92.96           C
ATOM    426  C   LYS A  52     -12.445   8.700 -17.959  1.00 93.18           C
ATOM    427  O   LYS A  52     -12.035   9.847 -17.780  1.00 92.19           O
ATOM    428 CB   LYS A  52     -11.581   7.360 -19.881  1.00 92.37           C
ATOM    429 CG   LYS A  52     -10.426   6.568 -20.471  1.00 84.09           C
ATOM    430 CD   LYS A  52     -10.577   6.432 -21.973  1.00 82.24           C
ATOM    431 CE   LYS A  52      -9.419   5.672 -22.591  1.00 74.61           C
ATOM    432 NZ   LYS A  52      -9.564   5.525 -24.060  1.00 69.09           N
ATOM    433  N   ARG A  53     -13.715   8.350 -17.816  1.00 93.46           N
ATOM    434 CA   ARG A  53     -14.720   9.314 -17.397  1.00 93.67           C
ATOM    435  C   ARG A  53     -14.424   9.836 -15.992  1.00 93.40           C
ATOM    436  O   ARG A  53     -14.528  11.038 -15.734  1.00 92.72           O
ATOM    437 CB   ARG A  53     -16.109   8.677 -17.440  1.00 93.59           C
ATOM    438 CG   ARG A  53     -17.246   9.667 -17.254  1.00 89.69           C
ATOM    439 CD   ARG A  53     -18.574   8.962 -17.023  1.00 88.83           C
ATOM    440 NE   ARG A  53     -18.625   8.310 -15.723  1.00 84.92           N
ATOM    441 CZ   ARG A  53     -18.922   8.928 -14.584  1.00 82.79           C
ATOM    442 NH1  ARG A  53     -19.209  10.222 -14.572  1.00 74.78           N
ATOM    443 NH2  ARG A  53     -18.937   8.239 -13.450  1.00 76.40           N
ATOM    444  N   LEU A  54     -14.050   8.943 -15.095  1.00 90.87           N
ATOM    445 CA   LEU A  54     -13.736   9.319 -13.723  1.00 89.77           C
ATOM    446  C   LEU A  54     -12.466  10.176 -13.657  1.00 88.75           C
ATOM    447  O   LEU A  54     -12.392  11.110 -12.863  1.00 87.16           O
ATOM    448 CB   LEU A  54     -13.573   8.073 -12.851  1.00 89.49           C
ATOM    449 CG   LEU A  54     -14.845   7.243 -12.613  1.00 88.81           C
ATOM    450 CD1  LEU A  54     -14.504   5.951 -11.886  1.00 86.20           C
ATOM    451 CD2  LEU A  54     -15.873   8.038 -11.837  1.00 85.58           C
ATOM    452  N   ARG A  55     -11.490   9.853 -14.477  1.00 89.24           N
ATOM    453 CA   ARG A  55     -10.251  10.633 -14.540  1.00 87.93           C
ATOM    454  C   ARG A  55     -10.529  12.052 -15.015  1.00 88.64           C
ATOM    455  O   ARG A  55     -10.011  13.015 -14.445  1.00 87.39           O
ATOM    456 CB   ARG A  55      -9.245   9.971 -15.479  1.00 85.70           C
ATOM    457 CG   ARG A  55      -8.550   8.761 -14.899  1.00 75.63           C
ATOM    458 CD   ARG A  55      -7.464   8.266 -15.843  1.00 73.19           C
ATOM    459 NE   ARG A  55      -7.669   6.882 -16.248  1.00 66.60           N
ATOM    460 CZ   ARG A  55      -7.154   5.834 -15.623  1.00 61.32           C
ATOM    461 NH1  ARG A  55      -6.397   5.986 -14.538  1.00 57.17           N
ATOM    462 NH2  ARG A  55      -7.403   4.607 -16.066  1.00 55.07           N
ATOM    463  N   ALA A  56     -11.336  12.182 -16.065  1.00 88.54           N
ATOM    464 CA   ALA A  56     -11.676  13.486 -16.612  1.00 89.67           C
ATOM    465  C   ALA A  56     -12.468  14.309 -15.603  1.00 89.63           C
ATOM    466  O   ALA A  56     -12.243  15.518 -15.463  1.00 88.44           O
ATOM    467 CB   ALA A  56     -12.468  13.325 -17.901  1.00 89.88           C
ATOM    468  N   LEU A  57     -13.372  13.663 -14.900  1.00 89.17           N
ATOM    469 CA   LEU A  57     -14.180  14.340 -13.888  1.00 88.49           C
ATOM    470  C   LEU A  57     -13.314  14.831 -12.733  1.00 87.15           C
ATOM    471  O   LEU A  57     -13.467  15.964 -12.267  1.00 84.85           O
ATOM    472 CB   LEU A  57     -15.264  13.398 -13.367  1.00 88.52           C
ATOM    473 CG   LEU A  57     -16.227  13.956 -12.317  1.00 83.42           C
ATOM    474 CD1  LEU A  57     -17.066  15.084 -12.907  1.00 79.92           C
ATOM    475 CD2  LEU A  57     -17.114  12.854 -11.767  1.00 80.63           C
ATOM    476  N   HIS A  58     -12.399  13.990 -12.278  1.00 86.09           N
ATOM    477 CA   HIS A  58     -11.521  14.335 -11.169  1.00 83.55           C
ATOM    478  C   HIS A  58     -10.565  15.462 -11.545  1.00 82.20           C
ATOM    479  O   HIS A  58     -10.301  16.355 -10.741  1.00 78.78           O
ATOM    480 CB   HIS A  58     -10.730  13.103 -10.707  1.00 81.41           C
ATOM    481 CG   HIS A  58      -9.978  13.321  -9.433  1.00 78.19           C
ATOM    482 ND1  HIS A  58      -8.681  13.765  -9.394  1.00 70.86           N
ATOM    483 CD2  HIS A  58     -10.350  13.146  -8.148  1.00 71.64           C
ATOM    484 CE1  HIS A  58      -8.285  13.856  -8.140  1.00 71.67           C
ATOM    485 NE2  HIS A  58      -9.276  13.486  -7.362  1.00 71.42           N
ATOM    486  N   MET A  59     -10.049  15.421 -12.771  1.00 83.22           N
ATOM    487 CA   MET A  59      -9.136  16.452 -13.253  1.00 81.12           C
ATOM    488  C   MET A  59      -9.857  17.791 -13.380  1.00 80.42           C
ATOM    489  O   MET A  59      -9.266  18.842 -13.142  1.00 78.02           O
ATOM    490 CB   MET A  59      -8.536  16.041 -14.596  1.00 78.38           C
ATOM    491 CG   MET A  59      -7.480  16.990 -15.120  1.00 72.24           C
ATOM    492 SD   MET A  59      -6.667  16.377 -16.614  1.00 66.98           S
ATOM    493 CE   MET A  59      -8.034  16.378 -17.760  1.00 60.72           C
ATOM    494  N   LYS A  60     -11.126  17.751 -13.752  1.00 85.01           N
ATOM    495 CA   LYS A  60     -11.914  18.968 -13.903  1.00 86.41           C
ATOM    496  C   LYS A  60     -12.198  19.617 -12.552  1.00 85.87           C
ATOM    497  O   LYS A  60     -12.180  20.839 -12.423  1.00 84.00           O
ATOM    498 CB   LYS A  60     -13.221  18.670 -14.629  1.00 86.33           C
ATOM    499 CG   LYS A  60     -13.968  19.911 -15.080  1.00 79.00           C
ATOM    500 CD   LYS A  60     -15.233  19.570 -15.839  1.00 77.48           C
ATOM    501 CE   LYS A  60     -16.371  19.238 -14.906  1.00 70.69           C
ATOM    502 NZ   LYS A  60     -17.672  19.086 -15.635  1.00 65.00           N
ATOM    503  N   GLU A  61     -12.471  18.794 -11.546  1.00 81.66           N
ATOM    504 CA   GLU A  61     -12.810  19.291 -10.214  1.00 81.92           C
ATOM    505  C   GLU A  61     -11.585  19.564  -9.342  1.00 80.05           C
ATOM    506  O   GLU A  61     -11.701  20.222  -8.301  1.00 76.44           O
ATOM    507 CB   GLU A  61     -13.737  18.302  -9.512  1.00 81.25           C
ATOM    508 CG   GLU A  61     -15.089  18.155 -10.191  1.00 77.11           C
ATOM    509 CD   GLU A  61     -16.006  17.173  -9.486  1.00 73.91           C
ATOM    510 OE1  GLU A  61     -15.583  16.586  -8.473  1.00 69.16           O
ATOM    511 OE2  GLU A  61     -17.143  16.989  -9.953  1.00 70.59           O
ATOM    512  N   HIS A  62     -10.427  19.073  -9.753  1.00 76.60           N
ATOM    513 CA   HIS A  62      -9.185  19.276  -9.019  1.00 73.64           C
ATOM    514  C   HIS A  62      -8.073  19.738  -9.962  1.00 71.41           C
ATOM    515  O   HIS A  62      -7.193  18.954 -10.332  1.00 66.53           O
ATOM    516 CB   HIS A  62      -8.765  17.987  -8.302  1.00 71.71           C
ATOM    517 CG   HIS A  62      -9.792  17.484  -7.335  1.00 69.95           C
ATOM    518 ND1  HIS A  62      -9.945  18.013  -6.076  1.00 63.00           N
ATOM    519 CD2  HIS A  62     -10.718  16.511  -7.448  1.00 63.69           C
ATOM    520 CE1  HIS A  62     -10.921  17.378  -5.449  1.00 65.26           C
ATOM    521 NE2  HIS A  62     -11.413  16.457  -6.262  1.00 65.35           N
ATOM    522  N   PRO A  63      -8.115  21.030 -10.365  1.00 70.18           N
ATOM    523 CA   PRO A  63      -7.114  21.569 -11.293  1.00 70.01           C
ATOM    524  C   PRO A  63      -5.744  21.750 -10.632  1.00 66.91           C
ATOM    525  O   PRO A  63      -4.725  21.592 -11.307  1.00 62.88           O
ATOM    526 CB   PRO A  63      -7.701  22.934 -11.688  1.00 64.57           C
ATOM    527 CG   PRO A  63      -8.551  23.314 -10.530  1.00 65.56           C
ATOM    528 CD   PRO A  63      -9.112  22.040  -9.975  1.00 69.56           C
ATOM    529 OXT  PRO A  63      -5.656  22.058  -9.450  1.00 64.33           O
ATOM    530  N   PRO B   1      10.741 -10.427   7.690  1.00 70.28           N
ATOM    531 CA   PRO B   1      10.837  -9.206   8.506  1.00 75.61           C
ATOM    532  C   PRO B   1      11.692  -8.135   7.830  1.00 78.62           C
ATOM    533  O   PRO B   1      11.780  -8.119   6.599  1.00 76.37           O
ATOM    534 CB   PRO B   1      11.491  -9.694   9.806  1.00 70.85           C
ATOM    535 CG   PRO B   1      11.336 -11.180   9.767  1.00 69.15           C
ATOM    536 CD   PRO B   1      11.377 -11.568   8.333  1.00 70.23           C
ATOM    537  N   MET B   2      12.317  -7.254   8.606  1.00 82.57           N
ATOM    538 CA   MET B   2      13.080  -6.146   8.048  1.00 84.88           C
ATOM    539  C   MET B   2      14.252  -6.606   7.181  1.00 87.01           C
ATOM    540  O   MET B   2      14.932  -7.579   7.506  1.00 86.51           O
ATOM    541 CB   MET B   2      13.614  -5.243   9.156  1.00 83.03           C
ATOM    542 CG   MET B   2      12.571  -4.478   9.926  1.00 81.04           C
ATOM    543 SD   MET B   2      13.292  -3.210  10.987  1.00 78.49           S
ATOM    544 CE   MET B   2      14.212  -4.226  12.138  1.00 71.32           C
ATOM    545  N   ASN B   3      14.465  -5.887   6.069  1.00 86.23           N
ATOM    546 CA   ASN B   3      15.654  -6.088   5.260  1.00 87.26           C
ATOM    547  C   ASN B   3      16.761  -5.143   5.737  1.00 89.05           C
ATOM    548  O   ASN B   3      16.587  -4.422   6.728  1.00 89.08           O
ATOM    549 CB   ASN B   3      15.348  -5.893   3.772  1.00 85.18           C
ATOM    550 CG   ASN B   3      14.807  -4.512   3.448  1.00 85.00           C
ATOM    551 OD1  ASN B   3      14.857  -3.597   4.260  1.00 80.41           O
ATOM    552 ND2  ASN B   3      14.290  -4.356   2.237  1.00 79.72           N
ATOM    553  N   ALA B   4      17.889  -5.121   5.031  1.00 91.05           N
ATOM    554 CA   ALA B   4      19.038  -4.318   5.438  1.00 92.66           C
ATOM    555  C   ALA B   4      18.707  -2.829   5.491  1.00 93.28           C
ATOM    556  O   ALA B   4      19.122  -2.126   6.415  1.00 92.94           O
ATOM    557 CB   ALA B   4      20.210  -4.561   4.491  1.00 93.09           C
ATOM    558  N   PHE B   5      17.969  -2.350   4.497  1.00 92.31           N
ATOM    559 CA   PHE B   5      17.596  -0.944   4.451  1.00 92.21           C
ATOM    560  C   PHE B   5      16.742  -0.552   5.646  1.00 92.43           C
ATOM    561  O   PHE B   5      16.961   0.500   6.252  1.00 91.67           O
ATOM    562 CB   PHE B   5      16.849  -0.620   3.160  1.00 91.47           C
ATOM    563 CG   PHE B   5      16.247   0.767   3.156  1.00 90.96           C
ATOM    564 CD1  PHE B   5      17.046   1.883   2.967  1.00 88.36           C
ATOM    565 CD2  PHE B   5      14.881   0.945   3.349  1.00 87.87           C
ATOM    566 CE1  PHE B   5      16.503   3.152   2.967  1.00 86.64           C
ATOM    567 CE2  PHE B   5      14.338   2.211   3.349  1.00 86.04           C
ATOM    568 CZ   PHE B   5      15.140   3.323   3.163  1.00 87.22           C
ATOM    569  N   MET B   6      15.778  -1.398   6.003  1.00 91.28           N
ATOM    570 CA   MET B   6      14.853  -1.073   7.079  1.00 90.20           C
ATOM    571  C   MET B   6      15.517  -1.096   8.448  1.00 91.10           C
ATOM    572  O   MET B   6      15.169  -0.288   9.307  1.00 90.12           O
ATOM    573 CB   MET B   6      13.639  -2.004   7.047  1.00 87.92           C
ATOM    574 CG   MET B   6      12.697  -1.752   5.879  1.00 82.09           C
ATOM    575 SD   MET B   6      12.199  -0.018   5.702  1.00 78.12           S
ATOM    576 CE   MET B   6      11.410   0.283   7.281  1.00 70.67           C
ATOM    577  N   VAL B   7      16.465  -1.996   8.663  1.00 92.21           N
ATOM    578 CA   VAL B   7      17.184  -2.006   9.934  1.00 92.44           C
ATOM    579  C   VAL B   7      18.084  -0.769  10.039  1.00 92.85           C
ATOM    580  O   VAL B   7      18.207  -0.167  11.114  1.00 92.19           O
ATOM    581 CB   VAL B   7      17.994  -3.322  10.141  1.00 92.30           C
ATOM    582 CG1  VAL B   7      18.912  -3.604   8.965  1.00 89.86           C
ATOM    583 CG2  VAL B   7      18.794  -3.272  11.432  1.00 89.15           C
ATOM    584  N   TRP B   8      18.678  -0.371   8.916  1.00 93.86           N
ATOM    585 CA   TRP B   8      19.491   0.839   8.871  1.00 94.52           C
ATOM    586  C   TRP B   8      18.632   2.094   9.040  1.00 94.11           C
ATOM    587  O   TRP B   8      18.957   2.976   9.846  1.00 93.30           O
ATOM    588 CB   TRP B   8      20.269   0.901   7.555  1.00 95.03           C
ATOM    589 CG   TRP B   8      20.965   2.208   7.301  1.00 95.07           C
ATOM    590 CD1  TRP B   8      22.185   2.607   7.783  1.00 94.15           C
ATOM    591 CD2  TRP B   8      20.498   3.289   6.479  1.00 95.33           C
ATOM    592 NE1  TRP B   8      22.496   3.865   7.322  1.00 94.68           N
ATOM    593 CE2  TRP B   8      21.473   4.304   6.520  1.00 95.31           C
ATOM    594 CE3  TRP B   8      19.338   3.493   5.719  1.00 95.43           C
ATOM    595 CZ2  TRP B   8      21.332   5.510   5.830  1.00 95.28           C
ATOM    596 CZ3  TRP B   8      19.200   4.701   5.033  1.00 94.67           C
ATOM    597 CH2  TRP B   8      20.192   5.695   5.096  1.00 94.80           C
ATOM    598  N   SER B   9      17.543   2.174   8.300  1.00 92.41           N
ATOM    599 CA   SER B   9      16.686   3.357   8.315  1.00 91.73           C
ATOM    600  C   SER B   9      15.990   3.536   9.662  1.00 91.66           C
ATOM    601  O   SER B   9      15.616   4.653  10.020  1.00 90.67           O
ATOM    602 CB   SER B   9      15.635   3.271   7.201  1.00 90.33           C
ATOM    603 OG   SER B   9      14.686   2.253   7.473  1.00 82.63           O
ATOM    604  N   ARG B  10      15.831   2.450  10.400  1.00 90.89           N
ATOM    605 CA   ARG B  10      15.204   2.489  11.716  1.00 89.69           C
ATOM    606  C   ARG B  10      15.947   3.447  12.646  1.00 90.28           C
ATOM    607  O   ARG B  10      15.342   4.300  13.297  1.00 89.01           O
ATOM    608 CB   ARG B  10      15.172   1.079  12.312  1.00 87.35           C
ATOM    609 CG   ARG B  10      14.226   0.904  13.483  1.00 80.10           C
ATOM    610 CD   ARG B  10      14.246  -0.553  13.932  1.00 77.46           C
ATOM    611 NE   ARG B  10      13.282  -0.836  14.987  1.00 72.47           N
ATOM    612 CZ   ARG B  10      13.090  -2.045  15.525  1.00 68.73           C
ATOM    613 NH1  ARG B  10      13.809  -3.084  15.114  1.00 64.36           N
ATOM    614 NH2  ARG B  10      12.193  -2.210  16.484  1.00 62.07           N
ATOM    615  N   GLY B  11      17.273   3.312  12.685  1.00 91.58           N
ATOM    616 CA   GLY B  11      18.100   4.181  13.502  1.00 91.40           C
ATOM    617  C   GLY B  11      18.260   5.573  12.904  1.00 92.55           C
ATOM    618  O   GLY B  11      18.230   6.573  13.628  1.00 91.59           O
ATOM    619  N   GLN B  12      18.424   5.639  11.588  1.00 93.22           N
ATOM    620 CA   GLN B  12      18.596   6.916  10.898  1.00 94.02           C
ATOM    621  C   GLN B  12      17.342   7.784  11.010  1.00 94.04           C
ATOM    622  O   GLN B  12      17.440   9.008  11.126  1.00 92.79           O
ATOM    623 CB   GLN B  12      18.937   6.685   9.424  1.00 94.12           C
ATOM    624 CG   GLN B  12      20.274   5.997   9.192  1.00 92.68           C
ATOM    625 CD   GLN B  12      21.452   6.812   9.672  1.00 92.68           C
ATOM    626 OE1  GLN B  12      22.221   6.366  10.515  1.00 86.20           O
ATOM    627 NE2  GLN B  12      21.612   8.011   9.134  1.00 84.16           N
ATOM    628  N   ARG B  13      16.182   7.143  10.981  1.00 91.15           N
ATOM    629 CA   ARG B  13      14.915   7.852  11.097  1.00 90.40           C
ATOM    630  C   ARG B  13      14.812   8.539  12.455  1.00 90.64           C
ATOM    631  O   ARG B  13      14.398   9.699  12.545  1.00 89.33           O
ATOM    632 CB   ARG B  13      13.752   6.879  10.895  1.00 88.61           C
ATOM    633 CG   ARG B  13      12.377   7.467  11.121  1.00 81.31           C
ATOM    634 CD   ARG B  13      11.283   6.510  10.630  1.00 80.70           C
ATOM    635 NE   ARG B  13      11.479   5.133  11.092  1.00 77.68           N
ATOM    636 CZ   ARG B  13      11.058   4.655  12.260  1.00 76.52           C
ATOM    637 NH1  ARG B  13      10.411   5.435  13.113  1.00 67.96           N
ATOM    638 NH2  ARG B  13      11.284   3.397  12.579  1.00 70.63           N
ATOM    639  N   ARG B  14      15.197   7.826  13.507  1.00 90.89           N
ATOM    640 CA   ARG B  14      15.187   8.390  14.855  1.00 90.42           C
ATOM    641  C   ARG B  14      16.141   9.577  14.961  1.00 91.30           C
ATOM    642  O   ARG B  14      15.801  10.609  15.537  1.00 90.14           O
ATOM    643 CB   ARG B  14      15.572   7.322  15.880  1.00 88.57           C
ATOM    644 CG   ARG B  14      15.453   7.795  17.327  1.00 78.31           C
ATOM    645 CD   ARG B  14      16.094   6.821  18.309  1.00 75.20           C
ATOM    646 NE   ARG B  14      15.476   5.499  18.278  1.00 67.75           N
ATOM    647 CZ   ARG B  14      16.067   4.397  17.818  1.00 61.69           C
ATOM    648 NH1  ARG B  14      17.305   4.444  17.341  1.00 57.48           N
ATOM    649 NH2  ARG B  14      15.424   3.243  17.839  1.00 54.57           N
ATOM    650  N   LYS B  15      17.342   9.412  14.398  1.00 92.62           N
ATOM    651 CA   LYS B  15      18.355  10.459  14.441  1.00 93.19           C
ATOM    652  C   LYS B  15      17.915  11.707  13.678  1.00 93.56           C
ATOM    653  O   LYS B  15      18.043  12.828  14.172  1.00 92.24           O
ATOM    654 CB   LYS B  15      19.668   9.929  13.857  1.00 92.15           C
ATOM    655 CG   LYS B  15      20.808  10.931  13.859  1.00 84.10           C
ATOM    656 CD   LYS B  15      22.071  10.327  13.260  1.00 83.96           C
ATOM    657 CE   LYS B  15      23.206  11.328  13.223  1.00 75.95           C
ATOM    658 NZ   LYS B  15      24.439  10.739  12.612  1.00 70.77           N
ATOM    659  N   MET B  16      17.377  11.497  12.472  1.00 93.59           N
ATOM    660 CA   MET B  16      16.960  12.614  11.628  1.00 92.85           C
ATOM    661  C   MET B  16      15.734  13.325  12.207  1.00 92.49           C
ATOM    662  O   MET B  16      15.599  14.544  12.064  1.00 90.47           O
ATOM    663 CB   MET B  16      16.668  12.127  10.206  1.00 91.70           C
ATOM    664 CG   MET B  16      16.646  13.233   9.169  1.00 86.98           C
ATOM    665 SD   MET B  16      16.483  12.626   7.479  1.00 84.70           S
ATOM    666 CE   MET B  16      18.039  11.765   7.263  1.00 76.81           C
ATOM    667  N   ALA B  17      14.867  12.577  12.861  1.00 91.29           N
ATOM    668 CA   ALA B  17      13.684  13.155  13.489  1.00 90.35           C
ATOM    669  C   ALA B  17      14.063  14.033  14.680  1.00 90.93           C
ATOM    670  O   ALA B  17      13.419  15.049  14.944  1.00 89.38           O
ATOM    671 CB   ALA B  17      12.720  12.059  13.926  1.00 88.22           C
ATOM    672  N   GLN B  18      15.113  13.632  15.409  1.00 92.56           N
ATOM    673 CA   GLN B  18      15.592  14.410  16.547  1.00 92.93           C
ATOM    674  C   GLN B  18      16.273  15.697  16.094  1.00 93.23           C
ATOM    675  O   GLN B  18      16.099  16.748  16.710  1.00 91.75           O
ATOM    676 CB   GLN B  18      16.560  13.576  17.390  1.00 92.01           C
ATOM    677 CG   GLN B  18      15.881  12.482  18.200  1.00 85.44           C
ATOM    678 CD   GLN B  18      16.873  11.630  18.980  1.00 81.76           C
ATOM    679 OE1  GLN B  18      18.081  11.679  18.733  1.00 75.91           O
ATOM    680 NE2  GLN B  18      16.378  10.845  19.925  1.00 72.42           N
ATOM    681  N   GLU B  19      17.057  15.604  15.015  1.00 92.40           N
ATOM    682 CA   GLU B  19      17.751  16.767  14.471  1.00 92.89           C
ATOM    683  C   GLU B  19      16.798  17.706  13.742  1.00 93.27           C
ATOM    684  O   GLU B  19      17.018  18.923  13.710  1.00 90.90           O
ATOM    685 CB   GLU B  19      18.871  16.321  13.529  1.00 91.74           C
ATOM    686 CG   GLU B  19      20.001  15.580  14.228  1.00 87.05           C
ATOM    687 CD   GLU B  19      21.040  15.041  13.258  1.00 84.02           C
ATOM    688 OE1  GLU B  19      20.826  15.162  12.030  1.00 78.53           O
ATOM    689 OE2  GLU B  19      22.061  14.499  13.719  1.00 78.78           O
ATOM    690  N   ASN B  20      15.738  17.154  13.164  1.00 91.30           N
ATOM    691 CA   ASN B  20      14.733  17.929  12.447  1.00 91.15           C
ATOM    692  C   ASN B  20      13.340  17.567  12.967  1.00 90.94           C
ATOM    693  O   ASN B  20      12.623  16.791  12.335  1.00 88.33           O
ATOM    694 CB   ASN B  20      14.833  17.673  10.944  1.00 89.60           C
ATOM    695 CG   ASN B  20      16.232  17.923  10.405  1.00 86.17           C
ATOM    696 OD1  ASN B  20      16.572  19.049  10.044  1.00 78.66           O
ATOM    697 ND2  ASN B  20      17.048  16.875  10.350  1.00 77.72           N
ATOM    698  N   PRO B  21      12.955  18.116  14.131  1.00 91.05           N
ATOM    699 CA   PRO B  21      11.697  17.723  14.771  1.00 90.51           C
ATOM    700  C   PRO B  21      10.445  18.076  13.971  1.00 90.01           C
ATOM    701  O   PRO B  21       9.398  17.459  14.174  1.00 86.82           O
ATOM    702 CB   PRO B  21      11.725  18.479  16.107  1.00 89.55           C
ATOM    703 CG   PRO B  21      12.657  19.622  15.885  1.00 88.17           C
ATOM    704 CD   PRO B  21      13.690  19.119  14.927  1.00 90.49           C
ATOM    705  N   LYS B  22      10.549  19.053  13.070  1.00 89.20           N
ATOM    706 CA   LYS B  22       9.404  19.482  12.277  1.00 89.78           C
ATOM    707  C   LYS B  22       9.350  18.802  10.905  1.00 90.09           C
ATOM    708  O   LYS B  22       8.433  19.055  10.122  1.00 87.48           O
ATOM    709 CB   LYS B  22       9.418  21.002  12.102  1.00 88.21           C
ATOM    710 CG   LYS B  22       9.200  21.778  13.398  1.00 81.15           C
ATOM    711 CD   LYS B  22       9.164  23.271  13.158  1.00 76.26           C
ATOM    712 CE   LYS B  22       8.926  24.033  14.445  1.00 67.91           C
ATOM    713 NZ   LYS B  22       8.891  25.505  14.225  1.00 60.16           N
ATOM    714  N   MET B  23      10.318  17.947  10.615  1.00 89.43           N
ATOM    715 CA   MET B  23      10.352  17.251   9.334  1.00 90.27           C
ATOM    716  C   MET B  23       9.410  16.047   9.342  1.00 89.82           C
ATOM    717  O   MET B  23       9.457  15.221  10.247  1.00 88.04           O
ATOM    718 CB   MET B  23      11.777  16.797   9.004  1.00 89.25           C
ATOM    719 CG   MET B  23      11.939  16.222   7.603  1.00 86.09           C
ATOM    720 SD   MET B  23      13.613  15.667   7.230  1.00 85.44           S
ATOM    721 CE   MET B  23      14.491  17.223   7.216  1.00 78.38           C
ATOM    722  N   HIS B  24       8.568  15.966   8.324  1.00 86.27           N
ATOM    723 CA   HIS B  24       7.620  14.858   8.207  1.00 86.21           C
ATOM    724  C   HIS B  24       8.335  13.569   7.809  1.00 87.52           C
ATOM    725  O   HIS B  24       9.383  13.594   7.161  1.00 86.30           O
ATOM    726 CB   HIS B  24       6.535  15.190   7.177  1.00 83.38           C
ATOM    727 CG   HIS B  24       5.608  16.280   7.615  1.00 77.91           C
ATOM    728 ND1  HIS B  24       4.624  16.086   8.566  1.00 70.26           N
ATOM    729 CD2  HIS B  24       5.502  17.568   7.230  1.00 69.64           C
ATOM    730 CE1  HIS B  24       3.963  17.211   8.740  1.00 69.27           C
ATOM    731 NE2  HIS B  24       4.469  18.129   7.943  1.00 69.35           N
ATOM    732  N   ASN B  25       7.745  12.446   8.203  1.00 84.52           N
ATOM    733 CA   ASN B  25       8.337  11.142   7.919  1.00 85.08           C
ATOM    734  C   ASN B  25       8.399  10.835   6.423  1.00 86.42           C
ATOM    735  O   ASN B  25       9.259  10.077   5.973  1.00 85.37           O
ATOM    736 CB   ASN B  25       7.574  10.032   8.644  1.00 82.18           C
ATOM    737 CG   ASN B  25       8.154   9.736  10.013  1.00 77.73           C
ATOM    738 OD1  ASN B  25       9.352   9.545  10.176  1.00 72.35           O
ATOM    739 ND2  ASN B  25       7.296   9.700  11.023  1.00 69.93           N
ATOM    740  N   SER B  26       7.492  11.432   5.642  1.00 84.91           N
ATOM    741 CA   SER B  26       7.511  11.262   4.196  1.00 84.20           C
ATOM    742  C   SER B  26       8.801  11.822   3.602  1.00 85.50           C
ATOM    743  O   SER B  26       9.418  11.209   2.736  1.00 84.59           O
ATOM    744 CB   SER B  26       6.298  11.951   3.561  1.00 81.61           C
ATOM    745 OG   SER B  26       6.280  13.336   3.851  1.00 75.30           O
ATOM    746  N   GLU B  27       9.215  12.994   4.088  1.00 88.81           N
ATOM    747 CA   GLU B  27      10.446  13.623   3.630  1.00 89.59           C
ATOM    748  C   GLU B  27      11.668  12.864   4.148  1.00 90.26           C
ATOM    749  O   GLU B  27      12.663  12.715   3.431  1.00 89.51           O
ATOM    750 CB   GLU B  27      10.498  15.086   4.080  1.00 88.93           C
ATOM    751 CG   GLU B  27      11.724  15.863   3.599  1.00 84.53           C
ATOM    752 CD   GLU B  27      11.776  16.003   2.086  1.00 81.47           C
ATOM    753 OE1  GLU B  27      10.719  15.885   1.430  1.00 75.95           O
ATOM    754 OE2  GLU B  27      12.875  16.228   1.555  1.00 75.55           O
ATOM    755  N   ILE B  28      11.595  12.379   5.394  1.00 91.34           N
ATOM    756 CA   ILE B  28      12.673  11.575   5.963  1.00 91.75           C
ATOM    757  C   ILE B  28      12.868  10.306   5.134  1.00 92.02           C
ATOM    758  O   ILE B  28      14.004   9.939   4.804  1.00 91.50           O
ATOM    759 CB   ILE B  28      12.386  11.219   7.437  1.00 91.69           C
ATOM    760 CG1  ILE B  28      12.386  12.489   8.295  1.00 90.77           C
ATOM    761 CG2  ILE B  28      13.413  10.217   7.963  1.00 90.50           C
ATOM    762 CD1  ILE B  28      11.973  12.257   9.738  1.00 88.76           C
ATOM    763  N   SER B  29      11.770   9.640   4.780  1.00 89.79           N
ATOM    764 CA   SER B  29      11.822   8.429   3.981  1.00 88.77           C
ATOM    765  C   SER B  29      12.448   8.678   2.606  1.00 88.85           C
ATOM    766  O   SER B  29      13.228   7.855   2.115  1.00 87.31           O
ATOM    767 CB   SER B  29      10.421   7.843   3.813  1.00 86.45           C
ATOM    768 OG   SER B  29       9.891   7.429   5.070  1.00 80.07           O
ATOM    769  N   LYS B  30      12.120   9.810   1.995  1.00 89.17           N
ATOM    770 CA   LYS B  30      12.697  10.184   0.708  1.00 88.40           C
ATOM    771  C   LYS B  30      14.212  10.301   0.802  1.00 89.39           C
ATOM    772  O   LYS B  30      14.945   9.744  -0.025  1.00 88.31           O
ATOM    773 CB   LYS B  30      12.135  11.527   0.228  1.00 86.25           C
ATOM    774 CG   LYS B  30      10.731  11.478  -0.327  1.00 77.78           C
ATOM    775 CD   LYS B  30      10.312  12.862  -0.800  1.00 75.29           C
ATOM    776 CE   LYS B  30       8.853  12.915  -1.197  1.00 67.59           C
ATOM    777 NZ   LYS B  30       8.450  14.286  -1.590  1.00 62.47           N
ATOM    778  N   ARG B  31      14.681  11.030   1.807  1.00 91.35           N
ATOM    779 CA   ARG B  31      16.105  11.284   1.959  1.00 91.78           C
ATOM    780  C   ARG B  31      16.873  10.019   2.334  1.00 92.43           C
ATOM    781  O   ARG B  31      17.989   9.797   1.864  1.00 91.60           O
ATOM    782 CB   ARG B  31      16.342  12.380   3.009  1.00 91.33           C
ATOM    783 CG   ARG B  31      15.772  13.732   2.599  1.00 87.98           C
ATOM    784 CD   ARG B  31      16.209  14.830   3.543  1.00 85.37           C
ATOM    785 NE   ARG B  31      15.607  16.113   3.193  1.00 81.77           N
ATOM    786 CZ   ARG B  31      15.977  17.292   3.707  1.00 78.85           C
ATOM    787 NH1  ARG B  31      16.955  17.352   4.600  1.00 72.90           N
ATOM    788 NH2  ARG B  31      15.365  18.393   3.333  1.00 74.51           N
ATOM    789  N   LEU B  32      16.287   9.181   3.183  1.00 92.34           N
ATOM    790 CA   LEU B  32      16.932   7.933   3.587  1.00 92.68           C
ATOM    791  C   LEU B  32      17.031   6.963   2.412  1.00 92.34           C
ATOM    792  O   LEU B  32      18.038   6.257   2.275  1.00 91.72           O
ATOM    793 CB   LEU B  32      16.167   7.278   4.747  1.00 93.30           C
ATOM    794 CG   LEU B  32      16.211   8.016   6.088  1.00 93.00           C
ATOM    795 CD1  LEU B  32      15.424   7.258   7.136  1.00 91.34           C
ATOM    796 CD2  LEU B  32      17.651   8.228   6.551  1.00 90.84           C
ATOM    797  N   GLY B  33      16.010   6.936   1.565  1.00 91.47           N
ATOM    798 CA   GLY B  33      16.037   6.096   0.382  1.00 90.13           C
ATOM    799  C   GLY B  33      17.158   6.482  -0.565  1.00 90.87           C
ATOM    800  O   GLY B  33      17.839   5.622  -1.131  1.00 89.87           O
ATOM    801  N   ALA B  34      17.359   7.785  -0.738  1.00 90.91           N
ATOM    802 CA   ALA B  34      18.427   8.289  -1.593  1.00 91.61           C
ATOM    803  C   ALA B  34      19.799   8.056  -0.961  1.00 92.68           C
ATOM    804  O   ALA B  34      20.755   7.688  -1.651  1.00 92.18           O
ATOM    805 CB   ALA B  34      18.219   9.772  -1.876  1.00 90.52           C
ATOM    806  N   GLU B  35      19.889   8.254   0.347  1.00 93.58           N
ATOM    807 CA   GLU B  35      21.152   8.095   1.057  1.00 94.24           C
ATOM    808  C   GLU B  35      21.625   6.639   1.060  1.00 95.18           C
ATOM    809  O   GLU B  35      22.816   6.365   0.930  1.00 94.72           O
ATOM    810 CB   GLU B  35      21.027   8.612   2.494  1.00 93.67           C
ATOM    811 CG   GLU B  35      22.344   8.649   3.260  1.00 88.59           C
ATOM    812 CD   GLU B  35      22.203   9.222   4.662  1.00 87.10           C
ATOM    813 OE1  GLU B  35      21.151   9.835   4.961  1.00 82.30           O
ATOM    814 OE2  GLU B  35      23.133   9.050   5.467  1.00 82.86           O
ATOM    815  N   TRP B  36      20.673   5.706   1.193  1.00 93.96           N
ATOM    816 CA   TRP B  36      20.995   4.284   1.190  1.00 94.44           C
ATOM    817  C   TRP B  36      21.659   3.861  -0.118  1.00 94.88           C
ATOM    818  O   TRP B  36      22.600   3.052  -0.116  1.00 94.06           O
ATOM    819 CB   TRP B  36      19.742   3.450   1.431  1.00 94.26           C
ATOM    820 CG   TRP B  36      19.955   1.967   1.375  1.00 94.21           C
ATOM    821 CD1  TRP B  36      19.604   1.120   0.357  1.00 93.40           C
ATOM    822 CD2  TRP B  36      20.579   1.139   2.372  1.00 94.27           C
ATOM    823 NE1  TRP B  36      19.951  -0.163   0.666  1.00 93.46           N
ATOM    824 CE2  TRP B  36      20.557  -0.188   1.900  1.00 93.79           C
ATOM    825 CE3  TRP B  36      21.136   1.399   3.629  1.00 94.15           C
ATOM    826 CZ2  TRP B  36      21.079  -1.261   2.632  1.00 93.56           C
ATOM    827 CZ3  TRP B  36      21.657   0.331   4.356  1.00 93.63           C
ATOM    828 CH2  TRP B  36      21.627  -0.977   3.854  1.00 93.45           C
ATOM    829  N   LYS B  37      21.181   4.408  -1.237  1.00 91.67           N
ATOM    830 CA   LYS B  37      21.729   4.074  -2.549  1.00 91.52           C
ATOM    831  C   LYS B  37      23.161   4.583  -2.708  1.00 93.03           C
ATOM    832  O   LYS B  37      23.944   4.005  -3.465  1.00 92.19           O
ATOM    833 CB   LYS B  37      20.852   4.672  -3.650  1.00 89.19           C
ATOM    834 CG   LYS B  37      19.476   4.044  -3.742  1.00 80.99           C
ATOM    835 CD   LYS B  37      18.617   4.714  -4.804  1.00 78.18           C
ATOM    836 CE   LYS B  37      19.151   4.479  -6.200  1.00 69.30           C
ATOM    837 NZ   LYS B  37      18.293   5.099  -7.252  1.00 63.27           N
ATOM    838  N   LEU B  38      23.504   5.648  -2.001  1.00 94.32           N
ATOM    839 CA   LEU B  38      24.840   6.242  -2.084  1.00 95.22           C
ATOM    840  C   LEU B  38      25.861   5.519  -1.208  1.00 96.04           C
ATOM    841  O   LEU B  38      27.066   5.719  -1.384  1.00 94.86           O
ATOM    842 CB   LEU B  38      24.789   7.726  -1.704  1.00 94.77           C
ATOM    843 CG   LEU B  38      24.548   8.733  -2.835  1.00 92.50           C
ATOM    844 CD1  LEU B  38      23.267   8.430  -3.589  1.00 87.67           C
ATOM    845 CD2  LEU B  38      24.506  10.146  -2.274  1.00 86.79           C
ATOM    846  N   LEU B  39      25.407   4.700  -0.277  1.00 96.44           N
ATOM    847 CA   LEU B  39      26.303   3.974   0.606  1.00 96.47           C
ATOM    848  C   LEU B  39      27.041   2.866  -0.144  1.00 96.64           C
ATOM    849  O   LEU B  39      26.500   2.263  -1.075  1.00 95.78           O
ATOM    850 CB   LEU B  39      25.536   3.370   1.787  1.00 96.07           C
ATOM    851 CG   LEU B  39      24.879   4.345   2.766  1.00 94.82           C
ATOM    852 CD1  LEU B  39      24.214   3.579   3.902  1.00 90.54           C
ATOM    853 CD2  LEU B  39      25.892   5.337   3.319  1.00 89.51           C
ATOM    854  N   SER B  40      28.279   2.599   0.276  1.00 96.61           N
ATOM    855 CA   SER B  40      29.082   1.540  -0.317  1.00 96.63           C
ATOM    856  C   SER B  40      28.728   0.193   0.298  1.00 96.55           C
ATOM    857  O   SER B  40      28.016   0.117   1.301  1.00 95.80           O
ATOM    858 CB   SER B  40      30.571   1.830  -0.109  1.00 96.51           C
ATOM    859 OG   SER B  40      30.906   1.804   1.262  1.00 94.07           O
ATOM    860  N   GLU B  41      29.244  -0.875  -0.309  1.00 96.21           N
ATOM    861 CA   GLU B  41      29.015  -2.224   0.190  1.00 95.67           C
ATOM    862  C   GLU B  41      29.550  -2.385   1.606  1.00 96.15           C
ATOM    863  O   GLU B  41      28.937  -3.057   2.439  1.00 94.95           O
ATOM    864 CB   GLU B  41      29.674  -3.242  -0.739  1.00 93.95           C
ATOM    865 CG   GLU B  41      28.997  -3.406  -2.089  1.00 81.55           C
ATOM    866 CD   GLU B  41      27.919  -4.476  -2.088  1.00 74.20           C
ATOM    867 OE1  GLU B  41      27.226  -4.630  -1.075  1.00 68.30           O
ATOM    868 OE2  GLU B  41      27.779  -5.165  -3.117  1.00 67.36           O
ATOM    869  N   THR B  42      30.685  -1.763   1.875  1.00 96.91           N
ATOM    870 CA   THR B  42      31.310  -1.829   3.192  1.00 97.11           C
ATOM    871  C   THR B  42      30.442  -1.147   4.250  1.00 97.37           C
ATOM    872  O   THR B  42      30.330  -1.636   5.375  1.00 96.24           O
ATOM    873 CB   THR B  42      32.708  -1.184   3.174  1.00 96.62           C
ATOM    874 OG1  THR B  42      33.442  -1.634   2.034  1.00 88.55           O
ATOM    875 CG2  THR B  42      33.481  -1.530   4.440  1.00 86.52           C
ATOM    876  N   GLU B  43      29.846  -0.033   3.880  1.00 96.75           N
ATOM    877 CA   GLU B  43      28.983   0.704   4.789  1.00 96.60           C
ATOM    878  C   GLU B  43      27.663  -0.021   5.030  1.00 96.70           C
ATOM    879  O   GLU B  43      27.088   0.061   6.117  1.00 95.64           O
ATOM    880 CB   GLU B  43      28.728   2.116   4.251  1.00 95.99           C
ATOM    881 CG   GLU B  43      29.955   3.016   4.285  1.00 93.94           C
ATOM    882 CD   GLU B  43      29.734   4.350   3.584  1.00 92.64           C
ATOM    883 OE1  GLU B  43      29.156   4.350   2.481  1.00 86.04           O
ATOM    884 OE2  GLU B  43      30.135   5.385   4.143  1.00 85.92           O
ATOM    885  N   LYS B  44      27.185  -0.736   4.014  1.00 96.88           N
ATOM    886 CA   LYS B  44      25.931  -1.477   4.108  1.00 96.58           C
ATOM    887  C   LYS B  44      26.088  -2.820   4.821  1.00 96.52           C
ATOM    888  O   LYS B  44      25.122  -3.357   5.361  1.00 95.90           O
ATOM    889 CB   LYS B  44      25.348  -1.731   2.714  1.00 95.65           C
ATOM    890 CG   LYS B  44      24.858  -0.491   1.988  1.00 94.50           C
ATOM    891 CD   LYS B  44      24.360  -0.851   0.597  1.00 93.02           C
ATOM    892 CE   LYS B  44      23.861   0.358  -0.149  1.00 90.74           C
ATOM    893 NZ   LYS B  44      23.432   0.023  -1.545  1.00 86.51           N
ATOM    894  N   ARG B  45      27.314  -3.346   4.818  1.00 96.78           N
ATOM    895 CA   ARG B  45      27.590  -4.702   5.306  1.00 96.82           C
ATOM    896  C   ARG B  45      27.027  -5.023   6.693  1.00 97.10           C
ATOM    897  O   ARG B  45      26.377  -6.065   6.850  1.00 96.47           O
ATOM    898 CB   ARG B  45      29.089  -4.981   5.289  1.00 96.19           C
ATOM    899 CG   ARG B  45      29.472  -6.409   5.663  1.00 88.45           C
ATOM    900 CD   ARG B  45      30.497  -6.957   4.703  1.00 86.50           C
ATOM    901 NE   ARG B  45      29.945  -7.148   3.371  1.00 80.15           N
ATOM    902 CZ   ARG B  45      30.663  -7.341   2.265  1.00 74.85           C
ATOM    903 NH1  ARG B  45      31.983  -7.352   2.323  1.00 66.49           N
ATOM    904 NH2  ARG B  45      30.055  -7.504   1.107  1.00 67.81           N
ATOM    905  N   PRO B  46      27.270  -4.190   7.731  1.00 96.82           N
ATOM    906 CA   PRO B  46      26.738  -4.546   9.055  1.00 96.60           C
ATOM    907  C   PRO B  46      25.218  -4.671   9.086  1.00 96.52           C
ATOM    908  O   PRO B  46      24.686  -5.460   9.865  1.00 95.67           O
ATOM    909 CB   PRO B  46      27.212  -3.394   9.952  1.00 96.03           C
ATOM    910 CG   PRO B  46      27.537  -2.278   9.022  1.00 94.00           C
ATOM    911 CD   PRO B  46      28.037  -2.937   7.775  1.00 96.27           C
ATOM    912  N   PHE B  47      24.525  -3.916   8.240  1.00 96.53           N
ATOM    913 CA   PHE B  47      23.069  -3.957   8.206  1.00 96.04           C
ATOM    914  C   PHE B  47      22.569  -5.106   7.341  1.00 95.71           C
ATOM    915  O   PHE B  47      21.493  -5.658   7.596  1.00 94.91           O
ATOM    916 CB   PHE B  47      22.528  -2.619   7.705  1.00 95.86           C
ATOM    917 CG   PHE B  47      23.083  -1.442   8.451  1.00 95.77           C
ATOM    918 CD1  PHE B  47      22.596  -1.103   9.702  1.00 93.43           C
ATOM    919 CD2  PHE B  47      24.132  -0.689   7.922  1.00 93.27           C
ATOM    920 CE1  PHE B  47      23.115  -0.031  10.407  1.00 92.86           C
ATOM    921 CE2  PHE B  47      24.656   0.380   8.624  1.00 92.54           C
ATOM    922 CZ   PHE B  47      24.152   0.711   9.864  1.00 94.16           C
ATOM    923  N   ILE B  48      23.351  -5.462   6.325  1.00 95.75           N
ATOM    924 CA   ILE B  48      23.044  -6.638   5.518  1.00 95.07           C
ATOM    925  C   ILE B  48      23.185  -7.893   6.369  1.00 94.69           C
ATOM    926  O   ILE B  48      22.348  -8.801   6.296  1.00 93.82           O
ATOM    927 CB   ILE B  48      23.960  -6.712   4.275  1.00 94.68           C
ATOM    928 CG1  ILE B  48      23.643  -5.556   3.320  1.00 93.11           C
ATOM    929 CG2  ILE B  48      23.800  -8.051   3.559  1.00 92.28           C
ATOM    930 CD1  ILE B  48      24.645  -5.395   2.192  1.00 88.18           C
ATOM    931  N   ASP B  49      24.237  -7.938   7.182  1.00 95.73           N
ATOM    932 CA   ASP B  49      24.467  -9.069   8.065  1.00 95.84           C
ATOM    933  C   ASP B  49      23.375  -9.181   9.119  1.00 95.70           C
ATOM    934  O   ASP B  49      22.913 -10.280   9.432  1.00 94.96           O
ATOM    935 CB   ASP B  49      25.836  -8.958   8.741  1.00 95.89           C
ATOM    936 CG   ASP B  49      26.988  -9.125   7.762  1.00 94.80           C
ATOM    937 OD1  ASP B  49      26.765  -9.682   6.673  1.00 91.36           O
ATOM    938 OD2  ASP B  49      28.109  -8.705   8.098  1.00 91.14           O
ATOM    939  N   GLU B  50      22.970  -8.044   9.660  1.00 95.02           N
ATOM    940 CA   GLU B  50      21.897  -8.028  10.662  1.00 94.79           C
ATOM    941  C   GLU B  50      20.576  -8.500  10.065  1.00 94.44           C
ATOM    942  O   GLU B  50      19.821  -9.233  10.713  1.00 93.72           O
ATOM    943 CB   GLU B  50      21.745  -6.628  11.254  1.00 94.55           C
ATOM    944 CG   GLU B  50      20.641  -6.494  12.311  1.00 92.43           C
ATOM    945 CD   GLU B  50      20.900  -7.344  13.544  1.00 90.45           C
ATOM    946 OE1  GLU B  50      22.039  -7.810  13.744  1.00 86.93           O
ATOM    947 OE2  GLU B  50      19.943  -7.533  14.328  1.00 85.42           O
ATOM    948  N   ALA B  51      20.300  -8.083   8.824  1.00 93.50           N
ATOM    949 CA   ALA B  51      19.091  -8.516   8.133  1.00 92.47           C
ATOM    950  C   ALA B  51      19.102 -10.024   7.902  1.00 92.09           C
ATOM    951  O   ALA B  51      18.068 -10.684   8.013  1.00 91.16           O
ATOM    952 CB   ALA B  51      18.945  -7.773   6.812  1.00 91.75           C
ATOM    953  N   LYS B  52      20.277 -10.566   7.575  1.00 93.32           N
ATOM    954 CA   LYS B  52      20.428 -12.007   7.390  1.00 93.16           C
ATOM    955  C   LYS B  52      20.154 -12.755   8.693  1.00 93.05           C
ATOM    956  O   LYS B  52      19.511 -13.811   8.684  1.00 91.91           O
ATOM    957 CB   LYS B  52      21.828 -12.345   6.876  1.00 92.59           C
ATOM    958 CG   LYS B  52      22.062 -11.985   5.429  1.00 84.07           C
ATOM    959 CD   LYS B  52      23.465 -12.378   4.984  1.00 82.05           C
ATOM    960 CE   LYS B  52      23.715 -12.058   3.518  1.00 73.81           C
ATOM    961 NZ   LYS B  52      25.082 -12.423   3.103  1.00 68.04           N
ATOM    962  N   ARG B  53      20.644 -12.209   9.788  1.00 94.07           N
ATOM    963 CA   ARG B  53      20.415 -12.819  11.096  1.00 94.15           C
ATOM    964  C   ARG B  53      18.935 -12.793  11.467  1.00 93.82           C
ATOM    965  O   ARG B  53      18.400 -13.777  11.980  1.00 92.82           O
ATOM    966 CB   ARG B  53      21.231 -12.106  12.175  1.00 93.86           C
ATOM    967 CG   ARG B  53      22.729 -12.311  12.051  1.00 89.71           C
ATOM    968 CD   ARG B  53      23.457 -11.812  13.288  1.00 88.94           C
ATOM    969 NE   ARG B  53      24.897 -11.777  13.095  1.00 84.39           N
ATOM    970 CZ   ARG B  53      25.581 -10.705  12.689  1.00 82.33           C
ATOM    971 NH1  ARG B  53      24.955  -9.563  12.436  1.00 73.58           N
ATOM    972 NH2  ARG B  53      26.889 -10.779  12.535  1.00 76.11           N
ATOM    973  N   LEU B  54      18.282 -11.667  11.210  1.00 91.27           N
ATOM    974 CA   LEU B  54      16.859 -11.537  11.504  1.00 89.95           C
ATOM    975  C   LEU B  54      16.031 -12.485  10.647  1.00 88.76           C
ATOM    976  O   LEU B  54      15.062 -13.076  11.119  1.00 86.97           O
ATOM    977 CB   LEU B  54      16.406 -10.088  11.288  1.00 89.79           C
ATOM    978 CG   LEU B  54      16.963  -9.050  12.260  1.00 89.22           C
ATOM    979 CD1  LEU B  54      16.561  -7.645  11.829  1.00 85.91           C
ATOM    980 CD2  LEU B  54      16.493  -9.325  13.681  1.00 85.23           C
ATOM    981  N   ARG B  55      16.419 -12.617   9.390  1.00 88.61           N
ATOM    982 CA   ARG B  55      15.737 -13.521   8.479  1.00 87.32           C
ATOM    983  C   ARG B  55      15.896 -14.973   8.918  1.00 87.74           C
ATOM    984  O   ARG B  55      14.934 -15.746   8.911  1.00 86.55           O
ATOM    985 CB   ARG B  55      16.273 -13.345   7.056  1.00 85.09           C
ATOM    986 CG   ARG B  55      15.594 -14.232   6.024  1.00 75.36           C
ATOM    987 CD   ARG B  55      16.276 -14.094   4.675  1.00 73.15           C
ATOM    988 NE   ARG B  55      15.712 -14.997   3.673  1.00 66.37           N
ATOM    989 CZ   ARG B  55      16.210 -15.178   2.459  1.00 60.90           C
ATOM    990 NH1  ARG B  55      17.296 -14.512   2.070  1.00 57.08           N
ATOM    991 NH2  ARG B  55      15.628 -16.012   1.620  1.00 54.74           N
ATOM    992  N   ALA B  56      17.116 -15.347   9.293  1.00 88.40           N
ATOM    993 CA   ALA B  56      17.398 -16.702   9.755  1.00 89.39           C
ATOM    994  C   ALA B  56      16.659 -16.996  11.055  1.00 89.02           C
ATOM    995  O   ALA B  56      16.131 -18.099  11.239  1.00 87.50           O
ATOM    996 CB   ALA B  56      18.898 -16.893   9.942  1.00 89.44           C
ATOM    997  N   LEU B  57      16.618 -16.019  11.938  1.00 88.96           N
ATOM    998 CA   LEU B  57      15.921 -16.177  13.207  1.00 88.07           C
ATOM    999  C   LEU B  57      14.424 -16.348  12.985  1.00 86.75           C
ATOM   1000  O   LEU B  57      13.793 -17.217  13.600  1.00 83.93           O
ATOM   1001 CB   LEU B  57      16.182 -14.966  14.102  1.00 87.69           C
ATOM   1002 CG   LEU B  57      15.539 -14.976  15.488  1.00 81.80           C
ATOM   1003 CD1  LEU B  57      16.122 -16.091  16.334  1.00 77.22           C
ATOM   1004 CD2  LEU B  57      15.715 -13.632  16.171  1.00 77.13           C
ATOM   1005  N   HIS B  58      13.865 -15.536  12.093  1.00 85.29           N
ATOM   1006 CA   HIS B  58      12.437 -15.595  11.802  1.00 82.99           C
ATOM   1007  C   HIS B  58      12.068 -16.906  11.117  1.00 81.74           C
ATOM   1008  O   HIS B  58      11.027 -17.497  11.408  1.00 78.08           O
ATOM   1009 CB   HIS B  58      12.023 -14.410  10.931  1.00 80.61           C
ATOM   1010 CG   HIS B  58      10.539 -14.270  10.772  1.00 77.61           C
ATOM   1011 ND1  HIS B  58       9.841 -14.851   9.743  1.00 69.89           N
ATOM   1012 CD2  HIS B  58       9.628 -13.616  11.524  1.00 70.60           C
ATOM   1013 CE1  HIS B  58       8.558 -14.563   9.862  1.00 70.43           C
ATOM   1014 NE2  HIS B  58       8.408 -13.810  10.936  1.00 70.48           N
ATOM   1015  N   MET B  59      12.918 -17.358  10.202  1.00 82.71           N
ATOM   1016 CA   MET B  59      12.686 -18.615   9.494  1.00 81.13           C
ATOM   1017  C   MET B  59      12.780 -19.802  10.444  1.00 80.40           C
ATOM   1018  O   MET B  59      12.065 -20.793  10.290  1.00 78.16           O
ATOM   1019 CB   MET B  59      13.692 -18.766   8.351  1.00 78.44           C
ATOM   1020 CG   MET B  59      13.461 -19.981   7.477  1.00 72.61           C
ATOM   1021 SD   MET B  59      14.536 -20.013   6.022  1.00 67.48           S
ATOM   1022 CE   MET B  59      16.149 -20.152   6.785  1.00 60.95           C
ATOM   1023  N   LYS B  60      13.670 -19.692  11.434  1.00 84.51           N
ATOM   1024 CA   LYS B  60      13.850 -20.758  12.416  1.00 86.00           C
ATOM   1025  C   LYS B  60      12.650 -20.874  13.344  1.00 85.15           C
ATOM   1026  O   LYS B  60      12.239 -21.976  13.707  1.00 83.06           O
ATOM   1027 CB   LYS B  60      15.129 -20.507  13.214  1.00 85.40           C
ATOM   1028 CG   LYS B  60      15.518 -21.648  14.141  1.00 77.78           C
ATOM   1029 CD   LYS B  60      16.836 -21.339  14.829  1.00 75.96           C
ATOM   1030 CE   LYS B  60      17.240 -22.455  15.775  1.00 68.64           C
ATOM   1031 NZ   LYS B  60      18.547 -22.174  16.429  1.00 62.87           N
ATOM   1032  N   GLU B  61      12.095 -19.730  13.720  1.00 82.25           N
ATOM   1033 CA   GLU B  61      10.954 -19.699  14.628  1.00 82.52           C
ATOM   1034  C   GLU B  61       9.616 -19.828  13.901  1.00 80.86           C
ATOM   1035  O   GLU B  61       8.585 -20.103  14.531  1.00 76.96           O
ATOM   1036 CB   GLU B  61      10.971 -18.413  15.448  1.00 80.89           C
ATOM   1037 CG   GLU B  61      12.167 -18.308  16.387  1.00 76.12           C
ATOM   1038 CD   GLU B  61      12.174 -17.026  17.182  1.00 72.40           C
ATOM   1039 OE1  GLU B  61      11.271 -16.184  16.999  1.00 67.16           O
ATOM   1040 OE2  GLU B  61      13.098 -16.856  18.017  1.00 68.69           O
ATOM   1041  N   HIS B  62       9.631 -19.654  12.588  1.00 75.74           N
ATOM   1042 CA   HIS B  62       8.423 -19.767  11.768  1.00 73.40           C
ATOM   1043  C   HIS B  62       8.708 -20.610  10.523  1.00 71.80           C
ATOM   1044  O   HIS B  62       8.838 -20.073   9.416  1.00 67.09           O
ATOM   1045 CB   HIS B  62       7.916 -18.384  11.371  1.00 70.88           C
ATOM   1046 CG   HIS B  62       7.602 -17.502  12.538  1.00 69.27           C
ATOM   1047 ND1  HIS B  62       6.424 -17.591  13.243  1.00 62.63           N
ATOM   1048 CD2  HIS B  62       8.313 -16.515  13.118  1.00 63.00           C
ATOM   1049 CE1  HIS B  62       6.427 -16.698  14.211  1.00 64.40           C
ATOM   1050 NE2  HIS B  62       7.561 -16.024  14.160  1.00 64.54           N
ATOM   1051  N   PRO B  63       8.815 -21.935  10.687  1.00 71.78           N
ATOM   1052 CA   PRO B  63       9.115 -22.827   9.560  1.00 72.70           C
ATOM   1053  C   PRO B  63       7.937 -22.946   8.582  1.00 70.12           C
ATOM   1054  O   PRO B  63       8.167 -23.098   7.388  1.00 65.82           O
ATOM   1055 CB   PRO B  63       9.390 -24.177  10.246  1.00 66.95           C
ATOM   1056 CG   PRO B  63       8.634 -24.109  11.521  1.00 68.19           C
ATOM   1057 CD   PRO B  63       8.653 -22.677  11.952  1.00 72.01           C
ATOM   1058 OXT  PRO B  63       6.778 -22.906   8.980  1.00 66.50           O
HETATM 1059  K     K C   1      -1.131  -1.916  -0.810  1.00 64.54           K
HETATM 1060  K     K D   1       3.662   1.743   1.376  1.00 68.52           K
HETATM 1061  K     K E   1       6.689   4.065   2.650  1.00 66.98           K
ATOM   1062 OP3    G F   1       3.022 -11.885   0.937  1.00 50.10           O
ATOM   1063  P     G F   1       3.889 -11.736   1.919  1.00 53.51           P
ATOM   1064 OP1    G F   1       3.741 -12.931   2.724  1.00 50.12           O
ATOM   1065 OP2    G F   1       5.115 -11.386   1.332  1.00 49.87           O
ATOM   1066 O5'    G F   1       3.431 -10.510   2.855  1.00 52.80           O
ATOM   1067 C5'    G F   1       3.907 -10.437   4.159  1.00 52.71           C
ATOM   1068 C4'    G F   1       3.184  -9.401   4.980  1.00 53.04           C
ATOM   1069 O4'    G F   1       3.595  -8.074   4.573  1.00 54.20           O
ATOM   1070 C3'    G F   1       1.675  -9.355   4.859  1.00 55.34           C
ATOM   1071 O3'    G F   1       1.051 -10.369   5.625  1.00 54.25           O
ATOM   1072 C2'    G F   1       1.351  -7.960   5.367  1.00 53.56           C
ATOM   1073 O2'    G F   1       1.361  -7.915   6.780  1.00 52.37           O
ATOM   1074 C1'    G F   1       2.546  -7.166   4.833  1.00 53.67           C
ATOM   1075 N9     G F   1       2.246  -6.426   3.604  1.00 53.59           N
ATOM   1076 C8     G F   1       2.714  -6.685   2.346  1.00 55.78           C
ATOM   1077 N7     G F   1       2.275  -5.835   1.458  1.00 55.41           N
ATOM   1078 C5     G F   1       1.477  -4.964   2.178  1.00 55.68           C
ATOM   1079 C6     G F   1       0.737  -3.831   1.762  1.00 55.40           C
ATOM   1080 O6     G F   1       0.635  -3.353   0.629  1.00 54.57           O
ATOM   1081 N1     G F   1       0.065  -3.226   2.821  1.00 54.57           N
ATOM   1082 C2     G F   1       0.109  -3.672   4.120  1.00 54.10           C
ATOM   1083 N2     G F   1      -0.600  -2.956   5.017  1.00 54.56           N
ATOM   1084 N3     G F   1       0.797  -4.719   4.525  1.00 55.55           N
ATOM   1085 C4     G F   1       1.461  -5.318   3.505  1.00 58.24           C
ATOM   1086  P     G F   2      -0.429 -10.932   5.223  1.00 59.26           P
ATOM   1087 OP1    G F   2      -0.726 -12.089   6.095  1.00 57.16           O
ATOM   1088 OP2    G F   2      -0.464 -11.076   3.757  1.00 56.35           O
ATOM   1089 O5'    G F   2      -1.401  -9.743   5.628  1.00 57.96           O
ATOM   1090 C5'    G F   2      -1.541  -9.348   6.977  1.00 58.61           C
ATOM   1091 C4'    G F   2      -2.468  -8.175   7.108  1.00 58.35           C
ATOM   1092 O4'    G F   2      -1.894  -7.028   6.442  1.00 58.95           O
ATOM   1093 C3'    G F   2      -3.826  -8.323   6.462  1.00 59.95           C
ATOM   1094 O3'    G F   2      -4.723  -9.037   7.288  1.00 58.19           O
ATOM   1095 C2'    G F   2      -4.250  -6.884   6.242  1.00 58.54           C
ATOM   1096 O2'    G F   2      -4.761  -6.307   7.426  1.00 56.29           O
ATOM   1097 C1'    G F   2      -2.920  -6.221   5.908  1.00 57.59           C
ATOM   1098 N9     G F   2      -2.688  -6.069   4.475  1.00 59.36           N
ATOM   1099 C8     G F   2      -1.879  -6.829   3.668  1.00 60.94           C
ATOM   1100 N7     G F   2      -1.866  -6.436   2.434  1.00 61.08           N
ATOM   1101 C5     G F   2      -2.716  -5.339   2.407  1.00 62.03           C
ATOM   1102 C6     G F   2      -3.091  -4.487   1.326  1.00 61.87           C
ATOM   1103 O6     G F   2      -2.732  -4.540   0.145  1.00 61.29           O
ATOM   1104 N1     G F   2      -3.965  -3.498   1.749  1.00 60.99           N
ATOM   1105 C2     G F   2      -4.431  -3.348   3.029  1.00 59.31           C
ATOM   1106 N2     G F   2      -5.285  -2.327   3.235  1.00 58.01           N
ATOM   1107 N3     G F   2      -4.092  -4.129   4.036  1.00 59.59           N
ATOM   1108 C4     G F   2      -3.229  -5.096   3.652  1.00 60.75           C
ATOM   1109  P     G F   3      -5.896  -9.924   6.652  1.00 61.66           P
ATOM   1110 OP1    G F   3      -6.413 -10.810   7.718  1.00 60.22           O
ATOM   1111 OP2    G F   3      -5.429 -10.498   5.379  1.00 58.74           O
ATOM   1112 O5'    G F   3      -7.011  -8.838   6.331  1.00 59.58           O
ATOM   1113 C5'    G F   3      -7.450  -7.954   7.337  1.00 59.18           C
ATOM   1114 C4'    G F   3      -8.397  -6.931   6.768  1.00 58.53           C
ATOM   1115 O4'    G F   3      -7.718  -6.175   5.730  1.00 56.70           O
ATOM   1116 C3'    G F   3      -9.655  -7.516   6.125  1.00 59.35           C
ATOM   1117 O3'    G F   3     -10.782  -6.707   6.437  1.00 56.95           O
ATOM   1118 C2'    G F   3      -9.358  -7.443   4.643  1.00 57.59           C
ATOM   1119 O2'    G F   3     -10.501  -7.302   3.821  1.00 54.70           O
ATOM   1120 C1'    G F   3      -8.471  -6.208   4.542  1.00 57.19           C
ATOM   1121 N9     G F   3      -7.549  -6.251   3.409  1.00 57.69           N
ATOM   1122 C8     G F   3      -6.532  -7.147   3.203  1.00 59.76           C
ATOM   1123 N7     G F   3      -5.884  -6.945   2.089  1.00 59.39           N
ATOM   1124 C5     G F   3      -6.521  -5.849   1.524  1.00 60.55           C
ATOM   1125 C6     G F   3      -6.263  -5.174   0.305  1.00 60.48           C
ATOM   1126 O6     G F   3      -5.394  -5.420  -0.547  1.00 60.02           O
ATOM   1127 N1     G F   3      -7.141  -4.109   0.111  1.00 59.95           N
ATOM   1128 C2     G F   3      -8.131  -3.746   0.983  1.00 58.52           C
ATOM   1129 N2     G F   3      -8.877  -2.693   0.618  1.00 55.93           N
ATOM   1130 N3     G F   3      -8.386  -4.369   2.120  1.00 58.55           N
ATOM   1131 C4     G F   3      -7.545  -5.406   2.322  1.00 60.41           C
ATOM   1132  P     U F   4     -11.944  -7.262   7.309  1.00 62.27           P
ATOM   1133 OP1    U F   4     -12.572  -8.386   6.585  1.00 60.85           O
ATOM   1134 OP2    U F   4     -12.743  -6.108   7.727  1.00 61.46           O
ATOM   1135 O5'    U F   4     -11.228  -7.868   8.584  1.00 61.91           O
ATOM   1136 C5'    U F   4     -10.798  -7.078   9.697  1.00 60.93           C
ATOM   1137 C4'    U F   4     -10.507  -7.966  10.858  1.00 61.02           C
ATOM   1138 O4'    U F   4      -9.294  -8.687  10.562  1.00 59.46           O
ATOM   1139 C3'    U F   4     -10.277  -7.246  12.199  1.00 63.17           C
ATOM   1140 O3'    U F   4     -11.031  -7.885  13.217  1.00 62.03           O
ATOM   1141 C2'    U F   4      -8.785  -7.425  12.467  1.00 59.37           C
ATOM   1142 O2'    U F   4      -8.449  -7.616  13.830  1.00 55.52           O
ATOM   1143 C1'    U F   4      -8.429  -8.662  11.668  1.00 57.46           C
ATOM   1144 N1     U F   4      -7.030  -8.685  11.175  1.00 55.72           N
ATOM   1145 C2     U F   4      -6.433  -7.519  10.754  1.00 52.52           C
ATOM   1146 O2     U F   4      -7.003  -6.430  10.758  1.00 50.39           O
ATOM   1147 N3     U F   4      -5.136  -7.653  10.325  1.00 50.05           N
ATOM   1148 C4     U F   4      -4.394  -8.817  10.270  1.00 49.50           C
ATOM   1149 O4     U F   4      -3.231  -8.778   9.856  1.00 48.27           O
ATOM   1150 C5     U F   4      -5.080  -9.985  10.726  1.00 50.68           C
ATOM   1151 C6     U F   4      -6.341  -9.894  11.151  1.00 53.29           C
ATOM   1152  P     U F   5     -12.134  -7.090  14.029  1.00 58.96           P
ATOM   1153 OP1    U F   5     -12.817  -8.098  14.873  1.00 57.42           O
ATOM   1154 OP2    U F   5     -12.895  -6.258  13.104  1.00 57.54           O
ATOM   1155 O5'    U F   5     -11.320  -6.127  15.009  1.00 58.48           O
ATOM   1156 C5'    U F   5     -10.674  -4.957  14.550  1.00 56.98           C
ATOM   1157 C4'    U F   5     -10.384  -4.032  15.702  1.00 57.73           C
ATOM   1158 O4'    U F   5      -9.983  -4.793  16.859  1.00 55.48           O
ATOM   1159 C3'    U F   5      -9.247  -3.068  15.481  1.00 60.25           C
ATOM   1160 O3'    U F   5      -9.689  -1.902  14.797  1.00 58.99           O
ATOM   1161 C2'    U F   5      -8.773  -2.747  16.895  1.00 55.88           C
ATOM   1162 O2'    U F   5      -9.494  -1.669  17.467  1.00 52.77           O
ATOM   1163 C1'    U F   5      -9.103  -4.037  17.657  1.00 54.47           C
ATOM   1164 N1     U F   5      -7.934  -4.855  17.995  1.00 52.41           N
ATOM   1165 C2     U F   5      -7.282  -4.580  19.181  1.00 48.16           C
ATOM   1166 O2     U F   5      -7.641  -3.687  19.941  1.00 46.34           O
ATOM   1167 N3     U F   5      -6.200  -5.372  19.449  1.00 45.73           N
ATOM   1168 C4     U F   5      -5.711  -6.400  18.671  1.00 45.09           C
ATOM   1169 O4     U F   5      -4.726  -7.020  19.060  1.00 44.21           O
ATOM   1170 C5     U F   5      -6.430  -6.630  17.467  1.00 46.78           C
ATOM   1171 C6     U F   5      -7.496  -5.863  17.169  1.00 49.64           C
ATOM   1172  P     A F   6      -9.143  -1.588  13.388  1.00 56.80           P
ATOM   1173 OP1    A F   6      -9.502  -0.190  13.072  1.00 54.11           O
ATOM   1174 OP2    A F   6      -9.551  -2.682  12.477  1.00 55.17           O
ATOM   1175 O5'    A F   6      -7.568  -1.675  13.584  1.00 56.92           O
ATOM   1176 C5'    A F   6      -6.798  -0.551  13.989  1.00 56.19           C
ATOM   1177 C4'    A F   6      -5.338  -0.828  13.749  1.00 57.02           C
ATOM   1178 O4'    A F   6      -4.864  -1.814  14.684  1.00 54.06           O
ATOM   1179 C3'    A F   6      -5.025  -1.412  12.382  1.00 58.52           C
ATOM   1180 O3'    A F   6      -4.825  -0.390  11.424  1.00 55.51           O
ATOM   1181 C2'    A F   6      -3.762  -2.213  12.628  1.00 53.94           C
ATOM   1182 O2'    A F   6      -2.597  -1.398  12.532  1.00 50.25           O
ATOM   1183 C1'    A F   6      -3.932  -2.662  14.077  1.00 52.94           C
ATOM   1184 N9     A F   6      -4.423  -4.035  14.208  1.00 51.31           N
ATOM   1185 C8     A F   6      -5.694  -4.462  14.492  1.00 48.84           C
ATOM   1186 N7     A F   6      -5.819  -5.762  14.566  1.00 47.73           N
ATOM   1187 C5     A F   6      -4.540  -6.231  14.312  1.00 47.45           C
ATOM   1188 C6     A F   6      -4.004  -7.528  14.248  1.00 45.59           C
ATOM   1189 N6     A F   6      -4.720  -8.634  14.436  1.00 44.82           N
ATOM   1190 N1     A F   6      -2.683  -7.648  13.974  1.00 45.26           N
ATOM   1191 C2     A F   6      -1.966  -6.531  13.782  1.00 46.11           C
ATOM   1192 N3     A F   6      -2.356  -5.268  13.814  1.00 48.07           N
ATOM   1193 C4     A F   6      -3.674  -5.173  14.089  1.00 50.18           C
ATOM   1194  P     G F   7      -5.920   0.025  10.500  1.00 56.33           P
ATOM   1195 OP1    G F   7      -6.210   1.439  10.801  1.00 54.28           O
ATOM   1196 OP2    G F   7      -7.002  -0.966  10.467  1.00 53.85           O
ATOM   1197 O5'    G F   7      -5.199  -0.053   9.091  1.00 55.23           O
ATOM   1198 C5'    G F   7      -4.468   1.039   8.593  1.00 56.21           C
ATOM   1199 C4'    G F   7      -5.147   1.597   7.374  1.00 56.71           C
ATOM   1200 O4'    G F   7      -4.142   1.719   6.321  1.00 57.34           O
ATOM   1201 C3'    G F   7      -6.271   0.743   6.786  1.00 58.99           C
ATOM   1202 O3'    G F   7      -7.296   1.570   6.236  1.00 57.23           O
ATOM   1203 C2'    G F   7      -5.557  -0.009   5.668  1.00 57.30           C
ATOM   1204 O2'    G F   7      -6.386  -0.458   4.640  1.00 55.02           O
ATOM   1205 C1'    G F   7      -4.594   1.051   5.180  1.00 57.05           C
ATOM   1206 N9     G F   7      -3.466   0.501   4.453  1.00 58.08           N
ATOM   1207 C8     G F   7      -2.695  -0.578   4.807  1.00 59.63           C
ATOM   1208 N7     G F   7      -1.795  -0.878   3.912  1.00 60.01           N
ATOM   1209 C5     G F   7      -1.984   0.065   2.910  1.00 60.22           C
ATOM   1210 C6     G F   7      -1.317   0.229   1.683  1.00 59.94           C
ATOM   1211 O6     G F   7      -0.394  -0.436   1.208  1.00 59.89           O
ATOM   1212 N1     G F   7      -1.820   1.319   0.965  1.00 59.52           N
ATOM   1213 C2     G F   7      -2.853   2.127   1.382  1.00 58.46           C
ATOM   1214 N2     G F   7      -3.205   3.116   0.563  1.00 57.77           N
ATOM   1215 N3     G F   7      -3.497   1.969   2.535  1.00 58.19           N
ATOM   1216 C4     G F   7      -2.999   0.927   3.237  1.00 59.11           C
ATOM   1217  P     G F   8      -8.708   1.004   5.755  1.00 59.28           P
ATOM   1218 OP1    G F   8      -9.753   1.637   6.601  1.00 56.71           O
ATOM   1219 OP2    G F   8      -8.641  -0.464   5.654  1.00 56.43           O
ATOM   1220 O5'    G F   8      -8.840   1.586   4.285  1.00 57.98           O
ATOM   1221 C5'    G F   8      -8.999   2.982   4.073  1.00 59.70           C
ATOM   1222 C4'    G F   8      -8.729   3.366   2.644  1.00 60.16           C
ATOM   1223 O4'    G F   8      -7.330   3.160   2.333  1.00 60.42           O
ATOM   1224 C3'    G F   8      -9.457   2.573   1.578  1.00 61.26           C
ATOM   1225 O3'    G F   8     -10.782   3.037   1.397  1.00 59.78           O
ATOM   1226 C2'    G F   8      -8.581   2.785   0.350  1.00 60.29           C
ATOM   1227 O2'    G F   8      -8.863   4.034  -0.268  1.00 57.52           O
ATOM   1228 C1'    G F   8      -7.188   2.847   0.962  1.00 59.68           C
ATOM   1229 N9     G F   8      -6.433   1.596   0.848  1.00 61.38           N
ATOM   1230 C8     G F   8      -6.222   0.660   1.817  1.00 62.17           C
ATOM   1231 N7     G F   8      -5.479  -0.331   1.423  1.00 62.28           N
ATOM   1232 C5     G F   8      -5.173  -0.032   0.099  1.00 63.47           C
ATOM   1233 C6     G F   8      -4.391  -0.742  -0.838  1.00 63.31           C
ATOM   1234 O6     G F   8      -3.791  -1.803  -0.697  1.00 62.87           O
ATOM   1235 N1     G F   8      -4.354  -0.076  -2.062  1.00 62.31           N
ATOM   1236 C2     G F   8      -4.978   1.105  -2.339  1.00 60.58           C
ATOM   1237 N2     G F   8      -4.813   1.581  -3.588  1.00 59.40           N
ATOM   1238 N3     G F   8      -5.702   1.781  -1.473  1.00 60.89           N
ATOM   1239 C4     G F   8      -5.756   1.149  -0.268  1.00 62.00           C
ATOM   1240  P     G F   9     -11.918   2.050   0.882  1.00 61.67           P
ATOM   1241 OP1    G F   9     -13.207   2.734   1.097  1.00 59.17           O
ATOM   1242 OP2    G F   9     -11.695   0.705   1.478  1.00 58.67           O
ATOM   1243 O5'    G F   9     -11.652   1.930  -0.681  1.00 60.31           O
ATOM   1244 C5'    G F   9     -11.640   3.090  -1.487  1.00 60.69           C
ATOM   1245 C4'    G F   9     -11.284   2.753  -2.910  1.00 59.93           C
ATOM   1246 O4'    G F   9      -9.964   2.147  -2.944  1.00 57.91           O
ATOM   1247 C3'    G F   9     -12.229   1.754  -3.586  1.00 60.26           C
ATOM   1248 O3'    G F   9     -12.402   2.104  -4.944  1.00 57.84           O
ATOM   1249 C2'    G F   9     -11.470   0.448  -3.504  1.00 58.42           C
ATOM   1250 O2'    G F   9     -11.783  -0.474  -4.532  1.00 55.09           O
ATOM   1251 C1'    G F   9     -10.029   0.918  -3.629  1.00 57.87           C
ATOM   1252 N9     G F   9      -9.068  -0.010  -3.034  1.00 58.48           N
ATOM   1253 C8     G F   9      -9.062  -0.481  -1.749  1.00 60.00           C
ATOM   1254 N7     G F   9      -8.089  -1.322  -1.523  1.00 59.60           N
ATOM   1255 C5     G F   9      -7.426  -1.408  -2.736  1.00 61.16           C
ATOM   1256 C6     G F   9      -6.294  -2.179  -3.105  1.00 61.11           C
ATOM   1257 O6     G F   9      -5.626  -2.951  -2.408  1.00 60.56           O
ATOM   1258 N1     G F   9      -5.951  -1.965  -4.438  1.00 60.31           N
ATOM   1259 C2     G F   9      -6.604  -1.130  -5.300  1.00 58.71           C
ATOM   1260 N2     G F   9      -6.121  -1.067  -6.545  1.00 55.99           N
ATOM   1261 N3     G F   9      -7.663  -0.411  -4.968  1.00 58.68           N
ATOM   1262 C4     G F   9      -8.014  -0.606  -3.674  1.00 59.95           C
ATOM   1263  P     U F  10     -13.734   2.656  -5.450  1.00 57.87           P
ATOM   1264 OP1    U F  10     -14.865   2.261  -4.582  1.00 56.13           O
ATOM   1265 OP2    U F  10     -13.806   2.435  -6.904  1.00 57.03           O
ATOM   1266 O5'    U F  10     -13.397   4.189  -5.197  1.00 57.39           O
ATOM   1267 C5'    U F  10     -14.252   4.995  -4.427  1.00 56.52           C
ATOM   1268 C4'    U F  10     -14.573   6.249  -5.184  1.00 55.44           C
ATOM   1269 O4'    U F  10     -15.346   5.882  -6.335  1.00 53.57           O
ATOM   1270 C3'    U F  10     -15.405   7.235  -4.398  1.00 58.59           C
ATOM   1271 O3'    U F  10     -14.532   8.262  -3.917  1.00 57.07           O
ATOM   1272 C2'    U F  10     -16.424   7.791  -5.384  1.00 54.12           C
ATOM   1273 O2'    U F  10     -16.174   9.120  -5.765  1.00 49.96           O
ATOM   1274 C1'    U F  10     -16.289   6.876  -6.615  1.00 52.25           C
ATOM   1275 N1     U F  10     -17.533   6.229  -7.017  1.00 50.08           N
ATOM   1276 C2     U F  10     -18.191   6.729  -8.124  1.00 47.00           C
ATOM   1277 O2     U F  10     -17.784   7.689  -8.754  1.00 45.03           O
ATOM   1278 N3     U F  10     -19.345   6.068  -8.456  1.00 44.59           N
ATOM   1279 C4     U F  10     -19.895   4.976  -7.816  1.00 44.15           C
ATOM   1280 O4     U F  10     -20.942   4.494  -8.240  1.00 43.14           O
ATOM   1281 C5     U F  10     -19.147   4.521  -6.679  1.00 45.54           C
ATOM   1282 C6     U F  10     -18.020   5.146  -6.329  1.00 48.55           C
ATOM   1283  P     U F  11     -14.481   8.590  -2.448  1.00 52.85           P
ATOM   1284 OP1    U F  11     -13.123   8.290  -1.939  1.00 50.31           O
ATOM   1285 OP2    U F  11     -15.680   8.019  -1.804  1.00 50.61           O
ATOM   1286 O5'    U F  11     -14.675  10.169  -2.450  1.00 52.46           O
ATOM   1287 C5'    U F  11     -13.556  10.996  -2.467  1.00 51.39           C
ATOM   1288 C4'    U F  11     -13.641  12.031  -3.547  1.00 51.44           C
ATOM   1289 O4'    U F  11     -14.412  13.132  -3.042  1.00 49.13           O
ATOM   1290 C3'    U F  11     -12.279  12.560  -3.953  1.00 54.67           C
ATOM   1291 O3'    U F  11     -11.970  12.112  -5.259  1.00 53.12           O
ATOM   1292 C2'    U F  11     -12.385  14.087  -3.873  1.00 50.39           C
ATOM   1293 O2'    U F  11     -12.162  14.753  -5.085  1.00 47.54           O
ATOM   1294 C1'    U F  11     -13.812  14.362  -3.395  1.00 49.12           C
ATOM   1295 N1     U F  11     -13.881  15.231  -2.200  1.00 47.07           N
ATOM   1296 C2     U F  11     -14.903  16.157  -2.145  1.00 43.54           C
ATOM   1297 O2     U F  11     -15.728  16.276  -3.029  1.00 42.07           O
ATOM   1298 N3     U F  11     -14.919  16.924  -1.015  1.00 41.51           N
ATOM   1299 C4     U F  11     -14.033  16.872   0.052  1.00 41.03           C
ATOM   1300 O4     U F  11     -14.176  17.636   0.984  1.00 40.19           O
ATOM   1301 C5     U F  11     -12.990  15.896  -0.096  1.00 42.65           C
ATOM   1302 C6     U F  11     -12.955  15.124  -1.183  1.00 45.64           C
ATOM   1303  P     A F  12     -10.762  11.094  -5.347  1.00 53.32           P
ATOM   1304 OP1    A F  12     -10.030  11.310  -6.613  1.00 50.10           O
ATOM   1305 OP2    A F  12     -11.293   9.760  -5.025  1.00 50.92           O
ATOM   1306 O5'    A F  12      -9.839  11.563  -4.139  1.00 53.54           O
ATOM   1307 C5'    A F  12      -8.657  12.301  -4.333  1.00 52.80           C
ATOM   1308 C4'    A F  12      -7.534  11.707  -3.541  1.00 53.11           C
ATOM   1309 O4'    A F  12      -7.755  11.934  -2.131  1.00 50.71           O
ATOM   1310 C3'    A F  12      -7.374  10.211  -3.709  1.00 55.12           C
ATOM   1311 O3'    A F  12      -5.996   9.864  -3.701  1.00 52.22           O
ATOM   1312 C2'    A F  12      -8.085   9.639  -2.486  1.00 50.93           C
ATOM   1313 O2'    A F  12      -7.611   8.374  -2.072  1.00 47.68           O
ATOM   1314 C1'    A F  12      -7.814  10.708  -1.434  1.00 50.05           C
ATOM   1315 N9     A F  12      -8.838  10.843  -0.414  1.00 48.64           N
ATOM   1316 C8     A F  12      -9.925  11.682  -0.420  1.00 46.79           C
ATOM   1317 N7     A F  12     -10.669  11.593   0.650  1.00 45.95           N
ATOM   1318 C5     A F  12     -10.032  10.631   1.418  1.00 45.69           C
ATOM   1319 C6     A F  12     -10.321  10.074   2.682  1.00 44.07           C
ATOM   1320 N6     A F  12     -11.377  10.432   3.420  1.00 43.38           N
ATOM   1321 N1     A F  12      -9.479   9.140   3.163  1.00 43.67           N
ATOM   1322 C2     A F  12      -8.423   8.794   2.419  1.00 44.34           C
ATOM   1323 N3     A F  12      -8.044   9.235   1.233  1.00 46.54           N
ATOM   1324 C4     A F  12      -8.901  10.168   0.777  1.00 48.19           C
ATOM   1325  P     G F  13      -5.235  10.076  -5.053  1.00 56.30           P
ATOM   1326 OP1    G F  13      -4.069  10.971  -4.848  1.00 53.74           O
ATOM   1327 OP2    G F  13      -6.200  10.367  -6.123  1.00 53.96           O
ATOM   1328 O5'    G F  13      -4.719   8.618  -5.296  1.00 55.66           O
ATOM   1329 C5'    G F  13      -3.551   8.103  -4.680  1.00 57.19           C
ATOM   1330 C4'    G F  13      -3.032   7.020  -5.562  1.00 57.12           C
ATOM   1331 O4'    G F  13      -2.099   6.176  -4.811  1.00 57.69           O
ATOM   1332 C3'    G F  13      -4.096   6.073  -6.102  1.00 59.07           C
ATOM   1333 O3'    G F  13      -3.786   5.698  -7.437  1.00 57.53           O
ATOM   1334 C2'    G F  13      -3.980   4.869  -5.178  1.00 57.63           C
ATOM   1335 O2'    G F  13      -4.435   3.668  -5.726  1.00 55.11           O
ATOM   1336 C1'    G F  13      -2.485   4.845  -4.936  1.00 57.34           C
ATOM   1337 N9     G F  13      -2.123   4.086  -3.749  1.00 58.45           N
ATOM   1338 C8     G F  13      -2.686   4.178  -2.501  1.00 59.96           C
ATOM   1339 N7     G F  13      -2.188   3.311  -1.662  1.00 60.29           N
ATOM   1340 C5     G F  13      -1.253   2.611  -2.398  1.00 60.53           C
ATOM   1341 C6     G F  13      -0.411   1.545  -2.031  1.00 60.27           C
ATOM   1342 O6     G F  13      -0.323   0.976  -0.943  1.00 60.10           O
ATOM   1343 N1     G F  13       0.387   1.132  -3.096  1.00 59.83           N
ATOM   1344 C2     G F  13       0.373   1.681  -4.352  1.00 58.67           C
ATOM   1345 N2     G F  13       1.208   1.150  -5.249  1.00 57.91           N
ATOM   1346 N3     G F  13      -0.426   2.681  -4.716  1.00 58.43           N
ATOM   1347 C4     G F  13      -1.197   3.085  -3.685  1.00 59.33           C
ATOM   1348  P     G F  14      -4.859   5.017  -8.396  1.00 62.01           P
ATOM   1349 OP1    G F  14      -5.089   5.945  -9.526  1.00 60.07           O
ATOM   1350 OP2    G F  14      -6.007   4.528  -7.601  1.00 59.83           O
ATOM   1351 O5'    G F  14      -4.056   3.755  -8.941  1.00 60.94           O
ATOM   1352 C5'    G F  14      -2.939   3.928  -9.781  1.00 62.44           C
ATOM   1353 C4'    G F  14      -2.107   2.671  -9.881  1.00 62.47           C
ATOM   1354 O4'    G F  14      -1.457   2.403  -8.618  1.00 62.77           O
ATOM   1355 C3'    G F  14      -2.854   1.393 -10.189  1.00 62.99           C
ATOM   1356 O3'    G F  14      -3.125   1.267 -11.573  1.00 62.14           O
ATOM   1357 C2'    G F  14      -1.897   0.322  -9.679  1.00 62.69           C
ATOM   1358 O2'    G F  14      -0.874   0.051 -10.626  1.00 60.29           O
ATOM   1359 C1'    G F  14      -1.272   1.011  -8.466  1.00 61.80           C
ATOM   1360 N9     G F  14      -1.856   0.591  -7.190  1.00 63.60           N
ATOM   1361 C8     G F  14      -2.764   1.277  -6.423  1.00 64.52           C
ATOM   1362 N7     G F  14      -3.068   0.664  -5.321  1.00 64.74           N
ATOM   1363 C5     G F  14      -2.323  -0.501  -5.356  1.00 65.52           C
ATOM   1364 C6     G F  14      -2.232  -1.566  -4.413  1.00 65.47           C
ATOM   1365 O6     G F  14      -2.812  -1.689  -3.329  1.00 65.00           O
ATOM   1366 N1     G F  14      -1.346  -2.555  -4.840  1.00 64.84           N
ATOM   1367 C2     G F  14      -0.644  -2.517  -6.018  1.00 63.24           C
ATOM   1368 N2     G F  14       0.153  -3.566  -6.264  1.00 61.75           N
ATOM   1369 N3     G F  14      -0.715  -1.537  -6.895  1.00 62.92           N
ATOM   1370 C4     G F  14      -1.566  -0.561  -6.497  1.00 63.92           C
ATOM   1371  P     G F  15      -4.367   0.398 -12.073  1.00 64.45           P
ATOM   1372 OP1    G F  15      -4.576   0.743 -13.491  1.00 63.03           O
ATOM   1373 OP2    G F  15      -5.473   0.556 -11.105  1.00 62.36           O
ATOM   1374 O5'    G F  15      -3.849  -1.103 -11.993  1.00 62.79           O
ATOM   1375 C5'    G F  15      -2.675  -1.475 -12.672  1.00 63.52           C
ATOM   1376 C4'    G F  15      -2.307  -2.906 -12.373  1.00 63.21           C
ATOM   1377 O4'    G F  15      -2.054  -3.018 -10.952  1.00 60.51           O
ATOM   1378 C3'    G F  15      -3.405  -3.912 -12.710  1.00 62.65           C
ATOM   1379 O3'    G F  15      -2.913  -4.974 -13.521  1.00 59.89           O
ATOM   1380 C2'    G F  15      -3.875  -4.444 -11.364  1.00 60.72           C
ATOM   1381 O2'    G F  15      -4.138  -5.849 -11.359  1.00 57.33           O
ATOM   1382 C1'    G F  15      -2.712  -4.140 -10.427  1.00 60.04           C
ATOM   1383 N9     G F  15      -3.200  -3.827  -9.079  1.00 60.42           N
ATOM   1384 C8     G F  15      -3.898  -2.716  -8.703  1.00 61.82           C
ATOM   1385 N7     G F  15      -4.233  -2.725  -7.447  1.00 61.29           N
ATOM   1386 C5     G F  15      -3.727  -3.921  -6.969  1.00 62.63           C
ATOM   1387 C6     G F  15      -3.791  -4.487  -5.676  1.00 62.66           C
ATOM   1388 O6     G F  15      -4.324  -4.033  -4.655  1.00 62.21           O
ATOM   1389 N1     G F  15      -3.140  -5.724  -5.622  1.00 61.99           N
ATOM   1390 C2     G F  15      -2.519  -6.324  -6.694  1.00 60.40           C
ATOM   1391 N2     G F  15      -1.954  -7.515  -6.451  1.00 57.46           N
ATOM   1392 N3     G F  15      -2.459  -5.805  -7.906  1.00 60.21           N
ATOM   1393 C4     G F  15      -3.081  -4.612  -7.970  1.00 62.00           C
ATOM   1394  P     U F  16      -3.605  -5.143 -14.886  1.00 70.32           P
ATOM   1395 OP1    U F  16      -4.786  -6.046 -14.724  1.00 68.19           O
ATOM   1396 OP2    U F  16      -2.587  -5.442 -15.892  1.00 68.98           O
ATOM   1397 O5'    U F  16      -4.175  -3.689 -15.041  1.00 69.77           O
ATOM   1398 C5'    U F  16      -4.229  -2.668 -15.777  1.00 68.64           C
ATOM   1399 C4'    U F  16      -3.768  -2.653 -17.196  1.00 69.33           C
ATOM   1400 O4'    U F  16      -4.867  -2.274 -18.053  1.00 67.66           O
ATOM   1401 C3'    U F  16      -2.696  -1.612 -17.451  1.00 71.65           C
ATOM   1402 O3'    U F  16      -1.408  -2.132 -17.184  1.00 69.91           O
ATOM   1403 C2'    U F  16      -2.915  -1.264 -18.914  1.00 68.19           C
ATOM   1404 O2'    U F  16      -2.314  -2.207 -19.785  1.00 64.17           O
ATOM   1405 C1'    U F  16      -4.435  -1.359 -19.020  1.00 67.13           C
ATOM   1406 N1     U F  16      -5.109  -0.071 -18.738  1.00 65.18           N
ATOM   1407 C2     U F  16      -5.306   0.787 -19.797  1.00 61.12           C
ATOM   1408 O2     U F  16      -4.954   0.521 -20.922  1.00 58.24           O
ATOM   1409 N3     U F  16      -5.923   1.969 -19.481  1.00 58.03           N
ATOM   1410 C4     U F  16      -6.366   2.370 -18.237  1.00 57.61           C
ATOM   1411 O4     U F  16      -6.910   3.465 -18.118  1.00 56.21           O
ATOM   1412 C5     U F  16      -6.130   1.433 -17.192  1.00 59.34           C
ATOM   1413 C6     U F  16      -5.521   0.274 -17.473  1.00 62.66           C
ATOM   1414  P     U F  17      -0.440  -1.206 -16.485  1.00 64.61           P
ATOM   1415 OP1    U F  17       0.031  -1.894 -15.270  1.00 62.14           O
ATOM   1416 OP2    U F  17      -0.997   0.163 -16.391  1.00 62.88           O
ATOM   1417 O5'    U F  17       0.746  -1.184 -17.536  1.00 64.21           O
ATOM   1418 C5'    U F  17       1.981  -0.598 -17.222  1.00 62.80           C
ATOM   1419 C4'    U F  17       2.886  -0.613 -18.420  1.00 63.53           C
ATOM   1420 O4'    U F  17       2.368   0.311 -19.399  1.00 61.35           O
ATOM   1421 C3'    U F  17       4.293  -0.145 -18.157  1.00 65.55           C
ATOM   1422 O3'    U F  17       5.104  -1.252 -17.763  1.00 64.33           O
ATOM   1423 C2'    U F  17       4.747   0.439 -19.486  1.00 61.18           C
ATOM   1424 O2'    U F  17       5.319  -0.547 -20.336  1.00 57.83           O
ATOM   1425 C1'    U F  17       3.424   0.928 -20.094  1.00 60.10           C
ATOM   1426 N1     U F  17       3.249   2.383 -20.038  1.00 57.94           N
ATOM   1427 C2     U F  17       3.896   3.149 -20.984  1.00 54.06           C
ATOM   1428 O2     U F  17       4.615   2.672 -21.839  1.00 51.78           O
ATOM   1429 N3     U F  17       3.679   4.500 -20.889  1.00 51.27           N
ATOM   1430 C4     U F  17       2.885   5.154 -19.968  1.00 50.47           C
ATOM   1431 O4     U F  17       2.789   6.372 -20.016  1.00 49.44           O
ATOM   1432 C5     U F  17       2.245   4.294 -19.031  1.00 52.32           C
ATOM   1433 C6     U F  17       2.440   2.970 -19.094  1.00 55.57           C
ATOM   1434  P     A F  18       5.285  -1.590 -16.282  1.00 61.21           P
ATOM   1435 OP1    A F  18       6.421  -2.519 -16.166  1.00 58.74           O
ATOM   1436 OP2    A F  18       3.982  -1.938 -15.681  1.00 59.28           O
ATOM   1437 O5'    A F  18       5.701  -0.169 -15.723  1.00 60.65           O
ATOM   1438 C5'    A F  18       6.879   0.027 -14.980  1.00 59.84           C
ATOM   1439 C4'    A F  18       6.571   0.468 -13.584  1.00 60.93           C
ATOM   1440 O4'    A F  18       6.021   1.809 -13.615  1.00 57.84           O
ATOM   1441 C3'    A F  18       5.554  -0.400 -12.863  1.00 62.24           C
ATOM   1442 O3'    A F  18       5.966  -0.645 -11.534  1.00 59.44           O
ATOM   1443 C2'    A F  18       4.259   0.409 -12.916  1.00 58.53           C
ATOM   1444 O2'    A F  18       3.440   0.238 -11.772  1.00 54.61           O
ATOM   1445 C1'    A F  18       4.743   1.848 -13.030  1.00 57.37           C
ATOM   1446 N9     A F  18       3.906   2.677 -13.889  1.00 55.78           N
ATOM   1447 C8     A F  18       3.857   2.653 -15.254  1.00 53.31           C
ATOM   1448 N7     A F  18       3.019   3.523 -15.762  1.00 52.11           N
ATOM   1449 C5     A F  18       2.481   4.157 -14.654  1.00 52.04           C
ATOM   1450 C6     A F  18       1.525   5.187 -14.523  1.00 50.21           C
ATOM   1451 N6     A F  18       0.924   5.770 -15.556  1.00 49.29           N
ATOM   1452 N1     A F  18       1.215   5.595 -13.275  1.00 49.81           N
ATOM   1453 C2     A F  18       1.830   5.002 -12.238  1.00 50.52           C
ATOM   1454 N3     A F  18       2.736   4.038 -12.240  1.00 52.55           N
ATOM   1455 C4     A F  18       3.030   3.647 -13.493  1.00 54.61           C
ATOM   1456  P     G F  19       6.773  -1.944 -11.313  1.00 57.57           P
ATOM   1457 OP1    G F  19       8.106  -1.599 -10.754  1.00 56.08           O
ATOM   1458 OP2    G F  19       6.677  -2.775 -12.536  1.00 55.65           O
ATOM   1459 O5'    G F  19       5.903  -2.661 -10.221  1.00 56.28           O
ATOM   1460 C5'    G F  19       5.755  -2.151  -8.918  1.00 57.38           C
ATOM   1461 C4'    G F  19       5.592  -3.301  -7.989  1.00 57.63           C
ATOM   1462 O4'    G F  19       5.270  -2.798  -6.653  1.00 57.65           O
ATOM   1463 C3'    G F  19       4.470  -4.274  -8.346  1.00 59.27           C
ATOM   1464 O3'    G F  19       4.858  -5.604  -8.003  1.00 57.74           O
ATOM   1465 C2'    G F  19       3.336  -3.811  -7.449  1.00 57.69           C
ATOM   1466 O2'    G F  19       2.380  -4.791  -7.157  1.00 55.29           O
ATOM   1467 C1'    G F  19       4.096  -3.399  -6.204  1.00 57.30           C
ATOM   1468 N9     G F  19       3.349  -2.474  -5.367  1.00 58.37           N
ATOM   1469 C8     G F  19       2.705  -1.326  -5.750  1.00 60.00           C
ATOM   1470 N7     G F  19       2.077  -0.747  -4.767  1.00 60.40           N
ATOM   1471 C5     G F  19       2.317  -1.562  -3.677  1.00 60.49           C
ATOM   1472 C6     G F  19       1.885  -1.450  -2.338  1.00 60.34           C
ATOM   1473 O6     G F  19       1.173  -0.588  -1.833  1.00 60.25           O
ATOM   1474 N1     G F  19       2.366  -2.497  -1.553  1.00 59.99           N
ATOM   1475 C2     G F  19       3.165  -3.516  -2.011  1.00 58.82           C
ATOM   1476 N2     G F  19       3.522  -4.435  -1.110  1.00 58.10           N
ATOM   1477 N3     G F  19       3.571  -3.636  -3.270  1.00 58.15           N
ATOM   1478 C4     G F  19       3.113  -2.625  -4.034  1.00 58.99           C
ATOM   1479  P     G F  20       4.063  -6.889  -8.525  1.00 59.63           P
ATOM   1480 OP1    G F  20       5.010  -7.674  -9.352  1.00 58.16           O
ATOM   1481 OP2    G F  20       2.760  -6.487  -9.087  1.00 57.93           O
ATOM   1482 O5'    G F  20       3.795  -7.689  -7.175  1.00 58.33           O
ATOM   1483 C5'    G F  20       4.872  -8.245  -6.450  1.00 59.56           C
ATOM   1484 C4'    G F  20       4.485  -8.594  -5.041  1.00 59.77           C
ATOM   1485 O4'    G F  20       4.216  -7.394  -4.284  1.00 59.73           O
ATOM   1486 C3'    G F  20       3.226  -9.416  -4.866  1.00 60.47           C
ATOM   1487 O3'    G F  20       3.455 -10.790  -5.106  1.00 59.09           O
ATOM   1488 C2'    G F  20       2.840  -9.125  -3.423  1.00 59.57           C
ATOM   1489 O2'    G F  20       3.593  -9.935  -2.527  1.00 57.35           O
ATOM   1490 C1'    G F  20       3.288  -7.674  -3.262  1.00 59.13           C
ATOM   1491 N9     G F  20       2.190  -6.711  -3.339  1.00 60.80           N
ATOM   1492 C8     G F  20       1.883  -5.877  -4.387  1.00 62.28           C
ATOM   1493 N7     G F  20       0.856  -5.101  -4.143  1.00 62.80           N
ATOM   1494 C5     G F  20       0.469  -5.453  -2.858  1.00 63.36           C
ATOM   1495 C6     G F  20      -0.586  -4.935  -2.047  1.00 63.42           C
ATOM   1496 O6     G F  20      -1.406  -4.049  -2.324  1.00 63.27           O
ATOM   1497 N1     G F  20      -0.629  -5.575  -0.816  1.00 62.74           N
ATOM   1498 C2     G F  20       0.218  -6.560  -0.405  1.00 60.91           C
ATOM   1499 N2     G F  20       0.009  -7.050   0.830  1.00 59.85           N
ATOM   1500 N3     G F  20       1.206  -7.040  -1.141  1.00 60.45           N
ATOM   1501 C4     G F  20       1.269  -6.433  -2.353  1.00 61.43           C
ATOM   1502  P     G F  21       2.259 -11.740  -5.600  1.00 63.19           P
ATOM   1503 OP1    G F  21       2.858 -13.011  -6.056  1.00 61.89           O
ATOM   1504 OP2    G F  21       1.395 -10.953  -6.510  1.00 61.14           O
ATOM   1505 O5'    G F  21       1.436 -12.025  -4.265  1.00 61.38           O
ATOM   1506 C5'    G F  21       2.073 -12.589  -3.133  1.00 61.69           C
ATOM   1507 C4'    G F  21       1.133 -12.648  -1.959  1.00 61.01           C
ATOM   1508 O4'    G F  21       0.656 -11.308  -1.668  1.00 59.74           O
ATOM   1509 C3'    G F  21      -0.111 -13.504  -2.171  1.00 61.05           C
ATOM   1510 O3'    G F  21      -0.445 -14.169  -0.965  1.00 59.16           O
ATOM   1511 C2'    G F  21      -1.183 -12.480  -2.507  1.00 59.36           C
ATOM   1512 O2'    G F  21      -2.496 -12.885  -2.175  1.00 56.69           O
ATOM   1513 C1'    G F  21      -0.748 -11.296  -1.653  1.00 59.88           C
ATOM   1514 N9     G F  21      -1.221 -10.004  -2.156  1.00 60.93           N
ATOM   1515 C8     G F  21      -0.916  -9.421  -3.354  1.00 62.20           C
ATOM   1516 N7     G F  21      -1.502  -8.268  -3.522  1.00 61.95           N
ATOM   1517 C5     G F  21      -2.240  -8.074  -2.367  1.00 63.26           C
ATOM   1518 C6     G F  21      -3.086  -7.017  -1.975  1.00 63.28           C
ATOM   1519 O6     G F  21      -3.364  -5.970  -2.601  1.00 62.60           O
ATOM   1520 N1     G F  21      -3.643  -7.226  -0.720  1.00 62.18           N
ATOM   1521 C2     G F  21      -3.407  -8.327   0.060  1.00 60.44           C
ATOM   1522 N2     G F  21      -4.043  -8.353   1.246  1.00 58.72           N
ATOM   1523 N3     G F  21      -2.625  -9.338  -0.294  1.00 60.76           N
ATOM   1524 C4     G F  21      -2.075  -9.143  -1.511  1.00 62.46           C
ATOM   1525  P     U F  22      -0.218 -15.690  -0.765  1.00 57.07           P
ATOM   1526 OP1    U F  22      -0.991 -16.445  -1.779  1.00 55.73           O
ATOM   1527 OP2    U F  22      -0.416 -15.976   0.671  1.00 56.47           O
ATOM   1528 O5'    U F  22       1.313 -15.872  -1.085  1.00 56.75           O
ATOM   1529 C5'    U F  22       2.301 -15.414  -0.185  1.00 55.75           C
ATOM   1530 C4'    U F  22       3.557 -16.233  -0.345  1.00 54.64           C
ATOM   1531 O4'    U F  22       3.984 -16.195  -1.717  1.00 53.45           O
ATOM   1532 C3'    U F  22       4.747 -15.735   0.446  1.00 57.55           C
ATOM   1533 O3'    U F  22       4.738 -16.266   1.758  1.00 56.61           O
ATOM   1534 C2'    U F  22       5.943 -16.229  -0.364  1.00 54.23           C
ATOM   1535 O2'    U F  22       6.317 -17.557   0.000  1.00 50.68           O
ATOM   1536 C1'    U F  22       5.379 -16.248  -1.792  1.00 52.42           C
ATOM   1537 N1     U F  22       5.834 -15.117  -2.634  1.00 50.71           N
ATOM   1538 C2     U F  22       6.782 -15.386  -3.596  1.00 47.73           C
ATOM   1539 O2     U F  22       7.247 -16.495  -3.772  1.00 46.05           O
ATOM   1540 N3     U F  22       7.156 -14.305  -4.353  1.00 45.96           N
ATOM   1541 C4     U F  22       6.695 -13.011  -4.247  1.00 45.55           C
ATOM   1542 O4     U F  22       7.134 -12.157  -5.003  1.00 44.46           O
ATOM   1543 C5     U F  22       5.713 -12.821  -3.222  1.00 46.35           C
ATOM   1544 C6     U F  22       5.327 -13.847  -2.472  1.00 48.62           C
ATOM   1545  P     U F  23       4.207 -15.419   2.918  1.00 50.34           P
ATOM   1546 OP1    U F  23       3.327 -16.279   3.761  1.00 47.77           O
ATOM   1547 OP2    U F  23       3.709 -14.098   2.445  1.00 48.33           O
ATOM   1548 O5'    U F  23       5.608 -15.172   3.677  1.00 51.23           O
ATOM   1549 C5'    U F  23       5.736 -14.788   5.025  1.00 50.27           C
ATOM   1550 C4'    U F  23       6.168 -13.355   5.165  1.00 49.80           C
ATOM   1551 O4'    U F  23       5.221 -12.681   6.010  1.00 48.55           O
ATOM   1552 C3'    U F  23       7.546 -13.120   5.772  1.00 52.76           C
ATOM   1553 O3'    U F  23       8.382 -12.485   4.833  1.00 51.58           O
ATOM   1554 C2'    U F  23       7.320 -12.223   6.972  1.00 49.18           C
ATOM   1555 O2'    U F  23       8.232 -11.126   7.068  1.00 46.28           O
ATOM   1556 C1'    U F  23       5.896 -11.712   6.783  1.00 47.43           C
ATOM   1557 N1     U F  23       5.186 -11.507   8.037  1.00 46.03           N
ATOM   1558 C2     U F  23       3.820 -11.579   8.024  1.00 43.12           C
ATOM   1559 O2     U F  23       3.178 -11.816   7.019  1.00 41.80           O
ATOM   1560 N3     U F  23       3.216 -11.366   9.240  1.00 41.50           N
ATOM   1561 C4     U F  23       3.832 -11.079  10.441  1.00 40.93           C
ATOM   1562 O4     U F  23       3.161 -10.903  11.451  1.00 39.76           O
ATOM   1563 C5     U F  23       5.246 -11.011  10.373  1.00 41.88           C
ATOM   1564 C6     U F  23       5.866 -11.219   9.200  1.00 44.23           C
ATOM   1565  P     A F  24       9.937 -12.604   5.174  1.00 47.21           P
ATOM   1566 OP1    A F  24      10.238 -13.915   5.810  1.00 45.22           O
ATOM   1567 OP2    A F  24      10.377 -11.352   5.833  1.00 46.77           O
ATOM   1568 O5'    A F  24      10.517 -12.629   3.699  1.00 47.30           O
ATOM   1569 C5'    A F  24      11.009 -11.466   3.091  1.00 47.87           C
ATOM   1570 C4'    A F  24      11.585 -11.823   1.756  1.00 47.58           C
ATOM   1571 O4'    A F  24      12.575 -12.860   1.956  1.00 45.78           O
ATOM   1572 C3'    A F  24      10.579 -12.367   0.754  1.00 49.35           C
ATOM   1573 O3'    A F  24      10.819 -11.822  -0.531  1.00 46.64           O
ATOM   1574 C2'    A F  24      10.813 -13.867   0.765  1.00 45.63           C
ATOM   1575 O2'    A F  24      10.582 -14.501  -0.483  1.00 43.49           O
ATOM   1576 C1'    A F  24      12.282 -13.973   1.144  1.00 45.96           C
ATOM   1577 N9     A F  24      12.601 -15.192   1.896  1.00 44.94           N
ATOM   1578 C8     A F  24      11.962 -15.702   2.992  1.00 43.43           C
ATOM   1579 N7     A F  24      12.502 -16.813   3.456  1.00 42.97           N
ATOM   1580 C5     A F  24      13.563 -17.040   2.602  1.00 42.76           C
ATOM   1581 C6     A F  24      14.522 -18.064   2.550  1.00 41.38           C
ATOM   1582 N6     A F  24      14.570 -19.078   3.415  1.00 40.87           N
ATOM   1583 N1     A F  24      15.444 -17.999   1.565  1.00 40.81           N
ATOM   1584 C2     A F  24      15.397 -16.973   0.699  1.00 41.03           C
ATOM   1585 N3     A F  24      14.539 -15.954   0.643  1.00 43.69           N
ATOM   1586 C4     A F  24      13.636 -16.046   1.637  1.00 44.64           C
ATOM   1587  P     A F  25      10.444 -10.341  -0.810  1.00 56.79           P
ATOM   1588 OP1    A F  25      11.304  -9.847  -1.907  1.00 53.77           O
ATOM   1589 OP2    A F  25      10.382  -9.610   0.465  1.00 54.06           O
ATOM   1590 O5'    A F  25       8.934 -10.473  -1.361  1.00 55.37           O
ATOM   1591 C5'    A F  25       8.639 -10.467  -2.751  1.00 55.62           C
ATOM   1592 C4'    A F  25       7.775  -9.280  -3.097  1.00 55.69           C
ATOM   1593 O4'    A F  25       6.610  -9.288  -2.250  1.00 53.88           O
ATOM   1594 C3'    A F  25       8.449  -7.939  -2.854  1.00 56.56           C
ATOM   1595 O3'    A F  25       9.001  -7.488  -4.102  1.00 54.03           O
ATOM   1596 C2'    A F  25       7.345  -7.025  -2.355  1.00 53.99           C
ATOM   1597 O2'    A F  25       6.747  -6.293  -3.392  1.00 51.40           O
ATOM   1598 C1'    A F  25       6.325  -8.000  -1.768  1.00 54.43           C
ATOM   1599 N9     A F  25       6.324  -8.066  -0.315  1.00 54.50           N
ATOM   1600 C8     A F  25       6.969  -8.971   0.488  1.00 54.24           C
ATOM   1601 N7     A F  25       6.751  -8.811   1.771  1.00 53.92           N
ATOM   1602 C5     A F  25       5.888  -7.730   1.818  1.00 54.34           C
ATOM   1603 C6     A F  25       5.286  -7.060   2.890  1.00 53.54           C
ATOM   1604 N6     A F  25       5.452  -7.397   4.165  1.00 52.83           N
ATOM   1605 N1     A F  25       4.476  -6.020   2.593  1.00 52.52           N
ATOM   1606 C2     A F  25       4.306  -5.692   1.306  1.00 52.23           C
ATOM   1607 N3     A F  25       4.828  -6.239   0.218  1.00 54.86           N
ATOM   1608 C4     A F  25       5.617  -7.273   0.547  1.00 55.52           C
ATOM   1609  P     G F  26      10.166  -6.465  -4.177  1.00 57.83           P
ATOM   1610 OP1    G F  26      10.690  -6.494  -5.572  1.00 56.33           O
ATOM   1611 OP2    G F  26      11.080  -6.685  -3.042  1.00 55.98           O
ATOM   1612 O5'    G F  26       9.434  -5.069  -3.959  1.00 56.68           O
ATOM   1613 C5'    G F  26      10.080  -3.841  -4.242  1.00 58.29           C
ATOM   1614 C4'    G F  26       9.215  -2.964  -5.090  1.00 58.23           C
ATOM   1615 O4'    G F  26       7.834  -3.139  -4.720  1.00 59.01           O
ATOM   1616 C3'    G F  26       9.461  -1.471  -4.956  1.00 59.37           C
ATOM   1617 O3'    G F  26      10.509  -1.045  -5.808  1.00 58.00           O
ATOM   1618 C2'    G F  26       8.130  -0.874  -5.344  1.00 58.39           C
ATOM   1619 O2'    G F  26       7.973  -0.804  -6.747  1.00 57.05           O
ATOM   1620 C1'    G F  26       7.148  -1.910  -4.786  1.00 58.69           C
ATOM   1621 N9     G F  26       6.650  -1.581  -3.453  1.00 59.84           N
ATOM   1622 C8     G F  26       6.891  -2.286  -2.298  1.00 61.10           C
ATOM   1623 N7     G F  26       6.298  -1.781  -1.254  1.00 61.49           N
ATOM   1624 C5     G F  26       5.616  -0.679  -1.755  1.00 61.58           C
ATOM   1625 C6     G F  26       4.791   0.264  -1.088  1.00 61.53           C
ATOM   1626 O6     G F  26       4.482   0.311   0.102  1.00 61.30           O
ATOM   1627 N1     G F  26       4.292   1.222  -1.975  1.00 61.24           N
ATOM   1628 C2     G F  26       4.570   1.265  -3.315  1.00 60.34           C
ATOM   1629 N2     G F  26       3.997   2.269  -3.996  1.00 59.57           N
ATOM   1630 N3     G F  26       5.336   0.395  -3.943  1.00 59.78           N
ATOM   1631 C4     G F  26       5.816  -0.545  -3.100  1.00 60.75           C
ATOM   1632  P     G F  27      11.455   0.145  -5.409  1.00 61.13           P
ATOM   1633 OP1    G F  27      12.572   0.190  -6.388  1.00 59.71           O
ATOM   1634 OP2    G F  27      11.735   0.016  -3.961  1.00 59.51           O
ATOM   1635 O5'    G F  27      10.554   1.445  -5.624  1.00 59.99           O
ATOM   1636 C5'    G F  27      10.121   1.820  -6.918  1.00 61.32           C
ATOM   1637 C4'    G F  27       9.209   3.018  -6.860  1.00 61.65           C
ATOM   1638 O4'    G F  27       8.008   2.677  -6.137  1.00 62.49           O
ATOM   1639 C3'    G F  27       9.755   4.226  -6.124  1.00 62.46           C
ATOM   1640 O3'    G F  27      10.586   5.015  -6.955  1.00 61.42           O
ATOM   1641 C2'    G F  27       8.486   4.956  -5.702  1.00 61.46           C
ATOM   1642 O2'    G F  27       7.956   5.724  -6.762  1.00 59.65           O
ATOM   1643 C1'    G F  27       7.542   3.794  -5.412  1.00 61.15           C
ATOM   1644 N9     G F  27       7.473   3.428  -3.993  1.00 62.79           N
ATOM   1645 C8     G F  27       8.079   2.358  -3.388  1.00 63.10           C
ATOM   1646 N7     G F  27       7.817   2.277  -2.115  1.00 63.32           N
ATOM   1647 C5     G F  27       6.979   3.360  -1.857  1.00 64.29           C
ATOM   1648 C6     G F  27       6.369   3.781  -0.657  1.00 64.07           C
ATOM   1649 O6     G F  27       6.442   3.270   0.464  1.00 63.74           O
ATOM   1650 N1     G F  27       5.601   4.930  -0.844  1.00 63.21           N
ATOM   1651 C2     G F  27       5.452   5.583  -2.046  1.00 61.79           C
ATOM   1652 N2     G F  27       4.672   6.672  -2.027  1.00 60.94           N
ATOM   1653 N3     G F  27       6.013   5.191  -3.179  1.00 62.19           N
ATOM   1654 C4     G F  27       6.760   4.077  -3.009  1.00 63.28           C
ATOM   1655  P     G F  28      11.781   5.863  -6.348  1.00 61.76           P
ATOM   1656 OP1    G F  28      12.643   6.292  -7.469  1.00 61.72           O
ATOM   1657 OP2    G F  28      12.357   5.108  -5.216  1.00 61.24           O
ATOM   1658 O5'    G F  28      11.058   7.154  -5.745  1.00 59.53           O
ATOM   1659 C5'    G F  28      10.250   7.973  -6.561  1.00 59.72           C
ATOM   1660 C4'    G F  28       9.589   9.063  -5.760  1.00 59.81           C
ATOM   1661 O4'    G F  28       8.771   8.455  -4.715  1.00 57.55           O
ATOM   1662 C3'    G F  28      10.550  10.009  -5.049  1.00 59.45           C
ATOM   1663 O3'    G F  28      10.047  11.335  -5.076  1.00 56.76           O
ATOM   1664 C2'    G F  28      10.566   9.501  -3.618  1.00 57.29           C
ATOM   1665 O2'    G F  28      10.839  10.486  -2.657  1.00 54.58           O
ATOM   1666 C1'    G F  28       9.146   8.970  -3.460  1.00 56.82           C
ATOM   1667 N9     G F  28       9.047   7.900  -2.470  1.00 57.35           N
ATOM   1668 C8     G F  28       9.682   6.686  -2.505  1.00 58.70           C
ATOM   1669 N7     G F  28       9.420   5.939  -1.475  1.00 58.41           N
ATOM   1670 C5     G F  28       8.561   6.707  -0.707  1.00 59.73           C
ATOM   1671 C6     G F  28       7.943   6.418   0.544  1.00 59.66           C
ATOM   1672 O6     G F  28       8.040   5.402   1.233  1.00 59.62           O
ATOM   1673 N1     G F  28       7.147   7.479   0.969  1.00 58.89           N
ATOM   1674 C2     G F  28       6.961   8.651   0.291  1.00 57.28           C
ATOM   1675 N2     G F  28       6.153   9.550   0.874  1.00 54.97           N
ATOM   1676 N3     G F  28       7.533   8.935  -0.868  1.00 57.52           N
ATOM   1677 C4     G F  28       8.314   7.915  -1.302  1.00 59.09           C
ATOM   1678  P     U F  29      10.842  12.488  -5.725  1.00 62.95           P
ATOM   1679 OP1    U F  29      12.144  12.597  -5.036  1.00 61.57           O
ATOM   1680 OP2    U F  29       9.953  13.667  -5.814  1.00 62.11           O
ATOM   1681 O5'    U F  29      11.097  11.971  -7.206  1.00 62.14           O
ATOM   1682 C5'    U F  29      10.085  12.041  -8.185  1.00 61.03           C
ATOM   1683 C4'    U F  29      10.586  11.454  -9.476  1.00 60.51           C
ATOM   1684 O4'    U F  29      10.809  10.045  -9.286  1.00 59.01           O
ATOM   1685 C3'    U F  29       9.617  11.547 -10.639  1.00 62.68           C
ATOM   1686 O3'    U F  29       9.841  12.747 -11.355  1.00 61.59           O
ATOM   1687 C2'    U F  29       9.923  10.316 -11.491  1.00 58.63           C
ATOM   1688 O2'    U F  29      10.806  10.602 -12.558  1.00 55.11           O
ATOM   1689 C1'    U F  29      10.623   9.373 -10.498  1.00 57.39           C
ATOM   1690 N1     U F  29       9.878   8.130 -10.207  1.00 55.68           N
ATOM   1691 C2     U F  29      10.510   6.937 -10.481  1.00 52.85           C
ATOM   1692 O2     U F  29      11.637   6.881 -10.950  1.00 50.85           O
ATOM   1693 N3     U F  29       9.789   5.823 -10.179  1.00 50.42           N
ATOM   1694 C4     U F  29       8.511   5.771  -9.643  1.00 49.94           C
ATOM   1695 O4     U F  29       7.999   4.684  -9.434  1.00 48.94           O
ATOM   1696 C5     U F  29       7.931   7.058  -9.398  1.00 51.19           C
ATOM   1697 C6     U F  29       8.615   8.162  -9.679  1.00 54.00           C
ATOM   1698  P     U F  30       8.719  13.815 -11.547  1.00 61.09           P
ATOM   1699 OP1    U F  30       9.367  15.088 -11.953  1.00 59.64           O
ATOM   1700 OP2    U F  30       7.840  13.768 -10.378  1.00 60.01           O
ATOM   1701 O5'    U F  30       7.906  13.229 -12.797  1.00 60.53           O
ATOM   1702 C5'    U F  30       7.182  14.100 -13.643  1.00 59.05           C
ATOM   1703 C4'    U F  30       6.235  13.327 -14.526  1.00 59.34           C
ATOM   1704 O4'    U F  30       6.970  12.503 -15.457  1.00 57.62           O
ATOM   1705 C3'    U F  30       5.319  12.373 -13.813  1.00 61.57           C
ATOM   1706 O3'    U F  30       4.126  13.047 -13.426  1.00 60.55           O
ATOM   1707 C2'    U F  30       5.032  11.275 -14.843  1.00 57.38           C
ATOM   1708 O2'    U F  30       3.768  11.411 -15.446  1.00 54.74           O
ATOM   1709 C1'    U F  30       6.128  11.464 -15.899  1.00 56.60           C
ATOM   1710 N1     U F  30       6.919  10.253 -16.165  1.00 54.70           N
ATOM   1711 C2     U F  30       6.460   9.409 -17.156  1.00 51.07           C
ATOM   1712 O2     U F  30       5.442   9.636 -17.793  1.00 49.23           O
ATOM   1713 N3     U F  30       7.225   8.298 -17.366  1.00 48.73           N
ATOM   1714 C4     U F  30       8.380   7.943 -16.707  1.00 48.12           C
ATOM   1715 O4     U F  30       8.957   6.907 -17.014  1.00 47.32           O
ATOM   1716 C5     U F  30       8.795   8.877 -15.704  1.00 49.72           C
ATOM   1717 C6     U F  30       8.060   9.970 -15.468  1.00 52.71           C
ATOM   1718  P     A F  31       3.314  12.512 -12.239  1.00 57.96           P
ATOM   1719 OP1    A F  31       2.043  13.242 -12.190  1.00 56.23           O
ATOM   1720 OP2    A F  31       4.209  12.494 -11.067  1.00 56.83           O
ATOM   1721 O5'    A F  31       2.992  10.994 -12.661  1.00 57.33           O
ATOM   1722 C5'    A F  31       1.707  10.433 -12.481  1.00 56.47           C
ATOM   1723 C4'    A F  31       1.743   9.298 -11.499  1.00 56.94           C
ATOM   1724 O4'    A F  31       2.347   8.140 -12.126  1.00 54.97           O
ATOM   1725 C3'    A F  31       2.550   9.575 -10.238  1.00 58.13           C
ATOM   1726 O3'    A F  31       1.901   9.006  -9.115  1.00 55.49           O
ATOM   1727 C2'    A F  31       3.877   8.876 -10.512  1.00 54.26           C
ATOM   1728 O2'    A F  31       4.536   8.440  -9.337  1.00 51.37           O
ATOM   1729 C1'    A F  31       3.455   7.697 -11.372  1.00 54.09           C
ATOM   1730 N9     A F  31       4.465   7.245 -12.308  1.00 53.17           N
ATOM   1731 C8     A F  31       4.812   7.801 -13.509  1.00 51.80           C
ATOM   1732 N7     A F  31       5.760   7.155 -14.150  1.00 50.99           N
ATOM   1733 C5     A F  31       6.058   6.091 -13.304  1.00 50.94           C
ATOM   1734 C6     A F  31       6.977   5.041 -13.395  1.00 49.53           C
ATOM   1735 N6     A F  31       7.807   4.872 -14.436  1.00 48.76           N
ATOM   1736 N1     A F  31       7.020   4.148 -12.383  1.00 49.06           N
ATOM   1737 C2     A F  31       6.188   4.317 -11.349  1.00 49.63           C
ATOM   1738 N3     A F  31       5.283   5.260 -11.147  1.00 51.47           N
ATOM   1739 C4     A F  31       5.260   6.136 -12.171  1.00 52.99           C
ATOM   1740  P     G F  32       0.908   9.878  -8.306  1.00 57.87           P
ATOM   1741 OP1    G F  32      -0.082  10.493  -9.201  1.00 56.66           O
ATOM   1742 OP2    G F  32       1.735  10.738  -7.414  1.00 56.25           O
ATOM   1743 O5'    G F  32       0.088   8.844  -7.468  1.00 57.03           O
ATOM   1744 C5'    G F  32       0.440   7.992  -6.470  1.00 58.87           C
ATOM   1745 C4'    G F  32      -0.015   8.478  -5.134  1.00 59.10           C
ATOM   1746 O4'    G F  32      -0.256   7.312  -4.292  1.00 59.83           O
ATOM   1747 C3'    G F  32       1.032   9.312  -4.410  1.00 60.46           C
ATOM   1748 O3'    G F  32       0.435  10.294  -3.581  1.00 58.91           O
ATOM   1749 C2'    G F  32       1.746   8.261  -3.566  1.00 58.92           C
ATOM   1750 O2'    G F  32       2.384   8.755  -2.428  1.00 57.06           O
ATOM   1751 C1'    G F  32       0.580   7.356  -3.177  1.00 59.19           C
ATOM   1752 N9     G F  32       1.083   6.020  -2.853  1.00 60.34           N
ATOM   1753 C8     G F  32       1.894   5.230  -3.624  1.00 61.42           C
ATOM   1754 N7     G F  32       2.241   4.129  -3.028  1.00 61.50           N
ATOM   1755 C5     G F  32       1.632   4.194  -1.792  1.00 61.77           C
ATOM   1756 C6     G F  32       1.661   3.288  -0.701  1.00 61.59           C
ATOM   1757 O6     G F  32       2.260   2.213  -0.607  1.00 61.35           O
ATOM   1758 N1     G F  32       0.886   3.746   0.365  1.00 61.13           N
ATOM   1759 C2     G F  32       0.188   4.926   0.373  1.00 60.17           C
ATOM   1760 N2     G F  32      -0.499   5.198   1.497  1.00 59.41           N
ATOM   1761 N3     G F  32       0.162   5.788  -0.629  1.00 59.86           N
ATOM   1762 C4     G F  32       0.900   5.348  -1.670  1.00 60.67           C
ATOM   1763  P     G F  33       1.329  11.462  -2.883  1.00 61.09           P
ATOM   1764 OP1    G F  33       0.743  12.764  -3.281  1.00 59.79           O
ATOM   1765 OP2    G F  33       2.765  11.204  -3.114  1.00 58.97           O
ATOM   1766 O5'    G F  33       1.037  11.244  -1.329  1.00 59.64           O
ATOM   1767 C5'    G F  33      -0.242  11.524  -0.797  1.00 60.91           C
ATOM   1768 C4'    G F  33      -0.396  10.986   0.602  1.00 62.15           C
ATOM   1769 O4'    G F  33      -0.358   9.545   0.587  1.00 62.21           O
ATOM   1770 C3'    G F  33       0.686  11.373   1.584  1.00 63.05           C
ATOM   1771 O3'    G F  33       0.483  12.667   2.116  1.00 61.94           O
ATOM   1772 C2'    G F  33       0.573  10.279   2.642  1.00 62.03           C
ATOM   1773 O2'    G F  33      -0.481  10.552   3.545  1.00 59.82           O
ATOM   1774 C1'    G F  33       0.190   9.063   1.805  1.00 61.27           C
ATOM   1775 N9     G F  33       1.322   8.181   1.495  1.00 62.82           N
ATOM   1776 C8     G F  33       2.005   8.087   0.312  1.00 63.09           C
ATOM   1777 N7     G F  33       2.937   7.185   0.338  1.00 63.21           N
ATOM   1778 C5     G F  33       2.874   6.651   1.611  1.00 63.92           C
ATOM   1779 C6     G F  33       3.644   5.618   2.220  1.00 63.65           C
ATOM   1780 O6     G F  33       4.568   4.954   1.734  1.00 63.26           O
ATOM   1781 N1     G F  33       3.251   5.384   3.535  1.00 62.92           N
ATOM   1782 C2     G F  33       2.240   6.067   4.184  1.00 61.46           C
ATOM   1783 N2     G F  33       2.007   5.702   5.448  1.00 60.52           N
ATOM   1784 N3     G F  33       1.511   7.016   3.621  1.00 61.76           N
ATOM   1785 C4     G F  33       1.884   7.256   2.344  1.00 62.92           C
ATOM   1786  P     G F  34       1.702  13.539   2.646  1.00 62.21           P
ATOM   1787 OP1    G F  34       1.219  14.928   2.795  1.00 61.81           O
ATOM   1788 OP2    G F  34       2.882  13.256   1.802  1.00 60.63           O
ATOM   1789 O5'    G F  34       1.979  12.948   4.103  1.00 59.58           O
ATOM   1790 C5'    G F  34       0.935  12.877   5.055  1.00 59.57           C
ATOM   1791 C4'    G F  34       1.400  12.187   6.315  1.00 59.71           C
ATOM   1792 O4'    G F  34       1.816  10.836   5.996  1.00 56.42           O
ATOM   1793 C3'    G F  34       2.588  12.858   7.012  1.00 58.97           C
ATOM   1794 O3'    G F  34       2.419  12.807   8.422  1.00 56.16           O
ATOM   1795 C2'    G F  34       3.767  11.992   6.591  1.00 56.65           C
ATOM   1796 O2'    G F  34       4.819  11.966   7.536  1.00 53.69           O
ATOM   1797 C1'    G F  34       3.129  10.620   6.451  1.00 56.18           C
ATOM   1798 N9     G F  34       3.829   9.767   5.483  1.00 56.64           N
ATOM   1799 C8     G F  34       3.963   9.997   4.137  1.00 58.41           C
ATOM   1800 N7     G F  34       4.649   9.077   3.523  1.00 58.06           N
ATOM   1801 C5     G F  34       4.987   8.177   4.523  1.00 59.31           C
ATOM   1802 C6     G F  34       5.736   6.982   4.458  1.00 59.39           C
ATOM   1803 O6     G F  34       6.262   6.456   3.477  1.00 59.20           O
ATOM   1804 N1     G F  34       5.846   6.376   5.708  1.00 58.60           N
ATOM   1805 C2     G F  34       5.308   6.863   6.871  1.00 56.92           C
ATOM   1806 N2     G F  34       5.524   6.136   7.977  1.00 54.59           N
ATOM   1807 N3     G F  34       4.603   7.984   6.947  1.00 56.99           N
ATOM   1808 C4     G F  34       4.484   8.589   5.739  1.00 58.75           C
ATOM   1809  P     U F  35       2.323  14.128   9.243  1.00 62.43           P
ATOM   1810 OP1    U F  35       3.632  14.801   9.178  1.00 61.64           O
ATOM   1811 OP2    U F  35       1.734  13.760  10.547  1.00 61.94           O
ATOM   1812 O5'    U F  35       1.261  15.018   8.475  1.00 61.31           O
ATOM   1813 C5'    U F  35      -0.125  14.701   8.425  1.00 59.92           C
ATOM   1814 C4'    U F  35      -0.923  15.896   8.002  1.00 60.42           C
ATOM   1815 O4'    U F  35      -0.559  16.221   6.639  1.00 57.86           O
ATOM   1816 C3'    U F  35      -2.439  15.704   8.028  1.00 62.46           C
ATOM   1817 O3'    U F  35      -3.049  16.775   8.731  1.00 61.16           O
ATOM   1818 C2'    U F  35      -2.842  15.714   6.550  1.00 58.41           C
ATOM   1819 O2'    U F  35      -4.084  16.350   6.281  1.00 54.80           O
ATOM   1820 C1'    U F  35      -1.712  16.482   5.878  1.00 56.75           C
ATOM   1821 N1     U F  35      -1.454  16.064   4.490  1.00 54.70           N
ATOM   1822 C2     U F  35      -1.225  17.048   3.558  1.00 51.20           C
ATOM   1823 O2     U F  35      -1.219  18.238   3.841  1.00 49.30           O
ATOM   1824 N3     U F  35      -0.992  16.599   2.278  1.00 48.80           N
ATOM   1825 C4     U F  35      -0.974  15.287   1.857  1.00 48.39           C
ATOM   1826 O4     U F  35      -0.753  15.047   0.680  1.00 47.56           O
ATOM   1827 C5     U F  35      -1.227  14.327   2.891  1.00 49.77           C
ATOM   1828 C6     U F  35      -1.455  14.737   4.142  1.00 52.43           C
ATOM   1829  P     U F  36      -3.799  16.505  10.108  1.00 59.66           P
ATOM   1830 OP1    U F  36      -3.780  17.757  10.887  1.00 58.28           O
ATOM   1831 OP2    U F  36      -3.260  15.257  10.671  1.00 58.23           O
ATOM   1832 O5'    U F  36      -5.313  16.240   9.699  1.00 58.91           O
ATOM   1833 C5'    U F  36      -5.660  15.141   8.871  1.00 57.07           C
ATOM   1834 C4'    U F  36      -7.145  15.102   8.668  1.00 58.11           C
ATOM   1835 O4'    U F  36      -7.518  16.117   7.716  1.00 55.71           O
ATOM   1836 C3'    U F  36      -7.658  13.788   8.123  1.00 60.27           C
ATOM   1837 O3'    U F  36      -8.356  13.081   9.135  1.00 58.97           O
ATOM   1838 C2'    U F  36      -8.556  14.160   6.933  1.00 55.71           C
ATOM   1839 O2'    U F  36      -9.847  13.640   6.984  1.00 53.32           O
ATOM   1840 C1'    U F  36      -8.608  15.681   6.958  1.00 55.08           C
ATOM   1841 N1     U F  36      -8.510  16.253   5.616  1.00 53.21           N
ATOM   1842 C2     U F  36      -9.660  16.765   5.053  1.00 49.56           C
ATOM   1843 O2     U F  36     -10.735  16.767   5.645  1.00 47.93           O
ATOM   1844 N3     U F  36      -9.507  17.267   3.787  1.00 47.43           N
ATOM   1845 C4     U F  36      -8.345  17.303   3.041  1.00 46.92           C
ATOM   1846 O4     U F  36      -8.368  17.777   1.914  1.00 46.28           O
ATOM   1847 C5     U F  36      -7.207  16.754   3.697  1.00 48.54           C
ATOM   1848 C6     U F  36      -7.318  16.260   4.930  1.00 51.11           C
ATOM   1849  P     A F  37      -7.910  11.631   9.291  1.00 58.97           P
ATOM   1850 OP1    A F  37      -8.886  10.938  10.145  1.00 57.13           O
ATOM   1851 OP2    A F  37      -6.472  11.599   9.612  1.00 57.63           O
ATOM   1852 O5'    A F  37      -8.096  11.142   7.778  1.00 58.43           O
ATOM   1853 C5'    A F  37      -8.614   9.865   7.449  1.00 57.77           C
ATOM   1854 C4'    A F  37      -7.654   9.147   6.559  1.00 58.50           C
ATOM   1855 O4'    A F  37      -7.752   9.653   5.208  1.00 55.91           O
ATOM   1856 C3'    A F  37      -6.206   9.299   6.980  1.00 59.13           C
ATOM   1857 O3'    A F  37      -5.568   8.052   6.998  1.00 56.08           O
ATOM   1858 C2'    A F  37      -5.590  10.230   5.928  1.00 54.95           C
ATOM   1859 O2'    A F  37      -4.258   9.919   5.600  1.00 51.70           O
ATOM   1860 C1'    A F  37      -6.500  10.047   4.724  1.00 54.65           C
ATOM   1861 N9     A F  37      -6.697  11.281   3.982  1.00 53.44           N
ATOM   1862 C8     A F  37      -7.414  12.382   4.376  1.00 51.66           C
ATOM   1863 N7     A F  37      -7.431  13.346   3.495  1.00 50.47           N
ATOM   1864 C5     A F  37      -6.671  12.846   2.447  1.00 50.54           C
ATOM   1865 C6     A F  37      -6.301  13.395   1.204  1.00 48.86           C
ATOM   1866 N6     A F  37      -6.665  14.612   0.796  1.00 47.97           N
ATOM   1867 N1     A F  37      -5.538  12.633   0.391  1.00 48.41           N
ATOM   1868 C2     A F  37      -5.176  11.411   0.802  1.00 49.05           C
ATOM   1869 N3     A F  37      -5.462  10.794   1.943  1.00 50.74           N
ATOM   1870 C4     A F  37      -6.225  11.573   2.732  1.00 52.84           C
ATOM   1871  P     G F  38      -5.481   7.375   8.355  1.00 58.32           P
ATOM   1872 OP1    G F  38      -6.551   6.365   8.474  1.00 56.22           O
ATOM   1873 OP2    G F  38      -5.279   8.378   9.416  1.00 56.07           O
ATOM   1874 O5'    G F  38      -4.114   6.623   8.155  1.00 57.58           O
ATOM   1875 C5'    G F  38      -4.077   5.371   7.491  1.00 59.44           C
ATOM   1876 C4'    G F  38      -3.040   4.528   8.150  1.00 60.20           C
ATOM   1877 O4'    G F  38      -2.578   3.524   7.207  1.00 60.98           O
ATOM   1878 C3'    G F  38      -1.798   5.297   8.594  1.00 61.79           C
ATOM   1879 O3'    G F  38      -1.248   4.736   9.769  1.00 60.39           O
ATOM   1880 C2'    G F  38      -0.865   5.092   7.401  1.00 60.35           C
ATOM   1881 O2'    G F  38       0.483   5.227   7.704  1.00 58.45           O
ATOM   1882 C1'    G F  38      -1.202   3.665   7.017  1.00 60.57           C
ATOM   1883 N9     G F  38      -0.842   3.386   5.635  1.00 61.68           N
ATOM   1884 C8     G F  38      -1.104   4.164   4.540  1.00 62.43           C
ATOM   1885 N7     G F  38      -0.582   3.693   3.451  1.00 62.45           N
ATOM   1886 C5     G F  38       0.066   2.541   3.855  1.00 62.82           C
ATOM   1887 C6     G F  38       0.825   1.612   3.108  1.00 62.60           C
ATOM   1888 O6     G F  38       1.088   1.624   1.913  1.00 62.22           O
ATOM   1889 N1     G F  38       1.300   0.573   3.920  1.00 62.08           N
ATOM   1890 C2     G F  38       1.069   0.468   5.266  1.00 61.04           C
ATOM   1891 N2     G F  38       1.603  -0.593   5.882  1.00 60.49           N
ATOM   1892 N3     G F  38       0.369   1.334   5.975  1.00 61.23           N
ATOM   1893 C4     G F  38      -0.103   2.337   5.199  1.00 62.21           C
ATOM   1894  P     G F  39      -0.099   5.487  10.604  1.00 61.75           P
ATOM   1895 OP1    G F  39      -0.666   5.788  11.943  1.00 60.19           O
ATOM   1896 OP2    G F  39       0.499   6.573   9.794  1.00 60.12           O
ATOM   1897 O5'    G F  39       0.994   4.332  10.779  1.00 60.36           O
ATOM   1898 C5'    G F  39       0.714   3.193  11.560  1.00 61.85           C
ATOM   1899 C4'    G F  39       1.684   2.076  11.299  1.00 62.49           C
ATOM   1900 O4'    G F  39       1.505   1.576   9.956  1.00 63.05           O
ATOM   1901 C3'    G F  39       3.159   2.439  11.357  1.00 63.06           C
ATOM   1902 O3'    G F  39       3.640   2.473  12.683  1.00 61.79           O
ATOM   1903 C2'    G F  39       3.797   1.342  10.524  1.00 62.43           C
ATOM   1904 O2'    G F  39       3.947   0.152  11.270  1.00 60.53           O
ATOM   1905 C1'    G F  39       2.742   1.118   9.446  1.00 62.28           C
ATOM   1906 N9     G F  39       3.030   1.819   8.194  1.00 64.06           N
ATOM   1907 C8     G F  39       2.431   2.965   7.733  1.00 64.48           C
ATOM   1908 N7     G F  39       2.872   3.338   6.563  1.00 64.60           N
ATOM   1909 C5     G F  39       3.824   2.387   6.244  1.00 65.44           C
ATOM   1910 C6     G F  39       4.640   2.264   5.085  1.00 65.36           C
ATOM   1911 O6     G F  39       4.688   2.996   4.090  1.00 64.88           O
ATOM   1912 N1     G F  39       5.471   1.151   5.158  1.00 64.58           N
ATOM   1913 C2     G F  39       5.508   0.275   6.210  1.00 63.11           C
ATOM   1914 N2     G F  39       6.381  -0.737   6.102  1.00 62.09           N
ATOM   1915 N3     G F  39       4.754   0.369   7.287  1.00 63.19           N
ATOM   1916 C4     G F  39       3.934   1.445   7.235  1.00 64.20           C
ATOM   1917  P     G F  40       4.891   3.408  13.052  1.00 63.07           P
ATOM   1918 OP1    G F  40       4.969   3.438  14.527  1.00 62.14           O
ATOM   1919 OP2    G F  40       4.781   4.666  12.291  1.00 61.61           O
ATOM   1920 O5'    G F  40       6.148   2.603  12.494  1.00 60.76           O
ATOM   1921 C5'    G F  40       6.387   1.279  12.914  1.00 60.64           C
ATOM   1922 C4'    G F  40       7.581   0.699  12.202  1.00 60.40           C
ATOM   1923 O4'    G F  40       7.353   0.741  10.769  1.00 58.12           O
ATOM   1924 C3'    G F  40       8.894   1.447  12.436  1.00 60.09           C
ATOM   1925 O3'    G F  40       9.984   0.534  12.494  1.00 57.22           O
ATOM   1926 C2'    G F  40       9.034   2.303  11.194  1.00 58.10           C
ATOM   1927 O2'    G F  40      10.364   2.624  10.874  1.00 54.91           O
ATOM   1928 C1'    G F  40       8.417   1.402  10.130  1.00 58.25           C
ATOM   1929 N9     G F  40       7.902   2.146   8.987  1.00 58.83           N
ATOM   1930 C8     G F  40       6.921   3.098   8.992  1.00 60.77           C
ATOM   1931 N7     G F  40       6.698   3.604   7.816  1.00 60.39           N
ATOM   1932 C5     G F  40       7.583   2.940   6.983  1.00 61.70           C
ATOM   1933 C6     G F  40       7.808   3.070   5.592  1.00 61.80           C
ATOM   1934 O6     G F  40       7.235   3.822   4.786  1.00 61.57           O
ATOM   1935 N1     G F  40       8.806   2.209   5.156  1.00 61.16           N
ATOM   1936 C2     G F  40       9.494   1.339   5.946  1.00 59.47           C
ATOM   1937 N2     G F  40      10.421   0.585   5.334  1.00 57.04           N
ATOM   1938 N3     G F  40       9.300   1.206   7.245  1.00 59.32           N
ATOM   1939 C4     G F  40       8.332   2.036   7.691  1.00 60.97           C
ATOM   1940  P     U F  41      10.586   0.226  13.836  1.00 61.10           P
ATOM   1941 OP1    U F  41      11.115   1.447  14.497  1.00 59.70           O
ATOM   1942 OP2    U F  41      11.397  -0.996  13.765  1.00 60.90           O
ATOM   1943 O5'    U F  41       9.172  -0.121  14.421  1.00 61.01           O
ATOM   1944 C5'    U F  41       8.565  -0.637  15.367  1.00 60.08           C
ATOM   1945 C4'    U F  41       9.249  -1.081  16.615  1.00 59.91           C
ATOM   1946 O4'    U F  41       9.672   0.069  17.366  1.00 57.76           O
ATOM   1947 C3'    U F  41       8.315  -1.841  17.537  1.00 61.89           C
ATOM   1948 O3'    U F  41       8.333  -3.226  17.224  1.00 60.61           O
ATOM   1949 C2'    U F  41       8.871  -1.535  18.913  1.00 57.33           C
ATOM   1950 O2'    U F  41       9.965  -2.371  19.239  1.00 53.46           O
ATOM   1951 C1'    U F  41       9.381  -0.096  18.732  1.00 55.90           C
ATOM   1952 N1     U F  41       8.378   0.923  19.101  1.00 54.03           N
ATOM   1953 C2     U F  41       8.161   1.170  20.430  1.00 50.41           C
ATOM   1954 O2     U F  41       8.745   0.583  21.319  1.00 48.38           O
ATOM   1955 N3     U F  41       7.221   2.135  20.705  1.00 47.97           N
ATOM   1956 C4     U F  41       6.491   2.863  19.786  1.00 47.36           C
ATOM   1957 O4     U F  41       5.682   3.697  20.183  1.00 46.41           O
ATOM   1958 C5     U F  41       6.775   2.553  18.425  1.00 48.66           C
ATOM   1959 C6     U F  41       7.684   1.614  18.133  1.00 51.33           C
ATOM   1960  P     U F  42       7.211  -3.765  16.354  1.00 57.63           P
ATOM   1961 OP1    U F  42       7.620  -5.080  15.811  1.00 55.76           O
ATOM   1962 OP2    U F  42       6.695  -2.718  15.438  1.00 56.41           O
ATOM   1963 O5'    U F  42       6.113  -4.016  17.490  1.00 57.79           O
ATOM   1964 C5'    U F  42       4.878  -4.573  17.142  1.00 56.27           C
ATOM   1965 C4'    U F  42       4.080  -4.862  18.365  1.00 56.71           C
ATOM   1966 O4'    U F  42       3.660  -3.616  18.935  1.00 54.82           O
ATOM   1967 C3'    U F  42       2.804  -5.633  18.108  1.00 59.36           C
ATOM   1968 O3'    U F  42       3.034  -7.032  18.232  1.00 58.00           O
ATOM   1969 C2'    U F  42       1.845  -5.126  19.155  1.00 54.71           C
ATOM   1970 O2'    U F  42       1.952  -5.852  20.371  1.00 51.69           O
ATOM   1971 C1'    U F  42       2.332  -3.692  19.379  1.00 53.72           C
ATOM   1972 N1     U F  42       1.543  -2.677  18.666  1.00 51.93           N
ATOM   1973 C2     U F  42       0.289  -2.368  19.147  1.00 48.46           C
ATOM   1974 O2     U F  42      -0.194  -2.916  20.127  1.00 46.92           O
ATOM   1975 N3     U F  42      -0.383  -1.401  18.455  1.00 46.59           N
ATOM   1976 C4     U F  42       0.055  -0.722  17.338  1.00 46.11           C
ATOM   1977 O4     U F  42      -0.672   0.131  16.827  1.00 45.43           O
ATOM   1978 C5     U F  42       1.369  -1.097  16.902  1.00 47.49           C
ATOM   1979 C6     U F  42       2.049  -2.028  17.561  1.00 50.00           C
ATOM   1980  P     A F  43       3.645  -7.862  17.060  1.00 58.29           P
ATOM   1981 OP1    A F  43       3.463  -9.295  17.420  1.00 56.90           O
ATOM   1982 OP2    A F  43       4.988  -7.340  16.770  1.00 58.18           O
ATOM   1983 O5'    A F  43       2.697  -7.528  15.847  1.00 58.23           O
ATOM   1984 C5'    A F  43       2.662  -8.356  14.694  1.00 57.44           C
ATOM   1985 C4'    A F  43       2.441  -7.543  13.453  1.00 58.02           C
ATOM   1986 O4'    A F  43       1.153  -6.877  13.537  1.00 55.50           O
ATOM   1987 C3'    A F  43       3.464  -6.450  13.201  1.00 59.20           C
ATOM   1988 O3'    A F  43       3.697  -6.314  11.804  1.00 56.52           O
ATOM   1989 C2'    A F  43       2.784  -5.202  13.747  1.00 55.11           C
ATOM   1990 O2'    A F  43       3.222  -4.006  13.136  1.00 51.39           O
ATOM   1991 C1'    A F  43       1.323  -5.484  13.429  1.00 54.28           C
ATOM   1992 N9     A F  43       0.379  -4.849  14.350  1.00 53.03           N
ATOM   1993 C8     A F  43      -0.090  -5.340  15.542  1.00 50.73           C
ATOM   1994 N7     A F  43      -0.933  -4.556  16.153  1.00 49.66           N
ATOM   1995 C5     A F  43      -1.042  -3.461  15.304  1.00 49.82           C
ATOM   1996 C6     A F  43      -1.777  -2.269  15.374  1.00 48.42           C
ATOM   1997 N6     A F  43      -2.590  -1.966  16.386  1.00 47.71           N
ATOM   1998 N1     A F  43      -1.664  -1.394  14.361  1.00 48.02           N
ATOM   1999 C2     A F  43      -0.847  -1.695  13.340  1.00 48.60           C
ATOM   2000 N3     A F  43      -0.095  -2.780  13.158  1.00 49.74           N
ATOM   2001 C4     A F  43      -0.239  -3.644  14.185  1.00 51.87           C
ATOM   2002  P     G F  44       4.813  -7.204  11.152  1.00 57.65           P
ATOM   2003 OP1    G F  44       4.191  -8.433  10.609  1.00 55.22           O
ATOM   2004 OP2    G F  44       5.948  -7.290  12.074  1.00 55.20           O
ATOM   2005 O5'    G F  44       5.251  -6.292   9.938  1.00 56.79           O
ATOM   2006 C5'    G F  44       4.392  -6.125   8.822  1.00 58.89           C
ATOM   2007 C4'    G F  44       5.180  -6.337   7.575  1.00 58.54           C
ATOM   2008 O4'    G F  44       4.503  -5.705   6.447  1.00 59.54           O
ATOM   2009 C3'    G F  44       6.582  -5.753   7.586  1.00 60.16           C
ATOM   2010 O3'    G F  44       7.433  -6.562   6.789  1.00 58.65           O
ATOM   2011 C2'    G F  44       6.371  -4.400   6.911  1.00 58.94           C
ATOM   2012 O2'    G F  44       7.514  -3.841   6.364  1.00 56.47           O
ATOM   2013 C1'    G F  44       5.360  -4.782   5.854  1.00 58.88           C
ATOM   2014 N9     G F  44       4.595  -3.652   5.354  1.00 60.12           N
ATOM   2015 C8     G F  44       3.784  -2.808   6.057  1.00 61.49           C
ATOM   2016 N7     G F  44       3.262  -1.868   5.315  1.00 61.77           N
ATOM   2017 C5     G F  44       3.769  -2.119   4.056  1.00 61.86           C
ATOM   2018 C6     G F  44       3.561  -1.421   2.835  1.00 61.72           C
ATOM   2019 O6     G F  44       2.872  -0.418   2.621  1.00 61.41           O
ATOM   2020 N1     G F  44       4.265  -2.018   1.783  1.00 61.48           N
ATOM   2021 C2     G F  44       5.052  -3.125   1.906  1.00 60.42           C
ATOM   2022 N2     G F  44       5.652  -3.556   0.788  1.00 59.80           N
ATOM   2023 N3     G F  44       5.260  -3.771   3.040  1.00 60.07           N
ATOM   2024 C4     G F  44       4.577  -3.213   4.062  1.00 60.94           C
ATOM   2025  P     G F  45       8.924  -6.804   7.131  1.00 60.82           P
ATOM   2026 OP1    G F  45       9.043  -8.215   7.576  1.00 59.51           O
ATOM   2027 OP2    G F  45       9.427  -5.711   7.991  1.00 59.08           O
ATOM   2028 O5'    G F  45       9.646  -6.689   5.702  1.00 59.21           O
ATOM   2029 C5'    G F  45      10.244  -5.499   5.269  1.00 60.60           C
ATOM   2030 C4'    G F  45      10.311  -5.436   3.773  1.00 60.68           C
ATOM   2031 O4'    G F  45       9.020  -5.035   3.266  1.00 61.29           O
ATOM   2032 C3'    G F  45      11.277  -4.413   3.215  1.00 61.68           C
ATOM   2033 O3'    G F  45      12.563  -4.989   3.062  1.00 60.03           O
ATOM   2034 C2'    G F  45      10.654  -4.020   1.892  1.00 60.78           C
ATOM   2035 O2'    G F  45      10.979  -4.955   0.880  1.00 58.54           O
ATOM   2036 C1'    G F  45       9.170  -4.118   2.208  1.00 60.51           C
ATOM   2037 N9     G F  45       8.553  -2.858   2.620  1.00 62.18           N
ATOM   2038 C8     G F  45       8.018  -2.580   3.859  1.00 63.31           C
ATOM   2039 N7     G F  45       7.507  -1.392   3.949  1.00 63.78           N
ATOM   2040 C5     G F  45       7.703  -0.843   2.687  1.00 64.20           C
ATOM   2041 C6     G F  45       7.348   0.432   2.193  1.00 64.14           C
ATOM   2042 O6     G F  45       6.768   1.362   2.782  1.00 63.92           O
ATOM   2043 N1     G F  45       7.732   0.589   0.864  1.00 63.63           N
ATOM   2044 C2     G F  45       8.378  -0.363   0.120  1.00 62.22           C
ATOM   2045 N2     G F  45       8.668  -0.026  -1.146  1.00 61.33           N
ATOM   2046 N3     G F  45       8.716  -1.554   0.573  1.00 61.98           N
ATOM   2047 C4     G F  45       8.348  -1.729   1.862  1.00 62.95           C
ATOM   2048  P     G F  46      13.870  -4.099   3.322  1.00 62.23           P
ATOM   2049 OP1    G F  46      15.011  -5.043   3.322  1.00 61.38           O
ATOM   2050 OP2    G F  46      13.614  -3.246   4.488  1.00 61.05           O
ATOM   2051 O5'    G F  46      13.996  -3.170   2.043  1.00 60.04           O
ATOM   2052 C5'    G F  46      14.114  -3.738   0.755  1.00 60.48           C
ATOM   2053 C4'    G F  46      14.152  -2.679  -0.307  1.00 59.51           C
ATOM   2054 O4'    G F  46      12.961  -1.859  -0.206  1.00 58.30           O
ATOM   2055 C3'    G F  46      15.347  -1.726  -0.218  1.00 59.66           C
ATOM   2056 O3'    G F  46      15.827  -1.432  -1.523  1.00 56.97           O
ATOM   2057 C2'    G F  46      14.753  -0.472   0.424  1.00 57.24           C
ATOM   2058 O2'    G F  46      15.413   0.732   0.067  1.00 54.47           O
ATOM   2059 C1'    G F  46      13.323  -0.501  -0.103  1.00 58.29           C
ATOM   2060 N9     G F  46      12.362   0.168   0.788  1.00 58.37           N
ATOM   2061 C8     G F  46      11.970  -0.239   2.026  1.00 60.00           C
ATOM   2062 N7     G F  46      11.117   0.571   2.585  1.00 59.61           N
ATOM   2063 C5     G F  46      10.928   1.579   1.646  1.00 60.54           C
ATOM   2064 C6     G F  46      10.124   2.737   1.697  1.00 60.29           C
ATOM   2065 O6     G F  46       9.370   3.124   2.605  1.00 59.80           O
ATOM   2066 N1     G F  46      10.228   3.500   0.536  1.00 59.59           N
ATOM   2067 C2     G F  46      11.029   3.170  -0.530  1.00 58.47           C
ATOM   2068 N2     G F  46      11.006   4.024  -1.562  1.00 56.59           N
ATOM   2069 N3     G F  46      11.789   2.086  -0.593  1.00 58.81           N
ATOM   2070 C4     G F  46      11.690   1.343   0.532  1.00 61.02           C
ENDMDL                                                                          
END                                                                             
