# Supplementary material for: Control of Gene Expression by Proteins That Bind Many Alternative Nucleic Acid Structures Through the Same Domain
Source: Int J Mol Sci. 2025 Dec 26;27(1):272. doi: 10.3390/ijms27010272 (PMC12785367; doi:10.3390/ijms27010272)
Supplement: Supplementary file 1 [file ijms-27-00272-s001.zip › Figure-2F-SOX2-44-10-6dCG8x1-Mgx12-Kx6-Znx4-S1076865862-model-0.pdb]

TITLE fold_sox2_43_105x1_cg8_mgx12_kx6_znx4_s1076865862_model_0.cif             
MODEL 1                                                                         
ATOM      1  N   PRO A   1      11.043   3.897  -2.746  1.00 84.52           N
ATOM      2 CA   PRO A   1      10.957   2.477  -3.090  1.00 86.91           C
ATOM      3  C   PRO A   1       9.579   1.893  -2.804  1.00 87.56           C
ATOM      4  O   PRO A   1       8.743   2.551  -2.169  1.00 84.59           O
ATOM      5 CB   PRO A   1      12.015   1.814  -2.190  1.00 83.07           C
ATOM      6 CG   PRO A   1      12.146   2.750  -1.038  1.00 81.52           C
ATOM      7 CD   PRO A   1      11.944   4.136  -1.600  1.00 83.42           C
ATOM      8  N   MET A   2       9.339   0.665  -3.258  1.00 90.76           N
ATOM      9 CA   MET A   2       8.055   0.013  -3.055  1.00 90.95           C
ATOM     10  C   MET A   2       7.822  -0.321  -1.597  1.00 91.41           C
ATOM     11  O   MET A   2       8.739  -0.748  -0.887  1.00 90.65           O
ATOM     12 CB   MET A   2       7.971  -1.270  -3.873  1.00 89.91           C
ATOM     13 CG   MET A   2       7.914  -1.088  -5.369  1.00 88.15           C
ATOM     14 SD   MET A   2       7.718  -2.660  -6.208  1.00 87.87           S
ATOM     15 CE   MET A   2       9.303  -3.417  -5.866  1.00 82.19           C
ATOM     16  N   ASN A   3       6.570  -0.154  -1.144  1.00 90.42           N
ATOM     17 CA   ASN A   3       6.181  -0.688   0.146  1.00 89.78           C
ATOM     18  C   ASN A   3       5.792  -2.160  -0.006  1.00 91.08           C
ATOM     19  O   ASN A   3       5.816  -2.713  -1.109  1.00 91.18           O
ATOM     20 CB   ASN A   3       5.065   0.155   0.794  1.00 87.92           C
ATOM     21 CG   ASN A   3       3.755   0.105   0.029  1.00 87.52           C
ATOM     22 OD1  ASN A   3       3.497  -0.801  -0.768  1.00 84.54           O
ATOM     23 ND2  ASN A   3       2.896   1.079   0.284  1.00 83.15           N
ATOM     24  N   ALA A   4       5.445  -2.817   1.114  1.00 93.05           N
ATOM     25 CA   ALA A   4       5.171  -4.247   1.085  1.00 94.07           C
ATOM     26  C   ALA A   4       4.014  -4.585   0.158  1.00 94.77           C
ATOM     27  O   ALA A   4       4.065  -5.579  -0.577  1.00 94.50           O
ATOM     28 CB   ALA A   4       4.879  -4.758   2.493  1.00 94.12           C
ATOM     29  N   PHE A   5       2.966  -3.781   0.193  1.00 94.03           N
ATOM     30 CA   PHE A   5       1.828  -4.015  -0.682  1.00 93.91           C
ATOM     31  C   PHE A   5       2.250  -3.975  -2.139  1.00 93.90           C
ATOM     32  O   PHE A   5       1.808  -4.807  -2.938  1.00 93.68           O
ATOM     33 CB   PHE A   5       0.726  -2.992  -0.435  1.00 93.52           C
ATOM     34 CG   PHE A   5      -0.377  -3.075  -1.446  1.00 93.21           C
ATOM     35 CD1  PHE A   5      -1.279  -4.129  -1.426  1.00 91.35           C
ATOM     36 CD2  PHE A   5      -0.497  -2.118  -2.441  1.00 91.27           C
ATOM     37 CE1  PHE A   5      -2.289  -4.226  -2.372  1.00 90.60           C
ATOM     38 CE2  PHE A   5      -1.506  -2.212  -3.393  1.00 90.21           C
ATOM     39 CZ   PHE A   5      -2.394  -3.262  -3.349  1.00 90.79           C
ATOM     40  N   MET A   6       3.092  -3.028  -2.513  1.00 93.09           N
ATOM     41 CA   MET A   6       3.516  -2.909  -3.898  1.00 92.02           C
ATOM     42  C   MET A   6       4.405  -4.064  -4.314  1.00 92.94           C
ATOM     43  O   MET A   6       4.335  -4.513  -5.459  1.00 92.25           O
ATOM     44 CB   MET A   6       4.214  -1.569  -4.126  1.00 90.04           C
ATOM     45 CG   MET A   6       3.282  -0.364  -4.023  1.00 85.54           C
ATOM     46 SD   MET A   6       1.900  -0.419  -5.170  1.00 81.08           S
ATOM     47 CE   MET A   6       2.754  -0.364  -6.724  1.00 72.73           C
ATOM     48  N   VAL A   7       5.256  -4.560  -3.414  1.00 94.13           N
ATOM     49 CA   VAL A   7       6.059  -5.740  -3.721  1.00 94.24           C
ATOM     50  C   VAL A   7       5.149  -6.915  -4.030  1.00 94.65           C
ATOM     51  O   VAL A   7       5.287  -7.595  -5.055  1.00 94.17           O
ATOM     52 CB   VAL A   7       7.017  -6.073  -2.559  1.00 94.44           C
ATOM     53 CG1  VAL A   7       7.762  -7.374  -2.845  1.00 93.85           C
ATOM     54 CG2  VAL A   7       8.004  -4.936  -2.325  1.00 93.67           C
ATOM     55  N   TRP A   8       4.196  -7.159  -3.146  1.00 95.37           N
ATOM     56 CA   TRP A   8       3.257  -8.261  -3.314  1.00 95.63           C
ATOM     57  C   TRP A   8       2.375  -8.068  -4.539  1.00 95.40           C
ATOM     58  O   TRP A   8       2.185  -8.992  -5.338  1.00 94.98           O
ATOM     59 CB   TRP A   8       2.402  -8.386  -2.051  1.00 96.00           C
ATOM     60 CG   TRP A   8       1.287  -9.381  -2.127  1.00 96.10           C
ATOM     61 CD1  TRP A   8       1.361 -10.731  -1.918  1.00 95.59           C
ATOM     62 CD2  TRP A   8      -0.096  -9.110  -2.403  1.00 96.64           C
ATOM     63 NE1  TRP A   8       0.128 -11.303  -2.051  1.00 96.04           N
ATOM     64 CE2  TRP A   8      -0.785 -10.336  -2.349  1.00 96.46           C
ATOM     65 CE3  TRP A   8      -0.808  -7.937  -2.689  1.00 96.60           C
ATOM     66 CZ2  TRP A   8      -2.153 -10.425  -2.574  1.00 96.45           C
ATOM     67 CZ3  TRP A   8      -2.174  -8.036  -2.916  1.00 96.29           C
ATOM     68 CH2  TRP A   8      -2.835  -9.268  -2.856  1.00 96.26           C
ATOM     69  N   SER A   9       1.823  -6.876  -4.697  1.00 94.73           N
ATOM     70 CA   SER A   9       0.819  -6.657  -5.716  1.00 94.11           C
ATOM     71  C   SER A   9       1.401  -6.683  -7.120  1.00 94.36           C
ATOM     72  O   SER A   9       0.670  -7.004  -8.057  1.00 94.07           O
ATOM     73 CB   SER A   9       0.066  -5.348  -5.470  1.00 92.74           C
ATOM     74 OG   SER A   9       0.898  -4.235  -5.686  1.00 86.47           O
ATOM     75  N   ARG A  10       2.680  -6.351  -7.290  1.00 93.98           N
ATOM     76 CA   ARG A  10       3.255  -6.449  -8.626  1.00 93.05           C
ATOM     77  C   ARG A  10       3.126  -7.863  -9.171  1.00 93.57           C
ATOM     78  O   ARG A  10       2.716  -8.067 -10.316  1.00 93.23           O
ATOM     79 CB   ARG A  10       4.729  -6.019  -8.614  1.00 91.61           C
ATOM     80 CG   ARG A  10       4.943  -4.541  -8.837  1.00 87.12           C
ATOM     81 CD   ARG A  10       6.399  -4.262  -9.120  1.00 84.95           C
ATOM     82 NE   ARG A  10       6.647  -2.837  -9.330  1.00 80.54           N
ATOM     83 CZ   ARG A  10       7.842  -2.314  -9.541  1.00 77.86           C
ATOM     84 NH1  ARG A  10       8.919  -3.096  -9.577  1.00 71.80           N
ATOM     85 NH2  ARG A  10       7.965  -1.009  -9.715  1.00 70.54           N
ATOM     86  N   GLY A  11       3.494  -8.848  -8.358  1.00 94.15           N
ATOM     87 CA   GLY A  11       3.391 -10.234  -8.781  1.00 93.82           C
ATOM     88  C   GLY A  11       1.953 -10.656  -8.990  1.00 95.07           C
ATOM     89  O   GLY A  11       1.617 -11.319  -9.971  1.00 94.45           O
ATOM     90  N   GLN A  12       1.077 -10.270  -8.061  1.00 95.51           N
ATOM     91 CA   GLN A  12      -0.321 -10.644  -8.167  1.00 96.23           C
ATOM     92  C   GLN A  12      -0.988  -9.962  -9.353  1.00 96.14           C
ATOM     93  O   GLN A  12      -1.859 -10.550  -9.999  1.00 95.39           O
ATOM     94 CB   GLN A  12      -1.063 -10.309  -6.873  1.00 96.64           C
ATOM     95 CG   GLN A  12      -0.562 -11.083  -5.662  1.00 95.66           C
ATOM     96 CD   GLN A  12      -0.687 -12.574  -5.839  1.00 95.50           C
ATOM     97 OE1  GLN A  12       0.314 -13.300  -5.821  1.00 88.93           O
ATOM     98 NE2  GLN A  12      -1.907 -13.041  -6.036  1.00 88.01           N
ATOM     99  N   ARG A  13      -0.596  -8.722  -9.644  1.00 94.25           N
ATOM    100 CA   ARG A  13      -1.141  -7.996 -10.787  1.00 93.72           C
ATOM    101  C   ARG A  13      -0.789  -8.708 -12.085  1.00 94.21           C
ATOM    102  O   ARG A  13      -1.651  -8.875 -12.958  1.00 93.62           O
ATOM    103 CB   ARG A  13      -0.624  -6.556 -10.799  1.00 92.28           C
ATOM    104 CG   ARG A  13      -0.882  -5.808 -12.099  1.00 87.99           C
ATOM    105 CD   ARG A  13      -0.565  -4.314 -11.977  1.00 86.32           C
ATOM    106 NE   ARG A  13      -1.539  -3.613 -11.147  1.00 84.47           N
ATOM    107 CZ   ARG A  13      -1.345  -3.237  -9.897  1.00 83.79           C
ATOM    108 NH1  ARG A  13      -0.182  -3.472  -9.299  1.00 74.79           N
ATOM    109 NH2  ARG A  13      -2.307  -2.624  -9.233  1.00 78.03           N
ATOM    110  N   ARG A  14       0.476  -9.123 -12.222  1.00 93.59           N
ATOM    111 CA   ARG A  14       0.878  -9.845 -13.422  1.00 93.11           C
ATOM    112  C   ARG A  14       0.041 -11.106 -13.596  1.00 94.00           C
ATOM    113  O   ARG A  14      -0.447 -11.397 -14.697  1.00 93.80           O
ATOM    114 CB   ARG A  14       2.366 -10.191 -13.363  1.00 92.27           C
ATOM    115 CG   ARG A  14       2.856 -10.988 -14.557  1.00 83.78           C
ATOM    116 CD   ARG A  14       4.360 -11.189 -14.536  1.00 81.85           C
ATOM    117 NE   ARG A  14       4.816 -11.892 -13.344  1.00 74.74           N
ATOM    118 CZ   ARG A  14       5.510 -11.351 -12.354  1.00 69.91           C
ATOM    119 NH1  ARG A  14       5.837 -10.072 -12.396  1.00 64.17           N
ATOM    120 NH2  ARG A  14       5.870 -12.082 -11.305  1.00 61.72           N
ATOM    121  N   LYS A  15      -0.149 -11.849 -12.510  1.00 95.01           N
ATOM    122 CA   LYS A  15      -0.940 -13.079 -12.555  1.00 95.39           C
ATOM    123  C   LYS A  15      -2.381 -12.789 -12.943  1.00 95.77           C
ATOM    124  O   LYS A  15      -2.952 -13.466 -13.805  1.00 95.23           O
ATOM    125 CB   LYS A  15      -0.867 -13.763 -11.185  1.00 94.98           C
ATOM    126 CG   LYS A  15      -1.512 -15.134 -11.114  1.00 88.00           C
ATOM    127 CD   LYS A  15      -1.227 -15.764  -9.745  1.00 86.63           C
ATOM    128 CE   LYS A  15      -1.705 -17.194  -9.659  1.00 79.14           C
ATOM    129 NZ   LYS A  15      -3.178 -17.291  -9.688  1.00 73.69           N
ATOM    130  N   MET A  16      -2.982 -11.779 -12.317  1.00 95.77           N
ATOM    131 CA   MET A  16      -4.371 -11.465 -12.599  1.00 95.29           C
ATOM    132  C   MET A  16      -4.557 -10.932 -14.019  1.00 95.15           C
ATOM    133  O   MET A  16      -5.550 -11.246 -14.679  1.00 93.92           O
ATOM    134 CB   MET A  16      -4.910 -10.453 -11.579  1.00 94.51           C
ATOM    135 CG   MET A  16      -6.412 -10.264 -11.650  1.00 89.75           C
ATOM    136 SD   MET A  16      -7.083  -9.267 -10.309  1.00 88.11           S
ATOM    137 CE   MET A  16      -6.633 -10.247  -8.898  1.00 81.79           C
ATOM    138  N   ALA A  17      -3.598 -10.133 -14.504  1.00 94.46           N
ATOM    139 CA   ALA A  17      -3.693  -9.608 -15.859  1.00 93.95           C
ATOM    140  C   ALA A  17      -3.561 -10.719 -16.896  1.00 94.62           C
ATOM    141  O   ALA A  17      -4.226 -10.696 -17.930  1.00 93.99           O
ATOM    142 CB   ALA A  17      -2.632  -8.540 -16.079  1.00 92.25           C
ATOM    143  N   GLN A  18      -2.686 -11.708 -16.630  1.00 95.17           N
ATOM    144 CA   GLN A  18      -2.542 -12.828 -17.544  1.00 95.63           C
ATOM    145  C   GLN A  18      -3.820 -13.649 -17.611  1.00 96.32           C
ATOM    146  O   GLN A  18      -4.232 -14.093 -18.690  1.00 95.87           O
ATOM    147 CB   GLN A  18      -1.368 -13.712 -17.122  1.00 95.05           C
ATOM    148 CG   GLN A  18      -0.007 -13.086 -17.374  1.00 89.65           C
ATOM    149 CD   GLN A  18       1.126 -13.922 -16.830  1.00 85.79           C
ATOM    150 OE1  GLN A  18       0.915 -14.865 -16.062  1.00 80.88           O
ATOM    151 NE2  GLN A  18       2.351 -13.586 -17.228  1.00 77.22           N
ATOM    152  N   GLU A  19      -4.461 -13.847 -16.449  1.00 96.73           N
ATOM    153 CA   GLU A  19      -5.684 -14.639 -16.391  1.00 96.98           C
ATOM    154  C   GLU A  19      -6.906 -13.858 -16.851  1.00 97.27           C
ATOM    155  O   GLU A  19      -7.909 -14.459 -17.240  1.00 96.55           O
ATOM    156 CB   GLU A  19      -5.884 -15.154 -14.971  1.00 96.52           C
ATOM    157 CG   GLU A  19      -4.794 -16.119 -14.523  1.00 92.32           C
ATOM    158 CD   GLU A  19      -4.891 -16.518 -13.071  1.00 88.81           C
ATOM    159 OE1  GLU A  19      -5.791 -16.014 -12.375  1.00 84.81           O
ATOM    160 OE2  GLU A  19      -4.055 -17.327 -12.633  1.00 82.94           O
ATOM    161  N   ASN A  20      -6.825 -12.529 -16.816  1.00 96.10           N
ATOM    162 CA   ASN A  20      -7.934 -11.661 -17.175  1.00 95.87           C
ATOM    163  C   ASN A  20      -7.422 -10.526 -18.061  1.00 95.20           C
ATOM    164  O   ASN A  20      -7.311  -9.386 -17.611  1.00 93.21           O
ATOM    165 CB   ASN A  20      -8.609 -11.095 -15.925  1.00 95.34           C
ATOM    166 CG   ASN A  20      -9.111 -12.181 -14.997  1.00 93.55           C
ATOM    167 OD1  ASN A  20     -10.212 -12.686 -15.159  1.00 84.33           O
ATOM    168 ND2  ASN A  20      -8.288 -12.540 -14.019  1.00 84.30           N
ATOM    169  N   PRO A  21      -7.094 -10.822 -19.322  1.00 94.86           N
ATOM    170 CA   PRO A  21      -6.405  -9.832 -20.155  1.00 94.01           C
ATOM    171  C   PRO A  21      -7.173  -8.539 -20.366  1.00 93.30           C
ATOM    172  O   PRO A  21      -6.555  -7.502 -20.647  1.00 90.76           O
ATOM    173 CB   PRO A  21      -6.200 -10.572 -21.483  1.00 92.97           C
ATOM    174 CG   PRO A  21      -6.278 -12.015 -21.139  1.00 92.20           C
ATOM    175 CD   PRO A  21      -7.248 -12.111 -20.004  1.00 94.17           C
ATOM    176  N   LYS A  22      -8.501  -8.566 -20.254  1.00 94.20           N
ATOM    177 CA   LYS A  22      -9.300  -7.378 -20.499  1.00 93.69           C
ATOM    178  C   LYS A  22      -9.593  -6.584 -19.231  1.00 93.06           C
ATOM    179  O   LYS A  22     -10.259  -5.542 -19.297  1.00 89.90           O
ATOM    180 CB   LYS A  22     -10.615  -7.757 -21.195  1.00 92.29           C
ATOM    181 CG   LYS A  22     -10.415  -8.372 -22.564  1.00 86.08           C
ATOM    182 CD   LYS A  22     -11.740  -8.650 -23.257  1.00 79.54           C
ATOM    183 CE   LYS A  22     -11.523  -9.265 -24.625  1.00 71.71           C
ATOM    184 NZ   LYS A  22     -10.748  -8.389 -25.539  1.00 64.27           N
ATOM    185  N   MET A  23      -9.118  -7.057 -18.083  1.00 93.20           N
ATOM    186 CA   MET A  23      -9.343  -6.336 -16.834  1.00 93.58           C
ATOM    187  C   MET A  23      -8.348  -5.190 -16.719  1.00 92.52           C
ATOM    188  O   MET A  23      -7.133  -5.392 -16.822  1.00 90.55           O
ATOM    189 CB   MET A  23      -9.209  -7.275 -15.639  1.00 93.16           C
ATOM    190 CG   MET A  23      -9.585  -6.625 -14.317  1.00 91.11           C
ATOM    191 SD   MET A  23      -9.452  -7.744 -12.917  1.00 90.61           S
ATOM    192 CE   MET A  23     -10.679  -8.959 -13.345  1.00 84.80           C
ATOM    193  N   HIS A  24      -8.854  -3.978 -16.519  1.00 88.15           N
ATOM    194 CA   HIS A  24      -7.995  -2.817 -16.395  1.00 86.94           C
ATOM    195  C   HIS A  24      -7.231  -2.831 -15.078  1.00 87.33           C
ATOM    196  O   HIS A  24      -7.662  -3.425 -14.088  1.00 87.53           O
ATOM    197 CB   HIS A  24      -8.809  -1.529 -16.491  1.00 84.97           C
ATOM    198 CG   HIS A  24      -9.426  -1.309 -17.837  1.00 81.00           C
ATOM    199 ND1  HIS A  24      -8.742  -1.497 -19.007  1.00 73.19           N
ATOM    200 CD2  HIS A  24     -10.661  -0.900 -18.195  1.00 71.70           C
ATOM    201 CE1  HIS A  24      -9.533  -1.225 -20.024  1.00 72.01           C
ATOM    202 NE2  HIS A  24     -10.702  -0.852 -19.561  1.00 73.39           N
ATOM    203  N   ASN A  25      -6.094  -2.139 -15.073  1.00 85.32           N
ATOM    204 CA   ASN A  25      -5.283  -2.089 -13.864  1.00 84.97           C
ATOM    205  C   ASN A  25      -6.002  -1.407 -12.713  1.00 85.23           C
ATOM    206  O   ASN A  25      -5.722  -1.720 -11.556  1.00 84.41           O
ATOM    207 CB   ASN A  25      -3.947  -1.402 -14.141  1.00 82.96           C
ATOM    208 CG   ASN A  25      -2.855  -2.382 -14.542  1.00 81.66           C
ATOM    209 OD1  ASN A  25      -2.810  -3.508 -14.048  1.00 77.49           O
ATOM    210 ND2  ASN A  25      -1.971  -1.966 -15.429  1.00 75.52           N
ATOM    211  N   SER A  26      -6.913  -0.482 -13.000  1.00 86.14           N
ATOM    212 CA   SER A  26      -7.659   0.142 -11.920  1.00 85.92           C
ATOM    213  C   SER A  26      -8.499  -0.890 -11.172  1.00 86.94           C
ATOM    214  O   SER A  26      -8.555  -0.877  -9.940  1.00 86.53           O
ATOM    215 CB   SER A  26      -8.561   1.255 -12.468  1.00 83.79           C
ATOM    216 OG   SER A  26      -9.459   0.752 -13.433  1.00 79.35           O
ATOM    217  N   GLU A  27      -9.144  -1.799 -11.895  1.00 90.14           N
ATOM    218 CA   GLU A  27      -9.951  -2.832 -11.267  1.00 91.48           C
ATOM    219  C   GLU A  27      -9.064  -3.861 -10.570  1.00 91.79           C
ATOM    220  O   GLU A  27      -9.382  -4.310  -9.464  1.00 91.17           O
ATOM    221 CB   GLU A  27     -10.860  -3.504 -12.294  1.00 91.87           C
ATOM    222 CG   GLU A  27     -11.679  -4.663 -11.756  1.00 89.04           C
ATOM    223 CD   GLU A  27     -12.733  -4.252 -10.746  1.00 87.02           C
ATOM    224 OE1  GLU A  27     -13.001  -3.037 -10.620  1.00 83.09           O
ATOM    225 OE2  GLU A  27     -13.278  -5.152 -10.080  1.00 82.02           O
ATOM    226  N   ILE A  28      -7.944  -4.235 -11.222  1.00 92.34           N
ATOM    227 CA   ILE A  28      -7.004  -5.149 -10.584  1.00 92.45           C
ATOM    228  C   ILE A  28      -6.525  -4.557  -9.267  1.00 92.71           C
ATOM    229  O   ILE A  28      -6.475  -5.246  -8.239  1.00 92.51           O
ATOM    230 CB   ILE A  28      -5.827  -5.459 -11.528  1.00 92.60           C
ATOM    231 CG1  ILE A  28      -6.314  -6.254 -12.736  1.00 91.98           C
ATOM    232 CG2  ILE A  28      -4.731  -6.215 -10.787  1.00 91.81           C
ATOM    233 CD1  ILE A  28      -5.250  -6.514 -13.790  1.00 90.69           C
ATOM    234  N   SER A  29      -6.181  -3.279  -9.271  1.00 89.17           N
ATOM    235 CA   SER A  29      -5.685  -2.639  -8.059  1.00 88.25           C
ATOM    236  C   SER A  29      -6.729  -2.662  -6.947  1.00 88.97           C
ATOM    237  O   SER A  29      -6.394  -2.912  -5.784  1.00 88.67           O
ATOM    238 CB   SER A  29      -5.265  -1.201  -8.357  1.00 85.64           C
ATOM    239 OG   SER A  29      -4.106  -1.174  -9.166  1.00 82.12           O
ATOM    240  N   LYS A  30      -7.997  -2.387  -7.277  1.00 89.59           N
ATOM    241 CA   LYS A  30      -9.041  -2.406  -6.265  1.00 89.42           C
ATOM    242  C   LYS A  30      -9.178  -3.797  -5.659  1.00 90.67           C
ATOM    243  O   LYS A  30      -9.301  -3.941  -4.437  1.00 90.75           O
ATOM    244 CB   LYS A  30     -10.360  -1.945  -6.873  1.00 87.98           C
ATOM    245 CG   LYS A  30     -10.410  -0.455  -7.174  1.00 81.72           C
ATOM    246 CD   LYS A  30     -11.532  -0.090  -8.116  1.00 79.12           C
ATOM    247 CE   LYS A  30     -12.900  -0.327  -7.521  1.00 72.70           C
ATOM    248 NZ   LYS A  30     -13.974   0.118  -8.429  1.00 67.77           N
ATOM    249  N   ARG A  31      -9.160  -4.834  -6.510  1.00 93.68           N
ATOM    250 CA   ARG A  31      -9.308  -6.189  -6.006  1.00 94.09           C
ATOM    251  C   ARG A  31      -8.100  -6.616  -5.186  1.00 94.40           C
ATOM    252  O   ARG A  31      -8.244  -7.283  -4.153  1.00 93.90           O
ATOM    253 CB   ARG A  31      -9.550  -7.161  -7.160  1.00 94.36           C
ATOM    254 CG   ARG A  31     -10.868  -6.912  -7.881  1.00 92.29           C
ATOM    255 CD   ARG A  31     -11.171  -8.009  -8.862  1.00 90.57           C
ATOM    256 NE   ARG A  31     -12.386  -7.729  -9.611  1.00 88.89           N
ATOM    257 CZ   ARG A  31     -13.042  -8.624 -10.347  1.00 87.03           C
ATOM    258 NH1  ARG A  31     -12.604  -9.870 -10.430  1.00 82.87           N
ATOM    259 NH2  ARG A  31     -14.134  -8.268 -10.994  1.00 84.12           N
ATOM    260  N   LEU A  32      -6.893  -6.246  -5.631  1.00 94.10           N
ATOM    261 CA   LEU A  32      -5.700  -6.595  -4.874  1.00 94.06           C
ATOM    262  C   LEU A  32      -5.649  -5.848  -3.551  1.00 93.93           C
ATOM    263  O   LEU A  32      -5.174  -6.390  -2.556  1.00 93.57           O
ATOM    264 CB   LEU A  32      -4.444  -6.314  -5.699  1.00 94.36           C
ATOM    265 CG   LEU A  32      -4.251  -7.216  -6.921  1.00 94.07           C
ATOM    266 CD1  LEU A  32      -2.984  -6.842  -7.654  1.00 93.68           C
ATOM    267 CD2  LEU A  32      -4.240  -8.685  -6.521  1.00 93.45           C
ATOM    268  N   GLY A  33      -6.139  -4.610  -3.523  1.00 92.98           N
ATOM    269 CA   GLY A  33      -6.210  -3.899  -2.259  1.00 91.94           C
ATOM    270  C   GLY A  33      -7.060  -4.635  -1.244  1.00 92.69           C
ATOM    271  O   GLY A  33      -6.682  -4.776  -0.075  1.00 92.33           O
ATOM    272  N   ALA A  34      -8.227  -5.113  -1.677  1.00 92.51           N
ATOM    273 CA   ALA A  34      -9.091  -5.857  -0.781  1.00 93.13           C
ATOM    274  C   ALA A  34      -8.445  -7.170  -0.353  1.00 93.98           C
ATOM    275  O   ALA A  34      -8.544  -7.567   0.816  1.00 93.56           O
ATOM    276 CB   ALA A  34     -10.440  -6.109  -1.441  1.00 92.60           C
ATOM    277  N   GLU A  35      -7.795  -7.866  -1.290  1.00 95.26           N
ATOM    278 CA   GLU A  35      -7.174  -9.143  -0.969  1.00 95.63           C
ATOM    279  C   GLU A  35      -6.017  -8.970   0.014  1.00 95.75           C
ATOM    280  O   GLU A  35      -5.852  -9.775   0.935  1.00 95.32           O
ATOM    281 CB   GLU A  35      -6.695  -9.838  -2.246  1.00 95.80           C
ATOM    282 CG   GLU A  35      -6.029 -11.177  -2.015  1.00 89.97           C
ATOM    283 CD   GLU A  35      -6.979 -12.227  -1.465  1.00 87.30           C
ATOM    284 OE1  GLU A  35      -8.210 -12.059  -1.629  1.00 83.40           O
ATOM    285 OE2  GLU A  35      -6.488 -13.210  -0.883  1.00 82.81           O
ATOM    286  N   TRP A  36      -5.216  -7.927  -0.179  1.00 94.99           N
ATOM    287 CA   TRP A  36      -4.103  -7.653   0.718  1.00 94.94           C
ATOM    288  C   TRP A  36      -4.579  -7.507   2.159  1.00 95.37           C
ATOM    289  O   TRP A  36      -3.936  -8.022   3.086  1.00 94.47           O
ATOM    290 CB   TRP A  36      -3.380  -6.388   0.275  1.00 94.53           C
ATOM    291 CG   TRP A  36      -2.282  -5.915   1.181  1.00 94.33           C
ATOM    292 CD1  TRP A  36      -2.323  -4.822   2.007  1.00 93.38           C
ATOM    293 CD2  TRP A  36      -0.982  -6.484   1.343  1.00 94.75           C
ATOM    294 NE1  TRP A  36      -1.120  -4.684   2.667  1.00 93.93           N
ATOM    295 CE2  TRP A  36      -0.283  -5.696   2.275  1.00 94.26           C
ATOM    296 CE3  TRP A  36      -0.345  -7.588   0.785  1.00 94.79           C
ATOM    297 CZ2  TRP A  36       1.028  -5.977   2.660  1.00 94.47           C
ATOM    298 CZ3  TRP A  36       0.968  -7.866   1.177  1.00 94.43           C
ATOM    299 CH2  TRP A  36       1.635  -7.064   2.102  1.00 94.20           C
ATOM    300  N   LYS A  37      -5.700  -6.831   2.360  1.00 92.36           N
ATOM    301 CA   LYS A  37      -6.202  -6.623   3.712  1.00 91.11           C
ATOM    302  C   LYS A  37      -6.636  -7.914   4.374  1.00 92.61           C
ATOM    303  O   LYS A  37      -6.698  -7.975   5.607  1.00 92.31           O
ATOM    304 CB   LYS A  37      -7.342  -5.614   3.703  1.00 88.96           C
ATOM    305 CG   LYS A  37      -6.881  -4.196   3.437  1.00 82.50           C
ATOM    306 CD   LYS A  37      -7.967  -3.177   3.691  1.00 79.04           C
ATOM    307 CE   LYS A  37      -7.400  -1.781   3.617  1.00 71.42           C
ATOM    308 NZ   LYS A  37      -8.422  -0.739   3.925  1.00 65.81           N
ATOM    309  N   LEU A  38      -6.932  -8.955   3.587  1.00 94.14           N
ATOM    310 CA   LEU A  38      -7.327 -10.239   4.145  1.00 94.91           C
ATOM    311  C   LEU A  38      -6.142 -11.121   4.493  1.00 95.80           C
ATOM    312  O   LEU A  38      -6.315 -12.122   5.195  1.00 95.42           O
ATOM    313 CB   LEU A  38      -8.226 -10.988   3.154  1.00 94.65           C
ATOM    314 CG   LEU A  38      -9.561 -10.320   2.841  1.00 92.91           C
ATOM    315 CD1  LEU A  38     -10.318 -11.138   1.802  1.00 89.05           C
ATOM    316 CD2  LEU A  38     -10.391 -10.154   4.103  1.00 89.12           C
ATOM    317  N   LEU A  39      -4.946 -10.796   4.009  1.00 96.14           N
ATOM    318 CA   LEU A  39      -3.775 -11.599   4.319  1.00 96.27           C
ATOM    319  C   LEU A  39      -3.410 -11.470   5.787  1.00 96.21           C
ATOM    320  O   LEU A  39      -3.502 -10.397   6.378  1.00 95.65           O
ATOM    321 CB   LEU A  39      -2.587 -11.178   3.474  1.00 96.29           C
ATOM    322 CG   LEU A  39      -2.692 -11.377   1.968  1.00 95.45           C
ATOM    323 CD1  LEU A  39      -1.369 -11.007   1.309  1.00 93.85           C
ATOM    324 CD2  LEU A  39      -3.080 -12.798   1.628  1.00 93.47           C
ATOM    325  N   SER A  40      -2.978 -12.590   6.381  1.00 96.93           N
ATOM    326 CA   SER A  40      -2.494 -12.572   7.749  1.00 96.61           C
ATOM    327  C   SER A  40      -1.135 -11.899   7.822  1.00 96.38           C
ATOM    328  O   SER A  40      -0.455 -11.711   6.814  1.00 95.73           O
ATOM    329 CB   SER A  40      -2.384 -13.995   8.289  1.00 96.43           C
ATOM    330 OG   SER A  40      -1.318 -14.679   7.661  1.00 93.28           O
ATOM    331  N   GLU A  41      -0.725 -11.550   9.032  1.00 96.34           N
ATOM    332 CA   GLU A  41       0.594 -10.971   9.219  1.00 95.48           C
ATOM    333  C   GLU A  41       1.683 -11.937   8.748  1.00 95.86           C
ATOM    334  O   GLU A  41       2.686 -11.510   8.177  1.00 95.28           O
ATOM    335 CB   GLU A  41       0.802 -10.593  10.681  1.00 94.12           C
ATOM    336 CG   GLU A  41      -0.118  -9.492  11.166  1.00 84.84           C
ATOM    337 CD   GLU A  41       0.157  -9.070  12.597  1.00 75.78           C
ATOM    338 OE1  GLU A  41       1.211  -9.463  13.137  1.00 69.89           O
ATOM    339 OE2  GLU A  41      -0.673  -8.349  13.165  1.00 67.85           O
ATOM    340  N   THR A  42       1.482 -13.232   8.988  1.00 96.93           N
ATOM    341 CA   THR A  42       2.445 -14.222   8.537  1.00 97.21           C
ATOM    342  C   THR A  42       2.548 -14.242   7.017  1.00 97.58           C
ATOM    343  O   THR A  42       3.648 -14.327   6.458  1.00 97.02           O
ATOM    344 CB   THR A  42       2.065 -15.613   9.063  1.00 96.93           C
ATOM    345 OG1  THR A  42       2.059 -15.596  10.492  1.00 88.94           O
ATOM    346 CG2  THR A  42       3.053 -16.662   8.577  1.00 85.30           C
ATOM    347  N   GLU A  43       1.406 -14.147   6.341  1.00 98.06           N
ATOM    348 CA   GLU A  43       1.404 -14.124   4.888  1.00 97.91           C
ATOM    349  C   GLU A  43       2.056 -12.866   4.346  1.00 97.80           C
ATOM    350  O   GLU A  43       2.730 -12.903   3.306  1.00 97.48           O
ATOM    351 CB   GLU A  43      -0.029 -14.256   4.374  1.00 97.88           C
ATOM    352 CG   GLU A  43      -0.618 -15.641   4.596  1.00 96.44           C
ATOM    353 CD   GLU A  43      -2.112 -15.715   4.369  1.00 95.18           C
ATOM    354 OE1  GLU A  43      -2.796 -14.696   4.526  1.00 90.21           O
ATOM    355 OE2  GLU A  43      -2.606 -16.812   4.056  1.00 89.63           O
ATOM    356  N   LYS A  44       1.885 -11.741   5.030  1.00 97.38           N
ATOM    357 CA   LYS A  44       2.459 -10.488   4.587  1.00 96.65           C
ATOM    358  C   LYS A  44       3.953 -10.389   4.859  1.00 96.64           C
ATOM    359  O   LYS A  44       4.647  -9.596   4.210  1.00 96.36           O
ATOM    360 CB   LYS A  44       1.758  -9.317   5.266  1.00 95.77           C
ATOM    361 CG   LYS A  44       0.317  -9.122   4.841  1.00 94.68           C
ATOM    362 CD   LYS A  44      -0.355  -8.016   5.637  1.00 93.68           C
ATOM    363 CE   LYS A  44      -1.770  -7.792   5.155  1.00 92.24           C
ATOM    364 NZ   LYS A  44      -2.506  -6.820   6.003  1.00 88.89           N
ATOM    365  N   ARG A  45       4.452 -11.177   5.818  1.00 96.88           N
ATOM    366 CA   ARG A  45       5.799 -10.993   6.345  1.00 96.73           C
ATOM    367  C   ARG A  45       6.892 -10.973   5.276  1.00 96.90           C
ATOM    368  O   ARG A  45       7.761 -10.095   5.334  1.00 96.65           O
ATOM    369 CB   ARG A  45       6.109 -12.058   7.397  1.00 96.28           C
ATOM    370 CG   ARG A  45       7.387 -11.781   8.173  1.00 90.36           C
ATOM    371 CD   ARG A  45       7.199 -10.586   9.085  1.00 87.86           C
ATOM    372 NE   ARG A  45       8.338  -9.686   9.078  1.00 80.33           N
ATOM    373 CZ   ARG A  45       8.408  -8.540   9.749  1.00 74.38           C
ATOM    374 NH1  ARG A  45       7.388  -8.157  10.509  1.00 65.52           N
ATOM    375 NH2  ARG A  45       9.479  -7.781   9.671  1.00 66.20           N
ATOM    376  N   PRO A  46       6.919 -11.922   4.299  1.00 97.44           N
ATOM    377 CA   PRO A  46       8.012 -11.883   3.312  1.00 97.34           C
ATOM    378  C   PRO A  46       8.039 -10.579   2.521  1.00 97.50           C
ATOM    379  O   PRO A  46       9.114 -10.123   2.117  1.00 97.12           O
ATOM    380 CB   PRO A  46       7.707 -13.069   2.390  1.00 97.08           C
ATOM    381 CG   PRO A  46       6.797 -13.948   3.161  1.00 95.97           C
ATOM    382 CD   PRO A  46       6.024 -13.069   4.090  1.00 97.45           C
ATOM    383  N   PHE A  47       6.880  -9.986   2.298  1.00 97.61           N
ATOM    384 CA   PHE A  47       6.790  -8.767   1.511  1.00 97.24           C
ATOM    385  C   PHE A  47       7.124  -7.546   2.349  1.00 96.83           C
ATOM    386  O   PHE A  47       7.717  -6.588   1.848  1.00 96.06           O
ATOM    387 CB   PHE A  47       5.405  -8.679   0.876  1.00 97.14           C
ATOM    388 CG   PHE A  47       5.035  -9.946   0.151  1.00 97.07           C
ATOM    389 CD1  PHE A  47       5.600 -10.230  -1.074  1.00 96.43           C
ATOM    390 CD2  PHE A  47       4.191 -10.864   0.731  1.00 96.52           C
ATOM    391 CE1  PHE A  47       5.303 -11.414  -1.725  1.00 95.99           C
ATOM    392 CE2  PHE A  47       3.886 -12.049   0.088  1.00 95.91           C
ATOM    393 CZ   PHE A  47       4.446 -12.323  -1.146  1.00 95.82           C
ATOM    394  N   ILE A  48       6.758  -7.583   3.630  1.00 96.28           N
ATOM    395 CA   ILE A  48       7.199  -6.543   4.548  1.00 95.17           C
ATOM    396  C   ILE A  48       8.721  -6.552   4.639  1.00 95.16           C
ATOM    397  O   ILE A  48       9.367  -5.496   4.599  1.00 94.75           O
ATOM    398 CB   ILE A  48       6.543  -6.741   5.930  1.00 94.27           C
ATOM    399 CG1  ILE A  48       5.030  -6.526   5.830  1.00 92.91           C
ATOM    400 CG2  ILE A  48       7.153  -5.793   6.960  1.00 92.59           C
ATOM    401 CD1  ILE A  48       4.266  -6.878   7.087  1.00 89.41           C
ATOM    402  N   ASP A  49       9.303  -7.746   4.755  1.00 96.14           N
ATOM    403 CA   ASP A  49      10.753  -7.848   4.861  1.00 96.61           C
ATOM    404  C   ASP A  49      11.438  -7.379   3.577  1.00 96.83           C
ATOM    405  O   ASP A  49      12.470  -6.703   3.635  1.00 96.56           O
ATOM    406 CB   ASP A  49      11.158  -9.285   5.185  1.00 96.74           C
ATOM    407 CG   ASP A  49      10.839  -9.671   6.613  1.00 95.77           C
ATOM    408 OD1  ASP A  49      10.604  -8.777   7.445  1.00 93.06           O
ATOM    409 OD2  ASP A  49      10.836 -10.888   6.909  1.00 93.08           O
ATOM    410  N   GLU A  50      10.883  -7.742   2.422  1.00 96.73           N
ATOM    411 CA   GLU A  50      11.475  -7.292   1.164  1.00 96.87           C
ATOM    412  C   GLU A  50      11.370  -5.780   1.024  1.00 96.41           C
ATOM    413  O   GLU A  50      12.324  -5.133   0.566  1.00 95.78           O
ATOM    414 CB   GLU A  50      10.810  -7.995  -0.025  1.00 96.90           C
ATOM    415 CG   GLU A  50      11.268  -7.495  -1.391  1.00 95.18           C
ATOM    416 CD   GLU A  50      12.730  -7.766  -1.695  1.00 93.85           C
ATOM    417 OE1  GLU A  50      13.389  -8.508  -0.938  1.00 89.89           O
ATOM    418 OE2  GLU A  50      13.223  -7.218  -2.695  1.00 89.12           O
ATOM    419  N   ALA A  51      10.242  -5.204   1.402  1.00 96.53           N
ATOM    420 CA   ALA A  51      10.110  -3.752   1.358  1.00 95.27           C
ATOM    421  C   ALA A  51      11.126  -3.089   2.274  1.00 94.65           C
ATOM    422  O   ALA A  51      11.695  -2.050   1.929  1.00 93.96           O
ATOM    423 CB   ALA A  51       8.696  -3.337   1.737  1.00 94.07           C
ATOM    424  N   LYS A  52      11.359  -3.685   3.440  1.00 94.30           N
ATOM    425 CA   LYS A  52      12.356  -3.141   4.358  1.00 93.79           C
ATOM    426  C   LYS A  52      13.741  -3.186   3.732  1.00 94.08           C
ATOM    427  O   LYS A  52      14.524  -2.239   3.863  1.00 93.56           O
ATOM    428 CB   LYS A  52      12.319  -3.927   5.672  1.00 92.94           C
ATOM    429 CG   LYS A  52      13.156  -3.343   6.790  1.00 84.07           C
ATOM    430 CD   LYS A  52      12.939  -4.120   8.085  1.00 81.57           C
ATOM    431 CE   LYS A  52      13.592  -3.435   9.271  1.00 72.49           C
ATOM    432 NZ   LYS A  52      15.066  -3.355   9.147  1.00 66.58           N
ATOM    433  N   ARG A  53      14.057  -4.286   3.040  1.00 94.96           N
ATOM    434 CA   ARG A  53      15.340  -4.399   2.358  1.00 95.46           C
ATOM    435  C   ARG A  53      15.477  -3.335   1.272  1.00 95.12           C
ATOM    436  O   ARG A  53      16.528  -2.704   1.135  1.00 94.71           O
ATOM    437 CB   ARG A  53      15.491  -5.795   1.752  1.00 95.92           C
ATOM    438 CG   ARG A  53      16.873  -6.084   1.195  1.00 91.83           C
ATOM    439 CD   ARG A  53      16.903  -7.390   0.417  1.00 92.16           C
ATOM    440 NE   ARG A  53      16.161  -7.297  -0.830  1.00 87.87           N
ATOM    441 CZ   ARG A  53      16.643  -6.780  -1.952  1.00 86.72           C
ATOM    442 NH1  ARG A  53      17.884  -6.306  -2.005  1.00 79.35           N
ATOM    443 NH2  ARG A  53      15.886  -6.737  -3.042  1.00 80.90           N
ATOM    444  N   LEU A  54      14.414  -3.137   0.503  1.00 94.96           N
ATOM    445 CA   LEU A  54      14.452  -2.135  -0.557  1.00 93.99           C
ATOM    446  C   LEU A  54      14.606  -0.734   0.013  1.00 93.57           C
ATOM    447  O   LEU A  54      15.321   0.101  -0.554  1.00 92.37           O
ATOM    448 CB   LEU A  54      13.184  -2.222  -1.410  1.00 93.56           C
ATOM    449 CG   LEU A  54      13.025  -3.504  -2.239  1.00 92.82           C
ATOM    450 CD1  LEU A  54      11.658  -3.548  -2.893  1.00 91.42           C
ATOM    451 CD2  LEU A  54      14.127  -3.612  -3.273  1.00 91.30           C
ATOM    452  N   ARG A  55      13.931  -0.464   1.122  1.00 93.20           N
ATOM    453 CA   ARG A  55      14.056   0.848   1.750  1.00 91.90           C
ATOM    454  C   ARG A  55      15.477   1.073   2.251  1.00 92.60           C
ATOM    455  O   ARG A  55      16.038   2.155   2.087  1.00 92.05           O
ATOM    456 CB   ARG A  55      13.059   0.988   2.905  1.00 90.20           C
ATOM    457 CG   ARG A  55      13.206   2.247   3.725  1.00 80.59           C
ATOM    458 CD   ARG A  55      12.879   3.495   2.935  1.00 78.23           C
ATOM    459 NE   ARG A  55      11.467   3.566   2.562  1.00 70.99           N
ATOM    460 CZ   ARG A  55      10.926   4.551   1.865  1.00 65.58           C
ATOM    461 NH1  ARG A  55      11.668   5.563   1.438  1.00 59.38           N
ATOM    462 NH2  ARG A  55       9.629   4.532   1.577  1.00 57.27           N
ATOM    463  N   ALA A  56      16.072   0.038   2.882  1.00 92.34           N
ATOM    464 CA   ALA A  56      17.440   0.162   3.369  1.00 93.89           C
ATOM    465  C   ALA A  56      18.406   0.401   2.212  1.00 94.30           C
ATOM    466  O   ALA A  56      19.319   1.227   2.319  1.00 93.41           O
ATOM    467 CB   ALA A  56      17.835  -1.088   4.148  1.00 93.65           C
ATOM    468  N   LEU A  57      18.215  -0.312   1.106  1.00 94.07           N
ATOM    469 CA   LEU A  57      19.042  -0.111  -0.068  1.00 94.26           C
ATOM    470  C   LEU A  57      18.892   1.308  -0.592  1.00 94.15           C
ATOM    471  O   LEU A  57      19.880   1.968  -0.934  1.00 92.80           O
ATOM    472 CB   LEU A  57      18.678  -1.126  -1.146  1.00 94.06           C
ATOM    473 CG   LEU A  57      19.429  -1.006  -2.470  1.00 86.57           C
ATOM    474 CD1  LEU A  57      20.918  -1.161  -2.255  1.00 83.01           C
ATOM    475 CD2  LEU A  57      18.913  -2.035  -3.459  1.00 84.43           C
ATOM    476  N   HIS A  58      17.659   1.792  -0.648  1.00 93.49           N
ATOM    477 CA   HIS A  58      17.408   3.137  -1.137  1.00 92.27           C
ATOM    478  C   HIS A  58      18.103   4.172  -0.264  1.00 91.53           C
ATOM    479  O   HIS A  58      18.700   5.126  -0.768  1.00 89.19           O
ATOM    480 CB   HIS A  58      15.902   3.407  -1.178  1.00 90.70           C
ATOM    481 CG   HIS A  58      15.549   4.774  -1.666  1.00 86.91           C
ATOM    482 ND1  HIS A  58      15.341   5.050  -2.999  1.00 75.85           N
ATOM    483 CD2  HIS A  58      15.382   5.938  -1.007  1.00 78.10           C
ATOM    484 CE1  HIS A  58      15.059   6.324  -3.136  1.00 77.47           C
ATOM    485 NE2  HIS A  58      15.072   6.889  -1.944  1.00 78.80           N
ATOM    486  N   MET A  59      18.018   4.003   1.053  1.00 91.12           N
ATOM    487 CA   MET A  59      18.660   4.941   1.966  1.00 90.23           C
ATOM    488  C   MET A  59      20.172   4.884   1.819  1.00 90.23           C
ATOM    489  O   MET A  59      20.856   5.906   1.960  1.00 88.18           O
ATOM    490 CB   MET A  59      18.258   4.647   3.406  1.00 88.02           C
ATOM    491 CG   MET A  59      16.782   4.875   3.690  1.00 81.10           C
ATOM    492 SD   MET A  59      16.277   6.577   3.458  1.00 72.92           S
ATOM    493 CE   MET A  59      17.216   7.397   4.746  1.00 64.92           C
ATOM    494  N   LYS A  60      20.713   3.690   1.540  1.00 92.51           N
ATOM    495 CA   LYS A  60      22.149   3.538   1.389  1.00 92.94           C
ATOM    496  C   LYS A  60      22.665   4.260   0.150  1.00 92.46           C
ATOM    497  O   LYS A  60      23.709   4.915   0.199  1.00 90.07           O
ATOM    498 CB   LYS A  60      22.509   2.054   1.332  1.00 92.04           C
ATOM    499 CG   LYS A  60      23.991   1.765   1.152  1.00 81.79           C
ATOM    500 CD   LYS A  60      24.238   0.270   1.121  1.00 78.63           C
ATOM    501 CE   LYS A  60      25.714  -0.041   0.903  1.00 69.80           C
ATOM    502 NZ   LYS A  60      25.968  -1.500   0.856  1.00 63.66           N
ATOM    503  N   GLU A  61      21.938   4.147  -0.966  1.00 89.96           N
ATOM    504 CA   GLU A  61      22.393   4.749  -2.207  1.00 89.71           C
ATOM    505  C   GLU A  61      21.847   6.154  -2.434  1.00 86.56           C
ATOM    506  O   GLU A  61      22.262   6.829  -3.383  1.00 82.96           O
ATOM    507 CB   GLU A  61      22.055   3.844  -3.388  1.00 88.66           C
ATOM    508 CG   GLU A  61      20.587   3.624  -3.627  1.00 82.17           C
ATOM    509 CD   GLU A  61      20.334   2.535  -4.662  1.00 77.40           C
ATOM    510 OE1  GLU A  61      21.282   1.795  -4.986  1.00 72.47           O
ATOM    511 OE2  GLU A  61      19.187   2.436  -5.145  1.00 73.32           O
ATOM    512  N   HIS A  62      20.929   6.606  -1.582  1.00 89.41           N
ATOM    513 CA   HIS A  62      20.423   7.974  -1.616  1.00 86.82           C
ATOM    514  C   HIS A  62      20.387   8.555  -0.200  1.00 83.21           C
ATOM    515  O   HIS A  62      19.325   8.936   0.294  1.00 76.29           O
ATOM    516 CB   HIS A  62      19.017   8.026  -2.227  1.00 85.07           C
ATOM    517 CG   HIS A  62      18.961   7.540  -3.641  1.00 81.75           C
ATOM    518 ND1  HIS A  62      18.811   6.220  -3.970  1.00 70.59           N
ATOM    519 CD2  HIS A  62      19.032   8.206  -4.805  1.00 72.95           C
ATOM    520 CE1  HIS A  62      18.797   6.093  -5.286  1.00 72.35           C
ATOM    521 NE2  HIS A  62      18.921   7.285  -5.820  1.00 74.05           N
ATOM    522  N   PRO A  63      21.565   8.623   0.483  1.00 86.58           N
ATOM    523 CA   PRO A  63      21.591   9.157   1.844  1.00 85.04           C
ATOM    524  C   PRO A  63      21.490  10.694   1.856  1.00 80.53           C
ATOM    525  O   PRO A  63      21.093  11.253   2.883  1.00 76.27           O
ATOM    526 CB   PRO A  63      22.952   8.690   2.374  1.00 78.45           C
ATOM    527 CG   PRO A  63      23.802   8.586   1.153  1.00 79.93           C
ATOM    528 CD   PRO A  63      22.901   8.167   0.043  1.00 80.68           C
ATOM    529 OXT  PRO A  63      21.832  11.357   0.882  1.00 74.66           O
HETATM  530  K     K B   1      -0.482   9.269   0.967  1.00 42.01           K
HETATM  531  K     K C   1      -4.964   6.765 -11.262  1.00 37.92           K
HETATM  532  K     K D   1      -9.249   8.429   8.805  1.00 33.77           K
HETATM  533  K     K E   1      -7.196   0.649   1.927  1.00 36.03           K
HETATM  534  K     K F   1      -1.453  -2.964  32.571  1.00 32.98           K
HETATM  535  K     K G   1      -6.387  -3.958  18.494  1.00 27.82           K
HETATM  536 MG    MG H   1      -3.492  -3.724   4.987  1.00 59.82          MG
HETATM  537 MG    MG I   1      -6.348   6.940 -20.610  1.00 41.73          MG
HETATM  538 MG    MG J   1       1.232  -3.227  12.489  1.00 47.22          MG
HETATM  539 MG    MG K   1      -4.857   8.305  -9.364  1.00 39.96          MG
HETATM  540 MG    MG L   1      -6.675   0.643   6.401  1.00 38.88          MG
HETATM  541 MG    MG M   1       8.565   1.589   1.112  1.00 40.31          MG
HETATM  542 MG    MG N   1      -1.094   8.740   6.035  1.00 28.69          MG
HETATM  543 MG    MG O   1      -7.879   5.405  -4.910  1.00 34.23          MG
HETATM  544 MG    MG P   1      -8.702  -3.134  19.427  1.00 32.55          MG
HETATM  545 MG    MG Q   1     -10.976   1.679  -1.961  1.00 26.63          MG
HETATM  546 MG    MG R   1       6.937  -9.977  -5.635  1.00 34.68          MG
HETATM  547 MG    MG S   1     -10.149  -3.190  16.893  1.00 21.97          MG
HETATM  548 ZN    ZN T   1      15.058   8.717  -1.503  1.00 62.65          ZN
HETATM  549 ZN    ZN U   1      -5.550 -16.393 -10.352  1.00 73.06          ZN
HETATM  550 ZN    ZN V   1      -4.820 -16.344   4.238  1.00 68.52          ZN
HETATM  551 ZN    ZN W   1      -6.301  -3.473  24.593  1.00 34.67          ZN
ATOM    552 OP3   DC X   1      -6.687  10.912  33.950  1.00 60.30           O
ATOM    553  P    DC X   1      -6.245   9.770  33.418  1.00 64.67           P
ATOM    554 OP1   DC X   1      -5.728   9.104  34.635  1.00 59.98           O
ATOM    555 OP2   DC X   1      -5.327  10.052  32.321  1.00 60.79           O
ATOM    556 O5'   DC X   1      -7.351   8.744  32.836  1.00 63.21           O
ATOM    557 C5'   DC X   1      -8.019   9.051  31.610  1.00 66.73           C
ATOM    558 C4'   DC X   1      -8.717   7.823  31.084  1.00 69.98           C
ATOM    559 O4'   DC X   1      -7.725   6.812  30.794  1.00 69.13           O
ATOM    560 C3'   DC X   1      -9.707   7.171  32.054  1.00 71.69           C
ATOM    561 O3'   DC X   1     -10.806   6.634  31.320  1.00 69.26           O
ATOM    562 C2'   DC X   1      -8.883   6.062  32.678  1.00 68.71           C
ATOM    563 C1'   DC X   1      -8.031   5.633  31.500  1.00 71.09           C
ATOM    564 N1    DC X   1      -6.767   4.976  31.881  1.00 71.91           N
ATOM    565 C2    DC X   1      -6.752   3.594  32.058  1.00 70.29           C
ATOM    566 O2    DC X   1      -7.791   2.949  31.883  1.00 70.84           O
ATOM    567 N3    DC X   1      -5.605   2.995  32.430  1.00 71.82           N
ATOM    568 C4    DC X   1      -4.497   3.723  32.605  1.00 70.72           C
ATOM    569 N4    DC X   1      -3.380   3.080  32.969  1.00 69.57           N
ATOM    570 C5    DC X   1      -4.478   5.128  32.436  1.00 70.15           C
ATOM    571 C6    DC X   1      -5.634   5.707  32.074  1.00 71.19           C
ATOM    572  P    DG X   2     -12.177   7.460  31.222  1.00 71.37           P
ATOM    573 OP1   DG X   2     -12.402   8.347  32.386  1.00 65.53           O
ATOM    574 OP2   DG X   2     -13.174   6.445  30.860  1.00 67.11           O
ATOM    575 O5'   DG X   2     -11.922   8.373  29.943  1.00 73.18           O
ATOM    576 C5'   DG X   2     -11.672   7.779  28.678  1.00 73.66           C
ATOM    577 C4'   DG X   2     -11.305   8.851  27.664  1.00 76.90           C
ATOM    578 O4'   DG X   2     -10.149   9.550  28.120  1.00 77.46           O
ATOM    579 C3'   DG X   2     -10.948   8.293  26.299  1.00 77.64           C
ATOM    580 O3'   DG X   2     -12.104   8.367  25.457  1.00 75.83           O
ATOM    581 C2'   DG X   2      -9.840   9.217  25.798  1.00 76.00           C
ATOM    582 C1'   DG X   2      -9.273   9.838  27.051  1.00 78.20           C
ATOM    583 N9    DG X   2      -7.954   9.407  27.472  1.00 78.09           N
ATOM    584 C8    DG X   2      -6.879  10.213  27.736  1.00 75.64           C
ATOM    585 N7    DG X   2      -5.829   9.572  28.138  1.00 78.75           N
ATOM    586 C5    DG X   2      -6.222   8.247  28.130  1.00 81.35           C
ATOM    587 C6    DG X   2      -5.496   7.077  28.475  1.00 79.40           C
ATOM    588 O6    DG X   2      -4.318   6.993  28.870  1.00 77.37           O
ATOM    589 N1    DG X   2      -6.276   5.930  28.324  1.00 79.34           N
ATOM    590 C2    DG X   2      -7.574   5.911  27.902  1.00 79.59           C
ATOM    591 N2    DG X   2      -8.165   4.707  27.831  1.00 79.00           N
ATOM    592 N3    DG X   2      -8.262   6.997  27.584  1.00 78.95           N
ATOM    593 C4    DG X   2      -7.533   8.120  27.720  1.00 79.70           C
ATOM    594  P    DC X   3     -12.711   7.084  24.763  1.00 78.72           P
ATOM    595 OP1   DC X   3     -13.820   7.508  23.876  1.00 74.25           O
ATOM    596 OP2   DC X   3     -12.954   6.056  25.802  1.00 73.89           O
ATOM    597 O5'   DC X   3     -11.488   6.587  23.848  1.00 78.51           O
ATOM    598 C5'   DC X   3     -11.718   5.774  22.701  1.00 78.77           C
ATOM    599 C4'   DC X   3     -10.778   4.588  22.699  1.00 79.28           C
ATOM    600 O4'   DC X   3      -9.405   5.044  22.652  1.00 81.08           O
ATOM    601 C3'   DC X   3     -10.872   3.659  23.916  1.00 79.44           C
ATOM    602 O3'   DC X   3     -10.710   2.312  23.497  1.00 77.41           O
ATOM    603 C2'   DC X   3      -9.666   4.078  24.757  1.00 76.71           C
ATOM    604 C1'   DC X   3      -8.671   4.366  23.640  1.00 77.61           C
ATOM    605 N1    DC X   3      -7.540   5.206  24.063  1.00 79.96           N
ATOM    606 C2    DC X   3      -6.393   4.576  24.546  1.00 79.81           C
ATOM    607 O2    DC X   3      -6.359   3.343  24.610  1.00 80.54           O
ATOM    608 N3    DC X   3      -5.352   5.333  24.951  1.00 80.90           N
ATOM    609 C4    DC X   3      -5.424   6.669  24.876  1.00 80.77           C
ATOM    610 N4    DC X   3      -4.377   7.378  25.286  1.00 80.64           N
ATOM    611 C5    DC X   3      -6.584   7.328  24.388  1.00 80.63           C
ATOM    612 C6    DC X   3      -7.602   6.562  23.992  1.00 81.07           C
ATOM    613  P    DG X   4     -12.021   1.362  23.253  1.00 75.46           P
ATOM    614 OP1   DG X   4     -13.121   1.698  24.190  1.00 72.03           O
ATOM    615 OP2   DG X   4     -11.505  -0.019  23.188  1.00 75.79           O
ATOM    616 O5'   DG X   4     -12.464   1.798  21.782  1.00 76.26           O
ATOM    617 C5'   DG X   4     -11.606   1.536  20.672  1.00 74.56           C
ATOM    618 C4'   DG X   4     -12.158   2.174  19.415  1.00 76.34           C
ATOM    619 O4'   DG X   4     -12.263   3.589  19.607  1.00 75.55           O
ATOM    620 C3'   DG X   4     -11.264   1.972  18.200  1.00 75.71           C
ATOM    621 O3'   DG X   4     -11.753   0.869  17.446  1.00 73.62           O
ATOM    622 C2'   DG X   4     -11.413   3.277  17.420  1.00 72.95           C
ATOM    623 C1'   DG X   4     -11.893   4.285  18.436  1.00 73.93           C
ATOM    624 N9    DG X   4     -10.934   5.305  18.848  1.00 75.88           N
ATOM    625 C8    DG X   4     -11.118   6.667  18.808  1.00 72.81           C
ATOM    626 N7    DG X   4     -10.114   7.350  19.274  1.00 76.62           N
ATOM    627 C5    DG X   4      -9.199   6.375  19.644  1.00 79.43           C
ATOM    628 C6    DG X   4      -7.912   6.513  20.215  1.00 77.65           C
ATOM    629 O6    DG X   4      -7.313   7.560  20.522  1.00 76.33           O
ATOM    630 N1    DG X   4      -7.299   5.271  20.439  1.00 78.49           N
ATOM    631 C2    DG X   4      -7.871   4.069  20.144  1.00 78.25           C
ATOM    632 N2    DG X   4      -7.136   2.975  20.427  1.00 76.62           N
ATOM    633 N3    DG X   4      -9.078   3.924  19.609  1.00 75.92           N
ATOM    634 C4    DG X   4      -9.686   5.114  19.391  1.00 76.45           C
ATOM    635  P    DC X   5     -10.865  -0.439  17.208  1.00 76.68           P
ATOM    636 OP1   DC X   5     -11.623  -1.320  16.292  1.00 72.50           O
ATOM    637 OP2   DC X   5     -10.423  -0.960  18.511  1.00 73.17           O
ATOM    638 O5'   DC X   5      -9.590   0.142  16.449  1.00 76.72           O
ATOM    639 C5'   DC X   5      -8.868  -0.665  15.523  1.00 77.26           C
ATOM    640 C4'   DC X   5      -7.379  -0.437  15.663  1.00 76.86           C
ATOM    641 O4'   DC X   5      -7.066   0.954  15.445  1.00 78.81           O
ATOM    642 C3'   DC X   5      -6.784  -0.798  17.035  1.00 76.41           C
ATOM    643 O3'   DC X   5      -5.485  -1.364  16.858  1.00 74.68           O
ATOM    644 C2'   DC X   5      -6.658   0.568  17.703  1.00 73.97           C
ATOM    645 C1'   DC X   5      -6.256   1.414  16.502  1.00 74.87           C
ATOM    646 N1    DC X   5      -6.478   2.858  16.693  1.00 77.22           N
ATOM    647 C2    DC X   5      -5.444   3.626  17.229  1.00 77.00           C
ATOM    648 O2    DC X   5      -4.382   3.083  17.538  1.00 78.68           O
ATOM    649 N3    DC X   5      -5.641   4.948  17.409  1.00 78.82           N
ATOM    650 C4    DC X   5      -6.812   5.505  17.068  1.00 78.87           C
ATOM    651 N4    DC X   5      -6.962   6.816  17.263  1.00 79.31           N
ATOM    652 C5    DC X   5      -7.875   4.737  16.523  1.00 79.23           C
ATOM    653 C6    DC X   5      -7.661   3.430  16.342  1.00 79.43           C
ATOM    654  P    DG X   6      -5.272  -2.985  16.791  1.00 74.06           P
ATOM    655 OP1   DG X   6      -6.250  -3.686  17.649  1.00 71.31           O
ATOM    656 OP2   DG X   6      -3.816  -3.198  16.990  1.00 74.98           O
ATOM    657 O5'   DG X   6      -5.624  -3.311  15.255  1.00 74.17           O
ATOM    658 C5'   DG X   6      -4.775  -2.840  14.217  1.00 73.18           C
ATOM    659 C4'   DG X   6      -5.393  -3.156  12.875  1.00 73.64           C
ATOM    660 O4'   DG X   6      -6.683  -2.544  12.795  1.00 73.76           O
ATOM    661 C3'   DG X   6      -4.585  -2.616  11.694  1.00 73.53           C
ATOM    662 O3'   DG X   6      -3.760  -3.670  11.186  1.00 72.33           O
ATOM    663 C2'   DG X   6      -5.651  -2.199  10.689  1.00 71.94           C
ATOM    664 C1'   DG X   6      -6.909  -2.020  11.502  1.00 72.70           C
ATOM    665 N9    DG X   6      -7.369  -0.654  11.687  1.00 73.71           N
ATOM    666 C8    DG X   6      -8.625  -0.162  11.373  1.00 71.27           C
ATOM    667 N7    DG X   6      -8.779   1.093  11.667  1.00 75.43           N
ATOM    668 C5    DG X   6      -7.559   1.466  12.219  1.00 78.19           C
ATOM    669 C6    DG X   6      -7.130   2.712  12.728  1.00 76.17           C
ATOM    670 O6    DG X   6      -7.775   3.762  12.799  1.00 75.56           O
ATOM    671 N1    DG X   6      -5.809   2.669  13.187  1.00 77.66           N
ATOM    672 C2    DG X   6      -5.013   1.563  13.158  1.00 77.42           C
ATOM    673 N2    DG X   6      -3.772   1.709  13.647  1.00 75.63           N
ATOM    674 N3    DG X   6      -5.409   0.380  12.685  1.00 75.34           N
ATOM    675 C4    DG X   6      -6.677   0.401  12.238  1.00 75.12           C
ATOM    676  P    DC X   7      -2.176  -3.518  11.061  1.00 76.38           P
ATOM    677 OP1   DC X   7      -1.689  -4.672  10.270  1.00 73.55           O
ATOM    678 OP2   DC X   7      -1.600  -3.266  12.394  1.00 74.23           O
ATOM    679 O5'   DC X   7      -2.021  -2.191  10.187  1.00 76.31           O
ATOM    680 C5'   DC X   7      -0.907  -2.017   9.321  1.00 76.75           C
ATOM    681 C4'   DC X   7      -0.376  -0.601   9.414  1.00 74.48           C
ATOM    682 O4'   DC X   7      -1.387   0.340   8.978  1.00 77.00           O
ATOM    683 C3'   DC X   7       0.050  -0.147  10.818  1.00 75.04           C
ATOM    684 O3'   DC X   7       1.206   0.663  10.727  1.00 74.05           O
ATOM    685 C2'   DC X   7      -1.143   0.707  11.265  1.00 74.72           C
ATOM    686 C1'   DC X   7      -1.513   1.354   9.936  1.00 74.95           C
ATOM    687 N1    DC X   7      -2.898   1.878   9.895  1.00 76.51           N
ATOM    688 C2    DC X   7      -3.129   3.205  10.250  1.00 76.25           C
ATOM    689 O2    DC X   7      -2.177   3.915  10.600  1.00 78.20           O
ATOM    690 N3    DC X   7      -4.391   3.686  10.219  1.00 78.85           N
ATOM    691 C4    DC X   7      -5.397   2.890   9.839  1.00 78.18           C
ATOM    692 N4    DC X   7      -6.622   3.399   9.816  1.00 78.69           N
ATOM    693 C5    DC X   7      -5.180   1.536   9.479  1.00 78.78           C
ATOM    694 C6    DC X   7      -3.932   1.076   9.509  1.00 78.75           C
ATOM    695  P    DG X   8       2.701   0.000  10.932  1.00 72.09           P
ATOM    696 OP1   DG X   8       2.650  -1.155  11.861  1.00 70.14           O
ATOM    697 OP2   DG X   8       3.595   1.138  11.231  1.00 73.79           O
ATOM    698 O5'   DG X   8       3.063  -0.542   9.467  1.00 72.24           O
ATOM    699 C5'   DG X   8       3.234   0.375   8.387  1.00 72.72           C
ATOM    700 C4'   DG X   8       3.407  -0.388   7.095  1.00 71.92           C
ATOM    701 O4'   DG X   8       2.292  -1.253   6.912  1.00 73.05           O
ATOM    702 C3'   DG X   8       3.460   0.510   5.868  1.00 73.52           C
ATOM    703 O3'   DG X   8       4.833   0.763   5.546  1.00 73.87           O
ATOM    704 C2'   DG X   8       2.773  -0.320   4.784  1.00 72.94           C
ATOM    705 C1'   DG X   8       1.915  -1.306   5.546  1.00 73.38           C
ATOM    706 N9    DG X   8       0.471  -1.084   5.519  1.00 73.74           N
ATOM    707 C8    DG X   8      -0.490  -2.011   5.170  1.00 71.66           C
ATOM    708 N7    DG X   8      -1.697  -1.560   5.263  1.00 75.48           N
ATOM    709 C5    DG X   8      -1.544  -0.258   5.702  1.00 78.57           C
ATOM    710 C6    DG X   8      -2.524   0.729   5.986  1.00 76.34           C
ATOM    711 O6    DG X   8      -3.749   0.630   5.903  1.00 76.12           O
ATOM    712 N1    DG X   8      -1.948   1.934   6.406  1.00 77.83           N
ATOM    713 C2    DG X   8      -0.606   2.143   6.528  1.00 77.64           C
ATOM    714 N2    DG X   8      -0.231   3.351   6.941  1.00 75.85           N
ATOM    715 N3    DG X   8       0.319   1.225   6.277  1.00 76.32           N
ATOM    716 C4    DG X   8      -0.215   0.058   5.867  1.00 75.92           C
ATOM    717  P    DC X   9       5.426   2.250   5.481  1.00 76.02           P
ATOM    718 OP1   DC X   9       6.786   2.153   4.911  1.00 73.79           O
ATOM    719 OP2   DC X   9       5.222   2.909   6.786  1.00 74.75           O
ATOM    720 O5'   DC X   9       4.469   2.967   4.407  1.00 75.91           O
ATOM    721 C5'   DC X   9       4.960   4.029   3.594  1.00 76.26           C
ATOM    722 C4'   DC X   9       3.925   5.121   3.456  1.00 73.46           C
ATOM    723 O4'   DC X   9       2.743   4.601   2.817  1.00 76.24           O
ATOM    724 C3'   DC X   9       3.448   5.746   4.775  1.00 75.22           C
ATOM    725 O3'   DC X   9       3.234   7.143   4.593  1.00 74.77           O
ATOM    726 C2'   DC X   9       2.109   5.046   5.010  1.00 75.24           C
ATOM    727 C1'   DC X   9       1.615   4.944   3.567  1.00 75.18           C
ATOM    728 N1    DC X   9       0.565   3.921   3.370  1.00 76.64           N
ATOM    729 C2    DC X   9      -0.772   4.283   3.482  1.00 76.48           C
ATOM    730 O2    DC X   9      -1.058   5.456   3.750  1.00 78.14           O
ATOM    731 N3    DC X   9      -1.720   3.347   3.311  1.00 79.05           N
ATOM    732 C4    DC X   9      -1.378   2.087   3.024  1.00 77.96           C
ATOM    733 N4    DC X   9      -2.346   1.196   2.859  1.00 78.56           N
ATOM    734 C5    DC X   9      -0.021   1.690   2.904  1.00 78.75           C
ATOM    735 C6    DC X   9       0.915   2.633   3.075  1.00 78.85           C
ATOM    736  P    DG X  10       4.398   8.213   4.960  1.00 71.37           P
ATOM    737 OP1   DG X  10       5.152   7.774   6.161  1.00 69.78           O
ATOM    738 OP2   DG X  10       3.730   9.532   4.957  1.00 73.83           O
ATOM    739 O5'   DG X  10       5.394   8.161   3.701  1.00 71.02           O
ATOM    740 C5'   DG X  10       4.972   8.631   2.429  1.00 70.35           C
ATOM    741 C4'   DG X  10       6.022   8.311   1.383  1.00 69.23           C
ATOM    742 O4'   DG X  10       6.278   6.911   1.360  1.00 69.86           O
ATOM    743 C3'   DG X  10       5.586   8.691  -0.028  1.00 70.10           C
ATOM    744 O3'   DG X  10       6.087   9.993  -0.336  1.00 69.87           O
ATOM    745 C2'   DG X  10       6.238   7.620  -0.900  1.00 69.46           C
ATOM    746 C1'   DG X  10       6.476   6.457   0.033  1.00 70.50           C
ATOM    747 N9    DG X  10       5.602   5.294  -0.133  1.00 71.61           N
ATOM    748 C8    DG X  10       6.016   3.986  -0.313  1.00 69.02           C
ATOM    749 N7    DG X  10       5.035   3.145  -0.396  1.00 73.82           N
ATOM    750 C5    DG X  10       3.894   3.925  -0.259  1.00 76.93           C
ATOM    751 C6    DG X  10       2.525   3.562  -0.262  1.00 74.42           C
ATOM    752 O6    DG X  10       2.043   2.429  -0.381  1.00 74.47           O
ATOM    753 N1    DG X  10       1.688   4.665  -0.098  1.00 76.45           N
ATOM    754 C2    DG X  10       2.121   5.951   0.047  1.00 76.24           C
ATOM    755 N2    DG X  10       1.167   6.884   0.193  1.00 74.68           N
ATOM    756 N3    DG X  10       3.400   6.298   0.059  1.00 74.25           N
ATOM    757 C4    DG X  10       4.228   5.257  -0.098  1.00 73.62           C
ATOM    758  P    DC X  11       5.070  11.133  -0.821  1.00 72.13           P
ATOM    759 OP1   DC X  11       5.887  12.314  -1.149  1.00 69.26           O
ATOM    760 OP2   DC X  11       3.963  11.246   0.151  1.00 69.39           O
ATOM    761 O5'   DC X  11       4.486  10.514  -2.169  1.00 72.62           O
ATOM    762 C5'   DC X  11       4.018  11.361  -3.220  1.00 73.86           C
ATOM    763 C4'   DC X  11       2.641  10.938  -3.682  1.00 69.17           C
ATOM    764 O4'   DC X  11       2.681   9.594  -4.210  1.00 72.93           O
ATOM    765 C3'   DC X  11       1.555  10.934  -2.591  1.00 70.93           C
ATOM    766 O3'   DC X  11       0.325  11.391  -3.142  1.00 71.75           O
ATOM    767 C2'   DC X  11       1.434   9.447  -2.247  1.00 72.37           C
ATOM    768 C1'   DC X  11       1.641   8.850  -3.632  1.00 72.20           C
ATOM    769 N1    DC X  11       2.018   7.424  -3.621  1.00 72.45           N
ATOM    770 C2    DC X  11       1.015   6.456  -3.667  1.00 72.61           C
ATOM    771 O2    DC X  11      -0.165   6.817  -3.717  1.00 74.62           O
ATOM    772 N3    DC X  11       1.353   5.153  -3.641  1.00 75.16           N
ATOM    773 C4    DC X  11       2.636   4.802  -3.578  1.00 74.45           C
ATOM    774 N4    DC X  11       2.928   3.509  -3.558  1.00 75.45           N
ATOM    775 C5    DC X  11       3.679   5.767  -3.529  1.00 75.23           C
ATOM    776 C6    DC X  11       3.326   7.052  -3.554  1.00 75.33           C
ATOM    777  P    DG X  12      -0.151  12.935  -2.962  1.00 70.50           P
ATOM    778 OP1   DG X  12       0.369  13.496  -1.691  1.00 68.65           O
ATOM    779 OP2   DG X  12      -1.608  12.956  -3.238  1.00 71.88           O
ATOM    780 O5'   DG X  12       0.593  13.660  -4.171  1.00 70.67           O
ATOM    781 C5'   DG X  12       0.270  13.341  -5.526  1.00 68.66           C
ATOM    782 C4'   DG X  12       1.238  14.033  -6.465  1.00 67.61           C
ATOM    783 O4'   DG X  12       2.572  13.639  -6.147  1.00 67.78           O
ATOM    784 C3'   DG X  12       1.034  13.661  -7.932  1.00 67.01           C
ATOM    785 O3'   DG X  12       0.225  14.664  -8.547  1.00 67.24           O
ATOM    786 C2'   DG X  12       2.448  13.662  -8.509  1.00 66.20           C
ATOM    787 C1'   DG X  12       3.349  13.454  -7.314  1.00 67.68           C
ATOM    788 N9    DG X  12       3.974  12.143  -7.196  1.00 69.97           N
ATOM    789 C8    DG X  12       5.316  11.905  -7.024  1.00 67.21           C
ATOM    790 N7    DG X  12       5.599  10.646  -6.917  1.00 71.47           N
ATOM    791 C5    DG X  12       4.377  10.001  -7.017  1.00 74.86           C
ATOM    792 C6    DG X  12       4.053   8.621  -6.968  1.00 73.01           C
ATOM    793 O6    DG X  12       4.820   7.671  -6.819  1.00 72.47           O
ATOM    794 N1    DG X  12       2.681   8.393  -7.113  1.00 74.48           N
ATOM    795 C2    DG X  12       1.752   9.381  -7.284  1.00 74.00           C
ATOM    796 N2    DG X  12       0.470   8.976  -7.405  1.00 72.11           N
ATOM    797 N3    DG X  12       2.045  10.678  -7.324  1.00 71.18           N
ATOM    798 C4    DG X  12       3.356  10.917  -7.191  1.00 70.98           C
ATOM    799  P    DC X  13      -1.080  14.297  -9.381  1.00 72.27           P
ATOM    800 OP1   DC X  13      -1.546  15.528 -10.058  1.00 69.55           O
ATOM    801 OP2   DC X  13      -2.016  13.549  -8.517  1.00 70.04           O
ATOM    802 O5'   DC X  13      -0.513  13.282 -10.486  1.00 71.27           O
ATOM    803 C5'   DC X  13      -1.179  13.156 -11.736  1.00 71.84           C
ATOM    804 C4'   DC X  13      -1.365  11.698 -12.094  1.00 68.07           C
ATOM    805 O4'   DC X  13      -0.084  11.055 -12.273  1.00 70.92           O
ATOM    806 C3'   DC X  13      -2.123  10.853 -11.063  1.00 69.02           C
ATOM    807 O3'   DC X  13      -2.966   9.924 -11.729  1.00 69.55           O
ATOM    808 C2'   DC X  13      -0.988  10.103 -10.350  1.00 69.00           C
ATOM    809 C1'   DC X  13      -0.068   9.855 -11.534  1.00 70.18           C
ATOM    810 N1    DC X  13       1.317   9.546 -11.149  1.00 70.75           N
ATOM    811 C2    DC X  13       1.674   8.217 -10.949  1.00 70.74           C
ATOM    812 O2    DC X  13       0.829   7.332 -11.085  1.00 72.11           O
ATOM    813 N3    DC X  13       2.943   7.930 -10.594  1.00 72.87           N
ATOM    814 C4    DC X  13       3.841   8.912 -10.436  1.00 72.25           C
ATOM    815 N4    DC X  13       5.070   8.587 -10.091  1.00 73.22           N
ATOM    816 C5    DC X  13       3.493  10.276 -10.646  1.00 73.42           C
ATOM    817 C6    DC X  13       2.236  10.543 -10.993  1.00 73.16           C
ATOM    818  P    DG X  14      -4.541  10.236 -11.973  1.00 68.45           P
ATOM    819 OP1   DG X  14      -5.105  10.996 -10.832  1.00 65.95           O
ATOM    820 OP2   DG X  14      -5.155   8.957 -12.401  1.00 68.13           O
ATOM    821 O5'   DG X  14      -4.502  11.191 -13.253  1.00 68.97           O
ATOM    822 C5'   DG X  14      -4.080  10.699 -14.522  1.00 66.34           C
ATOM    823 C4'   DG X  14      -3.971  11.847 -15.500  1.00 66.20           C
ATOM    824 O4'   DG X  14      -3.027  12.790 -14.998  1.00 65.17           O
ATOM    825 C3'   DG X  14      -3.469  11.429 -16.880  1.00 65.32           C
ATOM    826 O3'   DG X  14      -4.602  11.284 -17.749  1.00 63.70           O
ATOM    827 C2'   DG X  14      -2.589  12.594 -17.316  1.00 63.34           C
ATOM    828 C1'   DG X  14      -2.245  13.332 -16.046  1.00 65.32           C
ATOM    829 N9    DG X  14      -0.866  13.250 -15.597  1.00 67.56           N
ATOM    830 C8    DG X  14      -0.057  14.314 -15.312  1.00 64.79           C
ATOM    831 N7    DG X  14       1.134  13.975 -14.900  1.00 69.30           N
ATOM    832 C5    DG X  14       1.097  12.584 -14.923  1.00 73.10           C
ATOM    833 C6    DG X  14       2.102  11.651 -14.576  1.00 71.27           C
ATOM    834 O6    DG X  14       3.247  11.879 -14.166  1.00 70.00           O
ATOM    835 N1    DG X  14       1.666  10.327 -14.743  1.00 72.38           N
ATOM    836 C2    DG X  14       0.423   9.969 -15.187  1.00 71.66           C
ATOM    837 N2    DG X  14       0.179   8.653 -15.286  1.00 69.71           N
ATOM    838 N3    DG X  14      -0.519  10.839 -15.509  1.00 69.33           N
ATOM    839 C4    DG X  14      -0.121  12.123 -15.349  1.00 69.55           C
ATOM    840  P    DC X  15      -4.841  10.028 -18.691  1.00 69.61           P
ATOM    841 OP1   DC X  15      -5.759  10.455 -19.781  1.00 66.60           O
ATOM    842 OP2   DC X  15      -5.196   8.862 -17.868  1.00 67.02           O
ATOM    843 O5'   DC X  15      -3.395   9.762 -19.318  1.00 68.51           O
ATOM    844 C5'   DC X  15      -3.299   9.062 -20.554  1.00 68.24           C
ATOM    845 C4'   DC X  15      -2.134   8.096 -20.516  1.00 67.15           C
ATOM    846 O4'   DC X  15      -0.882   8.820 -20.477  1.00 68.67           O
ATOM    847 C3'   DC X  15      -2.117   7.128 -19.322  1.00 68.13           C
ATOM    848 O3'   DC X  15      -1.692   5.841 -19.754  1.00 66.77           O
ATOM    849 C2'   DC X  15      -1.040   7.751 -18.413  1.00 65.73           C
ATOM    850 C1'   DC X  15      -0.078   8.279 -19.463  1.00 66.78           C
ATOM    851 N1    DC X  15       0.827   9.327 -18.959  1.00 68.89           N
ATOM    852 C2    DC X  15       2.068   8.954 -18.470  1.00 68.67           C
ATOM    853 O2    DC X  15       2.392   7.767 -18.456  1.00 69.25           O
ATOM    854 N3    DC X  15       2.906   9.914 -18.006  1.00 70.07           N
ATOM    855 C4    DC X  15       2.528  11.196 -18.026  1.00 69.81           C
ATOM    856 N4    DC X  15       3.376  12.105 -17.558  1.00 70.08           N
ATOM    857 C5    DC X  15       1.252  11.589 -18.522  1.00 70.46           C
ATOM    858 C6    DC X  15       0.442  10.630 -18.978  1.00 70.26           C
ATOM    859  P    DG X  16      -2.806   4.731 -20.112  1.00 65.98           P
ATOM    860 OP1   DG X  16      -3.770   4.664 -18.990  1.00 63.82           O
ATOM    861 OP2   DG X  16      -2.088   3.493 -20.528  1.00 67.03           O
ATOM    862 O5'   DG X  16      -3.537   5.325 -21.388  1.00 65.05           O
ATOM    863 C5'   DG X  16      -2.962   5.195 -22.688  1.00 64.71           C
ATOM    864 C4'   DG X  16      -3.887   5.802 -23.700  1.00 65.94           C
ATOM    865 O4'   DG X  16      -3.969   7.214 -23.485  1.00 63.47           O
ATOM    866 C3'   DG X  16      -3.438   5.608 -25.144  1.00 66.14           C
ATOM    867 O3'   DG X  16      -4.563   5.492 -26.020  1.00 62.21           O
ATOM    868 C2'   DG X  16      -2.707   6.917 -25.441  1.00 62.33           C
ATOM    869 C1'   DG X  16      -3.507   7.913 -24.637  1.00 63.21           C
ATOM    870 N9    DG X  16      -2.771   9.077 -24.163  1.00 65.24           N
ATOM    871 C8    DG X  16      -3.225  10.368 -24.105  1.00 62.06           C
ATOM    872 N7    DG X  16      -2.350  11.204 -23.612  1.00 65.12           N
ATOM    873 C5    DG X  16      -1.246  10.416 -23.334  1.00 68.14           C
ATOM    874 C6    DG X  16       0.013  10.770 -22.789  1.00 66.46           C
ATOM    875 O6    DG X  16       0.399  11.895 -22.437  1.00 64.55           O
ATOM    876 N1    DG X  16       0.857   9.666 -22.662  1.00 66.76           N
ATOM    877 C2    DG X  16       0.527   8.377 -23.028  1.00 66.35           C
ATOM    878 N2    DG X  16       1.475   7.447 -22.835  1.00 65.37           N
ATOM    879 N3    DG X  16      -0.647   8.039 -23.536  1.00 64.87           N
ATOM    880 C4    DG X  16      -1.485   9.097 -23.654  1.00 66.06           C
ATOM    881 OP3   DC Y   1      11.293  11.237 -21.885  1.00 55.19           O
ATOM    882  P    DC Y   1      10.389  11.347 -20.821  1.00 58.84           P
ATOM    883 OP1   DC Y   1       9.562  12.533 -21.037  1.00 53.28           O
ATOM    884 OP2   DC Y   1      10.969  11.391 -19.477  1.00 55.37           O
ATOM    885 O5'   DC Y   1       9.387  10.068 -20.718  1.00 58.09           O
ATOM    886 C5'   DC Y   1       9.673   9.075 -19.734  1.00 61.83           C
ATOM    887 C4'   DC Y   1       8.613   8.005 -19.745  1.00 64.86           C
ATOM    888 O4'   DC Y   1       7.333   8.616 -19.475  1.00 63.68           O
ATOM    889 C3'   DC Y   1       8.454   7.260 -21.076  1.00 66.41           C
ATOM    890 O3'   DC Y   1       8.136   5.884 -20.825  1.00 63.75           O
ATOM    891 C2'   DC Y   1       7.289   7.987 -21.722  1.00 62.47           C
ATOM    892 C1'   DC Y   1       6.437   8.319 -20.514  1.00 64.35           C
ATOM    893 N1    DC Y   1       5.551   9.483 -20.711  1.00 65.47           N
ATOM    894 C2    DC Y   1       4.284   9.283 -21.253  1.00 63.92           C
ATOM    895 O2    DC Y   1       3.920   8.135 -21.552  1.00 65.00           O
ATOM    896 N3    DC Y   1       3.474  10.354 -21.438  1.00 65.75           N
ATOM    897 C4    DC Y   1       3.895  11.573 -21.102  1.00 65.11           C
ATOM    898 N4    DC Y   1       3.062  12.605 -21.300  1.00 64.71           N
ATOM    899 C5    DC Y   1       5.185  11.806 -20.544  1.00 64.94           C
ATOM    900 C6    DC Y   1       5.974  10.736 -20.369  1.00 64.99           C
ATOM    901  P    DG Y   2       9.313   4.762 -20.794  1.00 64.88           P
ATOM    902 OP1   DG Y   2      10.457   5.142 -21.668  1.00 61.41           O
ATOM    903 OP2   DG Y   2       8.605   3.487 -21.015  1.00 63.75           O
ATOM    904 O5'   DG Y   2       9.816   4.800 -19.278  1.00 65.82           O
ATOM    905 C5'   DG Y   2       8.916   4.488 -18.221  1.00 65.77           C
ATOM    906 C4'   DG Y   2       9.576   4.770 -16.879  1.00 67.54           C
ATOM    907 O4'   DG Y   2       9.949   6.149 -16.812  1.00 67.72           O
ATOM    908 C3'   DG Y   2       8.655   4.524 -15.690  1.00 69.14           C
ATOM    909 O3'   DG Y   2       8.914   3.213 -15.185  1.00 68.09           O
ATOM    910 C2'   DG Y   2       9.042   5.603 -14.692  1.00 69.08           C
ATOM    911 C1'   DG Y   2       9.712   6.675 -15.517  1.00 71.12           C
ATOM    912 N9    DG Y   2       8.969   7.918 -15.702  1.00 71.04           N
ATOM    913 C8    DG Y   2       9.419   9.192 -15.434  1.00 68.91           C
ATOM    914 N7    DG Y   2       8.567  10.116 -15.738  1.00 72.94           N
ATOM    915 C5    DG Y   2       7.472   9.433 -16.243  1.00 76.27           C
ATOM    916 C6    DG Y   2       6.237   9.908 -16.734  1.00 73.46           C
ATOM    917 O6    DG Y   2       5.859  11.081 -16.831  1.00 71.95           O
ATOM    918 N1    DG Y   2       5.407   8.873 -17.153  1.00 73.82           N
ATOM    919 C2    DG Y   2       5.728   7.542 -17.096  1.00 74.02           C
ATOM    920 N2    DG Y   2       4.799   6.686 -17.544  1.00 73.73           N
ATOM    921 N3    DG Y   2       6.887   7.087 -16.639  1.00 74.31           N
ATOM    922 C4    DG Y   2       7.707   8.063 -16.230  1.00 73.73           C
ATOM    923  P    DC Y   3       7.777   2.116 -15.065  1.00 70.54           P
ATOM    924 OP1   DC Y   3       8.346   0.944 -14.365  1.00 68.00           O
ATOM    925 OP2   DC Y   3       7.167   1.935 -16.399  1.00 68.55           O
ATOM    926 O5'   DC Y   3       6.706   2.820 -14.116  1.00 70.26           O
ATOM    927 C5'   DC Y   3       5.785   2.033 -13.361  1.00 71.10           C
ATOM    928 C4'   DC Y   3       4.380   2.562 -13.540  1.00 69.25           C
ATOM    929 O4'   DC Y   3       4.286   3.915 -13.038  1.00 71.81           O
ATOM    930 C3'   DC Y   3       3.864   2.600 -14.986  1.00 70.70           C
ATOM    931 O3'   DC Y   3       2.485   2.232 -15.020  1.00 70.34           O
ATOM    932 C2'   DC Y   3       4.003   4.090 -15.341  1.00 70.04           C
ATOM    933 C1'   DC Y   3       3.651   4.712 -14.006  1.00 70.93           C
ATOM    934 N1    DC Y   3       4.121   6.105 -13.856  1.00 71.71           N
ATOM    935 C2    DC Y   3       3.260   7.139 -14.209  1.00 71.84           C
ATOM    936 O2    DC Y   3       2.125   6.868 -14.635  1.00 73.23           O
ATOM    937 N3    DC Y   3       3.681   8.424 -14.087  1.00 74.00           N
ATOM    938 C4    DC Y   3       4.908   8.675 -13.632  1.00 73.57           C
ATOM    939 N4    DC Y   3       5.291   9.943 -13.529  1.00 73.96           N
ATOM    940 C5    DC Y   3       5.805   7.629 -13.272  1.00 74.04           C
ATOM    941 C6    DC Y   3       5.372   6.373 -13.395  1.00 73.92           C
ATOM    942  P    DG Y   4       2.078   0.695 -15.399  1.00 73.04           P
ATOM    943 OP1   DG Y   4       3.076   0.095 -16.319  1.00 71.29           O
ATOM    944 OP2   DG Y   4       0.658   0.737 -15.786  1.00 74.50           O
ATOM    945 O5'   DG Y   4       2.195  -0.041 -13.997  1.00 72.65           O
ATOM    946 C5'   DG Y   4       1.331   0.317 -12.922  1.00 71.76           C
ATOM    947 C4'   DG Y   4       1.745  -0.403 -11.666  1.00 71.23           C
ATOM    948 O4'   DG Y   4       3.113  -0.098 -11.369  1.00 72.14           O
ATOM    949 C3'   DG Y   4       0.945   0.022 -10.438  1.00 72.30           C
ATOM    950 O3'   DG Y   4      -0.127  -0.906 -10.253  1.00 71.88           O
ATOM    951 C2'   DG Y   4       1.959  -0.069  -9.298  1.00 71.43           C
ATOM    952 C1'   DG Y   4       3.307   0.054  -9.981  1.00 71.67           C
ATOM    953 N9    DG Y   4       4.024   1.315  -9.803  1.00 73.06           N
ATOM    954 C8    DG Y   4       5.319   1.458  -9.363  1.00 71.01           C
ATOM    955 N7    DG Y   4       5.721   2.681  -9.319  1.00 74.59           N
ATOM    956 C5    DG Y   4       4.636   3.415  -9.765  1.00 77.42           C
ATOM    957 C6    DG Y   4       4.473   4.812  -9.937  1.00 75.76           C
ATOM    958 O6    DG Y   4       5.314   5.717  -9.727  1.00 75.36           O
ATOM    959 N1    DG Y   4       3.202   5.151 -10.415  1.00 77.15           N
ATOM    960 C2    DG Y   4       2.212   4.242 -10.682  1.00 76.62           C
ATOM    961 N2    DG Y   4       1.055   4.746 -11.132  1.00 74.87           N
ATOM    962 N3    DG Y   4       2.346   2.933 -10.525  1.00 74.72           N
ATOM    963 C4    DG Y   4       3.569   2.586 -10.071  1.00 74.55           C
ATOM    964  P    DC Y   5      -1.636  -0.377 -10.145  1.00 72.74           P
ATOM    965 OP1   DC Y   5      -2.517  -1.547  -9.928  1.00 70.60           O
ATOM    966 OP2   DC Y   5      -1.905   0.538 -11.276  1.00 70.39           O
ATOM    967 O5'   DC Y   5      -1.595   0.504  -8.800  1.00 72.99           O
ATOM    968 C5'   DC Y   5      -2.718   0.568  -7.937  1.00 73.87           C
ATOM    969 C4'   DC Y   5      -2.986   2.003  -7.535  1.00 71.17           C
ATOM    970 O4'   DC Y   5      -1.831   2.572  -6.895  1.00 74.64           O
ATOM    971 C3'   DC Y   5      -3.348   2.950  -8.684  1.00 72.60           C
ATOM    972 O3'   DC Y   5      -4.344   3.869  -8.248  1.00 73.39           O
ATOM    973 C2'   DC Y   5      -2.026   3.698  -8.921  1.00 73.51           C
ATOM    974 C1'   DC Y   5      -1.545   3.814  -7.486  1.00 74.32           C
ATOM    975 N1    DC Y   5      -0.097   4.082  -7.364  1.00 74.14           N
ATOM    976 C2    DC Y   5       0.343   5.402  -7.356  1.00 74.21           C
ATOM    977 O2    DC Y   5      -0.477   6.321  -7.453  1.00 75.48           O
ATOM    978 N3    DC Y   5       1.666   5.649  -7.249  1.00 76.32           N
ATOM    979 C4    DC Y   5       2.530   4.640  -7.150  1.00 75.53           C
ATOM    980 N4    DC Y   5       3.827   4.926  -7.051  1.00 76.11           N
ATOM    981 C5    DC Y   5       2.099   3.285  -7.161  1.00 76.20           C
ATOM    982 C6    DC Y   5       0.790   3.057  -7.262  1.00 76.25           C
ATOM    983  P    DG Y   6      -5.928   3.551  -8.515  1.00 73.62           P
ATOM    984 OP1   DG Y   6      -6.096   2.833  -9.800  1.00 71.82           O
ATOM    985 OP2   DG Y   6      -6.625   4.824  -8.272  1.00 74.10           O
ATOM    986 O5'   DG Y   6      -6.300   2.541  -7.336  1.00 73.64           O
ATOM    987 C5'   DG Y   6      -6.330   2.981  -5.973  1.00 72.23           C
ATOM    988 C4'   DG Y   6      -6.541   1.794  -5.074  1.00 71.53           C
ATOM    989 O4'   DG Y   6      -5.477   0.866  -5.244  1.00 73.50           O
ATOM    990 C3'   DG Y   6      -6.559   2.158  -3.594  1.00 72.11           C
ATOM    991 O3'   DG Y   6      -7.910   2.279  -3.175  1.00 72.58           O
ATOM    992 C2'   DG Y   6      -5.884   0.970  -2.919  1.00 72.90           C
ATOM    993 C1'   DG Y   6      -5.103   0.288  -4.007  1.00 73.21           C
ATOM    994 N9    DG Y   6      -3.648   0.381  -3.931  1.00 73.90           N
ATOM    995 C8    DG Y   6      -2.763  -0.667  -3.906  1.00 72.25           C
ATOM    996 N7    DG Y   6      -1.522  -0.303  -3.873  1.00 75.92           N
ATOM    997 C5    DG Y   6      -1.580   1.081  -3.873  1.00 78.59           C
ATOM    998 C6    DG Y   6      -0.530   2.038  -3.840  1.00 76.76           C
ATOM    999 O6    DG Y   6       0.696   1.835  -3.812  1.00 76.39           O
ATOM   1000 N1    DG Y   6      -1.015   3.349  -3.846  1.00 78.05           N
ATOM   1001 C2    DG Y   6      -2.331   3.686  -3.879  1.00 77.79           C
ATOM   1002 N2    DG Y   6      -2.615   4.997  -3.880  1.00 76.23           N
ATOM   1003 N3    DG Y   6      -3.317   2.801  -3.910  1.00 76.08           N
ATOM   1004 C4    DG Y   6      -2.879   1.523  -3.905  1.00 76.07           C
ATOM   1005  P    DC Y   7      -8.543   3.272  -2.173  1.00 76.59           P
ATOM   1006 OP1   DC Y   7      -9.298   2.400  -1.238  1.00 73.87           O
ATOM   1007 OP2   DC Y   7      -9.249   4.326  -2.891  1.00 73.38           O
ATOM   1008 O5'   DC Y   7      -7.365   3.983  -1.348  1.00 76.42           O
ATOM   1009 C5'   DC Y   7      -7.728   4.791  -0.233  1.00 75.68           C
ATOM   1010 C4'   DC Y   7      -6.608   5.749   0.117  1.00 72.98           C
ATOM   1011 O4'   DC Y   7      -5.456   5.018   0.573  1.00 76.38           O
ATOM   1012 C3'   DC Y   7      -6.124   6.647  -1.026  1.00 74.22           C
ATOM   1013 O3'   DC Y   7      -5.819   7.939  -0.517  1.00 75.08           O
ATOM   1014 C2'   DC Y   7      -4.833   5.956  -1.465  1.00 75.34           C
ATOM   1015 C1'   DC Y   7      -4.326   5.481  -0.112  1.00 75.65           C
ATOM   1016 N1    DC Y   7      -3.341   4.378  -0.202  1.00 76.13           N
ATOM   1017 C2    DC Y   7      -1.989   4.692  -0.201  1.00 75.73           C
ATOM   1018 O2    DC Y   7      -1.642   5.875  -0.130  1.00 76.56           O
ATOM   1019 N3    DC Y   7      -1.084   3.693  -0.295  1.00 77.43           N
ATOM   1020 C4    DC Y   7      -1.496   2.427  -0.376  1.00 76.28           C
ATOM   1021 N4    DC Y   7      -0.568   1.475  -0.467  1.00 76.75           N
ATOM   1022 C5    DC Y   7      -2.873   2.082  -0.377  1.00 76.97           C
ATOM   1023 C6    DC Y   7      -3.755   3.081  -0.281  1.00 76.91           C
ATOM   1024  P    DG Y   8      -6.871   9.167  -0.556  1.00 72.27           P
ATOM   1025 OP1   DG Y   8      -7.703   9.110  -1.784  1.00 70.53           O
ATOM   1026 OP2   DG Y   8      -6.091  10.392  -0.260  1.00 73.98           O
ATOM   1027 O5'   DG Y   8      -7.816   8.880   0.692  1.00 72.41           O
ATOM   1028 C5'   DG Y   8      -7.300   8.949   2.028  1.00 70.91           C
ATOM   1029 C4'   DG Y   8      -8.381   8.504   2.987  1.00 70.02           C
ATOM   1030 O4'   DG Y   8      -8.794   7.176   2.671  1.00 71.44           O
ATOM   1031 C3'   DG Y   8      -7.914   8.474   4.443  1.00 70.13           C
ATOM   1032 O3'   DG Y   8      -8.294   9.699   5.047  1.00 70.96           O
ATOM   1033 C2'   DG Y   8      -8.662   7.270   5.028  1.00 69.78           C
ATOM   1034 C1'   DG Y   8      -9.021   6.419   3.839  1.00 70.82           C
ATOM   1035 N9    DG Y   8      -8.268   5.174   3.664  1.00 72.09           N
ATOM   1036 C8    DG Y   8      -8.801   3.913   3.500  1.00 69.82           C
ATOM   1037 N7    DG Y   8      -7.904   2.991   3.323  1.00 73.96           N
ATOM   1038 C5    DG Y   8      -6.696   3.672   3.366  1.00 77.29           C
ATOM   1039 C6    DG Y   8      -5.373   3.194   3.238  1.00 75.08           C
ATOM   1040 O6    DG Y   8      -5.001   2.028   3.037  1.00 74.78           O
ATOM   1041 N1    DG Y   8      -4.428   4.211   3.348  1.00 76.61           N
ATOM   1042 C2    DG Y   8      -4.730   5.523   3.561  1.00 76.22           C
ATOM   1043 N2    DG Y   8      -3.686   6.375   3.637  1.00 74.66           N
ATOM   1044 N3    DG Y   8      -5.968   5.984   3.682  1.00 74.31           N
ATOM   1045 C4    DG Y   8      -6.901   5.022   3.578  1.00 74.19           C
ATOM   1046  P    DC Y   9      -7.901  10.292   6.420  1.00 73.68           P
ATOM   1047 OP1   DC Y   9      -8.754   9.610   7.421  1.00 71.35           O
ATOM   1048 OP2   DC Y   9      -7.940  11.756   6.311  1.00 71.91           O
ATOM   1049 O5'   DC Y   9      -6.375   9.880   6.705  1.00 73.82           O
ATOM   1050 C5'   DC Y   9      -5.762  10.364   7.908  1.00 74.36           C
ATOM   1051 C4'   DC Y   9      -4.416   9.719   8.103  1.00 71.29           C
ATOM   1052 O4'   DC Y   9      -4.574   8.312   8.345  1.00 74.72           O
ATOM   1053 C3'   DC Y   9      -3.457   9.837   6.911  1.00 72.83           C
ATOM   1054 O3'   DC Y   9      -2.122  10.028   7.393  1.00 72.89           O
ATOM   1055 C2'   DC Y   9      -3.570   8.464   6.246  1.00 72.93           C
ATOM   1056 C1'   DC Y   9      -3.723   7.597   7.490  1.00 73.52           C
ATOM   1057 N1    DC Y   9      -4.322   6.273   7.219  1.00 74.27           N
ATOM   1058 C2    DC Y   9      -3.486   5.188   6.990  1.00 74.20           C
ATOM   1059 O2    DC Y   9      -2.254   5.357   7.021  1.00 76.00           O
ATOM   1060 N3    DC Y   9      -4.025   3.988   6.729  1.00 77.22           N
ATOM   1061 C4    DC Y   9      -5.356   3.841   6.700  1.00 75.98           C
ATOM   1062 N4    DC Y   9      -5.846   2.631   6.439  1.00 76.46           N
ATOM   1063 C5    DC Y   9      -6.234   4.937   6.934  1.00 76.74           C
ATOM   1064 C6    DC Y   9      -5.681   6.121   7.191  1.00 76.73           C
ATOM   1065  P    DG Y  10      -1.509  11.487   7.588  1.00 67.51           P
ATOM   1066 OP1   DG Y  10      -2.010  12.403   6.534  1.00 65.11           O
ATOM   1067 OP2   DG Y  10      -0.051  11.278   7.742  1.00 69.05           O
ATOM   1068 O5'   DG Y  10      -2.095  11.968   9.001  1.00 69.08           O
ATOM   1069 C5'   DG Y  10      -1.746  11.286  10.211  1.00 68.81           C
ATOM   1070 C4'   DG Y  10      -2.551  11.841  11.362  1.00 68.81           C
ATOM   1071 O4'   DG Y  10      -3.943  11.726  11.071  1.00 69.25           O
ATOM   1072 C3'   DG Y  10      -2.331  11.085  12.676  1.00 68.53           C
ATOM   1073 O3'   DG Y  10      -1.328  11.760  13.445  1.00 68.63           O
ATOM   1074 C2'   DG Y  10      -3.698  11.162  13.361  1.00 67.37           C
ATOM   1075 C1'   DG Y  10      -4.681  11.378  12.231  1.00 68.97           C
ATOM   1076 N9    DG Y  10      -5.506  10.230  11.856  1.00 70.21           N
ATOM   1077 C8    DG Y  10      -6.875  10.220  11.735  1.00 67.44           C
ATOM   1078 N7    DG Y  10      -7.355   9.074  11.356  1.00 71.96           N
ATOM   1079 C5    DG Y  10      -6.236   8.266  11.230  1.00 75.14           C
ATOM   1080 C6    DG Y  10      -6.130   6.908  10.851  1.00 72.85           C
ATOM   1081 O6    DG Y  10      -7.042   6.133  10.540  1.00 72.18           O
ATOM   1082 N1    DG Y  10      -4.805   6.466  10.852  1.00 74.23           N
ATOM   1083 C2    DG Y  10      -3.729   7.234  11.172  1.00 74.14           C
ATOM   1084 N2    DG Y  10      -2.533   6.642  11.117  1.00 72.56           N
ATOM   1085 N3    DG Y  10      -3.818   8.511  11.526  1.00 72.03           N
ATOM   1086 C4    DG Y  10      -5.084   8.961  11.531  1.00 71.80           C
ATOM   1087  P    DC Y  11      -0.064  11.007  14.037  1.00 72.65           P
ATOM   1088 OP1   DC Y  11       0.643  11.951  14.926  1.00 68.76           O
ATOM   1089 OP2   DC Y  11       0.659  10.362  12.929  1.00 69.33           O
ATOM   1090 O5'   DC Y  11      -0.722   9.858  14.936  1.00 72.89           O
ATOM   1091 C5'   DC Y  11      -0.033   9.359  16.080  1.00 74.32           C
ATOM   1092 C4'   DC Y  11      -0.096   7.853  16.138  1.00 71.89           C
ATOM   1093 O4'   DC Y  11      -1.477   7.418  16.228  1.00 74.38           O
ATOM   1094 C3'   DC Y  11       0.496   7.120  14.927  1.00 72.22           C
ATOM   1095 O3'   DC Y  11       1.142   5.924  15.363  1.00 71.25           O
ATOM   1096 C2'   DC Y  11      -0.745   6.750  14.115  1.00 71.03           C
ATOM   1097 C1'   DC Y  11      -1.701   6.425  15.263  1.00 72.04           C
ATOM   1098 N1    DC Y  11      -3.121   6.442  14.876  1.00 73.42           N
ATOM   1099 C2    DC Y  11      -3.699   5.269  14.407  1.00 73.50           C
ATOM   1100 O2    DC Y  11      -3.016   4.245  14.326  1.00 75.13           O
ATOM   1101 N3    DC Y  11      -5.006   5.278  14.046  1.00 75.65           N
ATOM   1102 C4    DC Y  11      -5.714   6.402  14.144  1.00 75.31           C
ATOM   1103 N4    DC Y  11      -6.991   6.369  13.778  1.00 75.79           N
ATOM   1104 C5    DC Y  11      -5.140   7.615  14.617  1.00 75.52           C
ATOM   1105 C6    DC Y  11      -3.850   7.585  14.967  1.00 75.62           C
ATOM   1106  P    DG Y  12       2.730   5.859  15.627  1.00 71.96           P
ATOM   1107 OP1   DG Y  12       3.450   6.777  14.701  1.00 68.36           O
ATOM   1108 OP2   DG Y  12       3.071   4.425  15.657  1.00 71.24           O
ATOM   1109 O5'   DG Y  12       2.871   6.438  17.113  1.00 72.79           O
ATOM   1110 C5'   DG Y  12       2.344   5.723  18.225  1.00 71.32           C
ATOM   1111 C4'   DG Y  12       2.428   6.570  19.477  1.00 72.10           C
ATOM   1112 O4'   DG Y  12       1.700   7.781  19.271  1.00 71.19           O
ATOM   1113 C3'   DG Y  12       1.810   5.915  20.715  1.00 71.62           C
ATOM   1114 O3'   DG Y  12       2.856   5.314  21.469  1.00 68.88           O
ATOM   1115 C2'   DG Y  12       1.185   7.085  21.478  1.00 68.47           C
ATOM   1116 C1'   DG Y  12       1.009   8.167  20.447  1.00 69.86           C
ATOM   1117 N9    DG Y  12      -0.358   8.448  20.034  1.00 72.10           N
ATOM   1118 C8    DG Y  12      -0.962   9.678  20.038  1.00 68.81           C
ATOM   1119 N7    DG Y  12      -2.173   9.658  19.586  1.00 73.22           N
ATOM   1120 C5    DG Y  12      -2.398   8.328  19.263  1.00 76.59           C
ATOM   1121 C6    DG Y  12      -3.541   7.700  18.724  1.00 75.00           C
ATOM   1122 O6    DG Y  12      -4.620   8.222  18.417  1.00 73.71           O
ATOM   1123 N1    DG Y  12      -3.350   6.328  18.546  1.00 76.26           N
ATOM   1124 C2    DG Y  12      -2.202   5.663  18.849  1.00 75.26           C
ATOM   1125 N2    DG Y  12      -2.206   4.339  18.609  1.00 72.93           N
ATOM   1126 N3    DG Y  12      -1.121   6.243  19.348  1.00 72.61           N
ATOM   1127 C4    DG Y  12      -1.284   7.569  19.527  1.00 72.83           C
ATOM   1128  P    DC Y  13       2.844   3.820  21.997  1.00 76.61           P
ATOM   1129 OP1   DC Y  13       3.839   3.726  23.101  1.00 71.96           O
ATOM   1130 OP2   DC Y  13       2.970   2.947  20.832  1.00 72.35           O
ATOM   1131 O5'   DC Y  13       1.385   3.619  22.621  1.00 76.38           O
ATOM   1132 C5'   DC Y  13       1.168   2.557  23.545  1.00 76.49           C
ATOM   1133 C4'   DC Y  13      -0.176   1.914  23.316  1.00 76.07           C
ATOM   1134 O4'   DC Y  13      -1.235   2.869  23.549  1.00 77.57           O
ATOM   1135 C3'   DC Y  13      -0.415   1.349  21.904  1.00 76.14           C
ATOM   1136 O3'   DC Y  13      -1.170   0.143  21.988  1.00 74.09           O
ATOM   1137 C2'   DC Y  13      -1.266   2.443  21.258  1.00 73.50           C
ATOM   1138 C1'   DC Y  13      -2.121   2.847  22.456  1.00 75.22           C
ATOM   1139 N1    DC Y  13      -2.734   4.176  22.317  1.00 77.00           N
ATOM   1140 C2    DC Y  13      -4.009   4.261  21.766  1.00 76.78           C
ATOM   1141 O2    DC Y  13      -4.586   3.225  21.406  1.00 77.83           O
ATOM   1142 N3    DC Y  13      -4.588   5.478  21.633  1.00 78.14           N
ATOM   1143 C4    DC Y  13      -3.937   6.572  22.028  1.00 77.84           C
ATOM   1144 N4    DC Y  13      -4.533   7.738  21.874  1.00 78.26           N
ATOM   1145 C5    DC Y  13      -2.629   6.508  22.589  1.00 78.27           C
ATOM   1146 C6    DC Y  13      -2.076   5.297  22.716  1.00 78.59           C
ATOM   1147  P    DG Y  14      -0.468  -1.316  21.979  1.00 75.05           P
ATOM   1148 OP1   DG Y  14       0.725  -1.306  21.094  1.00 70.96           O
ATOM   1149 OP2   DG Y  14      -1.561  -2.282  21.740  1.00 73.78           O
ATOM   1150 O5'   DG Y  14       0.024  -1.496  23.482  1.00 75.44           O
ATOM   1151 C5'   DG Y  14      -0.917  -1.633  24.547  1.00 73.09           C
ATOM   1152 C4'   DG Y  14      -0.204  -1.557  25.879  1.00 74.41           C
ATOM   1153 O4'   DG Y  14       0.464  -0.296  25.982  1.00 73.50           O
ATOM   1154 C3'   DG Y  14      -1.146  -1.633  27.078  1.00 73.32           C
ATOM   1155 O3'   DG Y  14      -1.157  -2.981  27.544  1.00 70.79           O
ATOM   1156 C2'   DG Y  14      -0.515  -0.696  28.103  1.00 70.44           C
ATOM   1157 C1'   DG Y  14       0.390   0.211  27.300  1.00 72.41           C
ATOM   1158 N9    DG Y  14      -0.020   1.603  27.183  1.00 73.28           N
ATOM   1159 C8    DG Y  14       0.755   2.701  27.487  1.00 69.93           C
ATOM   1160 N7    DG Y  14       0.158   3.831  27.249  1.00 74.95           N
ATOM   1161 C5    DG Y  14      -1.081   3.474  26.770  1.00 78.58           C
ATOM   1162 C6    DG Y  14      -2.158   4.277  26.344  1.00 76.31           C
ATOM   1163 O6    DG Y  14      -2.224   5.514  26.310  1.00 74.41           O
ATOM   1164 N1    DG Y  14      -3.249   3.515  25.918  1.00 77.31           N
ATOM   1165 C2    DG Y  14      -3.288   2.146  25.910  1.00 76.85           C
ATOM   1166 N2    DG Y  14      -4.404   1.579  25.472  1.00 74.71           N
ATOM   1167 N3    DG Y  14      -2.272   1.379  26.304  1.00 74.60           N
ATOM   1168 C4    DG Y  14      -1.210   2.096  26.715  1.00 74.81           C
ATOM   1169  P    DC Y  15      -2.490  -3.806  27.876  1.00 80.67           P
ATOM   1170 OP1   DC Y  15      -2.131  -4.966  28.738  1.00 77.06           O
ATOM   1171 OP2   DC Y  15      -3.209  -4.047  26.615  1.00 76.60           O
ATOM   1172 O5'   DC Y  15      -3.356  -2.786  28.748  1.00 79.39           O
ATOM   1173 C5'   DC Y  15      -4.402  -3.306  29.568  1.00 78.24           C
ATOM   1174 C4'   DC Y  15      -5.624  -2.430  29.458  1.00 77.75           C
ATOM   1175 O4'   DC Y  15      -5.344  -1.120  30.010  1.00 78.69           O
ATOM   1176 C3'   DC Y  15      -6.154  -2.191  28.043  1.00 77.70           C
ATOM   1177 O3'   DC Y  15      -7.579  -2.211  28.039  1.00 75.14           O
ATOM   1178 C2'   DC Y  15      -5.651  -0.778  27.734  1.00 75.10           C
ATOM   1179 C1'   DC Y  15      -5.773  -0.145  29.109  1.00 76.70           C
ATOM   1180 N1    DC Y  15      -4.949   1.068  29.263  1.00 78.69           N
ATOM   1181 C2    DC Y  15      -5.517   2.291  28.968  1.00 78.67           C
ATOM   1182 O2    DC Y  15      -6.690   2.346  28.588  1.00 78.64           O
ATOM   1183 N3    DC Y  15      -4.770   3.410  29.102  1.00 79.03           N
ATOM   1184 C4    DC Y  15      -3.502   3.329  29.517  1.00 78.80           C
ATOM   1185 N4    DC Y  15      -2.800   4.447  29.637  1.00 78.59           N
ATOM   1186 C5    DC Y  15      -2.905   2.068  29.816  1.00 78.58           C
ATOM   1187 C6    DC Y  15      -3.659   0.975  29.684  1.00 79.25           C
ATOM   1188  P    DG Y  16      -8.359  -3.595  27.654  1.00 76.02           P
ATOM   1189 OP1   DG Y  16      -7.740  -4.156  26.415  1.00 73.48           O
ATOM   1190 OP2   DG Y  16      -9.804  -3.273  27.656  1.00 76.53           O
ATOM   1191 O5'   DG Y  16      -8.072  -4.594  28.839  1.00 74.47           O
ATOM   1192 C5'   DG Y  16      -8.733  -4.474  30.103  1.00 73.36           C
ATOM   1193 C4'   DG Y  16      -8.193  -5.508  31.046  1.00 75.23           C
ATOM   1194 O4'   DG Y  16      -6.831  -5.216  31.353  1.00 73.48           O
ATOM   1195 C3'   DG Y  16      -8.922  -5.589  32.377  1.00 75.45           C
ATOM   1196 O3'   DG Y  16      -8.930  -6.928  32.871  1.00 71.47           O
ATOM   1197 C2'   DG Y  16      -8.046  -4.735  33.284  1.00 71.45           C
ATOM   1198 C1'   DG Y  16      -6.669  -5.009  32.750  1.00 73.84           C
ATOM   1199 N9    DG Y  16      -5.694  -3.943  32.930  1.00 74.79           N
ATOM   1200 C8    DG Y  16      -4.363  -4.083  33.236  1.00 71.76           C
ATOM   1201 N7    DG Y  16      -3.722  -2.950  33.306  1.00 75.01           N
ATOM   1202 C5    DG Y  16      -4.698  -1.996  33.038  1.00 78.03           C
ATOM   1203 C6    DG Y  16      -4.595  -0.595  32.981  1.00 76.43           C
ATOM   1204 O6    DG Y  16      -3.579   0.113  33.165  1.00 73.99           O
ATOM   1205 N1    DG Y  16      -5.803   0.007  32.675  1.00 76.84           N
ATOM   1206 C2    DG Y  16      -6.981  -0.662  32.459  1.00 76.70           C
ATOM   1207 N2    DG Y  16      -8.050   0.084  32.180  1.00 74.80           N
ATOM   1208 N3    DG Y  16      -7.090  -1.981  32.510  1.00 74.79           N
ATOM   1209 C4    DG Y  16      -5.911  -2.586  32.799  1.00 75.89           C
ENDMDL                                                                          
END                                                                             
