# Supplementary material for: Control of Gene Expression by Proteins That Bind Many Alternative Nucleic Acid Structures Through the Same Domain
Source: Int J Mol Sci. 2025 Dec 26;27(1):272. doi: 10.3390/ijms27010272 (PMC12785367; doi:10.3390/ijms27010272)
Supplement: Supplementary file 1 [file ijms-27-00272-s001.zip › Figure-2G-OCT4-230-289-SOX2-43-105-2xrtel46x1-Kx3-S528133945-model-0.pdb]

TITLE fold_oct4_230_289_sox2_43_105_2xrtel46x1_kx3_s528133945_model_0.cif       
MODEL 1                                                                         
ATOM      1  N   ARG A   1      -3.156  -2.314  17.256  1.00 40.82           N
ATOM      2 CA   ARG A   1      -3.839  -1.708  18.377  1.00 43.76           C
ATOM      3  C   ARG A   1      -3.688  -0.190  18.385  1.00 46.20           C
ATOM      4  O   ARG A   1      -4.226   0.479  19.253  1.00 44.25           O
ATOM      5 CB   ARG A   1      -3.321  -2.297  19.688  1.00 44.02           C
ATOM      6 CG   ARG A   1      -3.718  -3.727  19.891  1.00 40.38           C
ATOM      7 CD   ARG A   1      -4.579  -3.895  21.122  1.00 36.07           C
ATOM      8 NE   ARG A   1      -5.989  -3.802  20.792  1.00 31.33           N
ATOM      9 CZ   ARG A   1      -6.800  -2.886  21.271  1.00 28.48           C
ATOM     10 NH1  ARG A   1      -6.332  -1.958  22.081  1.00 26.95           N
ATOM     11 NH2  ARG A   1      -8.070  -2.889  20.932  1.00 25.68           N
ATOM     12  N   LYS A   2      -2.967   0.313  17.441  1.00 46.91           N
ATOM     13 CA   LYS A   2      -2.783   1.746  17.313  1.00 47.70           C
ATOM     14  C   LYS A   2      -3.835   2.331  16.383  1.00 48.98           C
ATOM     15  O   LYS A   2      -4.330   1.652  15.484  1.00 46.37           O
ATOM     16 CB   LYS A   2      -1.384   2.057  16.795  1.00 45.15           C
ATOM     17 CG   LYS A   2      -1.024   1.331  15.516  1.00 41.32           C
ATOM     18 CD   LYS A   2       0.476   1.191  15.397  1.00 39.08           C
ATOM     19 CE   LYS A   2       0.882  -0.185  15.000  1.00 34.64           C
ATOM     20 NZ   LYS A   2       1.717  -0.178  13.782  1.00 32.80           N
ATOM     21  N   ARG A   3      -4.183   3.586  16.608  1.00 51.54           N
ATOM     22 CA   ARG A   3      -5.179   4.254  15.785  1.00 52.33           C
ATOM     23  C   ARG A   3      -4.517   5.185  14.790  1.00 53.40           C
ATOM     24  O   ARG A   3      -3.830   6.125  15.177  1.00 50.57           O
ATOM     25 CB   ARG A   3      -6.147   5.042  16.660  1.00 48.53           C
ATOM     26 CG   ARG A   3      -6.848   4.202  17.707  1.00 43.83           C
ATOM     27 CD   ARG A   3      -6.675   4.839  19.080  1.00 41.65           C
ATOM     28 NE   ARG A   3      -7.176   3.987  20.149  1.00 37.75           N
ATOM     29 CZ   ARG A   3      -6.949   4.195  21.431  1.00 35.46           C
ATOM     30 NH1  ARG A   3      -6.213   5.227  21.825  1.00 34.01           N
ATOM     31 NH2  ARG A   3      -7.448   3.385  22.336  1.00 31.55           N
ATOM     32  N   LYS A   4      -4.764   4.927  13.527  1.00 54.30           N
ATOM     33 CA   LYS A   4      -4.217   5.745  12.466  1.00 55.72           C
ATOM     34  C   LYS A   4      -4.959   5.470  11.164  1.00 56.76           C
ATOM     35  O   LYS A   4      -4.806   4.397  10.578  1.00 53.94           O
ATOM     36 CB   LYS A   4      -2.728   5.472  12.293  1.00 52.32           C
ATOM     37 CG   LYS A   4      -1.841   6.579  12.841  1.00 47.51           C
ATOM     38 CD   LYS A   4      -0.468   6.073  13.190  1.00 44.89           C
ATOM     39 CE   LYS A   4       0.354   7.170  13.798  1.00 38.38           C
ATOM     40 NZ   LYS A   4       1.766   6.751  13.992  1.00 35.74           N
ATOM     41  N   ARG A   5      -5.750   6.435  10.754  1.00 53.18           N
ATOM     42 CA   ARG A   5      -6.514   6.320   9.510  1.00 54.37           C
ATOM     43  C   ARG A   5      -7.812   5.546   9.697  1.00 56.54           C
ATOM     44  O   ARG A   5      -8.856   5.958   9.217  1.00 55.65           O
ATOM     45 CB   ARG A   5      -5.674   5.665   8.412  1.00 52.22           C
ATOM     46 CG   ARG A   5      -5.146   6.646   7.392  1.00 49.11           C
ATOM     47 CD   ARG A   5      -6.028   6.648   6.167  1.00 48.55           C
ATOM     48 NE   ARG A   5      -6.607   7.962   5.921  1.00 43.57           N
ATOM     49 CZ   ARG A   5      -7.377   8.242   4.876  1.00 41.95           C
ATOM     50 NH1  ARG A   5      -7.653   7.305   3.984  1.00 39.34           N
ATOM     51 NH2  ARG A   5      -7.870   9.451   4.726  1.00 38.17           N
ATOM     52  N   THR A   6      -7.731   4.420  10.391  1.00 60.31           N
ATOM     53 CA   THR A   6      -8.902   3.590  10.602  1.00 62.90           C
ATOM     54  C   THR A   6      -9.527   3.801  11.977  1.00 65.38           C
ATOM     55  O   THR A   6      -9.020   3.311  12.979  1.00 63.60           O
ATOM     56 CB   THR A   6      -8.554   2.118  10.421  1.00 59.77           C
ATOM     57 OG1  THR A   6      -7.241   1.872  10.899  1.00 54.64           O
ATOM     58 CG2  THR A   6      -8.633   1.709   8.971  1.00 53.19           C
ATOM     59  N   SER A   7     -10.632   4.505  12.012  1.00 64.01           N
ATOM     60 CA   SER A   7     -11.355   4.760  13.248  1.00 65.68           C
ATOM     61  C   SER A   7     -12.765   4.198  13.151  1.00 67.42           C
ATOM     62  O   SER A   7     -13.193   3.409  13.988  1.00 66.08           O
ATOM     63 CB   SER A   7     -11.402   6.249  13.543  1.00 61.67           C
ATOM     64 OG   SER A   7     -10.111   6.752  13.786  1.00 55.10           O
ATOM     65  N   ILE A   8     -13.469   4.625  12.123  1.00 67.38           N
ATOM     66 CA   ILE A   8     -14.822   4.148  11.898  1.00 67.51           C
ATOM     67  C   ILE A   8     -14.814   2.737  11.324  1.00 68.79           C
ATOM     68  O   ILE A   8     -15.720   1.960  11.569  1.00 65.79           O
ATOM     69 CB   ILE A   8     -15.603   5.107  10.947  1.00 63.06           C
ATOM     70 CG1  ILE A   8     -14.938   5.173   9.575  1.00 60.02           C
ATOM     71 CG2  ILE A   8     -15.783   6.475  11.573  1.00 58.32           C
ATOM     72 CD1  ILE A   8     -13.744   6.088   9.470  1.00 54.62           C
ATOM     73  N   GLU A   9     -13.791   2.437  10.569  1.00 66.41           N
ATOM     74 CA   GLU A   9     -13.656   1.119   9.972  1.00 67.96           C
ATOM     75  C   GLU A   9     -13.639   0.036  11.042  1.00 69.49           C
ATOM     76  O   GLU A   9     -14.244  -1.017  10.884  1.00 66.78           O
ATOM     77 CB   GLU A   9     -12.383   1.058   9.140  1.00 63.90           C
ATOM     78 CG   GLU A   9     -12.495   1.776   7.820  1.00 59.40           C
ATOM     79 CD   GLU A   9     -11.173   1.919   7.123  1.00 55.49           C
ATOM     80 OE1  GLU A   9     -10.608   0.897   6.679  1.00 51.73           O
ATOM     81 OE2  GLU A   9     -10.687   3.054   7.021  1.00 51.86           O
ATOM     82  N   ASN A  10     -12.922   0.314  12.110  1.00 69.99           N
ATOM     83 CA   ASN A  10     -12.831  -0.631  13.215  1.00 71.03           C
ATOM     84  C   ASN A  10     -14.196  -0.844  13.861  1.00 71.93           C
ATOM     85  O   ASN A  10     -14.536  -1.954  14.268  1.00 69.48           O
ATOM     86 CB   ASN A  10     -11.832  -0.121  14.253  1.00 67.91           C
ATOM     87 CG   ASN A  10     -10.396  -0.383  13.848  1.00 64.09           C
ATOM     88 OD1  ASN A  10     -10.077  -1.442  13.323  1.00 59.35           O
ATOM     89 ND2  ASN A  10      -9.526   0.570  14.093  1.00 57.42           N
ATOM     90  N   ARG A  11     -14.939   0.235  13.948  1.00 72.17           N
ATOM     91 CA   ARG A  11     -16.261   0.181  14.558  1.00 73.06           C
ATOM     92  C   ARG A  11     -17.254  -0.568  13.672  1.00 73.32           C
ATOM     93  O   ARG A  11     -18.033  -1.388  14.157  1.00 71.44           O
ATOM     94 CB   ARG A  11     -16.757   1.597  14.816  1.00 70.93           C
ATOM     95 CG   ARG A  11     -16.946   1.893  16.296  1.00 66.35           C
ATOM     96 CD   ARG A  11     -18.352   1.506  16.732  1.00 62.64           C
ATOM     97 NE   ARG A  11     -18.560   1.797  18.137  1.00 58.50           N
ATOM     98 CZ   ARG A  11     -19.759   1.949  18.692  1.00 54.01           C
ATOM     99 NH1  ARG A  11     -20.853   1.852  17.959  1.00 51.59           N
ATOM    100 NH2  ARG A  11     -19.868   2.195  19.982  1.00 49.79           N
ATOM    101  N   VAL A  12     -17.212  -0.283  12.408  1.00 77.08           N
ATOM    102 CA   VAL A  12     -18.132  -0.901  11.457  1.00 77.44           C
ATOM    103  C   VAL A  12     -17.682  -2.299  11.044  1.00 78.66           C
ATOM    104  O   VAL A  12     -18.399  -2.989  10.317  1.00 77.42           O
ATOM    105 CB   VAL A  12     -18.301  -0.019  10.208  1.00 74.70           C
ATOM    106 CG1  VAL A  12     -18.823   1.351  10.589  1.00 68.71           C
ATOM    107 CG2  VAL A  12     -16.989   0.090   9.453  1.00 68.70           C
ATOM    108  N   ARG A  13     -16.529  -2.695  11.514  1.00 79.78           N
ATOM    109 CA   ARG A  13     -15.986  -4.009  11.179  1.00 79.43           C
ATOM    110  C   ARG A  13     -16.995  -5.112  11.450  1.00 80.07           C
ATOM    111  O   ARG A  13     -17.188  -5.994  10.615  1.00 78.66           O
ATOM    112 CB   ARG A  13     -14.712  -4.263  11.986  1.00 77.52           C
ATOM    113 CG   ARG A  13     -13.799  -5.276  11.346  1.00 70.21           C
ATOM    114 CD   ARG A  13     -12.483  -4.642  10.923  1.00 68.23           C
ATOM    115 NE   ARG A  13     -12.646  -3.695   9.831  1.00 62.88           N
ATOM    116 CZ   ARG A  13     -11.622  -3.235   9.100  1.00 59.07           C
ATOM    117 NH1  ARG A  13     -10.388  -3.637   9.349  1.00 55.23           N
ATOM    118 NH2  ARG A  13     -11.836  -2.382   8.125  1.00 54.00           N
ATOM    119  N   GLY A  14     -17.611  -5.052  12.609  1.00 80.62           N
ATOM    120 CA   GLY A  14     -18.598  -6.053  12.973  1.00 80.95           C
ATOM    121  C   GLY A  14     -19.777  -6.068  12.024  1.00 82.60           C
ATOM    122  O   GLY A  14     -20.253  -7.132  11.620  1.00 81.09           O
ATOM    123  N   ASN A  15     -20.239  -4.889  11.663  1.00 82.51           N
ATOM    124 CA   ASN A  15     -21.361  -4.763  10.739  1.00 83.08           C
ATOM    125  C   ASN A  15     -20.988  -5.278   9.360  1.00 84.35           C
ATOM    126  O   ASN A  15     -21.730  -6.039   8.741  1.00 83.55           O
ATOM    127 CB   ASN A  15     -21.797  -3.305  10.651  1.00 81.42           C
ATOM    128 CG   ASN A  15     -23.247  -3.119  11.033  1.00 77.86           C
ATOM    129 OD1  ASN A  15     -23.562  -2.674  12.129  1.00 71.39           O
ATOM    130 ND2  ASN A  15     -24.145  -3.449  10.128  1.00 70.21           N
ATOM    131  N   LEU A  16     -19.829  -4.867   8.899  1.00 82.85           N
ATOM    132 CA   LEU A  16     -19.344  -5.295   7.598  1.00 83.79           C
ATOM    133  C   LEU A  16     -19.116  -6.805   7.564  1.00 85.23           C
ATOM    134  O   LEU A  16     -19.416  -7.459   6.570  1.00 84.80           O
ATOM    135 CB   LEU A  16     -18.049  -4.560   7.262  1.00 82.91           C
ATOM    136 CG   LEU A  16     -18.226  -3.081   6.905  1.00 80.28           C
ATOM    137 CD1  LEU A  16     -16.924  -2.325   7.081  1.00 77.45           C
ATOM    138 CD2  LEU A  16     -18.728  -2.940   5.479  1.00 76.54           C
ATOM    139  N   GLU A  17     -18.594  -7.321   8.647  1.00 82.47           N
ATOM    140 CA   GLU A  17     -18.336  -8.750   8.752  1.00 82.54           C
ATOM    141  C   GLU A  17     -19.638  -9.538   8.652  1.00 84.47           C
ATOM    142  O   GLU A  17     -19.702 -10.574   7.996  1.00 83.05           O
ATOM    143 CB   GLU A  17     -17.641  -9.065  10.066  1.00 80.40           C
ATOM    144 CG   GLU A  17     -16.323  -9.790   9.880  1.00 74.05           C
ATOM    145 CD   GLU A  17     -15.590 -10.012  11.178  1.00 71.27           C
ATOM    146 OE1  GLU A  17     -14.957  -9.067  11.671  1.00 65.15           O
ATOM    147 OE2  GLU A  17     -15.652 -11.136  11.694  1.00 65.70           O
ATOM    148  N   ASN A  18     -20.660  -9.021   9.317  1.00 83.98           N
ATOM    149 CA   ASN A  18     -21.966  -9.662   9.293  1.00 84.64           C
ATOM    150  C   ASN A  18     -22.528  -9.668   7.878  1.00 85.62           C
ATOM    151  O   ASN A  18     -23.053 -10.677   7.405  1.00 84.77           O
ATOM    152 CB   ASN A  18     -22.931  -8.936  10.229  1.00 82.76           C
ATOM    153 CG   ASN A  18     -23.804  -9.886  11.013  1.00 77.48           C
ATOM    154 OD1  ASN A  18     -24.339 -10.841  10.484  1.00 70.62           O
ATOM    155 ND2  ASN A  18     -23.957  -9.621  12.296  1.00 69.10           N
ATOM    156  N   LEU A  19     -22.390  -8.539   7.218  1.00 84.81           N
ATOM    157 CA   LEU A  19     -22.862  -8.410   5.845  1.00 85.03           C
ATOM    158  C   LEU A  19     -22.051  -9.307   4.917  1.00 86.13           C
ATOM    159  O   LEU A  19     -22.602  -9.901   3.992  1.00 85.17           O
ATOM    160 CB   LEU A  19     -22.756  -6.955   5.403  1.00 84.06           C
ATOM    161 CG   LEU A  19     -23.797  -6.043   6.036  1.00 81.60           C
ATOM    162 CD1  LEU A  19     -23.322  -4.603   6.057  1.00 77.44           C
ATOM    163 CD2  LEU A  19     -25.120  -6.150   5.277  1.00 76.48           C
ATOM    164  N   PHE A  20     -20.764  -9.395   5.175  1.00 87.63           N
ATOM    165 CA   PHE A  20     -19.881 -10.238   4.383  1.00 88.05           C
ATOM    166  C   PHE A  20     -20.280 -11.698   4.521  1.00 88.55           C
ATOM    167  O   PHE A  20     -20.310 -12.434   3.537  1.00 87.61           O
ATOM    168 CB   PHE A  20     -18.432 -10.043   4.830  1.00 86.74           C
ATOM    169 CG   PHE A  20     -17.467 -10.966   4.137  1.00 85.43           C
ATOM    170 CD1  PHE A  20     -17.099 -10.730   2.822  1.00 82.73           C
ATOM    171 CD2  PHE A  20     -16.954 -12.066   4.798  1.00 82.29           C
ATOM    172 CE1  PHE A  20     -16.217 -11.586   2.178  1.00 81.06           C
ATOM    173 CE2  PHE A  20     -16.076 -12.927   4.160  1.00 80.58           C
ATOM    174 CZ   PHE A  20     -15.704 -12.680   2.849  1.00 81.16           C
ATOM    175  N   LEU A  21     -20.574 -12.104   5.739  1.00 86.78           N
ATOM    176 CA   LEU A  21     -20.982 -13.476   5.995  1.00 85.92           C
ATOM    177  C   LEU A  21     -22.263 -13.808   5.247  1.00 85.80           C
ATOM    178  O   LEU A  21     -22.436 -14.924   4.756  1.00 83.86           O
ATOM    179 CB   LEU A  21     -21.176 -13.670   7.502  1.00 84.61           C
ATOM    180 CG   LEU A  21     -19.878 -13.949   8.261  1.00 79.02           C
ATOM    181 CD1  LEU A  21     -19.964 -13.444   9.682  1.00 74.05           C
ATOM    182 CD2  LEU A  21     -19.576 -15.442   8.241  1.00 72.35           C
ATOM    183  N   GLN A  22     -23.147 -12.833   5.169  1.00 87.82           N
ATOM    184 CA   GLN A  22     -24.402 -13.003   4.447  1.00 87.38           C
ATOM    185  C   GLN A  22     -24.190 -12.883   2.947  1.00 87.51           C
ATOM    186  O   GLN A  22     -24.744 -13.650   2.167  1.00 86.17           O
ATOM    187 CB   GLN A  22     -25.410 -11.963   4.914  1.00 85.77           C
ATOM    188 CG   GLN A  22     -26.598 -12.575   5.640  1.00 80.33           C
ATOM    189 CD   GLN A  22     -27.785 -11.630   5.685  1.00 77.31           C
ATOM    190 OE1  GLN A  22     -27.852 -10.747   6.531  1.00 71.27           O
ATOM    191 NE2  GLN A  22     -28.707 -11.805   4.776  1.00 68.01           N
ATOM    192  N   CYS A  23     -23.396 -11.919   2.566  1.00 85.62           N
ATOM    193 CA   CYS A  23     -23.090 -11.676   1.160  1.00 85.75           C
ATOM    194  C   CYS A  23     -21.597 -11.429   0.977  1.00 85.42           C
ATOM    195  O   CYS A  23     -21.135 -10.291   1.105  1.00 83.30           O
ATOM    196 CB   CYS A  23     -23.886 -10.476   0.644  1.00 83.97           C
ATOM    197 SG   CYS A  23     -25.637 -10.862   0.388  1.00 79.42           S
ATOM    198  N   PRO A  24     -20.844 -12.476   0.671  1.00 88.01           N
ATOM    199 CA   PRO A  24     -19.396 -12.360   0.489  1.00 86.89           C
ATOM    200  C   PRO A  24     -19.013 -11.530  -0.721  1.00 86.23           C
ATOM    201  O   PRO A  24     -17.907 -11.002  -0.799  1.00 83.46           O
ATOM    202 CB   PRO A  24     -18.937 -13.808   0.331  1.00 85.32           C
ATOM    203 CG   PRO A  24     -20.143 -14.555  -0.126  1.00 83.44           C
ATOM    204 CD   PRO A  24     -21.321 -13.849   0.481  1.00 86.76           C
ATOM    205  N   LYS A  25     -19.945 -11.417  -1.650  1.00 86.61           N
ATOM    206 CA   LYS A  25     -19.688 -10.629  -2.854  1.00 86.56           C
ATOM    207  C   LYS A  25     -20.887  -9.743  -3.191  1.00 87.19           C
ATOM    208  O   LYS A  25     -21.675 -10.063  -4.095  1.00 84.82           O
ATOM    209 CB   LYS A  25     -19.358 -11.560  -4.014  1.00 83.79           C
ATOM    210 CG   LYS A  25     -18.287 -10.994  -4.933  1.00 77.86           C
ATOM    211 CD   LYS A  25     -18.523 -11.404  -6.388  1.00 75.16           C
ATOM    212 CE   LYS A  25     -19.440 -10.436  -7.095  1.00 69.19           C
ATOM    213 NZ   LYS A  25     -19.755 -10.913  -8.470  1.00 63.53           N
ATOM    214  N   PRO A  26     -21.041  -8.639  -2.479  1.00 87.40           N
ATOM    215 CA   PRO A  26     -22.138  -7.708  -2.717  1.00 87.19           C
ATOM    216  C   PRO A  26     -21.895  -6.845  -3.949  1.00 87.11           C
ATOM    217  O   PRO A  26     -20.757  -6.631  -4.355  1.00 85.04           O
ATOM    218 CB   PRO A  26     -22.169  -6.863  -1.447  1.00 85.75           C
ATOM    219 CG   PRO A  26     -20.765  -6.869  -0.965  1.00 84.09           C
ATOM    220 CD   PRO A  26     -20.173  -8.192  -1.379  1.00 86.19           C
ATOM    221  N   THR A  27     -22.969  -6.363  -4.522  1.00 87.42           N
ATOM    222 CA   THR A  27     -22.882  -5.506  -5.694  1.00 86.75           C
ATOM    223  C   THR A  27     -22.583  -4.068  -5.292  1.00 86.58           C
ATOM    224  O   THR A  27     -22.563  -3.738  -4.107  1.00 86.16           O
ATOM    225 CB   THR A  27     -24.185  -5.567  -6.494  1.00 86.39           C
ATOM    226 OG1  THR A  27     -25.286  -5.728  -5.615  1.00 83.76           O
ATOM    227 CG2  THR A  27     -24.160  -6.703  -7.498  1.00 81.88           C
ATOM    228  N   LEU A  28     -22.371  -3.231  -6.289  1.00 84.24           N
ATOM    229 CA   LEU A  28     -22.074  -1.828  -6.028  1.00 82.88           C
ATOM    230  C   LEU A  28     -23.223  -1.173  -5.266  1.00 83.82           C
ATOM    231  O   LEU A  28     -23.001  -0.350  -4.374  1.00 83.05           O
ATOM    232 CB   LEU A  28     -21.838  -1.094  -7.348  1.00 80.73           C
ATOM    233 CG   LEU A  28     -21.211   0.287  -7.184  1.00 75.52           C
ATOM    234 CD1  LEU A  28     -19.721   0.162  -6.934  1.00 70.43           C
ATOM    235 CD2  LEU A  28     -21.466   1.130  -8.427  1.00 67.92           C
ATOM    236  N   GLN A  29     -24.433  -1.557  -5.619  1.00 88.66           N
ATOM    237 CA   GLN A  29     -25.616  -1.030  -4.953  1.00 88.59           C
ATOM    238  C   GLN A  29     -25.631  -1.434  -3.487  1.00 88.73           C
ATOM    239  O   GLN A  29     -25.911  -0.622  -2.609  1.00 88.25           O
ATOM    240 CB   GLN A  29     -26.873  -1.540  -5.649  1.00 88.11           C
ATOM    241 CG   GLN A  29     -27.751  -0.409  -6.154  1.00 80.73           C
ATOM    242 CD   GLN A  29     -28.922  -0.911  -6.978  1.00 77.32           C
ATOM    243 OE1  GLN A  29     -28.743  -1.491  -8.048  1.00 71.32           O
ATOM    244 NE2  GLN A  29     -30.125  -0.699  -6.500  1.00 67.37           N
ATOM    245  N   GLN A  30     -25.322  -2.697  -3.250  1.00 88.94           N
ATOM    246 CA   GLN A  30     -25.274  -3.216  -1.893  1.00 88.45           C
ATOM    247  C   GLN A  30     -24.215  -2.483  -1.086  1.00 88.67           C
ATOM    248  O   GLN A  30     -24.448  -2.092   0.055  1.00 88.04           O
ATOM    249 CB   GLN A  30     -24.973  -4.715  -1.919  1.00 87.61           C
ATOM    250 CG   GLN A  30     -26.226  -5.567  -1.879  1.00 84.54           C
ATOM    251 CD   GLN A  30     -26.611  -5.940  -0.455  1.00 84.25           C
ATOM    252 OE1  GLN A  30     -27.086  -5.118   0.311  1.00 78.32           O
ATOM    253 NE2  GLN A  30     -26.392  -7.185  -0.099  1.00 75.57           N
ATOM    254  N   ILE A  31     -23.061  -2.308  -1.690  1.00 88.46           N
ATOM    255 CA   ILE A  31     -21.966  -1.594  -1.044  1.00 87.44           C
ATOM    256  C   ILE A  31     -22.381  -0.161  -0.732  1.00 87.96           C
ATOM    257  O   ILE A  31     -22.071   0.365   0.340  1.00 87.09           O
ATOM    258 CB   ILE A  31     -20.713  -1.618  -1.942  1.00 85.91           C
ATOM    259 CG1  ILE A  31     -20.157  -3.028  -2.032  1.00 82.74           C
ATOM    260 CG2  ILE A  31     -19.649  -0.658  -1.418  1.00 81.74           C
ATOM    261 CD1  ILE A  31     -19.358  -3.278  -3.290  1.00 75.69           C
ATOM    262  N   SER A  32     -23.082   0.446  -1.667  1.00 88.83           N
ATOM    263 CA   SER A  32     -23.554   1.809  -1.490  1.00 88.68           C
ATOM    264  C   SER A  32     -24.503   1.892  -0.298  1.00 89.13           C
ATOM    265  O   SER A  32     -24.441   2.842   0.492  1.00 88.34           O
ATOM    266 CB   SER A  32     -24.260   2.283  -2.755  1.00 87.76           C
ATOM    267 OG   SER A  32     -24.420   3.680  -2.755  1.00 76.98           O
ATOM    268  N   HIS A  33     -25.351   0.898  -0.179  1.00 90.81           N
ATOM    269 CA   HIS A  33     -26.305   0.849   0.925  1.00 90.64           C
ATOM    270  C   HIS A  33     -25.565   0.704   2.253  1.00 90.42           C
ATOM    271  O   HIS A  33     -25.877   1.389   3.227  1.00 89.30           O
ATOM    272 CB   HIS A  33     -27.271  -0.322   0.737  1.00 90.02           C
ATOM    273 CG   HIS A  33     -28.267  -0.088  -0.356  1.00 85.69           C
ATOM    274 ND1  HIS A  33     -28.945   1.102  -0.510  1.00 77.06           N
ATOM    275 CD2  HIS A  33     -28.701  -0.910  -1.343  1.00 74.99           C
ATOM    276 CE1  HIS A  33     -29.757   0.990  -1.554  1.00 75.25           C
ATOM    277 NE2  HIS A  33     -29.633  -0.212  -2.073  1.00 75.95           N
ATOM    278  N   ILE A  34     -24.614  -0.195   2.266  1.00 89.39           N
ATOM    279 CA   ILE A  34     -23.821  -0.427   3.470  1.00 88.27           C
ATOM    280  C   ILE A  34     -23.046   0.828   3.838  1.00 87.68           C
ATOM    281  O   ILE A  34     -23.007   1.233   5.001  1.00 86.14           O
ATOM    282 CB   ILE A  34     -22.854  -1.607   3.262  1.00 87.94           C
ATOM    283 CG1  ILE A  34     -23.627  -2.897   3.013  1.00 86.69           C
ATOM    284 CG2  ILE A  34     -21.941  -1.764   4.471  1.00 86.18           C
ATOM    285 CD1  ILE A  34     -22.829  -3.929   2.234  1.00 83.62           C
ATOM    286  N   ALA A  35     -22.431   1.435   2.841  1.00 88.76           N
ATOM    287 CA   ALA A  35     -21.655   2.652   3.060  1.00 87.72           C
ATOM    288  C   ALA A  35     -22.540   3.767   3.610  1.00 87.79           C
ATOM    289  O   ALA A  35     -22.144   4.488   4.527  1.00 86.17           O
ATOM    290 CB   ALA A  35     -21.008   3.089   1.758  1.00 86.57           C
ATOM    291  N   GLN A  36     -23.728   3.876   3.057  1.00 91.17           N
ATOM    292 CA   GLN A  36     -24.667   4.899   3.493  1.00 90.58           C
ATOM    293  C   GLN A  36     -25.157   4.618   4.910  1.00 89.81           C
ATOM    294  O   GLN A  36     -25.321   5.534   5.711  1.00 88.83           O
ATOM    295 CB   GLN A  36     -25.846   4.949   2.527  1.00 90.09           C
ATOM    296 CG   GLN A  36     -26.485   6.323   2.462  1.00 82.01           C
ATOM    297 CD   GLN A  36     -27.642   6.362   1.484  1.00 78.36           C
ATOM    298 OE1  GLN A  36     -28.749   5.943   1.808  1.00 73.27           O
ATOM    299 NE2  GLN A  36     -27.403   6.862   0.293  1.00 69.18           N
ATOM    300  N   GLN A  37     -25.396   3.346   5.191  1.00 88.51           N
ATOM    301 CA   GLN A  37     -25.871   2.938   6.500  1.00 87.16           C
ATOM    302  C   GLN A  37     -24.803   3.144   7.568  1.00 86.37           C
ATOM    303  O   GLN A  37     -25.082   3.637   8.655  1.00 84.96           O
ATOM    304 CB   GLN A  37     -26.285   1.466   6.466  1.00 85.81           C
ATOM    305 CG   GLN A  37     -27.420   1.160   7.418  1.00 80.11           C
ATOM    306 CD   GLN A  37     -27.882  -0.286   7.323  1.00 77.31           C
ATOM    307 OE1  GLN A  37     -28.534  -0.685   6.367  1.00 71.79           O
ATOM    308 NE2  GLN A  37     -27.534  -1.060   8.311  1.00 68.38           N
ATOM    309  N   LEU A  38     -23.580   2.772   7.238  1.00 85.37           N
ATOM    310 CA   LEU A  38     -22.469   2.893   8.170  1.00 83.40           C
ATOM    311  C   LEU A  38     -21.810   4.268   8.092  1.00 82.73           C
ATOM    312  O   LEU A  38     -21.115   4.676   9.021  1.00 78.77           O
ATOM    313 CB   LEU A  38     -21.438   1.803   7.897  1.00 81.77           C
ATOM    314 CG   LEU A  38     -21.998   0.383   7.943  1.00 78.92           C
ATOM    315 CD1  LEU A  38     -20.957  -0.610   7.461  1.00 74.99           C
ATOM    316 CD2  LEU A  38     -22.436   0.030   9.358  1.00 74.00           C
ATOM    317  N   GLY A  39     -22.046   4.950   6.992  1.00 85.71           N
ATOM    318 CA   GLY A  39     -21.487   6.285   6.814  1.00 85.16           C
ATOM    319  C   GLY A  39     -20.018   6.242   6.447  1.00 85.09           C
ATOM    320  O   GLY A  39     -19.228   7.065   6.912  1.00 82.53           O
ATOM    321  N   LEU A  40     -19.657   5.289   5.619  1.00 83.99           N
ATOM    322 CA   LEU A  40     -18.278   5.134   5.175  1.00 83.13           C
ATOM    323  C   LEU A  40     -18.171   5.414   3.685  1.00 83.39           C
ATOM    324  O   LEU A  40     -19.168   5.549   2.990  1.00 81.64           O
ATOM    325 CB   LEU A  40     -17.782   3.722   5.465  1.00 81.38           C
ATOM    326 CG   LEU A  40     -18.094   3.189   6.860  1.00 78.74           C
ATOM    327 CD1  LEU A  40     -17.864   1.686   6.900  1.00 75.25           C
ATOM    328 CD2  LEU A  40     -17.233   3.889   7.897  1.00 74.20           C
ATOM    329  N   GLU A  41     -16.950   5.477   3.208  1.00 83.21           N
ATOM    330 CA   GLU A  41     -16.708   5.700   1.796  1.00 82.69           C
ATOM    331  C   GLU A  41     -17.103   4.448   1.025  1.00 83.99           C
ATOM    332  O   GLU A  41     -16.539   3.376   1.235  1.00 83.32           O
ATOM    333 CB   GLU A  41     -15.237   6.035   1.556  1.00 80.52           C
ATOM    334 CG   GLU A  41     -14.759   7.273   2.307  1.00 73.09           C
ATOM    335 CD   GLU A  41     -14.177   6.962   3.670  1.00 68.48           C
ATOM    336 OE1  GLU A  41     -13.765   5.814   3.883  1.00 61.85           O
ATOM    337 OE2  GLU A  41     -14.134   7.860   4.522  1.00 61.42           O
ATOM    338  N   LYS A  42     -18.066   4.596   0.143  1.00 82.84           N
ATOM    339 CA   LYS A  42     -18.544   3.470  -0.647  1.00 83.37           C
ATOM    340  C   LYS A  42     -17.399   2.745  -1.347  1.00 83.64           C
ATOM    341  O   LYS A  42     -17.411   1.522  -1.466  1.00 82.49           O
ATOM    342 CB   LYS A  42     -19.586   3.924  -1.661  1.00 82.48           C
ATOM    343 CG   LYS A  42     -19.109   5.040  -2.584  1.00 77.03           C
ATOM    344 CD   LYS A  42     -20.173   5.392  -3.597  1.00 74.26           C
ATOM    345 CE   LYS A  42     -19.641   5.301  -5.002  1.00 67.53           C
ATOM    346 NZ   LYS A  42     -20.691   5.663  -5.990  1.00 62.12           N
ATOM    347  N   ASP A  43     -16.416   3.520  -1.792  1.00 80.78           N
ATOM    348 CA   ASP A  43     -15.253   2.943  -2.449  1.00 79.82           C
ATOM    349  C   ASP A  43     -14.458   2.078  -1.484  1.00 81.73           C
ATOM    350  O   ASP A  43     -14.065   0.958  -1.810  1.00 80.77           O
ATOM    351 CB   ASP A  43     -14.353   4.050  -2.999  1.00 77.40           C
ATOM    352 CG   ASP A  43     -14.263   4.020  -4.507  1.00 72.83           C
ATOM    353 OD1  ASP A  43     -14.143   2.923  -5.077  1.00 67.81           O
ATOM    354 OD2  ASP A  43     -14.312   5.105  -5.117  1.00 65.14           O
ATOM    355  N   VAL A  44     -14.242   2.618  -0.297  1.00 81.61           N
ATOM    356 CA   VAL A  44     -13.506   1.899   0.737  1.00 82.44           C
ATOM    357  C   VAL A  44     -14.273   0.651   1.160  1.00 84.30           C
ATOM    358  O   VAL A  44     -13.682  -0.403   1.396  1.00 83.68           O
ATOM    359 CB   VAL A  44     -13.246   2.801   1.958  1.00 80.62           C
ATOM    360 CG1  VAL A  44     -12.555   2.041   3.075  1.00 76.46           C
ATOM    361 CG2  VAL A  44     -12.410   4.011   1.552  1.00 76.40           C
ATOM    362  N   VAL A  45     -15.568   0.776   1.244  1.00 83.87           N
ATOM    363 CA   VAL A  45     -16.418  -0.352   1.620  1.00 85.29           C
ATOM    364  C   VAL A  45     -16.301  -1.455   0.574  1.00 85.98           C
ATOM    365  O   VAL A  45     -16.223  -2.639   0.915  1.00 85.30           O
ATOM    366 CB   VAL A  45     -17.886   0.096   1.767  1.00 85.46           C
ATOM    367 CG1  VAL A  45     -18.799  -1.092   2.006  1.00 83.12           C
ATOM    368 CG2  VAL A  45     -18.024   1.096   2.909  1.00 82.85           C
ATOM    369  N   ARG A  46     -16.294  -1.045  -0.675  1.00 83.94           N
ATOM    370 CA   ARG A  46     -16.177  -1.992  -1.771  1.00 82.61           C
ATOM    371  C   ARG A  46     -14.877  -2.787  -1.657  1.00 82.97           C
ATOM    372  O   ARG A  46     -14.889  -4.019  -1.705  1.00 81.93           O
ATOM    373 CB   ARG A  46     -16.224  -1.251  -3.108  1.00 80.71           C
ATOM    374 CG   ARG A  46     -16.433  -2.183  -4.289  1.00 72.44           C
ATOM    375 CD   ARG A  46     -15.443  -1.877  -5.398  1.00 69.96           C
ATOM    376 NE   ARG A  46     -15.844  -0.706  -6.174  1.00 65.35           N
ATOM    377 CZ   ARG A  46     -15.227  -0.314  -7.276  1.00 61.92           C
ATOM    378 NH1  ARG A  46     -14.182  -0.985  -7.735  1.00 57.17           N
ATOM    379 NH2  ARG A  46     -15.649   0.749  -7.924  1.00 55.87           N
ATOM    380  N   VAL A  47     -13.788  -2.058  -1.507  1.00 83.09           N
ATOM    381 CA   VAL A  47     -12.486  -2.711  -1.385  1.00 82.59           C
ATOM    382  C   VAL A  47     -12.405  -3.490  -0.081  1.00 83.61           C
ATOM    383  O   VAL A  47     -11.710  -4.505   0.001  1.00 82.47           O
ATOM    384 CB   VAL A  47     -11.330  -1.686  -1.489  1.00 79.96           C
ATOM    385 CG1  VAL A  47     -11.344  -1.008  -2.843  1.00 76.02           C
ATOM    386 CG2  VAL A  47     -11.388  -0.655  -0.378  1.00 76.44           C
ATOM    387  N   TRP A  48     -13.112  -3.015   0.927  1.00 84.16           N
ATOM    388 CA   TRP A  48     -13.143  -3.703   2.211  1.00 85.11           C
ATOM    389  C   TRP A  48     -13.635  -5.127   2.011  1.00 84.97           C
ATOM    390  O   TRP A  48     -13.053  -6.079   2.540  1.00 84.53           O
ATOM    391 CB   TRP A  48     -14.076  -2.966   3.173  1.00 86.09           C
ATOM    392 CG   TRP A  48     -14.091  -3.561   4.550  1.00 85.39           C
ATOM    393 CD1  TRP A  48     -13.352  -3.156   5.615  1.00 84.69           C
ATOM    394 CD2  TRP A  48     -14.876  -4.670   4.999  1.00 85.21           C
ATOM    395 NE1  TRP A  48     -13.629  -3.940   6.699  1.00 84.40           N
ATOM    396 CE2  TRP A  48     -14.559  -4.881   6.348  1.00 85.22           C
ATOM    397 CE3  TRP A  48     -15.827  -5.506   4.400  1.00 84.57           C
ATOM    398 CZ2  TRP A  48     -15.153  -5.902   7.107  1.00 84.02           C
ATOM    399 CZ3  TRP A  48     -16.408  -6.519   5.152  1.00 83.70           C
ATOM    400 CH2  TRP A  48     -16.074  -6.707   6.488  1.00 83.20           C
ATOM    401  N   PHE A  49     -14.694  -5.258   1.254  1.00 85.48           N
ATOM    402 CA   PHE A  49     -15.251  -6.568   0.956  1.00 86.24           C
ATOM    403  C   PHE A  49     -14.245  -7.423   0.201  1.00 85.45           C
ATOM    404  O   PHE A  49     -14.172  -8.628   0.398  1.00 84.30           O
ATOM    405 CB   PHE A  49     -16.531  -6.420   0.141  1.00 87.60           C
ATOM    406 CG   PHE A  49     -17.763  -6.367   0.996  1.00 88.04           C
ATOM    407 CD1  PHE A  49     -18.324  -7.537   1.491  1.00 85.56           C
ATOM    408 CD2  PHE A  49     -18.351  -5.152   1.322  1.00 85.69           C
ATOM    409 CE1  PHE A  49     -19.452  -7.488   2.289  1.00 84.91           C
ATOM    410 CE2  PHE A  49     -19.476  -5.099   2.119  1.00 85.18           C
ATOM    411 CZ   PHE A  49     -20.038  -6.275   2.603  1.00 87.44           C
ATOM    412  N   CYS A  50     -13.483  -6.775  -0.651  1.00 83.73           N
ATOM    413 CA   CYS A  50     -12.449  -7.466  -1.400  1.00 81.94           C
ATOM    414  C   CYS A  50     -11.411  -8.044  -0.447  1.00 81.29           C
ATOM    415  O   CYS A  50     -10.962  -9.174  -0.614  1.00 78.07           O
ATOM    416 CB   CYS A  50     -11.776  -6.509  -2.385  1.00 79.91           C
ATOM    417 SG   CYS A  50     -12.795  -6.146  -3.823  1.00 74.43           S
ATOM    418  N   ASN A  51     -11.055  -7.247   0.550  1.00 79.18           N
ATOM    419 CA   ASN A  51     -10.090  -7.673   1.541  1.00 77.21           C
ATOM    420  C   ASN A  51     -10.634  -8.843   2.343  1.00 76.54           C
ATOM    421  O   ASN A  51      -9.913  -9.798   2.639  1.00 74.02           O
ATOM    422 CB   ASN A  51      -9.751  -6.512   2.473  1.00 75.11           C
ATOM    423 CG   ASN A  51      -8.890  -5.461   1.788  1.00 72.01           C
ATOM    424 OD1  ASN A  51      -8.007  -5.789   1.008  1.00 67.79           O
ATOM    425 ND2  ASN A  51      -9.134  -4.205   2.082  1.00 66.09           N
ATOM    426  N   ARG A  52     -11.899  -8.744   2.693  1.00 82.20           N
ATOM    427 CA   ARG A  52     -12.544  -9.817   3.437  1.00 83.39           C
ATOM    428  C   ARG A  52     -12.609 -11.084   2.597  1.00 82.28           C
ATOM    429  O   ARG A  52     -12.481 -12.194   3.124  1.00 80.40           O
ATOM    430 CB   ARG A  52     -13.950  -9.392   3.855  1.00 83.43           C
ATOM    431 CG   ARG A  52     -14.206  -9.626   5.333  1.00 82.12           C
ATOM    432 CD   ARG A  52     -13.674  -8.460   6.146  1.00 80.47           C
ATOM    433 NE   ARG A  52     -13.373  -8.852   7.517  1.00 79.62           N
ATOM    434 CZ   ARG A  52     -12.173  -9.208   7.952  1.00 78.53           C
ATOM    435 NH1  ARG A  52     -11.140  -9.210   7.127  1.00 74.56           N
ATOM    436 NH2  ARG A  52     -11.997  -9.555   9.215  1.00 74.20           N
ATOM    437  N   ARG A  53     -12.814 -10.902   1.308  1.00 82.61           N
ATOM    438 CA   ARG A  53     -12.864 -12.033   0.387  1.00 80.79           C
ATOM    439  C   ARG A  53     -11.538 -12.783   0.411  1.00 79.63           C
ATOM    440  O   ARG A  53     -11.510 -14.005   0.349  1.00 77.37           O
ATOM    441 CB   ARG A  53     -13.154 -11.544  -1.027  1.00 79.85           C
ATOM    442 CG   ARG A  53     -14.552 -11.867  -1.496  1.00 77.68           C
ATOM    443 CD   ARG A  53     -14.536 -12.290  -2.942  1.00 76.20           C
ATOM    444 NE   ARG A  53     -14.070 -11.219  -3.819  1.00 74.24           N
ATOM    445 CZ   ARG A  53     -13.496 -11.418  -4.996  1.00 74.87           C
ATOM    446 NH1  ARG A  53     -13.331 -12.647  -5.458  1.00 68.39           N
ATOM    447 NH2  ARG A  53     -13.091 -10.400  -5.726  1.00 69.79           N
ATOM    448  N   GLN A  54     -10.457 -12.022   0.498  1.00 75.26           N
ATOM    449 CA   GLN A  54      -9.128 -12.608   0.557  1.00 70.90           C
ATOM    450  C   GLN A  54      -8.974 -13.461   1.804  1.00 67.93           C
ATOM    451  O   GLN A  54      -8.368 -14.534   1.766  1.00 63.85           O
ATOM    452 CB   GLN A  54      -8.078 -11.501   0.562  1.00 67.51           C
ATOM    453 CG   GLN A  54      -7.872 -10.874  -0.802  1.00 63.42           C
ATOM    454 CD   GLN A  54      -7.138  -9.551  -0.736  1.00 60.00           C
ATOM    455 OE1  GLN A  54      -7.329  -8.689  -1.585  1.00 55.51           O
ATOM    456 NE2  GLN A  54      -6.310  -9.376   0.271  1.00 54.73           N
ATOM    457  N   LYS A  55      -9.523 -12.970   2.889  1.00 73.45           N
ATOM    458 CA   LYS A  55      -9.468 -13.692   4.150  1.00 71.47           C
ATOM    459  C   LYS A  55     -10.149 -15.047   4.033  1.00 69.98           C
ATOM    460  O   LYS A  55      -9.732 -16.020   4.660  1.00 67.48           O
ATOM    461 CB   LYS A  55     -10.129 -12.859   5.244  1.00 69.09           C
ATOM    462 CG   LYS A  55      -9.767 -13.304   6.647  1.00 64.29           C
ATOM    463 CD   LYS A  55      -8.447 -12.692   7.085  1.00 63.08           C
ATOM    464 CE   LYS A  55      -8.212 -12.897   8.559  1.00 56.31           C
ATOM    465 NZ   LYS A  55      -6.989 -12.204   9.002  1.00 54.22           N
ATOM    466  N   GLY A  56     -11.192 -15.092   3.228  1.00 69.92           N
ATOM    467 CA   GLY A  56     -11.934 -16.322   3.015  1.00 68.48           C
ATOM    468  C   GLY A  56     -11.449 -17.094   1.804  1.00 66.82           C
ATOM    469  O   GLY A  56     -12.262 -17.656   1.075  1.00 63.23           O
ATOM    470  N   LYS A  57     -10.156 -17.119   1.608  1.00 60.66           N
ATOM    471 CA   LYS A  57      -9.564 -17.842   0.489  1.00 58.82           C
ATOM    472  C   LYS A  57      -9.979 -19.306   0.520  1.00 56.52           C
ATOM    473  O   LYS A  57     -10.396 -19.871  -0.487  1.00 53.48           O
ATOM    474 CB   LYS A  57      -8.035 -17.734   0.541  1.00 56.25           C
ATOM    475 CG   LYS A  57      -7.447 -16.999  -0.644  1.00 52.41           C
ATOM    476 CD   LYS A  57      -5.954 -17.170  -0.701  1.00 49.84           C
ATOM    477 CE   LYS A  57      -5.326 -16.196  -1.670  1.00 44.33           C
ATOM    478 NZ   LYS A  57      -3.847 -16.226  -1.581  1.00 42.83           N
ATOM    479  N   ARG A  58      -9.856 -19.884   1.688  1.00 55.53           N
ATOM    480 CA   ARG A  58     -10.233 -21.275   1.874  1.00 54.35           C
ATOM    481  C   ARG A  58     -10.820 -21.499   3.250  1.00 53.41           C
ATOM    482  O   ARG A  58     -10.594 -20.707   4.159  1.00 48.85           O
ATOM    483 CB   ARG A  58      -9.015 -22.176   1.666  1.00 50.47           C
ATOM    484 CG   ARG A  58      -9.120 -23.041   0.429  1.00 46.14           C
ATOM    485 CD   ARG A  58      -7.991 -24.037   0.379  1.00 43.62           C
ATOM    486 NE   ARG A  58      -8.106 -25.038   1.426  1.00 39.58           N
ATOM    487 CZ   ARG A  58      -7.077 -25.600   2.032  1.00 37.83           C
ATOM    488 NH1  ARG A  58      -5.842 -25.275   1.692  1.00 35.01           N
ATOM    489 NH2  ARG A  58      -7.276 -26.488   2.973  1.00 33.49           N
ATOM    490  N   SER A  59     -11.561 -22.566   3.411  1.00 52.79           N
ATOM    491 CA   SER A  59     -12.184 -22.884   4.690  1.00 54.86           C
ATOM    492  C   SER A  59     -11.627 -24.175   5.263  1.00 55.00           C
ATOM    493  O   SER A  59     -11.274 -24.234   6.432  1.00 51.49           O
ATOM    494 CB   SER A  59     -13.698 -22.992   4.531  1.00 52.58           C
ATOM    495 OG   SER A  59     -14.267 -21.756   4.168  1.00 48.79           O
ATOM    496  N   SER A  60     -11.579 -25.182   4.435  1.00 49.07           N
ATOM    497 CA   SER A  60     -11.082 -26.489   4.853  1.00 51.52           C
ATOM    498  C   SER A  60      -9.590 -26.416   5.169  1.00 51.03           C
ATOM    499  O   SER A  60      -9.221 -26.643   6.324  1.00 47.08           O
ATOM    500 CB   SER A  60     -11.338 -27.532   3.767  1.00 48.55           C
ATOM    501 OG   SER A  60     -12.690 -27.577   3.413  1.00 43.58           O
ATOM    502 OXT  SER A  60      -8.831 -26.162   4.239  1.00 39.67           O
ATOM    503  N   PRO B   1       6.474  13.177   1.374  1.00 59.26           N
ATOM    504 CA   PRO B   1       6.646  11.720   1.319  1.00 62.55           C
ATOM    505  C   PRO B   1       7.861  11.292   0.492  1.00 65.88           C
ATOM    506  O   PRO B   1       7.831  10.282  -0.205  1.00 63.07           O
ATOM    507 CB   PRO B   1       5.345  11.220   0.653  1.00 58.10           C
ATOM    508 CG   PRO B   1       4.394  12.355   0.783  1.00 55.70           C
ATOM    509 CD   PRO B   1       5.217  13.612   0.773  1.00 56.70           C
ATOM    510  N   MET B   2       8.928  12.057   0.581  1.00 77.08           N
ATOM    511 CA   MET B   2      10.140  11.744  -0.157  1.00 78.49           C
ATOM    512  C   MET B   2      11.213  11.228   0.795  1.00 80.63           C
ATOM    513  O   MET B   2      11.976  11.999   1.369  1.00 78.79           O
ATOM    514 CB   MET B   2      10.648  12.972  -0.894  1.00 75.17           C
ATOM    515 CG   MET B   2       9.770  13.368  -2.064  1.00 73.10           C
ATOM    516 SD   MET B   2       9.895  12.217  -3.420  1.00 69.02           S
ATOM    517 CE   MET B   2       8.923  13.063  -4.633  1.00 62.98           C
ATOM    518  N   ASN B   3      11.269   9.923   0.938  1.00 83.13           N
ATOM    519 CA   ASN B   3      12.265   9.321   1.809  1.00 84.29           C
ATOM    520  C   ASN B   3      13.625   9.280   1.122  1.00 85.99           C
ATOM    521  O   ASN B   3      13.763   9.653  -0.041  1.00 85.38           O
ATOM    522 CB   ASN B   3      11.830   7.917   2.217  1.00 81.32           C
ATOM    523 CG   ASN B   3      11.466   7.049   1.033  1.00 80.46           C
ATOM    524 OD1  ASN B   3      12.252   6.861   0.119  1.00 75.01           O
ATOM    525 ND2  ASN B   3      10.271   6.507   1.054  1.00 75.50           N
ATOM    526  N   ALA B   4      14.625   8.812   1.851  1.00 86.75           N
ATOM    527 CA   ALA B   4      15.981   8.745   1.323  1.00 88.19           C
ATOM    528  C   ALA B   4      16.034   7.960   0.018  1.00 89.25           C
ATOM    529  O   ALA B   4      16.653   8.399  -0.953  1.00 88.41           O
ATOM    530 CB   ALA B   4      16.901   8.108   2.355  1.00 87.47           C
ATOM    531  N   PHE B   5      15.391   6.820   0.012  1.00 88.72           N
ATOM    532 CA   PHE B   5      15.368   5.986  -1.179  1.00 89.24           C
ATOM    533  C   PHE B   5      14.696   6.702  -2.340  1.00 89.64           C
ATOM    534  O   PHE B   5      15.178   6.648  -3.464  1.00 88.96           O
ATOM    535 CB   PHE B   5      14.631   4.684  -0.890  1.00 88.64           C
ATOM    536 CG   PHE B   5      14.499   3.799  -2.098  1.00 88.23           C
ATOM    537 CD1  PHE B   5      15.619   3.204  -2.654  1.00 86.27           C
ATOM    538 CD2  PHE B   5      13.258   3.581  -2.693  1.00 86.13           C
ATOM    539 CE1  PHE B   5      15.501   2.391  -3.773  1.00 85.07           C
ATOM    540 CE2  PHE B   5      13.141   2.779  -3.812  1.00 84.70           C
ATOM    541 CZ   PHE B   5      14.263   2.183  -4.349  1.00 85.13           C
ATOM    542  N   MET B   6      13.588   7.369  -2.047  1.00 88.57           N
ATOM    543 CA   MET B   6      12.856   8.095  -3.070  1.00 87.50           C
ATOM    544  C   MET B   6      13.699   9.198  -3.683  1.00 88.12           C
ATOM    545  O   MET B   6      13.697   9.392  -4.898  1.00 86.36           O
ATOM    546 CB   MET B   6      11.577   8.681  -2.480  1.00 85.40           C
ATOM    547 CG   MET B   6      10.435   7.683  -2.509  1.00 79.46           C
ATOM    548 SD   MET B   6      10.193   7.038  -4.144  1.00 76.53           S
ATOM    549 CE   MET B   6       8.725   6.065  -3.859  1.00 69.14           C
ATOM    550  N   VAL B   7      14.417   9.906  -2.837  1.00 88.23           N
ATOM    551 CA   VAL B   7      15.286  10.977  -3.294  1.00 88.41           C
ATOM    552  C   VAL B   7      16.339  10.416  -4.237  1.00 89.16           C
ATOM    553  O   VAL B   7      16.605  10.973  -5.306  1.00 88.22           O
ATOM    554 CB   VAL B   7      15.960  11.677  -2.096  1.00 87.66           C
ATOM    555 CG1  VAL B   7      16.946  12.729  -2.567  1.00 84.07           C
ATOM    556 CG2  VAL B   7      14.913  12.321  -1.198  1.00 83.98           C
ATOM    557  N   TRP B   8      16.928   9.333  -3.817  1.00 89.49           N
ATOM    558 CA   TRP B   8      17.959   8.681  -4.614  1.00 90.54           C
ATOM    559  C   TRP B   8      17.372   8.035  -5.863  1.00 90.52           C
ATOM    560  O   TRP B   8      17.917   8.177  -6.958  1.00 89.74           O
ATOM    561 CB   TRP B   8      18.658   7.629  -3.748  1.00 90.96           C
ATOM    562 CG   TRP B   8      19.648   6.790  -4.505  1.00 90.81           C
ATOM    563 CD1  TRP B   8      20.923   7.117  -4.827  1.00 89.82           C
ATOM    564 CD2  TRP B   8      19.429   5.466  -5.028  1.00 90.95           C
ATOM    565 NE1  TRP B   8      21.511   6.089  -5.513  1.00 90.31           N
ATOM    566 CE2  TRP B   8      20.622   5.067  -5.650  1.00 91.01           C
ATOM    567 CE3  TRP B   8      18.333   4.599  -5.016  1.00 90.68           C
ATOM    568 CZ2  TRP B   8      20.757   3.820  -6.266  1.00 90.46           C
ATOM    569 CZ3  TRP B   8      18.472   3.356  -5.638  1.00 89.67           C
ATOM    570 CH2  TRP B   8      19.668   2.977  -6.255  1.00 89.39           C
ATOM    571  N   SER B   9      16.277   7.342  -5.703  1.00 89.54           N
ATOM    572 CA   SER B   9      15.635   6.639  -6.806  1.00 88.53           C
ATOM    573  C   SER B   9      15.172   7.591  -7.898  1.00 88.27           C
ATOM    574  O   SER B   9      15.315   7.287  -9.079  1.00 86.82           O
ATOM    575 CB   SER B   9      14.453   5.823  -6.294  1.00 87.06           C
ATOM    576 OG   SER B   9      13.327   6.628  -6.056  1.00 78.07           O
ATOM    577  N   ARG B  10      14.626   8.735  -7.505  1.00 87.27           N
ATOM    578 CA   ARG B  10      14.129   9.699  -8.470  1.00 86.29           C
ATOM    579  C   ARG B  10      15.222  10.116  -9.445  1.00 86.77           C
ATOM    580  O   ARG B  10      14.995  10.181 -10.657  1.00 85.35           O
ATOM    581 CB   ARG B  10      13.571  10.927  -7.749  1.00 84.03           C
ATOM    582 CG   ARG B  10      12.685  11.751  -8.653  1.00 76.63           C
ATOM    583 CD   ARG B  10      12.122  12.973  -7.958  1.00 73.73           C
ATOM    584 NE   ARG B  10      11.862  14.033  -8.908  1.00 69.05           N
ATOM    585 CZ   ARG B  10      11.094  15.091  -8.651  1.00 65.37           C
ATOM    586 NH1  ARG B  10      10.513  15.214  -7.477  1.00 61.60           N
ATOM    587 NH2  ARG B  10      10.922  16.026  -9.566  1.00 58.47           N
ATOM    588  N   GLY B  11      16.383  10.396  -8.906  1.00 86.56           N
ATOM    589 CA   GLY B  11      17.508  10.786  -9.747  1.00 86.64           C
ATOM    590  C   GLY B  11      18.149   9.604 -10.442  1.00 87.87           C
ATOM    591  O   GLY B  11      18.529   9.684 -11.610  1.00 86.86           O
ATOM    592  N   GLN B  12      18.244   8.507  -9.720  1.00 88.10           N
ATOM    593 CA   GLN B  12      18.860   7.301 -10.254  1.00 88.64           C
ATOM    594  C   GLN B  12      18.036   6.713 -11.395  1.00 88.81           C
ATOM    595  O   GLN B  12      18.590   6.320 -12.422  1.00 87.55           O
ATOM    596 CB   GLN B  12      19.036   6.273  -9.140  1.00 88.24           C
ATOM    597 CG   GLN B  12      20.042   5.187  -9.485  1.00 84.40           C
ATOM    598 CD   GLN B  12      21.445   5.734  -9.655  1.00 85.92           C
ATOM    599 OE1  GLN B  12      21.797   6.771  -9.097  1.00 79.50           O
ATOM    600 NE2  GLN B  12      22.262   5.051 -10.425  1.00 77.85           N
ATOM    601  N   ARG B  13      16.736   6.647 -11.196  1.00 87.07           N
ATOM    602 CA   ARG B  13      15.861   6.088 -12.221  1.00 86.34           C
ATOM    603  C   ARG B  13      15.972   6.876 -13.513  1.00 86.01           C
ATOM    604  O   ARG B  13      15.886   6.303 -14.604  1.00 84.40           O
ATOM    605 CB   ARG B  13      14.413   6.058 -11.725  1.00 85.12           C
ATOM    606 CG   ARG B  13      13.739   7.417 -11.699  1.00 78.63           C
ATOM    607 CD   ARG B  13      12.491   7.398 -10.858  1.00 79.07           C
ATOM    608 NE   ARG B  13      11.666   8.561 -11.117  1.00 76.30           N
ATOM    609 CZ   ARG B  13      10.684   8.601 -12.009  1.00 76.68           C
ATOM    610 NH1  ARG B  13      10.410   7.525 -12.724  1.00 68.29           N
ATOM    611 NH2  ARG B  13       9.997   9.700 -12.183  1.00 71.19           N
ATOM    612  N   ARG B  14      16.175   8.174 -13.388  1.00 86.15           N
ATOM    613 CA   ARG B  14      16.327   9.032 -14.550  1.00 85.43           C
ATOM    614  C   ARG B  14      17.593   8.664 -15.317  1.00 85.82           C
ATOM    615  O   ARG B  14      17.590   8.562 -16.539  1.00 84.50           O
ATOM    616 CB   ARG B  14      16.384  10.496 -14.115  1.00 84.04           C
ATOM    617 CG   ARG B  14      15.049  11.008 -13.617  1.00 75.14           C
ATOM    618 CD   ARG B  14      14.382  11.895 -14.649  1.00 71.35           C
ATOM    619 NE   ARG B  14      13.285  12.652 -14.081  1.00 64.65           N
ATOM    620 CZ   ARG B  14      12.767  13.747 -14.626  1.00 59.32           C
ATOM    621 NH1  ARG B  14      13.235  14.202 -15.771  1.00 55.17           N
ATOM    622 NH2  ARG B  14      11.778  14.367 -14.031  1.00 52.45           N
ATOM    623  N   LYS B  15      18.654   8.485 -14.566  1.00 86.10           N
ATOM    624 CA   LYS B  15      19.933   8.115 -15.157  1.00 86.65           C
ATOM    625  C   LYS B  15      19.837   6.745 -15.817  1.00 87.06           C
ATOM    626  O   LYS B  15      20.358   6.530 -16.906  1.00 85.88           O
ATOM    627 CB   LYS B  15      21.017   8.125 -14.080  1.00 85.71           C
ATOM    628 CG   LYS B  15      22.414   8.182 -14.667  1.00 79.44           C
ATOM    629 CD   LYS B  15      23.477   8.091 -13.587  1.00 78.41           C
ATOM    630 CE   LYS B  15      24.851   7.996 -14.205  1.00 71.25           C
ATOM    631 NZ   LYS B  15      25.913   8.024 -13.169  1.00 66.57           N
ATOM    632  N   MET B  16      19.161   5.841 -15.135  1.00 86.68           N
ATOM    633 CA   MET B  16      18.983   4.492 -15.659  1.00 86.36           C
ATOM    634  C   MET B  16      18.172   4.523 -16.952  1.00 86.08           C
ATOM    635  O   MET B  16      18.466   3.786 -17.892  1.00 83.63           O
ATOM    636 CB   MET B  16      18.268   3.621 -14.624  1.00 85.38           C
ATOM    637 CG   MET B  16      19.119   3.361 -13.400  1.00 80.43           C
ATOM    638 SD   MET B  16      18.471   2.030 -12.393  1.00 78.54           S
ATOM    639 CE   MET B  16      19.231   0.644 -13.204  1.00 69.90           C
ATOM    640  N   ALA B  17      17.190   5.392 -16.983  1.00 85.26           N
ATOM    641 CA   ALA B  17      16.359   5.542 -18.173  1.00 83.85           C
ATOM    642  C   ALA B  17      17.188   6.068 -19.330  1.00 84.13           C
ATOM    643  O   ALA B  17      16.974   5.701 -20.482  1.00 82.61           O
ATOM    644 CB   ALA B  17      15.203   6.491 -17.879  1.00 82.00           C
ATOM    645  N   GLN B  18      18.144   6.923 -19.001  1.00 83.36           N
ATOM    646 CA   GLN B  18      19.039   7.479 -20.006  1.00 83.33           C
ATOM    647  C   GLN B  18      19.941   6.385 -20.577  1.00 83.31           C
ATOM    648  O   GLN B  18      20.207   6.351 -21.778  1.00 82.39           O
ATOM    649 CB   GLN B  18      19.884   8.585 -19.378  1.00 82.46           C
ATOM    650 CG   GLN B  18      20.475   9.531 -20.424  1.00 75.65           C
ATOM    651 CD   GLN B  18      19.468  10.575 -20.870  1.00 72.50           C
ATOM    652 OE1  GLN B  18      18.420  10.746 -20.269  1.00 66.95           O
ATOM    653 NE2  GLN B  18      19.787  11.288 -21.934  1.00 63.98           N
ATOM    654  N   GLU B  19      20.401   5.524 -19.701  1.00 83.01           N
ATOM    655 CA   GLU B  19      21.260   4.421 -20.100  1.00 83.15           C
ATOM    656  C   GLU B  19      20.492   3.423 -20.959  1.00 83.45           C
ATOM    657  O   GLU B  19      21.013   2.909 -21.946  1.00 81.34           O
ATOM    658 CB   GLU B  19      21.820   3.724 -18.862  1.00 81.61           C
ATOM    659 CG   GLU B  19      23.084   2.945 -19.152  1.00 76.51           C
ATOM    660 CD   GLU B  19      23.397   1.920 -18.089  1.00 73.47           C
ATOM    661 OE1  GLU B  19      22.585   1.004 -17.909  1.00 68.07           O
ATOM    662 OE2  GLU B  19      24.459   2.028 -17.449  1.00 69.19           O
ATOM    663  N   ASN B  20      19.257   3.163 -20.564  1.00 82.40           N
ATOM    664 CA   ASN B  20      18.412   2.238 -21.300  1.00 81.96           C
ATOM    665  C   ASN B  20      17.288   2.989 -22.016  1.00 81.80           C
ATOM    666  O   ASN B  20      16.416   3.557 -21.366  1.00 79.23           O
ATOM    667 CB   ASN B  20      17.819   1.206 -20.350  1.00 80.01           C
ATOM    668 CG   ASN B  20      18.882   0.308 -19.753  1.00 75.40           C
ATOM    669 OD1  ASN B  20      19.393  -0.583 -20.415  1.00 69.64           O
ATOM    670 ND2  ASN B  20      19.218   0.533 -18.499  1.00 68.08           N
ATOM    671  N   PRO B  21      17.305   2.985 -23.337  1.00 81.46           N
ATOM    672 CA   PRO B  21      16.288   3.678 -24.129  1.00 80.92           C
ATOM    673  C   PRO B  21      14.884   3.152 -23.863  1.00 80.51           C
ATOM    674  O   PRO B  21      13.895   3.867 -24.044  1.00 78.30           O
ATOM    675 CB   PRO B  21      16.711   3.419 -25.577  1.00 80.17           C
ATOM    676 CG   PRO B  21      17.590   2.217 -25.528  1.00 79.17           C
ATOM    677 CD   PRO B  21      18.270   2.267 -24.192  1.00 81.98           C
ATOM    678  N   LYS B  22      14.830   1.929 -23.440  1.00 78.32           N
ATOM    679 CA   LYS B  22      13.555   1.313 -23.109  1.00 77.35           C
ATOM    680  C   LYS B  22      13.143   1.635 -21.678  1.00 77.17           C
ATOM    681  O   LYS B  22      11.987   1.442 -21.299  1.00 74.24           O
ATOM    682 CB   LYS B  22      13.644  -0.204 -23.308  1.00 75.16           C
ATOM    683 CG   LYS B  22      12.642  -0.717 -24.334  1.00 67.95           C
ATOM    684 CD   LYS B  22      11.440  -1.336 -23.649  1.00 63.74           C
ATOM    685 CE   LYS B  22      10.273  -1.457 -24.589  1.00 55.67           C
ATOM    686 NZ   LYS B  22      10.092  -2.844 -25.081  1.00 50.23           N
ATOM    687  N   MET B  23      14.096   2.151 -20.914  1.00 76.50           N
ATOM    688 CA   MET B  23      13.933   2.502 -19.507  1.00 77.18           C
ATOM    689  C   MET B  23      13.146   1.456 -18.727  1.00 77.41           C
ATOM    690  O   MET B  23      13.747   0.613 -18.075  1.00 75.15           O
ATOM    691 CB   MET B  23      13.316   3.902 -19.358  1.00 75.25           C
ATOM    692 CG   MET B  23      11.981   4.085 -20.054  1.00 73.08           C
ATOM    693 SD   MET B  23      11.261   5.676 -19.668  1.00 72.22           S
ATOM    694 CE   MET B  23       9.597   5.404 -20.213  1.00 65.03           C
ATOM    695  N   HIS B  24      11.836   1.516 -18.791  1.00 77.27           N
ATOM    696 CA   HIS B  24      10.968   0.587 -18.076  1.00 77.50           C
ATOM    697  C   HIS B  24      11.208   0.669 -16.573  1.00 79.61           C
ATOM    698  O   HIS B  24      12.153   0.085 -16.045  1.00 78.47           O
ATOM    699 CB   HIS B  24      11.199  -0.843 -18.564  1.00 75.22           C
ATOM    700 CG   HIS B  24      10.356  -1.192 -19.755  1.00 70.93           C
ATOM    701 ND1  HIS B  24      10.283  -2.459 -20.278  1.00 64.64           N
ATOM    702 CD2  HIS B  24       9.531  -0.421 -20.517  1.00 63.13           C
ATOM    703 CE1  HIS B  24       9.457  -2.446 -21.306  1.00 62.05           C
ATOM    704 NE2  HIS B  24       8.994  -1.222 -21.474  1.00 61.55           N
ATOM    705  N   ASN B  25      10.342   1.410 -15.908  1.00 78.00           N
ATOM    706 CA   ASN B  25      10.463   1.602 -14.472  1.00 78.98           C
ATOM    707  C   ASN B  25      10.541   0.281 -13.719  1.00 81.43           C
ATOM    708  O   ASN B  25      11.139   0.206 -12.648  1.00 80.20           O
ATOM    709 CB   ASN B  25       9.283   2.424 -13.964  1.00 76.21           C
ATOM    710 CG   ASN B  25       9.384   3.876 -14.352  1.00 72.75           C
ATOM    711 OD1  ASN B  25      10.133   4.633 -13.776  1.00 68.07           O
ATOM    712 ND2  ASN B  25       8.619   4.282 -15.346  1.00 65.33           N
ATOM    713  N   SER B  26       9.936  -0.732 -14.293  1.00 79.91           N
ATOM    714 CA   SER B  26       9.966  -2.058 -13.688  1.00 80.13           C
ATOM    715  C   SER B  26      11.401  -2.540 -13.502  1.00 81.83           C
ATOM    716  O   SER B  26      11.805  -2.952 -12.414  1.00 81.18           O
ATOM    717 CB   SER B  26       9.195  -3.045 -14.554  1.00 77.91           C
ATOM    718 OG   SER B  26       9.225  -4.339 -14.016  1.00 72.35           O
ATOM    719  N   GLU B  27      12.163  -2.461 -14.578  1.00 82.80           N
ATOM    720 CA   GLU B  27      13.552  -2.890 -14.549  1.00 83.39           C
ATOM    721  C   GLU B  27      14.380  -1.943 -13.685  1.00 84.57           C
ATOM    722  O   GLU B  27      15.225  -2.381 -12.904  1.00 83.60           O
ATOM    723 CB   GLU B  27      14.103  -2.926 -15.967  1.00 82.03           C
ATOM    724 CG   GLU B  27      15.288  -3.857 -16.112  1.00 76.75           C
ATOM    725 CD   GLU B  27      15.796  -3.931 -17.532  1.00 73.03           C
ATOM    726 OE1  GLU B  27      16.301  -2.909 -18.034  1.00 67.44           O
ATOM    727 OE2  GLU B  27      15.703  -5.013 -18.145  1.00 66.98           O
ATOM    728  N   ILE B  28      14.127  -0.659 -13.849  1.00 84.61           N
ATOM    729 CA   ILE B  28      14.840   0.357 -13.086  1.00 85.35           C
ATOM    730  C   ILE B  28      14.583   0.157 -11.592  1.00 86.60           C
ATOM    731  O   ILE B  28      15.531   0.100 -10.798  1.00 86.19           O
ATOM    732 CB   ILE B  28      14.402   1.766 -13.520  1.00 84.29           C
ATOM    733 CG1  ILE B  28      14.735   1.996 -14.994  1.00 81.82           C
ATOM    734 CG2  ILE B  28      15.079   2.822 -12.649  1.00 81.93           C
ATOM    735 CD1  ILE B  28      13.972   3.145 -15.606  1.00 77.52           C
ATOM    736  N   SER B  29      13.332   0.038 -11.227  1.00 85.99           N
ATOM    737 CA   SER B  29      12.959  -0.149  -9.834  1.00 85.58           C
ATOM    738  C   SER B  29      13.620  -1.391  -9.242  1.00 85.88           C
ATOM    739  O   SER B  29      14.043  -1.385  -8.091  1.00 84.47           O
ATOM    740 CB   SER B  29      11.446  -0.256  -9.714  1.00 83.58           C
ATOM    741 OG   SER B  29      10.828   0.978  -9.995  1.00 77.94           O
ATOM    742  N   LYS B  30      13.724  -2.419 -10.043  1.00 87.97           N
ATOM    743 CA   LYS B  30      14.349  -3.655  -9.604  1.00 86.74           C
ATOM    744  C   LYS B  30      15.796  -3.398  -9.198  1.00 87.08           C
ATOM    745  O   LYS B  30      16.257  -3.850  -8.146  1.00 85.66           O
ATOM    746 CB   LYS B  30      14.298  -4.705 -10.716  1.00 84.73           C
ATOM    747 CG   LYS B  30      12.968  -5.422 -10.772  1.00 76.11           C
ATOM    748 CD   LYS B  30      13.072  -6.707 -11.582  1.00 73.34           C
ATOM    749 CE   LYS B  30      12.971  -6.431 -13.067  1.00 65.33           C
ATOM    750 NZ   LYS B  30      13.083  -7.683 -13.848  1.00 60.44           N
ATOM    751  N   ARG B  31      16.479  -2.660 -10.060  1.00 85.17           N
ATOM    752 CA   ARG B  31      17.871  -2.338  -9.803  1.00 84.75           C
ATOM    753  C   ARG B  31      18.000  -1.385  -8.619  1.00 85.60           C
ATOM    754  O   ARG B  31      18.925  -1.509  -7.814  1.00 84.67           O
ATOM    755 CB   ARG B  31      18.498  -1.716 -11.046  1.00 83.41           C
ATOM    756 CG   ARG B  31      19.787  -2.394 -11.482  1.00 78.06           C
ATOM    757 CD   ARG B  31      19.501  -3.719 -12.156  1.00 75.00           C
ATOM    758 NE   ARG B  31      20.736  -4.433 -12.479  1.00 70.02           N
ATOM    759 CZ   ARG B  31      21.097  -5.581 -11.928  1.00 65.42           C
ATOM    760 NH1  ARG B  31      20.322  -6.157 -11.030  1.00 60.81           N
ATOM    761 NH2  ARG B  31      22.232  -6.156 -12.279  1.00 60.82           N
ATOM    762  N   LEU B  32      17.083  -0.444  -8.530  1.00 87.53           N
ATOM    763 CA   LEU B  32      17.107   0.533  -7.444  1.00 88.17           C
ATOM    764  C   LEU B  32      16.906  -0.155  -6.100  1.00 88.73           C
ATOM    765  O   LEU B  32      17.612   0.131  -5.137  1.00 88.03           O
ATOM    766 CB   LEU B  32      16.015   1.586  -7.652  1.00 87.57           C
ATOM    767 CG   LEU B  32      16.114   2.386  -8.953  1.00 86.44           C
ATOM    768 CD1  LEU B  32      14.993   3.392  -9.032  1.00 83.93           C
ATOM    769 CD2  LEU B  32      17.459   3.081  -9.060  1.00 83.22           C
ATOM    770  N   GLY B  33      15.950  -1.046  -6.064  1.00 88.57           N
ATOM    771 CA   GLY B  33      15.667  -1.775  -4.841  1.00 87.34           C
ATOM    772  C   GLY B  33      16.863  -2.566  -4.355  1.00 87.77           C
ATOM    773  O   GLY B  33      17.181  -2.576  -3.166  1.00 86.37           O
ATOM    774  N   ALA B  34      17.528  -3.218  -5.292  1.00 87.52           N
ATOM    775 CA   ALA B  34      18.695  -4.021  -4.954  1.00 87.02           C
ATOM    776  C   ALA B  34      19.903  -3.142  -4.646  1.00 87.95           C
ATOM    777  O   ALA B  34      20.619  -3.374  -3.674  1.00 86.71           O
ATOM    778 CB   ALA B  34      19.011  -4.974  -6.101  1.00 85.29           C
ATOM    779  N   GLU B  35      20.098  -2.124  -5.468  1.00 88.47           N
ATOM    780 CA   GLU B  35      21.228  -1.214  -5.291  1.00 88.62           C
ATOM    781  C   GLU B  35      21.136  -0.453  -3.977  1.00 89.55           C
ATOM    782  O   GLU B  35      22.156  -0.211  -3.328  1.00 88.41           O
ATOM    783 CB   GLU B  35      21.298  -0.226  -6.456  1.00 87.21           C
ATOM    784 CG   GLU B  35      22.223  -0.686  -7.559  1.00 79.81           C
ATOM    785 CD   GLU B  35      22.711   0.465  -8.428  1.00 77.28           C
ATOM    786 OE1  GLU B  35      21.859   1.198  -8.978  1.00 71.65           O
ATOM    787 OE2  GLU B  35      23.933   0.634  -8.557  1.00 72.21           O
ATOM    788  N   TRP B  36      19.924  -0.075  -3.606  1.00 88.86           N
ATOM    789 CA   TRP B  36      19.727   0.656  -2.364  1.00 89.50           C
ATOM    790  C   TRP B  36      20.282  -0.128  -1.187  1.00 89.58           C
ATOM    791  O   TRP B  36      20.901   0.439  -0.288  1.00 87.93           O
ATOM    792 CB   TRP B  36      18.234   0.915  -2.149  1.00 89.50           C
ATOM    793 CG   TRP B  36      17.950   1.708  -0.905  1.00 89.62           C
ATOM    794 CD1  TRP B  36      17.327   1.265   0.211  1.00 88.56           C
ATOM    795 CD2  TRP B  36      18.309   3.076  -0.661  1.00 89.50           C
ATOM    796 NE1  TRP B  36      17.253   2.279   1.138  1.00 88.22           N
ATOM    797 CE2  TRP B  36      17.852   3.401   0.629  1.00 88.63           C
ATOM    798 CE3  TRP B  36      18.963   4.060  -1.411  1.00 88.77           C
ATOM    799 CZ2  TRP B  36      18.031   4.668   1.186  1.00 88.23           C
ATOM    800 CZ3  TRP B  36      19.136   5.327  -0.851  1.00 88.09           C
ATOM    801 CH2  TRP B  36      18.681   5.616   0.435  1.00 87.77           C
ATOM    802  N   LYS B  37      20.093  -1.412  -1.214  1.00 86.87           N
ATOM    803 CA   LYS B  37      20.586  -2.270  -0.145  1.00 85.82           C
ATOM    804  C   LYS B  37      22.111  -2.367  -0.183  1.00 86.74           C
ATOM    805  O   LYS B  37      22.756  -2.522   0.850  1.00 85.23           O
ATOM    806 CB   LYS B  37      19.962  -3.664  -0.262  1.00 83.47           C
ATOM    807 CG   LYS B  37      18.788  -3.860   0.685  1.00 76.12           C
ATOM    808 CD   LYS B  37      17.460  -3.481   0.056  1.00 71.91           C
ATOM    809 CE   LYS B  37      16.890  -2.218   0.649  1.00 63.90           C
ATOM    810 NZ   LYS B  37      16.122  -2.466   1.885  1.00 58.20           N
ATOM    811  N   LEU B  38      22.669  -2.261  -1.364  1.00 86.14           N
ATOM    812 CA   LEU B  38      24.108  -2.351  -1.540  1.00 86.82           C
ATOM    813  C   LEU B  38      24.795  -1.005  -1.318  1.00 87.50           C
ATOM    814  O   LEU B  38      26.004  -0.952  -1.093  1.00 85.89           O
ATOM    815 CB   LEU B  38      24.441  -2.862  -2.948  1.00 85.49           C
ATOM    816 CG   LEU B  38      23.587  -4.019  -3.442  1.00 82.21           C
ATOM    817 CD1  LEU B  38      23.812  -4.233  -4.933  1.00 77.01           C
ATOM    818 CD2  LEU B  38      23.915  -5.294  -2.675  1.00 76.46           C
ATOM    819  N   LEU B  39      24.034   0.064  -1.398  1.00 86.90           N
ATOM    820 CA   LEU B  39      24.561   1.417  -1.238  1.00 86.98           C
ATOM    821  C   LEU B  39      25.294   1.625   0.082  1.00 86.64           C
ATOM    822  O   LEU B  39      26.218   2.431   0.149  1.00 84.90           O
ATOM    823 CB   LEU B  39      23.430   2.432  -1.361  1.00 86.19           C
ATOM    824 CG   LEU B  39      23.212   2.991  -2.774  1.00 84.74           C
ATOM    825 CD1  LEU B  39      21.993   3.892  -2.790  1.00 81.15           C
ATOM    826 CD2  LEU B  39      24.424   3.760  -3.243  1.00 80.32           C
ATOM    827  N   SER B  40      24.886   0.923   1.111  1.00 85.42           N
ATOM    828 CA   SER B  40      25.485   1.066   2.442  1.00 85.00           C
ATOM    829  C   SER B  40      24.986   2.345   3.113  1.00 85.98           C
ATOM    830  O   SER B  40      24.571   3.286   2.448  1.00 85.54           O
ATOM    831 CB   SER B  40      27.010   1.087   2.357  1.00 83.24           C
ATOM    832 OG   SER B  40      27.492  -0.007   1.610  1.00 78.38           O
ATOM    833  N   GLU B  41      25.057   2.357   4.427  1.00 84.24           N
ATOM    834 CA   GLU B  41      24.569   3.497   5.192  1.00 84.55           C
ATOM    835  C   GLU B  41      25.328   4.772   4.836  1.00 86.28           C
ATOM    836  O   GLU B  41      24.751   5.856   4.813  1.00 85.62           O
ATOM    837 CB   GLU B  41      24.715   3.208   6.684  1.00 82.51           C
ATOM    838 CG   GLU B  41      23.699   3.936   7.531  1.00 73.51           C
ATOM    839 CD   GLU B  41      23.764   3.556   8.996  1.00 67.90           C
ATOM    840 OE1  GLU B  41      23.338   2.443   9.342  1.00 60.77           O
ATOM    841 OE2  GLU B  41      24.249   4.377   9.779  1.00 60.91           O
ATOM    842  N   THR B  42      26.601   4.628   4.570  1.00 85.53           N
ATOM    843 CA   THR B  42      27.446   5.766   4.213  1.00 86.64           C
ATOM    844  C   THR B  42      26.933   6.444   2.948  1.00 87.67           C
ATOM    845  O   THR B  42      26.907   7.669   2.860  1.00 86.95           O
ATOM    846 CB   THR B  42      28.893   5.306   4.008  1.00 85.20           C
ATOM    847 OG1  THR B  42      29.301   4.529   5.119  1.00 78.81           O
ATOM    848 CG2  THR B  42      29.835   6.489   3.870  1.00 76.19           C
ATOM    849  N   GLU B  43      26.519   5.635   1.999  1.00 86.58           N
ATOM    850 CA   GLU B  43      26.008   6.153   0.734  1.00 86.22           C
ATOM    851  C   GLU B  43      24.578   6.663   0.896  1.00 87.31           C
ATOM    852  O   GLU B  43      24.175   7.633   0.249  1.00 86.41           O
ATOM    853 CB   GLU B  43      26.058   5.058  -0.320  1.00 84.60           C
ATOM    854 CG   GLU B  43      27.473   4.644  -0.689  1.00 80.33           C
ATOM    855 CD   GLU B  43      27.975   5.334  -1.939  1.00 76.77           C
ATOM    856 OE1  GLU B  43      28.262   6.541  -1.875  1.00 70.28           O
ATOM    857 OE2  GLU B  43      28.073   4.668  -2.975  1.00 71.05           O
ATOM    858  N   LYS B  44      23.833   6.008   1.755  1.00 88.49           N
ATOM    859 CA   LYS B  44      22.452   6.380   1.998  1.00 89.28           C
ATOM    860  C   LYS B  44      22.346   7.606   2.905  1.00 90.00           C
ATOM    861  O   LYS B  44      21.366   8.339   2.841  1.00 89.69           O
ATOM    862 CB   LYS B  44      21.705   5.213   2.626  1.00 88.00           C
ATOM    863 CG   LYS B  44      21.615   4.005   1.706  1.00 85.90           C
ATOM    864 CD   LYS B  44      20.712   2.935   2.280  1.00 84.82           C
ATOM    865 CE   LYS B  44      21.415   2.092   3.308  1.00 81.42           C
ATOM    866 NZ   LYS B  44      20.529   1.026   3.812  1.00 77.38           N
ATOM    867  N   ARG B  45      23.355   7.806   3.730  1.00 90.19           N
ATOM    868 CA   ARG B  45      23.388   8.914   4.674  1.00 90.10           C
ATOM    869  C   ARG B  45      23.017  10.254   4.042  1.00 90.84           C
ATOM    870  O   ARG B  45      22.113  10.934   4.530  1.00 90.02           O
ATOM    871 CB   ARG B  45      24.763   8.996   5.341  1.00 88.92           C
ATOM    872 CG   ARG B  45      24.733   9.651   6.708  1.00 80.86           C
ATOM    873 CD   ARG B  45      25.117  11.116   6.646  1.00 77.59           C
ATOM    874 NE   ARG B  45      26.509  11.335   7.035  1.00 71.76           N
ATOM    875 CZ   ARG B  45      27.245  12.365   6.640  1.00 66.72           C
ATOM    876 NH1  ARG B  45      26.736  13.259   5.813  1.00 60.32           N
ATOM    877 NH2  ARG B  45      28.484  12.502   7.062  1.00 60.64           N
ATOM    878  N   PRO B  46      23.704  10.665   2.976  1.00 90.20           N
ATOM    879 CA   PRO B  46      23.385  11.951   2.338  1.00 90.23           C
ATOM    880  C   PRO B  46      21.944  12.034   1.873  1.00 90.70           C
ATOM    881  O   PRO B  46      21.321  13.086   1.956  1.00 89.76           O
ATOM    882 CB   PRO B  46      24.350  12.016   1.149  1.00 89.11           C
ATOM    883 CG   PRO B  46      24.806  10.624   0.938  1.00 86.92           C
ATOM    884 CD   PRO B  46      24.793   9.977   2.285  1.00 89.26           C
ATOM    885  N   PHE B  47      21.410  10.931   1.420  1.00 92.44           N
ATOM    886 CA   PHE B  47      20.033  10.902   0.954  1.00 92.13           C
ATOM    887  C   PHE B  47      19.062  10.927   2.124  1.00 92.00           C
ATOM    888  O   PHE B  47      17.987  11.513   2.031  1.00 90.85           O
ATOM    889 CB   PHE B  47      19.800   9.660   0.099  1.00 91.88           C
ATOM    890 CG   PHE B  47      20.613   9.659  -1.162  1.00 91.79           C
ATOM    891 CD1  PHE B  47      20.288  10.501  -2.216  1.00 89.19           C
ATOM    892 CD2  PHE B  47      21.716   8.834  -1.287  1.00 89.24           C
ATOM    893 CE1  PHE B  47      21.042  10.518  -3.365  1.00 88.28           C
ATOM    894 CE2  PHE B  47      22.480   8.841  -2.447  1.00 88.25           C
ATOM    895 CZ   PHE B  47      22.139   9.687  -3.488  1.00 89.60           C
ATOM    896  N   ILE B  48      19.461  10.301   3.203  1.00 91.25           N
ATOM    897 CA   ILE B  48      18.647  10.297   4.412  1.00 90.45           C
ATOM    898  C   ILE B  48      18.527  11.716   4.946  1.00 90.26           C
ATOM    899  O   ILE B  48      17.444  12.164   5.330  1.00 89.30           O
ATOM    900 CB   ILE B  48      19.251   9.357   5.477  1.00 89.64           C
ATOM    901 CG1  ILE B  48      19.149   7.905   5.024  1.00 87.16           C
ATOM    902 CG2  ILE B  48      18.546   9.552   6.813  1.00 86.40           C
ATOM    903 CD1  ILE B  48      20.116   6.990   5.741  1.00 80.73           C
ATOM    904  N   ASP B  49      19.652  12.411   4.960  1.00 90.60           N
ATOM    905 CA   ASP B  49      19.679  13.792   5.426  1.00 90.50           C
ATOM    906  C   ASP B  49      18.835  14.675   4.520  1.00 90.43           C
ATOM    907  O   ASP B  49      18.101  15.547   4.985  1.00 89.31           O
ATOM    908 CB   ASP B  49      21.119  14.301   5.464  1.00 89.88           C
ATOM    909 CG   ASP B  49      21.851  13.868   6.717  1.00 87.53           C
ATOM    910 OD1  ASP B  49      21.257  13.960   7.800  1.00 83.75           O
ATOM    911 OD2  ASP B  49      23.017  13.453   6.614  1.00 82.70           O
ATOM    912  N   GLU B  50      18.947  14.436   3.229  1.00 90.22           N
ATOM    913 CA   GLU B  50      18.174  15.191   2.255  1.00 90.16           C
ATOM    914  C   GLU B  50      16.678  14.942   2.439  1.00 90.12           C
ATOM    915  O   GLU B  50      15.868  15.860   2.333  1.00 88.97           O
ATOM    916 CB   GLU B  50      18.598  14.799   0.838  1.00 89.44           C
ATOM    917 CG   GLU B  50      19.241  15.939   0.084  1.00 86.80           C
ATOM    918 CD   GLU B  50      20.298  15.466  -0.897  1.00 84.44           C
ATOM    919 OE1  GLU B  50      21.352  15.008  -0.442  1.00 79.96           O
ATOM    920 OE2  GLU B  50      20.042  15.565  -2.111  1.00 79.13           O
ATOM    921  N   ALA B  51      16.344  13.704   2.717  1.00 89.21           N
ATOM    922 CA   ALA B  51      14.955  13.336   2.947  1.00 88.56           C
ATOM    923  C   ALA B  51      14.420  14.080   4.161  1.00 88.38           C
ATOM    924  O   ALA B  51      13.261  14.506   4.177  1.00 87.29           O
ATOM    925 CB   ALA B  51      14.847  11.836   3.161  1.00 87.70           C
ATOM    926  N   LYS B  52      15.276  14.248   5.152  1.00 89.14           N
ATOM    927 CA   LYS B  52      14.900  14.968   6.368  1.00 88.76           C
ATOM    928  C   LYS B  52      14.561  16.412   6.029  1.00 88.66           C
ATOM    929  O   LYS B  52      13.591  16.969   6.536  1.00 87.58           O
ATOM    930 CB   LYS B  52      16.055  14.903   7.370  1.00 88.04           C
ATOM    931 CG   LYS B  52      15.789  15.680   8.648  1.00 80.77           C
ATOM    932 CD   LYS B  52      14.865  14.919   9.566  1.00 77.23           C
ATOM    933 CE   LYS B  52      14.621  15.683  10.856  1.00 69.76           C
ATOM    934 NZ   LYS B  52      13.666  14.977  11.725  1.00 63.82           N
ATOM    935  N   ARG B  53      15.365  17.001   5.178  1.00 89.06           N
ATOM    936 CA   ARG B  53      15.148  18.374   4.754  1.00 89.26           C
ATOM    937  C   ARG B  53      13.837  18.495   4.000  1.00 89.04           C
ATOM    938  O   ARG B  53      13.052  19.410   4.241  1.00 88.13           O
ATOM    939 CB   ARG B  53      16.308  18.832   3.875  1.00 88.52           C
ATOM    940 CG   ARG B  53      16.679  20.275   4.124  1.00 82.73           C
ATOM    941 CD   ARG B  53      17.463  20.859   2.981  1.00 81.96           C
ATOM    942 NE   ARG B  53      18.304  21.961   3.403  1.00 77.03           N
ATOM    943 CZ   ARG B  53      17.860  23.187   3.644  1.00 75.26           C
ATOM    944 NH1  ARG B  53      16.578  23.467   3.504  1.00 67.42           N
ATOM    945 NH2  ARG B  53      18.697  24.134   4.038  1.00 67.87           N
ATOM    946  N   LEU B  54      13.618  17.569   3.107  1.00 87.15           N
ATOM    947 CA   LEU B  54      12.384  17.548   2.328  1.00 86.08           C
ATOM    948  C   LEU B  54      11.180  17.372   3.240  1.00 85.67           C
ATOM    949  O   LEU B  54      10.132  17.977   3.025  1.00 83.69           O
ATOM    950 CB   LEU B  54      12.441  16.411   1.315  1.00 84.61           C
ATOM    951 CG   LEU B  54      13.045  16.815  -0.034  1.00 81.68           C
ATOM    952 CD1  LEU B  54      13.804  15.652  -0.653  1.00 77.98           C
ATOM    953 CD2  LEU B  54      11.962  17.298  -0.967  1.00 76.75           C
ATOM    954  N   ARG B  55      11.363  16.557   4.246  1.00 85.44           N
ATOM    955 CA   ARG B  55      10.305  16.304   5.220  1.00 84.70           C
ATOM    956  C   ARG B  55       9.949  17.594   5.953  1.00 85.24           C
ATOM    957  O   ARG B  55       8.769  17.908   6.132  1.00 84.15           O
ATOM    958 CB   ARG B  55      10.761  15.247   6.213  1.00 82.67           C
ATOM    959 CG   ARG B  55       9.631  14.424   6.757  1.00 73.38           C
ATOM    960 CD   ARG B  55      10.165  13.237   7.568  1.00 70.79           C
ATOM    961 NE   ARG B  55      10.561  12.131   6.710  1.00 64.77           N
ATOM    962 CZ   ARG B  55      11.531  11.283   6.998  1.00 59.40           C
ATOM    963 NH1  ARG B  55      12.233  11.413   8.112  1.00 55.96           N
ATOM    964 NH2  ARG B  55      11.821  10.299   6.167  1.00 53.00           N
ATOM    965  N   ALA B  56      10.966  18.310   6.367  1.00 85.60           N
ATOM    966 CA   ALA B  56      10.772  19.565   7.069  1.00 86.37           C
ATOM    967  C   ALA B  56      10.088  20.592   6.171  1.00 86.01           C
ATOM    968  O   ALA B  56       9.214  21.333   6.614  1.00 84.33           O
ATOM    969 CB   ALA B  56      12.111  20.099   7.560  1.00 85.88           C
ATOM    970  N   LEU B  57      10.499  20.618   4.928  1.00 85.18           N
ATOM    971 CA   LEU B  57       9.919  21.543   3.959  1.00 85.08           C
ATOM    972  C   LEU B  57       8.439  21.237   3.742  1.00 84.25           C
ATOM    973  O   LEU B  57       7.614  22.145   3.669  1.00 82.04           O
ATOM    974 CB   LEU B  57      10.680  21.446   2.641  1.00 84.70           C
ATOM    975 CG   LEU B  57      12.013  22.189   2.631  1.00 78.48           C
ATOM    976 CD1  LEU B  57      12.953  21.591   1.605  1.00 74.65           C
ATOM    977 CD2  LEU B  57      11.780  23.668   2.347  1.00 74.29           C
ATOM    978  N   HIS B  58       8.133  19.970   3.643  1.00 81.95           N
ATOM    979 CA   HIS B  58       6.758  19.539   3.435  1.00 80.38           C
ATOM    980  C   HIS B  58       5.915  19.813   4.677  1.00 79.70           C
ATOM    981  O   HIS B  58       4.792  20.305   4.583  1.00 77.52           O
ATOM    982 CB   HIS B  58       6.730  18.050   3.103  1.00 78.30           C
ATOM    983 CG   HIS B  58       5.461  17.616   2.441  1.00 74.99           C
ATOM    984 ND1  HIS B  58       5.375  17.385   1.090  1.00 68.12           N
ATOM    985 CD2  HIS B  58       4.235  17.364   2.951  1.00 69.12           C
ATOM    986 CE1  HIS B  58       4.138  17.013   0.805  1.00 69.07           C
ATOM    987 NE2  HIS B  58       3.427  16.983   1.915  1.00 69.35           N
ATOM    988  N   MET B  59       6.466  19.510   5.822  1.00 81.13           N
ATOM    989 CA   MET B  59       5.775  19.727   7.087  1.00 80.21           C
ATOM    990  C   MET B  59       5.502  21.206   7.324  1.00 80.00           C
ATOM    991  O   MET B  59       4.496  21.568   7.920  1.00 77.76           O
ATOM    992 CB   MET B  59       6.603  19.160   8.236  1.00 77.30           C
ATOM    993 CG   MET B  59       6.383  17.680   8.429  1.00 71.57           C
ATOM    994 SD   MET B  59       7.486  16.962   9.647  1.00 65.58           S
ATOM    995 CE   MET B  59       6.710  17.535  11.148  1.00 59.05           C
ATOM    996  N   LYS B  60       6.400  22.041   6.850  1.00 82.73           N
ATOM    997 CA   LYS B  60       6.251  23.479   7.001  1.00 84.61           C
ATOM    998  C   LYS B  60       4.990  23.976   6.311  1.00 84.47           C
ATOM    999  O   LYS B  60       4.329  24.901   6.789  1.00 82.88           O
ATOM   1000 CB   LYS B  60       7.476  24.189   6.429  1.00 83.50           C
ATOM   1001 CG   LYS B  60       8.179  25.067   7.443  1.00 76.81           C
ATOM   1002 CD   LYS B  60       9.548  25.492   6.950  1.00 74.60           C
ATOM   1003 CE   LYS B  60      10.443  25.936   8.079  1.00 67.64           C
ATOM   1004 NZ   LYS B  60      10.134  27.310   8.536  1.00 61.75           N
ATOM   1005  N   GLU B  61       4.671  23.374   5.202  1.00 80.26           N
ATOM   1006 CA   GLU B  61       3.487  23.755   4.443  1.00 81.20           C
ATOM   1007  C   GLU B  61       2.244  23.002   4.900  1.00 81.05           C
ATOM   1008  O   GLU B  61       1.121  23.406   4.597  1.00 78.40           O
ATOM   1009 CB   GLU B  61       3.729  23.525   2.951  1.00 78.74           C
ATOM   1010 CG   GLU B  61       4.565  24.632   2.337  1.00 72.99           C
ATOM   1011 CD   GLU B  61       4.505  24.629   0.823  1.00 69.42           C
ATOM   1012 OE1  GLU B  61       3.477  24.215   0.268  1.00 63.84           O
ATOM   1013 OE2  GLU B  61       5.482  25.068   0.198  1.00 64.64           O
ATOM   1014  N   HIS B  62       2.451  21.934   5.616  1.00 74.11           N
ATOM   1015 CA   HIS B  62       1.338  21.141   6.115  1.00 73.91           C
ATOM   1016  C   HIS B  62       1.545  20.786   7.590  1.00 74.51           C
ATOM   1017  O   HIS B  62       2.313  19.873   7.909  1.00 70.36           O
ATOM   1018 CB   HIS B  62       1.175  19.864   5.284  1.00 70.46           C
ATOM   1019 CG   HIS B  62       0.327  20.075   4.076  1.00 68.97           C
ATOM   1020 ND1  HIS B  62      -1.028  20.271   4.141  1.00 61.82           N
ATOM   1021 CD2  HIS B  62       0.657  20.108   2.759  1.00 62.98           C
ATOM   1022 CE1  HIS B  62      -1.493  20.426   2.912  1.00 63.07           C
ATOM   1023 NE2  HIS B  62      -0.496  20.320   2.057  1.00 63.25           N
ATOM   1024  N   PRO B  63       0.867  21.524   8.472  1.00 74.46           N
ATOM   1025 CA   PRO B  63       0.988  21.293   9.916  1.00 76.50           C
ATOM   1026  C   PRO B  63       0.287  20.003  10.353  1.00 74.72           C
ATOM   1027  O   PRO B  63       0.933  19.196  11.040  1.00 70.91           O
ATOM   1028 CB   PRO B  63       0.299  22.521  10.520  1.00 70.23           C
ATOM   1029 CG   PRO B  63      -0.642  23.000   9.469  1.00 69.27           C
ATOM   1030 CD   PRO B  63      -0.071  22.612   8.139  1.00 74.03           C
ATOM   1031 OXT  PRO B  63      -0.878  19.827  10.034  1.00 69.31           O
HETATM 1032  K     K C   1      -2.154  -2.048  -1.371  1.00 75.32           K
HETATM 1033  K     K D   1       4.264  -0.577  -4.892  1.00 78.51           K
HETATM 1034  K     K E   1       7.424   0.337  -6.612  1.00 80.96           K
ATOM   1035 OP3    G F   1       9.553  -1.403   5.676  1.00 58.53           O
ATOM   1036  P     G F   1       9.121  -0.990   4.591  1.00 61.25           P
ATOM   1037 OP1    G F   1       8.310  -0.266   5.444  1.00 57.48           O
ATOM   1038 OP2    G F   1      10.198  -0.632   3.771  1.00 57.45           O
ATOM   1039 O5'    G F   1       8.328  -2.241   3.937  1.00 59.73           O
ATOM   1040 C5'    G F   1       8.366  -3.465   4.652  1.00 62.02           C
ATOM   1041 C4'    G F   1       7.862  -4.629   3.829  1.00 62.04           C
ATOM   1042 O4'    G F   1       6.490  -4.404   3.459  1.00 63.25           O
ATOM   1043 C3'    G F   1       8.568  -4.856   2.511  1.00 63.44           C
ATOM   1044 O3'    G F   1       9.757  -5.609   2.699  1.00 62.11           O
ATOM   1045 C2'    G F   1       7.538  -5.645   1.727  1.00 61.96           C
ATOM   1046 O2'    G F   1       7.536  -7.023   2.091  1.00 60.38           O
ATOM   1047 C1'    G F   1       6.238  -4.987   2.198  1.00 62.81           C
ATOM   1048 N9     G F   1       5.749  -3.949   1.286  1.00 62.96           N
ATOM   1049 C8     G F   1       5.698  -2.600   1.516  1.00 63.80           C
ATOM   1050 N7     G F   1       5.203  -1.926   0.509  1.00 63.63           N
ATOM   1051 C5     G F   1       4.923  -2.896  -0.445  1.00 64.02           C
ATOM   1052 C6     G F   1       4.371  -2.769  -1.745  1.00 63.52           C
ATOM   1053 O6     G F   1       4.016  -1.742  -2.335  1.00 62.58           O
ATOM   1054 N1     G F   1       4.241  -4.001  -2.379  1.00 62.57           N
ATOM   1055 C2     G F   1       4.603  -5.198  -1.816  1.00 62.08           C
ATOM   1056 N2     G F   1       4.403  -6.288  -2.577  1.00 62.58           N
ATOM   1057 N3     G F   1       5.116  -5.330  -0.607  1.00 64.01           N
ATOM   1058 C4     G F   1       5.254  -4.138   0.027  1.00 65.87           C
ATOM   1059  P     G F   2      10.990  -5.454   1.665  1.00 65.74           P
ATOM   1060 OP1    G F   2      12.129  -6.223   2.210  1.00 64.52           O
ATOM   1061 OP2    G F   2      11.150  -4.021   1.362  1.00 63.31           O
ATOM   1062 O5'    G F   2      10.470  -6.190   0.351  1.00 63.91           O
ATOM   1063 C5'    G F   2      10.280  -7.591   0.330  1.00 66.38           C
ATOM   1064 C4'    G F   2       9.796  -8.059  -1.016  1.00 66.55           C
ATOM   1065 O4'    G F   2       8.530  -7.445  -1.320  1.00 67.59           O
ATOM   1066 C3'    G F   2      10.679  -7.683  -2.181  1.00 67.99           C
ATOM   1067 O3'    G F   2      11.719  -8.638  -2.338  1.00 66.39           O
ATOM   1068 C2'    G F   2       9.714  -7.711  -3.354  1.00 66.74           C
ATOM   1069 O2'    G F   2       9.494  -9.028  -3.828  1.00 65.01           O
ATOM   1070 C1'    G F   2       8.434  -7.186  -2.709  1.00 66.57           C
ATOM   1071 N9     G F   2       8.221  -5.753  -2.920  1.00 67.77           N
ATOM   1072 C8     G F   2       8.433  -4.739  -2.028  1.00 67.99           C
ATOM   1073 N7     G F   2       8.133  -3.563  -2.487  1.00 68.35           N
ATOM   1074 C5     G F   2       7.687  -3.808  -3.780  1.00 68.78           C
ATOM   1075 C6     G F   2       7.208  -2.899  -4.773  1.00 68.57           C
ATOM   1076 O6     G F   2       7.087  -1.678  -4.703  1.00 68.28           O
ATOM   1077 N1     G F   2       6.859  -3.571  -5.943  1.00 68.04           N
ATOM   1078 C2     G F   2       6.955  -4.923  -6.126  1.00 67.05           C
ATOM   1079 N2     G F   2       6.572  -5.375  -7.327  1.00 66.45           N
ATOM   1080 N3     G F   2       7.392  -5.773  -5.209  1.00 67.37           N
ATOM   1081 C4     G F   2       7.734  -5.146  -4.061  1.00 68.48           C
ATOM   1082  P     G F   3      13.134  -8.215  -2.944  1.00 68.84           P
ATOM   1083 OP1    G F   3      14.075  -9.325  -2.706  1.00 68.40           O
ATOM   1084 OP2    G F   3      13.462  -6.858  -2.464  1.00 66.99           O
ATOM   1085 O5'    G F   3      12.849  -8.134  -4.507  1.00 66.39           O
ATOM   1086 C5'    G F   3      12.357  -9.269  -5.205  1.00 68.11           C
ATOM   1087 C4'    G F   3      11.880  -8.869  -6.589  1.00 68.53           C
ATOM   1088 O4'    G F   3      10.971  -7.760  -6.469  1.00 68.07           O
ATOM   1089 C3'    G F   3      12.981  -8.420  -7.529  1.00 68.88           C
ATOM   1090 O3'    G F   3      13.092  -9.347  -8.601  1.00 66.51           O
ATOM   1091 C2'    G F   3      12.565  -7.062  -8.062  1.00 66.93           C
ATOM   1092 O2'    G F   3      12.542  -7.005  -9.486  1.00 64.14           O
ATOM   1093 C1'    G F   3      11.153  -6.865  -7.532  1.00 67.32           C
ATOM   1094 N9     G F   3      10.898  -5.495  -7.052  1.00 67.82           N
ATOM   1095 C8     G F   3      11.259  -4.965  -5.845  1.00 68.28           C
ATOM   1096 N7     G F   3      10.887  -3.733  -5.693  1.00 68.21           N
ATOM   1097 C5     G F   3      10.233  -3.418  -6.874  1.00 69.00           C
ATOM   1098 C6     G F   3       9.615  -2.210  -7.292  1.00 68.84           C
ATOM   1099 O6     G F   3       9.510  -1.153  -6.674  1.00 68.67           O
ATOM   1100 N1     G F   3       9.075  -2.329  -8.568  1.00 68.30           N
ATOM   1101 C2     G F   3       9.131  -3.463  -9.339  1.00 67.33           C
ATOM   1102 N2     G F   3       8.554  -3.376 -10.541  1.00 66.04           N
ATOM   1103 N3     G F   3       9.703  -4.591  -8.962  1.00 67.64           N
ATOM   1104 C4     G F   3      10.234  -4.505  -7.720  1.00 69.28           C
ATOM   1105  P     U F   4      13.892 -10.684  -8.518  1.00 68.43           P
ATOM   1106 OP1    U F   4      15.308 -10.362  -8.731  1.00 66.93           O
ATOM   1107 OP2    U F   4      13.219 -11.647  -9.414  1.00 67.81           O
ATOM   1108 O5'    U F   4      13.725 -11.174  -7.020  1.00 67.00           O
ATOM   1109 C5'    U F   4      13.050 -12.385  -6.676  1.00 66.30           C
ATOM   1110 C4'    U F   4      13.516 -12.839  -5.315  1.00 66.31           C
ATOM   1111 O4'    U F   4      13.317 -11.754  -4.388  1.00 65.39           O
ATOM   1112 C3'    U F   4      12.743 -14.019  -4.723  1.00 68.25           C
ATOM   1113 O3'    U F   4      13.521 -15.208  -4.852  1.00 67.00           O
ATOM   1114 C2'    U F   4      12.536 -13.671  -3.255  1.00 65.26           C
ATOM   1115 O2'    U F   4      13.194 -14.567  -2.361  1.00 61.41           O
ATOM   1116 C1'    U F   4      13.168 -12.293  -3.099  1.00 64.69           C
ATOM   1117 N1     U F   4      12.366 -11.369  -2.265  1.00 63.21           N
ATOM   1118 C2     U F   4      12.837 -11.062  -1.006  1.00 60.38           C
ATOM   1119 O2     U F   4      13.881 -11.535  -0.560  1.00 58.37           O
ATOM   1120 N3     U F   4      12.053 -10.205  -0.285  1.00 58.22           N
ATOM   1121 C4     U F   4      10.866  -9.628  -0.684  1.00 57.56           C
ATOM   1122 O4     U F   4      10.284  -8.883   0.081  1.00 56.74           O
ATOM   1123 C5     U F   4      10.445  -9.995  -1.994  1.00 58.39           C
ATOM   1124 C6     U F   4      11.188 -10.835  -2.729  1.00 60.54           C
ATOM   1125  P     U F   5      13.022 -16.652  -4.420  1.00 65.34           P
ATOM   1126 OP1    U F   5      13.608 -16.945  -3.098  1.00 63.35           O
ATOM   1127 OP2    U F   5      13.248 -17.599  -5.533  1.00 64.20           O
ATOM   1128 O5'    U F   5      11.454 -16.510  -4.230  1.00 64.60           O
ATOM   1129 C5'    U F   5      10.589 -17.468  -4.808  1.00 63.65           C
ATOM   1130 C4'    U F   5       9.693 -18.115  -3.772  1.00 64.82           C
ATOM   1131 O4'    U F   5      10.348 -18.121  -2.491  1.00 63.87           O
ATOM   1132 C3'    U F   5       8.386 -17.396  -3.498  1.00 67.15           C
ATOM   1133 O3'    U F   5       7.400 -17.818  -4.427  1.00 65.97           O
ATOM   1134 C2'    U F   5       8.022 -17.842  -2.089  1.00 63.99           C
ATOM   1135 O2'    U F   5       7.111 -18.932  -2.073  1.00 61.15           O
ATOM   1136 C1'    U F   5       9.363 -18.297  -1.487  1.00 63.18           C
ATOM   1137 N1     U F   5       9.762 -17.563  -0.272  1.00 61.63           N
ATOM   1138 C2     U F   5       9.784 -18.251   0.926  1.00 58.18           C
ATOM   1139 O2     U F   5       9.496 -19.435   1.012  1.00 56.47           O
ATOM   1140 N3     U F   5      10.148 -17.515   2.025  1.00 56.11           N
ATOM   1141 C4     U F   5      10.492 -16.177   2.049  1.00 55.28           C
ATOM   1142 O4     U F   5      10.790 -15.653   3.119  1.00 54.73           O
ATOM   1143 C5     U F   5      10.439 -15.531   0.772  1.00 56.49           C
ATOM   1144 C6     U F   5      10.087 -16.221  -0.320  1.00 59.08           C
ATOM   1145  P     A F   6       6.833 -16.815  -5.435  1.00 66.90           P
ATOM   1146 OP1    A F   6       6.007 -17.542  -6.392  1.00 64.48           O
ATOM   1147 OP2    A F   6       7.955 -15.970  -5.896  1.00 65.74           O
ATOM   1148 O5'    A F   6       5.885 -15.925  -4.492  1.00 66.04           O
ATOM   1149 C5'    A F   6       4.706 -15.314  -4.973  1.00 65.46           C
ATOM   1150 C4'    A F   6       4.780 -13.815  -4.860  1.00 66.71           C
ATOM   1151 O4'    A F   6       4.913 -13.431  -3.488  1.00 65.42           O
ATOM   1152 C3'    A F   6       5.959 -13.210  -5.611  1.00 67.51           C
ATOM   1153 O3'    A F   6       5.478 -12.344  -6.592  1.00 65.62           O
ATOM   1154 C2'    A F   6       6.769 -12.440  -4.589  1.00 64.64           C
ATOM   1155 O2'    A F   6       6.995 -11.095  -4.943  1.00 60.70           O
ATOM   1156 C1'    A F   6       5.921 -12.474  -3.321  1.00 64.52           C
ATOM   1157 N9     A F   6       6.696 -12.823  -2.138  1.00 63.57           N
ATOM   1158 C8     A F   6       7.331 -14.008  -1.877  1.00 61.13           C
ATOM   1159 N7     A F   6       7.943 -14.048  -0.715  1.00 59.91           N
ATOM   1160 C5     A F   6       7.683 -12.796  -0.180  1.00 60.62           C
ATOM   1161 C6     A F   6       8.058 -12.191   1.040  1.00 59.12           C
ATOM   1162 N6     A F   6       8.795 -12.807   1.962  1.00 58.13           N
ATOM   1163 N1     A F   6       7.639 -10.934   1.270  1.00 58.36           N
ATOM   1164 C2     A F   6       6.899 -10.321   0.349  1.00 58.88           C
ATOM   1165 N3     A F   6       6.484 -10.783  -0.839  1.00 59.30           N
ATOM   1166 C4     A F   6       6.914 -12.041  -1.038  1.00 62.25           C
ATOM   1167  P     G F   7       5.371 -12.512  -8.026  1.00 64.03           P
ATOM   1168 OP1    G F   7       4.038 -13.094  -8.312  1.00 62.34           O
ATOM   1169 OP2    G F   7       6.587 -13.168  -8.544  1.00 61.83           O
ATOM   1170 O5'    G F   7       5.385 -11.002  -8.520  1.00 62.44           O
ATOM   1171 C5'    G F   7       4.655 -10.029  -7.792  1.00 64.30           C
ATOM   1172 C4'    G F   7       3.581  -9.452  -8.653  1.00 64.83           C
ATOM   1173 O4'    G F   7       2.565  -8.833  -7.835  1.00 65.41           O
ATOM   1174 C3'    G F   7       4.053  -8.361  -9.592  1.00 66.47           C
ATOM   1175 O3'    G F   7       4.504  -8.917 -10.816  1.00 65.03           O
ATOM   1176 C2'    G F   7       2.808  -7.515  -9.767  1.00 65.25           C
ATOM   1177 O2'    G F   7       1.939  -8.056 -10.727  1.00 62.63           O
ATOM   1178 C1'    G F   7       2.175  -7.602  -8.379  1.00 65.22           C
ATOM   1179 N9     G F   7       2.576  -6.531  -7.461  1.00 65.96           N
ATOM   1180 C8     G F   7       3.263  -6.671  -6.286  1.00 66.64           C
ATOM   1181 N7     G F   7       3.474  -5.540  -5.677  1.00 66.75           N
ATOM   1182 C5     G F   7       2.888  -4.586  -6.502  1.00 66.81           C
ATOM   1183 C6     G F   7       2.796  -3.181  -6.362  1.00 66.49           C
ATOM   1184 O6     G F   7       3.224  -2.475  -5.455  1.00 66.23           O
ATOM   1185 N1     G F   7       2.118  -2.605  -7.432  1.00 66.20           N
ATOM   1186 C2     G F   7       1.603  -3.289  -8.490  1.00 65.44           C
ATOM   1187 N2     G F   7       0.991  -2.561  -9.424  1.00 64.92           N
ATOM   1188 N3     G F   7       1.687  -4.601  -8.639  1.00 65.48           N
ATOM   1189 C4     G F   7       2.333  -5.189  -7.606  1.00 66.70           C
ATOM   1190  P     G F   8       5.746  -8.299 -11.569  1.00 67.69           P
ATOM   1191 OP1    G F   8       6.123  -9.256 -12.641  1.00 66.37           O
ATOM   1192 OP2    G F   8       6.760  -7.862 -10.586  1.00 65.20           O
ATOM   1193 O5'    G F   8       5.126  -7.008 -12.254  1.00 65.96           O
ATOM   1194 C5'    G F   8       4.151  -7.122 -13.280  1.00 68.28           C
ATOM   1195 C4'    G F   8       3.552  -5.782 -13.620  1.00 69.15           C
ATOM   1196 O4'    G F   8       2.945  -5.204 -12.448  1.00 69.50           O
ATOM   1197 C3'    G F   8       4.545  -4.742 -14.086  1.00 69.95           C
ATOM   1198 O3'    G F   8       4.783  -4.862 -15.479  1.00 68.76           O
ATOM   1199 C2'    G F   8       3.839  -3.443 -13.744  1.00 69.16           C
ATOM   1200 O2'    G F   8       2.869  -3.098 -14.717  1.00 66.74           O
ATOM   1201 C1'    G F   8       3.141  -3.803 -12.440  1.00 68.39           C
ATOM   1202 N9     G F   8       3.908  -3.426 -11.240  1.00 69.38           N
ATOM   1203 C8     G F   8       4.587  -4.254 -10.401  1.00 69.34           C
ATOM   1204 N7     G F   8       5.156  -3.637  -9.405  1.00 69.39           N
ATOM   1205 C5     G F   8       4.824  -2.307  -9.601  1.00 69.75           C
ATOM   1206 C6     G F   8       5.147  -1.157  -8.828  1.00 69.47           C
ATOM   1207 O6     G F   8       5.815  -1.089  -7.792  1.00 69.08           O
ATOM   1208 N1     G F   8       4.616   0.004  -9.382  1.00 69.11           N
ATOM   1209 C2     G F   8       3.867   0.041 -10.526  1.00 68.18           C
ATOM   1210 N2     G F   8       3.440   1.265 -10.902  1.00 67.36           N
ATOM   1211 N3     G F   8       3.549  -1.023 -11.249  1.00 68.43           N
ATOM   1212 C4     G F   8       4.062  -2.157 -10.722  1.00 69.60           C
ATOM   1213  P     G F   9       6.181  -4.417 -16.104  1.00 69.11           P
ATOM   1214 OP1    G F   9       6.223  -4.916 -17.495  1.00 68.93           O
ATOM   1215 OP2    G F   9       7.250  -4.792 -15.155  1.00 67.49           O
ATOM   1216 O5'    G F   9       6.100  -2.826 -16.160  1.00 66.34           O
ATOM   1217 C5'    G F   9       5.114  -2.183 -16.949  1.00 67.81           C
ATOM   1218 C4'    G F   9       5.010  -0.725 -16.567  1.00 68.10           C
ATOM   1219 O4'    G F   9       4.967  -0.616 -15.135  1.00 67.05           O
ATOM   1220 C3'    G F   9       6.182   0.131 -17.032  1.00 67.78           C
ATOM   1221 O3'    G F   9       5.708   1.092 -17.981  1.00 65.30           O
ATOM   1222 C2'    G F   9       6.696   0.848 -15.811  1.00 65.87           C
ATOM   1223 O2'    G F   9       6.725   2.262 -15.982  1.00 62.92           O
ATOM   1224 C1'    G F   9       5.699   0.505 -14.712  1.00 65.97           C
ATOM   1225 N9     G F   9       6.352   0.196 -13.429  1.00 66.40           N
ATOM   1226 C8     G F   9       6.825  -1.010 -13.012  1.00 67.60           C
ATOM   1227 N7     G F   9       7.353  -0.987 -11.812  1.00 67.47           N
ATOM   1228 C5     G F   9       7.217   0.335 -11.418  1.00 68.08           C
ATOM   1229 C6     G F   9       7.609   0.974 -10.217  1.00 67.95           C
ATOM   1230 O6     G F   9       8.167   0.482  -9.232  1.00 67.81           O
ATOM   1231 N1     G F   9       7.284   2.329 -10.229  1.00 67.55           N
ATOM   1232 C2     G F   9       6.660   2.981 -11.262  1.00 66.52           C
ATOM   1233 N2     G F   9       6.439   4.277 -11.093  1.00 64.98           N
ATOM   1234 N3     G F   9       6.293   2.385 -12.394  1.00 66.52           N
ATOM   1235 C4     G F   9       6.600   1.077 -12.397  1.00 68.04           C
ATOM   1236  P     U F  10       5.821   0.984 -19.474  1.00 68.68           P
ATOM   1237 OP1    U F  10       7.208   1.292 -19.850  1.00 67.15           O
ATOM   1238 OP2    U F  10       4.722   1.795 -20.036  1.00 67.97           O
ATOM   1239 O5'    U F  10       5.550  -0.526 -19.795  1.00 67.36           O
ATOM   1240 C5'    U F  10       4.289  -0.984 -20.279  1.00 66.54           C
ATOM   1241 C4'    U F  10       4.466  -2.326 -20.927  1.00 67.23           C
ATOM   1242 O4'    U F  10       5.125  -3.186 -19.983  1.00 66.01           O
ATOM   1243 C3'    U F  10       3.169  -3.031 -21.317  1.00 68.97           C
ATOM   1244 O3'    U F  10       3.082  -3.082 -22.733  1.00 67.66           O
ATOM   1245 C2'    U F  10       3.285  -4.439 -20.727  1.00 65.84           C
ATOM   1246 O2'    U F  10       3.095  -5.488 -21.675  1.00 62.16           O
ATOM   1247 C1'    U F  10       4.713  -4.509 -20.201  1.00 65.17           C
ATOM   1248 N1     U F  10       4.869  -5.263 -18.941  1.00 63.49           N
ATOM   1249 C2     U F  10       5.868  -6.218 -18.896  1.00 60.47           C
ATOM   1250 O2     U F  10       6.607  -6.456 -19.841  1.00 58.35           O
ATOM   1251 N3     U F  10       5.978  -6.883 -17.701  1.00 58.15           N
ATOM   1252 C4     U F  10       5.208  -6.704 -16.577  1.00 57.41           C
ATOM   1253 O4     U F  10       5.430  -7.386 -15.587  1.00 56.69           O
ATOM   1254 C5     U F  10       4.188  -5.705 -16.714  1.00 58.55           C
ATOM   1255 C6     U F  10       4.055  -5.034 -17.856  1.00 60.92           C
ATOM   1256  P     U F  11       1.693  -3.105 -23.523  1.00 65.25           P
ATOM   1257 OP1    U F  11       1.682  -4.376 -24.279  1.00 63.36           O
ATOM   1258 OP2    U F  11       1.463  -1.831 -24.230  1.00 63.99           O
ATOM   1259 O5'    U F  11       0.590  -3.219 -22.381  1.00 64.00           O
ATOM   1260 C5'    U F  11      -0.522  -2.355 -22.397  1.00 62.98           C
ATOM   1261 C4'    U F  11      -1.816  -3.113 -22.610  1.00 64.53           C
ATOM   1262 O4'    U F  11      -1.538  -4.481 -22.946  1.00 63.27           O
ATOM   1263 C3'    U F  11      -2.709  -3.195 -21.390  1.00 66.98           C
ATOM   1264 O3'    U F  11      -3.621  -2.104 -21.409  1.00 65.72           O
ATOM   1265 C2'    U F  11      -3.453  -4.514 -21.547  1.00 63.66           C
ATOM   1266 O2'    U F  11      -4.801  -4.346 -21.958  1.00 61.05           O
ATOM   1267 C1'    U F  11      -2.672  -5.257 -22.644  1.00 62.99           C
ATOM   1268 N1     U F  11      -2.254  -6.626 -22.277  1.00 61.33           N
ATOM   1269 C2     U F  11      -2.950  -7.691 -22.819  1.00 58.14           C
ATOM   1270 O2     U F  11      -3.895  -7.550 -23.587  1.00 56.50           O
ATOM   1271 N3     U F  11      -2.516  -8.929 -22.423  1.00 55.95           N
ATOM   1272 C4     U F  11      -1.469  -9.213 -21.569  1.00 55.17           C
ATOM   1273 O4     U F  11      -1.202 -10.381 -21.316  1.00 54.85           O
ATOM   1274 C5     U F  11      -0.800  -8.060 -21.050  1.00 56.83           C
ATOM   1275 C6     U F  11      -1.205  -6.839 -21.414  1.00 59.53           C
ATOM   1276  P     A F  12      -3.421  -0.963 -20.443  1.00 66.49           P
ATOM   1277 OP1    A F  12      -4.424   0.067 -20.717  1.00 64.05           O
ATOM   1278 OP2    A F  12      -1.986  -0.617 -20.420  1.00 65.00           O
ATOM   1279 O5'    A F  12      -3.788  -1.682 -19.053  1.00 65.53           O
ATOM   1280 C5'    A F  12      -4.378  -0.976 -17.986  1.00 65.06           C
ATOM   1281 C4'    A F  12      -3.449  -0.893 -16.808  1.00 66.51           C
ATOM   1282 O4'    A F  12      -3.218  -2.208 -16.269  1.00 65.33           O
ATOM   1283 C3'    A F  12      -2.080  -0.302 -17.127  1.00 67.14           C
ATOM   1284 O3'    A F  12      -1.747   0.650 -16.140  1.00 65.24           O
ATOM   1285 C2'    A F  12      -1.128  -1.486 -17.071  1.00 64.83           C
ATOM   1286 O2'    A F  12       0.134  -1.156 -16.547  1.00 61.18           O
ATOM   1287 C1'    A F  12      -1.841  -2.462 -16.146  1.00 64.59           C
ATOM   1288 N9     A F  12      -1.608  -3.864 -16.490  1.00 63.73           N
ATOM   1289 C8     A F  12      -2.044  -4.547 -17.586  1.00 61.60           C
ATOM   1290 N7     A F  12      -1.688  -5.810 -17.611  1.00 60.51           N
ATOM   1291 C5     A F  12      -0.967  -5.970 -16.434  1.00 61.06           C
ATOM   1292 C6     A F  12      -0.314  -7.081 -15.865  1.00 59.61           C
ATOM   1293 N6     A F  12      -0.288  -8.294 -16.434  1.00 58.61           N
ATOM   1294 N1     A F  12       0.308  -6.895 -14.682  1.00 58.89           N
ATOM   1295 C2     A F  12       0.275  -5.694 -14.115  1.00 59.33           C
ATOM   1296 N3     A F  12      -0.298  -4.569 -14.559  1.00 60.01           N
ATOM   1297 C4     A F  12      -0.918  -4.782 -15.727  1.00 62.78           C
ATOM   1298  P     G F  13      -1.565   2.129 -16.412  1.00 64.88           P
ATOM   1299 OP1    G F  13      -2.855   2.793 -16.109  1.00 63.62           O
ATOM   1300 OP2    G F  13      -0.927   2.327 -17.723  1.00 63.21           O
ATOM   1301 O5'    G F  13      -0.501   2.530 -15.297  1.00 63.54           O
ATOM   1302 C5'    G F  13      -0.622   1.975 -13.993  1.00 65.73           C
ATOM   1303 C4'    G F  13      -0.935   3.049 -12.998  1.00 66.00           C
ATOM   1304 O4'    G F  13      -1.436   2.443 -11.786  1.00 66.97           O
ATOM   1305 C3'    G F  13       0.256   3.875 -12.555  1.00 67.67           C
ATOM   1306 O3'    G F  13       0.425   4.993 -13.410  1.00 66.55           O
ATOM   1307 C2'    G F  13      -0.125   4.303 -11.152  1.00 66.59           C
ATOM   1308 O2'    G F  13      -0.939   5.450 -11.153  1.00 64.18           O
ATOM   1309 C1'    G F  13      -0.915   3.089 -10.652  1.00 66.58           C
ATOM   1310 N9     G F  13      -0.137   2.131  -9.874  1.00 67.29           N
ATOM   1311 C8     G F  13       0.138   0.825 -10.201  1.00 67.42           C
ATOM   1312 N7     G F  13       0.836   0.209  -9.297  1.00 67.43           N
ATOM   1313 C5     G F  13       1.045   1.160  -8.306  1.00 67.59           C
ATOM   1314 C6     G F  13       1.733   1.069  -7.072  1.00 67.27           C
ATOM   1315 O6     G F  13       2.330   0.097  -6.592  1.00 66.94           O
ATOM   1316 N1     G F  13       1.697   2.273  -6.372  1.00 66.98           N
ATOM   1317 C2     G F  13       1.079   3.409  -6.809  1.00 66.41           C
ATOM   1318 N2     G F  13       1.149   4.480  -5.991  1.00 65.69           N
ATOM   1319 N3     G F  13       0.427   3.510  -7.952  1.00 66.44           N
ATOM   1320 C4     G F  13       0.450   2.340  -8.650  1.00 67.71           C
ATOM   1321  P     G F  14       1.870   5.548 -13.751  1.00 68.31           P
ATOM   1322 OP1    G F  14       1.700   6.532 -14.846  1.00 67.17           O
ATOM   1323 OP2    G F  14       2.806   4.412 -13.927  1.00 66.74           O
ATOM   1324 O5'    G F  14       2.272   6.331 -12.437  1.00 67.18           O
ATOM   1325 C5'    G F  14       1.677   7.584 -12.119  1.00 69.57           C
ATOM   1326 C4'    G F  14       2.113   8.068 -10.758  1.00 70.29           C
ATOM   1327 O4'    G F  14       1.777   7.088  -9.758  1.00 70.74           O
ATOM   1328 C3'    G F  14       3.599   8.276 -10.587  1.00 70.66           C
ATOM   1329 O3'    G F  14       3.986   9.552 -11.052  1.00 69.62           O
ATOM   1330 C2'    G F  14       3.783   8.155  -9.086  1.00 69.95           C
ATOM   1331 O2'    G F  14       3.451   9.361  -8.417  1.00 68.43           O
ATOM   1332 C1'    G F  14       2.751   7.085  -8.735  1.00 70.30           C
ATOM   1333 N9     G F  14       3.324   5.738  -8.617  1.00 71.31           N
ATOM   1334 C8     G F  14       3.227   4.708  -9.517  1.00 71.00           C
ATOM   1335 N7     G F  14       3.819   3.612  -9.125  1.00 71.15           N
ATOM   1336 C5     G F  14       4.352   3.945  -7.885  1.00 71.58           C
ATOM   1337 C6     G F  14       5.100   3.149  -6.971  1.00 71.33           C
ATOM   1338 O6     G F  14       5.449   1.975  -7.078  1.00 70.94           O
ATOM   1339 N1     G F  14       5.435   3.874  -5.832  1.00 70.94           N
ATOM   1340 C2     G F  14       5.097   5.186  -5.605  1.00 70.21           C
ATOM   1341 N2     G F  14       5.523   5.702  -4.439  1.00 69.49           N
ATOM   1342 N3     G F  14       4.395   5.927  -6.441  1.00 70.47           N
ATOM   1343 C4     G F  14       4.055   5.243  -7.558  1.00 71.32           C
ATOM   1344  P     G F  15       5.432   9.783 -11.698  1.00 69.91           P
ATOM   1345 OP1    G F  15       5.420  11.112 -12.347  1.00 69.52           O
ATOM   1346 OP2    G F  15       5.787   8.590 -12.494  1.00 68.47           O
ATOM   1347 O5'    G F  15       6.419   9.853 -10.455  1.00 67.79           O
ATOM   1348 C5'    G F  15       6.284  10.879  -9.476  1.00 69.59           C
ATOM   1349 C4'    G F  15       7.058  10.520  -8.234  1.00 69.80           C
ATOM   1350 O4'    G F  15       6.700   9.180  -7.854  1.00 69.36           O
ATOM   1351 C3'    G F  15       8.563  10.522  -8.389  1.00 69.67           C
ATOM   1352 O3'    G F  15       9.126  11.668  -7.757  1.00 67.56           O
ATOM   1353 C2'    G F  15       9.072   9.279  -7.693  1.00 67.98           C
ATOM   1354 O2'    G F  15       9.850   9.577  -6.540  1.00 65.68           O
ATOM   1355 C1'    G F  15       7.807   8.539  -7.266  1.00 68.87           C
ATOM   1356 N9     G F  15       7.810   7.124  -7.667  1.00 69.48           N
ATOM   1357 C8     G F  15       7.339   6.581  -8.828  1.00 69.78           C
ATOM   1358 N7     G F  15       7.485   5.286  -8.892  1.00 69.65           N
ATOM   1359 C5     G F  15       8.099   4.959  -7.696  1.00 70.55           C
ATOM   1360 C6     G F  15       8.513   3.689  -7.194  1.00 70.50           C
ATOM   1361 O6     G F  15       8.413   2.582  -7.727  1.00 70.23           O
ATOM   1362 N1     G F  15       9.093   3.809  -5.937  1.00 69.90           N
ATOM   1363 C2     G F  15       9.252   4.984  -5.251  1.00 68.99           C
ATOM   1364 N2     G F  15       9.839   4.895  -4.047  1.00 67.76           N
ATOM   1365 N3     G F  15       8.873   6.173  -5.704  1.00 69.26           N
ATOM   1366 C4     G F  15       8.301   6.074  -6.928  1.00 70.66           C
ATOM   1367  P     U F  16       9.320  12.987  -8.500  1.00 69.35           P
ATOM   1368 OP1    U F  16      10.050  12.686  -9.743  1.00 67.70           O
ATOM   1369 OP2    U F  16       9.872  13.942  -7.531  1.00 68.50           O
ATOM   1370 O5'    U F  16       7.864  13.463  -8.894  1.00 68.28           O
ATOM   1371 C5'    U F  16       6.956  14.008  -7.957  1.00 67.74           C
ATOM   1372 C4'    U F  16       5.683  14.394  -8.663  1.00 68.02           C
ATOM   1373 O4'    U F  16       5.073  13.193  -9.182  1.00 67.42           O
ATOM   1374 C3'    U F  16       4.621  15.023  -7.767  1.00 69.46           C
ATOM   1375 O3'    U F  16       4.621  16.438  -7.964  1.00 68.43           O
ATOM   1376 C2'    U F  16       3.301  14.409  -8.229  1.00 66.49           C
ATOM   1377 O2'    U F  16       2.383  15.345  -8.771  1.00 63.28           O
ATOM   1378 C1'    U F  16       3.700  13.420  -9.323  1.00 66.36           C
ATOM   1379 N1     U F  16       2.991  12.134  -9.250  1.00 65.19           N
ATOM   1380 C2     U F  16       2.373  11.672 -10.402  1.00 62.38           C
ATOM   1381 O2     U F  16       2.411  12.292 -11.454  1.00 60.18           O
ATOM   1382 N3     U F  16       1.720  10.479 -10.275  1.00 60.52           N
ATOM   1383 C4     U F  16       1.623   9.715  -9.133  1.00 59.90           C
ATOM   1384 O4     U F  16       0.996   8.668  -9.182  1.00 58.80           O
ATOM   1385 C5     U F  16       2.271  10.257  -7.987  1.00 60.42           C
ATOM   1386 C6     U F  16       2.915  11.414  -8.077  1.00 62.45           C
ATOM   1387  P     U F  17       4.317  17.357  -6.713  1.00 64.51           P
ATOM   1388 OP1    U F  17       4.242  18.770  -7.135  1.00 63.08           O
ATOM   1389 OP2    U F  17       5.200  16.975  -5.588  1.00 63.52           O
ATOM   1390 O5'    U F  17       2.824  16.887  -6.349  1.00 63.61           O
ATOM   1391 C5'    U F  17       2.034  17.689  -5.470  1.00 62.56           C
ATOM   1392 C4'    U F  17       2.482  17.461  -4.048  1.00 62.92           C
ATOM   1393 O4'    U F  17       3.583  18.332  -3.752  1.00 62.56           O
ATOM   1394 C3'    U F  17       1.434  17.770  -2.997  1.00 65.27           C
ATOM   1395 O3'    U F  17       0.693  16.604  -2.715  1.00 64.28           O
ATOM   1396 C2'    U F  17       2.242  18.221  -1.795  1.00 61.81           C
ATOM   1397 O2'    U F  17       2.598  17.138  -0.954  1.00 59.74           O
ATOM   1398 C1'    U F  17       3.498  18.814  -2.422  1.00 61.67           C
ATOM   1399 N1     U F  17       3.532  20.291  -2.464  1.00 60.34           N
ATOM   1400 C2     U F  17       4.420  20.924  -1.619  1.00 57.62           C
ATOM   1401 O2     U F  17       5.149  20.316  -0.856  1.00 56.14           O
ATOM   1402 N3     U F  17       4.415  22.290  -1.694  1.00 55.75           N
ATOM   1403 C4     U F  17       3.633  23.082  -2.517  1.00 55.02           C
ATOM   1404 O4     U F  17       3.753  24.304  -2.465  1.00 54.47           O
ATOM   1405 C5     U F  17       2.738  22.349  -3.359  1.00 56.16           C
ATOM   1406 C6     U F  17       2.712  21.011  -3.307  1.00 58.53           C
ATOM   1407  P     A F  18      -0.819  16.642  -2.801  1.00 66.73           P
ATOM   1408 OP1    A F  18      -1.193  17.290  -4.092  1.00 64.50           O
ATOM   1409 OP2    A F  18      -1.325  17.179  -1.543  1.00 65.29           O
ATOM   1410 O5'    A F  18      -1.205  15.116  -2.906  1.00 65.84           O
ATOM   1411 C5'    A F  18      -1.309  14.293  -1.753  1.00 65.28           C
ATOM   1412 C4'    A F  18      -0.715  12.925  -1.998  1.00 66.42           C
ATOM   1413 O4'    A F  18      -1.230  12.364  -3.233  1.00 65.48           O
ATOM   1414 C3'    A F  18       0.805  12.903  -2.127  1.00 67.10           C
ATOM   1415 O3'    A F  18       1.289  11.766  -1.463  1.00 65.20           O
ATOM   1416 C2'    A F  18       1.057  12.796  -3.620  1.00 64.63           C
ATOM   1417 O2'    A F  18       2.220  12.067  -3.946  1.00 60.84           O
ATOM   1418 C1'    A F  18      -0.172  12.063  -4.129  1.00 64.60           C
ATOM   1419 N9     A F  18      -0.559  12.476  -5.478  1.00 63.84           N
ATOM   1420 C8     A F  18      -0.855  13.740  -5.910  1.00 61.58           C
ATOM   1421 N7     A F  18      -1.202  13.795  -7.172  1.00 60.40           N
ATOM   1422 C5     A F  18      -1.112  12.475  -7.592  1.00 61.21           C
ATOM   1423 C6     A F  18      -1.345  11.871  -8.837  1.00 59.85           C
ATOM   1424 N6     A F  18      -1.733  12.534  -9.926  1.00 58.63           N
ATOM   1425 N1     A F  18      -1.165  10.537  -8.920  1.00 58.90           N
ATOM   1426 C2     A F  18      -0.792   9.866  -7.833  1.00 59.37           C
ATOM   1427 N3     A F  18      -0.540  10.322  -6.618  1.00 60.07           N
ATOM   1428 C4     A F  18      -0.722  11.653  -6.563  1.00 62.95           C
ATOM   1429  P     G F  19       2.182  11.830  -0.263  1.00 64.93           P
ATOM   1430 OP1    G F  19       1.358  11.771   0.957  1.00 63.59           O
ATOM   1431 OP2    G F  19       3.243  12.830  -0.413  1.00 63.32           O
ATOM   1432 O5'    G F  19       2.830  10.403  -0.474  1.00 63.54           O
ATOM   1433 C5'    G F  19       2.001   9.297  -0.748  1.00 65.40           C
ATOM   1434 C4'    G F  19       2.467   8.128   0.051  1.00 65.30           C
ATOM   1435 O4'    G F  19       1.806   6.921  -0.413  1.00 65.95           O
ATOM   1436 C3'    G F  19       3.952   7.900  -0.073  1.00 66.76           C
ATOM   1437 O3'    G F  19       4.614   8.128   1.169  1.00 65.64           O
ATOM   1438 C2'    G F  19       4.101   6.463  -0.534  1.00 65.27           C
ATOM   1439 O2'    G F  19       5.012   5.792   0.178  1.00 62.97           O
ATOM   1440 C1'    G F  19       2.702   5.867  -0.389  1.00 65.93           C
ATOM   1441 N9     G F  19       2.462   4.940  -1.474  1.00 66.76           N
ATOM   1442 C8     G F  19       1.906   5.180  -2.697  1.00 66.95           C
ATOM   1443 N7     G F  19       1.884   4.123  -3.470  1.00 67.08           N
ATOM   1444 C5     G F  19       2.478   3.133  -2.708  1.00 67.39           C
ATOM   1445 C6     G F  19       2.751   1.779  -3.014  1.00 67.11           C
ATOM   1446 O6     G F  19       2.526   1.169  -4.053  1.00 66.86           O
ATOM   1447 N1     G F  19       3.361   1.129  -1.948  1.00 66.70           N
ATOM   1448 C2     G F  19       3.672   1.720  -0.749  1.00 65.97           C
ATOM   1449 N2     G F  19       4.268   0.926   0.156  1.00 65.45           N
ATOM   1450 N3     G F  19       3.431   2.982  -0.456  1.00 66.05           N
ATOM   1451 C4     G F  19       2.830   3.618  -1.479  1.00 67.21           C
ATOM   1452  P     G F  20       6.227   8.372   1.133  1.00 67.87           P
ATOM   1453 OP1    G F  20       6.507   9.256   2.279  1.00 66.81           O
ATOM   1454 OP2    G F  20       6.680   8.760  -0.215  1.00 65.94           O
ATOM   1455 O5'    G F  20       6.821   6.924   1.460  1.00 66.27           O
ATOM   1456 C5'    G F  20       6.906   6.457   2.789  1.00 68.63           C
ATOM   1457 C4'    G F  20       7.330   5.011   2.848  1.00 69.06           C
ATOM   1458 O4'    G F  20       6.417   4.193   2.098  1.00 69.45           O
ATOM   1459 C3'    G F  20       8.675   4.690   2.252  1.00 69.75           C
ATOM   1460 O3'    G F  20       9.722   4.972   3.164  1.00 68.65           O
ATOM   1461 C2'    G F  20       8.563   3.196   1.998  1.00 68.74           C
ATOM   1462 O2'    G F  20       8.815   2.441   3.162  1.00 66.86           O
ATOM   1463 C1'    G F  20       7.090   3.047   1.613  1.00 68.91           C
ATOM   1464 N9     G F  20       6.885   2.928   0.171  1.00 70.02           N
ATOM   1465 C8     G F  20       6.401   3.879  -0.687  1.00 70.10           C
ATOM   1466 N7     G F  20       6.302   3.462  -1.917  1.00 70.40           N
ATOM   1467 C5     G F  20       6.752   2.154  -1.874  1.00 70.78           C
ATOM   1468 C6     G F  20       6.866   1.190  -2.912  1.00 70.61           C
ATOM   1469 O6     G F  20       6.585   1.304  -4.112  1.00 70.39           O
ATOM   1470 N1     G F  20       7.364  -0.021  -2.436  1.00 70.21           N
ATOM   1471 C2     G F  20       7.707  -0.258  -1.135  1.00 69.27           C
ATOM   1472 N2     G F  20       8.180  -1.490  -0.868  1.00 68.69           N
ATOM   1473 N3     G F  20       7.599   0.631  -0.156  1.00 69.41           N
ATOM   1474 C4     G F  20       7.108   1.811  -0.600  1.00 70.44           C
ATOM   1475  P     G F  21      11.167   5.377   2.637  1.00 70.42           P
ATOM   1476 OP1    G F  21      11.935   5.805   3.819  1.00 69.75           O
ATOM   1477 OP2    G F  21      10.994   6.307   1.500  1.00 68.31           O
ATOM   1478 O5'    G F  21      11.811   4.033   2.072  1.00 68.07           O
ATOM   1479 C5'    G F  21      12.390   3.072   2.959  1.00 69.97           C
ATOM   1480 C4'    G F  21      12.540   1.745   2.258  1.00 70.54           C
ATOM   1481 O4'    G F  21      11.387   1.522   1.440  1.00 70.04           O
ATOM   1482 C3'    G F  21      13.713   1.624   1.305  1.00 70.46           C
ATOM   1483 O3'    G F  21      14.829   1.063   1.971  1.00 68.71           O
ATOM   1484 C2'    G F  21      13.257   0.661   0.248  1.00 68.30           C
ATOM   1485 O2'    G F  21      13.697  -0.675   0.497  1.00 65.76           O
ATOM   1486 C1'    G F  21      11.738   0.699   0.354  1.00 69.46           C
ATOM   1487 N9     G F  21      11.108   1.202  -0.861  1.00 70.17           N
ATOM   1488 C8     G F  21      10.595   2.446  -1.105  1.00 70.19           C
ATOM   1489 N7     G F  21      10.101   2.580  -2.297  1.00 70.23           N
ATOM   1490 C5     G F  21      10.303   1.342  -2.887  1.00 71.10           C
ATOM   1491 C6     G F  21       9.982   0.879  -4.181  1.00 70.99           C
ATOM   1492 O6     G F  21       9.428   1.495  -5.105  1.00 70.71           O
ATOM   1493 N1     G F  21      10.359  -0.443  -4.366  1.00 70.30           N
ATOM   1494 C2     G F  21      10.974  -1.216  -3.424  1.00 69.26           C
ATOM   1495 N2     G F  21      11.262  -2.474  -3.786  1.00 68.42           N
ATOM   1496 N3     G F  21      11.279  -0.797  -2.215  1.00 69.66           N
ATOM   1497 C4     G F  21      10.920   0.491  -2.015  1.00 71.09           C
ATOM   1498  P     U F  22      16.070   1.786   2.244  1.00 72.36           P
ATOM   1499 OP1    U F  22      15.874   3.234   2.080  1.00 70.70           O
ATOM   1500 OP2    U F  22      17.175   1.105   1.521  1.00 71.57           O
ATOM   1501 O5'    U F  22      16.213   1.444   3.772  1.00 71.17           O
ATOM   1502 C5'    U F  22      15.326   2.047   4.695  1.00 70.85           C
ATOM   1503 C4'    U F  22      16.073   2.424   5.929  1.00 71.74           C
ATOM   1504 O4'    U F  22      16.730   3.686   5.710  1.00 71.30           O
ATOM   1505 C3'    U F  22      15.211   2.635   7.148  1.00 73.39           C
ATOM   1506 O3'    U F  22      15.046   1.391   7.815  1.00 72.13           O
ATOM   1507 C2'    U F  22      15.991   3.642   7.962  1.00 70.38           C
ATOM   1508 O2'    U F  22      16.987   3.030   8.752  1.00 67.61           O
ATOM   1509 C1'    U F  22      16.634   4.492   6.874  1.00 70.72           C
ATOM   1510 N1     U F  22      15.892   5.723   6.547  1.00 69.71           N
ATOM   1511 C2     U F  22      16.026   6.814   7.389  1.00 66.63           C
ATOM   1512 O2     U F  22      16.720   6.789   8.388  1.00 64.53           O
ATOM   1513 N3     U F  22      15.313   7.920   7.032  1.00 65.05           N
ATOM   1514 C4     U F  22      14.499   8.063   5.921  1.00 64.61           C
ATOM   1515 O4     U F  22      13.934   9.136   5.734  1.00 63.69           O
ATOM   1516 C5     U F  22      14.417   6.902   5.099  1.00 65.02           C
ATOM   1517 C6     U F  22      15.099   5.794   5.426  1.00 66.88           C
ATOM   1518  P     U F  23      13.733   1.067   8.571  1.00 69.96           P
ATOM   1519 OP1    U F  23      13.835  -0.299   9.155  1.00 67.84           O
ATOM   1520 OP2    U F  23      12.576   1.426   7.729  1.00 68.42           O
ATOM   1521 O5'    U F  23      13.849   2.139   9.735  1.00 68.98           O
ATOM   1522 C5'    U F  23      13.250   1.930  10.993  1.00 68.44           C
ATOM   1523 C4'    U F  23      13.981   2.701  12.057  1.00 69.42           C
ATOM   1524 O4'    U F  23      14.936   3.596  11.452  1.00 69.05           O
ATOM   1525 C3'    U F  23      13.097   3.603  12.881  1.00 70.98           C
ATOM   1526 O3'    U F  23      12.557   2.872  13.989  1.00 69.99           O
ATOM   1527 C2'    U F  23      14.020   4.705  13.348  1.00 68.11           C
ATOM   1528 O2'    U F  23      14.694   4.359  14.550  1.00 65.73           O
ATOM   1529 C1'    U F  23      15.031   4.790  12.199  1.00 68.12           C
ATOM   1530 N1     U F  23      14.816   5.947  11.306  1.00 67.19           N
ATOM   1531 C2     U F  23      15.385   7.160  11.664  1.00 64.63           C
ATOM   1532 O2     U F  23      16.048   7.304  12.683  1.00 62.72           O
ATOM   1533 N3     U F  23      15.150   8.197  10.798  1.00 63.02           N
ATOM   1534 C4     U F  23      14.428   8.151   9.623  1.00 62.29           C
ATOM   1535 O4     U F  23      14.310   9.165   8.959  1.00 61.42           O
ATOM   1536 C5     U F  23      13.873   6.864   9.329  1.00 62.93           C
ATOM   1537 C6     U F  23      14.082   5.838  10.153  1.00 64.94           C
ATOM   1538  P     A F  24      11.154   2.175  13.882  1.00 64.21           P
ATOM   1539 OP1    A F  24      10.646   1.989  15.261  1.00 62.89           O
ATOM   1540 OP2    A F  24      11.275   1.029  12.968  1.00 63.69           O
ATOM   1541 O5'    A F  24      10.273   3.293  13.176  1.00 62.91           O
ATOM   1542 C5'    A F  24       8.891   3.067  12.965  1.00 62.97           C
ATOM   1543 C4'    A F  24       8.379   3.888  11.815  1.00 63.15           C
ATOM   1544 O4'    A F  24       8.580   5.291  12.083  1.00 62.46           O
ATOM   1545 C3'    A F  24       9.039   3.610  10.477  1.00 63.87           C
ATOM   1546 O3'    A F  24       8.043   3.608   9.457  1.00 62.35           O
ATOM   1547 C2'    A F  24       9.962   4.800  10.270  1.00 61.26           C
ATOM   1548 O2'    A F  24      10.155   5.131   8.915  1.00 58.91           O
ATOM   1549 C1'    A F  24       9.191   5.908  10.982  1.00 62.17           C
ATOM   1550 N9     A F  24      10.036   7.009  11.462  1.00 62.10           N
ATOM   1551 C8     A F  24      10.961   6.987  12.474  1.00 60.93           C
ATOM   1552 N7     A F  24      11.550   8.142  12.675  1.00 60.60           N
ATOM   1553 C5     A F  24      10.973   8.974  11.726  1.00 61.12           C
ATOM   1554 C6     A F  24      11.171  10.345  11.416  1.00 60.08           C
ATOM   1555 N6     A F  24      12.035  11.123  12.062  1.00 59.48           N
ATOM   1556 N1     A F  24      10.437  10.874  10.416  1.00 59.23           N
ATOM   1557 C2     A F  24       9.564  10.080   9.778  1.00 58.93           C
ATOM   1558 N3     A F  24       9.295   8.778   9.974  1.00 60.26           N
ATOM   1559 C4     A F  24      10.037   8.294  10.978  1.00 61.98           C
ATOM   1560  P     A F  25       7.607   2.316   8.752  1.00 67.22           P
ATOM   1561 OP1    A F  25       7.381   1.260   9.754  1.00 65.36           O
ATOM   1562 OP2    A F  25       8.487   2.051   7.604  1.00 65.71           O
ATOM   1563 O5'    A F  25       6.195   2.784   8.189  1.00 65.40           O
ATOM   1564 C5'    A F  25       6.088   3.875   7.282  1.00 66.25           C
ATOM   1565 C4'    A F  25       5.176   3.490   6.142  1.00 66.66           C
ATOM   1566 O4'    A F  25       5.690   2.295   5.535  1.00 66.33           O
ATOM   1567 C3'    A F  25       3.767   3.179   6.580  1.00 66.99           C
ATOM   1568 O3'    A F  25       2.920   4.303   6.302  1.00 65.52           O
ATOM   1569 C2'    A F  25       3.338   1.988   5.745  1.00 65.16           C
ATOM   1570 O2'    A F  25       2.420   2.333   4.706  1.00 62.58           O
ATOM   1571 C1'    A F  25       4.623   1.475   5.116  1.00 66.07           C
ATOM   1572 N9     A F  25       4.924   0.085   5.466  1.00 66.61           N
ATOM   1573 C8     A F  25       5.176  -0.454   6.695  1.00 66.00           C
ATOM   1574 N7     A F  25       5.421  -1.743   6.667  1.00 65.70           N
ATOM   1575 C5     A F  25       5.317  -2.071   5.324  1.00 66.44           C
ATOM   1576 C6     A F  25       5.461  -3.291   4.628  1.00 65.99           C
ATOM   1577 N6     A F  25       5.753  -4.444   5.211  1.00 65.30           N
ATOM   1578 N1     A F  25       5.283  -3.268   3.288  1.00 64.98           N
ATOM   1579 C2     A F  25       4.990  -2.097   2.702  1.00 64.50           C
ATOM   1580 N3     A F  25       4.833  -0.892   3.244  1.00 65.43           N
ATOM   1581 C4     A F  25       5.013  -0.954   4.574  1.00 66.77           C
ATOM   1582  P     G F  26       2.451   5.236   7.444  1.00 66.48           P
ATOM   1583 OP1    G F  26       3.416   6.341   7.581  1.00 65.47           O
ATOM   1584 OP2    G F  26       2.124   4.375   8.591  1.00 65.13           O
ATOM   1585 O5'    G F  26       1.087   5.851   6.882  1.00 65.24           O
ATOM   1586 C5'    G F  26       0.258   5.073   6.022  1.00 67.43           C
ATOM   1587 C4'    G F  26       0.153   5.697   4.657  1.00 67.41           C
ATOM   1588 O4'    G F  26       1.038   5.013   3.749  1.00 68.24           O
ATOM   1589 C3'    G F  26      -1.209   5.608   4.006  1.00 68.37           C
ATOM   1590 O3'    G F  26      -2.026   6.697   4.403  1.00 67.48           O
ATOM   1591 C2'    G F  26      -0.886   5.675   2.524  1.00 67.13           C
ATOM   1592 O2'    G F  26      -0.725   7.009   2.088  1.00 65.75           O
ATOM   1593 C1'    G F  26       0.463   4.949   2.454  1.00 67.97           C
ATOM   1594 N9     G F  26       0.360   3.550   2.033  1.00 68.81           N
ATOM   1595 C8     G F  26       0.679   2.443   2.778  1.00 68.74           C
ATOM   1596 N7     G F  26       0.496   1.324   2.131  1.00 68.85           N
ATOM   1597 C5     G F  26       0.026   1.717   0.888  1.00 69.05           C
ATOM   1598 C6     G F  26      -0.335   0.931  -0.238  1.00 68.86           C
ATOM   1599 O6     G F  26      -0.325  -0.294  -0.366  1.00 68.47           O
ATOM   1600 N1     G F  26      -0.749   1.742  -1.306  1.00 68.53           N
ATOM   1601 C2     G F  26      -0.803   3.102  -1.285  1.00 67.98           C
ATOM   1602 N2     G F  26      -1.234   3.695  -2.403  1.00 67.34           N
ATOM   1603 N3     G F  26      -0.468   3.839  -0.231  1.00 67.91           N
ATOM   1604 C4     G F  26      -0.058   3.080   0.812  1.00 69.07           C
ATOM   1605  P     G F  27      -3.614   6.555   4.427  1.00 66.22           P
ATOM   1606 OP1    G F  27      -4.137   7.790   5.063  1.00 65.06           O
ATOM   1607 OP2    G F  27      -3.940   5.245   5.011  1.00 65.05           O
ATOM   1608 O5'    G F  27      -4.043   6.552   2.902  1.00 65.34           O
ATOM   1609 C5'    G F  27      -4.085   7.757   2.150  1.00 67.69           C
ATOM   1610 C4'    G F  27      -4.500   7.505   0.720  1.00 68.07           C
ATOM   1611 O4'    G F  27      -3.583   6.589   0.099  1.00 68.80           O
ATOM   1612 C3'    G F  27      -5.847   6.855   0.539  1.00 68.88           C
ATOM   1613 O3'    G F  27      -6.894   7.821   0.574  1.00 67.99           O
ATOM   1614 C2'    G F  27      -5.731   6.231  -0.848  1.00 68.03           C
ATOM   1615 O2'    G F  27      -5.961   7.176  -1.878  1.00 66.87           O
ATOM   1616 C1'    G F  27      -4.259   5.802  -0.859  1.00 68.77           C
ATOM   1617 N9     G F  27      -4.076   4.378  -0.550  1.00 69.76           N
ATOM   1618 C8     G F  27      -3.633   3.833   0.622  1.00 69.23           C
ATOM   1619 N7     G F  27      -3.550   2.536   0.594  1.00 69.38           N
ATOM   1620 C5     G F  27      -3.974   2.195  -0.686  1.00 69.89           C
ATOM   1621 C6     G F  27      -4.090   0.909  -1.304  1.00 69.68           C
ATOM   1622 O6     G F  27      -3.840  -0.202  -0.830  1.00 69.23           O
ATOM   1623 N1     G F  27      -4.558   1.014  -2.622  1.00 69.17           N
ATOM   1624 C2     G F  27      -4.855   2.198  -3.240  1.00 68.63           C
ATOM   1625 N2     G F  27      -5.301   2.095  -4.501  1.00 68.07           N
ATOM   1626 N3     G F  27      -4.750   3.394  -2.676  1.00 68.81           N
ATOM   1627 C4     G F  27      -4.294   3.317  -1.403  1.00 69.64           C
ATOM   1628  P     G F  28      -8.364   7.432   1.023  1.00 64.48           P
ATOM   1629 OP1    G F  28      -9.157   8.676   1.134  1.00 64.27           O
ATOM   1630 OP2    G F  28      -8.272   6.533   2.197  1.00 64.43           O
ATOM   1631 O5'    G F  28      -8.931   6.576  -0.198  1.00 62.98           O
ATOM   1632 C5'    G F  28      -9.251   7.184  -1.440  1.00 64.56           C
ATOM   1633 C4'    G F  28      -9.619   6.138  -2.466  1.00 64.81           C
ATOM   1634 O4'    G F  28      -8.591   5.130  -2.482  1.00 64.80           O
ATOM   1635 C3'    G F  28     -10.923   5.413  -2.190  1.00 64.75           C
ATOM   1636 O3'    G F  28     -11.955   5.912  -3.038  1.00 63.13           O
ATOM   1637 C2'    G F  28     -10.669   3.958  -2.508  1.00 63.52           C
ATOM   1638 O2'    G F  28     -11.355   3.523  -3.671  1.00 61.87           O
ATOM   1639 C1'    G F  28      -9.158   3.878  -2.754  1.00 64.54           C
ATOM   1640 N9     G F  28      -8.514   2.855  -1.915  1.00 65.19           N
ATOM   1641 C8     G F  28      -8.044   3.009  -0.638  1.00 65.31           C
ATOM   1642 N7     G F  28      -7.521   1.920  -0.152  1.00 65.14           N
ATOM   1643 C5     G F  28      -7.644   0.984  -1.169  1.00 65.96           C
ATOM   1644 C6     G F  28      -7.264  -0.380  -1.217  1.00 65.94           C
ATOM   1645 O6     G F  28      -6.711  -1.063  -0.343  1.00 65.70           O
ATOM   1646 N1     G F  28      -7.579  -0.963  -2.442  1.00 65.28           N
ATOM   1647 C2     G F  28      -8.186  -0.307  -3.481  1.00 64.67           C
ATOM   1648 N2     G F  28      -8.414  -1.038  -4.586  1.00 63.80           N
ATOM   1649 N3     G F  28      -8.546   0.964  -3.450  1.00 64.60           N
ATOM   1650 C4     G F  28      -8.252   1.553  -2.267  1.00 65.76           C
ATOM   1651  P     U F  29     -12.957   7.040  -2.610  1.00 64.51           P
ATOM   1652 OP1    U F  29     -12.477   7.672  -1.370  1.00 63.33           O
ATOM   1653 OP2    U F  29     -14.322   6.462  -2.653  1.00 64.29           O
ATOM   1654 O5'    U F  29     -12.838   8.053  -3.810  1.00 63.53           O
ATOM   1655 C5'    U F  29     -12.036   9.212  -3.688  1.00 63.04           C
ATOM   1656 C4'    U F  29     -10.897   9.193  -4.684  1.00 62.94           C
ATOM   1657 O4'    U F  29     -10.515   7.831  -4.944  1.00 62.50           O
ATOM   1658 C3'    U F  29     -11.227   9.819  -6.023  1.00 64.49           C
ATOM   1659 O3'    U F  29     -10.437  10.994  -6.167  1.00 63.42           O
ATOM   1660 C2'    U F  29     -10.836   8.779  -7.070  1.00 61.83           C
ATOM   1661 O2'    U F  29     -10.029   9.266  -8.109  1.00 58.86           O
ATOM   1662 C1'    U F  29     -10.064   7.725  -6.273  1.00 61.59           C
ATOM   1663 N1     U F  29     -10.257   6.351  -6.728  1.00 60.49           N
ATOM   1664 C2     U F  29      -9.129   5.614  -7.063  1.00 58.08           C
ATOM   1665 O2     U F  29      -7.996   6.079  -6.995  1.00 56.30           O
ATOM   1666 N3     U F  29      -9.365   4.336  -7.482  1.00 56.34           N
ATOM   1667 C4     U F  29     -10.598   3.714  -7.592  1.00 55.81           C
ATOM   1668 O4     U F  29     -10.653   2.554  -7.985  1.00 54.89           O
ATOM   1669 C5     U F  29     -11.714   4.537  -7.234  1.00 56.34           C
ATOM   1670 C6     U F  29     -11.517   5.794  -6.828  1.00 58.36           C
ATOM   1671  P     U F  30     -11.055  12.288  -6.711  1.00 60.17           P
ATOM   1672 OP1    U F  30     -10.942  13.365  -5.700  1.00 58.70           O
ATOM   1673 OP2    U F  30     -12.394  11.943  -7.273  1.00 59.40           O
ATOM   1674 O5'    U F  30     -10.074  12.622  -7.913  1.00 59.49           O
ATOM   1675 C5'    U F  30      -8.666  12.697  -7.689  1.00 58.64           C
ATOM   1676 C4'    U F  30      -8.177  14.117  -7.831  1.00 59.10           C
ATOM   1677 O4'    U F  30      -8.804  14.888  -6.801  1.00 58.65           O
ATOM   1678 C3'    U F  30      -6.679  14.313  -7.651  1.00 61.48           C
ATOM   1679 O3'    U F  30      -6.046  14.527  -8.894  1.00 60.34           O
ATOM   1680 C2'    U F  30      -6.527  15.555  -6.809  1.00 58.24           C
ATOM   1681 O2'    U F  30      -5.928  16.645  -7.485  1.00 55.64           O
ATOM   1682 C1'    U F  30      -7.935  15.936  -6.403  1.00 57.70           C
ATOM   1683 N1     U F  30      -8.142  16.177  -4.964  1.00 56.26           N
ATOM   1684 C2     U F  30      -8.979  17.213  -4.601  1.00 53.45           C
ATOM   1685 O2     U F  30      -9.546  17.923  -5.421  1.00 52.12           O
ATOM   1686 N3     U F  30      -9.135  17.392  -3.248  1.00 51.79           N
ATOM   1687 C4     U F  30      -8.541  16.657  -2.239  1.00 51.08           C
ATOM   1688 O4     U F  30      -8.779  16.948  -1.074  1.00 50.67           O
ATOM   1689 C5     U F  30      -7.670  15.609  -2.702  1.00 52.09           C
ATOM   1690 C6     U F  30      -7.502  15.409  -3.999  1.00 54.32           C
ATOM   1691  P     A F  31      -5.860  13.421  -9.988  1.00 64.53           P
ATOM   1692 OP1    A F  31      -4.937  14.053 -10.965  1.00 62.21           O
ATOM   1693 OP2    A F  31      -7.154  12.891 -10.410  1.00 63.11           O
ATOM   1694 O5'    A F  31      -5.068  12.245  -9.259  1.00 63.61           O
ATOM   1695 C5'    A F  31      -4.299  11.364 -10.046  1.00 63.34           C
ATOM   1696 C4'    A F  31      -4.054  10.050  -9.364  1.00 64.44           C
ATOM   1697 O4'    A F  31      -3.413  10.271  -8.091  1.00 63.80           O
ATOM   1698 C3'    A F  31      -5.310   9.236  -9.082  1.00 65.44           C
ATOM   1699 O3'    A F  31      -5.047   7.878  -9.417  1.00 63.67           O
ATOM   1700 C2'    A F  31      -5.520   9.386  -7.585  1.00 63.03           C
ATOM   1701 O2'    A F  31      -6.097   8.259  -6.986  1.00 59.69           O
ATOM   1702 C1'    A F  31      -4.096   9.583  -7.072  1.00 63.22           C
ATOM   1703 N9     A F  31      -4.006  10.383  -5.853  1.00 62.71           N
ATOM   1704 C8     A F  31      -4.470  11.654  -5.637  1.00 60.75           C
ATOM   1705 N7     A F  31      -4.220  12.118  -4.437  1.00 59.88           N
ATOM   1706 C5     A F  31      -3.549  11.075  -3.823  1.00 60.51           C
ATOM   1707 C6     A F  31      -3.013  10.930  -2.524  1.00 59.25           C
ATOM   1708 N6     A F  31      -3.072  11.878  -1.596  1.00 58.30           N
ATOM   1709 N1     A F  31      -2.411   9.764  -2.221  1.00 58.40           N
ATOM   1710 C2     A F  31      -2.343   8.811  -3.162  1.00 58.73           C
ATOM   1711 N3     A F  31      -2.812   8.828  -4.408  1.00 59.61           N
ATOM   1712 C4     A F  31      -3.404   9.998  -4.681  1.00 62.01           C
ATOM   1713  P     G F  32      -6.142   6.972 -10.094  1.00 65.25           P
ATOM   1714 OP1    G F  32      -5.612   6.602 -11.436  1.00 63.86           O
ATOM   1715 OP2    G F  32      -7.476   7.577  -9.977  1.00 63.76           O
ATOM   1716 O5'    G F  32      -6.121   5.670  -9.177  1.00 64.01           O
ATOM   1717 C5'    G F  32      -4.910   5.115  -8.704  1.00 66.41           C
ATOM   1718 C4'    G F  32      -4.517   3.894  -9.477  1.00 66.41           C
ATOM   1719 O4'    G F  32      -3.140   3.578  -9.189  1.00 67.29           O
ATOM   1720 C3'    G F  32      -5.287   2.631  -9.132  1.00 67.88           C
ATOM   1721 O3'    G F  32      -6.440   2.509  -9.948  1.00 66.82           O
ATOM   1722 C2'    G F  32      -4.287   1.531  -9.417  1.00 66.80           C
ATOM   1723 O2'    G F  32      -4.252   1.186 -10.780  1.00 64.76           O
ATOM   1724 C1'    G F  32      -2.972   2.190  -9.010  1.00 67.21           C
ATOM   1725 N9     G F  32      -2.574   1.933  -7.625  1.00 67.95           N
ATOM   1726 C8     G F  32      -2.489   2.848  -6.617  1.00 67.84           C
ATOM   1727 N7     G F  32      -2.088   2.329  -5.483  1.00 67.90           N
ATOM   1728 C5     G F  32      -1.903   0.990  -5.775  1.00 68.05           C
ATOM   1729 C6     G F  32      -1.462  -0.073  -4.948  1.00 67.71           C
ATOM   1730 O6     G F  32      -1.152  -0.051  -3.755  1.00 67.45           O
ATOM   1731 N1     G F  32      -1.406  -1.291  -5.648  1.00 67.44           N
ATOM   1732 C2     G F  32      -1.736  -1.433  -6.963  1.00 66.91           C
ATOM   1733 N2     G F  32      -1.623  -2.672  -7.459  1.00 66.40           N
ATOM   1734 N3     G F  32      -2.139  -0.445  -7.747  1.00 67.02           N
ATOM   1735 C4     G F  32      -2.188   0.730  -7.086  1.00 68.12           C
ATOM   1736  P     G F  33      -7.735   1.747  -9.391  1.00 65.88           P
ATOM   1737 OP1    G F  33      -8.803   1.919 -10.397  1.00 65.06           O
ATOM   1738 OP2    G F  33      -7.972   2.144  -7.995  1.00 64.67           O
ATOM   1739 O5'    G F  33      -7.292   0.218  -9.396  1.00 64.58           O
ATOM   1740 C5'    G F  33      -7.170  -0.503 -10.607  1.00 66.81           C
ATOM   1741 C4'    G F  33      -6.698  -1.915 -10.376  1.00 67.37           C
ATOM   1742 O4'    G F  33      -5.442  -1.896  -9.668  1.00 67.85           O
ATOM   1743 C3'    G F  33      -7.602  -2.764  -9.503  1.00 68.06           C
ATOM   1744 O3'    G F  33      -8.632  -3.362 -10.290  1.00 67.14           O
ATOM   1745 C2'    G F  33      -6.647  -3.803  -8.955  1.00 67.30           C
ATOM   1746 O2'    G F  33      -6.410  -4.853  -9.872  1.00 65.86           O
ATOM   1747 C1'    G F  33      -5.368  -2.992  -8.773  1.00 67.72           C
ATOM   1748 N9     G F  33      -5.173  -2.493  -7.403  1.00 68.65           N
ATOM   1749 C8     G F  33      -5.339  -1.205  -6.966  1.00 68.21           C
ATOM   1750 N7     G F  33      -5.061  -1.055  -5.698  1.00 68.36           N
ATOM   1751 C5     G F  33      -4.685  -2.319  -5.274  1.00 68.72           C
ATOM   1752 C6     G F  33      -4.266  -2.769  -3.989  1.00 68.41           C
ATOM   1753 O6     G F  33      -4.140  -2.125  -2.950  1.00 68.08           O
ATOM   1754 N1     G F  33      -3.978  -4.133  -3.995  1.00 68.04           N
ATOM   1755 C2     G F  33      -4.079  -4.949  -5.093  1.00 67.50           C
ATOM   1756 N2     G F  33      -3.763  -6.237  -4.904  1.00 66.88           N
ATOM   1757 N3     G F  33      -4.467  -4.538  -6.299  1.00 67.56           N
ATOM   1758 C4     G F  33      -4.751  -3.215  -6.315  1.00 68.38           C
ATOM   1759  P     G F  34     -10.053  -3.681  -9.660  1.00 64.32           P
ATOM   1760 OP1    G F  34     -10.964  -4.020 -10.771  1.00 63.64           O
ATOM   1761 OP2    G F  34     -10.401  -2.590  -8.734  1.00 63.39           O
ATOM   1762 O5'    G F  34      -9.819  -4.999  -8.790  1.00 62.67           O
ATOM   1763 C5'    G F  34      -9.531  -6.231  -9.424  1.00 64.52           C
ATOM   1764 C4'    G F  34      -9.190  -7.291  -8.399  1.00 64.91           C
ATOM   1765 O4'    G F  34      -8.205  -6.753  -7.494  1.00 64.91           O
ATOM   1766 C3'    G F  34     -10.368  -7.743  -7.551  1.00 65.09           C
ATOM   1767 O3'    G F  34     -10.560  -9.150  -7.696  1.00 63.54           O
ATOM   1768 C2'    G F  34      -9.998  -7.421  -6.119  1.00 63.92           C
ATOM   1769 O2'    G F  34     -10.228  -8.494  -5.234  1.00 61.99           O
ATOM   1770 C1'    G F  34      -8.507  -7.116  -6.168  1.00 64.63           C
ATOM   1771 N9     G F  34      -8.114  -6.022  -5.274  1.00 65.34           N
ATOM   1772 C8     G F  34      -8.329  -4.682  -5.461  1.00 65.39           C
ATOM   1773 N7     G F  34      -7.873  -3.949  -4.483  1.00 65.18           N
ATOM   1774 C5     G F  34      -7.314  -4.855  -3.594  1.00 65.90           C
ATOM   1775 C6     G F  34      -6.680  -4.650  -2.355  1.00 65.82           C
ATOM   1776 O6     G F  34      -6.460  -3.578  -1.766  1.00 65.42           O
ATOM   1777 N1     G F  34      -6.267  -5.844  -1.773  1.00 65.24           N
ATOM   1778 C2     G F  34      -6.454  -7.078  -2.330  1.00 64.73           C
ATOM   1779 N2     G F  34      -5.990  -8.122  -1.610  1.00 63.85           N
ATOM   1780 N3     G F  34      -7.050  -7.290  -3.490  1.00 64.69           N
ATOM   1781 C4     G F  34      -7.458  -6.136  -4.068  1.00 65.68           C
ATOM   1782  P     U F  35     -11.517  -9.774  -8.701  1.00 64.69           P
ATOM   1783 OP1    U F  35     -12.887  -9.351  -8.341  1.00 63.66           O
ATOM   1784 OP2    U F  35     -11.195 -11.211  -8.809  1.00 64.57           O
ATOM   1785 O5'    U F  35     -11.123  -9.069 -10.062  1.00 63.51           O
ATOM   1786 C5'    U F  35     -10.451  -9.759 -11.093  1.00 63.04           C
ATOM   1787 C4'    U F  35     -10.467  -8.935 -12.352  1.00 62.72           C
ATOM   1788 O4'    U F  35     -10.065  -7.599 -12.013  1.00 62.77           O
ATOM   1789 C3'    U F  35      -9.483  -9.398 -13.415  1.00 64.79           C
ATOM   1790 O3'    U F  35     -10.172 -10.225 -14.368  1.00 63.93           O
ATOM   1791 C2'    U F  35      -8.989  -8.120 -14.072  1.00 62.07           C
ATOM   1792 O2'    U F  35      -9.562  -7.888 -15.349  1.00 59.15           O
ATOM   1793 C1'    U F  35      -9.434  -7.003 -13.119  1.00 61.94           C
ATOM   1794 N1     U F  35      -8.328  -6.164 -12.615  1.00 60.99           N
ATOM   1795 C2     U F  35      -8.397  -4.812 -12.860  1.00 58.69           C
ATOM   1796 O2     U F  35      -9.314  -4.293 -13.470  1.00 56.98           O
ATOM   1797 N3     U F  35      -7.349  -4.079 -12.361  1.00 56.90           N
ATOM   1798 C4     U F  35      -6.265  -4.552 -11.662  1.00 56.38           C
ATOM   1799 O4     U F  35      -5.409  -3.770 -11.288  1.00 55.42           O
ATOM   1800 C5     U F  35      -6.270  -5.970 -11.455  1.00 57.01           C
ATOM   1801 C6     U F  35      -7.274  -6.704 -11.926  1.00 59.15           C
ATOM   1802  P     U F  36      -9.731 -11.716 -14.637  1.00 63.30           P
ATOM   1803 OP1    U F  36     -10.916 -12.473 -15.093  1.00 62.07           O
ATOM   1804 OP2    U F  36      -8.945 -12.170 -13.484  1.00 62.80           O
ATOM   1805 O5'    U F  36      -8.752 -11.584 -15.882  1.00 62.26           O
ATOM   1806 C5'    U F  36      -7.371 -11.332 -15.699  1.00 61.11           C
ATOM   1807 C4'    U F  36      -6.678 -11.485 -17.028  1.00 62.04           C
ATOM   1808 O4'    U F  36      -7.364 -10.662 -17.985  1.00 61.29           O
ATOM   1809 C3'    U F  36      -5.243 -11.015 -17.050  1.00 64.26           C
ATOM   1810 O3'    U F  36      -4.383 -12.120 -16.832  1.00 63.09           O
ATOM   1811 C2'    U F  36      -5.046 -10.446 -18.442  1.00 60.65           C
ATOM   1812 O2'    U F  36      -4.334 -11.317 -19.306  1.00 58.19           O
ATOM   1813 C1'    U F  36      -6.458 -10.264 -18.980  1.00 60.46           C
ATOM   1814 N1     U F  36      -6.788  -8.875 -19.361  1.00 59.01           N
ATOM   1815 C2     U F  36      -6.950  -8.602 -20.704  1.00 56.38           C
ATOM   1816 O2     U F  36      -6.838  -9.453 -21.575  1.00 54.96           O
ATOM   1817 N3     U F  36      -7.250  -7.289 -21.001  1.00 54.55           N
ATOM   1818 C4     U F  36      -7.399  -6.253 -20.103  1.00 53.89           C
ATOM   1819 O4     U F  36      -7.662  -5.138 -20.527  1.00 53.54           O
ATOM   1820 C5     U F  36      -7.212  -6.624 -18.730  1.00 55.06           C
ATOM   1821 C6     U F  36      -6.924  -7.892 -18.419  1.00 57.43           C
ATOM   1822  P     A F  37      -3.563 -12.225 -15.540  1.00 66.12           P
ATOM   1823 OP1    A F  37      -2.442 -13.153 -15.745  1.00 64.03           O
ATOM   1824 OP2    A F  37      -4.506 -12.445 -14.442  1.00 64.83           O
ATOM   1825 O5'    A F  37      -2.966 -10.755 -15.404  1.00 64.93           O
ATOM   1826 C5'    A F  37      -1.680 -10.539 -14.854  1.00 64.38           C
ATOM   1827 C4'    A F  37      -1.754  -9.644 -13.653  1.00 65.80           C
ATOM   1828 O4'    A F  37      -2.004  -8.286 -14.061  1.00 64.54           O
ATOM   1829 C3'    A F  37      -2.841 -10.014 -12.659  1.00 66.31           C
ATOM   1830 O3'    A F  37      -2.261 -10.106 -11.384  1.00 64.25           O
ATOM   1831 C2'    A F  37      -3.825  -8.848 -12.712  1.00 63.81           C
ATOM   1832 O2'    A F  37      -4.373  -8.507 -11.463  1.00 60.19           O
ATOM   1833 C1'    A F  37      -2.973  -7.701 -13.231  1.00 63.82           C
ATOM   1834 N9     A F  37      -3.713  -6.721 -14.020  1.00 63.06           N
ATOM   1835 C8     A F  37      -4.418  -6.926 -15.170  1.00 61.07           C
ATOM   1836 N7     A F  37      -4.962  -5.839 -15.656  1.00 60.02           N
ATOM   1837 C5     A F  37      -4.581  -4.857 -14.752  1.00 60.68           C
ATOM   1838 C6     A F  37      -4.846  -3.470 -14.696  1.00 59.37           C
ATOM   1839 N6     A F  37      -5.582  -2.815 -15.608  1.00 58.40           N
ATOM   1840 N1     A F  37      -4.321  -2.774 -13.667  1.00 58.58           N
ATOM   1841 C2     A F  37      -3.588  -3.432 -12.764  1.00 59.02           C
ATOM   1842 N3     A F  37      -3.278  -4.717 -12.707  1.00 59.74           N
ATOM   1843 C4     A F  37      -3.811  -5.385 -13.742  1.00 62.33           C
ATOM   1844  P     G F  38      -2.377 -11.345 -10.503  1.00 64.12           P
ATOM   1845 OP1    G F  38      -1.023 -11.956 -10.425  1.00 62.84           O
ATOM   1846 OP2    G F  38      -3.531 -12.163 -10.907  1.00 62.32           O
ATOM   1847 O5'    G F  38      -2.721 -10.668  -9.113  1.00 62.59           O
ATOM   1848 C5'    G F  38      -2.019  -9.507  -8.701  1.00 65.10           C
ATOM   1849 C4'    G F  38      -0.983  -9.858  -7.687  1.00 64.90           C
ATOM   1850 O4'    G F  38      -0.022  -8.792  -7.581  1.00 65.62           O
ATOM   1851 C3'    G F  38      -1.509 -10.041  -6.278  1.00 66.36           C
ATOM   1852 O3'    G F  38      -1.907 -11.396  -6.070  1.00 65.23           O
ATOM   1853 C2'    G F  38      -0.319  -9.677  -5.419  1.00 65.03           C
ATOM   1854 O2'    G F  38       0.556 -10.763  -5.257  1.00 63.05           O
ATOM   1855 C1'    G F  38       0.354  -8.585  -6.249  1.00 65.79           C
ATOM   1856 N9     G F  38      -0.019  -7.225  -5.854  1.00 66.55           N
ATOM   1857 C8     G F  38      -0.702  -6.296  -6.594  1.00 66.67           C
ATOM   1858 N7     G F  38      -0.855  -5.160  -5.966  1.00 66.82           N
ATOM   1859 C5     G F  38      -0.244  -5.346  -4.740  1.00 66.81           C
ATOM   1860 C6     G F  38      -0.097  -4.474  -3.646  1.00 66.47           C
ATOM   1861 O6     G F  38      -0.486  -3.314  -3.532  1.00 66.23           O
ATOM   1862 N1     G F  38       0.596  -5.074  -2.592  1.00 66.29           N
ATOM   1863 C2     G F  38       1.075  -6.358  -2.614  1.00 65.80           C
ATOM   1864 N2     G F  38       1.713  -6.761  -1.501  1.00 65.35           N
ATOM   1865 N3     G F  38       0.944  -7.184  -3.630  1.00 65.67           N
ATOM   1866 C4     G F  38       0.279  -6.615  -4.655  1.00 66.62           C
ATOM   1867  P     G F  39      -3.098 -11.736  -5.073  1.00 63.20           P
ATOM   1868 OP1    G F  39      -3.383 -13.177  -5.220  1.00 61.81           O
ATOM   1869 OP2    G F  39      -4.177 -10.754  -5.258  1.00 61.64           O
ATOM   1870 O5'    G F  39      -2.458 -11.500  -3.634  1.00 62.23           O
ATOM   1871 C5'    G F  39      -1.485 -12.391  -3.110  1.00 64.53           C
ATOM   1872 C4'    G F  39      -0.991 -11.937  -1.766  1.00 64.78           C
ATOM   1873 O4'    G F  39      -0.417 -10.617  -1.882  1.00 65.61           O
ATOM   1874 C3'    G F  39      -2.066 -11.784  -0.712  1.00 65.67           C
ATOM   1875 O3'    G F  39      -2.309 -13.027  -0.077  1.00 64.86           O
ATOM   1876 C2'    G F  39      -1.450 -10.780   0.250  1.00 64.87           C
ATOM   1877 O2'    G F  39      -0.564 -11.406   1.161  1.00 63.62           O
ATOM   1878 C1'    G F  39      -0.659  -9.882  -0.692  1.00 65.48           C
ATOM   1879 N9     G F  39      -1.354  -8.628  -1.035  1.00 66.55           N
ATOM   1880 C8     G F  39      -1.954  -8.304  -2.218  1.00 66.20           C
ATOM   1881 N7     G F  39      -2.453  -7.107  -2.232  1.00 66.41           N
ATOM   1882 C5     G F  39      -2.162  -6.599  -0.977  1.00 66.86           C
ATOM   1883 C6     G F  39      -2.454  -5.319  -0.411  1.00 66.59           C
ATOM   1884 O6     G F  39      -3.038  -4.368  -0.925  1.00 66.25           O
ATOM   1885 N1     G F  39      -1.981  -5.210   0.894  1.00 66.13           N
ATOM   1886 C2     G F  39      -1.312  -6.213   1.561  1.00 65.54           C
ATOM   1887 N2     G F  39      -0.940  -5.929   2.815  1.00 64.96           N
ATOM   1888 N3     G F  39      -1.033  -7.403   1.046  1.00 65.59           N
ATOM   1889 C4     G F  39      -1.481  -7.520  -0.224  1.00 66.26           C
ATOM   1890  P     G F  40      -3.745 -13.372   0.499  1.00 60.98           P
ATOM   1891 OP1    G F  40      -3.762 -14.812   0.832  1.00 59.94           O
ATOM   1892 OP2    G F  40      -4.756 -12.830  -0.424  1.00 59.74           O
ATOM   1893 O5'    G F  40      -3.827 -12.540   1.855  1.00 59.31           O
ATOM   1894 C5'    G F  40      -2.980 -12.853   2.949  1.00 60.42           C
ATOM   1895 C4'    G F  40      -3.125 -11.810   4.041  1.00 60.42           C
ATOM   1896 O4'    G F  40      -2.876 -10.511   3.463  1.00 60.36           O
ATOM   1897 C3'    G F  40      -4.491 -11.744   4.670  1.00 60.75           C
ATOM   1898 O3'    G F  40      -4.456 -12.269   5.998  1.00 59.14           O
ATOM   1899 C2'    G F  40      -4.880 -10.281   4.715  1.00 59.56           C
ATOM   1900 O2'    G F  40      -5.055  -9.806   6.039  1.00 57.53           O
ATOM   1901 C1'    G F  40      -3.707  -9.551   4.065  1.00 60.53           C
ATOM   1902 N9     G F  40      -4.152  -8.585   3.054  1.00 61.10           N
ATOM   1903 C8     G F  40      -4.505  -8.848   1.760  1.00 61.23           C
ATOM   1904 N7     G F  40      -4.864  -7.781   1.094  1.00 60.96           N
ATOM   1905 C5     G F  40      -4.726  -6.747   2.016  1.00 61.74           C
ATOM   1906 C6     G F  40      -4.972  -5.359   1.869  1.00 61.64           C
ATOM   1907 O6     G F  40      -5.366  -4.745   0.882  1.00 61.18           O
ATOM   1908 N1     G F  40      -4.712  -4.662   3.049  1.00 61.01           N
ATOM   1909 C2     G F  40      -4.263  -5.244   4.209  1.00 60.47           C
ATOM   1910 N2     G F  40      -4.071  -4.412   5.240  1.00 59.49           N
ATOM   1911 N3     G F  40      -4.030  -6.540   4.357  1.00 60.42           N
ATOM   1912 C4     G F  40      -4.285  -7.224   3.223  1.00 61.47           C
ATOM   1913  P     U F  41      -4.379 -13.814   6.232  1.00 62.47           P
ATOM   1914 OP1    U F  41      -5.448 -14.447   5.441  1.00 61.16           O
ATOM   1915 OP2    U F  41      -4.292 -14.056   7.682  1.00 62.00           O
ATOM   1916 O5'    U F  41      -2.973 -14.172   5.580  1.00 61.95           O
ATOM   1917 C5'    U F  41      -1.980 -14.918   6.253  1.00 61.58           C
ATOM   1918 C4'    U F  41      -0.998 -15.459   5.258  1.00 61.30           C
ATOM   1919 O4'    U F  41      -0.876 -14.517   4.176  1.00 61.18           O
ATOM   1920 C3'    U F  41       0.413 -15.631   5.785  1.00 63.57           C
ATOM   1921 O3'    U F  41       0.565 -16.949   6.324  1.00 62.83           O
ATOM   1922 C2'    U F  41       1.287 -15.442   4.549  1.00 60.78           C
ATOM   1923 O2'    U F  41       1.628 -16.663   3.922  1.00 57.61           O
ATOM   1924 C1'    U F  41       0.409 -14.620   3.604  1.00 60.12           C
ATOM   1925 N1     U F  41       0.893 -13.252   3.321  1.00 59.03           N
ATOM   1926 C2     U F  41       1.098 -12.905   1.994  1.00 56.14           C
ATOM   1927 O2     U F  41       0.884 -13.673   1.070  1.00 54.35           O
ATOM   1928 N3     U F  41       1.548 -11.626   1.790  1.00 54.24           N
ATOM   1929 C4     U F  41       1.817 -10.672   2.752  1.00 53.59           C
ATOM   1930 O4     U F  41       2.225  -9.573   2.400  1.00 52.48           O
ATOM   1931 C5     U F  41       1.590 -11.117   4.094  1.00 54.27           C
ATOM   1932 C6     U F  41       1.146 -12.358   4.332  1.00 56.50           C
ATOM   1933  P     U F  42       1.136 -17.191   7.759  1.00 60.98           P
ATOM   1934 OP1    U F  42       0.311 -18.230   8.424  1.00 59.59           O
ATOM   1935 OP2    U F  42       1.291 -15.867   8.366  1.00 60.27           O
ATOM   1936 O5'    U F  42       2.575 -17.813   7.527  1.00 60.47           O
ATOM   1937 C5'    U F  42       3.674 -16.996   7.145  1.00 59.71           C
ATOM   1938 C4'    U F  42       4.846 -17.871   6.802  1.00 60.24           C
ATOM   1939 O4'    U F  42       4.353 -19.035   6.124  1.00 59.90           O
ATOM   1940 C3'    U F  42       5.850 -17.240   5.858  1.00 62.49           C
ATOM   1941 O3'    U F  42       6.950 -16.744   6.601  1.00 61.38           O
ATOM   1942 C2'    U F  42       6.295 -18.361   4.945  1.00 59.11           C
ATOM   1943 O2'    U F  42       7.574 -18.872   5.288  1.00 56.94           O
ATOM   1944 C1'    U F  42       5.255 -19.458   5.143  1.00 58.90           C
ATOM   1945 N1     U F  42       4.502 -19.802   3.924  1.00 57.75           N
ATOM   1946 C2     U F  42       4.838 -20.968   3.255  1.00 55.16           C
ATOM   1947 O2     U F  42       5.738 -21.703   3.631  1.00 53.72           O
ATOM   1948 N3     U F  42       4.091 -21.232   2.131  1.00 53.49           N
ATOM   1949 C4     U F  42       3.063 -20.460   1.619  1.00 52.84           C
ATOM   1950 O4     U F  42       2.493 -20.841   0.604  1.00 52.27           O
ATOM   1951 C5     U F  42       2.775 -19.278   2.372  1.00 53.81           C
ATOM   1952 C6     U F  42       3.484 -18.993   3.469  1.00 56.07           C
ATOM   1953  P     A F  43       7.115 -15.250   6.913  1.00 65.12           P
ATOM   1954 OP1    A F  43       8.471 -15.048   7.458  1.00 63.17           O
ATOM   1955 OP2    A F  43       5.931 -14.853   7.688  1.00 64.03           O
ATOM   1956 O5'    A F  43       7.061 -14.545   5.481  1.00 64.41           O
ATOM   1957 C5'    A F  43       7.713 -13.297   5.281  1.00 64.07           C
ATOM   1958 C4'    A F  43       6.792 -12.282   4.671  1.00 65.31           C
ATOM   1959 O4'    A F  43       6.642 -12.542   3.254  1.00 64.26           O
ATOM   1960 C3'    A F  43       5.383 -12.257   5.261  1.00 66.34           C
ATOM   1961 O3'    A F  43       4.965 -10.906   5.392  1.00 64.46           O
ATOM   1962 C2'    A F  43       4.547 -12.972   4.209  1.00 63.66           C
ATOM   1963 O2'    A F  43       3.223 -12.541   4.169  1.00 60.11           O
ATOM   1964 C1'    A F  43       5.279 -12.622   2.922  1.00 63.47           C
ATOM   1965 N9     A F  43       5.126 -13.601   1.861  1.00 62.69           N
ATOM   1966 C8     A F  43       5.622 -14.876   1.800  1.00 60.08           C
ATOM   1967 N7     A F  43       5.323 -15.513   0.692  1.00 59.01           N
ATOM   1968 C5     A F  43       4.578 -14.591  -0.025  1.00 59.78           C
ATOM   1969 C6     A F  43       3.966 -14.654  -1.283  1.00 58.43           C
ATOM   1970 N6     A F  43       4.003 -15.733  -2.075  1.00 57.36           N
ATOM   1971 N1     A F  43       3.306 -13.561  -1.715  1.00 57.52           N
ATOM   1972 C2     A F  43       3.265 -12.484  -0.926  1.00 58.05           C
ATOM   1973 N3     A F  43       3.801 -12.300   0.267  1.00 58.71           N
ATOM   1974 C4     A F  43       4.462 -13.409   0.680  1.00 61.56           C
ATOM   1975  P     G F  44       4.368 -10.372   6.739  1.00 62.91           P
ATOM   1976 OP1    G F  44       5.420  -9.522   7.363  1.00 61.19           O
ATOM   1977 OP2    G F  44       3.804 -11.509   7.473  1.00 61.22           O
ATOM   1978 O5'    G F  44       3.152  -9.435   6.307  1.00 62.10           O
ATOM   1979 C5'    G F  44       3.265  -8.557   5.208  1.00 65.11           C
ATOM   1980 C4'    G F  44       3.542  -7.146   5.634  1.00 64.51           C
ATOM   1981 O4'    G F  44       4.085  -6.421   4.516  1.00 65.39           O
ATOM   1982 C3'    G F  44       2.330  -6.338   6.068  1.00 65.97           C
ATOM   1983 O3'    G F  44       2.093  -6.484   7.467  1.00 64.82           O
ATOM   1984 C2'    G F  44       2.723  -4.917   5.740  1.00 64.45           C
ATOM   1985 O2'    G F  44       3.495  -4.340   6.756  1.00 62.47           O
ATOM   1986 C1'    G F  44       3.579  -5.116   4.480  1.00 65.31           C
ATOM   1987 N9     G F  44       2.844  -4.900   3.225  1.00 66.13           N
ATOM   1988 C8     G F  44       2.573  -5.831   2.262  1.00 66.10           C
ATOM   1989 N7     G F  44       1.915  -5.331   1.251  1.00 66.17           N
ATOM   1990 C5     G F  44       1.746  -3.996   1.562  1.00 66.27           C
ATOM   1991 C6     G F  44       1.106  -2.958   0.840  1.00 66.00           C
ATOM   1992 O6     G F  44       0.551  -3.007  -0.253  1.00 65.74           O
ATOM   1993 N1     G F  44       1.167  -1.745   1.535  1.00 65.80           N
ATOM   1994 C2     G F  44       1.763  -1.571   2.752  1.00 65.29           C
ATOM   1995 N2     G F  44       1.708  -0.331   3.256  1.00 64.94           N
ATOM   1996 N3     G F  44       2.356  -2.536   3.433  1.00 65.27           N
ATOM   1997 C4     G F  44       2.313  -3.714   2.776  1.00 66.32           C
ATOM   1998  P     G F  45       0.633  -6.200   8.068  1.00 64.88           P
ATOM   1999 OP1    G F  45       0.718  -6.541   9.503  1.00 63.62           O
ATOM   2000 OP2    G F  45      -0.363  -6.872   7.214  1.00 63.55           O
ATOM   2001 O5'    G F  45       0.420  -4.631   7.935  1.00 64.30           O
ATOM   2002 C5'    G F  45       1.012  -3.723   8.858  1.00 66.64           C
ATOM   2003 C4'    G F  45       0.577  -2.303   8.600  1.00 66.96           C
ATOM   2004 O4'    G F  45       0.924  -1.916   7.262  1.00 67.61           O
ATOM   2005 C3'    G F  45      -0.918  -2.062   8.689  1.00 67.68           C
ATOM   2006 O3'    G F  45      -1.313  -1.831  10.034  1.00 66.93           O
ATOM   2007 C2'    G F  45      -1.098  -0.821   7.831  1.00 66.56           C
ATOM   2008 O2'    G F  45      -0.809   0.370   8.541  1.00 65.47           O
ATOM   2009 C1'    G F  45      -0.055  -1.038   6.732  1.00 67.45           C
ATOM   2010 N9     G F  45      -0.612  -1.622   5.506  1.00 68.39           N
ATOM   2011 C8     G F  45      -0.511  -2.922   5.085  1.00 67.93           C
ATOM   2012 N7     G F  45      -1.081  -3.143   3.933  1.00 68.07           N
ATOM   2013 C5     G F  45      -1.587  -1.904   3.562  1.00 68.47           C
ATOM   2014 C6     G F  45      -2.296  -1.516   2.399  1.00 68.23           C
ATOM   2015 O6     G F  45      -2.641  -2.212   1.430  1.00 67.85           O
ATOM   2016 N1     G F  45      -2.626  -0.158   2.413  1.00 67.84           N
ATOM   2017 C2     G F  45      -2.298   0.702   3.424  1.00 67.37           C
ATOM   2018 N2     G F  45      -2.701   1.973   3.268  1.00 66.79           N
ATOM   2019 N3     G F  45      -1.630   0.360   4.515  1.00 67.39           N
ATOM   2020 C4     G F  45      -1.305  -0.955   4.508  1.00 68.08           C
ATOM   2021  P     G F  46      -2.801  -2.121  10.509  1.00 63.32           P
ATOM   2022 OP1    G F  46      -2.815  -1.971  11.979  1.00 62.67           O
ATOM   2023 OP2    G F  46      -3.247  -3.388   9.895  1.00 62.78           O
ATOM   2024 O5'    G F  46      -3.649  -0.939   9.874  1.00 61.75           O
ATOM   2025 C5'    G F  46      -3.584   0.372  10.424  1.00 63.66           C
ATOM   2026 C4'    G F  46      -4.396   1.330   9.590  1.00 63.41           C
ATOM   2027 O4'    G F  46      -3.928   1.309   8.230  1.00 63.65           O
ATOM   2028 C3'    G F  46      -5.865   1.003   9.489  1.00 63.38           C
ATOM   2029 O3'    G F  46      -6.579   1.568  10.591  1.00 61.66           O
ATOM   2030 C2'    G F  46      -6.283   1.648   8.177  1.00 61.81           C
ATOM   2031 O2'    G F  46      -6.651   3.010   8.337  1.00 60.30           O
ATOM   2032 C1'    G F  46      -5.003   1.543   7.346  1.00 63.46           C
ATOM   2033 N9     G F  46      -5.048   0.471   6.345  1.00 63.96           N
ATOM   2034 C8     G F  46      -4.640  -0.829   6.493  1.00 63.97           C
ATOM   2035 N7     G F  46      -4.803  -1.540   5.413  1.00 63.81           N
ATOM   2036 C5     G F  46      -5.348  -0.665   4.493  1.00 64.41           C
ATOM   2037 C6     G F  46      -5.733  -0.868   3.138  1.00 64.23           C
ATOM   2038 O6     G F  46      -5.671  -1.899   2.460  1.00 63.70           O
ATOM   2039 N1     G F  46      -6.241   0.295   2.571  1.00 63.55           N
ATOM   2040 C2     G F  46      -6.358   1.496   3.210  1.00 63.14           C
ATOM   2041 N2     G F  46      -6.870   2.510   2.501  1.00 62.36           N
ATOM   2042 N3     G F  46      -5.997   1.704   4.473  1.00 63.40           N
ATOM   2043 C4     G F  46      -5.497   0.581   5.053  1.00 64.54           C
ENDMDL                                                                          
END                                                                             
