# Supplementary material for: Control of Gene Expression by Proteins That Bind Many Alternative Nucleic Acid Structures Through the Same Domain
Source: Int J Mol Sci. 2025 Dec 26;27(1):272. doi: 10.3390/ijms27010272 (PMC12785367; doi:10.3390/ijms27010272)
Supplement: Supplementary file 1 [file ijms-27-00272-s001.zip › Figure-2H-OCT4--230-289-SOX2-44-106-CG8-Mgx12-Kx6-Znx4-S1076865862,-model-0.pdb]

TITLE fold_oct4_230_289_sox2_44_106_cg8_mgx12_kx6_znx4_s1076865862_model_0.cif  
MODEL 1                                                                         
ATOM      1  N   ARG A   1       1.791  -0.141 -17.134  1.00 43.90           N
ATOM      2 CA   ARG A   1       0.668  -0.930 -16.641  1.00 48.56           C
ATOM      3  C   ARG A   1       0.806  -1.212 -15.143  1.00 51.43           C
ATOM      4  O   ARG A   1       1.726  -0.727 -14.482  1.00 48.59           O
ATOM      5 CB   ARG A   1       0.560  -2.260 -17.403  1.00 47.29           C
ATOM      6 CG   ARG A   1      -0.110  -2.162 -18.751  1.00 40.68           C
ATOM      7 CD   ARG A   1      -0.383  -3.542 -19.325  1.00 34.61           C
ATOM      8 NE   ARG A   1      -1.056  -3.481 -20.611  1.00 30.08           N
ATOM      9 CZ   ARG A   1      -1.431  -4.554 -21.306  1.00 26.39           C
ATOM     10 NH1  ARG A   1      -1.177  -5.770 -20.854  1.00 25.65           N
ATOM     11 NH2  ARG A   1      -2.039  -4.416 -22.463  1.00 24.90           N
ATOM     12  N   LYS A   2      -0.127  -2.017 -14.651  1.00 51.50           N
ATOM     13 CA   LYS A   2      -0.096  -2.415 -13.253  1.00 52.90           C
ATOM     14  C   LYS A   2       1.062  -3.357 -13.012  1.00 54.29           C
ATOM     15  O   LYS A   2       1.304  -4.273 -13.797  1.00 51.70           O
ATOM     16 CB   LYS A   2      -1.416  -3.070 -12.868  1.00 50.12           C
ATOM     17 CG   LYS A   2      -1.522  -3.448 -11.387  1.00 43.78           C
ATOM     18 CD   LYS A   2      -2.887  -4.002 -11.075  1.00 40.10           C
ATOM     19 CE   LYS A   2      -3.019  -4.342  -9.606  1.00 34.23           C
ATOM     20 NZ   LYS A   2      -4.377  -4.839  -9.268  1.00 32.08           N
ATOM     21  N   ARG A   3       1.773  -3.116 -11.925  1.00 58.02           N
ATOM     22 CA   ARG A   3       2.956  -3.896 -11.602  1.00 59.32           C
ATOM     23  C   ARG A   3       2.573  -5.351 -11.321  1.00 59.51           C
ATOM     24  O   ARG A   3       1.663  -5.623 -10.532  1.00 56.30           O
ATOM     25 CB   ARG A   3       3.664  -3.292 -10.403  1.00 55.77           C
ATOM     26 CG   ARG A   3       4.923  -4.042  -9.964  1.00 49.78           C
ATOM     27 CD   ARG A   3       6.077  -3.757 -10.879  1.00 48.11           C
ATOM     28 NE   ARG A   3       7.315  -4.395 -10.413  1.00 43.58           N
ATOM     29 CZ   ARG A   3       8.479  -4.306 -11.029  1.00 41.01           C
ATOM     30 NH1  ARG A   3       8.590  -3.603 -12.154  1.00 39.45           N
ATOM     31 NH2  ARG A   3       9.548  -4.923 -10.530  1.00 37.11           N
ATOM     32  N   LYS A   4       3.265  -6.280 -11.975  1.00 61.24           N
ATOM     33 CA   LYS A   4       3.050  -7.693 -11.726  1.00 63.93           C
ATOM     34  C   LYS A   4       3.596  -8.055 -10.350  1.00 64.85           C
ATOM     35  O   LYS A   4       4.710  -7.669  -9.998  1.00 61.91           O
ATOM     36 CB   LYS A   4       3.732  -8.526 -12.813  1.00 60.00           C
ATOM     37 CG   LYS A   4       3.543 -10.029 -12.682  1.00 53.26           C
ATOM     38 CD   LYS A   4       4.221 -10.755 -13.825  1.00 48.77           C
ATOM     39 CE   LYS A   4       4.046 -12.255 -13.730  1.00 40.78           C
ATOM     40 NZ   LYS A   4       4.701 -12.966 -14.862  1.00 36.90           N
ATOM     41  N   ARG A   5       2.812  -8.785  -9.584  1.00 62.15           N
ATOM     42 CA   ARG A   5       3.245  -9.163  -8.244  1.00 64.37           C
ATOM     43  C   ARG A   5       4.421 -10.128  -8.332  1.00 66.74           C
ATOM     44  O   ARG A   5       4.328 -11.192  -8.954  1.00 63.00           O
ATOM     45 CB   ARG A   5       2.097  -9.799  -7.465  1.00 59.32           C
ATOM     46 CG   ARG A   5       1.037  -8.819  -7.017  1.00 53.26           C
ATOM     47 CD   ARG A   5      -0.004  -9.507  -6.155  1.00 52.25           C
ATOM     48 NE   ARG A   5      -1.054  -8.586  -5.731  1.00 47.46           N
ATOM     49 CZ   ARG A   5      -1.055  -7.912  -4.586  1.00 44.82           C
ATOM     50 NH1  ARG A   5      -0.047  -8.045  -3.737  1.00 43.32           N
ATOM     51 NH2  ARG A   5      -2.055  -7.099  -4.283  1.00 41.85           N
ATOM     52  N   THR A   6       5.524  -9.739  -7.725  1.00 69.11           N
ATOM     53 CA   THR A   6       6.741 -10.524  -7.764  1.00 72.43           C
ATOM     54  C   THR A   6       6.725 -11.587  -6.672  1.00 73.17           C
ATOM     55  O   THR A   6       6.439 -11.282  -5.519  1.00 70.42           O
ATOM     56 CB   THR A   6       7.970  -9.630  -7.595  1.00 69.65           C
ATOM     57 OG1  THR A   6       7.967  -8.605  -8.587  1.00 63.65           O
ATOM     58 CG2  THR A   6       9.246 -10.451  -7.708  1.00 62.25           C
ATOM     59  N   SER A   7       7.030 -12.818  -7.054  1.00 71.43           N
ATOM     60 CA   SER A   7       7.185 -13.891  -6.092  1.00 73.85           C
ATOM     61  C   SER A   7       8.668 -14.088  -5.814  1.00 76.62           C
ATOM     62  O   SER A   7       9.426 -14.459  -6.704  1.00 74.75           O
ATOM     63 CB   SER A   7       6.553 -15.181  -6.616  1.00 68.02           C
ATOM     64 OG   SER A   7       7.148 -15.587  -7.822  1.00 59.83           O
ATOM     65  N   ILE A   8       9.072 -13.806  -4.578  1.00 76.97           N
ATOM     66 CA   ILE A   8      10.465 -13.923  -4.165  1.00 80.12           C
ATOM     67  C   ILE A   8      10.654 -15.283  -3.514  1.00 80.77           C
ATOM     68  O   ILE A   8       9.927 -15.649  -2.589  1.00 78.64           O
ATOM     69 CB   ILE A   8      10.846 -12.803  -3.191  1.00 78.89           C
ATOM     70 CG1  ILE A   8      10.620 -11.431  -3.845  1.00 78.42           C
ATOM     71 CG2  ILE A   8      12.290 -12.951  -2.748  1.00 76.61           C
ATOM     72 CD1  ILE A   8      10.872 -10.265  -2.928  1.00 72.54           C
ATOM     73  N   GLU A   9      11.632 -16.038  -3.990  1.00 82.32           N
ATOM     74 CA   GLU A   9      11.877 -17.357  -3.440  1.00 84.68           C
ATOM     75  C   GLU A   9      12.317 -17.244  -1.988  1.00 85.87           C
ATOM     76  O   GLU A   9      12.880 -16.228  -1.555  1.00 84.82           O
ATOM     77 CB   GLU A   9      12.902 -18.127  -4.273  1.00 81.96           C
ATOM     78 CG   GLU A   9      14.347 -17.776  -4.014  1.00 74.33           C
ATOM     79 CD   GLU A   9      15.300 -18.576  -4.883  1.00 69.91           C
ATOM     80 OE1  GLU A   9      15.097 -18.593  -6.119  1.00 63.31           O
ATOM     81 OE2  GLU A   9      16.236 -19.190  -4.340  1.00 64.47           O
ATOM     82  N   ASN A  10      12.051 -18.290  -1.207  1.00 81.56           N
ATOM     83 CA   ASN A  10      12.255 -18.233   0.228  1.00 83.11           C
ATOM     84  C   ASN A  10      13.700 -17.915   0.610  1.00 84.64           C
ATOM     85  O   ASN A  10      13.937 -17.177   1.562  1.00 83.57           O
ATOM     86 CB   ASN A  10      11.804 -19.538   0.871  1.00 79.87           C
ATOM     87 CG   ASN A  10      10.314 -19.757   0.769  1.00 75.68           C
ATOM     88 OD1  ASN A  10       9.546 -19.258   1.589  1.00 67.86           O
ATOM     89 ND2  ASN A  10       9.893 -20.486  -0.249  1.00 66.05           N
ATOM     90  N   ARG A  11      14.659 -18.468  -0.125  1.00 90.56           N
ATOM     91 CA   ARG A  11      16.061 -18.205   0.189  1.00 91.95           C
ATOM     92  C   ARG A  11      16.387 -16.730   0.021  1.00 93.21           C
ATOM     93  O   ARG A  11      17.079 -16.135   0.855  1.00 91.90           O
ATOM     94 CB   ARG A  11      16.969 -19.056  -0.705  1.00 89.71           C
ATOM     95 CG   ARG A  11      18.450 -18.908  -0.410  1.00 80.24           C
ATOM     96 CD   ARG A  11      19.293 -19.716  -1.382  1.00 77.90           C
ATOM     97 NE   ARG A  11      19.143 -19.228  -2.752  1.00 70.20           N
ATOM     98 CZ   ARG A  11      19.859 -18.255  -3.279  1.00 64.50           C
ATOM     99 NH1  ARG A  11      20.799 -17.646  -2.564  1.00 59.27           N
ATOM    100 NH2  ARG A  11      19.653 -17.877  -4.526  1.00 57.46           N
ATOM    101  N   VAL A  12      15.886 -16.118  -1.047  1.00 90.66           N
ATOM    102 CA   VAL A  12      16.146 -14.707  -1.293  1.00 91.64           C
ATOM    103  C   VAL A  12      15.449 -13.848  -0.247  1.00 93.37           C
ATOM    104  O   VAL A  12      16.000 -12.857   0.226  1.00 92.30           O
ATOM    105 CB   VAL A  12      15.711 -14.319  -2.722  1.00 89.83           C
ATOM    106 CG1  VAL A  12      15.863 -12.824  -2.938  1.00 84.98           C
ATOM    107 CG2  VAL A  12      16.530 -15.090  -3.742  1.00 84.83           C
ATOM    108  N   ARG A  13      14.228 -14.222   0.133  1.00 91.26           N
ATOM    109 CA   ARG A  13      13.525 -13.480   1.175  1.00 91.01           C
ATOM    110  C   ARG A  13      14.289 -13.537   2.489  1.00 92.49           C
ATOM    111  O   ARG A  13      14.365 -12.541   3.214  1.00 92.33           O
ATOM    112 CB   ARG A  13      12.105 -14.019   1.349  1.00 88.97           C
ATOM    113 CG   ARG A  13      11.296 -13.295   2.413  1.00 81.51           C
ATOM    114 CD   ARG A  13       9.835 -13.656   2.355  1.00 79.05           C
ATOM    115 NE   ARG A  13       9.194 -13.193   1.129  1.00 72.27           N
ATOM    116 CZ   ARG A  13       8.715 -11.962   0.940  1.00 67.52           C
ATOM    117 NH1  ARG A  13       8.816 -11.056   1.908  1.00 61.16           N
ATOM    118 NH2  ARG A  13       8.149 -11.634  -0.213  1.00 60.82           N
ATOM    119  N   GLY A  14      14.856 -14.695   2.814  1.00 92.44           N
ATOM    120 CA   GLY A  14      15.667 -14.810   4.005  1.00 93.55           C
ATOM    121  C   GLY A  14      16.887 -13.910   3.944  1.00 94.91           C
ATOM    122  O   GLY A  14      17.273 -13.286   4.943  1.00 94.37           O
ATOM    123  N   ASN A  15      17.503 -13.824   2.771  1.00 95.70           N
ATOM    124 CA   ASN A  15      18.640 -12.934   2.593  1.00 96.37           C
ATOM    125  C   ASN A  15      18.229 -11.482   2.784  1.00 96.89           C
ATOM    126  O   ASN A  15      18.954 -10.695   3.408  1.00 95.98           O
ATOM    127 CB   ASN A  15      19.265 -13.130   1.214  1.00 95.64           C
ATOM    128 CG   ASN A  15      19.951 -14.474   1.076  1.00 93.82           C
ATOM    129 OD1  ASN A  15      20.323 -15.105   2.065  1.00 85.75           O
ATOM    130 ND2  ASN A  15      20.134 -14.927  -0.161  1.00 84.53           N
ATOM    131  N   LEU A  16      17.070 -11.107   2.256  1.00 97.45           N
ATOM    132 CA   LEU A  16      16.583  -9.751   2.431  1.00 97.19           C
ATOM    133  C   LEU A  16      16.319  -9.444   3.901  1.00 97.21           C
ATOM    134  O   LEU A  16      16.621  -8.339   4.370  1.00 97.03           O
ATOM    135 CB   LEU A  16      15.311  -9.543   1.606  1.00 96.83           C
ATOM    136 CG   LEU A  16      15.518  -9.401   0.090  1.00 95.96           C
ATOM    137 CD1  LEU A  16      14.199  -9.562  -0.649  1.00 91.18           C
ATOM    138 CD2  LEU A  16      16.147  -8.055  -0.234  1.00 91.11           C
ATOM    139  N   GLU A  17      15.759 -10.401   4.638  1.00 96.89           N
ATOM    140 CA   GLU A  17      15.527 -10.194   6.063  1.00 96.34           C
ATOM    141  C   GLU A  17      16.842  -9.959   6.802  1.00 96.77           C
ATOM    142  O   GLU A  17      16.927  -9.090   7.672  1.00 96.13           O
ATOM    143 CB   GLU A  17      14.781 -11.387   6.661  1.00 95.07           C
ATOM    144 CG   GLU A  17      13.322 -11.502   6.228  1.00 90.14           C
ATOM    145 CD   GLU A  17      12.418 -10.495   6.907  1.00 90.23           C
ATOM    146 OE1  GLU A  17      12.875  -9.791   7.826  1.00 85.66           O
ATOM    147 OE2  GLU A  17      11.230 -10.417   6.510  1.00 85.55           O
ATOM    148  N   ASN A  18      17.876 -10.740   6.462  1.00 96.36           N
ATOM    149 CA   ASN A  18      19.174 -10.551   7.098  1.00 96.20           C
ATOM    150  C   ASN A  18      19.764  -9.192   6.757  1.00 96.40           C
ATOM    151  O   ASN A  18      20.340  -8.515   7.618  1.00 94.91           O
ATOM    152 CB   ASN A  18      20.130 -11.671   6.693  1.00 95.12           C
ATOM    153 CG   ASN A  18      19.784 -12.997   7.340  1.00 89.33           C
ATOM    154 OD1  ASN A  18      19.182 -13.036   8.409  1.00 80.83           O
ATOM    155 ND2  ASN A  18      20.176 -14.090   6.699  1.00 79.18           N
ATOM    156  N   LEU A  19      19.628  -8.775   5.494  1.00 97.24           N
ATOM    157 CA   LEU A  19      20.117  -7.462   5.094  1.00 97.13           C
ATOM    158  C   LEU A  19      19.359  -6.355   5.817  1.00 97.24           C
ATOM    159  O   LEU A  19      19.944  -5.331   6.187  1.00 96.44           O
ATOM    160 CB   LEU A  19      19.996  -7.297   3.581  1.00 97.03           C
ATOM    161 CG   LEU A  19      20.977  -8.139   2.757  1.00 96.15           C
ATOM    162 CD1  LEU A  19      20.560  -8.173   1.299  1.00 92.07           C
ATOM    163 CD2  LEU A  19      22.386  -7.591   2.902  1.00 91.14           C
ATOM    164  N   PHE A  20      18.056  -6.545   6.032  1.00 97.52           N
ATOM    165 CA   PHE A  20      17.257  -5.560   6.742  1.00 97.16           C
ATOM    166  C   PHE A  20      17.748  -5.373   8.170  1.00 97.09           C
ATOM    167  O   PHE A  20      17.786  -4.256   8.682  1.00 96.15           O
ATOM    168 CB   PHE A  20      15.786  -5.981   6.732  1.00 96.18           C
ATOM    169 CG   PHE A  20      14.890  -5.053   7.506  1.00 94.99           C
ATOM    170 CD1  PHE A  20      14.425  -3.890   6.927  1.00 89.70           C
ATOM    171 CD2  PHE A  20      14.511  -5.354   8.803  1.00 89.70           C
ATOM    172 CE1  PHE A  20      13.597  -3.038   7.633  1.00 89.35           C
ATOM    173 CE2  PHE A  20      13.689  -4.502   9.514  1.00 88.90           C
ATOM    174 CZ   PHE A  20      13.234  -3.341   8.923  1.00 91.81           C
ATOM    175  N   LEU A  21      18.152  -6.462   8.818  1.00 96.69           N
ATOM    176 CA   LEU A  21      18.685  -6.360  10.171  1.00 95.93           C
ATOM    177  C   LEU A  21      19.947  -5.513  10.195  1.00 95.84           C
ATOM    178  O   LEU A  21      20.184  -4.767  11.155  1.00 94.07           O
ATOM    179 CB   LEU A  21      18.965  -7.748  10.745  1.00 95.14           C
ATOM    180 CG   LEU A  21      17.751  -8.653  10.981  1.00 91.01           C
ATOM    181 CD1  LEU A  21      18.200  -9.995  11.519  1.00 84.32           C
ATOM    182 CD2  LEU A  21      16.775  -7.985  11.933  1.00 83.24           C
ATOM    183  N   GLN A  22      20.773  -5.616   9.142  1.00 97.01           N
ATOM    184 CA   GLN A  22      22.005  -4.849   9.079  1.00 96.67           C
ATOM    185  C   GLN A  22      21.754  -3.391   8.728  1.00 96.54           C
ATOM    186  O   GLN A  22      22.415  -2.491   9.257  1.00 94.90           O
ATOM    187 CB   GLN A  22      22.965  -5.469   8.059  1.00 95.67           C
ATOM    188 CG   GLN A  22      23.235  -6.950   8.275  1.00 91.80           C
ATOM    189 CD   GLN A  22      23.761  -7.263   9.657  1.00 89.87           C
ATOM    190 OE1  GLN A  22      23.276  -8.154  10.332  1.00 83.17           O
ATOM    191 NE2  GLN A  22      24.774  -6.506  10.068  1.00 79.30           N
ATOM    192  N   CYS A  23      20.815  -3.138   7.829  1.00 95.91           N
ATOM    193 CA   CYS A  23      20.567  -1.784   7.340  1.00 95.77           C
ATOM    194  C   CYS A  23      19.106  -1.684   6.905  1.00 95.43           C
ATOM    195  O   CYS A  23      18.780  -2.013   5.764  1.00 94.33           O
ATOM    196 CB   CYS A  23      21.496  -1.442   6.182  1.00 94.62           C
ATOM    197 SG   CYS A  23      21.272   0.225   5.531  1.00 91.78           S
ATOM    198  N   PRO A  24      18.206  -1.219   7.790  1.00 94.82           N
ATOM    199 CA   PRO A  24      16.784  -1.184   7.457  1.00 93.77           C
ATOM    200  C   PRO A  24      16.407  -0.133   6.422  1.00 93.54           C
ATOM    201  O   PRO A  24      15.312  -0.204   5.859  1.00 92.36           O
ATOM    202 CB   PRO A  24      16.114  -0.889   8.806  1.00 92.50           C
ATOM    203 CG   PRO A  24      17.182  -0.257   9.632  1.00 90.49           C
ATOM    204 CD   PRO A  24      18.482  -0.865   9.184  1.00 93.25           C
ATOM    205  N   LYS A  25      17.289   0.833   6.151  1.00 91.62           N
ATOM    206 CA   LYS A  25      16.993   1.861   5.159  1.00 91.75           C
ATOM    207  C   LYS A  25      18.206   2.056   4.248  1.00 92.89           C
ATOM    208  O   LYS A  25      18.954   3.030   4.390  1.00 92.76           O
ATOM    209 CB   LYS A  25      16.599   3.175   5.836  1.00 89.26           C
ATOM    210 CG   LYS A  25      16.045   4.209   4.868  1.00 83.95           C
ATOM    211 CD   LYS A  25      15.678   5.513   5.565  1.00 80.45           C
ATOM    212 CE   LYS A  25      14.575   5.302   6.583  1.00 72.24           C
ATOM    213 NZ   LYS A  25      14.128   6.580   7.195  1.00 64.56           N
ATOM    214  N   PRO A  26      18.428   1.133   3.310  1.00 95.04           N
ATOM    215 CA   PRO A  26      19.567   1.251   2.403  1.00 95.19           C
ATOM    216  C   PRO A  26      19.397   2.413   1.432  1.00 94.31           C
ATOM    217  O   PRO A  26      18.276   2.800   1.094  1.00 93.02           O
ATOM    218 CB   PRO A  26      19.572  -0.089   1.664  1.00 95.46           C
ATOM    219 CG   PRO A  26      18.150  -0.546   1.722  1.00 94.44           C
ATOM    220 CD   PRO A  26      17.631  -0.075   3.046  1.00 95.45           C
ATOM    221  N   THR A  27      20.531   2.975   0.993  1.00 93.92           N
ATOM    222 CA   THR A  27      20.513   4.007  -0.029  1.00 93.19           C
ATOM    223  C   THR A  27      20.164   3.400  -1.377  1.00 93.08           C
ATOM    224  O   THR A  27      20.138   2.174  -1.539  1.00 92.92           O
ATOM    225 CB   THR A  27      21.877   4.702  -0.130  1.00 92.80           C
ATOM    226 OG1  THR A  27      22.846   3.771  -0.617  1.00 90.77           O
ATOM    227 CG2  THR A  27      22.313   5.238   1.228  1.00 88.94           C
ATOM    228  N   LEU A  28      19.902   4.260  -2.358  1.00 91.90           N
ATOM    229 CA   LEU A  28      19.585   3.777  -3.694  1.00 91.19           C
ATOM    230  C   LEU A  28      20.733   2.956  -4.269  1.00 92.34           C
ATOM    231  O   LEU A  28      20.510   1.944  -4.938  1.00 92.04           O
ATOM    232 CB   LEU A  28      19.238   4.939  -4.622  1.00 88.34           C
ATOM    233 CG   LEU A  28      17.751   5.111  -4.930  1.00 80.59           C
ATOM    234 CD1  LEU A  28      16.972   5.353  -3.665  1.00 73.24           C
ATOM    235 CD2  LEU A  28      17.544   6.230  -5.928  1.00 72.16           C
ATOM    236  N   GLN A  29      21.964   3.385  -4.027  1.00 96.39           N
ATOM    237 CA   GLN A  29      23.103   2.629  -4.537  1.00 96.35           C
ATOM    238  C   GLN A  29      23.227   1.285  -3.834  1.00 96.84           C
ATOM    239  O   GLN A  29      23.571   0.273  -4.459  1.00 96.19           O
ATOM    240 CB   GLN A  29      24.396   3.433  -4.397  1.00 95.49           C
ATOM    241 CG   GLN A  29      24.502   4.592  -5.371  1.00 85.66           C
ATOM    242 CD   GLN A  29      25.929   5.079  -5.551  1.00 83.09           C
ATOM    243 OE1  GLN A  29      26.817   4.713  -4.779  1.00 75.15           O
ATOM    244 NE2  GLN A  29      26.149   5.899  -6.574  1.00 70.89           N
ATOM    245  N   GLN A  30      22.937   1.254  -2.541  1.00 96.91           N
ATOM    246 CA   GLN A  30      22.937  -0.016  -1.820  1.00 97.18           C
ATOM    247  C   GLN A  30      21.829  -0.926  -2.342  1.00 97.36           C
ATOM    248  O   GLN A  30      22.029  -2.135  -2.488  1.00 97.18           O
ATOM    249 CB   GLN A  30      22.776   0.225  -0.323  1.00 97.08           C
ATOM    250 CG   GLN A  30      24.022   0.796   0.340  1.00 95.96           C
ATOM    251 CD   GLN A  30      23.793   1.140   1.793  1.00 95.60           C
ATOM    252 OE1  GLN A  30      22.750   1.693   2.138  1.00 91.38           O
ATOM    253 NE2  GLN A  30      24.753   0.820   2.638  1.00 89.30           N
ATOM    254  N   ILE A  31      20.657  -0.351  -2.623  1.00 96.69           N
ATOM    255 CA   ILE A  31      19.559  -1.124  -3.185  1.00 95.92           C
ATOM    256  C   ILE A  31      19.962  -1.712  -4.531  1.00 96.56           C
ATOM    257  O   ILE A  31      19.684  -2.876  -4.828  1.00 96.66           O
ATOM    258 CB   ILE A  31      18.302  -0.251  -3.308  1.00 94.75           C
ATOM    259 CG1  ILE A  31      17.725   0.015  -1.914  1.00 92.85           C
ATOM    260 CG2  ILE A  31      17.263  -0.894  -4.212  1.00 93.20           C
ATOM    261 CD1  ILE A  31      16.637   1.060  -1.886  1.00 88.24           C
ATOM    262  N   SER A  32      20.626  -0.896  -5.357  1.00 97.12           N
ATOM    263 CA   SER A  32      21.088  -1.373  -6.651  1.00 96.98           C
ATOM    264  C   SER A  32      22.041  -2.550  -6.480  1.00 97.40           C
ATOM    265  O   SER A  32      21.970  -3.542  -7.217  1.00 97.08           O
ATOM    266 CB   SER A  32      21.758  -0.242  -7.423  1.00 95.95           C
ATOM    267 OG   SER A  32      22.221  -0.683  -8.688  1.00 85.42           O
ATOM    268  N   HIS A  33      22.936  -2.445  -5.507  1.00 97.81           N
ATOM    269 CA   HIS A  33      23.894  -3.511  -5.253  1.00 97.81           C
ATOM    270  C   HIS A  33      23.196  -4.779  -4.765  1.00 98.01           C
ATOM    271  O   HIS A  33      23.508  -5.882  -5.210  1.00 97.50           O
ATOM    272 CB   HIS A  33      24.935  -3.039  -4.233  1.00 97.36           C
ATOM    273 CG   HIS A  33      25.905  -4.087  -3.822  1.00 93.11           C
ATOM    274 ND1  HIS A  33      26.811  -4.632  -4.696  1.00 82.83           N
ATOM    275 CD2  HIS A  33      26.114  -4.694  -2.634  1.00 82.99           C
ATOM    276 CE1  HIS A  33      27.534  -5.543  -4.045  1.00 81.78           C
ATOM    277 NE2  HIS A  33      27.137  -5.586  -2.804  1.00 83.56           N
ATOM    278  N   ILE A  34      22.234  -4.615  -3.845  1.00 98.16           N
ATOM    279 CA   ILE A  34      21.489  -5.764  -3.338  1.00 97.99           C
ATOM    280  C   ILE A  34      20.725  -6.438  -4.466  1.00 97.86           C
ATOM    281  O   ILE A  34      20.715  -7.670  -4.582  1.00 97.27           O
ATOM    282 CB   ILE A  34      20.534  -5.326  -2.211  1.00 97.87           C
ATOM    283 CG1  ILE A  34      21.334  -4.880  -0.990  1.00 97.23           C
ATOM    284 CG2  ILE A  34      19.584  -6.456  -1.846  1.00 96.88           C
ATOM    285 CD1  ILE A  34      20.504  -4.214   0.074  1.00 95.89           C
ATOM    286  N   ALA A  35      20.079  -5.633  -5.306  1.00 98.07           N
ATOM    287 CA   ALA A  35      19.317  -6.187  -6.418  1.00 97.80           C
ATOM    288  C   ALA A  35      20.215  -7.012  -7.332  1.00 97.68           C
ATOM    289  O   ALA A  35      19.844  -8.112  -7.755  1.00 96.79           O
ATOM    290 CB   ALA A  35      18.651  -5.063  -7.203  1.00 97.25           C
ATOM    291  N   GLN A  36      21.407  -6.487  -7.628  1.00 98.06           N
ATOM    292 CA   GLN A  36      22.335  -7.200  -8.493  1.00 97.77           C
ATOM    293  C   GLN A  36      22.769  -8.523  -7.870  1.00 97.52           C
ATOM    294  O   GLN A  36      22.796  -9.552  -8.544  1.00 96.26           O
ATOM    295 CB   GLN A  36      23.552  -6.324  -8.783  1.00 96.90           C
ATOM    296 CG   GLN A  36      24.590  -6.975  -9.673  1.00 87.17           C
ATOM    297 CD   GLN A  36      25.985  -6.894  -9.095  1.00 84.00           C
ATOM    298 OE1  GLN A  36      26.334  -5.929  -8.404  1.00 77.28           O
ATOM    299 NE2  GLN A  36      26.789  -7.908  -9.358  1.00 72.44           N
ATOM    300  N   GLN A  37      23.098  -8.496  -6.581  1.00 97.53           N
ATOM    301 CA   GLN A  37      23.608  -9.687  -5.921  1.00 96.97           C
ATOM    302  C   GLN A  37      22.542 -10.768  -5.772  1.00 96.86           C
ATOM    303  O   GLN A  37      22.852 -11.961  -5.849  1.00 95.13           O
ATOM    304 CB   GLN A  37      24.187  -9.329  -4.550  1.00 95.90           C
ATOM    305 CG   GLN A  37      25.396  -8.418  -4.626  1.00 89.62           C
ATOM    306 CD   GLN A  37      26.564  -8.929  -3.803  1.00 87.56           C
ATOM    307 OE1  GLN A  37      26.516  -8.926  -2.570  1.00 81.70           O
ATOM    308 NE2  GLN A  37      27.589  -9.390  -4.491  1.00 76.56           N
ATOM    309  N   LEU A  38      21.282 -10.365  -5.581  1.00 96.56           N
ATOM    310 CA   LEU A  38      20.208 -11.321  -5.351  1.00 96.11           C
ATOM    311  C   LEU A  38      19.434 -11.681  -6.612  1.00 95.71           C
ATOM    312  O   LEU A  38      18.556 -12.546  -6.567  1.00 93.99           O
ATOM    313 CB   LEU A  38      19.235 -10.784  -4.299  1.00 96.06           C
ATOM    314 CG   LEU A  38      19.838 -10.500  -2.923  1.00 95.63           C
ATOM    315 CD1  LEU A  38      18.752 -10.067  -1.953  1.00 91.31           C
ATOM    316 CD2  LEU A  38      20.579 -11.716  -2.390  1.00 90.59           C
ATOM    317  N   GLY A  39      19.751 -11.025  -7.734  1.00 96.33           N
ATOM    318 CA   GLY A  39      19.062 -11.313  -8.975  1.00 95.65           C
ATOM    319  C   GLY A  39      17.646 -10.782  -9.019  1.00 95.55           C
ATOM    320  O   GLY A  39      16.774 -11.395  -9.631  1.00 93.32           O
ATOM    321  N   LEU A  40      17.414  -9.637  -8.383  1.00 95.67           N
ATOM    322 CA   LEU A  40      16.107  -9.005  -8.348  1.00 95.31           C
ATOM    323  C   LEU A  40      16.148  -7.665  -9.078  1.00 95.25           C
ATOM    324  O   LEU A  40      17.211  -7.082  -9.265  1.00 94.40           O
ATOM    325 CB   LEU A  40      15.649  -8.778  -6.909  1.00 95.10           C
ATOM    326 CG   LEU A  40      15.510 -10.011  -6.017  1.00 94.42           C
ATOM    327 CD1  LEU A  40      15.219  -9.593  -4.581  1.00 90.74           C
ATOM    328 CD2  LEU A  40      14.420 -10.927  -6.541  1.00 90.14           C
ATOM    329  N   GLU A  41      14.982  -7.184  -9.490  1.00 94.11           N
ATOM    330 CA   GLU A  41      14.889  -5.843 -10.032  1.00 93.28           C
ATOM    331  C   GLU A  41      15.070  -4.822  -8.914  1.00 93.65           C
ATOM    332  O   GLU A  41      14.680  -5.055  -7.771  1.00 93.24           O
ATOM    333 CB   GLU A  41      13.545  -5.629 -10.735  1.00 91.40           C
ATOM    334 CG   GLU A  41      13.317  -6.520 -11.936  1.00 84.01           C
ATOM    335 CD   GLU A  41      12.042  -6.173 -12.680  1.00 80.11           C
ATOM    336 OE1  GLU A  41      11.515  -5.062 -12.472  1.00 75.31           O
ATOM    337 OE2  GLU A  41      11.578  -7.006 -13.476  1.00 73.90           O
ATOM    338  N   LYS A  42      15.672  -3.668  -9.261  1.00 93.10           N
ATOM    339 CA   LYS A  42      15.924  -2.642  -8.264  1.00 92.87           C
ATOM    340  C   LYS A  42      14.636  -2.205  -7.569  1.00 92.54           C
ATOM    341  O   LYS A  42      14.610  -2.025  -6.356  1.00 91.46           O
ATOM    342 CB   LYS A  42      16.607  -1.434  -8.908  1.00 91.91           C
ATOM    343 CG   LYS A  42      18.058  -1.655  -9.292  1.00 85.74           C
ATOM    344 CD   LYS A  42      18.651  -0.420  -9.959  1.00 84.11           C
ATOM    345 CE   LYS A  42      18.540   0.794  -9.063  1.00 76.49           C
ATOM    346 NZ   LYS A  42      19.187   1.995  -9.671  1.00 70.27           N
ATOM    347  N   ASP A  43      13.567  -2.021  -8.349  1.00 88.56           N
ATOM    348 CA   ASP A  43      12.317  -1.544  -7.766  1.00 87.01           C
ATOM    349  C   ASP A  43      11.712  -2.579  -6.834  1.00 88.33           C
ATOM    350  O   ASP A  43      11.063  -2.228  -5.845  1.00 87.56           O
ATOM    351 CB   ASP A  43      11.322  -1.164  -8.858  1.00 84.66           C
ATOM    352 CG   ASP A  43      10.159  -0.358  -8.327  1.00 78.26           C
ATOM    353 OD1  ASP A  43      10.405   0.675  -7.670  1.00 72.08           O
ATOM    354 OD2  ASP A  43       9.000  -0.759  -8.572  1.00 68.68           O
ATOM    355  N   VAL A  44      11.906  -3.860  -7.125  1.00 89.51           N
ATOM    356 CA   VAL A  44      11.425  -4.915  -6.241  1.00 89.80           C
ATOM    357  C   VAL A  44      12.114  -4.810  -4.886  1.00 91.10           C
ATOM    358  O   VAL A  44      11.477  -4.898  -3.834  1.00 90.92           O
ATOM    359 CB   VAL A  44      11.654  -6.306  -6.866  1.00 88.96           C
ATOM    360 CG1  VAL A  44      11.364  -7.408  -5.859  1.00 86.07           C
ATOM    361 CG2  VAL A  44      10.786  -6.470  -8.109  1.00 85.72           C
ATOM    362  N   VAL A  45      13.429  -4.617  -4.901  1.00 91.95           N
ATOM    363 CA   VAL A  45      14.181  -4.494  -3.654  1.00 93.15           C
ATOM    364  C   VAL A  45      13.768  -3.232  -2.903  1.00 92.95           C
ATOM    365  O   VAL A  45      13.560  -3.258  -1.686  1.00 92.28           O
ATOM    366 CB   VAL A  45      15.698  -4.504  -3.927  1.00 94.15           C
ATOM    367 CG1  VAL A  45      16.478  -4.268  -2.648  1.00 92.92           C
ATOM    368 CG2  VAL A  45      16.098  -5.826  -4.569  1.00 89.40           C
ATOM    369  N   ARG A  46      13.641  -2.115  -3.630  1.00 90.73           N
ATOM    370 CA   ARG A  46      13.266  -0.851  -3.002  1.00 89.13           C
ATOM    371  C   ARG A  46      11.916  -0.974  -2.300  1.00 89.25           C
ATOM    372  O   ARG A  46      11.766  -0.580  -1.144  1.00 88.50           O
ATOM    373 CB   ARG A  46      13.211   0.260  -4.047  1.00 87.46           C
ATOM    374 CG   ARG A  46      12.943   1.642  -3.475  1.00 78.92           C
ATOM    375 CD   ARG A  46      12.802   2.682  -4.562  1.00 76.61           C
ATOM    376 NE   ARG A  46      11.638   2.422  -5.411  1.00 70.11           N
ATOM    377 CZ   ARG A  46      10.397   2.803  -5.116  1.00 64.98           C
ATOM    378 NH1  ARG A  46      10.145   3.477  -4.007  1.00 57.83           N
ATOM    379 NH2  ARG A  46       9.406   2.516  -5.942  1.00 56.88           N
ATOM    380  N   VAL A  47      10.941  -1.526  -3.001  1.00 87.37           N
ATOM    381 CA   VAL A  47       9.608  -1.669  -2.432  1.00 85.96           C
ATOM    382  C   VAL A  47       9.627  -2.663  -1.277  1.00 87.84           C
ATOM    383  O   VAL A  47       8.931  -2.472  -0.275  1.00 87.84           O
ATOM    384 CB   VAL A  47       8.599  -2.086  -3.519  1.00 83.25           C
ATOM    385 CG1  VAL A  47       7.257  -2.443  -2.904  1.00 77.68           C
ATOM    386 CG2  VAL A  47       8.437  -0.967  -4.535  1.00 76.78           C
ATOM    387  N   TRP A  48      10.421  -3.727  -1.398  1.00 89.35           N
ATOM    388 CA   TRP A  48      10.503  -4.695  -0.318  1.00 90.32           C
ATOM    389  C   TRP A  48      10.973  -4.031   0.976  1.00 90.05           C
ATOM    390  O   TRP A  48      10.382  -4.241   2.043  1.00 89.29           O
ATOM    391 CB   TRP A  48      11.432  -5.859  -0.677  1.00 91.62           C
ATOM    392 CG   TRP A  48      11.380  -6.957   0.345  1.00 91.58           C
ATOM    393 CD1  TRP A  48      10.578  -8.063   0.317  1.00 91.32           C
ATOM    394 CD2  TRP A  48      12.129  -7.036   1.566  1.00 92.51           C
ATOM    395 NE1  TRP A  48      10.787  -8.816   1.434  1.00 92.02           N
ATOM    396 CE2  TRP A  48      11.729  -8.210   2.221  1.00 92.72           C
ATOM    397 CE3  TRP A  48      13.093  -6.227   2.159  1.00 93.03           C
ATOM    398 CZ2  TRP A  48      12.266  -8.600   3.446  1.00 92.56           C
ATOM    399 CZ3  TRP A  48      13.631  -6.623   3.391  1.00 92.05           C
ATOM    400 CH2  TRP A  48      13.213  -7.797   4.016  1.00 91.80           C
ATOM    401  N   PHE A  49      12.034  -3.232   0.896  1.00 92.19           N
ATOM    402 CA   PHE A  49      12.535  -2.558   2.088  1.00 92.62           C
ATOM    403  C   PHE A  49      11.520  -1.567   2.641  1.00 91.29           C
ATOM    404  O   PHE A  49      11.361  -1.453   3.864  1.00 89.69           O
ATOM    405 CB   PHE A  49      13.864  -1.869   1.792  1.00 93.93           C
ATOM    406 CG   PHE A  49      15.058  -2.771   1.973  1.00 94.80           C
ATOM    407 CD1  PHE A  49      15.558  -3.507   0.911  1.00 89.30           C
ATOM    408 CD2  PHE A  49      15.657  -2.892   3.214  1.00 90.75           C
ATOM    409 CE1  PHE A  49      16.643  -4.342   1.091  1.00 91.80           C
ATOM    410 CE2  PHE A  49      16.746  -3.722   3.399  1.00 92.05           C
ATOM    411 CZ   PHE A  49      17.247  -4.452   2.333  1.00 95.89           C
ATOM    412  N   CYS A  50      10.828  -0.828   1.769  1.00 83.71           N
ATOM    413 CA   CYS A  50       9.792   0.076   2.238  1.00 81.30           C
ATOM    414  C   CYS A  50       8.705  -0.690   2.989  1.00 81.77           C
ATOM    415  O   CYS A  50       8.296  -0.305   4.086  1.00 80.21           O
ATOM    416 CB   CYS A  50       9.183   0.850   1.072  1.00 78.53           C
ATOM    417 SG   CYS A  50      10.272   2.100   0.361  1.00 70.95           S
ATOM    418  N   ASN A  51       8.223  -1.779   2.392  1.00 83.08           N
ATOM    419 CA   ASN A  51       7.188  -2.577   3.022  1.00 81.03           C
ATOM    420  C   ASN A  51       7.684  -3.207   4.319  1.00 81.02           C
ATOM    421  O   ASN A  51       6.940  -3.300   5.296  1.00 80.06           O
ATOM    422 CB   ASN A  51       6.701  -3.661   2.064  1.00 78.65           C
ATOM    423 CG   ASN A  51       5.873  -3.103   0.921  1.00 75.05           C
ATOM    424 OD1  ASN A  51       5.382  -1.980   0.993  1.00 70.28           O
ATOM    425 ND2  ASN A  51       5.710  -3.890  -0.129  1.00 68.24           N
ATOM    426  N   ARG A  52       8.939  -3.633   4.341  1.00 88.00           N
ATOM    427 CA   ARG A  52       9.480  -4.272   5.538  1.00 89.49           C
ATOM    428  C   ARG A  52       9.601  -3.274   6.692  1.00 88.57           C
ATOM    429  O   ARG A  52       9.338  -3.625   7.845  1.00 87.61           O
ATOM    430 CB   ARG A  52      10.836  -4.915   5.231  1.00 90.32           C
ATOM    431 CG   ARG A  52      11.432  -5.684   6.402  1.00 89.59           C
ATOM    432 CD   ARG A  52      10.530  -6.837   6.809  1.00 88.66           C
ATOM    433 NE   ARG A  52      11.059  -7.560   7.967  1.00 88.17           N
ATOM    434 CZ   ARG A  52      10.887  -7.162   9.236  1.00 88.92           C
ATOM    435 NH1  ARG A  52      10.191  -6.062   9.511  1.00 85.16           N
ATOM    436 NH2  ARG A  52      11.411  -7.880  10.219  1.00 86.47           N
ATOM    437  N   ARG A  53      10.002  -2.041   6.380  1.00 84.50           N
ATOM    438 CA   ARG A  53      10.038  -1.003   7.410  1.00 83.06           C
ATOM    439  C   ARG A  53       8.633  -0.728   7.942  1.00 81.94           C
ATOM    440  O   ARG A  53       8.444  -0.552   9.154  1.00 80.79           O
ATOM    441 CB   ARG A  53      10.667   0.287   6.862  1.00 83.14           C
ATOM    442 CG   ARG A  53      12.160   0.196   6.604  1.00 83.34           C
ATOM    443 CD   ARG A  53      12.799   1.573   6.409  1.00 83.75           C
ATOM    444 NE   ARG A  53      12.253   2.299   5.273  1.00 82.25           N
ATOM    445 CZ   ARG A  53      12.690   2.195   4.020  1.00 83.43           C
ATOM    446 NH1  ARG A  53      13.692   1.378   3.737  1.00 76.96           N
ATOM    447 NH2  ARG A  53      12.128   2.903   3.060  1.00 79.93           N
ATOM    448  N   GLN A  54       7.651  -0.681   7.054  1.00 77.59           N
ATOM    449 CA   GLN A  54       6.284  -0.452   7.483  1.00 73.32           C
ATOM    450  C   GLN A  54       5.782  -1.585   8.365  1.00 71.20           C
ATOM    451  O   GLN A  54       5.058  -1.346   9.342  1.00 68.23           O
ATOM    452 CB   GLN A  54       5.370  -0.279   6.269  1.00 69.83           C
ATOM    453 CG   GLN A  54       5.573   1.028   5.518  1.00 66.67           C
ATOM    454 CD   GLN A  54       4.685   1.155   4.300  1.00 64.41           C
ATOM    455 OE1  GLN A  54       4.162   0.166   3.803  1.00 59.90           O
ATOM    456 NE2  GLN A  54       4.514   2.376   3.813  1.00 59.21           N
ATOM    457  N   LYS A  55       6.156  -2.822   8.039  1.00 77.58           N
ATOM    458 CA   LYS A  55       5.777  -3.960   8.866  1.00 77.77           C
ATOM    459  C   LYS A  55       6.366  -3.830  10.264  1.00 77.06           C
ATOM    460  O   LYS A  55       5.706  -4.126  11.263  1.00 75.58           O
ATOM    461 CB   LYS A  55       6.226  -5.261   8.206  1.00 77.04           C
ATOM    462 CG   LYS A  55       5.887  -6.511   8.999  1.00 75.57           C
ATOM    463 CD   LYS A  55       6.352  -7.766   8.288  1.00 75.65           C
ATOM    464 CE   LYS A  55       6.005  -9.012   9.085  1.00 69.94           C
ATOM    465 NZ   LYS A  55       6.462 -10.251   8.395  1.00 66.68           N
ATOM    466  N   GLY A  56       7.618  -3.377  10.350  1.00 77.31           N
ATOM    467 CA   GLY A  56       8.264  -3.219  11.637  1.00 76.89           C
ATOM    468  C   GLY A  56       7.590  -2.183  12.519  1.00 75.14           C
ATOM    469  O   GLY A  56       7.589  -2.312  13.747  1.00 71.55           O
ATOM    470  N   LYS A  57       7.012  -1.157  11.906  1.00 71.86           N
ATOM    471 CA   LYS A  57       6.331  -0.118  12.670  1.00 69.04           C
ATOM    472  C   LYS A  57       5.021  -0.615  13.267  1.00 65.73           C
ATOM    473  O   LYS A  57       4.488   0.013  14.184  1.00 62.46           O
ATOM    474 CB   LYS A  57       6.074   1.107  11.795  1.00 66.38           C
ATOM    475 CG   LYS A  57       7.326   1.885  11.433  1.00 62.01           C
ATOM    476 CD   LYS A  57       6.994   3.119  10.613  1.00 57.94           C
ATOM    477 CE   LYS A  57       8.239   3.921  10.290  1.00 50.96           C
ATOM    478 NZ   LYS A  57       7.927   5.139   9.500  1.00 48.69           N
ATOM    479  N   ARG A  58       4.493  -1.717  12.744  1.00 67.00           N
ATOM    480 CA   ARG A  58       3.263  -2.278  13.293  1.00 64.85           C
ATOM    481  C   ARG A  58       3.490  -2.876  14.679  1.00 62.61           C
ATOM    482  O   ARG A  58       2.618  -2.784  15.547  1.00 57.71           O
ATOM    483 CB   ARG A  58       2.709  -3.351  12.364  1.00 60.77           C
ATOM    484 CG   ARG A  58       2.139  -2.817  11.063  1.00 56.79           C
ATOM    485 CD   ARG A  58       0.782  -2.202  11.298  1.00 53.11           C
ATOM    486 NE   ARG A  58       0.118  -1.816  10.057  1.00 48.43           N
ATOM    487 CZ   ARG A  58      -1.131  -1.376   9.984  1.00 45.54           C
ATOM    488 NH1  ARG A  58      -1.861  -1.267  11.077  1.00 42.73           N
ATOM    489 NH2  ARG A  58      -1.649  -1.053   8.809  1.00 41.72           N
ATOM    490  N   SER A  59       4.646  -3.497  14.884  1.00 69.98           N
ATOM    491 CA   SER A  59       4.941  -4.164  16.148  1.00 70.98           C
ATOM    492  C   SER A  59       5.579  -3.234  17.177  1.00 68.33           C
ATOM    493  O   SER A  59       5.819  -3.647  18.311  1.00 62.91           O
ATOM    494 CB   SER A  59       5.852  -5.367  15.904  1.00 67.31           C
ATOM    495 OG   SER A  59       7.083  -4.961  15.349  1.00 61.70           O
ATOM    496  N   SER A  60       5.848  -1.992  16.785  1.00 60.89           N
ATOM    497 CA   SER A  60       6.449  -1.033  17.688  1.00 60.83           C
ATOM    498  C   SER A  60       5.821   0.351  17.485  1.00 57.50           C
ATOM    499  O   SER A  60       4.724   0.463  16.928  1.00 52.72           O
ATOM    500 CB   SER A  60       7.965  -0.967  17.484  1.00 56.70           C
ATOM    501 OG   SER A  60       8.291  -0.527  16.184  1.00 51.33           O
ATOM    502 OXT  SER A  60       6.409   1.352  17.886  1.00 48.69           O
ATOM    503  N   PRO B   1      -0.585   7.660 -10.183  1.00 75.15           N
ATOM    504 CA   PRO B   1      -1.814   8.350  -9.787  1.00 79.49           C
ATOM    505  C   PRO B   1      -2.530   7.625  -8.652  1.00 81.46           C
ATOM    506  O   PRO B   1      -2.185   6.490  -8.317  1.00 79.18           O
ATOM    507 CB   PRO B   1      -2.663   8.324 -11.067  1.00 74.10           C
ATOM    508 CG   PRO B   1      -2.155   7.144 -11.814  1.00 72.37           C
ATOM    509 CD   PRO B   1      -0.682   7.051 -11.510  1.00 73.62           C
ATOM    510  N   MET B   2      -3.514   8.291  -8.058  1.00 85.46           N
ATOM    511 CA   MET B   2      -4.252   7.706  -6.948  1.00 86.69           C
ATOM    512  C   MET B   2      -5.052   6.495  -7.385  1.00 87.24           C
ATOM    513  O   MET B   2      -5.618   6.470  -8.482  1.00 87.01           O
ATOM    514 CB   MET B   2      -5.186   8.740  -6.333  1.00 85.73           C
ATOM    515 CG   MET B   2      -4.504   9.866  -5.589  1.00 84.54           C
ATOM    516 SD   MET B   2      -5.684  10.972  -4.783  1.00 84.21           S
ATOM    517 CE   MET B   2      -6.431  11.745  -6.201  1.00 78.21           C
ATOM    518  N   ASN B   3      -5.100   5.480  -6.524  1.00 85.92           N
ATOM    519 CA   ASN B   3      -6.012   4.375  -6.735  1.00 85.59           C
ATOM    520  C   ASN B   3      -7.380   4.712  -6.141  1.00 87.38           C
ATOM    521  O   ASN B   3      -7.585   5.799  -5.598  1.00 87.93           O
ATOM    522 CB   ASN B   3      -5.446   3.073  -6.155  1.00 83.82           C
ATOM    523 CG   ASN B   3      -5.257   3.122  -4.651  1.00 84.14           C
ATOM    524 OD1  ASN B   3      -5.928   3.863  -3.934  1.00 81.14           O
ATOM    525 ND2  ASN B   3      -4.338   2.312  -4.154  1.00 79.87           N
ATOM    526  N   ALA B   4      -8.337   3.781  -6.256  1.00 91.07           N
ATOM    527 CA   ALA B   4      -9.710   4.061  -5.851  1.00 92.06           C
ATOM    528  C   ALA B   4      -9.803   4.416  -4.373  1.00 92.69           C
ATOM    529  O   ALA B   4     -10.521   5.349  -3.992  1.00 92.46           O
ATOM    530 CB   ALA B   4     -10.608   2.870  -6.163  1.00 92.35           C
ATOM    531  N   PHE B   5      -9.107   3.677  -3.531  1.00 91.63           N
ATOM    532 CA   PHE B   5      -9.130   3.962  -2.105  1.00 91.50           C
ATOM    533  C   PHE B   5      -8.596   5.361  -1.827  1.00 91.80           C
ATOM    534  O   PHE B   5      -9.145   6.083  -0.997  1.00 91.68           O
ATOM    535 CB   PHE B   5      -8.315   2.938  -1.324  1.00 90.78           C
ATOM    536 CG   PHE B   5      -8.108   3.332   0.116  1.00 89.97           C
ATOM    537 CD1  PHE B   5      -9.153   3.255   1.018  1.00 87.79           C
ATOM    538 CD2  PHE B   5      -6.881   3.799   0.551  1.00 87.63           C
ATOM    539 CE1  PHE B   5      -8.978   3.628   2.340  1.00 87.66           C
ATOM    540 CE2  PHE B   5      -6.698   4.174   1.873  1.00 87.01           C
ATOM    541 CZ   PHE B   5      -7.747   4.092   2.771  1.00 88.82           C
ATOM    542  N   MET B   6      -7.523   5.752  -2.509  1.00 91.59           N
ATOM    543 CA   MET B   6      -6.937   7.058  -2.272  1.00 90.01           C
ATOM    544  C   MET B   6      -7.857   8.170  -2.763  1.00 90.33           C
ATOM    545  O   MET B   6      -7.918   9.236  -2.145  1.00 89.65           O
ATOM    546 CB   MET B   6      -5.562   7.156  -2.936  1.00 87.93           C
ATOM    547 CG   MET B   6      -4.513   6.243  -2.308  1.00 83.50           C
ATOM    548 SD   MET B   6      -4.177   6.608  -0.585  1.00 80.38           S
ATOM    549 CE   MET B   6      -3.306   8.162  -0.749  1.00 72.18           C
ATOM    550  N   VAL B   7      -8.567   7.948  -3.867  1.00 92.23           N
ATOM    551 CA   VAL B   7      -9.535   8.932  -4.339  1.00 92.00           C
ATOM    552  C   VAL B   7     -10.618   9.133  -3.280  1.00 92.59           C
ATOM    553  O   VAL B   7     -10.929  10.260  -2.875  1.00 92.42           O
ATOM    554 CB   VAL B   7     -10.162   8.502  -5.677  1.00 92.24           C
ATOM    555 CG1  VAL B   7     -11.289   9.453  -6.076  1.00 91.69           C
ATOM    556 CG2  VAL B   7      -9.106   8.443  -6.768  1.00 91.16           C
ATOM    557  N   TRP B   8     -11.191   8.027  -2.810  1.00 94.15           N
ATOM    558 CA   TRP B   8     -12.257   8.086  -1.829  1.00 94.23           C
ATOM    559  C   TRP B   8     -11.773   8.647  -0.494  1.00 94.12           C
ATOM    560  O   TRP B   8     -12.410   9.524   0.097  1.00 93.48           O
ATOM    561 CB   TRP B   8     -12.841   6.683  -1.633  1.00 94.42           C
ATOM    562 CG   TRP B   8     -13.848   6.567  -0.532  1.00 94.26           C
ATOM    563 CD1  TRP B   8     -15.189   6.830  -0.596  1.00 93.86           C
ATOM    564 CD2  TRP B   8     -13.610   6.116   0.810  1.00 95.36           C
ATOM    565 NE1  TRP B   8     -15.782   6.582   0.601  1.00 94.75           N
ATOM    566 CE2  TRP B   8     -14.841   6.150   1.488  1.00 95.17           C
ATOM    567 CE3  TRP B   8     -12.463   5.694   1.495  1.00 95.57           C
ATOM    568 CZ2  TRP B   8     -14.965   5.774   2.833  1.00 95.47           C
ATOM    569 CZ3  TRP B   8     -12.592   5.327   2.826  1.00 95.03           C
ATOM    570 CH2  TRP B   8     -13.832   5.370   3.474  1.00 94.98           C
ATOM    571  N   SER B   9     -10.649   8.147  -0.017  1.00 93.00           N
ATOM    572 CA   SER B   9     -10.187   8.505   1.318  1.00 92.14           C
ATOM    573  C   SER B   9      -9.744   9.960   1.392  1.00 92.36           C
ATOM    574  O   SER B   9      -9.828  10.565   2.458  1.00 92.37           O
ATOM    575 CB   SER B   9      -9.055   7.580   1.769  1.00 91.16           C
ATOM    576 OG   SER B   9      -7.902   7.760   0.971  1.00 86.06           O
ATOM    577  N   ARG B  10      -9.273  10.520   0.281  1.00 92.57           N
ATOM    578 CA   ARG B  10      -8.861  11.916   0.304  1.00 91.68           C
ATOM    579  C   ARG B  10     -10.044  12.810   0.652  1.00 91.95           C
ATOM    580  O   ARG B  10      -9.931  13.713   1.493  1.00 91.97           O
ATOM    581 CB   ARG B  10      -8.250  12.302  -1.047  1.00 90.18           C
ATOM    582 CG   ARG B  10      -7.472  13.606  -1.017  1.00 85.93           C
ATOM    583 CD   ARG B  10      -6.747  13.811  -2.331  1.00 84.15           C
ATOM    584 NE   ARG B  10      -5.713  14.840  -2.231  1.00 79.56           N
ATOM    585 CZ   ARG B  10      -4.849  15.129  -3.192  1.00 76.16           C
ATOM    586 NH1  ARG B  10      -4.890  14.467  -4.342  1.00 71.17           N
ATOM    587 NH2  ARG B  10      -3.945  16.075  -3.009  1.00 70.23           N
ATOM    588  N   GLY B  11     -11.178  12.564   0.016  1.00 93.56           N
ATOM    589 CA   GLY B  11     -12.374  13.329   0.323  1.00 93.14           C
ATOM    590  C   GLY B  11     -12.899  13.045   1.711  1.00 93.98           C
ATOM    591  O   GLY B  11     -13.278  13.963   2.445  1.00 93.52           O
ATOM    592  N   GLN B  12     -12.925  11.777   2.095  1.00 95.23           N
ATOM    593 CA   GLN B  12     -13.430  11.407   3.409  1.00 95.43           C
ATOM    594  C   GLN B  12     -12.528  11.925   4.521  1.00 95.12           C
ATOM    595  O   GLN B  12     -13.012  12.294   5.591  1.00 94.44           O
ATOM    596 CB   GLN B  12     -13.578   9.889   3.513  1.00 95.88           C
ATOM    597 CG   GLN B  12     -14.660   9.317   2.609  1.00 95.37           C
ATOM    598 CD   GLN B  12     -16.029   9.870   2.926  1.00 95.64           C
ATOM    599 OE1  GLN B  12     -16.660  10.521   2.092  1.00 91.43           O
ATOM    600 NE2  GLN B  12     -16.481   9.625   4.149  1.00 90.43           N
ATOM    601  N   ARG B  13     -11.212  11.932   4.279  1.00 92.65           N
ATOM    602 CA   ARG B  13     -10.271  12.452   5.267  1.00 91.51           C
ATOM    603  C   ARG B  13     -10.540  13.925   5.523  1.00 91.60           C
ATOM    604  O   ARG B  13     -10.564  14.375   6.671  1.00 90.59           O
ATOM    605 CB   ARG B  13      -8.828  12.241   4.809  1.00 89.89           C
ATOM    606 CG   ARG B  13      -7.805  13.061   5.582  1.00 86.14           C
ATOM    607 CD   ARG B  13      -6.376  12.646   5.274  1.00 84.91           C
ATOM    608 NE   ARG B  13      -6.063  11.334   5.846  1.00 83.03           N
ATOM    609 CZ   ARG B  13      -6.041  10.192   5.160  1.00 82.46           C
ATOM    610 NH1  ARG B  13      -6.310  10.194   3.863  1.00 73.58           N
ATOM    611 NH2  ARG B  13      -5.754   9.063   5.772  1.00 77.21           N
ATOM    612  N   ARG B  14     -10.750  14.690   4.443  1.00 92.56           N
ATOM    613 CA   ARG B  14     -11.016  16.107   4.595  1.00 91.91           C
ATOM    614  C   ARG B  14     -12.306  16.329   5.385  1.00 92.63           C
ATOM    615  O   ARG B  14     -12.368  17.201   6.255  1.00 92.35           O
ATOM    616 CB   ARG B  14     -11.097  16.770   3.225  1.00 91.03           C
ATOM    617 CG   ARG B  14     -10.974  18.269   3.276  1.00 84.25           C
ATOM    618 CD   ARG B  14     -10.238  18.812   2.064  1.00 81.87           C
ATOM    619 NE   ARG B  14     -11.091  19.648   1.240  1.00 75.28           N
ATOM    620 CZ   ARG B  14     -10.642  20.564   0.403  1.00 70.53           C
ATOM    621 NH1  ARG B  14      -9.334  20.773   0.266  1.00 64.69           N
ATOM    622 NH2  ARG B  14     -11.488  21.282  -0.303  1.00 62.91           N
ATOM    623  N   LYS B  15     -13.328  15.531   5.080  1.00 94.90           N
ATOM    624 CA   LYS B  15     -14.590  15.633   5.795  1.00 95.38           C
ATOM    625  C   LYS B  15     -14.415  15.279   7.273  1.00 95.59           C
ATOM    626  O   LYS B  15     -14.912  15.990   8.160  1.00 94.93           O
ATOM    627 CB   LYS B  15     -15.632  14.721   5.153  1.00 95.37           C
ATOM    628 CG   LYS B  15     -16.977  14.693   5.864  1.00 91.68           C
ATOM    629 CD   LYS B  15     -17.951  13.777   5.147  1.00 89.76           C
ATOM    630 CE   LYS B  15     -19.286  13.721   5.868  1.00 84.27           C
ATOM    631 NZ   LYS B  15     -20.259  12.833   5.169  1.00 78.67           N
ATOM    632  N   MET B  16     -13.708  14.188   7.551  1.00 95.58           N
ATOM    633 CA   MET B  16     -13.517  13.758   8.925  1.00 94.75           C
ATOM    634  C   MET B  16     -12.678  14.756   9.717  1.00 94.45           C
ATOM    635  O   MET B  16     -12.931  15.001  10.898  1.00 93.33           O
ATOM    636 CB   MET B  16     -12.872  12.370   8.961  1.00 94.07           C
ATOM    637 CG   MET B  16     -12.829  11.753  10.344  1.00 90.60           C
ATOM    638 SD   MET B  16     -12.323  10.019  10.332  1.00 89.33           S
ATOM    639 CE   MET B  16     -13.618   9.313   9.337  1.00 83.65           C
ATOM    640  N   ALA B  17     -11.674  15.350   9.055  1.00 92.85           N
ATOM    641 CA   ALA B  17     -10.836  16.336   9.724  1.00 92.16           C
ATOM    642  C   ALA B  17     -11.630  17.598  10.045  1.00 93.04           C
ATOM    643  O   ALA B  17     -11.383  18.249  11.065  1.00 92.49           O
ATOM    644 CB   ALA B  17      -9.630  16.674   8.864  1.00 90.27           C
ATOM    645  N   GLN B  18     -12.581  17.955   9.180  1.00 94.88           N
ATOM    646 CA   GLN B  18     -13.427  19.106   9.460  1.00 95.11           C
ATOM    647  C   GLN B  18     -14.343  18.839  10.648  1.00 95.80           C
ATOM    648  O   GLN B  18     -14.561  19.718  11.485  1.00 95.49           O
ATOM    649 CB   GLN B  18     -14.250  19.469   8.225  1.00 94.61           C
ATOM    650 CG   GLN B  18     -13.435  20.094   7.100  1.00 89.72           C
ATOM    651 CD   GLN B  18     -14.257  20.332   5.854  1.00 87.45           C
ATOM    652 OE1  GLN B  18     -15.424  19.929   5.773  1.00 82.03           O
ATOM    653 NE2  GLN B  18     -13.655  21.000   4.864  1.00 79.08           N
ATOM    654  N   GLU B  19     -14.882  17.618  10.714  1.00 96.80           N
ATOM    655 CA   GLU B  19     -15.770  17.257  11.813  1.00 97.06           C
ATOM    656  C   GLU B  19     -15.012  16.990  13.102  1.00 97.38           C
ATOM    657  O   GLU B  19     -15.568  17.149  14.194  1.00 96.60           O
ATOM    658 CB   GLU B  19     -16.601  16.032  11.422  1.00 96.60           C
ATOM    659 CG   GLU B  19     -17.532  16.279  10.249  1.00 93.19           C
ATOM    660 CD   GLU B  19     -18.253  15.026   9.790  1.00 90.47           C
ATOM    661 OE1  GLU B  19     -17.891  13.934  10.265  1.00 86.33           O
ATOM    662 OE2  GLU B  19     -19.168  15.145   8.956  1.00 84.89           O
ATOM    663  N   ASN B  20     -13.754  16.587  12.992  1.00 95.64           N
ATOM    664 CA   ASN B  20     -12.908  16.286  14.137  1.00 95.28           C
ATOM    665  C   ASN B  20     -11.548  16.959  13.937  1.00 94.60           C
ATOM    666  O   ASN B  20     -10.561  16.292  13.607  1.00 92.80           O
ATOM    667 CB   ASN B  20     -12.748  14.776  14.309  1.00 94.66           C
ATOM    668 CG   ASN B  20     -14.078  14.065  14.406  1.00 92.55           C
ATOM    669 OD1  ASN B  20     -14.612  13.581  13.409  1.00 83.08           O
ATOM    670 ND2  ASN B  20     -14.620  14.019  15.610  1.00 82.97           N
ATOM    671  N   PRO B  21     -11.476  18.288  14.127  1.00 93.87           N
ATOM    672 CA   PRO B  21     -10.280  19.045  13.729  1.00 92.80           C
ATOM    673  C   PRO B  21      -9.001  18.597  14.416  1.00 92.02           C
ATOM    674  O   PRO B  21      -7.913  18.795  13.858  1.00 90.09           O
ATOM    675 CB   PRO B  21     -10.636  20.483  14.112  1.00 91.71           C
ATOM    676 CG   PRO B  21     -12.131  20.518  14.158  1.00 91.02           C
ATOM    677 CD   PRO B  21     -12.546  19.156  14.636  1.00 93.36           C
ATOM    678  N   LYS B  22      -9.094  18.016  15.606  1.00 93.31           N
ATOM    679 CA   LYS B  22      -7.903  17.632  16.353  1.00 92.49           C
ATOM    680  C   LYS B  22      -7.642  16.129  16.297  1.00 91.57           C
ATOM    681  O   LYS B  22      -6.805  15.621  17.050  1.00 88.71           O
ATOM    682 CB   LYS B  22      -8.014  18.108  17.802  1.00 90.99           C
ATOM    683 CG   LYS B  22      -8.036  19.628  17.919  1.00 84.73           C
ATOM    684 CD   LYS B  22      -8.157  20.088  19.355  1.00 78.26           C
ATOM    685 CE   LYS B  22      -8.185  21.603  19.441  1.00 70.12           C
ATOM    686 NZ   LYS B  22      -8.346  22.092  20.834  1.00 62.99           N
ATOM    687  N   MET B  23      -8.341  15.416  15.416  1.00 91.20           N
ATOM    688 CA   MET B  23      -8.067  14.002  15.213  1.00 91.68           C
ATOM    689  C   MET B  23      -6.821  13.854  14.348  1.00 90.50           C
ATOM    690  O   MET B  23      -6.708  14.484  13.295  1.00 88.70           O
ATOM    691 CB   MET B  23      -9.251  13.303  14.559  1.00 91.45           C
ATOM    692 CG   MET B  23      -9.062  11.807  14.384  1.00 90.69           C
ATOM    693 SD   MET B  23     -10.482  10.990  13.640  1.00 90.28           S
ATOM    694 CE   MET B  23     -11.697  11.195  14.931  1.00 85.34           C
ATOM    695  N   HIS B  24      -5.882  13.035  14.792  1.00 84.55           N
ATOM    696 CA   HIS B  24      -4.650  12.839  14.052  1.00 83.24           C
ATOM    697  C   HIS B  24      -4.906  12.108  12.745  1.00 83.92           C
ATOM    698  O   HIS B  24      -5.816  11.287  12.643  1.00 83.85           O
ATOM    699 CB   HIS B  24      -3.645  12.045  14.889  1.00 80.81           C
ATOM    700 CG   HIS B  24      -3.190  12.758  16.118  1.00 76.46           C
ATOM    701 ND1  HIS B  24      -2.521  12.118  17.147  1.00 69.52           N
ATOM    702 CD2  HIS B  24      -3.307  14.049  16.506  1.00 67.83           C
ATOM    703 CE1  HIS B  24      -2.248  12.985  18.092  1.00 68.38           C
ATOM    704 NE2  HIS B  24      -2.713  14.159  17.730  1.00 69.11           N
ATOM    705  N   ASN B  25      -4.085  12.408  11.741  1.00 81.91           N
ATOM    706 CA   ASN B  25      -4.235  11.752  10.450  1.00 81.58           C
ATOM    707  C   ASN B  25      -4.012  10.250  10.545  1.00 82.22           C
ATOM    708  O   ASN B  25      -4.584   9.493   9.766  1.00 81.48           O
ATOM    709 CB   ASN B  25      -3.286  12.361   9.415  1.00 79.45           C
ATOM    710 CG   ASN B  25      -3.958  13.392   8.526  1.00 77.71           C
ATOM    711 OD1  ASN B  25      -5.179  13.400   8.383  1.00 74.31           O
ATOM    712 ND2  ASN B  25      -3.165  14.267   7.923  1.00 71.94           N
ATOM    713  N   SER B  26      -3.171   9.816  11.480  1.00 79.41           N
ATOM    714 CA   SER B  26      -2.962   8.386  11.646  1.00 78.81           C
ATOM    715  C   SER B  26      -4.255   7.699  12.060  1.00 80.21           C
ATOM    716  O   SER B  26      -4.589   6.621  11.555  1.00 80.39           O
ATOM    717 CB   SER B  26      -1.869   8.129  12.685  1.00 76.56           C
ATOM    718 OG   SER B  26      -2.211   8.704  13.932  1.00 72.46           O
ATOM    719  N   GLU B  27      -5.014   8.313  12.967  1.00 86.11           N
ATOM    720 CA   GLU B  27      -6.283   7.747  13.406  1.00 87.67           C
ATOM    721  C   GLU B  27      -7.322   7.824  12.298  1.00 88.25           C
ATOM    722  O   GLU B  27      -8.090   6.881  12.092  1.00 87.70           O
ATOM    723 CB   GLU B  27      -6.773   8.453  14.666  1.00 88.39           C
ATOM    724 CG   GLU B  27      -8.132   7.980  15.173  1.00 87.69           C
ATOM    725 CD   GLU B  27      -8.127   6.550  15.673  1.00 86.05           C
ATOM    726 OE1  GLU B  27      -7.026   5.976  15.866  1.00 82.44           O
ATOM    727 OE2  GLU B  27      -9.220   5.997  15.890  1.00 82.13           O
ATOM    728  N   ILE B  28      -7.356   8.967  11.582  1.00 88.23           N
ATOM    729 CA   ILE B  28      -8.270   9.100  10.452  1.00 88.66           C
ATOM    730  C   ILE B  28      -7.998   8.001   9.433  1.00 89.33           C
ATOM    731  O   ILE B  28      -8.922   7.358   8.935  1.00 89.30           O
ATOM    732 CB   ILE B  28      -8.155  10.494   9.817  1.00 88.82           C
ATOM    733 CG1  ILE B  28      -8.638  11.564  10.798  1.00 88.28           C
ATOM    734 CG2  ILE B  28      -8.945  10.563   8.513  1.00 88.02           C
ATOM    735 CD1  ILE B  28      -8.495  12.993  10.289  1.00 86.74           C
ATOM    736  N   SER B  29      -6.730   7.781   9.127  1.00 85.69           N
ATOM    737 CA   SER B  29      -6.374   6.768   8.145  1.00 84.75           C
ATOM    738  C   SER B  29      -6.841   5.379   8.573  1.00 85.85           C
ATOM    739  O   SER B  29      -7.347   4.610   7.756  1.00 86.03           O
ATOM    740 CB   SER B  29      -4.864   6.765   7.915  1.00 82.21           C
ATOM    741 OG   SER B  29      -4.446   7.951   7.258  1.00 78.78           O
ATOM    742  N   LYS B  30      -6.668   5.041   9.844  1.00 86.15           N
ATOM    743 CA   LYS B  30      -7.103   3.738  10.334  1.00 85.50           C
ATOM    744  C   LYS B  30      -8.611   3.580  10.211  1.00 87.45           C
ATOM    745  O   LYS B  30      -9.113   2.534   9.785  1.00 87.59           O
ATOM    746 CB   LYS B  30      -6.656   3.534  11.783  1.00 83.34           C
ATOM    747 CG   LYS B  30      -5.164   3.348  11.946  1.00 76.17           C
ATOM    748 CD   LYS B  30      -4.783   3.157  13.409  1.00 72.68           C
ATOM    749 CE   LYS B  30      -3.292   2.962  13.565  1.00 65.23           C
ATOM    750 NZ   LYS B  30      -2.908   2.769  14.982  1.00 60.39           N
ATOM    751  N   ARG B  31      -9.353   4.625  10.584  1.00 91.65           N
ATOM    752 CA   ARG B  31     -10.807   4.569  10.509  1.00 92.37           C
ATOM    753  C   ARG B  31     -11.276   4.471   9.061  1.00 93.12           C
ATOM    754  O   ARG B  31     -12.206   3.719   8.752  1.00 92.72           O
ATOM    755 CB   ARG B  31     -11.432   5.787  11.200  1.00 92.89           C
ATOM    756 CG   ARG B  31     -11.254   5.784  12.717  1.00 91.07           C
ATOM    757 CD   ARG B  31     -11.842   7.031  13.341  1.00 89.39           C
ATOM    758 NE   ARG B  31     -11.711   7.023  14.799  1.00 87.24           N
ATOM    759 CZ   ARG B  31     -12.620   6.511  15.627  1.00 85.76           C
ATOM    760 NH1  ARG B  31     -13.723   5.973  15.139  1.00 81.02           N
ATOM    761 NH2  ARG B  31     -12.412   6.546  16.929  1.00 83.41           N
ATOM    762  N   LEU B  32     -10.645   5.230   8.162  1.00 92.11           N
ATOM    763 CA   LEU B  32     -11.028   5.182   6.757  1.00 92.29           C
ATOM    764  C   LEU B  32     -10.680   3.846   6.132  1.00 92.60           C
ATOM    765  O   LEU B  32     -11.416   3.344   5.277  1.00 92.70           O
ATOM    766 CB   LEU B  32     -10.368   6.326   5.986  1.00 92.70           C
ATOM    767 CG   LEU B  32     -10.851   7.732   6.364  1.00 92.38           C
ATOM    768 CD1  LEU B  32     -10.152   8.778   5.515  1.00 91.20           C
ATOM    769 CD2  LEU B  32     -12.369   7.849   6.229  1.00 90.80           C
ATOM    770  N   GLY B  33      -9.559   3.256   6.541  1.00 90.16           N
ATOM    771 CA   GLY B  33      -9.217   1.936   6.050  1.00 89.13           C
ATOM    772  C   GLY B  33     -10.290   0.917   6.382  1.00 90.18           C
ATOM    773  O   GLY B  33     -10.693   0.115   5.540  1.00 89.86           O
ATOM    774  N   ALA B  34     -10.772   0.946   7.628  1.00 91.60           N
ATOM    775 CA   ALA B  34     -11.821   0.024   8.036  1.00 91.70           C
ATOM    776  C   ALA B  34     -13.133   0.324   7.324  1.00 92.55           C
ATOM    777  O   ALA B  34     -13.852  -0.590   6.910  1.00 92.51           O
ATOM    778 CB   ALA B  34     -12.012   0.080   9.551  1.00 91.00           C
ATOM    779  N   GLU B  35     -13.459   1.604   7.162  1.00 95.07           N
ATOM    780 CA   GLU B  35     -14.713   1.989   6.521  1.00 95.31           C
ATOM    781  C   GLU B  35     -14.722   1.571   5.054  1.00 95.37           C
ATOM    782  O   GLU B  35     -15.748   1.112   4.542  1.00 94.82           O
ATOM    783 CB   GLU B  35     -14.934   3.496   6.655  1.00 95.47           C
ATOM    784 CG   GLU B  35     -16.314   3.958   6.245  1.00 91.51           C
ATOM    785 CD   GLU B  35     -17.389   3.534   7.234  1.00 88.65           C
ATOM    786 OE1  GLU B  35     -17.036   3.236   8.398  1.00 84.67           O
ATOM    787 OE2  GLU B  35     -18.568   3.497   6.846  1.00 84.02           O
ATOM    788  N   TRP B  36     -13.592   1.737   4.369  1.00 93.57           N
ATOM    789 CA   TRP B  36     -13.490   1.347   2.968  1.00 93.34           C
ATOM    790  C   TRP B  36     -13.803  -0.127   2.781  1.00 93.75           C
ATOM    791  O   TRP B  36     -14.478  -0.505   1.814  1.00 92.53           O
ATOM    792 CB   TRP B  36     -12.085   1.655   2.452  1.00 92.72           C
ATOM    793 CG   TRP B  36     -11.813   1.193   1.048  1.00 92.29           C
ATOM    794 CD1  TRP B  36     -11.043   0.126   0.672  1.00 91.69           C
ATOM    795 CD2  TRP B  36     -12.285   1.790  -0.167  1.00 93.18           C
ATOM    796 NE1  TRP B  36     -11.005   0.034  -0.698  1.00 92.24           N
ATOM    797 CE2  TRP B  36     -11.762   1.041  -1.235  1.00 92.49           C
ATOM    798 CE3  TRP B  36     -13.100   2.889  -0.447  1.00 93.24           C
ATOM    799 CZ2  TRP B  36     -12.025   1.354  -2.570  1.00 93.06           C
ATOM    800 CZ3  TRP B  36     -13.355   3.196  -1.784  1.00 92.91           C
ATOM    801 CH2  TRP B  36     -12.825   2.425  -2.820  1.00 92.62           C
ATOM    802  N   LYS B  37     -13.350  -0.969   3.698  1.00 90.45           N
ATOM    803 CA   LYS B  37     -13.588  -2.400   3.589  1.00 88.81           C
ATOM    804  C   LYS B  37     -15.065  -2.750   3.726  1.00 90.62           C
ATOM    805  O   LYS B  37     -15.491  -3.799   3.236  1.00 90.80           O
ATOM    806 CB   LYS B  37     -12.774  -3.152   4.643  1.00 86.11           C
ATOM    807 CG   LYS B  37     -11.271  -3.076   4.421  1.00 79.73           C
ATOM    808 CD   LYS B  37     -10.899  -3.623   3.067  1.00 75.44           C
ATOM    809 CE   LYS B  37      -9.419  -3.507   2.812  1.00 67.59           C
ATOM    810 NZ   LYS B  37      -9.057  -3.964   1.433  1.00 62.82           N
ATOM    811  N   LEU B  38     -15.857  -1.894   4.381  1.00 94.30           N
ATOM    812 CA   LEU B  38     -17.272  -2.140   4.574  1.00 95.10           C
ATOM    813  C   LEU B  38     -18.118  -1.658   3.402  1.00 96.14           C
ATOM    814  O   LEU B  38     -19.299  -2.014   3.321  1.00 95.67           O
ATOM    815 CB   LEU B  38     -17.768  -1.470   5.856  1.00 95.08           C
ATOM    816 CG   LEU B  38     -17.141  -1.980   7.157  1.00 93.63           C
ATOM    817 CD1  LEU B  38     -17.687  -1.202   8.341  1.00 90.02           C
ATOM    818 CD2  LEU B  38     -17.400  -3.467   7.323  1.00 89.09           C
ATOM    819  N   LEU B  39     -17.565  -0.840   2.513  1.00 96.43           N
ATOM    820 CA   LEU B  39     -18.319  -0.336   1.384  1.00 96.59           C
ATOM    821  C   LEU B  39     -18.646  -1.463   0.412  1.00 96.44           C
ATOM    822  O   LEU B  39     -17.824  -2.344   0.164  1.00 95.92           O
ATOM    823 CB   LEU B  39     -17.548   0.758   0.655  1.00 96.63           C
ATOM    824 CG   LEU B  39     -17.286   2.056   1.416  1.00 95.93           C
ATOM    825 CD1  LEU B  39     -16.598   3.061   0.504  1.00 93.76           C
ATOM    826 CD2  LEU B  39     -18.578   2.631   1.972  1.00 93.21           C
ATOM    827  N   SER B  40     -19.859  -1.416  -0.150  1.00 97.53           N
ATOM    828 CA   SER B  40     -20.255  -2.384  -1.154  1.00 97.11           C
ATOM    829  C   SER B  40     -19.557  -2.075  -2.473  1.00 96.88           C
ATOM    830  O   SER B  40     -18.991  -0.997  -2.664  1.00 96.28           O
ATOM    831 CB   SER B  40     -21.765  -2.351  -1.361  1.00 97.10           C
ATOM    832 OG   SER B  40     -22.163  -1.135  -1.961  1.00 95.05           O
ATOM    833  N   GLU B  41     -19.610  -3.033  -3.397  1.00 95.94           N
ATOM    834 CA   GLU B  41     -19.040  -2.817  -4.717  1.00 95.06           C
ATOM    835  C   GLU B  41     -19.708  -1.631  -5.403  1.00 95.38           C
ATOM    836  O   GLU B  41     -19.045  -0.858  -6.103  1.00 94.60           O
ATOM    837 CB   GLU B  41     -19.188  -4.078  -5.562  1.00 93.48           C
ATOM    838 CG   GLU B  41     -18.432  -5.279  -5.019  1.00 84.34           C
ATOM    839 CD   GLU B  41     -18.622  -6.529  -5.859  1.00 77.24           C
ATOM    840 OE1  GLU B  41     -19.401  -6.480  -6.835  1.00 71.84           O
ATOM    841 OE2  GLU B  41     -17.992  -7.557  -5.535  1.00 70.87           O
ATOM    842  N   THR B  42     -21.015  -1.478  -5.201  1.00 97.83           N
ATOM    843 CA   THR B  42     -21.740  -0.360  -5.785  1.00 97.82           C
ATOM    844  C   THR B  42     -21.233   0.966  -5.229  1.00 97.97           C
ATOM    845  O   THR B  42     -21.061   1.935  -5.971  1.00 97.21           O
ATOM    846 CB   THR B  42     -23.244  -0.501  -5.522  1.00 97.49           C
ATOM    847 OG1  THR B  42     -23.717  -1.707  -6.125  1.00 90.38           O
ATOM    848 CG2  THR B  42     -24.004   0.684  -6.102  1.00 87.90           C
ATOM    849  N   GLU B  43     -20.993   1.017  -3.922  1.00 98.28           N
ATOM    850 CA   GLU B  43     -20.513   2.238  -3.298  1.00 98.12           C
ATOM    851  C   GLU B  43     -19.093   2.578  -3.719  1.00 98.01           C
ATOM    852  O   GLU B  43     -18.736   3.754  -3.842  1.00 97.53           O
ATOM    853 CB   GLU B  43     -20.616   2.114  -1.774  1.00 98.10           C
ATOM    854 CG   GLU B  43     -22.041   2.108  -1.265  1.00 97.02           C
ATOM    855 CD   GLU B  43     -22.142   1.760   0.209  1.00 96.06           C
ATOM    856 OE1  GLU B  43     -21.401   0.871   0.656  1.00 91.59           O
ATOM    857 OE2  GLU B  43     -22.965   2.373   0.910  1.00 90.51           O
ATOM    858  N   LYS B  44     -18.271   1.562  -3.952  1.00 97.08           N
ATOM    859 CA   LYS B  44     -16.889   1.790  -4.351  1.00 96.19           C
ATOM    860  C   LYS B  44     -16.753   2.173  -5.812  1.00 96.11           C
ATOM    861  O   LYS B  44     -15.760   2.804  -6.199  1.00 95.88           O
ATOM    862 CB   LYS B  44     -16.052   0.539  -4.089  1.00 95.29           C
ATOM    863 CG   LYS B  44     -15.841   0.224  -2.624  1.00 94.17           C
ATOM    864 CD   LYS B  44     -15.064  -1.077  -2.446  1.00 93.16           C
ATOM    865 CE   LYS B  44     -14.799  -1.353  -0.985  1.00 91.82           C
ATOM    866 NZ   LYS B  44     -14.132  -2.671  -0.770  1.00 88.52           N
ATOM    867  N   ARG B  45     -17.739   1.809  -6.628  1.00 97.55           N
ATOM    868 CA   ARG B  45     -17.606   1.909  -8.084  1.00 97.23           C
ATOM    869  C   ARG B  45     -17.214   3.289  -8.600  1.00 97.40           C
ATOM    870  O   ARG B  45     -16.324   3.377  -9.452  1.00 97.06           O
ATOM    871 CB   ARG B  45     -18.900   1.443  -8.754  1.00 96.59           C
ATOM    872 CG   ARG B  45     -18.782   1.344 -10.260  1.00 91.62           C
ATOM    873 CD   ARG B  45     -20.018   0.730 -10.868  1.00 89.09           C
ATOM    874 NE   ARG B  45     -19.921   0.617 -12.313  1.00 83.70           N
ATOM    875 CZ   ARG B  45     -20.860   0.111 -13.093  1.00 80.18           C
ATOM    876 NH1  ARG B  45     -21.988  -0.338 -12.567  1.00 71.80           N
ATOM    877 NH2  ARG B  45     -20.677   0.055 -14.391  1.00 73.90           N
ATOM    878  N   PRO B  46     -17.853   4.402  -8.145  1.00 97.74           N
ATOM    879 CA   PRO B  46     -17.461   5.694  -8.713  1.00 97.74           C
ATOM    880  C   PRO B  46     -15.997   6.032  -8.460  1.00 97.72           C
ATOM    881  O   PRO B  46     -15.381   6.739  -9.261  1.00 97.19           O
ATOM    882 CB   PRO B  46     -18.393   6.697  -8.015  1.00 97.45           C
ATOM    883 CG   PRO B  46     -18.906   5.983  -6.815  1.00 96.11           C
ATOM    884 CD   PRO B  46     -18.969   4.541  -7.191  1.00 97.65           C
ATOM    885  N   PHE B  47     -15.430   5.546  -7.373  1.00 97.00           N
ATOM    886 CA   PHE B  47     -14.042   5.821  -7.053  1.00 96.63           C
ATOM    887  C   PHE B  47     -13.107   4.906  -7.817  1.00 96.14           C
ATOM    888  O   PHE B  47     -12.005   5.305  -8.183  1.00 95.44           O
ATOM    889 CB   PHE B  47     -13.837   5.723  -5.542  1.00 96.56           C
ATOM    890 CG   PHE B  47     -14.848   6.522  -4.774  1.00 96.61           C
ATOM    891 CD1  PHE B  47     -14.722   7.891  -4.676  1.00 95.83           C
ATOM    892 CD2  PHE B  47     -15.949   5.912  -4.210  1.00 95.92           C
ATOM    893 CE1  PHE B  47     -15.667   8.638  -4.000  1.00 95.66           C
ATOM    894 CE2  PHE B  47     -16.901   6.651  -3.536  1.00 95.51           C
ATOM    895 CZ   PHE B  47     -16.758   8.020  -3.426  1.00 95.93           C
ATOM    896  N   ILE B  48     -13.551   3.674  -8.057  1.00 94.95           N
ATOM    897 CA   ILE B  48     -12.809   2.782  -8.934  1.00 93.57           C
ATOM    898  C   ILE B  48     -12.763   3.374 -10.341  1.00 93.15           C
ATOM    899  O   ILE B  48     -11.718   3.361 -11.000  1.00 92.74           O
ATOM    900 CB   ILE B  48     -13.442   1.380  -8.933  1.00 92.98           C
ATOM    901 CG1  ILE B  48     -13.315   0.748  -7.545  1.00 91.73           C
ATOM    902 CG2  ILE B  48     -12.790   0.492  -9.989  1.00 91.58           C
ATOM    903 CD1  ILE B  48     -14.055  -0.564  -7.396  1.00 88.51           C
ATOM    904  N   ASP B  49     -13.897   3.902 -10.802  1.00 96.02           N
ATOM    905 CA   ASP B  49     -13.949   4.486 -12.134  1.00 96.20           C
ATOM    906  C   ASP B  49     -13.084   5.734 -12.231  1.00 96.23           C
ATOM    907  O   ASP B  49     -12.413   5.950 -13.239  1.00 95.72           O
ATOM    908 CB   ASP B  49     -15.403   4.807 -12.509  1.00 96.36           C
ATOM    909 CG   ASP B  49     -16.235   3.565 -12.759  1.00 95.67           C
ATOM    910 OD1  ASP B  49     -15.646   2.487 -12.973  1.00 92.75           O
ATOM    911 OD2  ASP B  49     -17.474   3.678 -12.755  1.00 92.88           O
ATOM    912  N   GLU B  50     -13.105   6.568 -11.199  1.00 95.51           N
ATOM    913 CA   GLU B  50     -12.268   7.764 -11.208  1.00 95.46           C
ATOM    914  C   GLU B  50     -10.791   7.389 -11.196  1.00 94.82           C
ATOM    915  O   GLU B  50      -9.981   8.012 -11.902  1.00 93.79           O
ATOM    916 CB   GLU B  50     -12.601   8.671 -10.028  1.00 95.66           C
ATOM    917 CG   GLU B  50     -11.698   9.897  -9.893  1.00 94.73           C
ATOM    918 CD   GLU B  50     -11.816  10.867 -11.053  1.00 93.82           C
ATOM    919 OE1  GLU B  50     -12.730  10.723 -11.893  1.00 90.54           O
ATOM    920 OE2  GLU B  50     -10.968  11.787 -11.132  1.00 89.88           O
ATOM    921  N   ALA B  51     -10.419   6.386 -10.401  1.00 94.04           N
ATOM    922 CA   ALA B  51      -9.031   5.930 -10.388  1.00 92.59           C
ATOM    923  C   ALA B  51      -8.626   5.409 -11.758  1.00 91.76           C
ATOM    924  O   ALA B  51      -7.497   5.631 -12.209  1.00 90.94           O
ATOM    925 CB   ALA B  51      -8.839   4.857  -9.328  1.00 91.73           C
ATOM    926  N   LYS B  52      -9.537   4.713 -12.433  1.00 92.71           N
ATOM    927 CA   LYS B  52      -9.263   4.216 -13.773  1.00 91.85           C
ATOM    928  C   LYS B  52      -9.034   5.372 -14.739  1.00 91.87           C
ATOM    929  O   LYS B  52      -8.136   5.317 -15.585  1.00 91.06           O
ATOM    930 CB   LYS B  52     -10.415   3.329 -14.247  1.00 91.23           C
ATOM    931 CG   LYS B  52     -10.199   2.670 -15.598  1.00 83.04           C
ATOM    932 CD   LYS B  52     -11.340   1.730 -15.936  1.00 81.30           C
ATOM    933 CE   LYS B  52     -11.132   1.040 -17.266  1.00 73.41           C
ATOM    934 NZ   LYS B  52     -12.230   0.087 -17.584  1.00 67.70           N
ATOM    935  N   ARG B  53      -9.846   6.425 -14.619  1.00 93.07           N
ATOM    936 CA   ARG B  53      -9.676   7.609 -15.457  1.00 93.36           C
ATOM    937  C   ARG B  53      -8.324   8.273 -15.190  1.00 92.82           C
ATOM    938  O   ARG B  53      -7.622   8.661 -16.131  1.00 92.18           O
ATOM    939 CB   ARG B  53     -10.808   8.601 -15.201  1.00 93.99           C
ATOM    940 CG   ARG B  53     -10.842   9.766 -16.172  1.00 91.05           C
ATOM    941 CD   ARG B  53     -11.845  10.819 -15.745  1.00 91.70           C
ATOM    942 NE   ARG B  53     -11.420  11.525 -14.542  1.00 88.36           N
ATOM    943 CZ   ARG B  53     -10.579  12.554 -14.533  1.00 88.03           C
ATOM    944 NH1  ARG B  53     -10.069  13.019 -15.671  1.00 81.16           N
ATOM    945 NH2  ARG B  53     -10.243  13.128 -13.396  1.00 83.66           N
ATOM    946  N   LEU B  54      -7.967   8.399 -13.926  1.00 90.97           N
ATOM    947 CA   LEU B  54      -6.687   9.005 -13.582  1.00 89.86           C
ATOM    948  C   LEU B  54      -5.523   8.166 -14.084  1.00 89.29           C
ATOM    949  O   LEU B  54      -4.505   8.707 -14.532  1.00 87.99           O
ATOM    950 CB   LEU B  54      -6.585   9.196 -12.061  1.00 89.32           C
ATOM    951 CG   LEU B  54      -7.555  10.204 -11.441  1.00 88.79           C
ATOM    952 CD1  LEU B  54      -7.463  10.163  -9.927  1.00 86.04           C
ATOM    953 CD2  LEU B  54      -7.279  11.609 -11.965  1.00 85.24           C
ATOM    954  N   ARG B  55      -5.658   6.853 -14.009  1.00 88.04           N
ATOM    955 CA   ARG B  55      -4.605   5.966 -14.494  1.00 86.00           C
ATOM    956  C   ARG B  55      -4.433   6.105 -15.996  1.00 86.31           C
ATOM    957  O   ARG B  55      -3.306   6.147 -16.492  1.00 85.63           O
ATOM    958 CB   ARG B  55      -4.927   4.519 -14.123  1.00 84.15           C
ATOM    959 CG   ARG B  55      -3.863   3.518 -14.550  1.00 75.20           C
ATOM    960 CD   ARG B  55      -2.589   3.693 -13.766  1.00 74.40           C
ATOM    961 NE   ARG B  55      -1.610   2.655 -14.056  1.00 68.14           N
ATOM    962 CZ   ARG B  55      -0.426   2.547 -13.475  1.00 63.05           C
ATOM    963 NH1  ARG B  55      -0.052   3.421 -12.551  1.00 58.13           N
ATOM    964 NH2  ARG B  55       0.401   1.563 -13.806  1.00 55.95           N
ATOM    965  N   ALA B  56      -5.557   6.173 -16.728  1.00 86.53           N
ATOM    966 CA   ALA B  56      -5.483   6.334 -18.175  1.00 87.86           C
ATOM    967  C   ALA B  56      -4.831   7.662 -18.542  1.00 87.34           C
ATOM    968  O   ALA B  56      -4.019   7.730 -19.473  1.00 86.00           O
ATOM    969 CB   ALA B  56      -6.882   6.239 -18.786  1.00 87.56           C
ATOM    970  N   LEU B  57      -5.183   8.717 -17.829  1.00 85.79           N
ATOM    971 CA   LEU B  57      -4.576  10.015 -18.073  1.00 85.59           C
ATOM    972  C   LEU B  57      -3.084   9.968 -17.790  1.00 84.76           C
ATOM    973  O   LEU B  57      -2.274  10.514 -18.549  1.00 83.24           O
ATOM    974 CB   LEU B  57      -5.251  11.083 -17.214  1.00 85.69           C
ATOM    975 CG   LEU B  57      -4.698  12.504 -17.339  1.00 79.70           C
ATOM    976 CD1  LEU B  57      -4.825  13.004 -18.763  1.00 75.24           C
ATOM    977 CD2  LEU B  57      -5.418  13.435 -16.373  1.00 76.22           C
ATOM    978  N   HIS B  58      -2.706   9.322 -16.699  1.00 81.16           N
ATOM    979 CA   HIS B  58      -1.293   9.216 -16.351  1.00 78.35           C
ATOM    980  C   HIS B  58      -0.530   8.433 -17.402  1.00 75.71           C
ATOM    981  O   HIS B  58       0.603   8.775 -17.746  1.00 72.73           O
ATOM    982 CB   HIS B  58      -1.145   8.551 -14.980  1.00 76.43           C
ATOM    983 CG   HIS B  58       0.258   8.519 -14.473  1.00 74.06           C
ATOM    984 ND1  HIS B  58       0.833   9.580 -13.797  1.00 66.14           N
ATOM    985 CD2  HIS B  58       1.206   7.565 -14.546  1.00 68.47           C
ATOM    986 CE1  HIS B  58       2.074   9.267 -13.479  1.00 68.87           C
ATOM    987 NE2  HIS B  58       2.329   8.054 -13.918  1.00 70.11           N
ATOM    988  N   MET B  59      -1.139   7.362 -17.920  1.00 79.72           N
ATOM    989 CA   MET B  59      -0.501   6.585 -18.974  1.00 76.84           C
ATOM    990  C   MET B  59      -0.306   7.414 -20.232  1.00 74.90           C
ATOM    991  O   MET B  59       0.709   7.284 -20.919  1.00 73.80           O
ATOM    992 CB   MET B  59      -1.343   5.349 -19.293  1.00 72.99           C
ATOM    993 CG   MET B  59      -1.314   4.279 -18.219  1.00 68.08           C
ATOM    994 SD   MET B  59       0.287   3.496 -18.089  1.00 62.30           S
ATOM    995 CE   MET B  59      -0.054   2.243 -16.861  1.00 55.45           C
ATOM    996  N   LYS B  60      -1.280   8.278 -20.539  1.00 82.94           N
ATOM    997 CA   LYS B  60      -1.169   9.120 -21.721  1.00 83.83           C
ATOM    998  C   LYS B  60      -0.052  10.146 -21.572  1.00 82.09           C
ATOM    999  O   LYS B  60       0.720  10.380 -22.511  1.00 81.54           O
ATOM   1000 CB   LYS B  60      -2.500   9.824 -21.985  1.00 83.41           C
ATOM   1001 CG   LYS B  60      -2.497  10.702 -23.228  1.00 75.21           C
ATOM   1002 CD   LYS B  60      -3.732  11.578 -23.295  1.00 73.48           C
ATOM   1003 CE   LYS B  60      -4.994  10.760 -23.350  1.00 65.16           C
ATOM   1004 NZ   LYS B  60      -6.203  11.622 -23.453  1.00 60.35           N
ATOM   1005  N   GLU B  61       0.042  10.765 -20.398  1.00 81.38           N
ATOM   1006 CA   GLU B  61       1.028  11.819 -20.177  1.00 81.42           C
ATOM   1007  C   GLU B  61       2.397  11.277 -19.788  1.00 78.17           C
ATOM   1008  O   GLU B  61       3.411  11.961 -19.981  1.00 76.47           O
ATOM   1009 CB   GLU B  61       0.530  12.783 -19.104  1.00 79.53           C
ATOM   1010 CG   GLU B  61      -0.773  13.487 -19.452  1.00 74.23           C
ATOM   1011 CD   GLU B  61      -0.635  14.394 -20.663  1.00 70.05           C
ATOM   1012 OE1  GLU B  61       0.499  14.833 -20.963  1.00 65.27           O
ATOM   1013 OE2  GLU B  61      -1.660  14.669 -21.305  1.00 67.58           O
ATOM   1014  N   HIS B  62       2.437  10.075 -19.238  1.00 76.03           N
ATOM   1015 CA   HIS B  62       3.689   9.468 -18.793  1.00 74.30           C
ATOM   1016  C   HIS B  62       3.749   8.011 -19.257  1.00 71.44           C
ATOM   1017  O   HIS B  62       3.698   7.086 -18.440  1.00 66.82           O
ATOM   1018 CB   HIS B  62       3.813   9.548 -17.275  1.00 72.56           C
ATOM   1019 CG   HIS B  62       3.674  10.942 -16.740  1.00 71.36           C
ATOM   1020 ND1  HIS B  62       4.695  11.855 -16.777  1.00 62.41           N
ATOM   1021 CD2  HIS B  62       2.624  11.573 -16.174  1.00 63.95           C
ATOM   1022 CE1  HIS B  62       4.282  12.993 -16.240  1.00 65.06           C
ATOM   1023 NE2  HIS B  62       3.030  12.846 -15.868  1.00 65.75           N
ATOM   1024  N   PRO B  63       3.839   7.804 -20.584  1.00 71.05           N
ATOM   1025 CA   PRO B  63       3.850   6.435 -21.117  1.00 71.23           C
ATOM   1026  C   PRO B  63       5.139   5.687 -20.756  1.00 67.33           C
ATOM   1027  O   PRO B  63       5.087   4.453 -20.638  1.00 64.94           O
ATOM   1028 CB   PRO B  63       3.746   6.655 -22.633  1.00 63.41           C
ATOM   1029 CG   PRO B  63       4.316   8.015 -22.851  1.00 62.96           C
ATOM   1030 CD   PRO B  63       3.962   8.821 -21.654  1.00 64.65           C
ATOM   1031 OXT  PRO B  63       6.199   6.282 -20.595  1.00 58.92           O
HETATM 1032  K     K C   1       3.301  -2.210  -1.709  1.00 43.52           K
HETATM 1033  K     K D   1       4.088   5.184   4.676  1.00 36.89           K
HETATM 1034  K     K E   1      -6.258 -11.806  -6.061  1.00 31.79           K
HETATM 1035  K     K F   1       0.382 -16.829   0.937  1.00 25.72           K
HETATM 1036  K     K G   1     -14.986 -24.381 -14.394  1.00 16.20           K
HETATM 1037  K     K H   1      12.097  17.659  12.244  1.00 10.67           K
HETATM 1038 MG    MG I   1      -6.460  -2.336   3.223  1.00 47.00          MG
HETATM 1039 MG    MG J   1      12.825  10.940   3.697  1.00 34.06          MG
HETATM 1040 MG    MG K   1       4.338 -11.823   3.565  1.00 35.36          MG
HETATM 1041 MG    MG L   1       2.969   3.463   8.839  1.00 33.96          MG
HETATM 1042 MG    MG M   1      -2.497  -7.264  -7.784  1.00 35.05          MG
HETATM 1043 MG    MG N   1      -0.363   1.400 -10.057  1.00 30.89          MG
HETATM 1044 MG    MG O   1      -9.520  -9.498  -7.057  1.00 31.33          MG
HETATM 1045 MG    MG P   1      -1.274  10.102  -7.365  1.00 30.15          MG
HETATM 1046 MG    MG Q   1       2.840 -16.934  -6.877  1.00 25.80          MG
HETATM 1047 MG    MG R   1      -6.997  15.798   6.843  1.00 30.72          MG
HETATM 1048 MG    MG S   1     -11.922  -2.061  -4.409  1.00 24.72          MG
HETATM 1049 MG    MG T   1     -16.489 -21.659 -12.370  1.00  8.31          MG
HETATM 1050 ZN    ZN U   1       6.685   7.870  -4.911  1.00 35.32          ZN
HETATM 1051 ZN    ZN V   1       5.984  21.915   8.681  1.00 39.22          ZN
HETATM 1052 ZN    ZN W   1      27.973  -6.468  -1.429  1.00 68.09          ZN
HETATM 1053 ZN    ZN X   1      -4.304  -4.402   6.516  1.00 22.11          ZN
ATOM   1054 OP3   DC Y   1      -4.351 -30.394 -12.903  1.00 44.61           O
ATOM   1055  P    DC Y   1      -4.562 -29.323 -12.159  1.00 46.75           P
ATOM   1056 OP1   DC Y   1      -5.248 -28.453 -13.108  1.00 41.87           O
ATOM   1057 OP2   DC Y   1      -3.370 -28.650 -11.631  1.00 41.62           O
ATOM   1058 O5'   DC Y   1      -5.522 -29.538 -10.872  1.00 46.36           O
ATOM   1059 C5'   DC Y   1      -4.934 -29.581  -9.586  1.00 49.00           C
ATOM   1060 C4'   DC Y   1      -5.875 -29.066  -8.525  1.00 52.19           C
ATOM   1061 O4'   DC Y   1      -6.599 -27.934  -9.045  1.00 49.92           O
ATOM   1062 C3'   DC Y   1      -6.940 -30.065  -8.054  1.00 52.86           C
ATOM   1063 O3'   DC Y   1      -7.204 -29.864  -6.667  1.00 50.62           O
ATOM   1064 C2'   DC Y   1      -8.143 -29.673  -8.907  1.00 48.61           C
ATOM   1065 C1'   DC Y   1      -7.983 -28.172  -8.961  1.00 50.35           C
ATOM   1066 N1    DC Y   1      -8.651 -27.558 -10.128  1.00 49.73           N
ATOM   1067 C2    DC Y   1     -10.006 -27.281 -10.066  1.00 48.10           C
ATOM   1068 O2    DC Y   1     -10.635 -27.540  -9.026  1.00 49.05           O
ATOM   1069 N3    DC Y   1     -10.619 -26.731 -11.139  1.00 49.03           N
ATOM   1070 C4    DC Y   1      -9.913 -26.460 -12.236  1.00 48.46           C
ATOM   1071 N4    DC Y   1     -10.561 -25.920 -13.278  1.00 48.34           N
ATOM   1072 C5    DC Y   1      -8.524 -26.735 -12.340  1.00 48.78           C
ATOM   1073 C6    DC Y   1      -7.946 -27.280 -11.264  1.00 49.43           C
ATOM   1074  P    DG Y   2      -6.561 -30.796  -5.604  1.00 53.41           P
ATOM   1075 OP1   DG Y   2      -6.194 -32.124  -6.152  1.00 50.39           O
ATOM   1076 OP2   DG Y   2      -7.477 -30.681  -4.456  1.00 51.27           O
ATOM   1077 O5'   DG Y   2      -5.212 -30.022  -5.223  1.00 54.72           O
ATOM   1078 C5'   DG Y   2      -5.272 -28.710  -4.670  1.00 55.69           C
ATOM   1079 C4'   DG Y   2      -3.879 -28.126  -4.581  1.00 57.91           C
ATOM   1080 O4'   DG Y   2      -3.308 -28.059  -5.888  1.00 57.13           O
ATOM   1081 C3'   DG Y   2      -3.849 -26.695  -4.030  1.00 57.71           C
ATOM   1082 O3'   DG Y   2      -3.484 -26.749  -2.656  1.00 56.86           O
ATOM   1083 C2'   DG Y   2      -2.776 -25.992  -4.862  1.00 57.08           C
ATOM   1084 C1'   DG Y   2      -2.588 -26.860  -6.090  1.00 57.99           C
ATOM   1085 N9    DG Y   2      -3.052 -26.299  -7.356  1.00 58.24           N
ATOM   1086 C8    DG Y   2      -2.312 -26.164  -8.500  1.00 55.83           C
ATOM   1087 N7    DG Y   2      -2.992 -25.672  -9.496  1.00 58.64           N
ATOM   1088 C5    DG Y   2      -4.259 -25.461  -8.985  1.00 61.18           C
ATOM   1089 C6    DG Y   2      -5.420 -24.947  -9.593  1.00 58.79           C
ATOM   1090 O6    DG Y   2      -5.560 -24.554 -10.772  1.00 57.36           O
ATOM   1091 N1    DG Y   2      -6.501 -24.905  -8.717  1.00 59.08           N
ATOM   1092 C2    DG Y   2      -6.463 -25.307  -7.416  1.00 59.01           C
ATOM   1093 N2    DG Y   2      -7.606 -25.194  -6.718  1.00 59.46           N
ATOM   1094 N3    DG Y   2      -5.379 -25.794  -6.826  1.00 59.07           N
ATOM   1095 C4    DG Y   2      -4.319 -25.849  -7.652  1.00 59.76           C
ATOM   1096  P    DC Y   3      -4.265 -26.122  -1.457  1.00 60.11           P
ATOM   1097 OP1   DC Y   3      -3.310 -26.027  -0.324  1.00 57.86           O
ATOM   1098 OP2   DC Y   3      -5.526 -26.854  -1.292  1.00 58.30           O
ATOM   1099 O5'   DC Y   3      -4.607 -24.639  -1.961  1.00 59.57           O
ATOM   1100 C5'   DC Y   3      -5.019 -23.651  -1.013  1.00 60.37           C
ATOM   1101 C4'   DC Y   3      -6.149 -22.808  -1.565  1.00 60.28           C
ATOM   1102 O4'   DC Y   3      -5.704 -22.131  -2.766  1.00 61.12           O
ATOM   1103 C3'   DC Y   3      -7.418 -23.571  -1.952  1.00 60.21           C
ATOM   1104 O3'   DC Y   3      -8.566 -22.780  -1.643  1.00 59.67           O
ATOM   1105 C2'   DC Y   3      -7.278 -23.691  -3.474  1.00 58.89           C
ATOM   1106 C1'   DC Y   3      -6.644 -22.341  -3.785  1.00 58.53           C
ATOM   1107 N1    DC Y   3      -5.961 -22.291  -5.083  1.00 60.61           N
ATOM   1108 C2    DC Y   3      -6.683 -21.871  -6.197  1.00 60.16           C
ATOM   1109 O2    DC Y   3      -7.873 -21.556  -6.060  1.00 60.46           O
ATOM   1110 N3    DC Y   3      -6.067 -21.823  -7.403  1.00 60.51           N
ATOM   1111 C4    DC Y   3      -4.788 -22.182  -7.509  1.00 60.51           C
ATOM   1112 N4    DC Y   3      -4.220 -22.130  -8.713  1.00 60.81           N
ATOM   1113 C5    DC Y   3      -4.037 -22.622  -6.383  1.00 60.95           C
ATOM   1114 C6    DC Y   3      -4.652 -22.658  -5.208  1.00 60.68           C
ATOM   1115  P    DG Y   4      -9.434 -23.092  -0.305  1.00 55.05           P
ATOM   1116 OP1   DG Y   4      -9.408 -24.536   0.032  1.00 54.63           O
ATOM   1117 OP2   DG Y   4     -10.730 -22.407  -0.508  1.00 57.25           O
ATOM   1118 O5'   DG Y   4      -8.624 -22.284   0.811  1.00 56.35           O
ATOM   1119 C5'   DG Y   4      -8.514 -20.869   0.733  1.00 55.86           C
ATOM   1120 C4'   DG Y   4      -7.582 -20.354   1.815  1.00 55.52           C
ATOM   1121 O4'   DG Y   4      -6.295 -20.970   1.657  1.00 53.04           O
ATOM   1122 C3'   DG Y   4      -7.349 -18.849   1.752  1.00 53.10           C
ATOM   1123 O3'   DG Y   4      -8.208 -18.205   2.697  1.00 52.42           O
ATOM   1124 C2'   DG Y   4      -5.874 -18.686   2.142  1.00 52.44           C
ATOM   1125 C1'   DG Y   4      -5.250 -20.041   1.889  1.00 52.40           C
ATOM   1126 N9    DG Y   4      -4.334 -20.142   0.758  1.00 54.12           N
ATOM   1127 C8    DG Y   4      -3.042 -20.603   0.786  1.00 51.94           C
ATOM   1128 N7    DG Y   4      -2.471 -20.623  -0.377  1.00 55.53           N
ATOM   1129 C5    DG Y   4      -3.441 -20.152  -1.243  1.00 57.77           C
ATOM   1130 C6    DG Y   4      -3.393 -19.954  -2.640  1.00 56.47           C
ATOM   1131 O6    DG Y   4      -2.448 -20.171  -3.419  1.00 55.91           O
ATOM   1132 N1    DG Y   4      -4.597 -19.453  -3.147  1.00 57.56           N
ATOM   1133 C2    DG Y   4      -5.698 -19.184  -2.387  1.00 56.76           C
ATOM   1134 N2    DG Y   4      -6.773 -18.709  -3.046  1.00 56.38           N
ATOM   1135 N3    DG Y   4      -5.762 -19.363  -1.072  1.00 54.69           N
ATOM   1136 C4    DG Y   4      -4.609 -19.849  -0.558  1.00 54.94           C
ATOM   1137  P    DC Y   5      -9.313 -17.146   2.255  1.00 58.03           P
ATOM   1138 OP1   DC Y   5      -9.840 -16.528   3.494  1.00 56.12           O
ATOM   1139 OP2   DC Y   5     -10.249 -17.781   1.311  1.00 57.81           O
ATOM   1140 O5'   DC Y   5      -8.456 -16.060   1.454  1.00 58.36           O
ATOM   1141 C5'   DC Y   5      -8.933 -14.724   1.325  1.00 59.93           C
ATOM   1142 C4'   DC Y   5      -8.710 -14.211  -0.082  1.00 58.97           C
ATOM   1143 O4'   DC Y   5      -7.299 -14.249  -0.400  1.00 59.97           O
ATOM   1144 C3'   DC Y   5      -9.421 -14.998  -1.189  1.00 58.64           C
ATOM   1145 O3'   DC Y   5      -9.897 -14.101  -2.190  1.00 58.49           O
ATOM   1146 C2'   DC Y   5      -8.289 -15.852  -1.769  1.00 57.66           C
ATOM   1147 C1'   DC Y   5      -7.119 -14.882  -1.644  1.00 57.54           C
ATOM   1148 N1    DC Y   5      -5.799 -15.534  -1.671  1.00 59.20           N
ATOM   1149 C2    DC Y   5      -5.153 -15.687  -2.893  1.00 59.19           C
ATOM   1150 O2    DC Y   5      -5.691 -15.283  -3.924  1.00 59.99           O
ATOM   1151 N3    DC Y   5      -3.942 -16.298  -2.920  1.00 60.01           N
ATOM   1152 C4    DC Y   5      -3.383 -16.730  -1.792  1.00 60.12           C
ATOM   1153 N4    DC Y   5      -2.198 -17.322  -1.861  1.00 60.79           N
ATOM   1154 C5    DC Y   5      -4.030 -16.577  -0.532  1.00 60.75           C
ATOM   1155 C6    DC Y   5      -5.225 -15.980  -0.518  1.00 60.38           C
ATOM   1156  P    DG Y   6     -11.482 -13.651  -2.220  1.00 58.79           P
ATOM   1157 OP1   DG Y   6     -12.346 -14.733  -1.670  1.00 58.87           O
ATOM   1158 OP2   DG Y   6     -11.714 -13.145  -3.580  1.00 62.44           O
ATOM   1159 O5'   DG Y   6     -11.537 -12.410  -1.211  1.00 59.51           O
ATOM   1160 C5'   DG Y   6     -10.806 -11.225  -1.496  1.00 59.32           C
ATOM   1161 C4'   DG Y   6     -10.821 -10.303  -0.292  1.00 58.80           C
ATOM   1162 O4'   DG Y   6     -10.278 -10.996   0.844  1.00 57.48           O
ATOM   1163 C3'   DG Y   6      -9.963  -9.055  -0.481  1.00 57.51           C
ATOM   1164 O3'   DG Y   6     -10.804  -7.978  -0.900  1.00 56.88           O
ATOM   1165 C2'   DG Y   6      -9.384  -8.805   0.920  1.00 57.42           C
ATOM   1166 C1'   DG Y   6      -9.486 -10.126   1.633  1.00 57.38           C
ATOM   1167 N9    DG Y   6      -8.232 -10.833   1.891  1.00 59.13           N
ATOM   1168 C8    DG Y   6      -7.779 -11.257   3.115  1.00 57.06           C
ATOM   1169 N7    DG Y   6      -6.646 -11.878   3.062  1.00 60.57           N
ATOM   1170 C5    DG Y   6      -6.315 -11.871   1.715  1.00 63.02           C
ATOM   1171 C6    DG Y   6      -5.184 -12.398   1.044  1.00 61.45           C
ATOM   1172 O6    DG Y   6      -4.226 -13.004   1.532  1.00 61.05           O
ATOM   1173 N1    DG Y   6      -5.232 -12.172  -0.326  1.00 62.66           N
ATOM   1174 C2    DG Y   6      -6.252 -11.513  -0.967  1.00 61.74           C
ATOM   1175 N2    DG Y   6      -6.132 -11.388  -2.298  1.00 61.41           N
ATOM   1176 N3    DG Y   6      -7.314 -11.012  -0.360  1.00 60.31           N
ATOM   1177 C4    DG Y   6      -7.282 -11.224   0.979  1.00 59.84           C
ATOM   1178  P    DC Y   7     -10.544  -7.213  -2.292  1.00 60.29           P
ATOM   1179 OP1   DC Y   7     -11.448  -6.042  -2.321  1.00 58.76           O
ATOM   1180 OP2   DC Y   7     -10.588  -8.197  -3.389  1.00 60.42           O
ATOM   1181 O5'   DC Y   7      -9.033  -6.694  -2.145  1.00 60.33           O
ATOM   1182 C5'   DC Y   7      -8.595  -5.555  -2.882  1.00 62.78           C
ATOM   1183 C4'   DC Y   7      -7.213  -5.793  -3.452  1.00 61.45           C
ATOM   1184 O4'   DC Y   7      -6.277  -6.061  -2.384  1.00 62.77           O
ATOM   1185 C3'   DC Y   7      -7.089  -6.962  -4.431  1.00 61.10           C
ATOM   1186 O3'   DC Y   7      -6.200  -6.615  -5.483  1.00 60.95           O
ATOM   1187 C2'   DC Y   7      -6.455  -8.057  -3.553  1.00 60.76           C
ATOM   1188 C1'   DC Y   7      -5.535  -7.211  -2.689  1.00 60.94           C
ATOM   1189 N1    DC Y   7      -5.130  -7.868  -1.433  1.00 62.21           N
ATOM   1190 C2    DC Y   7      -3.967  -8.629  -1.410  1.00 62.52           C
ATOM   1191 O2    DC Y   7      -3.302  -8.744  -2.448  1.00 63.56           O
ATOM   1192 N3    DC Y   7      -3.597  -9.232  -0.261  1.00 63.78           N
ATOM   1193 C4    DC Y   7      -4.343  -9.094   0.838  1.00 63.87           C
ATOM   1194 N4    DC Y   7      -3.943  -9.710   1.952  1.00 64.68           N
ATOM   1195 C5    DC Y   7      -5.535  -8.323   0.834  1.00 64.59           C
ATOM   1196 C6    DC Y   7      -5.885  -7.726  -0.303  1.00 64.08           C
ATOM   1197  P    DG Y   8      -6.809  -6.068  -6.915  1.00 56.06           P
ATOM   1198 OP1   DG Y   8      -8.105  -6.738  -7.209  1.00 56.11           O
ATOM   1199 OP2   DG Y   8      -5.695  -6.169  -7.878  1.00 60.44           O
ATOM   1200 O5'   DG Y   8      -7.100  -4.509  -6.647  1.00 57.38           O
ATOM   1201 C5'   DG Y   8      -6.021  -3.619  -6.403  1.00 58.36           C
ATOM   1202 C4'   DG Y   8      -6.549  -2.263  -6.001  1.00 57.93           C
ATOM   1203 O4'   DG Y   8      -7.415  -2.409  -4.867  1.00 57.39           O
ATOM   1204 C3'   DG Y   8      -5.449  -1.294  -5.576  1.00 57.84           C
ATOM   1205 O3'   DG Y   8      -5.112  -0.470  -6.688  1.00 57.62           O
ATOM   1206 C2'   DG Y   8      -6.101  -0.485  -4.451  1.00 58.35           C
ATOM   1207 C1'   DG Y   8      -7.233  -1.349  -3.953  1.00 59.16           C
ATOM   1208 N9    DG Y   8      -7.043  -1.976  -2.640  1.00 60.18           N
ATOM   1209 C8    DG Y   8      -7.906  -1.884  -1.568  1.00 58.91           C
ATOM   1210 N7    DG Y   8      -7.524  -2.559  -0.539  1.00 61.77           N
ATOM   1211 C5    DG Y   8      -6.328  -3.138  -0.931  1.00 64.44           C
ATOM   1212 C6    DG Y   8      -5.448  -3.977  -0.215  1.00 62.53           C
ATOM   1213 O6    DG Y   8      -5.562  -4.403   0.941  1.00 62.36           O
ATOM   1214 N1    DG Y   8      -4.337  -4.339  -0.982  1.00 63.73           N
ATOM   1215 C2    DG Y   8      -4.113  -3.934  -2.267  1.00 63.01           C
ATOM   1216 N2    DG Y   8      -2.991  -4.388  -2.850  1.00 62.85           N
ATOM   1217 N3    DG Y   8      -4.936  -3.150  -2.950  1.00 62.41           N
ATOM   1218 C4    DG Y   8      -6.021  -2.784  -2.228  1.00 61.52           C
ATOM   1219  P    DC Y   9      -3.609  -0.409  -7.248  1.00 61.55           P
ATOM   1220 OP1   DC Y   9      -3.552   0.666  -8.262  1.00 59.93           O
ATOM   1221 OP2   DC Y   9      -3.184  -1.780  -7.608  1.00 61.72           O
ATOM   1222 O5'   DC Y   9      -2.787   0.046  -5.960  1.00 61.76           O
ATOM   1223 C5'   DC Y   9      -1.588   0.802  -6.085  1.00 64.38           C
ATOM   1224 C4'   DC Y   9      -0.506   0.254  -5.176  1.00 62.65           C
ATOM   1225 O4'   DC Y   9      -0.939   0.313  -3.804  1.00 64.30           O
ATOM   1226 C3'   DC Y   9      -0.109  -1.203  -5.433  1.00 62.63           C
ATOM   1227 O3'   DC Y   9       1.297  -1.350  -5.291  1.00 62.59           O
ATOM   1228 C2'   DC Y   9      -0.831  -1.956  -4.310  1.00 62.90           C
ATOM   1229 C1'   DC Y   9      -0.715  -0.929  -3.185  1.00 63.30           C
ATOM   1230 N1    DC Y   9      -1.707  -1.107  -2.106  1.00 64.14           N
ATOM   1231 C2    DC Y   9      -1.390  -1.913  -1.016  1.00 64.62           C
ATOM   1232 O2    DC Y   9      -0.287  -2.462  -0.973  1.00 65.87           O
ATOM   1233 N3    DC Y   9      -2.295  -2.078  -0.031  1.00 66.20           N
ATOM   1234 C4    DC Y   9      -3.490  -1.465  -0.108  1.00 66.07           C
ATOM   1235 N4    DC Y   9      -4.359  -1.646   0.880  1.00 66.93           N
ATOM   1236 C5    DC Y   9      -3.828  -0.646  -1.215  1.00 66.88           C
ATOM   1237 C6    DC Y   9      -2.919  -0.483  -2.175  1.00 66.52           C
ATOM   1238  P    DG Y  10       2.238  -1.275  -6.611  1.00 55.48           P
ATOM   1239 OP1   DG Y  10       1.544  -1.884  -7.780  1.00 55.04           O
ATOM   1240 OP2   DG Y  10       3.551  -1.799  -6.189  1.00 58.61           O
ATOM   1241 O5'   DG Y  10       2.396   0.295  -6.895  1.00 56.02           O
ATOM   1242 C5'   DG Y  10       3.096   1.126  -5.977  1.00 56.78           C
ATOM   1243 C4'   DG Y  10       2.948   2.570  -6.392  1.00 56.53           C
ATOM   1244 O4'   DG Y  10       1.567   2.893  -6.493  1.00 56.07           O
ATOM   1245 C3'   DG Y  10       3.557   3.560  -5.386  1.00 55.74           C
ATOM   1246 O3'   DG Y  10       4.874   3.903  -5.815  1.00 55.64           O
ATOM   1247 C2'   DG Y  10       2.606   4.760  -5.462  1.00 56.65           C
ATOM   1248 C1'   DG Y  10       1.324   4.204  -6.022  1.00 57.27           C
ATOM   1249 N9    DG Y  10       0.197   4.111  -5.103  1.00 58.49           N
ATOM   1250 C8    DG Y  10      -1.046   4.670  -5.293  1.00 57.59           C
ATOM   1251 N7    DG Y  10      -1.880   4.414  -4.334  1.00 60.35           N
ATOM   1252 C5    DG Y  10      -1.149   3.639  -3.446  1.00 62.77           C
ATOM   1253 C6    DG Y  10      -1.534   3.068  -2.207  1.00 61.21           C
ATOM   1254 O6    DG Y  10      -2.635   3.130  -1.647  1.00 61.24           O
ATOM   1255 N1    DG Y  10      -0.489   2.357  -1.610  1.00 62.40           N
ATOM   1256 C2    DG Y  10       0.757   2.231  -2.156  1.00 61.77           C
ATOM   1257 N2    DG Y  10       1.637   1.504  -1.440  1.00 61.64           N
ATOM   1258 N3    DG Y  10       1.129   2.754  -3.315  1.00 60.96           N
ATOM   1259 C4    DG Y  10       0.134   3.448  -3.902  1.00 60.21           C
ATOM   1260  P    DC Y  11       6.151   3.679  -4.889  1.00 58.74           P
ATOM   1261 OP1   DC Y  11       7.295   4.332  -5.554  1.00 56.71           O
ATOM   1262 OP2   DC Y  11       6.222   2.245  -4.553  1.00 58.43           O
ATOM   1263 O5'   DC Y  11       5.799   4.490  -3.563  1.00 59.06           O
ATOM   1264 C5'   DC Y  11       6.838   4.973  -2.718  1.00 61.35           C
ATOM   1265 C4'   DC Y  11       6.507   4.739  -1.259  1.00 59.65           C
ATOM   1266 O4'   DC Y  11       5.274   5.408  -0.923  1.00 61.35           O
ATOM   1267 C3'   DC Y  11       6.322   3.273  -0.851  1.00 59.70           C
ATOM   1268 O3'   DC Y  11       6.868   3.059   0.448  1.00 60.05           O
ATOM   1269 C2'   DC Y  11       4.794   3.134  -0.803  1.00 60.23           C
ATOM   1270 C1'   DC Y  11       4.427   4.507  -0.258  1.00 60.42           C
ATOM   1271 N1    DC Y  11       3.022   4.893  -0.509  1.00 60.95           N
ATOM   1272 C2    DC Y  11       2.054   4.596   0.450  1.00 61.45           C
ATOM   1273 O2    DC Y  11       2.395   4.022   1.487  1.00 62.39           O
ATOM   1274 N3    DC Y  11       0.772   4.943   0.219  1.00 62.52           N
ATOM   1275 C4    DC Y  11       0.447   5.557  -0.918  1.00 62.53           C
ATOM   1276 N4    DC Y  11      -0.833   5.878  -1.111  1.00 63.34           N
ATOM   1277 C5    DC Y  11       1.408   5.864  -1.908  1.00 63.03           C
ATOM   1278 C6    DC Y  11       2.677   5.524  -1.668  1.00 62.85           C
ATOM   1279  P    DG Y  12       8.334   2.405   0.625  1.00 53.39           P
ATOM   1280 OP1   DG Y  12       8.616   1.454  -0.497  1.00 52.94           O
ATOM   1281 OP2   DG Y  12       8.417   1.941   2.024  1.00 55.68           O
ATOM   1282 O5'   DG Y  12       9.327   3.656   0.465  1.00 54.08           O
ATOM   1283 C5'   DG Y  12       9.302   4.718   1.410  1.00 53.99           C
ATOM   1284 C4'   DG Y  12      10.198   5.837   0.945  1.00 53.34           C
ATOM   1285 O4'   DG Y  12       9.763   6.283  -0.332  1.00 52.00           O
ATOM   1286 C3'   DG Y  12      10.177   7.064   1.866  1.00 51.53           C
ATOM   1287 O3'   DG Y  12      11.318   7.020   2.724  1.00 51.13           O
ATOM   1288 C2'   DG Y  12      10.257   8.244   0.894  1.00 51.79           C
ATOM   1289 C1'   DG Y  12       9.846   7.692  -0.449  1.00 52.43           C
ATOM   1290 N9    DG Y  12       8.545   8.134  -0.948  1.00 53.92           N
ATOM   1291 C8    DG Y  12       8.309   8.712  -2.176  1.00 52.47           C
ATOM   1292 N7    DG Y  12       7.062   8.975  -2.388  1.00 55.60           N
ATOM   1293 C5    DG Y  12       6.421   8.564  -1.232  1.00 58.08           C
ATOM   1294 C6    DG Y  12       5.052   8.604  -0.881  1.00 57.02           C
ATOM   1295 O6    DG Y  12       4.103   9.023  -1.555  1.00 56.80           O
ATOM   1296 N1    DG Y  12       4.821   8.087   0.388  1.00 57.95           N
ATOM   1297 C2    DG Y  12       5.784   7.587   1.210  1.00 56.97           C
ATOM   1298 N2    DG Y  12       5.371   7.123   2.412  1.00 56.84           N
ATOM   1299 N3    DG Y  12       7.072   7.541   0.893  1.00 55.78           N
ATOM   1300 C4    DG Y  12       7.329   8.043  -0.335  1.00 55.46           C
ATOM   1301  P    DC Y  13      11.227   7.083   4.307  1.00 56.49           P
ATOM   1302 OP1   DC Y  13      12.585   7.424   4.796  1.00 54.06           O
ATOM   1303 OP2   DC Y  13      10.570   5.863   4.771  1.00 55.53           O
ATOM   1304 O5'   DC Y  13      10.250   8.320   4.599  1.00 56.33           O
ATOM   1305 C5'   DC Y  13      10.306   8.974   5.870  1.00 58.08           C
ATOM   1306 C4'   DC Y  13       8.927   9.378   6.330  1.00 57.29           C
ATOM   1307 O4'   DC Y  13       8.328  10.271   5.373  1.00 58.16           O
ATOM   1308 C3'   DC Y  13       7.927   8.227   6.514  1.00 57.20           C
ATOM   1309 O3'   DC Y  13       7.082   8.492   7.639  1.00 57.19           O
ATOM   1310 C2'   DC Y  13       7.099   8.301   5.228  1.00 57.16           C
ATOM   1311 C1'   DC Y  13       7.047   9.810   5.041  1.00 57.23           C
ATOM   1312 N1    DC Y  13       6.736  10.229   3.659  1.00 58.40           N
ATOM   1313 C2    DC Y  13       5.415  10.453   3.312  1.00 58.42           C
ATOM   1314 O2    DC Y  13       4.534  10.293   4.157  1.00 58.99           O
ATOM   1315 N3    DC Y  13       5.124  10.823   2.043  1.00 59.13           N
ATOM   1316 C4    DC Y  13       6.107  10.981   1.156  1.00 59.14           C
ATOM   1317 N4    DC Y  13       5.776  11.350  -0.079  1.00 59.65           N
ATOM   1318 C5    DC Y  13       7.468  10.755   1.498  1.00 59.59           C
ATOM   1319 C6    DC Y  13       7.736  10.390   2.746  1.00 59.42           C
ATOM   1320  P    DG Y  14       7.394   7.819   9.106  1.00 51.97           P
ATOM   1321 OP1   DG Y  14       7.985   6.461   8.952  1.00 51.20           O
ATOM   1322 OP2   DG Y  14       6.155   7.993   9.914  1.00 52.98           O
ATOM   1323 O5'   DG Y  14       8.498   8.779   9.722  1.00 52.79           O
ATOM   1324 C5'   DG Y  14       8.191  10.147  10.007  1.00 52.81           C
ATOM   1325 C4'   DG Y  14       9.460  10.870  10.374  1.00 52.42           C
ATOM   1326 O4'   DG Y  14      10.386  10.798   9.289  1.00 50.98           O
ATOM   1327 C3'   DG Y  14       9.267  12.360  10.668  1.00 50.60           C
ATOM   1328 O3'   DG Y  14       9.187  12.528  12.083  1.00 49.86           O
ATOM   1329 C2'   DG Y  14      10.523  13.022  10.086  1.00 51.09           C
ATOM   1330 C1'   DG Y  14      11.102  12.009   9.124  1.00 51.37           C
ATOM   1331 N9    DG Y  14      11.034  12.350   7.708  1.00 52.21           N
ATOM   1332 C8    DG Y  14      12.098  12.362   6.843  1.00 50.86           C
ATOM   1333 N7    DG Y  14      11.768  12.669   5.626  1.00 53.53           N
ATOM   1334 C5    DG Y  14      10.392  12.883   5.681  1.00 55.89           C
ATOM   1335 C6    DG Y  14       9.479  13.239   4.664  1.00 54.74           C
ATOM   1336 O6    DG Y  14       9.715  13.450   3.462  1.00 54.21           O
ATOM   1337 N1    DG Y  14       8.180  13.344   5.144  1.00 55.32           N
ATOM   1338 C2    DG Y  14       7.808  13.136   6.442  1.00 54.65           C
ATOM   1339 N2    DG Y  14       6.499  13.285   6.719  1.00 54.61           N
ATOM   1340 N3    DG Y  14       8.654  12.795   7.405  1.00 53.48           N
ATOM   1341 C4    DG Y  14       9.920  12.689   6.960  1.00 53.80           C
ATOM   1342  P    DC Y  15       8.374  13.564  12.938  1.00 57.43           P
ATOM   1343 OP1   DC Y  15       9.363  14.209  13.848  1.00 54.95           O
ATOM   1344 OP2   DC Y  15       7.179  12.949  13.506  1.00 56.15           O
ATOM   1345 O5'   DC Y  15       7.871  14.666  11.887  1.00 56.89           O
ATOM   1346 C5'   DC Y  15       7.262  15.842  12.398  1.00 57.49           C
ATOM   1347 C4'   DC Y  15       6.327  16.454  11.379  1.00 57.59           C
ATOM   1348 O4'   DC Y  15       7.081  16.966  10.257  1.00 57.40           O
ATOM   1349 C3'   DC Y  15       5.288  15.493  10.792  1.00 57.10           C
ATOM   1350 O3'   DC Y  15       4.033  16.162  10.661  1.00 56.11           O
ATOM   1351 C2'   DC Y  15       5.865  15.184   9.404  1.00 55.77           C
ATOM   1352 C1'   DC Y  15       6.521  16.513   9.064  1.00 55.58           C
ATOM   1353 N1    DC Y  15       7.582  16.425   8.044  1.00 57.16           N
ATOM   1354 C2    DC Y  15       7.254  16.643   6.708  1.00 56.91           C
ATOM   1355 O2    DC Y  15       6.081  16.891   6.409  1.00 57.19           O
ATOM   1356 N3    DC Y  15       8.227  16.559   5.775  1.00 57.23           N
ATOM   1357 C4    DC Y  15       9.481  16.281   6.140  1.00 57.16           C
ATOM   1358 N4    DC Y  15      10.409  16.207   5.187  1.00 57.27           N
ATOM   1359 C5    DC Y  15       9.837  16.060   7.498  1.00 57.31           C
ATOM   1360 C6    DC Y  15       8.860  16.146   8.409  1.00 57.40           C
ATOM   1361  P    DG Y  16       2.969  16.114  11.922  1.00 50.03           P
ATOM   1362 OP1   DG Y  16       2.856  14.690  12.339  1.00 48.41           O
ATOM   1363 OP2   DG Y  16       1.735  16.837  11.504  1.00 51.12           O
ATOM   1364 O5'   DG Y  16       3.653  16.961  13.084  1.00 50.97           O
ATOM   1365 C5'   DG Y  16       3.655  18.396  13.075  1.00 52.11           C
ATOM   1366 C4'   DG Y  16       4.387  18.909  14.280  1.00 53.20           C
ATOM   1367 O4'   DG Y  16       5.775  18.538  14.196  1.00 50.96           O
ATOM   1368 C3'   DG Y  16       4.366  20.431  14.443  1.00 52.21           C
ATOM   1369 O3'   DG Y  16       4.278  20.790  15.818  1.00 49.73           O
ATOM   1370 C2'   DG Y  16       5.728  20.850  13.890  1.00 50.77           C
ATOM   1371 C1'   DG Y  16       6.605  19.694  14.264  1.00 50.57           C
ATOM   1372 N9    DG Y  16       7.755  19.466  13.393  1.00 51.14           N
ATOM   1373 C8    DG Y  16       9.012  19.087  13.766  1.00 49.33           C
ATOM   1374 N7    DG Y  16       9.845  18.953  12.767  1.00 51.27           N
ATOM   1375 C5    DG Y  16       9.082  19.273  11.650  1.00 53.15           C
ATOM   1376 C6    DG Y  16       9.436  19.307  10.291  1.00 51.80           C
ATOM   1377 O6    DG Y  16      10.544  19.053   9.785  1.00 50.79           O
ATOM   1378 N1    DG Y  16       8.360  19.677   9.480  1.00 51.78           N
ATOM   1379 C2    DG Y  16       7.107  19.977   9.928  1.00 51.21           C
ATOM   1380 N2    DG Y  16       6.207  20.318   8.987  1.00 51.65           N
ATOM   1381 N3    DG Y  16       6.753  19.948  11.202  1.00 51.31           N
ATOM   1382 C4    DG Y  16       7.781  19.588  12.015  1.00 52.29           C
ATOM   1383 OP3   DC Z   1      11.667  20.331   1.096  1.00 45.47           O
ATOM   1384  P    DC Z   1      11.243  21.451   0.705  1.00 48.17           P
ATOM   1385 OP1   DC Z   1      12.090  22.559   0.743  1.00 43.02           O
ATOM   1386 OP2   DC Z   1      11.398  20.227   0.179  1.00 44.04           O
ATOM   1387 O5'   DC Z   1       9.852  21.795   1.395  1.00 48.84           O
ATOM   1388 C5'   DC Z   1       8.658  21.695   0.671  1.00 51.40           C
ATOM   1389 C4'   DC Z   1       7.465  21.258   1.502  1.00 54.85           C
ATOM   1390 O4'   DC Z   1       7.877  20.259   2.457  1.00 52.72           O
ATOM   1391 C3'   DC Z   1       6.810  22.373   2.330  1.00 55.04           C
ATOM   1392 O3'   DC Z   1       5.402  22.144   2.418  1.00 53.33           O
ATOM   1393 C2'   DC Z   1       7.469  22.198   3.690  1.00 51.85           C
ATOM   1394 C1'   DC Z   1       7.580  20.694   3.770  1.00 53.01           C
ATOM   1395 N1    DC Z   1       8.646  20.233   4.676  1.00 52.55           N
ATOM   1396 C2    DC Z   1       8.404  20.169   6.042  1.00 50.99           C
ATOM   1397 O2    DC Z   1       7.291  20.503   6.480  1.00 51.70           O
ATOM   1398 N3    DC Z   1       9.384  19.751   6.868  1.00 51.36           N
ATOM   1399 C4    DC Z   1      10.571  19.398   6.376  1.00 50.80           C
ATOM   1400 N4    DC Z   1      11.520  18.991   7.230  1.00 50.71           N
ATOM   1401 C5    DC Z   1      10.846  19.450   4.981  1.00 50.53           C
ATOM   1402 C6    DC Z   1       9.860  19.868   4.173  1.00 51.07           C
ATOM   1403  P    DG Z   2       4.408  22.874   1.389  1.00 52.37           P
ATOM   1404 OP1   DG Z   2       5.022  24.101   0.830  1.00 50.40           O
ATOM   1405 OP2   DG Z   2       3.132  22.944   2.102  1.00 52.38           O
ATOM   1406 O5'   DG Z   2       4.249  21.812   0.201  1.00 53.35           O
ATOM   1407 C5'   DG Z   2       3.672  20.538   0.448  1.00 54.02           C
ATOM   1408 C4'   DG Z   2       3.834  19.661  -0.780  1.00 55.60           C
ATOM   1409 O4'   DG Z   2       5.222  19.547  -1.103  1.00 55.03           O
ATOM   1410 C3'   DG Z   2       3.329  18.235  -0.581  1.00 55.70           C
ATOM   1411 O3'   DG Z   2       2.009  18.136  -1.119  1.00 55.51           O
ATOM   1412 C2'   DG Z   2       4.308  17.377  -1.374  1.00 56.42           C
ATOM   1413 C1'   DG Z   2       5.539  18.235  -1.540  1.00 57.24           C
ATOM   1414 N9    DG Z   2       6.727  17.826  -0.801  1.00 57.22           N
ATOM   1415 C8    DG Z   2       7.969  17.586  -1.333  1.00 56.02           C
ATOM   1416 N7    DG Z   2       8.862  17.261  -0.441  1.00 58.20           N
ATOM   1417 C5    DG Z   2       8.170  17.288   0.749  1.00 60.64           C
ATOM   1418 C6    DG Z   2       8.616  17.024   2.071  1.00 58.56           C
ATOM   1419 O6    DG Z   2       9.756  16.705   2.444  1.00 57.83           O
ATOM   1420 N1    DG Z   2       7.596  17.162   3.010  1.00 58.86           N
ATOM   1421 C2    DG Z   2       6.308  17.511   2.712  1.00 58.65           C
ATOM   1422 N2    DG Z   2       5.454  17.600   3.745  1.00 59.52           N
ATOM   1423 N3    DG Z   2       5.877  17.764   1.482  1.00 59.11           N
ATOM   1424 C4    DG Z   2       6.843  17.638   0.553  1.00 58.91           C
ATOM   1425  P    DC Z   3       0.734  17.731  -0.286  1.00 58.23           P
ATOM   1426 OP1   DC Z   3      -0.342  17.414  -1.260  1.00 56.43           O
ATOM   1427 OP2   DC Z   3       0.500  18.750   0.746  1.00 58.04           O
ATOM   1428 O5'   DC Z   3       1.178  16.381   0.446  1.00 57.61           O
ATOM   1429 C5'   DC Z   3       0.185  15.495   0.960  1.00 58.77           C
ATOM   1430 C4'   DC Z   3       0.617  14.937   2.300  1.00 58.56           C
ATOM   1431 O4'   DC Z   3       1.844  14.201   2.153  1.00 59.19           O
ATOM   1432 C3'   DC Z   3       0.870  15.985   3.397  1.00 58.70           C
ATOM   1433 O3'   DC Z   3       0.425  15.479   4.652  1.00 58.30           O
ATOM   1434 C2'   DC Z   3       2.395  16.085   3.402  1.00 57.70           C
ATOM   1435 C1'   DC Z   3       2.761  14.639   3.122  1.00 57.48           C
ATOM   1436 N1    DC Z   3       4.133  14.465   2.596  1.00 58.97           N
ATOM   1437 C2    DC Z   3       5.158  14.175   3.495  1.00 58.97           C
ATOM   1438 O2    DC Z   3       4.901  14.064   4.704  1.00 59.56           O
ATOM   1439 N3    DC Z   3       6.412  14.029   3.027  1.00 59.85           N
ATOM   1440 C4    DC Z   3       6.661  14.155   1.722  1.00 59.75           C
ATOM   1441 N4    DC Z   3       7.913  14.009   1.296  1.00 60.11           N
ATOM   1442 C5    DC Z   3       5.630  14.458   0.790  1.00 60.25           C
ATOM   1443 C6    DC Z   3       4.390  14.597   1.268  1.00 59.89           C
ATOM   1444  P    DG Z   4      -1.036  15.930   5.233  1.00 57.88           P
ATOM   1445 OP1   DG Z   4      -1.342  17.332   4.860  1.00 57.91           O
ATOM   1446 OP2   DG Z   4      -1.046  15.526   6.649  1.00 61.30           O
ATOM   1447 O5'   DG Z   4      -2.035  14.963   4.449  1.00 58.38           O
ATOM   1448 C5'   DG Z   4      -1.984  13.568   4.657  1.00 58.33           C
ATOM   1449 C4'   DG Z   4      -2.904  12.857   3.692  1.00 58.53           C
ATOM   1450 O4'   DG Z   4      -2.550  13.210   2.353  1.00 56.90           O
ATOM   1451 C3'   DG Z   4      -2.804  11.340   3.777  1.00 57.42           C
ATOM   1452 O3'   DG Z   4      -3.841  10.853   4.635  1.00 56.63           O
ATOM   1453 C2'   DG Z   4      -3.006  10.888   2.323  1.00 57.32           C
ATOM   1454 C1'   DG Z   4      -2.656  12.096   1.485  1.00 57.20           C
ATOM   1455 N9    DG Z   4      -1.399  12.026   0.743  1.00 59.14           N
ATOM   1456 C8    DG Z   4      -1.239  12.223  -0.604  1.00 57.38           C
ATOM   1457 N7    DG Z   4      -0.007  12.132  -1.002  1.00 60.15           N
ATOM   1458 C5    DG Z   4       0.700  11.846   0.153  1.00 62.37           C
ATOM   1459 C6    DG Z   4       2.086  11.635   0.353  1.00 60.87           C
ATOM   1460 O6    DG Z   4       2.998  11.660  -0.496  1.00 60.38           O
ATOM   1461 N1    DG Z   4       2.399  11.369   1.684  1.00 61.71           N
ATOM   1462 C2    DG Z   4       1.487  11.321   2.699  1.00 60.92           C
ATOM   1463 N2    DG Z   4       1.967  11.053   3.926  1.00 60.98           N
ATOM   1464 N3    DG Z   4       0.185  11.525   2.530  1.00 59.75           N
ATOM   1465 C4    DG Z   4      -0.143  11.781   1.250  1.00 59.58           C
ATOM   1466  P    DC Z   5      -3.478   9.964   5.900  1.00 59.14           P
ATOM   1467 OP1   DC Z   5      -4.748   9.572   6.554  1.00 57.82           O
ATOM   1468 OP2   DC Z   5      -2.432  10.639   6.698  1.00 59.56           O
ATOM   1469 O5'   DC Z   5      -2.823   8.678   5.219  1.00 59.32           O
ATOM   1470 C5'   DC Z   5      -2.930   7.386   5.816  1.00 61.34           C
ATOM   1471 C4'   DC Z   5      -1.598   6.679   5.798  1.00 59.76           C
ATOM   1472 O4'   DC Z   5      -1.106   6.563   4.451  1.00 61.14           O
ATOM   1473 C3'   DC Z   5      -0.479   7.349   6.604  1.00 59.64           C
ATOM   1474 O3'   DC Z   5       0.317   6.356   7.247  1.00 60.13           O
ATOM   1475 C2'   DC Z   5       0.341   8.042   5.505  1.00 59.89           C
ATOM   1476 C1'   DC Z   5       0.221   7.013   4.398  1.00 60.27           C
ATOM   1477 N1    DC Z   5       0.497   7.549   3.053  1.00 60.86           N
ATOM   1478 C2    DC Z   5       1.804   7.549   2.577  1.00 61.26           C
ATOM   1479 O2    DC Z   5       2.713   7.101   3.279  1.00 61.98           O
ATOM   1480 N3    DC Z   5       2.053   8.041   1.350  1.00 62.30           N
ATOM   1481 C4    DC Z   5       1.059   8.525   0.601  1.00 62.23           C
ATOM   1482 N4    DC Z   5       1.352   9.003  -0.604  1.00 62.97           N
ATOM   1483 C5    DC Z   5      -0.282   8.541   1.069  1.00 62.78           C
ATOM   1484 C6    DC Z   5      -0.515   8.040   2.282  1.00 62.53           C
ATOM   1485  P    DG Z   6       0.043   5.979   8.807  1.00 56.97           P
ATOM   1486 OP1   DG Z   6      -0.341   7.186   9.576  1.00 57.23           O
ATOM   1487 OP2   DG Z   6       1.218   5.190   9.208  1.00 60.33           O
ATOM   1488 O5'   DG Z   6      -1.219   4.988   8.766  1.00 57.43           O
ATOM   1489 C5'   DG Z   6      -1.105   3.696   8.187  1.00 58.40           C
ATOM   1490 C4'   DG Z   6      -2.478   3.069   8.072  1.00 58.14           C
ATOM   1491 O4'   DG Z   6      -3.331   3.909   7.304  1.00 58.10           O
ATOM   1492 C3'   DG Z   6      -2.460   1.712   7.374  1.00 57.53           C
ATOM   1493 O3'   DG Z   6      -2.421   0.687   8.359  1.00 57.89           O
ATOM   1494 C2'   DG Z   6      -3.784   1.695   6.592  1.00 59.20           C
ATOM   1495 C1'   DG Z   6      -4.182   3.147   6.469  1.00 58.95           C
ATOM   1496 N9    DG Z   6      -4.077   3.739   5.134  1.00 59.85           N
ATOM   1497 C8    DG Z   6      -5.097   4.337   4.440  1.00 58.79           C
ATOM   1498 N7    DG Z   6      -4.730   4.810   3.294  1.00 60.86           N
ATOM   1499 C5    DG Z   6      -3.387   4.494   3.205  1.00 63.25           C
ATOM   1500 C6    DG Z   6      -2.448   4.753   2.170  1.00 61.43           C
ATOM   1501 O6    DG Z   6      -2.644   5.330   1.096  1.00 61.15           O
ATOM   1502 N1    DG Z   6      -1.183   4.264   2.480  1.00 62.11           N
ATOM   1503 C2    DG Z   6      -0.864   3.614   3.636  1.00 61.78           C
ATOM   1504 N2    DG Z   6       0.420   3.223   3.760  1.00 61.85           N
ATOM   1505 N3    DG Z   6      -1.726   3.372   4.612  1.00 61.08           N
ATOM   1506 C4    DG Z   6      -2.960   3.835   4.336  1.00 60.85           C
ATOM   1507  P    DC Z   7      -1.248  -0.374   8.425  1.00 62.85           P
ATOM   1508 OP1   DC Z   7      -1.698  -1.454   9.323  1.00 61.57           O
ATOM   1509 OP2   DC Z   7       0.006   0.340   8.703  1.00 63.03           O
ATOM   1510 O5'   DC Z   7      -1.164  -0.955   6.931  1.00 62.80           O
ATOM   1511 C5'   DC Z   7      -0.536  -2.212   6.693  1.00 64.12           C
ATOM   1512 C4'   DC Z   7       0.360  -2.153   5.477  1.00 62.77           C
ATOM   1513 O4'   DC Z   7      -0.429  -1.847   4.307  1.00 64.47           O
ATOM   1514 C3'   DC Z   7       1.477  -1.096   5.524  1.00 62.52           C
ATOM   1515 O3'   DC Z   7       2.659  -1.617   4.919  1.00 62.48           O
ATOM   1516 C2'   DC Z   7       0.904   0.022   4.645  1.00 62.85           C
ATOM   1517 C1'   DC Z   7       0.191  -0.810   3.595  1.00 63.19           C
ATOM   1518 N1    DC Z   7      -0.843  -0.066   2.847  1.00 64.25           N
ATOM   1519 C2    DC Z   7      -0.505   0.537   1.642  1.00 64.23           C
ATOM   1520 O2    DC Z   7       0.659   0.444   1.226  1.00 64.99           O
ATOM   1521 N3    DC Z   7      -1.440   1.223   0.953  1.00 65.24           N
ATOM   1522 C4    DC Z   7      -2.682   1.308   1.435  1.00 64.87           C
ATOM   1523 N4    DC Z   7      -3.578   1.992   0.731  1.00 65.56           N
ATOM   1524 C5    DC Z   7      -3.056   0.703   2.666  1.00 65.64           C
ATOM   1525 C6    DC Z   7      -2.120   0.024   3.327  1.00 65.29           C
ATOM   1526  P    DG Z   8       3.888  -2.174   5.806  1.00 56.86           P
ATOM   1527 OP1   DG Z   8       4.027  -1.373   7.044  1.00 57.01           O
ATOM   1528 OP2   DG Z   8       5.028  -2.303   4.876  1.00 60.47           O
ATOM   1529 O5'   DG Z   8       3.425  -3.657   6.209  1.00 57.32           O
ATOM   1530 C5'   DG Z   8       3.297  -4.670   5.216  1.00 57.21           C
ATOM   1531 C4'   DG Z   8       2.663  -5.899   5.805  1.00 56.20           C
ATOM   1532 O4'   DG Z   8       1.411  -5.548   6.409  1.00 55.78           O
ATOM   1533 C3'   DG Z   8       2.354  -6.978   4.772  1.00 54.72           C
ATOM   1534 O3'   DG Z   8       3.414  -7.930   4.771  1.00 54.99           O
ATOM   1535 C2'   DG Z   8       1.047  -7.604   5.284  1.00 55.93           C
ATOM   1536 C1'   DG Z   8       0.441  -6.546   6.173  1.00 56.40           C
ATOM   1537 N9    DG Z   8      -0.732  -5.858   5.648  1.00 57.75           N
ATOM   1538 C8    DG Z   8      -1.965  -5.743   6.274  1.00 56.28           C
ATOM   1539 N7    DG Z   8      -2.822  -5.046   5.597  1.00 59.76           N
ATOM   1540 C5    DG Z   8      -2.141  -4.671   4.457  1.00 62.43           C
ATOM   1541 C6    DG Z   8      -2.568  -3.901   3.343  1.00 60.51           C
ATOM   1542 O6    DG Z   8      -3.688  -3.371   3.157  1.00 60.27           O
ATOM   1543 N1    DG Z   8      -1.573  -3.752   2.392  1.00 61.51           N
ATOM   1544 C2    DG Z   8      -0.317  -4.286   2.501  1.00 60.94           C
ATOM   1545 N2    DG Z   8       0.520  -4.034   1.476  1.00 60.97           N
ATOM   1546 N3    DG Z   8       0.102  -5.002   3.534  1.00 59.94           N
ATOM   1547 C4    DG Z   8      -0.851  -5.157   4.462  1.00 59.35           C
ATOM   1548  P    DC Z   9       4.193  -8.264   3.421  1.00 59.99           P
ATOM   1549 OP1   DC Z   9       5.062  -9.413   3.696  1.00 58.28           O
ATOM   1550 OP2   DC Z   9       4.763  -7.015   2.882  1.00 60.06           O
ATOM   1551 O5'   DC Z   9       3.015  -8.737   2.441  1.00 60.60           O
ATOM   1552 C5'   DC Z   9       3.278  -9.655   1.385  1.00 63.36           C
ATOM   1553 C4'   DC Z   9       2.654  -9.193   0.090  1.00 61.76           C
ATOM   1554 O4'   DC Z   9       1.224  -9.075   0.243  1.00 63.82           O
ATOM   1555 C3'   DC Z   9       3.134  -7.828  -0.423  1.00 61.53           C
ATOM   1556 O3'   DC Z   9       3.249  -7.861  -1.836  1.00 62.01           O
ATOM   1557 C2'   DC Z   9       1.982  -6.898  -0.022  1.00 61.72           C
ATOM   1558 C1'   DC Z   9       0.800  -7.829  -0.235  1.00 62.03           C
ATOM   1559 N1    DC Z   9      -0.419  -7.429   0.493  1.00 62.65           N
ATOM   1560 C2    DC Z   9      -1.317  -6.570  -0.116  1.00 63.12           C
ATOM   1561 O2    DC Z   9      -1.083  -6.156  -1.249  1.00 64.09           O
ATOM   1562 N3    DC Z   9      -2.434  -6.204   0.549  1.00 64.35           N
ATOM   1563 C4    DC Z   9      -2.661  -6.675   1.780  1.00 64.27           C
ATOM   1564 N4    DC Z   9      -3.775  -6.290   2.404  1.00 65.09           N
ATOM   1565 C5    DC Z   9      -1.752  -7.553   2.424  1.00 64.91           C
ATOM   1566 C6    DC Z   9      -0.653  -7.911   1.748  1.00 64.62           C
ATOM   1567  P    DG Z  10       4.662  -8.148  -2.541  1.00 56.26           P
ATOM   1568 OP1   DG Z  10       5.767  -7.540  -1.752  1.00 56.11           O
ATOM   1569 OP2   DG Z  10       4.490  -7.782  -3.961  1.00 59.26           O
ATOM   1570 O5'   DG Z  10       4.797  -9.745  -2.459  1.00 57.42           O
ATOM   1571 C5'   DG Z  10       3.940 -10.583  -3.220  1.00 57.21           C
ATOM   1572 C4'   DG Z  10       4.173 -12.027  -2.871  1.00 56.62           C
ATOM   1573 O4'   DG Z  10       4.022 -12.193  -1.456  1.00 55.35           O
ATOM   1574 C3'   DG Z  10       3.183 -13.001  -3.518  1.00 54.42           C
ATOM   1575 O3'   DG Z  10       3.782 -13.550  -4.699  1.00 54.52           O
ATOM   1576 C2'   DG Z  10       2.973 -14.082  -2.455  1.00 54.54           C
ATOM   1577 C1'   DG Z  10       3.381 -13.427  -1.152  1.00 55.38           C
ATOM   1578 N9    DG Z  10       2.304 -13.111  -0.217  1.00 57.39           N
ATOM   1579 C8    DG Z  10       2.232 -13.511   1.093  1.00 55.59           C
ATOM   1580 N7    DG Z  10       1.174 -13.066   1.710  1.00 59.44           N
ATOM   1581 C5    DG Z  10       0.508 -12.326   0.746  1.00 61.99           C
ATOM   1582 C6    DG Z  10      -0.709 -11.595   0.837  1.00 60.60           C
ATOM   1583 O6    DG Z  10      -1.447 -11.462   1.820  1.00 60.39           O
ATOM   1584 N1    DG Z  10      -1.036 -10.980  -0.372  1.00 61.82           N
ATOM   1585 C2    DG Z  10      -0.292 -11.065  -1.511  1.00 60.93           C
ATOM   1586 N2    DG Z  10      -0.759 -10.413  -2.584  1.00 60.54           N
ATOM   1587 N3    DG Z  10       0.855 -11.739  -1.607  1.00 59.30           N
ATOM   1588 C4    DG Z  10       1.189 -12.340  -0.449  1.00 58.91           C
ATOM   1589  P    DC Z  11       3.174 -13.409  -6.166  1.00 57.71           P
ATOM   1590 OP1   DC Z  11       3.819 -14.447  -6.997  1.00 55.47           O
ATOM   1591 OP2   DC Z  11       3.262 -11.995  -6.553  1.00 56.99           O
ATOM   1592 O5'   DC Z  11       1.630 -13.777  -5.996  1.00 58.21           O
ATOM   1593 C5'   DC Z  11       0.884 -14.194  -7.147  1.00 60.25           C
ATOM   1594 C4'   DC Z  11      -0.533 -13.687  -7.089  1.00 58.85           C
ATOM   1595 O4'   DC Z  11      -1.198 -14.223  -5.919  1.00 60.28           O
ATOM   1596 C3'   DC Z  11      -0.684 -12.159  -7.006  1.00 58.83           C
ATOM   1597 O3'   DC Z  11      -1.820 -11.744  -7.759  1.00 58.62           O
ATOM   1598 C2'   DC Z  11      -0.965 -11.943  -5.506  1.00 58.47           C
ATOM   1599 C1'   DC Z  11      -1.802 -13.181  -5.211  1.00 58.46           C
ATOM   1600 N1    DC Z  11      -1.836 -13.531  -3.778  1.00 59.78           N
ATOM   1601 C2    DC Z  11      -2.874 -13.042  -2.991  1.00 60.05           C
ATOM   1602 O2    DC Z  11      -3.738 -12.322  -3.501  1.00 60.96           O
ATOM   1603 N3    DC Z  11      -2.902 -13.359  -1.672  1.00 60.92           N
ATOM   1604 C4    DC Z  11      -1.951 -14.136  -1.156  1.00 61.29           C
ATOM   1605 N4    DC Z  11      -2.012 -14.419   0.140  1.00 62.06           N
ATOM   1606 C5    DC Z  11      -0.880 -14.642  -1.945  1.00 61.86           C
ATOM   1607 C6    DC Z  11      -0.867 -14.322  -3.237  1.00 61.37           C
ATOM   1608  P    DG Z  12      -1.671 -11.097  -9.241  1.00 55.05           P
ATOM   1609 OP1   DG Z  12      -0.393 -10.349  -9.353  1.00 54.86           O
ATOM   1610 OP2   DG Z  12      -2.946 -10.410  -9.515  1.00 57.24           O
ATOM   1611 O5'   DG Z  12      -1.587 -12.369 -10.190  1.00 56.19           O
ATOM   1612 C5'   DG Z  12      -2.708 -13.238 -10.334  1.00 56.25           C
ATOM   1613 C4'   DG Z  12      -2.312 -14.474 -11.115  1.00 55.54           C
ATOM   1614 O4'   DG Z  12      -1.185 -15.086 -10.490  1.00 53.46           O
ATOM   1615 C3'   DG Z  12      -3.402 -15.541 -11.166  1.00 53.03           C
ATOM   1616 O3'   DG Z  12      -4.107 -15.420 -12.405  1.00 52.00           O
ATOM   1617 C2'   DG Z  12      -2.628 -16.869 -11.099  1.00 52.36           C
ATOM   1618 C1'   DG Z  12      -1.282 -16.501 -10.521  1.00 52.90           C
ATOM   1619 N9    DG Z  12      -1.015 -16.961  -9.156  1.00 54.57           N
ATOM   1620 C8    DG Z  12       0.083 -17.677  -8.747  1.00 52.85           C
ATOM   1621 N7    DG Z  12       0.088 -17.930  -7.480  1.00 56.78           N
ATOM   1622 C5    DG Z  12      -1.076 -17.352  -7.007  1.00 59.07           C
ATOM   1623 C6    DG Z  12      -1.608 -17.301  -5.692  1.00 58.00           C
ATOM   1624 O6    DG Z  12      -1.121 -17.772  -4.654  1.00 57.71           O
ATOM   1625 N1    DG Z  12      -2.815 -16.606  -5.636  1.00 59.20           N
ATOM   1626 C2    DG Z  12      -3.428 -16.043  -6.720  1.00 58.17           C
ATOM   1627 N2    DG Z  12      -4.592 -15.410  -6.486  1.00 57.70           N
ATOM   1628 N3    DG Z  12      -2.947 -16.079  -7.960  1.00 56.11           N
ATOM   1629 C4    DG Z  12      -1.777 -16.742  -8.026  1.00 56.23           C
ATOM   1630  P    DC Z  13      -5.689 -15.152 -12.476  1.00 57.72           P
ATOM   1631 OP1   DC Z  13      -6.099 -15.367 -13.883  1.00 55.04           O
ATOM   1632 OP2   DC Z  13      -5.980 -13.862 -11.817  1.00 55.90           O
ATOM   1633 O5'   DC Z  13      -6.321 -16.324 -11.579  1.00 57.53           O
ATOM   1634 C5'   DC Z  13      -7.696 -16.684 -11.740  1.00 58.53           C
ATOM   1635 C4'   DC Z  13      -8.348 -16.909 -10.389  1.00 58.06           C
ATOM   1636 O4'   DC Z  13      -7.665 -17.965  -9.684  1.00 58.35           O
ATOM   1637 C3'   DC Z  13      -8.368 -15.698  -9.446  1.00 57.61           C
ATOM   1638 O3'   DC Z  13      -9.591 -15.663  -8.727  1.00 56.89           O
ATOM   1639 C2'   DC Z  13      -7.207 -16.013  -8.489  1.00 56.33           C
ATOM   1640 C1'   DC Z  13      -7.352 -17.526  -8.386  1.00 56.31           C
ATOM   1641 N1    DC Z  13      -6.116 -18.198  -7.941  1.00 58.13           N
ATOM   1642 C2    DC Z  13      -5.927 -18.426  -6.576  1.00 57.87           C
ATOM   1643 O2    DC Z  13      -6.797 -18.045  -5.774  1.00 58.46           O
ATOM   1644 N3    DC Z  13      -4.796 -19.033  -6.158  1.00 58.34           N
ATOM   1645 C4    DC Z  13      -3.879 -19.417  -7.053  1.00 58.57           C
ATOM   1646 N4    DC Z  13      -2.777 -20.011  -6.606  1.00 59.05           N
ATOM   1647 C5    DC Z  13      -4.054 -19.200  -8.447  1.00 59.06           C
ATOM   1648 C6    DC Z  13      -5.180 -18.593  -8.839  1.00 58.66           C
ATOM   1649  P    DG Z  14     -10.845 -14.728  -9.231  1.00 53.37           P
ATOM   1650 OP1   DG Z  14     -10.329 -13.464  -9.832  1.00 53.22           O
ATOM   1651 OP2   DG Z  14     -11.805 -14.665  -8.112  1.00 55.12           O
ATOM   1652 O5'   DG Z  14     -11.504 -15.602 -10.385  1.00 54.06           O
ATOM   1653 C5'   DG Z  14     -12.143 -16.841 -10.072  1.00 53.76           C
ATOM   1654 C4'   DG Z  14     -12.522 -17.547 -11.349  1.00 54.01           C
ATOM   1655 O4'   DG Z  14     -11.353 -17.731 -12.149  1.00 51.73           O
ATOM   1656 C3'   DG Z  14     -13.117 -18.938 -11.127  1.00 51.70           C
ATOM   1657 O3'   DG Z  14     -14.543 -18.843 -11.198  1.00 50.44           O
ATOM   1658 C2'   DG Z  14     -12.546 -19.772 -12.278  1.00 50.76           C
ATOM   1659 C1'   DG Z  14     -11.365 -18.992 -12.797  1.00 51.40           C
ATOM   1660 N9    DG Z  14     -10.046 -19.571 -12.584  1.00 52.68           N
ATOM   1661 C8    DG Z  14      -9.088 -19.763 -13.549  1.00 50.75           C
ATOM   1662 N7    DG Z  14      -7.982 -20.269 -13.091  1.00 54.30           N
ATOM   1663 C5    DG Z  14      -8.211 -20.420 -11.736  1.00 56.83           C
ATOM   1664 C6    DG Z  14      -7.373 -20.924 -10.720  1.00 55.41           C
ATOM   1665 O6    DG Z  14      -6.207 -21.341 -10.825  1.00 54.68           O
ATOM   1666 N1    DG Z  14      -7.990 -20.908  -9.469  1.00 56.60           N
ATOM   1667 C2    DG Z  14      -9.263 -20.462  -9.233  1.00 55.51           C
ATOM   1668 N2    DG Z  14      -9.698 -20.519  -7.976  1.00 54.98           N
ATOM   1669 N3    DG Z  14     -10.068 -19.986 -10.186  1.00 53.45           N
ATOM   1670 C4    DG Z  14      -9.485 -19.990 -11.402  1.00 53.97           C
ATOM   1671  P    DC Z  15     -15.536 -19.581 -10.193  1.00 59.01           P
ATOM   1672 OP1   DC Z  15     -16.862 -19.741 -10.864  1.00 56.76           O
ATOM   1673 OP2   DC Z  15     -15.475 -18.925  -8.881  1.00 57.09           O
ATOM   1674 O5'   DC Z  15     -14.847 -21.015 -10.058  1.00 58.28           O
ATOM   1675 C5'   DC Z  15     -15.615 -22.108  -9.570  1.00 58.19           C
ATOM   1676 C4'   DC Z  15     -14.780 -22.963  -8.643  1.00 57.96           C
ATOM   1677 O4'   DC Z  15     -13.703 -23.586  -9.366  1.00 57.54           O
ATOM   1678 C3'   DC Z  15     -14.143 -22.230  -7.454  1.00 57.14           C
ATOM   1679 O3'   DC Z  15     -14.243 -23.034  -6.279  1.00 55.78           O
ATOM   1680 C2'   DC Z  15     -12.677 -22.117  -7.893  1.00 55.07           C
ATOM   1681 C1'   DC Z  15     -12.513 -23.438  -8.632  1.00 55.40           C
ATOM   1682 N1    DC Z  15     -11.364 -23.479  -9.555  1.00 57.21           N
ATOM   1683 C2    DC Z  15     -10.127 -23.898  -9.064  1.00 56.93           C
ATOM   1684 O2    DC Z  15     -10.021 -24.223  -7.883  1.00 57.02           O
ATOM   1685 N3    DC Z  15      -9.065 -23.937  -9.899  1.00 56.84           N
ATOM   1686 C4    DC Z  15      -9.205 -23.572 -11.170  1.00 57.02           C
ATOM   1687 N4    DC Z  15      -8.138 -23.618 -11.970  1.00 57.31           N
ATOM   1688 C5    DC Z  15     -10.455 -23.139 -11.690  1.00 57.40           C
ATOM   1689 C6    DC Z  15     -11.493 -23.109 -10.859  1.00 57.47           C
ATOM   1690  P    DG Z  16     -15.508 -22.758  -5.244  1.00 52.47           P
ATOM   1691 OP1   DG Z  16     -15.612 -21.289  -5.009  1.00 50.92           O
ATOM   1692 OP2   DG Z  16     -15.312 -23.658  -4.083  1.00 53.47           O
ATOM   1693 O5'   DG Z  16     -16.795 -23.251  -6.027  1.00 52.53           O
ATOM   1694 C5'   DG Z  16     -17.080 -24.648  -6.192  1.00 53.97           C
ATOM   1695 C4'   DG Z  16     -18.308 -24.815  -7.036  1.00 55.62           C
ATOM   1696 O4'   DG Z  16     -18.025 -24.373  -8.371  1.00 52.95           O
ATOM   1697 C3'   DG Z  16     -18.808 -26.252  -7.156  1.00 54.55           C
ATOM   1698 O3'   DG Z  16     -20.229 -26.291  -7.209  1.00 50.83           O
ATOM   1699 C2'   DG Z  16     -18.245 -26.696  -8.510  1.00 51.27           C
ATOM   1700 C1'   DG Z  16     -18.262 -25.425  -9.305  1.00 52.31           C
ATOM   1701 N9    DG Z  16     -17.240 -25.339 -10.343  1.00 52.91           N
ATOM   1702 C8    DG Z  16     -17.395 -24.819 -11.601  1.00 50.52           C
ATOM   1703 N7    DG Z  16     -16.301 -24.847 -12.318  1.00 53.61           N
ATOM   1704 C5    DG Z  16     -15.367 -25.441 -11.477  1.00 56.14           C
ATOM   1705 C6    DG Z  16     -13.995 -25.742 -11.707  1.00 54.34           C
ATOM   1706 O6    DG Z  16     -13.337 -25.538 -12.740  1.00 52.71           O
ATOM   1707 N1    DG Z  16     -13.403 -26.329 -10.597  1.00 54.81           N
ATOM   1708 C2    DG Z  16     -14.042 -26.601  -9.416  1.00 54.27           C
ATOM   1709 N2    DG Z  16     -13.305 -27.176  -8.457  1.00 53.79           N
ATOM   1710 N3    DG Z  16     -15.317 -26.321  -9.184  1.00 53.50           N
ATOM   1711 C4    DG Z  16     -15.918 -25.738 -10.252  1.00 54.81           C
ENDMDL                                                                          
END                                                                             
