# Supplementary material for: Control of Gene Expression by Proteins That Bind Many Alternative Nucleic Acid Structures Through the Same Domain
Source: Int J Mol Sci. 2025 Dec 26;27(1):272. doi: 10.3390/ijms27010272 (PMC12785367; doi:10.3390/ijms27010272)
Supplement: Supplementary file 1 [file ijms-27-00272-s001.zip › Figure-2I-KLF4-445-484x1-rtel21x1-Znx2-Kx3-S528133945-model-0.pdb]

TITLE fold_klf4_445_48412_rtel21x1_znx2_kx3_s528133945_model_0.cif              
MODEL 1                                                                         
ATOM      1  N   SER A   1      10.869  -6.440   9.218  1.00 62.58           N
ATOM      2 CA   SER A   1      11.412  -5.495   8.243  1.00 67.30           C
ATOM      3  C   SER A   1      11.234  -4.052   8.705  1.00 68.15           C
ATOM      4  O   SER A   1      11.088  -3.133   7.895  1.00 65.41           O
ATOM      5 CB   SER A   1      10.746  -5.699   6.892  1.00 64.50           C
ATOM      6 OG   SER A   1      10.927  -7.024   6.445  1.00 59.68           O
ATOM      7  N   HIS A   2      11.249  -3.894  10.002  1.00 70.53           N
ATOM      8 CA   HIS A   2      11.085  -2.591  10.626  1.00 72.96           C
ATOM      9  C   HIS A   2      12.221  -1.625  10.295  1.00 74.33           C
ATOM     10  O   HIS A   2      11.972  -0.461   9.976  1.00 71.60           O
ATOM     11 CB   HIS A   2      10.950  -2.764  12.146  1.00 69.10           C
ATOM     12 CG   HIS A   2      11.362  -4.127  12.615  1.00 65.13           C
ATOM     13 ND1  HIS A   2      12.646  -4.595  12.543  1.00 58.76           N
ATOM     14 CD2  HIS A   2      10.623  -5.140  13.134  1.00 57.07           C
ATOM     15 CE1  HIS A   2      12.693  -5.837  13.012  1.00 58.20           C
ATOM     16 NE2  HIS A   2      11.482  -6.186  13.372  1.00 58.30           N
ATOM     17  N   LEU A   3      13.453  -2.108  10.360  1.00 73.20           N
ATOM     18 CA   LEU A   3      14.610  -1.266  10.089  1.00 74.59           C
ATOM     19  C   LEU A   3      14.682  -0.807   8.642  1.00 74.12           C
ATOM     20  O   LEU A   3      14.976   0.353   8.366  1.00 72.34           O
ATOM     21 CB   LEU A   3      15.902  -1.999  10.455  1.00 74.04           C
ATOM     22 CG   LEU A   3      16.374  -1.864  11.906  1.00 70.55           C
ATOM     23 CD1  LEU A   3      15.436  -2.579  12.840  1.00 67.93           C
ATOM     24 CD2  LEU A   3      17.787  -2.408  12.046  1.00 67.02           C
ATOM     25  N   LYS A   4      14.406  -1.708   7.714  1.00 78.33           N
ATOM     26 CA   LYS A   4      14.450  -1.383   6.296  1.00 76.19           C
ATOM     27  C   LYS A   4      13.466  -0.275   5.946  1.00 74.80           C
ATOM     28  O   LYS A   4      13.801   0.669   5.225  1.00 73.90           O
ATOM     29 CB   LYS A   4      14.148  -2.632   5.466  1.00 74.80           C
ATOM     30 CG   LYS A   4      15.127  -3.767   5.702  1.00 69.48           C
ATOM     31 CD   LYS A   4      14.537  -5.103   5.283  1.00 66.57           C
ATOM     32 CE   LYS A   4      15.397  -6.256   5.754  1.00 60.20           C
ATOM     33 NZ   LYS A   4      14.716  -7.571   5.583  1.00 55.93           N
ATOM     34  N   ALA A   5      12.262  -0.401   6.464  1.00 72.65           N
ATOM     35 CA   ALA A   5      11.240   0.602   6.214  1.00 72.18           C
ATOM     36  C   ALA A   5      11.639   1.941   6.822  1.00 72.45           C
ATOM     37  O   ALA A   5      11.466   2.997   6.201  1.00 70.77           O
ATOM     38 CB   ALA A   5       9.905   0.146   6.785  1.00 69.56           C
ATOM     39  N   HIS A   6      12.190   1.903   8.011  1.00 74.37           N
ATOM     40 CA   HIS A   6      12.614   3.123   8.681  1.00 76.60           C
ATOM     41  C   HIS A   6      13.785   3.768   7.963  1.00 77.82           C
ATOM     42  O   HIS A   6      13.866   4.995   7.868  1.00 77.61           O
ATOM     43 CB   HIS A   6      12.997   2.829  10.128  1.00 77.49           C
ATOM     44 CG   HIS A   6      13.446   4.044  10.890  1.00 76.96           C
ATOM     45 ND1  HIS A   6      12.579   5.041  11.251  1.00 73.71           N
ATOM     46 CD2  HIS A   6      14.669   4.429  11.320  1.00 73.31           C
ATOM     47 CE1  HIS A   6      13.253   5.995  11.881  1.00 74.77           C
ATOM     48 NE2  HIS A   6      14.525   5.657  11.937  1.00 74.23           N
ATOM     49  N   LEU A   7      14.693   2.962   7.445  1.00 79.47           N
ATOM     50 CA   LEU A   7      15.856   3.464   6.730  1.00 78.88           C
ATOM     51  C   LEU A   7      15.440   4.314   5.538  1.00 78.01           C
ATOM     52  O   LEU A   7      16.065   5.339   5.249  1.00 76.53           O
ATOM     53 CB   LEU A   7      16.726   2.296   6.252  1.00 78.56           C
ATOM     54 CG   LEU A   7      18.082   2.666   5.661  1.00 74.20           C
ATOM     55 CD1  LEU A   7      18.968   3.270   6.732  1.00 70.58           C
ATOM     56 CD2  LEU A   7      18.737   1.437   5.056  1.00 69.17           C
ATOM     57  N   ARG A   8      14.396   3.902   4.853  1.00 78.97           N
ATOM     58 CA   ARG A   8      13.895   4.632   3.693  1.00 78.21           C
ATOM     59  C   ARG A   8      13.466   6.056   4.042  1.00 78.68           C
ATOM     60  O   ARG A   8      13.541   6.949   3.203  1.00 76.81           O
ATOM     61 CB   ARG A   8      12.716   3.887   3.069  1.00 75.43           C
ATOM     62 CG   ARG A   8      13.115   2.633   2.314  1.00 70.94           C
ATOM     63 CD   ARG A   8      13.695   2.953   0.959  1.00 68.36           C
ATOM     64 NE   ARG A   8      14.115   1.772   0.216  1.00 65.08           N
ATOM     65 CZ   ARG A   8      13.283   0.963  -0.412  1.00 61.53           C
ATOM     66 NH1  ARG A   8      11.976   1.181  -0.411  1.00 57.26           N
ATOM     67 NH2  ARG A   8      13.761  -0.090  -1.053  1.00 56.40           N
ATOM     68  N   THR A   9      13.035   6.258   5.259  1.00 78.51           N
ATOM     69 CA   THR A   9      12.597   7.577   5.677  1.00 77.85           C
ATOM     70  C   THR A   9      13.775   8.550   5.783  1.00 79.17           C
ATOM     71  O   THR A   9      13.595   9.761   5.685  1.00 77.46           O
ATOM     72 CB   THR A   9      11.864   7.543   7.033  1.00 74.99           C
ATOM     73 OG1  THR A   9      12.792   7.213   8.073  1.00 70.02           O
ATOM     74 CG2  THR A   9      10.745   6.515   7.019  1.00 68.22           C
ATOM     75  N   HIS A  10      14.976   8.006   5.964  1.00 81.73           N
ATOM     76 CA   HIS A  10      16.162   8.828   6.095  1.00 82.47           C
ATOM     77  C   HIS A  10      16.938   8.983   4.791  1.00 82.95           C
ATOM     78  O   HIS A  10      17.465  10.052   4.504  1.00 79.37           O
ATOM     79 CB   HIS A  10      17.086   8.254   7.166  1.00 82.27           C
ATOM     80 CG   HIS A  10      16.609   8.466   8.567  1.00 81.37           C
ATOM     81 ND1  HIS A  10      16.547   9.712   9.147  1.00 76.25           N
ATOM     82 CD2  HIS A  10      16.170   7.600   9.497  1.00 76.84           C
ATOM     83 CE1  HIS A  10      16.084   9.593  10.385  1.00 77.77           C
ATOM     84 NE2  HIS A  10      15.847   8.322  10.627  1.00 77.72           N
ATOM     85  N   THR A  11      17.023   7.928   4.011  1.00 84.16           N
ATOM     86 CA   THR A  11      17.778   7.965   2.769  1.00 83.44           C
ATOM     87  C   THR A  11      17.047   8.723   1.670  1.00 83.27           C
ATOM     88  O   THR A  11      17.673   9.288   0.771  1.00 79.56           O
ATOM     89 CB   THR A  11      18.076   6.547   2.260  1.00 81.42           C
ATOM     90 OG1  THR A  11      16.853   5.899   1.914  1.00 75.85           O
ATOM     91 CG2  THR A  11      18.796   5.733   3.319  1.00 73.79           C
ATOM     92  N   GLY A  12      15.724   8.722   1.733  1.00 83.31           N
ATOM     93 CA   GLY A  12      14.937   9.382   0.713  1.00 82.27           C
ATOM     94  C   GLY A  12      14.973   8.634  -0.604  1.00 84.08           C
ATOM     95  O   GLY A  12      14.621   9.184  -1.651  1.00 81.18           O
ATOM     96  N   GLU A  13      15.407   7.394  -0.569  1.00 84.71           N
ATOM     97 CA   GLU A  13      15.502   6.572  -1.766  1.00 85.24           C
ATOM     98  C   GLU A  13      14.139   6.287  -2.377  1.00 86.49           C
ATOM     99  O   GLU A  13      13.222   5.839  -1.689  1.00 84.53           O
ATOM    100 CB   GLU A  13      16.210   5.251  -1.455  1.00 82.63           C
ATOM    101 CG   GLU A  13      16.311   4.309  -2.644  1.00 73.74           C
ATOM    102 CD   GLU A  13      16.935   2.973  -2.281  1.00 69.79           C
ATOM    103 OE1  GLU A  13      16.611   2.444  -1.202  1.00 64.49           O
ATOM    104 OE2  GLU A  13      17.744   2.465  -3.078  1.00 64.46           O
ATOM    105  N   LYS A  14      14.015   6.538  -3.676  1.00 89.15           N
ATOM    106 CA   LYS A  14      12.780   6.277  -4.406  1.00 90.17           C
ATOM    107  C   LYS A  14      13.149   5.589  -5.721  1.00 91.18           C
ATOM    108  O   LYS A  14      13.213   6.233  -6.775  1.00 89.91           O
ATOM    109 CB   LYS A  14      12.028   7.580  -4.675  1.00 88.42           C
ATOM    110 CG   LYS A  14      11.498   8.240  -3.419  1.00 86.21           C
ATOM    111 CD   LYS A  14      10.714   9.493  -3.752  1.00 82.95           C
ATOM    112 CE   LYS A  14      10.110  10.112  -2.499  1.00 79.20           C
ATOM    113 NZ   LYS A  14       9.308  11.324  -2.814  1.00 73.04           N
ATOM    114  N   PRO A  15      13.416   4.288  -5.652  1.00 89.84           N
ATOM    115 CA   PRO A  15      13.849   3.514  -6.816  1.00 90.00           C
ATOM    116  C   PRO A  15      12.768   3.163  -7.821  1.00 91.83           C
ATOM    117  O   PRO A  15      13.077   2.648  -8.896  1.00 90.55           O
ATOM    118 CB   PRO A  15      14.432   2.253  -6.171  1.00 87.69           C
ATOM    119 CG   PRO A  15      13.586   2.064  -4.971  1.00 85.25           C
ATOM    120 CD   PRO A  15      13.375   3.466  -4.435  1.00 87.56           C
ATOM    121  N   TYR A  16      11.511   3.428  -7.502  1.00 92.59           N
ATOM    122 CA   TYR A  16      10.420   3.079  -8.403  1.00 93.46           C
ATOM    123  C   TYR A  16       9.931   4.291  -9.166  1.00 94.37           C
ATOM    124  O   TYR A  16       9.162   5.098  -8.647  1.00 93.54           O
ATOM    125 CB   TYR A  16       9.289   2.418  -7.603  1.00 92.77           C
ATOM    126 CG   TYR A  16       9.778   1.254  -6.792  1.00 91.91           C
ATOM    127 CD1  TYR A  16      10.172   1.417  -5.466  1.00 89.67           C
ATOM    128 CD2  TYR A  16       9.896  -0.012  -7.355  1.00 89.67           C
ATOM    129 CE1  TYR A  16      10.662   0.358  -4.723  1.00 88.46           C
ATOM    130 CE2  TYR A  16      10.389  -1.081  -6.624  1.00 88.21           C
ATOM    131 CZ   TYR A  16      10.770  -0.886  -5.308  1.00 88.68           C
ATOM    132 OH   TYR A  16      11.262  -1.944  -4.570  1.00 86.75           O
ATOM    133  N   HIS A  17      10.390   4.416 -10.411  1.00 95.50           N
ATOM    134 CA   HIS A  17      10.058   5.548 -11.263  1.00 96.38           C
ATOM    135  C   HIS A  17       8.950   5.224 -12.249  1.00 96.93           C
ATOM    136  O   HIS A  17       8.937   4.150 -12.853  1.00 95.83           O
ATOM    137 CB   HIS A  17      11.295   6.001 -12.045  1.00 95.44           C
ATOM    138 CG   HIS A  17      12.413   6.473 -11.177  1.00 92.79           C
ATOM    139 ND1  HIS A  17      12.871   5.776 -10.082  1.00 82.29           N
ATOM    140 CD2  HIS A  17      13.196   7.576 -11.257  1.00 83.71           C
ATOM    141 CE1  HIS A  17      13.869   6.428  -9.517  1.00 83.64           C
ATOM    142 NE2  HIS A  17      14.094   7.520 -10.217  1.00 85.38           N
ATOM    143  N   CYS A  18       8.041   6.162 -12.441  1.00 97.58           N
ATOM    144 CA   CYS A  18       6.982   5.984 -13.413  1.00 97.79           C
ATOM    145  C   CYS A  18       7.539   6.264 -14.796  1.00 97.54           C
ATOM    146  O   CYS A  18       8.203   7.280 -15.003  1.00 96.52           O
ATOM    147 CB   CYS A  18       5.824   6.938 -13.119  1.00 97.56           C
ATOM    148 SG   CYS A  18       4.423   6.742 -14.240  1.00 97.12           S
ATOM    149  N   ASP A  19       7.295   5.370 -15.738  1.00 96.85           N
ATOM    150 CA   ASP A  19       7.820   5.538 -17.090  1.00 96.45           C
ATOM    151  C   ASP A  19       6.776   6.084 -18.065  1.00 96.83           C
ATOM    152  O   ASP A  19       6.980   6.051 -19.278  1.00 95.11           O
ATOM    153 CB   ASP A  19       8.396   4.214 -17.614  1.00 94.41           C
ATOM    154 CG   ASP A  19       7.373   3.098 -17.683  1.00 90.58           C
ATOM    155 OD1  ASP A  19       6.183   3.349 -17.428  1.00 87.24           O
ATOM    156 OD2  ASP A  19       7.775   1.964 -17.996  1.00 85.93           O
ATOM    157  N   TRP A  20       5.688   6.579 -17.543  1.00 97.46           N
ATOM    158 CA   TRP A  20       4.655   7.176 -18.374  1.00 97.63           C
ATOM    159  C   TRP A  20       5.227   8.464 -18.964  1.00 97.77           C
ATOM    160  O   TRP A  20       5.770   9.295 -18.237  1.00 96.81           O
ATOM    161 CB   TRP A  20       3.409   7.489 -17.543  1.00 97.32           C
ATOM    162 CG   TRP A  20       2.217   7.857 -18.357  1.00 96.71           C
ATOM    163 CD1  TRP A  20       1.897   9.094 -18.857  1.00 94.40           C
ATOM    164 CD2  TRP A  20       1.156   6.983 -18.779  1.00 95.57           C
ATOM    165 NE1  TRP A  20       0.718   9.047 -19.560  1.00 93.97           N
ATOM    166 CE2  TRP A  20       0.240   7.761 -19.529  1.00 95.09           C
ATOM    167 CE3  TRP A  20       0.904   5.620 -18.596  1.00 93.84           C
ATOM    168 CZ2  TRP A  20      -0.919   7.216 -20.089  1.00 92.42           C
ATOM    169 CZ3  TRP A  20      -0.248   5.087 -19.158  1.00 90.42           C
ATOM    170 CH2  TRP A  20      -1.138   5.875 -19.886  1.00 90.74           C
ATOM    171  N   ASP A  21       5.121   8.633 -20.273  1.00 96.46           N
ATOM    172 CA   ASP A  21       5.688   9.792 -20.939  1.00 96.75           C
ATOM    173  C   ASP A  21       5.176  11.108 -20.355  1.00 96.81           C
ATOM    174  O   ASP A  21       3.975  11.354 -20.300  1.00 95.44           O
ATOM    175 CB   ASP A  21       5.387   9.734 -22.437  1.00 95.96           C
ATOM    176 CG   ASP A  21       6.641   9.700 -23.280  1.00 89.93           C
ATOM    177 OD1  ASP A  21       7.337  10.732 -23.352  1.00 86.28           O
ATOM    178 OD2  ASP A  21       6.934   8.634 -23.855  1.00 85.32           O
ATOM    179  N   GLY A  22       6.121  11.927 -19.903  1.00 96.34           N
ATOM    180 CA   GLY A  22       5.763  13.205 -19.324  1.00 95.98           C
ATOM    181  C   GLY A  22       5.501  13.168 -17.835  1.00 96.29           C
ATOM    182  O   GLY A  22       5.232  14.204 -17.233  1.00 93.70           O
ATOM    183  N   CYS A  23       5.596  12.002 -17.235  1.00 97.29           N
ATOM    184 CA   CYS A  23       5.366  11.861 -15.804  1.00 97.37           C
ATOM    185  C   CYS A  23       6.687  11.653 -15.071  1.00 97.08           C
ATOM    186  O   CYS A  23       7.472  10.788 -15.440  1.00 94.58           O
ATOM    187 CB   CYS A  23       4.422  10.692 -15.527  1.00 96.83           C
ATOM    188 SG   CYS A  23       3.982  10.527 -13.785  1.00 96.43           S
ATOM    189  N   GLY A  24       6.922  12.445 -14.055  1.00 96.17           N
ATOM    190 CA   GLY A  24       8.156  12.335 -13.300  1.00 95.38           C
ATOM    191  C   GLY A  24       8.002  11.776 -11.894  1.00 95.71           C
ATOM    192  O   GLY A  24       8.898  11.920 -11.076  1.00 93.32           O
ATOM    193  N   TRP A  25       6.877  11.151 -11.607  1.00 96.83           N
ATOM    194 CA   TRP A  25       6.635  10.591 -10.283  1.00 96.76           C
ATOM    195  C   TRP A  25       7.532   9.397  -9.982  1.00 96.95           C
ATOM    196  O   TRP A  25       7.829   8.587 -10.860  1.00 95.74           O
ATOM    197 CB   TRP A  25       5.169  10.173 -10.135  1.00 95.96           C
ATOM    198 CG   TRP A  25       4.248  11.306  -9.840  1.00 94.71           C
ATOM    199 CD1  TRP A  25       3.645  12.128 -10.750  1.00 92.00           C
ATOM    200 CD2  TRP A  25       3.810  11.747  -8.551  1.00 92.39           C
ATOM    201 NE1  TRP A  25       2.864  13.056 -10.099  1.00 90.81           N
ATOM    202 CE2  TRP A  25       2.947  12.844  -8.749  1.00 91.50           C
ATOM    203 CE3  TRP A  25       4.069  11.313  -7.245  1.00 90.22           C
ATOM    204 CZ2  TRP A  25       2.329  13.511  -7.685  1.00 88.77           C
ATOM    205 CZ3  TRP A  25       3.460  11.983  -6.182  1.00 88.29           C
ATOM    206 CH2  TRP A  25       2.601  13.064  -6.414  1.00 88.42           C
ATOM    207  N   LYS A  26       7.951   9.294  -8.734  1.00 96.15           N
ATOM    208 CA   LYS A  26       8.750   8.172  -8.287  1.00 95.31           C
ATOM    209  C   LYS A  26       8.415   7.877  -6.837  1.00 94.50           C
ATOM    210  O   LYS A  26       8.016   8.773  -6.089  1.00 93.03           O
ATOM    211 CB   LYS A  26      10.251   8.459  -8.447  1.00 93.97           C
ATOM    212 CG   LYS A  26      10.746   9.671  -7.695  1.00 90.50           C
ATOM    213 CD   LYS A  26      12.232   9.870  -7.942  1.00 88.67           C
ATOM    214 CE   LYS A  26      12.783  11.058  -7.173  1.00 81.44           C
ATOM    215 NZ   LYS A  26      14.242  11.216  -7.391  1.00 75.12           N
ATOM    216  N   PHE A  27       8.577   6.619  -6.429  1.00 93.79           N
ATOM    217 CA   PHE A  27       8.155   6.193  -5.103  1.00 93.11           C
ATOM    218  C   PHE A  27       9.163   5.297  -4.398  1.00 92.44           C
ATOM    219  O   PHE A  27      10.021   4.679  -5.031  1.00 91.17           O
ATOM    220 CB   PHE A  27       6.815   5.457  -5.195  1.00 93.54           C
ATOM    221 CG   PHE A  27       5.768   6.225  -5.945  1.00 93.95           C
ATOM    222 CD1  PHE A  27       5.685   6.140  -7.329  1.00 93.00           C
ATOM    223 CD2  PHE A  27       4.873   7.043  -5.270  1.00 93.15           C
ATOM    224 CE1  PHE A  27       4.726   6.873  -8.035  1.00 92.88           C
ATOM    225 CE2  PHE A  27       3.916   7.770  -5.965  1.00 92.93           C
ATOM    226 CZ   PHE A  27       3.840   7.679  -7.344  1.00 93.24           C
ATOM    227  N   ALA A  28       9.037   5.243  -3.070  1.00 88.42           N
ATOM    228 CA   ALA A  28       9.909   4.418  -2.255  1.00 87.11           C
ATOM    229  C   ALA A  28       9.436   2.970  -2.216  1.00 88.23           C
ATOM    230  O   ALA A  28      10.228   2.058  -1.964  1.00 86.46           O
ATOM    231 CB   ALA A  28       9.986   4.976  -0.838  1.00 84.75           C
ATOM    232  N   ARG A  29       8.153   2.752  -2.460  1.00 85.10           N
ATOM    233 CA   ARG A  29       7.581   1.407  -2.439  1.00 85.17           C
ATOM    234  C   ARG A  29       6.955   1.042  -3.788  1.00 86.70           C
ATOM    235  O   ARG A  29       6.359   1.899  -4.447  1.00 85.82           O
ATOM    236 CB   ARG A  29       6.513   1.307  -1.343  1.00 82.50           C
ATOM    237 CG   ARG A  29       7.018   1.556   0.062  1.00 77.62           C
ATOM    238 CD   ARG A  29       5.873   1.440   1.061  1.00 75.66           C
ATOM    239 NE   ARG A  29       5.277   0.112   1.032  1.00 72.41           N
ATOM    240 CZ   ARG A  29       5.554  -0.871   1.877  1.00 69.54           C
ATOM    241 NH1  ARG A  29       6.421  -0.678   2.855  1.00 64.95           N
ATOM    242 NH2  ARG A  29       4.959  -2.050   1.758  1.00 63.49           N
ATOM    243  N   SER A  30       7.101  -0.209  -4.165  1.00 87.05           N
ATOM    244 CA   SER A  30       6.577  -0.680  -5.437  1.00 87.30           C
ATOM    245  C   SER A  30       5.058  -0.576  -5.518  1.00 88.44           C
ATOM    246  O   SER A  30       4.509  -0.303  -6.588  1.00 87.97           O
ATOM    247 CB   SER A  30       7.003  -2.128  -5.688  1.00 85.67           C
ATOM    248 OG   SER A  30       6.495  -2.987  -4.695  1.00 80.02           O
ATOM    249  N   ASP A  31       4.393  -0.785  -4.406  1.00 85.86           N
ATOM    250 CA   ASP A  31       2.939  -0.722  -4.396  1.00 85.24           C
ATOM    251  C   ASP A  31       2.440   0.698  -4.653  1.00 87.33           C
ATOM    252  O   ASP A  31       1.373   0.898  -5.231  1.00 86.46           O
ATOM    253 CB   ASP A  31       2.368  -1.248  -3.074  1.00 82.03           C
ATOM    254 CG   ASP A  31       2.819  -0.429  -1.884  1.00 77.53           C
ATOM    255 OD1  ASP A  31       4.007  -0.491  -1.536  1.00 72.40           O
ATOM    256 OD2  ASP A  31       1.962   0.253  -1.291  1.00 72.49           O
ATOM    257  N   GLU A  32       3.223   1.688  -4.243  1.00 91.69           N
ATOM    258 CA   GLU A  32       2.857   3.079  -4.475  1.00 91.50           C
ATOM    259  C   GLU A  32       2.873   3.371  -5.970  1.00 92.64           C
ATOM    260  O   GLU A  32       1.982   4.045  -6.496  1.00 92.19           O
ATOM    261 CB   GLU A  32       3.827   4.014  -3.756  1.00 89.55           C
ATOM    262 CG   GLU A  32       3.766   3.945  -2.245  1.00 84.84           C
ATOM    263 CD   GLU A  32       4.747   4.891  -1.582  1.00 83.59           C
ATOM    264 OE1  GLU A  32       5.965   4.726  -1.800  1.00 79.62           O
ATOM    265 OE2  GLU A  32       4.307   5.801  -0.859  1.00 79.76           O
ATOM    266  N   LEU A  33       3.890   2.859  -6.656  1.00 93.04           N
ATOM    267 CA   LEU A  33       3.996   3.044  -8.096  1.00 94.02           C
ATOM    268  C   LEU A  33       2.851   2.326  -8.808  1.00 94.22           C
ATOM    269  O   LEU A  33       2.276   2.852  -9.757  1.00 93.94           O
ATOM    270 CB   LEU A  33       5.335   2.520  -8.613  1.00 94.67           C
ATOM    271 CG   LEU A  33       5.552   2.623 -10.118  1.00 94.30           C
ATOM    272 CD1  LEU A  33       5.397   4.064 -10.590  1.00 92.76           C
ATOM    273 CD2  LEU A  33       6.935   2.097 -10.490  1.00 92.47           C
ATOM    274  N   THR A  34       2.540   1.129  -8.339  1.00 90.52           N
ATOM    275 CA   THR A  34       1.453   0.353  -8.915  1.00 90.08           C
ATOM    276  C   THR A  34       0.140   1.120  -8.849  1.00 91.00           C
ATOM    277  O   THR A  34      -0.582   1.232  -9.843  1.00 90.38           O
ATOM    278 CB   THR A  34       1.296  -0.997  -8.193  1.00 88.05           C
ATOM    279 OG1  THR A  34       2.475  -1.779  -8.389  1.00 82.54           O
ATOM    280 CG2  THR A  34       0.095  -1.764  -8.734  1.00 80.92           C
ATOM    281  N   ARG A  35      -0.167   1.653  -7.695  1.00 90.50           N
ATOM    282 CA   ARG A  35      -1.393   2.416  -7.513  1.00 90.46           C
ATOM    283  C   ARG A  35      -1.375   3.684  -8.361  1.00 91.02           C
ATOM    284  O   ARG A  35      -2.411   4.113  -8.874  1.00 89.23           O
ATOM    285 CB   ARG A  35      -1.588   2.772  -6.038  1.00 87.85           C
ATOM    286 CG   ARG A  35      -1.786   1.569  -5.138  1.00 79.69           C
ATOM    287 CD   ARG A  35      -2.029   1.999  -3.708  1.00 78.84           C
ATOM    288 NE   ARG A  35      -3.257   2.783  -3.589  1.00 74.45           N
ATOM    289 CZ   ARG A  35      -3.358   3.932  -2.939  1.00 72.82           C
ATOM    290 NH1  ARG A  35      -2.289   4.440  -2.324  1.00 66.32           N
ATOM    291 NH2  ARG A  35      -4.506   4.573  -2.898  1.00 64.42           N
ATOM    292  N   HIS A  36      -0.192   4.277  -8.514  1.00 94.03           N
ATOM    293 CA   HIS A  36      -0.049   5.470  -9.331  1.00 94.54           C
ATOM    294  C   HIS A  36      -0.355   5.174 -10.799  1.00 94.45           C
ATOM    295  O   HIS A  36      -1.042   5.941 -11.461  1.00 93.58           O
ATOM    296 CB   HIS A  36       1.365   6.023  -9.200  1.00 95.00           C
ATOM    297 CG   HIS A  36       1.693   7.104 -10.183  1.00 95.59           C
ATOM    298 ND1  HIS A  36       1.249   8.393 -10.032  1.00 94.36           N
ATOM    299 CD2  HIS A  36       2.382   7.072 -11.334  1.00 94.81           C
ATOM    300 CE1  HIS A  36       1.671   9.117 -11.059  1.00 94.66           C
ATOM    301 NE2  HIS A  36       2.360   8.337 -11.868  1.00 94.62           N
ATOM    302  N   TYR A  37       0.147   4.055 -11.303  1.00 94.15           N
ATOM    303 CA   TYR A  37      -0.093   3.645 -12.686  1.00 94.07           C
ATOM    304  C   TYR A  37      -1.579   3.581 -13.007  1.00 93.79           C
ATOM    305  O   TYR A  37      -2.000   3.985 -14.085  1.00 91.89           O
ATOM    306 CB   TYR A  37       0.512   2.265 -12.956  1.00 93.89           C
ATOM    307 CG   TYR A  37       1.959   2.263 -13.382  1.00 93.72           C
ATOM    308 CD1  TYR A  37       2.454   3.178 -14.297  1.00 91.36           C
ATOM    309 CD2  TYR A  37       2.832   1.286 -12.897  1.00 91.20           C
ATOM    310 CE1  TYR A  37       3.773   3.137 -14.717  1.00 90.42           C
ATOM    311 CE2  TYR A  37       4.151   1.229 -13.305  1.00 90.18           C
ATOM    312 CZ   TYR A  37       4.612   2.154 -14.218  1.00 91.36           C
ATOM    313 OH   TYR A  37       5.936   2.098 -14.629  1.00 89.85           O
ATOM    314  N   ARG A  38      -2.362   3.061 -12.060  1.00 90.50           N
ATOM    315 CA   ARG A  38      -3.789   2.908 -12.272  1.00 89.29           C
ATOM    316  C   ARG A  38      -4.481   4.235 -12.561  1.00 89.58           C
ATOM    317  O   ARG A  38      -5.559   4.264 -13.144  1.00 86.70           O
ATOM    318 CB   ARG A  38      -4.472   2.246 -11.062  1.00 86.84           C
ATOM    319 CG   ARG A  38      -3.783   1.020 -10.480  1.00 80.18           C
ATOM    320 CD   ARG A  38      -3.361   0.008 -11.508  1.00 78.14           C
ATOM    321 NE   ARG A  38      -4.396  -0.347 -12.464  1.00 73.14           N
ATOM    322 CZ   ARG A  38      -4.296  -1.329 -13.356  1.00 70.69           C
ATOM    323 NH1  ARG A  38      -3.201  -2.086 -13.405  1.00 66.30           N
ATOM    324 NH2  ARG A  38      -5.278  -1.553 -14.203  1.00 64.03           N
ATOM    325  N   LYS A  39      -3.868   5.330 -12.133  1.00 91.84           N
ATOM    326 CA   LYS A  39      -4.441   6.651 -12.339  1.00 90.70           C
ATOM    327  C   LYS A  39      -4.241   7.168 -13.768  1.00 91.22           C
ATOM    328  O   LYS A  39      -4.921   8.101 -14.182  1.00 87.38           O
ATOM    329 CB   LYS A  39      -3.825   7.655 -11.369  1.00 88.23           C
ATOM    330 CG   LYS A  39      -3.827   7.215  -9.909  1.00 82.07           C
ATOM    331 CD   LYS A  39      -5.219   7.085  -9.352  1.00 80.12           C
ATOM    332 CE   LYS A  39      -5.186   6.725  -7.867  1.00 74.32           C
ATOM    333 NZ   LYS A  39      -6.540   6.618  -7.274  1.00 69.28           N
ATOM    334  N   HIS A  40      -3.302   6.562 -14.487  1.00 93.95           N
ATOM    335 CA   HIS A  40      -3.041   6.975 -15.854  1.00 95.26           C
ATOM    336  C   HIS A  40      -4.036   6.350 -16.827  1.00 93.55           C
ATOM    337  O   HIS A  40      -4.431   7.012 -17.795  1.00 86.62           O
ATOM    338 CB   HIS A  40      -1.618   6.578 -16.262  1.00 95.04           C
ATOM    339 CG   HIS A  40      -0.556   7.460 -15.668  1.00 96.16           C
ATOM    340 ND1  HIS A  40      -0.500   8.813 -15.927  1.00 94.20           N
ATOM    341 CD2  HIS A  40       0.498   7.200 -14.858  1.00 94.36           C
ATOM    342 CE1  HIS A  40       0.540   9.333 -15.285  1.00 94.74           C
ATOM    343 NE2  HIS A  40       1.155   8.362 -14.639  1.00 95.37           N
ATOM    344 OXT  HIS A  40      -4.422   5.194 -16.626  1.00 95.34           O
HETATM  345 ZN    ZN B   1       3.021   8.451 -13.728  1.00 96.89          ZN
HETATM  346 ZN    ZN C   1      15.631   7.217  12.353  1.00 74.60          ZN
HETATM  347  K     K D   1      -1.587  -2.782  -0.702  1.00 81.10           K
HETATM  348  K     K E   1      -3.186  -5.185   0.927  1.00 82.11           K
HETATM  349  K     K F   1      -4.708  -7.823   2.585  1.00 80.08           K
ATOM    350 OP3    G G   1       4.000 -13.695  -3.518  1.00 61.62           O
ATOM    351  P     G G   1       3.152 -13.716  -2.662  1.00 63.98           P
ATOM    352 OP1    G G   1       3.779 -12.531  -2.270  1.00 59.41           O
ATOM    353 OP2    G G   1       3.040 -14.779  -1.654  1.00 60.13           O
ATOM    354 O5'    G G   1       1.662 -13.381  -3.127  1.00 64.33           O
ATOM    355 C5'    G G   1       0.954 -14.379  -3.816  1.00 68.11           C
ATOM    356 C4'    G G   1      -0.493 -14.009  -4.027  1.00 69.64           C
ATOM    357 O4'    G G   1      -1.122 -13.769  -2.757  1.00 69.30           O
ATOM    358 C3'    G G   1      -0.767 -12.739  -4.806  1.00 69.03           C
ATOM    359 O3'    G G   1      -0.653 -12.961  -6.201  1.00 68.73           O
ATOM    360 C2'    G G   1      -2.208 -12.449  -4.403  1.00 68.68           C
ATOM    361 O2'    G G   1      -3.105 -13.271  -5.124  1.00 68.03           O
ATOM    362 C1'    G G   1      -2.194 -12.876  -2.936  1.00 69.99           C
ATOM    363 N9     G G   1      -2.051 -11.771  -1.990  1.00 70.38           N
ATOM    364 C8     G G   1      -0.981 -11.501  -1.175  1.00 70.10           C
ATOM    365 N7     G G   1      -1.165 -10.450  -0.423  1.00 70.19           N
ATOM    366 C5     G G   1      -2.431  -9.997  -0.757  1.00 70.91           C
ATOM    367 C6     G G   1      -3.174  -8.902  -0.273  1.00 70.49           C
ATOM    368 O6     G G   1      -2.847  -8.071   0.586  1.00 69.20           O
ATOM    369 N1     G G   1      -4.419  -8.799  -0.892  1.00 69.93           N
ATOM    370 C2     G G   1      -4.881  -9.662  -1.854  1.00 69.71           C
ATOM    371 N2     G G   1      -6.102  -9.419  -2.333  1.00 69.38           N
ATOM    372 N3     G G   1      -4.202 -10.695  -2.313  1.00 71.14           N
ATOM    373 C4     G G   1      -2.985 -10.808  -1.727  1.00 71.74           C
ATOM    374  P     G G   2      -0.305 -11.750  -7.209  1.00 68.09           P
ATOM    375 OP1    G G   2      -0.065 -12.325  -8.551  1.00 65.04           O
ATOM    376 OP2    G G   2       0.719 -10.898  -6.568  1.00 63.90           O
ATOM    377 O5'    G G   2      -1.666 -10.918  -7.253  1.00 69.09           O
ATOM    378 C5'    G G   2      -2.845 -11.483  -7.798  1.00 70.91           C
ATOM    379 C4'    G G   2      -3.974 -10.495  -7.737  1.00 71.77           C
ATOM    380 O4'    G G   2      -4.325 -10.242  -6.361  1.00 71.03           O
ATOM    381 C3'    G G   2      -3.665  -9.117  -8.292  1.00 70.67           C
ATOM    382 O3'    G G   2      -3.803  -9.104  -9.701  1.00 70.72           O
ATOM    383 C2'    G G   2      -4.702  -8.255  -7.592  1.00 70.96           C
ATOM    384 O2'    G G   2      -5.979  -8.391  -8.203  1.00 69.65           O
ATOM    385 C1'    G G   2      -4.757  -8.902  -6.215  1.00 71.36           C
ATOM    386 N9     G G   2      -3.924  -8.253  -5.202  1.00 72.17           N
ATOM    387 C8     G G   2      -2.673  -8.636  -4.787  1.00 71.69           C
ATOM    388 N7     G G   2      -2.206  -7.900  -3.817  1.00 71.53           N
ATOM    389 C5     G G   2      -3.216  -6.975  -3.560  1.00 72.37           C
ATOM    390 C6     G G   2      -3.288  -5.931  -2.602  1.00 72.21           C
ATOM    391 O6     G G   2      -2.453  -5.609  -1.753  1.00 71.30           O
ATOM    392 N1     G G   2      -4.486  -5.231  -2.695  1.00 72.09           N
ATOM    393 C2     G G   2      -5.486  -5.505  -3.585  1.00 71.58           C
ATOM    394 N2     G G   2      -6.565  -4.718  -3.529  1.00 70.76           N
ATOM    395 N3     G G   2      -5.432  -6.487  -4.487  1.00 71.74           N
ATOM    396 C4     G G   2      -4.278  -7.172  -4.406  1.00 72.23           C
ATOM    397  P     G G   3      -2.925  -8.107 -10.617  1.00 70.03           P
ATOM    398 OP1    G G   3      -3.009  -8.581 -12.028  1.00 68.28           O
ATOM    399 OP2    G G   3      -1.597  -7.930  -9.985  1.00 67.90           O
ATOM    400 O5'    G G   3      -3.700  -6.727 -10.501  1.00 69.67           O
ATOM    401 C5'    G G   3      -5.104  -6.685 -10.679  1.00 69.96           C
ATOM    402 C4'    G G   3      -5.626  -5.327 -10.276  1.00 70.34           C
ATOM    403 O4'    G G   3      -5.433  -5.156  -8.842  1.00 68.64           O
ATOM    404 C3'    G G   3      -4.909  -4.163 -10.952  1.00 68.85           C
ATOM    405 O3'    G G   3      -5.845  -3.185 -11.374  1.00 68.05           O
ATOM    406 C2'    G G   3      -3.994  -3.602  -9.871  1.00 68.69           C
ATOM    407 O2'    G G   3      -3.806  -2.202  -9.963  1.00 66.38           O
ATOM    408 C1'    G G   3      -4.751  -3.943  -8.596  1.00 69.75           C
ATOM    409 N9     G G   3      -3.844  -4.116  -7.461  1.00 70.26           N
ATOM    410 C8     G G   3      -2.783  -4.982  -7.373  1.00 70.20           C
ATOM    411 N7     G G   3      -2.117  -4.873  -6.254  1.00 69.82           N
ATOM    412 C5     G G   3      -2.778  -3.864  -5.556  1.00 71.06           C
ATOM    413 C6     G G   3      -2.499  -3.295  -4.290  1.00 71.38           C
ATOM    414 O6     G G   3      -1.589  -3.569  -3.506  1.00 70.84           O
ATOM    415 N1     G G   3      -3.425  -2.302  -3.969  1.00 71.08           N
ATOM    416 C2     G G   3      -4.466  -1.912  -4.759  1.00 70.05           C
ATOM    417 N2     G G   3      -5.247  -0.942  -4.281  1.00 68.68           N
ATOM    418 N3     G G   3      -4.731  -2.429  -5.959  1.00 69.79           N
ATOM    419 C4     G G   3      -3.849  -3.396  -6.289  1.00 70.96           C
ATOM    420  P     U G   4      -6.199  -2.851 -12.848  1.00 72.30           P
ATOM    421 OP1    U G   4      -5.023  -2.163 -13.451  1.00 69.87           O
ATOM    422 OP2    U G   4      -7.523  -2.206 -12.879  1.00 70.94           O
ATOM    423 O5'    U G   4      -6.354  -4.272 -13.522  1.00 71.19           O
ATOM    424 C5'    U G   4      -5.236  -4.949 -14.073  1.00 69.93           C
ATOM    425 C4'    U G   4      -5.645  -5.777 -15.257  1.00 70.01           C
ATOM    426 O4'    U G   4      -4.628  -5.622 -16.278  1.00 68.82           O
ATOM    427 C3'    U G   4      -5.728  -7.260 -14.947  1.00 71.18           C
ATOM    428 O3'    U G   4      -6.841  -7.851 -15.598  1.00 70.15           O
ATOM    429 C2'    U G   4      -4.409  -7.829 -15.441  1.00 67.33           C
ATOM    430 O2'    U G   4      -4.549  -9.108 -16.045  1.00 63.93           O
ATOM    431 C1'    U G   4      -3.932  -6.833 -16.481  1.00 67.51           C
ATOM    432 N1     U G   4      -2.491  -6.609 -16.308  1.00 65.81           N
ATOM    433 C2     U G   4      -1.632  -7.445 -16.966  1.00 62.54           C
ATOM    434 O2     U G   4      -2.019  -8.343 -17.694  1.00 59.27           O
ATOM    435 N3     U G   4      -0.297  -7.207 -16.740  1.00 59.72           N
ATOM    436 C4     U G   4       0.242  -6.219 -15.936  1.00 58.92           C
ATOM    437 O4     U G   4       1.470  -6.130 -15.839  1.00 57.20           O
ATOM    438 C5     U G   4      -0.719  -5.382 -15.294  1.00 59.65           C
ATOM    439 C6     U G   4      -2.026  -5.600 -15.489  1.00 62.40           C
ATOM    440  P     U G   5      -7.099  -9.381 -15.198  1.00 71.83           P
ATOM    441 OP1    U G   5      -7.212  -9.494 -13.729  1.00 69.05           O
ATOM    442 OP2    U G   5      -6.127 -10.207 -15.949  1.00 70.20           O
ATOM    443 O5'    U G   5      -8.482  -9.698 -15.824  1.00 71.52           O
ATOM    444 C5'    U G   5      -9.625  -8.966 -15.481  1.00 70.37           C
ATOM    445 C4'    U G   5     -10.743  -9.879 -15.099  1.00 71.93           C
ATOM    446 O4'    U G   5     -10.347 -11.261 -15.181  1.00 70.73           O
ATOM    447 C3'    U G   5     -11.212  -9.756 -13.664  1.00 73.58           C
ATOM    448 O3'    U G   5     -12.079  -8.642 -13.514  1.00 72.74           O
ATOM    449 C2'    U G   5     -11.938 -11.069 -13.425  1.00 69.89           C
ATOM    450 O2'    U G   5     -13.282 -11.011 -13.883  1.00 67.53           O
ATOM    451 C1'    U G   5     -11.152 -12.040 -14.309  1.00 69.76           C
ATOM    452 N1     U G   5     -10.342 -13.013 -13.566  1.00 68.25           N
ATOM    453 C2     U G   5     -10.891 -13.617 -12.454  1.00 64.48           C
ATOM    454 O2     U G   5     -12.000 -13.329 -12.028  1.00 61.59           O
ATOM    455 N3     U G   5     -10.116 -14.545 -11.821  1.00 61.72           N
ATOM    456 C4     U G   5      -8.849 -14.948 -12.196  1.00 60.84           C
ATOM    457 O4     U G   5      -8.268 -15.816 -11.541  1.00 59.33           O
ATOM    458 C5     U G   5      -8.348 -14.292 -13.362  1.00 61.91           C
ATOM    459 C6     U G   5      -9.093 -13.374 -14.004  1.00 64.93           C
ATOM    460  P     A G   6     -11.628  -7.438 -12.675  1.00 66.95           P
ATOM    461 OP1    A G   6     -12.382  -6.275 -13.195  1.00 63.43           O
ATOM    462 OP2    A G   6     -10.143  -7.387 -12.653  1.00 64.26           O
ATOM    463 O5'    A G   6     -12.158  -7.765 -11.213  1.00 66.13           O
ATOM    464 C5'    A G   6     -12.743  -9.013 -10.855  1.00 66.08           C
ATOM    465 C4'    A G   6     -12.167  -9.521  -9.565  1.00 67.41           C
ATOM    466 O4'    A G   6     -11.343 -10.686  -9.806  1.00 66.19           O
ATOM    467 C3'    A G   6     -11.278  -8.520  -8.829  1.00 68.31           C
ATOM    468 O3'    A G   6     -11.581  -8.540  -7.449  1.00 66.51           O
ATOM    469 C2'    A G   6      -9.872  -9.063  -9.025  1.00 65.83           C
ATOM    470 O2'    A G   6      -8.999  -8.754  -7.995  1.00 63.31           O
ATOM    471 C1'    A G   6     -10.132 -10.557  -9.101  1.00 65.63           C
ATOM    472 N9     A G   6      -9.085 -11.310  -9.772  1.00 64.44           N
ATOM    473 C8     A G   6      -8.560 -11.109 -11.017  1.00 61.68           C
ATOM    474 N7     A G   6      -7.618 -11.955 -11.331  1.00 60.51           N
ATOM    475 C5     A G   6      -7.509 -12.767 -10.212  1.00 60.82           C
ATOM    476 C6     A G   6      -6.680 -13.864  -9.913  1.00 58.89           C
ATOM    477 N6     A G   6      -5.760 -14.353 -10.747  1.00 57.73           N
ATOM    478 N1     A G   6      -6.830 -14.451  -8.714  1.00 58.62           N
ATOM    479 C2     A G   6      -7.744 -13.966  -7.875  1.00 59.56           C
ATOM    480 N3     A G   6      -8.578 -12.938  -8.041  1.00 60.32           N
ATOM    481 C4     A G   6      -8.408 -12.379  -9.248  1.00 63.27           C
ATOM    482  P     G G   7     -12.846  -8.065  -6.823  1.00 67.25           P
ATOM    483 OP1    G G   7     -13.715  -9.220  -6.481  1.00 63.61           O
ATOM    484 OP2    G G   7     -13.380  -6.927  -7.583  1.00 63.12           O
ATOM    485 O5'    G G   7     -12.275  -7.522  -5.454  1.00 68.83           O
ATOM    486 C5'    G G   7     -11.592  -6.290  -5.402  1.00 71.25           C
ATOM    487 C4'    G G   7     -11.947  -5.626  -4.112  1.00 72.91           C
ATOM    488 O4'    G G   7     -11.532  -6.456  -3.013  1.00 72.94           O
ATOM    489 C3'    G G   7     -11.275  -4.292  -3.858  1.00 72.77           C
ATOM    490 O3'    G G   7     -12.008  -3.250  -4.494  1.00 73.00           O
ATOM    491 C2'    G G   7     -11.301  -4.198  -2.348  1.00 72.81           C
ATOM    492 O2'    G G   7     -12.571  -3.774  -1.899  1.00 71.40           O
ATOM    493 C1'    G G   7     -11.097  -5.665  -1.937  1.00 72.38           C
ATOM    494 N9     G G   7      -9.713  -6.022  -1.621  1.00 73.24           N
ATOM    495 C8     G G   7      -8.914  -6.874  -2.327  1.00 72.44           C
ATOM    496 N7     G G   7      -7.728  -7.037  -1.786  1.00 72.29           N
ATOM    497 C5     G G   7      -7.760  -6.238  -0.655  1.00 72.75           C
ATOM    498 C6     G G   7      -6.773  -6.012   0.332  1.00 72.52           C
ATOM    499 O6     G G   7      -5.641  -6.488   0.402  1.00 71.64           O
ATOM    500 N1     G G   7      -7.217  -5.135   1.316  1.00 72.49           N
ATOM    501 C2     G G   7      -8.462  -4.551   1.339  1.00 71.98           C
ATOM    502 N2     G G   7      -8.710  -3.736   2.352  1.00 71.28           N
ATOM    503 N3     G G   7      -9.393  -4.760   0.417  1.00 72.35           N
ATOM    504 C4     G G   7      -8.977  -5.609  -0.540  1.00 72.89           C
ATOM    505  P     G G   8     -11.290  -1.926  -4.992  1.00 70.58           P
ATOM    506 OP1    G G   8     -12.278  -1.165  -5.794  1.00 68.71           O
ATOM    507 OP2    G G   8      -9.976  -2.265  -5.558  1.00 67.75           O
ATOM    508 O5'    G G   8     -11.038  -1.134  -3.631  1.00 71.09           O
ATOM    509 C5'    G G   8     -12.125  -0.727  -2.814  1.00 72.67           C
ATOM    510 C4'    G G   8     -11.612  -0.123  -1.539  1.00 73.58           C
ATOM    511 O4'    G G   8     -10.944  -1.128  -0.753  1.00 72.78           O
ATOM    512 C3'    G G   8     -10.576   0.964  -1.705  1.00 72.56           C
ATOM    513 O3'    G G   8     -11.189   2.215  -1.981  1.00 72.47           O
ATOM    514 C2'    G G   8      -9.862   0.939  -0.361  1.00 72.67           C
ATOM    515 O2'    G G   8     -10.626   1.611   0.627  1.00 70.98           O
ATOM    516 C1'    G G   8      -9.867  -0.557  -0.045  1.00 72.68           C
ATOM    517 N9     G G   8      -8.641  -1.265  -0.418  1.00 73.50           N
ATOM    518 C8     G G   8      -8.448  -2.052  -1.518  1.00 72.79           C
ATOM    519 N7     G G   8      -7.272  -2.611  -1.555  1.00 72.50           N
ATOM    520 C5     G G   8      -6.651  -2.164  -0.397  1.00 73.33           C
ATOM    521 C6     G G   8      -5.357  -2.451   0.113  1.00 73.24           C
ATOM    522 O6     G G   8      -4.475  -3.189  -0.363  1.00 72.37           O
ATOM    523 N1     G G   8      -5.119  -1.785   1.312  1.00 73.00           N
ATOM    524 C2     G G   8      -6.012  -0.954   1.936  1.00 72.28           C
ATOM    525 N2     G G   8      -5.602  -0.396   3.080  1.00 71.16           N
ATOM    526 N3     G G   8      -7.226  -0.689   1.473  1.00 72.34           N
ATOM    527 C4     G G   8      -7.473  -1.330   0.307  1.00 73.22           C
ATOM    528  P     G G   9     -10.479   3.285  -2.927  1.00 69.76           P
ATOM    529 OP1    G G   9     -11.511   4.245  -3.372  1.00 68.64           O
ATOM    530 OP2    G G   9      -9.658   2.558  -3.923  1.00 68.05           O
ATOM    531 O5'    G G   9      -9.479   4.031  -1.933  1.00 69.09           O
ATOM    532 C5'    G G   9      -9.914   4.467  -0.663  1.00 69.63           C
ATOM    533 C4'    G G   9      -8.729   4.841   0.191  1.00 69.51           C
ATOM    534 O4'    G G   9      -7.931   3.651   0.448  1.00 68.19           O
ATOM    535 C3'    G G   9      -7.800   5.859  -0.457  1.00 67.98           C
ATOM    536 O3'    G G   9      -7.401   6.832   0.500  1.00 67.28           O
ATOM    537 C2'    G G   9      -6.605   5.018  -0.902  1.00 67.63           C
ATOM    538 O2'    G G   9      -5.387   5.719  -0.894  1.00 65.61           O
ATOM    539 C1'    G G   9      -6.582   3.909   0.135  1.00 68.94           C
ATOM    540 N9     G G   9      -5.959   2.692  -0.369  1.00 69.49           N
ATOM    541 C8     G G   9      -6.323   1.960  -1.466  1.00 69.35           C
ATOM    542 N7     G G   9      -5.528   0.950  -1.695  1.00 68.89           N
ATOM    543 C5     G G   9      -4.580   1.009  -0.674  1.00 70.14           C
ATOM    544 C6     G G   9      -3.462   0.192  -0.411  1.00 70.47           C
ATOM    545 O6     G G   9      -3.058  -0.804  -1.041  1.00 69.88           O
ATOM    546 N1     G G   9      -2.769   0.608   0.726  1.00 69.98           N
ATOM    547 C2     G G   9      -3.119   1.680   1.497  1.00 69.00           C
ATOM    548 N2     G G   9      -2.330   1.926   2.554  1.00 67.69           N
ATOM    549 N3     G G   9      -4.157   2.466   1.253  1.00 68.80           N
ATOM    550 C4     G G   9      -4.838   2.072   0.156  1.00 70.09           C
ATOM    551  P     U G  10      -7.622   8.374   0.368  1.00 71.42           P
ATOM    552 OP1    U G  10      -7.393   8.712  -1.053  1.00 69.06           O
ATOM    553 OP2    U G  10      -6.815   9.003   1.440  1.00 70.26           O
ATOM    554 O5'    U G  10      -9.128   8.688   0.751  1.00 70.84           O
ATOM    555 C5'    U G  10     -10.160   7.740   0.656  1.00 69.62           C
ATOM    556 C4'    U G  10     -11.430   8.344   0.124  1.00 69.94           C
ATOM    557 O4'    U G  10     -11.734   7.740  -1.146  1.00 68.79           O
ATOM    558 C3'    U G  10     -12.638   8.119   1.027  1.00 71.06           C
ATOM    559 O3'    U G  10     -12.881   9.238   1.902  1.00 70.06           O
ATOM    560 C2'    U G  10     -13.774   7.709   0.108  1.00 67.09           C
ATOM    561 O2'    U G  10     -14.738   8.693  -0.126  1.00 64.32           O
ATOM    562 C1'    U G  10     -13.102   7.371  -1.225  1.00 67.22           C
ATOM    563 N1     U G  10     -13.148   5.951  -1.539  1.00 65.56           N
ATOM    564 C2     U G  10     -13.793   5.571  -2.698  1.00 62.20           C
ATOM    565 O2     U G  10     -14.310   6.383  -3.447  1.00 59.06           O
ATOM    566 N3     U G  10     -13.810   4.222  -2.943  1.00 59.40           N
ATOM    567 C4     U G  10     -13.255   3.230  -2.160  1.00 58.68           C
ATOM    568 O4     U G  10     -13.360   2.054  -2.521  1.00 56.96           O
ATOM    569 C5     U G  10     -12.612   3.697  -0.965  1.00 59.46           C
ATOM    570 C6     U G  10     -12.586   5.010  -0.705  1.00 62.16           C
ATOM    571  P     U G  11     -13.588  10.322   1.972  1.00 73.54           P
ATOM    572 OP1    U G  11     -14.409  10.671   0.774  1.00 71.03           O
ATOM    573 OP2    U G  11     -12.686  11.352   2.511  1.00 72.02           O
ATOM    574 O5'    U G  11     -14.601   9.861   3.093  1.00 73.00           O
ATOM    575 C5'    U G  11     -14.431  10.220   4.435  1.00 71.49           C
ATOM    576 C4'    U G  11     -15.184   9.299   5.349  1.00 73.14           C
ATOM    577 O4'    U G  11     -16.492   9.027   4.833  1.00 71.68           O
ATOM    578 C3'    U G  11     -14.598   7.914   5.540  1.00 74.55           C
ATOM    579 O3'    U G  11     -13.555   7.909   6.493  1.00 73.44           O
ATOM    580 C2'    U G  11     -15.781   7.123   6.054  1.00 70.31           C
ATOM    581 O2'    U G  11     -15.948   7.283   7.454  1.00 68.47           O
ATOM    582 C1'    U G  11     -16.956   7.786   5.329  1.00 70.44           C
ATOM    583 N1     U G  11     -17.515   6.982   4.243  1.00 68.88           N
ATOM    584 C2     U G  11     -17.861   5.672   4.517  1.00 64.81           C
ATOM    585 O2     U G  11     -17.676   5.163   5.609  1.00 61.69           O
ATOM    586 N3     U G  11     -18.399   4.966   3.478  1.00 61.88           N
ATOM    587 C4     U G  11     -18.637   5.437   2.208  1.00 61.17           C
ATOM    588 O4     U G  11     -19.144   4.679   1.369  1.00 59.46           O
ATOM    589 C5     U G  11     -18.283   6.800   1.996  1.00 62.18           C
ATOM    590 C6     U G  11     -17.749   7.517   3.003  1.00 65.23           C
ATOM    591  P     A G  12     -12.236   7.149   6.173  1.00 68.00           P
ATOM    592 OP1    A G  12     -11.131   7.898   6.800  1.00 65.15           O
ATOM    593 OP2    A G  12     -12.200   6.869   4.725  1.00 66.04           O
ATOM    594 O5'    A G  12     -12.363   5.762   6.974  1.00 67.04           O
ATOM    595 C5'    A G  12     -13.616   5.168   7.338  1.00 67.22           C
ATOM    596 C4'    A G  12     -13.771   3.818   6.696  1.00 69.11           C
ATOM    597 O4'    A G  12     -14.807   3.856   5.707  1.00 67.63           O
ATOM    598 C3'    A G  12     -12.532   3.339   5.955  1.00 70.04           C
ATOM    599 O3'    A G  12     -11.891   2.322   6.667  1.00 67.90           O
ATOM    600 C2'    A G  12     -12.982   2.801   4.628  1.00 67.31           C
ATOM    601 O2'    A G  12     -12.661   1.456   4.422  1.00 64.44           O
ATOM    602 C1'    A G  12     -14.493   2.965   4.661  1.00 66.58           C
ATOM    603 N9     A G  12     -14.985   3.515   3.421  1.00 65.00           N
ATOM    604 C8     A G  12     -14.973   4.824   2.987  1.00 61.87           C
ATOM    605 N7     A G  12     -15.474   4.987   1.795  1.00 60.37           N
ATOM    606 C5     A G  12     -15.841   3.703   1.410  1.00 60.38           C
ATOM    607 C6     A G  12     -16.418   3.201   0.244  1.00 57.99           C
ATOM    608 N6     A G  12     -16.751   3.962  -0.805  1.00 56.72           N
ATOM    609 N1     A G  12     -16.644   1.877   0.185  1.00 57.73           N
ATOM    610 C2     A G  12     -16.317   1.112   1.221  1.00 58.90           C
ATOM    611 N3     A G  12     -15.755   1.467   2.382  1.00 60.20           N
ATOM    612 C4     A G  12     -15.539   2.794   2.409  1.00 63.50           C
ATOM    613  P     G G  13     -11.391   2.050   7.815  1.00 66.93           P
ATOM    614 OP1    G G  13     -12.349   1.362   8.719  1.00 63.03           O
ATOM    615 OP2    G G  13     -10.646   3.214   8.245  1.00 62.37           O
ATOM    616 O5'    G G  13     -10.386   0.958   7.281  1.00 68.64           O
ATOM    617 C5'    G G  13      -9.078   1.335   6.911  1.00 71.61           C
ATOM    618 C4'    G G  13      -8.110   0.646   7.824  1.00 72.92           C
ATOM    619 O4'    G G  13      -8.279  -0.780   7.708  1.00 72.89           O
ATOM    620 C3'    G G  13      -6.651   0.890   7.501  1.00 72.68           C
ATOM    621 O3'    G G  13      -6.202   2.070   8.152  1.00 73.13           O
ATOM    622 C2'    G G  13      -5.979  -0.357   8.025  1.00 72.62           C
ATOM    623 O2'    G G  13      -5.788  -0.276   9.424  1.00 71.51           O
ATOM    624 C1'    G G  13      -7.035  -1.435   7.733  1.00 72.57           C
ATOM    625 N9     G G  13      -6.858  -2.124   6.461  1.00 73.33           N
ATOM    626 C8     G G  13      -7.693  -2.078   5.375  1.00 72.46           C
ATOM    627 N7     G G  13      -7.284  -2.835   4.384  1.00 72.27           N
ATOM    628 C5     G G  13      -6.114  -3.401   4.839  1.00 72.70           C
ATOM    629 C6     G G  13      -5.237  -4.312   4.189  1.00 72.51           C
ATOM    630 O6     G G  13      -5.331  -4.796   3.067  1.00 71.65           O
ATOM    631 N1     G G  13      -4.165  -4.639   5.022  1.00 72.49           N
ATOM    632 C2     G G  13      -3.975  -4.159   6.283  1.00 72.06           C
ATOM    633 N2     G G  13      -2.876  -4.595   6.906  1.00 71.38           N
ATOM    634 N3     G G  13      -4.789  -3.318   6.886  1.00 72.44           N
ATOM    635 C4     G G  13      -5.836  -2.979   6.111  1.00 72.99           C
ATOM    636  P     G G  14      -5.062   2.966   7.480  1.00 70.26           P
ATOM    637 OP1    G G  14      -4.964   4.214   8.278  1.00 67.78           O
ATOM    638 OP2    G G  14      -5.280   3.032   6.022  1.00 66.90           O
ATOM    639 O5'    G G  14      -3.739   2.106   7.734  1.00 71.45           O
ATOM    640 C5'    G G  14      -3.321   1.780   9.046  1.00 73.57           C
ATOM    641 C4'    G G  14      -2.104   0.912   9.000  1.00 74.29           C
ATOM    642 O4'    G G  14      -2.446  -0.384   8.467  1.00 73.54           O
ATOM    643 C3'    G G  14      -0.997   1.409   8.101  1.00 73.08           C
ATOM    644 O3'    G G  14      -0.198   2.372   8.760  1.00 73.12           O
ATOM    645 C2'    G G  14      -0.233   0.125   7.795  1.00 73.24           C
ATOM    646 O2'    G G  14       0.608  -0.238   8.868  1.00 71.94           O
ATOM    647 C1'    G G  14      -1.365  -0.887   7.700  1.00 73.45           C
ATOM    648 N9     G G  14      -1.855  -1.125   6.345  1.00 74.13           N
ATOM    649 C8     G G  14      -2.971  -0.589   5.760  1.00 73.30           C
ATOM    650 N7     G G  14      -3.184  -1.042   4.564  1.00 73.09           N
ATOM    651 C5     G G  14      -2.149  -1.928   4.334  1.00 73.76           C
ATOM    652 C6     G G  14      -1.866  -2.734   3.198  1.00 73.61           C
ATOM    653 O6     G G  14      -2.503  -2.837   2.137  1.00 72.85           O
ATOM    654 N1     G G  14      -0.711  -3.483   3.389  1.00 73.50           N
ATOM    655 C2     G G  14       0.067  -3.466   4.504  1.00 73.09           C
ATOM    656 N2     G G  14       1.145  -4.258   4.490  1.00 72.33           N
ATOM    657 N3     G G  14      -0.193  -2.727   5.574  1.00 73.32           N
ATOM    658 C4     G G  14      -1.314  -1.989   5.417  1.00 73.98           C
ATOM    659  P     G G  15       0.477   3.576   7.931  1.00 70.84           P
ATOM    660 OP1    G G  15       0.847   4.623   8.922  1.00 69.72           O
ATOM    661 OP2    G G  15      -0.380   3.924   6.776  1.00 69.07           O
ATOM    662 O5'    G G  15       1.803   2.920   7.359  1.00 70.19           O
ATOM    663 C5'    G G  15       2.581   2.058   8.168  1.00 70.62           C
ATOM    664 C4'    G G  15       3.564   1.309   7.304  1.00 70.64           C
ATOM    665 O4'    G G  15       2.844   0.380   6.455  1.00 69.30           O
ATOM    666 C3'    G G  15       4.385   2.203   6.372  1.00 69.05           C
ATOM    667 O3'    G G  15       5.741   1.780   6.368  1.00 68.33           O
ATOM    668 C2'    G G  15       3.757   1.972   5.010  1.00 68.72           C
ATOM    669 O2'    G G  15       4.668   2.103   3.936  1.00 66.83           O
ATOM    670 C1'    G G  15       3.271   0.528   5.125  1.00 69.87           C
ATOM    671 N9     G G  15       2.178   0.243   4.207  1.00 70.46           N
ATOM    672 C8     G G  15       0.984   0.908   4.100  1.00 70.46           C
ATOM    673 N7     G G  15       0.233   0.459   3.138  1.00 70.11           N
ATOM    674 C5     G G  15       0.972  -0.578   2.581  1.00 71.13           C
ATOM    675 C6     G G  15       0.681  -1.429   1.494  1.00 71.49           C
ATOM    676 O6     G G  15      -0.336  -1.449   0.776  1.00 71.05           O
ATOM    677 N1     G G  15       1.705  -2.338   1.265  1.00 71.18           N
ATOM    678 C2     G G  15       2.863  -2.416   1.986  1.00 70.30           C
ATOM    679 N2     G G  15       3.730  -3.359   1.605  1.00 69.12           N
ATOM    680 N3     G G  15       3.157  -1.616   2.993  1.00 69.94           N
ATOM    681 C4     G G  15       2.174  -0.724   3.240  1.00 71.02           C
ATOM    682  P     U G  16       7.007   2.693   6.449  1.00 69.94           P
ATOM    683 OP1    U G  16       6.772   3.890   5.591  1.00 68.62           O
ATOM    684 OP2    U G  16       8.215   1.865   6.269  1.00 69.35           O
ATOM    685 O5'    U G  16       7.021   3.121   7.959  1.00 68.96           O
ATOM    686 C5'    U G  16       6.081   4.017   8.529  1.00 67.43           C
ATOM    687 C4'    U G  16       6.801   4.963   9.440  1.00 67.02           C
ATOM    688 O4'    U G  16       6.453   6.305   9.065  1.00 65.76           O
ATOM    689 C3'    U G  16       6.432   4.789  10.917  1.00 67.96           C
ATOM    690 O3'    U G  16       7.550   4.292  11.675  1.00 67.20           O
ATOM    691 C2'    U G  16       5.859   6.128  11.366  1.00 63.47           C
ATOM    692 O2'    U G  16       6.510   6.689  12.519  1.00 60.36           O
ATOM    693 C1'    U G  16       6.057   7.062  10.203  1.00 63.44           C
ATOM    694 N1     U G  16       4.835   7.781   9.883  1.00 61.37           N
ATOM    695 C2     U G  16       4.669   9.051  10.379  1.00 58.47           C
ATOM    696 O2     U G  16       5.515   9.595  11.068  1.00 55.40           O
ATOM    697 N3     U G  16       3.483   9.655  10.054  1.00 55.56           N
ATOM    698 C4     U G  16       2.463   9.124   9.289  1.00 54.62           C
ATOM    699 O4     U G  16       1.454   9.795   9.083  1.00 53.06           O
ATOM    700 C5     U G  16       2.712   7.803   8.806  1.00 55.50           C
ATOM    701 C6     U G  16       3.853   7.188   9.110  1.00 58.22           C
ATOM    702  P     U G  17       8.217   4.823  12.864  1.00 67.84           P
ATOM    703 OP1    U G  17       7.930   6.268  13.046  1.00 65.97           O
ATOM    704 OP2    U G  17       9.630   4.368  12.861  1.00 67.25           O
ATOM    705 O5'    U G  17       7.460   4.041  13.998  1.00 67.61           O
ATOM    706 C5'    U G  17       6.980   2.734  13.678  1.00 66.44           C
ATOM    707 C4'    U G  17       7.191   1.808  14.822  1.00 67.23           C
ATOM    708 O4'    U G  17       6.652   2.401  16.005  1.00 66.01           O
ATOM    709 C3'    U G  17       6.476   0.476  14.696  1.00 68.25           C
ATOM    710 O3'    U G  17       7.350  -0.468  14.080  1.00 67.54           O
ATOM    711 C2'    U G  17       6.190   0.070  16.127  1.00 63.88           C
ATOM    712 O2'    U G  17       7.211  -0.756  16.665  1.00 62.34           O
ATOM    713 C1'    U G  17       6.203   1.400  16.881  1.00 64.33           C
ATOM    714 N1     U G  17       4.934   1.837  17.482  1.00 62.89           N
ATOM    715 C2     U G  17       4.067   0.898  17.998  1.00 60.21           C
ATOM    716 O2     U G  17       4.275  -0.303  17.929  1.00 57.74           O
ATOM    717 N3     U G  17       2.936   1.399  18.578  1.00 57.73           N
ATOM    718 C4     U G  17       2.594   2.731  18.715  1.00 56.84           C
ATOM    719 O4     U G  17       1.542   3.037  19.276  1.00 55.59           O
ATOM    720 C5     U G  17       3.534   3.652  18.179  1.00 57.89           C
ATOM    721 C6     U G  17       4.658   3.179  17.594  1.00 60.50           C
ATOM    722  P     A G  18       7.290  -0.798  12.560  1.00 64.62           P
ATOM    723 OP1    A G  18       8.640  -1.265  12.154  1.00 62.57           O
ATOM    724 OP2    A G  18       6.653   0.329  11.837  1.00 63.36           O
ATOM    725 O5'    A G  18       6.305  -2.046  12.528  1.00 63.71           O
ATOM    726 C5'    A G  18       5.843  -2.678  13.718  1.00 63.73           C
ATOM    727 C4'    A G  18       4.365  -2.908  13.620  1.00 64.53           C
ATOM    728 O4'    A G  18       3.652  -1.907  14.371  1.00 63.44           O
ATOM    729 C3'    A G  18       3.826  -2.849  12.199  1.00 65.21           C
ATOM    730 O3'    A G  18       3.131  -4.054  11.941  1.00 63.59           O
ATOM    731 C2'    A G  18       2.885  -1.653  12.185  1.00 62.47           C
ATOM    732 O2'    A G  18       1.752  -1.843  11.406  1.00 59.93           O
ATOM    733 C1'    A G  18       2.520  -1.501  13.652  1.00 61.94           C
ATOM    734 N9     A G  18       2.151  -0.148  14.054  1.00 60.63           N
ATOM    735 C8     A G  18       2.920   0.979  14.044  1.00 57.83           C
ATOM    736 N7     A G  18       2.287   2.052  14.469  1.00 56.77           N
ATOM    737 C5     A G  18       1.015   1.581  14.770  1.00 57.13           C
ATOM    738 C6     A G  18      -0.135   2.217  15.267  1.00 55.33           C
ATOM    739 N6     A G  18      -0.207   3.530  15.553  1.00 54.34           N
ATOM    740 N1     A G  18      -1.233   1.465  15.459  1.00 54.92           N
ATOM    741 C2     A G  18      -1.170   0.162  15.171  1.00 55.78           C
ATOM    742 N3     A G  18      -0.152  -0.551  14.697  1.00 56.35           N
ATOM    743 C4     A G  18       0.926   0.231  14.521  1.00 59.44           C
ATOM    744  P     G G  19       3.702  -5.344  11.417  1.00 66.25           P
ATOM    745 OP1    G G  19       3.308  -6.440  12.334  1.00 61.89           O
ATOM    746 OP2    G G  19       5.103  -5.162  11.036  1.00 61.96           O
ATOM    747 O5'    G G  19       2.841  -5.536  10.115  1.00 68.40           O
ATOM    748 C5'    G G  19       3.405  -5.432   8.837  1.00 71.48           C
ATOM    749 C4'    G G  19       3.484  -6.785   8.191  1.00 72.63           C
ATOM    750 O4'    G G  19       2.176  -7.397   8.188  1.00 72.52           O
ATOM    751 C3'    G G  19       3.900  -6.753   6.734  1.00 72.17           C
ATOM    752 O3'    G G  19       5.316  -6.779   6.643  1.00 72.62           O
ATOM    753 C2'    G G  19       3.264  -8.007   6.185  1.00 72.24           C
ATOM    754 O2'    G G  19       4.029  -9.152   6.501  1.00 71.52           O
ATOM    755 C1'    G G  19       1.952  -8.062   6.971  1.00 72.63           C
ATOM    756 N9     G G  19       0.824  -7.410   6.308  1.00 73.34           N
ATOM    757 C8     G G  19       0.138  -6.309   6.750  1.00 72.72           C
ATOM    758 N7     G G  19      -0.851  -5.964   5.972  1.00 72.64           N
ATOM    759 C5     G G  19      -0.821  -6.901   4.955  1.00 73.24           C
ATOM    760 C6     G G  19      -1.667  -7.038   3.821  1.00 72.94           C
ATOM    761 O6     G G  19      -2.624  -6.341   3.490  1.00 72.15           O
ATOM    762 N1     G G  19      -1.295  -8.126   3.038  1.00 72.96           N
ATOM    763 C2     G G  19      -0.244  -8.966   3.318  1.00 72.69           C
ATOM    764 N2     G G  19      -0.034  -9.960   2.445  1.00 72.28           N
ATOM    765 N3     G G  19       0.548  -8.845   4.372  1.00 73.18           N
ATOM    766 C4     G G  19       0.196  -7.801   5.144  1.00 73.52           C
ATOM    767  P     G G  20       6.054  -5.994   5.441  1.00 69.67           P
ATOM    768 OP1    G G  20       7.507  -5.995   5.748  1.00 67.22           O
ATOM    769 OP2    G G  20       5.361  -4.707   5.194  1.00 66.46           O
ATOM    770 O5'    G G  20       5.797  -6.937   4.186  1.00 70.53           O
ATOM    771 C5'    G G  20       6.316  -8.259   4.147  1.00 71.98           C
ATOM    772 C4'    G G  20       5.862  -8.961   2.890  1.00 72.48           C
ATOM    773 O4'    G G  20       4.433  -9.135   2.920  1.00 71.58           O
ATOM    774 C3'    G G  20       6.128  -8.215   1.604  1.00 70.98           C
ATOM    775 O3'    G G  20       7.441  -8.444   1.153  1.00 71.19           O
ATOM    776 C2'    G G  20       5.085  -8.803   0.665  1.00 71.26           C
ATOM    777 O2'    G G  20       5.491 -10.069   0.167  1.00 70.08           O
ATOM    778 C1'    G G  20       3.911  -9.004   1.614  1.00 71.95           C
ATOM    779 N9     G G  20       2.939  -7.912   1.625  1.00 72.71           N
ATOM    780 C8     G G  20       2.822  -6.917   2.560  1.00 72.38           C
ATOM    781 N7     G G  20       1.824  -6.120   2.334  1.00 72.28           N
ATOM    782 C5     G G  20       1.231  -6.618   1.177  1.00 73.01           C
ATOM    783 C6     G G  20       0.093  -6.163   0.458  1.00 72.92           C
ATOM    784 O6     G G  20      -0.650  -5.215   0.716  1.00 72.26           O
ATOM    785 N1     G G  20      -0.145  -6.956  -0.658  1.00 72.84           N
ATOM    786 C2     G G  20       0.607  -8.039  -1.036  1.00 72.30           C
ATOM    787 N2     G G  20       0.220  -8.676  -2.155  1.00 71.55           N
ATOM    788 N3     G G  20       1.665  -8.477  -0.372  1.00 72.28           N
ATOM    789 C4     G G  20       1.912  -7.714   0.724  1.00 72.86           C
ATOM    790  P     G G  21       8.199  -7.332   0.260  1.00 71.30           P
ATOM    791 OP1    G G  21       9.630  -7.714   0.206  1.00 70.84           O
ATOM    792 OP2    G G  21       7.818  -5.982   0.740  1.00 70.61           O
ATOM    793 O5'    G G  21       7.564  -7.527  -1.176  1.00 70.13           O
ATOM    794 C5'    G G  21       7.607  -8.799  -1.812  1.00 70.09           C
ATOM    795 C4'    G G  21       6.787  -8.764  -3.081  1.00 69.71           C
ATOM    796 O4'    G G  21       5.427  -8.365  -2.752  1.00 67.81           O
ATOM    797 C3'    G G  21       7.292  -7.767  -4.125  1.00 67.16           C
ATOM    798 O3'    G G  21       7.180  -8.340  -5.425  1.00 66.32           O
ATOM    799 C2'    G G  21       6.345  -6.593  -3.985  1.00 67.00           C
ATOM    800 O2'    G G  21       6.178  -5.864  -5.185  1.00 65.19           O
ATOM    801 C1'    G G  21       5.041  -7.284  -3.569  1.00 69.08           C
ATOM    802 N9     G G  21       4.158  -6.393  -2.817  1.00 69.55           N
ATOM    803 C8     G G  21       4.429  -5.781  -1.620  1.00 69.84           C
ATOM    804 N7     G G  21       3.466  -4.996  -1.220  1.00 69.48           N
ATOM    805 C5     G G  21       2.488  -5.094  -2.212  1.00 70.44           C
ATOM    806 C6     G G  21       1.233  -4.468  -2.332  1.00 70.81           C
ATOM    807 O6     G G  21       0.698  -3.662  -1.559  1.00 70.21           O
ATOM    808 N1     G G  21       0.567  -4.856  -3.494  1.00 70.48           N
ATOM    809 C2     G G  21       1.057  -5.734  -4.415  1.00 69.45           C
ATOM    810 N2     G G  21       0.267  -5.980  -5.472  1.00 67.96           N
ATOM    811 N3     G G  21       2.245  -6.325  -4.327  1.00 68.87           N
ATOM    812 C4     G G  21       2.907  -5.966  -3.200  1.00 69.93           C
ENDMDL                                                                          
END                                                                             
