# Supplementary material for: Control of Gene Expression by Proteins That Bind Many Alternative Nucleic Acid Structures Through the Same Domain
Source: Int J Mol Sci. 2025 Dec 26;27(1):272. doi: 10.3390/ijms27010272 (PMC12785367; doi:10.3390/ijms27010272)
Supplement: Supplementary file 1 [file ijms-27-00272-s001.zip › Figure-2J-KLF4-445-484-dCG8x2-Mgx12-Kx6-Znx4-S1076865862-model-3.pdb]

TITLE fold_klf4_445_484x2_dcg8x2_mgx12_kx6_znx4_s1076865862_model_3.cif         
MODEL 1                                                                         
ATOM      1  N   SER A   1      -7.984  -3.675  11.474  1.00 66.17           N
ATOM      2 CA   SER A   1      -8.406  -3.912  12.861  1.00 71.70           C
ATOM      3  C   SER A   1      -9.316  -5.131  12.947  1.00 73.35           C
ATOM      4  O   SER A   1     -10.274  -5.248  12.176  1.00 70.20           O
ATOM      5 CB   SER A   1      -9.133  -2.690  13.411  1.00 67.12           C
ATOM      6 OG   SER A   1      -9.869  -2.993  14.571  1.00 63.78           O
ATOM      7  N   HIS A   2      -9.027  -6.013  13.884  1.00 78.71           N
ATOM      8 CA   HIS A   2      -9.841  -7.202  14.086  1.00 81.66           C
ATOM      9  C   HIS A   2     -11.285  -6.844  14.415  1.00 83.72           C
ATOM     10  O   HIS A   2     -12.222  -7.463  13.909  1.00 80.63           O
ATOM     11 CB   HIS A   2      -9.257  -8.062  15.203  1.00 76.40           C
ATOM     12 CG   HIS A   2     -10.138  -9.196  15.617  1.00 73.01           C
ATOM     13 ND1  HIS A   2     -10.292 -10.325  14.835  1.00 64.08           N
ATOM     14 CD2  HIS A   2     -10.908  -9.385  16.714  1.00 63.07           C
ATOM     15 CE1  HIS A   2     -11.129 -11.160  15.442  1.00 62.77           C
ATOM     16 NE2  HIS A   2     -11.522 -10.614  16.583  1.00 63.20           N
ATOM     17  N   LEU A   3     -11.459  -5.829  15.255  1.00 79.53           N
ATOM     18 CA   LEU A   3     -12.797  -5.413  15.639  1.00 82.15           C
ATOM     19  C   LEU A   3     -13.546  -4.814  14.458  1.00 83.32           C
ATOM     20  O   LEU A   3     -14.728  -5.108  14.244  1.00 81.89           O
ATOM     21 CB   LEU A   3     -12.740  -4.420  16.795  1.00 81.45           C
ATOM     22 CG   LEU A   3     -12.209  -4.980  18.121  1.00 79.64           C
ATOM     23 CD1  LEU A   3     -12.180  -3.893  19.184  1.00 74.00           C
ATOM     24 CD2  LEU A   3     -13.048  -6.163  18.583  1.00 74.75           C
ATOM     25  N   LYS A   4     -12.881  -3.976  13.677  1.00 86.24           N
ATOM     26 CA   LYS A   4     -13.505  -3.380  12.503  1.00 86.38           C
ATOM     27  C   LYS A   4     -13.899  -4.460  11.496  1.00 87.72           C
ATOM     28  O   LYS A   4     -14.980  -4.405  10.903  1.00 86.93           O
ATOM     29 CB   LYS A   4     -12.571  -2.358  11.855  1.00 83.77           C
ATOM     30 CG   LYS A   4     -12.402  -1.074  12.651  1.00 78.14           C
ATOM     31 CD   LYS A   4     -11.430  -0.138  11.967  1.00 74.68           C
ATOM     32 CE   LYS A   4     -11.234   1.146  12.755  1.00 68.46           C
ATOM     33 NZ   LYS A   4     -10.191   2.012  12.156  1.00 62.95           N
ATOM     34  N   ALA A   5     -13.015  -5.426  11.292  1.00 85.59           N
ATOM     35 CA   ALA A   5     -13.312  -6.513  10.370  1.00 86.59           C
ATOM     36  C   ALA A   5     -14.518  -7.320  10.851  1.00 87.37           C
ATOM     37  O   ALA A   5     -15.367  -7.714  10.042  1.00 85.40           O
ATOM     38 CB   ALA A   5     -12.095  -7.421  10.205  1.00 84.08           C
ATOM     39  N   HIS A   6     -14.590  -7.550  12.138  1.00 89.17           N
ATOM     40 CA   HIS A   6     -15.735  -8.273  12.679  1.00 90.81           C
ATOM     41  C   HIS A   6     -17.032  -7.502  12.475  1.00 91.94           C
ATOM     42  O   HIS A   6     -18.065  -8.087  12.133  1.00 90.01           O
ATOM     43 CB   HIS A   6     -15.546  -8.579  14.161  1.00 91.09           C
ATOM     44 CG   HIS A   6     -16.754  -9.222  14.766  1.00 93.03           C
ATOM     45 ND1  HIS A   6     -17.047 -10.563  14.574  1.00 86.77           N
ATOM     46 CD2  HIS A   6     -17.758  -8.722  15.513  1.00 88.55           C
ATOM     47 CE1  HIS A   6     -18.178 -10.849  15.186  1.00 89.05           C
ATOM     48 NE2  HIS A   6     -18.637  -9.756  15.769  1.00 89.55           N
ATOM     49  N   LEU A   7     -16.983  -6.186  12.673  1.00 89.88           N
ATOM     50 CA   LEU A   7     -18.184  -5.378  12.509  1.00 90.27           C
ATOM     51  C   LEU A   7     -18.733  -5.463  11.094  1.00 90.41           C
ATOM     52  O   LEU A   7     -19.948  -5.368  10.889  1.00 89.14           O
ATOM     53 CB   LEU A   7     -17.909  -3.921  12.882  1.00 89.71           C
ATOM     54 CG   LEU A   7     -17.739  -3.648  14.382  1.00 86.48           C
ATOM     55 CD1  LEU A   7     -17.385  -2.193  14.615  1.00 81.14           C
ATOM     56 CD2  LEU A   7     -18.988  -4.042  15.141  1.00 81.93           C
ATOM     57  N   ARG A   8     -17.867  -5.651  10.118  1.00 91.55           N
ATOM     58 CA   ARG A   8     -18.323  -5.756   8.726  1.00 91.23           C
ATOM     59  C   ARG A   8     -19.112  -7.039   8.469  1.00 91.25           C
ATOM     60  O   ARG A   8     -19.842  -7.117   7.474  1.00 89.49           O
ATOM     61 CB   ARG A   8     -17.147  -5.633   7.765  1.00 89.32           C
ATOM     62 CG   ARG A   8     -16.524  -4.236   7.792  1.00 87.89           C
ATOM     63 CD   ARG A   8     -15.620  -3.978   6.592  1.00 85.52           C
ATOM     64 NE   ARG A   8     -14.462  -4.849   6.559  1.00 83.71           N
ATOM     65 CZ   ARG A   8     -13.292  -4.572   7.133  1.00 83.80           C
ATOM     66 NH1  ARG A   8     -13.123  -3.440   7.804  1.00 76.04           N
ATOM     67 NH2  ARG A   8     -12.299  -5.436   7.031  1.00 78.48           N
ATOM     68  N   THR A   9     -18.982  -8.024   9.349  1.00 92.14           N
ATOM     69 CA   THR A   9     -19.817  -9.212   9.225  1.00 91.47           C
ATOM     70  C   THR A   9     -21.269  -8.892   9.580  1.00 92.29           C
ATOM     71  O   THR A   9     -22.172  -9.643   9.212  1.00 90.54           O
ATOM     72 CB   THR A   9     -19.318 -10.365  10.120  1.00 90.58           C
ATOM     73 OG1  THR A   9     -19.482 -10.028  11.499  1.00 87.55           O
ATOM     74 CG2  THR A   9     -17.858 -10.677   9.828  1.00 84.34           C
ATOM     75  N   HIS A  10     -21.481  -7.793  10.296  1.00 92.82           N
ATOM     76 CA   HIS A  10     -22.820  -7.355  10.646  1.00 93.89           C
ATOM     77  C   HIS A  10     -23.369  -6.345   9.650  1.00 93.78           C
ATOM     78  O   HIS A  10     -24.551  -6.380   9.316  1.00 91.10           O
ATOM     79 CB   HIS A  10     -22.834  -6.740  12.049  1.00 93.88           C
ATOM     80 CG   HIS A  10     -22.491  -7.706  13.139  1.00 94.45           C
ATOM     81 ND1  HIS A  10     -23.347  -8.695  13.541  1.00 89.04           N
ATOM     82 CD2  HIS A  10     -21.390  -7.830  13.906  1.00 90.05           C
ATOM     83 CE1  HIS A  10     -22.784  -9.399  14.517  1.00 90.71           C
ATOM     84 NE2  HIS A  10     -21.600  -8.892  14.765  1.00 91.08           N
ATOM     85  N   THR A  11     -22.519  -5.439   9.169  1.00 93.49           N
ATOM     86 CA   THR A  11     -22.965  -4.396   8.251  1.00 92.63           C
ATOM     87  C   THR A  11     -23.069  -4.886   6.818  1.00 92.36           C
ATOM     88  O   THR A  11     -23.803  -4.304   6.009  1.00 90.43           O
ATOM     89 CB   THR A  11     -22.008  -3.203   8.278  1.00 91.64           C
ATOM     90 OG1  THR A  11     -20.738  -3.606   7.760  1.00 89.81           O
ATOM     91 CG2  THR A  11     -21.839  -2.675   9.698  1.00 86.34           C
ATOM     92  N   GLY A  12     -22.337  -5.939   6.488  1.00 89.91           N
ATOM     93 CA   GLY A  12     -22.278  -6.420   5.124  1.00 88.97           C
ATOM     94  C   GLY A  12     -21.355  -5.611   4.237  1.00 89.67           C
ATOM     95  O   GLY A  12     -21.266  -5.865   3.034  1.00 87.26           O
ATOM     96  N   GLU A  13     -20.648  -4.641   4.814  1.00 91.62           N
ATOM     97 CA   GLU A  13     -19.765  -3.788   4.039  1.00 91.31           C
ATOM     98  C   GLU A  13     -18.614  -4.583   3.441  1.00 91.55           C
ATOM     99  O   GLU A  13     -18.015  -5.430   4.102  1.00 90.42           O
ATOM    100 CB   GLU A  13     -19.221  -2.656   4.900  1.00 89.92           C
ATOM    101 CG   GLU A  13     -18.499  -1.583   4.089  1.00 84.91           C
ATOM    102 CD   GLU A  13     -17.869  -0.515   4.955  1.00 82.03           C
ATOM    103 OE1  GLU A  13     -17.586  -0.787   6.137  1.00 78.16           O
ATOM    104 OE2  GLU A  13     -17.640   0.604   4.438  1.00 77.09           O
ATOM    105  N   LYS A  14     -18.310  -4.292   2.178  1.00 91.09           N
ATOM    106 CA   LYS A  14     -17.189  -4.917   1.479  1.00 91.48           C
ATOM    107  C   LYS A  14     -16.341  -3.802   0.880  1.00 90.37           C
ATOM    108  O   LYS A  14     -16.456  -3.484  -0.311  1.00 89.15           O
ATOM    109 CB   LYS A  14     -17.697  -5.871   0.405  1.00 92.56           C
ATOM    110 CG   LYS A  14     -18.437  -7.070   0.973  1.00 93.24           C
ATOM    111 CD   LYS A  14     -18.986  -7.964  -0.123  1.00 92.40           C
ATOM    112 CE   LYS A  14     -19.678  -9.176   0.460  1.00 90.20           C
ATOM    113 NZ   LYS A  14     -20.209 -10.086  -0.597  1.00 85.70           N
ATOM    114  N   PRO A  15     -15.488  -3.184   1.703  1.00 88.54           N
ATOM    115 CA   PRO A  15     -14.752  -1.985   1.295  1.00 86.90           C
ATOM    116  C   PRO A  15     -13.593  -2.234   0.347  1.00 87.13           C
ATOM    117  O   PRO A  15     -13.025  -1.271  -0.186  1.00 86.22           O
ATOM    118 CB   PRO A  15     -14.247  -1.417   2.621  1.00 85.80           C
ATOM    119 CG   PRO A  15     -14.104  -2.617   3.489  1.00 85.06           C
ATOM    120 CD   PRO A  15     -15.248  -3.523   3.117  1.00 86.71           C
ATOM    121  N   TYR A  16     -13.228  -3.501   0.120  1.00 88.05           N
ATOM    122 CA   TYR A  16     -12.087  -3.808  -0.724  1.00 88.78           C
ATOM    123  C   TYR A  16     -12.569  -4.120  -2.141  1.00 90.35           C
ATOM    124  O   TYR A  16     -12.919  -5.259  -2.446  1.00 90.33           O
ATOM    125 CB   TYR A  16     -11.284  -4.966  -0.132  1.00 87.87           C
ATOM    126 CG   TYR A  16     -10.815  -4.666   1.269  1.00 86.64           C
ATOM    127 CD1  TYR A  16     -11.481  -5.184   2.378  1.00 83.56           C
ATOM    128 CD2  TYR A  16      -9.731  -3.831   1.493  1.00 82.73           C
ATOM    129 CE1  TYR A  16     -11.069  -4.894   3.662  1.00 81.59           C
ATOM    130 CE2  TYR A  16      -9.314  -3.534   2.779  1.00 81.27           C
ATOM    131 CZ   TYR A  16      -9.982  -4.065   3.862  1.00 83.55           C
ATOM    132 OH   TYR A  16      -9.574  -3.778   5.135  1.00 81.76           O
ATOM    133  N   HIS A  17     -12.569  -3.099  -2.994  1.00 88.81           N
ATOM    134 CA   HIS A  17     -13.103  -3.182  -4.340  1.00 88.15           C
ATOM    135  C   HIS A  17     -12.020  -3.485  -5.361  1.00 89.20           C
ATOM    136  O   HIS A  17     -10.953  -2.871  -5.341  1.00 89.28           O
ATOM    137 CB   HIS A  17     -13.789  -1.867  -4.720  1.00 86.73           C
ATOM    138 CG   HIS A  17     -14.930  -1.505  -3.820  1.00 85.43           C
ATOM    139 ND1  HIS A  17     -16.240  -1.461  -4.253  1.00 78.03           N
ATOM    140 CD2  HIS A  17     -14.958  -1.158  -2.519  1.00 78.60           C
ATOM    141 CE1  HIS A  17     -17.012  -1.107  -3.253  1.00 78.22           C
ATOM    142 NE2  HIS A  17     -16.268  -0.914  -2.187  1.00 79.62           N
ATOM    143  N   CYS A  18     -12.307  -4.414  -6.277  1.00 91.06           N
ATOM    144 CA   CYS A  18     -11.372  -4.707  -7.351  1.00 91.48           C
ATOM    145  C   CYS A  18     -11.427  -3.598  -8.396  1.00 89.41           C
ATOM    146  O   CYS A  18     -12.504  -3.226  -8.852  1.00 87.55           O
ATOM    147 CB   CYS A  18     -11.694  -6.050  -8.005  1.00 92.74           C
ATOM    148 SG   CYS A  18     -10.512  -6.493  -9.290  1.00 92.68           S
ATOM    149  N   ASP A  19     -10.268  -3.080  -8.783  1.00 86.07           N
ATOM    150 CA   ASP A  19     -10.198  -2.000  -9.756  1.00 84.85           C
ATOM    151  C   ASP A  19      -9.819  -2.470 -11.156  1.00 86.50           C
ATOM    152  O   ASP A  19      -9.611  -1.644 -12.046  1.00 85.47           O
ATOM    153 CB   ASP A  19      -9.205  -0.929  -9.274  1.00 81.08           C
ATOM    154 CG   ASP A  19      -9.780  -0.094  -8.147  1.00 77.06           C
ATOM    155 OD1  ASP A  19     -11.022   0.051  -8.067  1.00 72.77           O
ATOM    156 OD2  ASP A  19      -8.983   0.446  -7.351  1.00 72.56           O
ATOM    157  N   TRP A  20      -9.727  -3.758 -11.363  1.00 84.39           N
ATOM    158 CA   TRP A  20      -9.490  -4.279 -12.707  1.00 87.00           C
ATOM    159  C   TRP A  20     -10.653  -3.856 -13.597  1.00 87.79           C
ATOM    160  O   TRP A  20     -11.818  -4.008 -13.219  1.00 87.30           O
ATOM    161 CB   TRP A  20      -9.367  -5.799 -12.676  1.00 87.85           C
ATOM    162 CG   TRP A  20      -8.826  -6.401 -13.946  1.00 89.31           C
ATOM    163 CD1  TRP A  20      -9.535  -6.804 -15.032  1.00 87.23           C
ATOM    164 CD2  TRP A  20      -7.449  -6.668 -14.243  1.00 88.16           C
ATOM    165 NE1  TRP A  20      -8.688  -7.304 -16.000  1.00 86.39           N
ATOM    166 CE2  TRP A  20      -7.402  -7.234 -15.535  1.00 87.80           C
ATOM    167 CE3  TRP A  20      -6.256  -6.480 -13.547  1.00 87.56           C
ATOM    168 CZ2  TRP A  20      -6.205  -7.610 -16.137  1.00 85.43           C
ATOM    169 CZ3  TRP A  20      -5.074  -6.860 -14.146  1.00 83.55           C
ATOM    170 CH2  TRP A  20      -5.051  -7.417 -15.425  1.00 83.03           C
ATOM    171  N   ASP A  21     -10.342  -3.340 -14.782  1.00 83.79           N
ATOM    172 CA   ASP A  21     -11.372  -2.806 -15.655  1.00 85.57           C
ATOM    173  C   ASP A  21     -12.440  -3.854 -15.972  1.00 88.32           C
ATOM    174  O   ASP A  21     -12.118  -4.953 -16.423  1.00 88.32           O
ATOM    175 CB   ASP A  21     -10.769  -2.268 -16.947  1.00 82.31           C
ATOM    176 CG   ASP A  21     -11.774  -1.486 -17.761  1.00 75.60           C
ATOM    177 OD1  ASP A  21     -12.346  -0.519 -17.222  1.00 70.28           O
ATOM    178 OD2  ASP A  21     -11.983  -1.841 -18.938  1.00 67.71           O
ATOM    179  N   GLY A  22     -13.691  -3.498 -15.717  1.00 89.31           N
ATOM    180 CA   GLY A  22     -14.802  -4.381 -15.988  1.00 90.47           C
ATOM    181  C   GLY A  22     -15.132  -5.366 -14.892  1.00 92.26           C
ATOM    182  O   GLY A  22     -16.105  -6.106 -15.004  1.00 90.05           O
ATOM    183  N   CYS A  23     -14.362  -5.382 -13.819  1.00 91.86           N
ATOM    184 CA   CYS A  23     -14.588  -6.312 -12.719  1.00 93.38           C
ATOM    185  C   CYS A  23     -15.340  -5.626 -11.588  1.00 91.88           C
ATOM    186  O   CYS A  23     -14.961  -4.540 -11.153  1.00 88.34           O
ATOM    187 CB   CYS A  23     -13.270  -6.874 -12.200  1.00 94.14           C
ATOM    188 SG   CYS A  23     -13.495  -8.141 -10.932  1.00 94.30           S
ATOM    189  N   GLY A  24     -16.396  -6.272 -11.100  1.00 93.76           N
ATOM    190 CA   GLY A  24     -17.188  -5.715 -10.027  1.00 93.29           C
ATOM    191  C   GLY A  24     -17.038  -6.418  -8.697  1.00 94.34           C
ATOM    192  O   GLY A  24     -17.785  -6.129  -7.761  1.00 92.91           O
ATOM    193  N   TRP A  25     -16.091  -7.333  -8.577  1.00 94.40           N
ATOM    194 CA   TRP A  25     -15.904  -8.065  -7.328  1.00 94.66           C
ATOM    195  C   TRP A  25     -15.482  -7.145  -6.182  1.00 94.05           C
ATOM    196  O   TRP A  25     -14.707  -6.203  -6.373  1.00 93.20           O
ATOM    197 CB   TRP A  25     -14.879  -9.185  -7.496  1.00 95.13           C
ATOM    198 CG   TRP A  25     -15.417 -10.422  -8.141  1.00 95.18           C
ATOM    199 CD1  TRP A  25     -15.467 -10.705  -9.487  1.00 92.78           C
ATOM    200 CD2  TRP A  25     -15.994 -11.555  -7.474  1.00 93.48           C
ATOM    201 NE1  TRP A  25     -16.036 -11.939  -9.684  1.00 92.02           N
ATOM    202 CE2  TRP A  25     -16.362 -12.485  -8.465  1.00 93.05           C
ATOM    203 CE3  TRP A  25     -16.221 -11.863  -6.125  1.00 92.90           C
ATOM    204 CZ2  TRP A  25     -16.953 -13.701  -8.154  1.00 91.46           C
ATOM    205 CZ3  TRP A  25     -16.807 -13.095  -5.823  1.00 89.70           C
ATOM    206 CH2  TRP A  25     -17.161 -13.987  -6.836  1.00 89.68           C
ATOM    207  N   LYS A  26     -15.995  -7.438  -4.992  1.00 94.58           N
ATOM    208 CA   LYS A  26     -15.631  -6.697  -3.802  1.00 94.14           C
ATOM    209  C   LYS A  26     -15.623  -7.652  -2.615  1.00 94.30           C
ATOM    210  O   LYS A  26     -16.291  -8.690  -2.634  1.00 94.41           O
ATOM    211 CB   LYS A  26     -16.604  -5.537  -3.549  1.00 93.05           C
ATOM    212 CG   LYS A  26     -18.049  -5.964  -3.413  1.00 91.15           C
ATOM    213 CD   LYS A  26     -18.984  -4.771  -3.378  1.00 90.34           C
ATOM    214 CE   LYS A  26     -20.425  -5.214  -3.262  1.00 84.28           C
ATOM    215 NZ   LYS A  26     -21.370  -4.051  -3.287  1.00 79.22           N
ATOM    216  N   PHE A  27     -14.870  -7.304  -1.580  1.00 93.55           N
ATOM    217 CA   PHE A  27     -14.638  -8.209  -0.463  1.00 93.11           C
ATOM    218  C   PHE A  27     -14.611  -7.470   0.862  1.00 91.81           C
ATOM    219  O   PHE A  27     -14.354  -6.266   0.912  1.00 91.02           O
ATOM    220 CB   PHE A  27     -13.311  -8.952  -0.668  1.00 94.16           C
ATOM    221 CG   PHE A  27     -13.249  -9.709  -1.962  1.00 94.82           C
ATOM    222 CD1  PHE A  27     -13.758 -10.998  -2.048  1.00 94.07           C
ATOM    223 CD2  PHE A  27     -12.717  -9.124  -3.100  1.00 94.20           C
ATOM    224 CE1  PHE A  27     -13.731 -11.689  -3.248  1.00 94.46           C
ATOM    225 CE2  PHE A  27     -12.690  -9.808  -4.296  1.00 94.48           C
ATOM    226 CZ   PHE A  27     -13.197 -11.094  -4.373  1.00 95.42           C
ATOM    227  N   ALA A  28     -14.859  -8.214   1.932  1.00 91.22           N
ATOM    228 CA   ALA A  28     -14.824  -7.640   3.274  1.00 90.33           C
ATOM    229  C   ALA A  28     -13.405  -7.549   3.828  1.00 89.40           C
ATOM    230  O   ALA A  28     -13.156  -6.781   4.760  1.00 88.09           O
ATOM    231 CB   ALA A  28     -15.697  -8.452   4.223  1.00 90.57           C
ATOM    232  N   ARG A  29     -12.486  -8.338   3.268  1.00 88.20           N
ATOM    233 CA   ARG A  29     -11.119  -8.391   3.774  1.00 87.16           C
ATOM    234  C   ARG A  29     -10.097  -8.163   2.665  1.00 87.72           C
ATOM    235  O   ARG A  29     -10.275  -8.616   1.533  1.00 88.20           O
ATOM    236 CB   ARG A  29     -10.841  -9.741   4.426  1.00 86.32           C
ATOM    237 CG   ARG A  29     -11.642 -10.024   5.669  1.00 83.45           C
ATOM    238 CD   ARG A  29     -11.369 -11.445   6.192  1.00 82.37           C
ATOM    239 NE   ARG A  29      -9.975 -11.834   6.044  1.00 79.70           N
ATOM    240 CZ   ARG A  29      -9.264 -12.508   6.955  1.00 78.49           C
ATOM    241 NH1  ARG A  29      -9.815 -12.858   8.099  1.00 74.03           N
ATOM    242 NH2  ARG A  29      -8.004 -12.829   6.715  1.00 74.71           N
ATOM    243  N   SER A  30      -9.014  -7.484   3.034  1.00 86.06           N
ATOM    244 CA   SER A  30      -7.961  -7.163   2.083  1.00 84.84           C
ATOM    245  C   SER A  30      -7.348  -8.402   1.438  1.00 86.40           C
ATOM    246  O   SER A  30      -7.091  -8.420   0.229  1.00 86.99           O
ATOM    247 CB   SER A  30      -6.866  -6.350   2.779  1.00 82.85           C
ATOM    248 OG   SER A  30      -5.835  -6.021   1.866  1.00 79.07           O
ATOM    249  N   ASP A  31      -7.109  -9.440   2.230  1.00 84.45           N
ATOM    250 CA   ASP A  31      -6.466 -10.627   1.689  1.00 84.52           C
ATOM    251  C   ASP A  31      -7.355 -11.350   0.687  1.00 87.13           C
ATOM    252  O   ASP A  31      -6.850 -12.001  -0.227  1.00 87.77           O
ATOM    253 CB   ASP A  31      -6.017 -11.574   2.810  1.00 82.69           C
ATOM    254 CG   ASP A  31      -7.162 -11.981   3.712  1.00 80.85           C
ATOM    255 OD1  ASP A  31      -7.731 -11.096   4.382  1.00 75.69           O
ATOM    256 OD2  ASP A  31      -7.451 -13.192   3.769  1.00 75.77           O
ATOM    257  N   GLU A  32      -8.670 -11.223   0.835  1.00 89.68           N
ATOM    258 CA   GLU A  32      -9.592 -11.802  -0.138  1.00 90.80           C
ATOM    259  C   GLU A  32      -9.457 -11.086  -1.478  1.00 91.40           C
ATOM    260  O   GLU A  32      -9.462 -11.722  -2.535  1.00 91.16           O
ATOM    261 CB   GLU A  32     -11.029 -11.716   0.373  1.00 91.52           C
ATOM    262 CG   GLU A  32     -11.303 -12.630   1.565  1.00 90.47           C
ATOM    263 CD   GLU A  32     -12.672 -12.406   2.184  1.00 90.58           C
ATOM    264 OE1  GLU A  32     -13.193 -11.278   2.097  1.00 88.03           O
ATOM    265 OE2  GLU A  32     -13.212 -13.356   2.776  1.00 86.98           O
ATOM    266  N   LEU A  33      -9.343  -9.767  -1.448  1.00 89.22           N
ATOM    267 CA   LEU A  33      -9.169  -9.003  -2.677  1.00 89.90           C
ATOM    268  C   LEU A  33      -7.829  -9.339  -3.330  1.00 90.20           C
ATOM    269  O   LEU A  33      -7.755  -9.502  -4.547  1.00 90.49           O
ATOM    270 CB   LEU A  33      -9.249  -7.506  -2.396  1.00 90.34           C
ATOM    271 CG   LEU A  33      -8.964  -6.605  -3.598  1.00 90.25           C
ATOM    272 CD1  LEU A  33      -9.931  -6.885  -4.743  1.00 87.50           C
ATOM    273 CD2  LEU A  33      -9.028  -5.130  -3.195  1.00 87.05           C
ATOM    274  N   THR A  34      -6.779  -9.455  -2.533  1.00 88.00           N
ATOM    275 CA   THR A  34      -5.467  -9.788  -3.066  1.00 86.17           C
ATOM    276  C   THR A  34      -5.489 -11.141  -3.772  1.00 86.90           C
ATOM    277  O   THR A  34      -4.944 -11.282  -4.873  1.00 87.03           O
ATOM    278 CB   THR A  34      -4.420  -9.787  -1.938  1.00 83.85           C
ATOM    279 OG1  THR A  34      -4.314  -8.460  -1.391  1.00 80.51           O
ATOM    280 CG2  THR A  34      -3.058 -10.225  -2.467  1.00 79.65           C
ATOM    281  N   ARG A  35      -6.115 -12.127  -3.144  1.00 89.01           N
ATOM    282 CA   ARG A  35      -6.206 -13.457  -3.740  1.00 89.05           C
ATOM    283  C   ARG A  35      -6.995 -13.407  -5.043  1.00 89.71           C
ATOM    284  O   ARG A  35      -6.607 -14.025  -6.046  1.00 88.96           O
ATOM    285 CB   ARG A  35      -6.853 -14.430  -2.752  1.00 87.94           C
ATOM    286 CG   ARG A  35      -6.812 -15.882  -3.193  1.00 83.48           C
ATOM    287 CD   ARG A  35      -7.491 -16.787  -2.172  1.00 82.52           C
ATOM    288 NE   ARG A  35      -7.081 -16.489  -0.803  1.00 78.86           N
ATOM    289 CZ   ARG A  35      -5.973 -16.945  -0.224  1.00 76.07           C
ATOM    290 NH1  ARG A  35      -5.151 -17.742  -0.897  1.00 71.15           N
ATOM    291 NH2  ARG A  35      -5.697 -16.605   1.027  1.00 69.53           N
ATOM    292  N   HIS A  36      -8.104 -12.650  -5.044  1.00 91.40           N
ATOM    293 CA   HIS A  36      -8.903 -12.484  -6.250  1.00 92.84           C
ATOM    294  C   HIS A  36      -8.096 -11.837  -7.375  1.00 92.79           C
ATOM    295  O   HIS A  36      -8.154 -12.272  -8.526  1.00 91.79           O
ATOM    296 CB   HIS A  36     -10.139 -11.632  -5.945  1.00 94.24           C
ATOM    297 CG   HIS A  36     -10.743 -11.018  -7.161  1.00 94.98           C
ATOM    298 ND1  HIS A  36     -11.573 -11.719  -8.009  1.00 93.61           N
ATOM    299 CD2  HIS A  36     -10.615  -9.786  -7.697  1.00 94.06           C
ATOM    300 CE1  HIS A  36     -11.934 -10.939  -9.010  1.00 93.93           C
ATOM    301 NE2  HIS A  36     -11.369  -9.758  -8.845  1.00 93.98           N
ATOM    302  N   TYR A  37      -7.364 -10.782  -7.038  1.00 90.59           N
ATOM    303 CA   TYR A  37      -6.681 -10.002  -8.068  1.00 89.45           C
ATOM    304  C   TYR A  37      -5.653 -10.824  -8.831  1.00 89.45           C
ATOM    305  O   TYR A  37      -5.442 -10.611 -10.029  1.00 88.35           O
ATOM    306 CB   TYR A  37      -6.021  -8.768  -7.447  1.00 87.65           C
ATOM    307 CG   TYR A  37      -5.843  -7.650  -8.442  1.00 87.05           C
ATOM    308 CD1  TYR A  37      -6.805  -6.650  -8.572  1.00 84.15           C
ATOM    309 CD2  TYR A  37      -4.736  -7.598  -9.275  1.00 82.94           C
ATOM    310 CE1  TYR A  37      -6.656  -5.630  -9.492  1.00 81.56           C
ATOM    311 CE2  TYR A  37      -4.577  -6.580 -10.205  1.00 81.33           C
ATOM    312 CZ   TYR A  37      -5.543  -5.602 -10.305  1.00 82.16           C
ATOM    313 OH   TYR A  37      -5.387  -4.591 -11.220  1.00 79.59           O
ATOM    314  N   ARG A  38      -5.034 -11.782  -8.156  1.00 88.52           N
ATOM    315 CA   ARG A  38      -4.042 -12.631  -8.803  1.00 87.57           C
ATOM    316  C   ARG A  38      -4.646 -13.474  -9.929  1.00 88.49           C
ATOM    317  O   ARG A  38      -3.920 -13.971 -10.787  1.00 87.51           O
ATOM    318 CB   ARG A  38      -3.365 -13.545  -7.779  1.00 85.82           C
ATOM    319 CG   ARG A  38      -2.567 -12.806  -6.720  1.00 81.82           C
ATOM    320 CD   ARG A  38      -1.607 -13.732  -6.003  1.00 80.18           C
ATOM    321 NE   ARG A  38      -2.265 -14.895  -5.432  1.00 76.11           N
ATOM    322 CZ   ARG A  38      -2.597 -15.030  -4.158  1.00 72.76           C
ATOM    323 NH1  ARG A  38      -2.329 -14.064  -3.295  1.00 67.88           N
ATOM    324 NH2  ARG A  38      -3.203 -16.142  -3.745  1.00 67.02           N
ATOM    325  N   LYS A  39      -5.971 -13.644  -9.918  1.00 92.10           N
ATOM    326 CA   LYS A  39      -6.647 -14.443 -10.936  1.00 92.51           C
ATOM    327  C   LYS A  39      -6.789 -13.699 -12.260  1.00 93.14           C
ATOM    328  O   LYS A  39      -7.015 -14.336 -13.296  1.00 91.35           O
ATOM    329 CB   LYS A  39      -8.026 -14.880 -10.441  1.00 91.61           C
ATOM    330 CG   LYS A  39      -7.993 -15.799  -9.234  1.00 88.67           C
ATOM    331 CD   LYS A  39      -9.398 -16.146  -8.792  1.00 87.45           C
ATOM    332 CE   LYS A  39      -9.402 -17.127  -7.649  1.00 82.40           C
ATOM    333 NZ   LYS A  39     -10.797 -17.486  -7.221  1.00 76.76           N
ATOM    334  N   HIS A  40      -6.706 -12.370 -12.213  1.00 90.96           N
ATOM    335 CA   HIS A  40      -6.765 -11.599 -13.447  1.00 91.87           C
ATOM    336  C   HIS A  40      -5.483 -11.782 -14.256  1.00 89.92           C
ATOM    337  O   HIS A  40      -5.543 -11.805 -15.487  1.00 84.55           O
ATOM    338 CB   HIS A  40      -6.986 -10.118 -13.139  1.00 91.41           C
ATOM    339 CG   HIS A  40      -8.347  -9.817 -12.589  1.00 92.86           C
ATOM    340 ND1  HIS A  40      -9.495  -9.990 -13.342  1.00 89.29           N
ATOM    341 CD2  HIS A  40      -8.758  -9.358 -11.395  1.00 90.15           C
ATOM    342 CE1  HIS A  40     -10.544  -9.642 -12.602  1.00 90.36           C
ATOM    343 NE2  HIS A  40     -10.113  -9.252 -11.427  1.00 91.68           N
ATOM    344 OXT  HIS A  40      -4.409 -11.893 -13.690  1.00 91.55           O
ATOM    345  N   SER B   1      10.417  -8.138   8.028  1.00 70.39           N
ATOM    346 CA   SER B   1      11.094  -9.199   8.792  1.00 75.63           C
ATOM    347  C   SER B   1      12.010  -8.594   9.846  1.00 77.31           C
ATOM    348  O   SER B   1      12.795  -7.694   9.541  1.00 73.96           O
ATOM    349 CB   SER B   1      11.897 -10.097   7.865  1.00 70.52           C
ATOM    350 OG   SER B   1      12.841 -10.872   8.564  1.00 67.24           O
ATOM    351  N   HIS B   2      11.917  -9.101  11.056  1.00 82.93           N
ATOM    352 CA   HIS B   2      12.763  -8.622  12.144  1.00 85.55           C
ATOM    353  C   HIS B   2      14.242  -8.815  11.828  1.00 88.02           C
ATOM    354  O   HIS B   2      15.065  -7.931  12.085  1.00 85.38           O
ATOM    355 CB   HIS B   2      12.413  -9.348  13.445  1.00 80.36           C
ATOM    356 CG   HIS B   2      13.361  -9.073  14.570  1.00 77.31           C
ATOM    357 ND1  HIS B   2      13.368  -7.869  15.240  1.00 68.02           N
ATOM    358 CD2  HIS B   2      14.327  -9.825  15.133  1.00 67.43           C
ATOM    359 CE1  HIS B   2      14.314  -7.900  16.170  1.00 67.05           C
ATOM    360 NE2  HIS B   2      14.914  -9.067  16.128  1.00 67.89           N
ATOM    361  N   LEU B   3      14.568  -9.968  11.260  1.00 82.11           N
ATOM    362 CA   LEU B   3      15.960 -10.242  10.931  1.00 85.05           C
ATOM    363  C   LEU B   3      16.452  -9.326   9.822  1.00 86.24           C
ATOM    364  O   LEU B   3      17.566  -8.800   9.896  1.00 84.92           O
ATOM    365 CB   LEU B   3      16.130 -11.708  10.537  1.00 84.31           C
ATOM    366 CG   LEU B   3      15.874 -12.728  11.659  1.00 82.68           C
ATOM    367 CD1  LEU B   3      16.065 -14.139  11.135  1.00 76.95           C
ATOM    368 CD2  LEU B   3      16.788 -12.463  12.845  1.00 77.62           C
ATOM    369  N   LYS B   4      15.643  -9.131   8.790  1.00 88.10           N
ATOM    370 CA   LYS B   4      16.024  -8.243   7.696  1.00 87.86           C
ATOM    371  C   LYS B   4      16.200  -6.812   8.193  1.00 89.04           C
ATOM    372  O   LYS B   4      17.142  -6.119   7.794  1.00 88.04           O
ATOM    373 CB   LYS B   4      14.985  -8.289   6.578  1.00 84.78           C
ATOM    374 CG   LYS B   4      14.975  -9.592   5.787  1.00 78.24           C
ATOM    375 CD   LYS B   4      13.878  -9.583   4.731  1.00 74.35           C
ATOM    376 CE   LYS B   4      13.847 -10.879   3.944  1.00 67.62           C
ATOM    377 NZ   LYS B   4      12.717 -10.920   2.986  1.00 62.06           N
ATOM    378  N   ALA B   5      15.290  -6.368   9.050  1.00 86.38           N
ATOM    379 CA   ALA B   5      15.388  -5.019   9.599  1.00 87.57           C
ATOM    380  C   ALA B   5      16.663  -4.866  10.423  1.00 88.69           C
ATOM    381  O   ALA B   5      17.337  -3.832  10.360  1.00 86.68           O
ATOM    382 CB   ALA B   5      14.165  -4.693  10.446  1.00 84.83           C
ATOM    383  N   HIS B   6      16.997  -5.887  11.191  1.00 89.57           N
ATOM    384 CA   HIS B   6      18.220  -5.824  11.974  1.00 91.61           C
ATOM    385  C   HIS B   6      19.448  -5.742  11.077  1.00 92.51           C
ATOM    386  O   HIS B   6      20.385  -4.996  11.365  1.00 91.23           O
ATOM    387 CB   HIS B   6      18.339  -7.035  12.902  1.00 91.93           C
ATOM    388 CG   HIS B   6      19.638  -7.058  13.653  1.00 93.17           C
ATOM    389 ND1  HIS B   6      19.864  -6.252  14.753  1.00 87.28           N
ATOM    390 CD2  HIS B   6      20.778  -7.729  13.431  1.00 89.24           C
ATOM    391 CE1  HIS B   6      21.097  -6.448  15.181  1.00 90.07           C
ATOM    392 NE2  HIS B   6      21.684  -7.336  14.396  1.00 90.39           N
ATOM    393  N   LEU B   7      19.453  -6.509   9.986  1.00 90.69           N
ATOM    394 CA   LEU B   7      20.595  -6.494   9.078  1.00 91.18           C
ATOM    395  C   LEU B   7      20.833  -5.107   8.501  1.00 91.24           C
ATOM    396  O   LEU B   7      21.982  -4.735   8.224  1.00 89.45           O
ATOM    397 CB   LEU B   7      20.405  -7.512   7.958  1.00 90.20           C
ATOM    398 CG   LEU B   7      20.541  -8.979   8.368  1.00 86.89           C
ATOM    399 CD1  LEU B   7      20.258  -9.888   7.181  1.00 81.19           C
ATOM    400 CD2  LEU B   7      21.935  -9.248   8.933  1.00 82.21           C
ATOM    401  N   ARG B   8      19.775  -4.322   8.325  1.00 91.79           N
ATOM    402 CA   ARG B   8      19.939  -2.972   7.781  1.00 91.20           C
ATOM    403  C   ARG B   8      20.647  -2.036   8.755  1.00 91.26           C
ATOM    404  O   ARG B   8      21.158  -0.988   8.336  1.00 89.29           O
ATOM    405 CB   ARG B   8      18.584  -2.396   7.359  1.00 89.35           C
ATOM    406 CG   ARG B   8      17.980  -3.146   6.171  1.00 87.70           C
ATOM    407 CD   ARG B   8      16.861  -2.370   5.506  1.00 85.62           C
ATOM    408 NE   ARG B   8      15.699  -2.179   6.366  1.00 83.78           N
ATOM    409 CZ   ARG B   8      14.680  -3.024   6.459  1.00 83.67           C
ATOM    410 NH1  ARG B   8      14.667  -4.141   5.747  1.00 75.74           N
ATOM    411 NH2  ARG B   8      13.673  -2.745   7.271  1.00 78.16           N
ATOM    412  N   THR B   9      20.695  -2.391  10.023  1.00 93.02           N
ATOM    413 CA   THR B   9      21.477  -1.610  10.969  1.00 92.38           C
ATOM    414  C   THR B   9      22.978  -1.787  10.704  1.00 92.87           C
ATOM    415  O   THR B   9      23.789  -0.968  11.143  1.00 91.17           O
ATOM    416 CB   THR B   9      21.173  -1.980  12.431  1.00 91.10           C
ATOM    417 OG1  THR B   9      21.615  -3.314  12.711  1.00 87.98           O
ATOM    418 CG2  THR B   9      19.682  -1.857  12.717  1.00 84.87           C
ATOM    419  N   HIS B  10      23.326  -2.861  10.004  1.00 93.83           N
ATOM    420 CA   HIS B  10      24.716  -3.110   9.646  1.00 94.76           C
ATOM    421  C   HIS B  10      25.048  -2.569   8.262  1.00 94.69           C
ATOM    422  O   HIS B  10      26.133  -2.028   8.055  1.00 92.25           O
ATOM    423 CB   HIS B  10      25.019  -4.606   9.696  1.00 94.53           C
ATOM    424 CG   HIS B  10      24.907  -5.210  11.064  1.00 94.67           C
ATOM    425 ND1  HIS B  10      25.833  -4.962  12.051  1.00 88.98           N
ATOM    426 CD2  HIS B  10      23.989  -6.029  11.607  1.00 89.95           C
ATOM    427 CE1  HIS B  10      25.483  -5.621  13.148  1.00 90.50           C
ATOM    428 NE2  HIS B  10      24.370  -6.275  12.912  1.00 90.84           N
ATOM    429  N   THR B  11      24.121  -2.709   7.312  1.00 92.79           N
ATOM    430 CA   THR B  11      24.378  -2.278   5.943  1.00 91.51           C
ATOM    431  C   THR B  11      24.179  -0.783   5.762  1.00 91.09           C
ATOM    432  O   THR B  11      24.727  -0.188   4.825  1.00 88.93           O
ATOM    433 CB   THR B  11      23.452  -3.008   4.965  1.00 89.96           C
ATOM    434 OG1  THR B  11      22.097  -2.623   5.207  1.00 87.81           O
ATOM    435 CG2  THR B  11      23.589  -4.516   5.110  1.00 84.21           C
ATOM    436  N   GLY B  12      23.378  -0.169   6.627  1.00 91.10           N
ATOM    437 CA   GLY B  12      23.040   1.229   6.480  1.00 89.88           C
ATOM    438  C   GLY B  12      21.956   1.478   5.451  1.00 90.38           C
ATOM    439  O   GLY B  12      21.617   2.633   5.173  1.00 87.85           O
ATOM    440  N   GLU B  13      21.394   0.419   4.890  1.00 92.20           N
ATOM    441 CA   GLU B  13      20.372   0.570   3.864  1.00 92.04           C
ATOM    442  C   GLU B  13      19.117   1.225   4.421  1.00 92.18           C
ATOM    443  O   GLU B  13      18.673   0.905   5.522  1.00 90.95           O
ATOM    444 CB   GLU B  13      20.014  -0.793   3.254  1.00 90.87           C
ATOM    445 CG   GLU B  13      19.148  -0.682   2.006  1.00 86.41           C
ATOM    446 CD   GLU B  13      18.703  -2.029   1.475  1.00 83.77           C
ATOM    447 OE1  GLU B  13      18.665  -3.003   2.251  1.00 80.17           O
ATOM    448 OE2  GLU B  13      18.390  -2.104   0.270  1.00 78.66           O
ATOM    449  N   LYS B  14      18.565   2.168   3.655  1.00 92.48           N
ATOM    450 CA   LYS B  14      17.327   2.853   4.013  1.00 92.79           C
ATOM    451  C   LYS B  14      16.378   2.764   2.818  1.00 91.87           C
ATOM    452  O   LYS B  14      16.261   3.713   2.033  1.00 90.59           O
ATOM    453 CB   LYS B  14      17.603   4.303   4.386  1.00 93.57           C
ATOM    454 CG   LYS B  14      18.444   4.439   5.652  1.00 93.78           C
ATOM    455 CD   LYS B  14      18.761   5.893   5.962  1.00 93.12           C
ATOM    456 CE   LYS B  14      19.549   6.015   7.249  1.00 90.46           C
ATOM    457 NZ   LYS B  14      19.856   7.433   7.583  1.00 85.03           N
ATOM    458  N   PRO B  15      15.704   1.615   2.663  1.00 89.31           N
ATOM    459 CA   PRO B  15      14.908   1.347   1.465  1.00 88.12           C
ATOM    460  C   PRO B  15      13.580   2.091   1.395  1.00 87.90           C
ATOM    461  O   PRO B  15      12.928   2.060   0.347  1.00 86.82           O
ATOM    462 CB   PRO B  15      14.668  -0.167   1.541  1.00 86.90           C
ATOM    463 CG   PRO B  15      14.696  -0.465   3.003  1.00 86.18           C
ATOM    464 CD   PRO B  15      15.743   0.451   3.572  1.00 88.06           C
ATOM    465  N   TYR B  16      13.170   2.748   2.479  1.00 88.76           N
ATOM    466 CA   TYR B  16      11.884   3.429   2.514  1.00 89.39           C
ATOM    467  C   TYR B  16      12.075   4.903   2.179  1.00 90.78           C
ATOM    468  O   TYR B  16      12.376   5.715   3.050  1.00 90.70           O
ATOM    469 CB   TYR B  16      11.219   3.237   3.876  1.00 88.66           C
ATOM    470 CG   TYR B  16      11.043   1.781   4.218  1.00 87.67           C
ATOM    471 CD1  TYR B  16      11.907   1.142   5.096  1.00 84.14           C
ATOM    472 CD2  TYR B  16      10.022   1.035   3.639  1.00 83.30           C
ATOM    473 CE1  TYR B  16      11.761  -0.197   5.398  1.00 82.18           C
ATOM    474 CE2  TYR B  16       9.872  -0.308   3.941  1.00 82.11           C
ATOM    475 CZ   TYR B  16      10.742  -0.924   4.811  1.00 84.92           C
ATOM    476 OH   TYR B  16      10.593  -2.247   5.110  1.00 83.20           O
ATOM    477  N   HIS B  17      11.889   5.237   0.901  1.00 89.50           N
ATOM    478 CA   HIS B  17      12.156   6.569   0.375  1.00 89.06           C
ATOM    479  C   HIS B  17      10.890   7.417   0.323  1.00 90.02           C
ATOM    480  O   HIS B  17       9.842   6.950  -0.124  1.00 89.96           O
ATOM    481 CB   HIS B  17      12.742   6.471  -1.031  1.00 87.68           C
ATOM    482 CG   HIS B  17      14.028   5.721  -1.088  1.00 86.53           C
ATOM    483 ND1  HIS B  17      15.230   6.325  -1.414  1.00 78.66           N
ATOM    484 CD2  HIS B  17      14.312   4.412  -0.876  1.00 79.44           C
ATOM    485 CE1  HIS B  17      16.193   5.417  -1.402  1.00 79.05           C
ATOM    486 NE2  HIS B  17      15.666   4.251  -1.074  1.00 80.58           N
ATOM    487  N   CYS B  18      11.005   8.686   0.753  1.00 91.18           N
ATOM    488 CA   CYS B  18       9.889   9.610   0.657  1.00 91.39           C
ATOM    489  C   CYS B  18       9.728  10.083  -0.787  1.00 89.00           C
ATOM    490  O   CYS B  18      10.705  10.514  -1.406  1.00 87.43           O
ATOM    491 CB   CYS B  18      10.097  10.811   1.577  1.00 92.73           C
ATOM    492 SG   CYS B  18       8.696  11.952   1.563  1.00 92.71           S
ATOM    493  N   ASP B  19       8.503  10.023  -1.299  1.00 86.38           N
ATOM    494 CA   ASP B  19       8.237  10.422  -2.677  1.00 85.06           C
ATOM    495  C   ASP B  19       7.622  11.813  -2.802  1.00 86.30           C
ATOM    496  O   ASP B  19       7.248  12.225  -3.902  1.00 84.92           O
ATOM    497 CB   ASP B  19       7.327   9.385  -3.349  1.00 81.33           C
ATOM    498 CG   ASP B  19       8.070   8.112  -3.698  1.00 78.41           C
ATOM    499 OD1  ASP B  19       9.309   8.167  -3.900  1.00 73.83           O
ATOM    500 OD2  ASP B  19       7.415   7.056  -3.789  1.00 73.67           O
ATOM    501  N   TRP B  20       7.516  12.544  -1.710  1.00 82.89           N
ATOM    502 CA   TRP B  20       7.043  13.922  -1.778  1.00 85.20           C
ATOM    503  C   TRP B  20       8.013  14.722  -2.638  1.00 86.45           C
ATOM    504  O   TRP B  20       9.230  14.630  -2.460  1.00 86.47           O
ATOM    505 CB   TRP B  20       6.947  14.525  -0.380  1.00 85.72           C
ATOM    506 CG   TRP B  20       6.206  15.831  -0.320  1.00 87.00           C
ATOM    507 CD1  TRP B  20       6.721  17.087  -0.470  1.00 84.79           C
ATOM    508 CD2  TRP B  20       4.800  16.009  -0.085  1.00 85.89           C
ATOM    509 NE1  TRP B  20       5.724  18.032  -0.348  1.00 83.65           N
ATOM    510 CE2  TRP B  20       4.539  17.394  -0.108  1.00 85.49           C
ATOM    511 CE3  TRP B  20       3.740  15.119   0.139  1.00 85.42           C
ATOM    512 CZ2  TRP B  20       3.257  17.909   0.091  1.00 82.98           C
ATOM    513 CZ3  TRP B  20       2.470  15.646   0.340  1.00 81.69           C
ATOM    514 CH2  TRP B  20       2.245  17.022   0.308  1.00 81.20           C
ATOM    515  N   ASP B  21       7.482  15.522  -3.568  1.00 83.06           N
ATOM    516 CA   ASP B  21       8.333  16.237  -4.504  1.00 85.37           C
ATOM    517  C   ASP B  21       9.334  17.130  -3.782  1.00 88.34           C
ATOM    518  O   ASP B  21       8.963  17.945  -2.944  1.00 88.30           O
ATOM    519 CB   ASP B  21       7.495  17.069  -5.475  1.00 82.35           C
ATOM    520 CG   ASP B  21       8.328  17.635  -6.602  1.00 75.73           C
ATOM    521 OD1  ASP B  21       8.980  16.846  -7.312  1.00 70.92           O
ATOM    522 OD2  ASP B  21       8.324  18.874  -6.771  1.00 68.19           O
ATOM    523  N   GLY B  22      10.604  16.947  -4.102  1.00 88.13           N
ATOM    524 CA   GLY B  22      11.661  17.738  -3.512  1.00 89.49           C
ATOM    525  C   GLY B  22      12.199  17.227  -2.198  1.00 91.57           C
ATOM    526  O   GLY B  22      13.141  17.798  -1.655  1.00 89.14           O
ATOM    527  N   CYS B  23      11.615  16.163  -1.672  1.00 92.46           N
ATOM    528 CA   CYS B  23      12.051  15.612  -0.397  1.00 93.59           C
ATOM    529  C   CYS B  23      12.996  14.432  -0.611  1.00 91.78           C
ATOM    530  O   CYS B  23      12.683  13.520  -1.378  1.00 88.27           O
ATOM    531 CB   CYS B  23      10.856  15.171   0.442  1.00 94.30           C
ATOM    532 SG   CYS B  23      11.318  14.613   2.100  1.00 94.48           S
ATOM    533  N   GLY B  24      14.118  14.442   0.079  1.00 93.97           N
ATOM    534 CA   GLY B  24      15.094  13.375  -0.050  1.00 93.56           C
ATOM    535  C   GLY B  24      15.207  12.463   1.152  1.00 94.70           C
ATOM    536  O   GLY B  24      16.124  11.641   1.213  1.00 93.02           O
ATOM    537  N   TRP B  25      14.283  12.585   2.111  1.00 94.81           N
ATOM    538 CA   TRP B  25      14.355  11.748   3.302  1.00 95.39           C
ATOM    539  C   TRP B  25      14.161  10.274   2.982  1.00 94.87           C
ATOM    540  O   TRP B  25      13.375   9.909   2.109  1.00 94.03           O
ATOM    541 CB   TRP B  25      13.309  12.191   4.331  1.00 95.68           C
ATOM    542 CG   TRP B  25      13.716  13.383   5.148  1.00 95.76           C
ATOM    543 CD1  TRP B  25      13.499  14.703   4.843  1.00 93.38           C
ATOM    544 CD2  TRP B  25      14.403  13.372   6.409  1.00 94.17           C
ATOM    545 NE1  TRP B  25      14.012  15.502   5.835  1.00 92.56           N
ATOM    546 CE2  TRP B  25      14.565  14.713   6.808  1.00 93.80           C
ATOM    547 CE3  TRP B  25      14.882  12.346   7.230  1.00 93.60           C
ATOM    548 CZ2  TRP B  25      15.203  15.049   8.010  1.00 92.07           C
ATOM    549 CZ3  TRP B  25      15.518  12.696   8.428  1.00 90.35           C
ATOM    550 CH2  TRP B  25      15.666  14.034   8.791  1.00 90.22           C
ATOM    551  N   LYS B  26      14.894   9.437   3.704  1.00 95.16           N
ATOM    552 CA   LYS B  26      14.764   7.998   3.560  1.00 94.72           C
ATOM    553  C   LYS B  26      14.992   7.352   4.916  1.00 94.71           C
ATOM    554  O   LYS B  26      15.646   7.932   5.789  1.00 94.71           O
ATOM    555 CB   LYS B  26      15.762   7.455   2.534  1.00 93.77           C
ATOM    556 CG   LYS B  26      17.209   7.768   2.861  1.00 92.08           C
ATOM    557 CD   LYS B  26      18.122   7.391   1.709  1.00 91.63           C
ATOM    558 CE   LYS B  26      19.560   7.729   2.029  1.00 85.31           C
ATOM    559 NZ   LYS B  26      20.477   7.424   0.888  1.00 79.86           N
ATOM    560  N   PHE B  27      14.448   6.152   5.093  1.00 94.07           N
ATOM    561 CA   PHE B  27      14.445   5.508   6.398  1.00 93.72           C
ATOM    562  C   PHE B  27      14.677   4.010   6.282  1.00 92.62           C
ATOM    563  O   PHE B  27      14.438   3.412   5.232  1.00 92.00           O
ATOM    564 CB   PHE B  27      13.107   5.758   7.110  1.00 94.72           C
ATOM    565 CG   PHE B  27      12.795   7.216   7.258  1.00 95.26           C
ATOM    566 CD1  PHE B  27      13.276   7.937   8.346  1.00 93.98           C
ATOM    567 CD2  PHE B  27      12.042   7.888   6.308  1.00 93.88           C
ATOM    568 CE1  PHE B  27      13.016   9.289   8.482  1.00 94.12           C
ATOM    569 CE2  PHE B  27      11.781   9.241   6.435  1.00 94.07           C
ATOM    570 CZ   PHE B  27      12.270   9.947   7.521  1.00 95.85           C
ATOM    571  N   ALA B  28      15.134   3.422   7.383  1.00 92.22           N
ATOM    572 CA   ALA B  28      15.370   1.982   7.408  1.00 91.32           C
ATOM    573  C   ALA B  28      14.091   1.195   7.672  1.00 90.33           C
ATOM    574  O   ALA B  28      14.039  -0.003   7.381  1.00 88.97           O
ATOM    575 CB   ALA B  28      16.416   1.635   8.465  1.00 91.34           C
ATOM    576  N   ARG B  29      13.071   1.857   8.234  1.00 89.12           N
ATOM    577 CA   ARG B  29      11.838   1.188   8.602  1.00 88.49           C
ATOM    578  C   ARG B  29      10.613   1.898   8.026  1.00 89.01           C
ATOM    579  O   ARG B  29      10.566   3.130   7.960  1.00 89.43           O
ATOM    580 CB   ARG B  29      11.684   1.130  10.127  1.00 87.38           C
ATOM    581 CG   ARG B  29      12.708   0.270  10.830  1.00 84.32           C
ATOM    582 CD   ARG B  29      12.549   0.352  12.348  1.00 83.74           C
ATOM    583 NE   ARG B  29      11.148   0.382  12.770  1.00 81.02           N
ATOM    584 CZ   ARG B  29      10.647  -0.239  13.827  1.00 79.75           C
ATOM    585 NH1  ARG B  29      11.436  -0.973  14.596  1.00 75.03           N
ATOM    586 NH2  ARG B  29       9.363  -0.125  14.127  1.00 75.65           N
ATOM    587  N   SER B  30       9.618   1.095   7.658  1.00 86.97           N
ATOM    588 CA   SER B  30       8.402   1.624   7.057  1.00 86.12           C
ATOM    589  C   SER B  30       7.677   2.609   7.961  1.00 87.40           C
ATOM    590  O   SER B  30       7.193   3.650   7.501  1.00 88.24           O
ATOM    591 CB   SER B  30       7.457   0.475   6.695  1.00 84.45           C
ATOM    592 OG   SER B  30       6.275   0.961   6.101  1.00 81.42           O
ATOM    593  N   ASP B  31       7.594   2.300   9.252  1.00 86.25           N
ATOM    594 CA   ASP B  31       6.858   3.169  10.159  1.00 86.30           C
ATOM    595  C   ASP B  31       7.546   4.520  10.327  1.00 88.70           C
ATOM    596  O   ASP B  31       6.880   5.525  10.582  1.00 89.22           O
ATOM    597 CB   ASP B  31       6.641   2.496  11.523  1.00 84.48           C
ATOM    598 CG   ASP B  31       7.936   2.064  12.172  1.00 82.61           C
ATOM    599 OD1  ASP B  31       8.630   1.207  11.595  1.00 77.12           O
ATOM    600 OD2  ASP B  31       8.227   2.574  13.270  1.00 77.29           O
ATOM    601  N   GLU B  32       8.855   4.565  10.170  1.00 90.88           N
ATOM    602 CA   GLU B  32       9.571   5.835  10.215  1.00 91.94           C
ATOM    603  C   GLU B  32       9.180   6.708   9.023  1.00 92.53           C
ATOM    604  O   GLU B  32       8.989   7.920   9.165  1.00 92.38           O
ATOM    605 CB   GLU B  32      11.080   5.596  10.228  1.00 92.39           C
ATOM    606 CG   GLU B  32      11.578   4.963  11.523  1.00 91.08           C
ATOM    607 CD   GLU B  32      13.044   4.558  11.458  1.00 90.96           C
ATOM    608 OE1  GLU B  32      13.535   4.257  10.356  1.00 88.37           O
ATOM    609 OE2  GLU B  32      13.695   4.524  12.521  1.00 86.90           O
ATOM    610  N   LEU B  33       9.062   6.110   7.847  1.00 90.21           N
ATOM    611 CA   LEU B  33       8.646   6.852   6.665  1.00 91.04           C
ATOM    612  C   LEU B  33       7.214   7.352   6.817  1.00 91.12           C
ATOM    613  O   LEU B  33       6.905   8.494   6.470  1.00 91.73           O
ATOM    614 CB   LEU B  33       8.772   5.992   5.410  1.00 91.58           C
ATOM    615 CG   LEU B  33       8.253   6.646   4.121  1.00 91.28           C
ATOM    616 CD1  LEU B  33       8.999   7.940   3.830  1.00 87.85           C
ATOM    617 CD2  LEU B  33       8.383   5.673   2.954  1.00 87.86           C
ATOM    618  N   THR B  34       6.336   6.511   7.333  1.00 89.34           N
ATOM    619 CA   THR B  34       4.946   6.898   7.533  1.00 87.76           C
ATOM    620  C   THR B  34       4.847   8.101   8.474  1.00 88.90           C
ATOM    621  O   THR B  34       4.108   9.052   8.204  1.00 89.34           O
ATOM    622 CB   THR B  34       4.133   5.718   8.082  1.00 85.51           C
ATOM    623 OG1  THR B  34       4.133   4.663   7.119  1.00 81.20           O
ATOM    624 CG2  THR B  34       2.703   6.143   8.388  1.00 80.45           C
ATOM    625  N   ARG B  35       5.589   8.067   9.576  1.00 90.64           N
ATOM    626 CA   ARG B  35       5.572   9.166  10.533  1.00 91.07           C
ATOM    627  C   ARG B  35       6.106  10.450   9.880  1.00 91.94           C
ATOM    628  O   ARG B  35       5.540  11.536  10.068  1.00 91.11           O
ATOM    629 CB   ARG B  35       6.405   8.799  11.763  1.00 89.90           C
ATOM    630 CG   ARG B  35       6.300   9.790  12.911  1.00 84.99           C
ATOM    631 CD   ARG B  35       7.160   9.357  14.085  1.00 84.52           C
ATOM    632 NE   ARG B  35       7.014   7.939  14.403  1.00 80.75           N
ATOM    633 CZ   ARG B  35       6.050   7.420  15.152  1.00 78.04           C
ATOM    634 NH1  ARG B  35       5.128   8.206  15.685  1.00 72.81           N
ATOM    635 NH2  ARG B  35       6.014   6.114  15.368  1.00 71.04           N
ATOM    636  N   HIS B  36       7.178  10.317   9.108  1.00 92.52           N
ATOM    637 CA   HIS B  36       7.733  11.463   8.395  1.00 93.73           C
ATOM    638  C   HIS B  36       6.731  12.061   7.416  1.00 93.79           C
ATOM    639  O   HIS B  36       6.567  13.279   7.339  1.00 92.79           O
ATOM    640 CB   HIS B  36       8.999  11.047   7.642  1.00 95.01           C
ATOM    641 CG   HIS B  36       9.351  11.976   6.530  1.00 95.49           C
ATOM    642 ND1  HIS B  36      10.009  13.171   6.743  1.00 94.21           N
ATOM    643 CD2  HIS B  36       9.111  11.917   5.208  1.00 94.59           C
ATOM    644 CE1  HIS B  36      10.162  13.797   5.590  1.00 94.50           C
ATOM    645 NE2  HIS B  36       9.627  13.062   4.636  1.00 94.52           N
ATOM    646  N   TYR B  37       6.065  11.206   6.656  1.00 91.25           N
ATOM    647 CA   TYR B  37       5.207  11.683   5.575  1.00 90.27           C
ATOM    648  C   TYR B  37       4.053  12.530   6.099  1.00 90.36           C
ATOM    649  O   TYR B  37       3.618  13.477   5.433  1.00 89.50           O
ATOM    650 CB   TYR B  37       4.663  10.516   4.747  1.00 88.58           C
ATOM    651 CG   TYR B  37       4.315  10.920   3.340  1.00 87.88           C
ATOM    652 CD1  TYR B  37       5.236  10.762   2.306  1.00 84.55           C
ATOM    653 CD2  TYR B  37       3.086  11.482   3.042  1.00 83.54           C
ATOM    654 CE1  TYR B  37       4.930  11.144   1.016  1.00 81.98           C
ATOM    655 CE2  TYR B  37       2.773  11.877   1.745  1.00 81.99           C
ATOM    656 CZ   TYR B  37       3.698  11.704   0.740  1.00 83.05           C
ATOM    657 OH   TYR B  37       3.395  12.085  -0.541  1.00 80.19           O
ATOM    658  N   ARG B  38       3.560  12.217   7.289  1.00 88.34           N
ATOM    659 CA   ARG B  38       2.463  12.985   7.880  1.00 87.37           C
ATOM    660  C   ARG B  38       2.853  14.439   8.140  1.00 88.07           C
ATOM    661  O   ARG B  38       1.982  15.293   8.303  1.00 87.23           O
ATOM    662 CB   ARG B  38       1.998  12.340   9.183  1.00 85.77           C
ATOM    663 CG   ARG B  38       1.392  10.948   9.013  1.00 82.28           C
ATOM    664 CD   ARG B  38       0.587  10.542  10.221  1.00 81.34           C
ATOM    665 NE   ARG B  38       1.336  10.618  11.459  1.00 76.84           N
ATOM    666 CZ   ARG B  38       1.881   9.585  12.089  1.00 73.92           C
ATOM    667 NH1  ARG B  38       1.757   8.366  11.586  1.00 68.35           N
ATOM    668 NH2  ARG B  38       2.558   9.773  13.209  1.00 68.02           N
ATOM    669  N   LYS B  39       4.157  14.733   8.188  1.00 92.42           N
ATOM    670 CA   LYS B  39       4.633  16.092   8.437  1.00 92.42           C
ATOM    671  C   LYS B  39       4.520  16.988   7.202  1.00 92.81           C
ATOM    672  O   LYS B  39       4.557  18.215   7.330  1.00 91.26           O
ATOM    673 CB   LYS B  39       6.079  16.071   8.916  1.00 91.52           C
ATOM    674 CG   LYS B  39       6.286  15.374  10.246  1.00 88.72           C
ATOM    675 CD   LYS B  39       7.755  15.365  10.627  1.00 87.77           C
ATOM    676 CE   LYS B  39       7.977  14.751  11.991  1.00 82.69           C
ATOM    677 NZ   LYS B  39       9.417  14.754  12.363  1.00 77.33           N
ATOM    678  N   HIS B  40       4.426  16.373   6.019  1.00 91.06           N
ATOM    679 CA   HIS B  40       4.248  17.165   4.806  1.00 91.47           C
ATOM    680  C   HIS B  40       2.821  17.732   4.754  1.00 89.09           C
ATOM    681  O   HIS B  40       2.625  18.833   4.244  1.00 83.91           O
ATOM    682 CB   HIS B  40       4.516  16.319   3.565  1.00 90.97           C
ATOM    683 CG   HIS B  40       5.955  15.936   3.399  1.00 92.34           C
ATOM    684 ND1  HIS B  40       6.942  16.867   3.155  1.00 88.50           N
ATOM    685 CD2  HIS B  40       6.581  14.742   3.440  1.00 89.28           C
ATOM    686 CE1  HIS B  40       8.103  16.245   3.051  1.00 89.66           C
ATOM    687 NE2  HIS B  40       7.909  14.955   3.213  1.00 91.09           N
ATOM    688 OXT  HIS B  40       1.893  17.079   5.208  1.00 90.94           O
HETATM  689  K     K C   1      -6.908  -2.115  -6.460  1.00 41.87           K
HETATM  690  K     K D   1       6.283   6.246  -0.833  1.00 43.42           K
HETATM  691  K     K E   1      -5.474  10.762  -1.485  1.00 31.94           K
HETATM  692  K     K F   1       5.570  -7.788  -2.394  1.00 31.40           K
HETATM  693  K     K G   1     -18.101  23.634  -1.053  1.00 28.96           K
HETATM  694  K     K H   1      16.006 -22.046  -6.104  1.00 16.55           K
HETATM  695 MG    MG I   1      -5.994   3.889  -5.638  1.00 40.91          MG
HETATM  696 MG    MG J   1      -3.832  -3.360  -2.564  1.00 41.25          MG
HETATM  697 MG    MG K   1      -9.292   0.980  -4.302  1.00 36.76          MG
HETATM  698 MG    MG L   1       7.314   4.522  -4.795  1.00 42.63          MG
HETATM  699 MG    MG M   1      -2.753   4.341   7.220  1.00 36.44          MG
HETATM  700 MG    MG N   1       3.322  -8.399   1.206  1.00 32.57          MG
HETATM  701 MG    MG O   1      -5.492  -0.329   8.070  1.00 26.71          MG
HETATM  702 MG    MG P   1       9.695  -2.422   8.407  1.00 36.29          MG
HETATM  703 MG    MG Q   1      -0.339  16.565   6.579  1.00 30.10          MG
HETATM  704 MG    MG R   1      13.873  -4.477   1.774  1.00 25.66          MG
HETATM  705 MG    MG S   1       1.685  -5.721 -14.038  1.00 19.21          MG
HETATM  706 MG    MG T   1      -8.954  -6.241   6.511  1.00 18.37          MG
HETATM  707 ZN    ZN U   1     -11.372  -8.306 -10.176  1.00 77.37          ZN
HETATM  708 ZN    ZN V   1     -20.509  -9.453  16.173  1.00 57.28          ZN
HETATM  709 ZN    ZN W   1       9.480  13.661   2.758  1.00 71.72          ZN
HETATM  710 ZN    ZN X   1      23.520  -7.305  14.151  1.00 63.21          ZN
ATOM    711 OP3   DC Y   1     -24.833  15.941   5.200  1.00 46.36           O
ATOM    712  P    DC Y   1     -23.695  15.444   4.574  1.00 47.69           P
ATOM    713 OP1   DC Y   1     -23.503  16.241   3.346  1.00 43.90           O
ATOM    714 OP2   DC Y   1     -23.773  13.966   4.384  1.00 44.00           O
ATOM    715 O5'   DC Y   1     -22.290  15.670   5.313  1.00 47.57           O
ATOM    716 C5'   DC Y   1     -22.087  15.456   6.676  1.00 49.00           C
ATOM    717 C4'   DC Y   1     -20.731  15.984   7.110  1.00 51.78           C
ATOM    718 O4'   DC Y   1     -19.959  16.308   5.931  1.00 51.58           O
ATOM    719 C3'   DC Y   1     -20.770  17.269   7.937  1.00 53.58           C
ATOM    720 O3'   DC Y   1     -19.677  17.267   8.865  1.00 52.59           O
ATOM    721 C2'   DC Y   1     -20.566  18.348   6.887  1.00 51.71           C
ATOM    722 C1'   DC Y   1     -19.564  17.660   5.979  1.00 53.41           C
ATOM    723 N1    DC Y   1     -19.543  18.211   4.621  1.00 52.43           N
ATOM    724 C2    DC Y   1     -18.780  19.346   4.365  1.00 51.23           C
ATOM    725 O2    DC Y   1     -18.125  19.855   5.289  1.00 51.40           O
ATOM    726 N3    DC Y   1     -18.767  19.863   3.115  1.00 52.16           N
ATOM    727 C4    DC Y   1     -19.485  19.279   2.155  1.00 51.00           C
ATOM    728 N4    DC Y   1     -19.443  19.821   0.933  1.00 50.62           N
ATOM    729 C5    DC Y   1     -20.268  18.120   2.390  1.00 50.89           C
ATOM    730 C6    DC Y   1     -20.271  17.623   3.625  1.00 51.33           C
ATOM    731  P    DG Y   2     -19.926  16.843  10.365  1.00 44.57           P
ATOM    732 OP1   DG Y   2     -21.340  16.945  10.772  1.00 42.07           O
ATOM    733 OP2   DG Y   2     -18.881  17.567  11.103  1.00 42.42           O
ATOM    734 O5'   DG Y   2     -19.509  15.303  10.344  1.00 45.92           O
ATOM    735 C5'   DG Y   2     -18.194  14.927   9.929  1.00 45.82           C
ATOM    736 C4'   DG Y   2     -18.113  13.425   9.792  1.00 46.21           C
ATOM    737 O4'   DG Y   2     -19.041  12.994   8.802  1.00 45.98           O
ATOM    738 C3'   DG Y   2     -16.745  12.940   9.346  1.00 47.50           C
ATOM    739 O3'   DG Y   2     -16.021  12.508  10.493  1.00 47.11           O
ATOM    740 C2'   DG Y   2     -17.054  11.779   8.401  1.00 47.68           C
ATOM    741 C1'   DG Y   2     -18.484  11.984   7.989  1.00 48.21           C
ATOM    742 N9    DG Y   2     -18.712  12.391   6.611  1.00 48.78           N
ATOM    743 C8    DG Y   2     -19.584  11.808   5.737  1.00 46.75           C
ATOM    744 N7    DG Y   2     -19.632  12.389   4.583  1.00 48.74           N
ATOM    745 C5    DG Y   2     -18.733  13.434   4.692  1.00 51.43           C
ATOM    746 C6    DG Y   2     -18.365  14.434   3.746  1.00 49.77           C
ATOM    747 O6    DG Y   2     -18.783  14.581   2.591  1.00 48.81           O
ATOM    748 N1    DG Y   2     -17.420  15.303   4.273  1.00 50.49           N
ATOM    749 C2    DG Y   2     -16.893  15.241   5.534  1.00 49.85           C
ATOM    750 N2    DG Y   2     -15.992  16.176   5.866  1.00 49.85           N
ATOM    751 N3    DG Y   2     -17.235  14.312   6.417  1.00 49.90           N
ATOM    752 C4    DG Y   2     -18.163  13.455   5.938  1.00 49.72           C
ATOM    753  P    DC Y   3     -14.577  12.997  10.832  1.00 49.83           P
ATOM    754 OP1   DC Y   3     -14.086  12.196  11.979  1.00 48.12           O
ATOM    755 OP2   DC Y   3     -14.571  14.476  10.911  1.00 48.97           O
ATOM    756 O5'   DC Y   3     -13.763  12.580   9.522  1.00 50.13           O
ATOM    757 C5'   DC Y   3     -12.344  12.405   9.560  1.00 52.16           C
ATOM    758 C4'   DC Y   3     -11.681  13.171   8.435  1.00 51.18           C
ATOM    759 O4'   DC Y   3     -12.148  12.681   7.154  1.00 53.50           O
ATOM    760 C3'   DC Y   3     -11.921  14.682   8.422  1.00 52.84           C
ATOM    761 O3'   DC Y   3     -10.737  15.352   8.010  1.00 53.41           O
ATOM    762 C2'   DC Y   3     -12.985  14.843   7.336  1.00 53.33           C
ATOM    763 C1'   DC Y   3     -12.509  13.779   6.354  1.00 53.25           C
ATOM    764 N1    DC Y   3     -13.522  13.366   5.381  1.00 53.76           N
ATOM    765 C2    DC Y   3     -13.606  14.049   4.169  1.00 53.96           C
ATOM    766 O2    DC Y   3     -12.826  14.982   3.937  1.00 53.64           O
ATOM    767 N3    DC Y   3     -14.548  13.689   3.266  1.00 54.27           N
ATOM    768 C4    DC Y   3     -15.379  12.679   3.555  1.00 53.69           C
ATOM    769 N4    DC Y   3     -16.289  12.350   2.646  1.00 53.84           N
ATOM    770 C5    DC Y   3     -15.315  11.976   4.783  1.00 54.07           C
ATOM    771 C6    DC Y   3     -14.376  12.343   5.659  1.00 54.07           C
ATOM    772  P    DG Y   4      -9.723  16.025   9.089  1.00 52.67           P
ATOM    773 OP1   DG Y   4     -10.457  16.536  10.284  1.00 51.55           O
ATOM    774 OP2   DG Y   4      -8.828  16.910   8.344  1.00 53.90           O
ATOM    775 O5'   DG Y   4      -8.873  14.762   9.545  1.00 53.67           O
ATOM    776 C5'   DG Y   4      -8.070  14.067   8.598  1.00 54.24           C
ATOM    777 C4'   DG Y   4      -7.511  12.826   9.255  1.00 54.24           C
ATOM    778 O4'   DG Y   4      -8.570  11.950   9.626  1.00 54.25           O
ATOM    779 C3'   DG Y   4      -6.589  12.028   8.341  1.00 53.71           C
ATOM    780 O3'   DG Y   4      -5.254  12.356   8.667  1.00 53.14           O
ATOM    781 C2'   DG Y   4      -6.908  10.576   8.667  1.00 53.66           C
ATOM    782 C1'   DG Y   4      -8.252  10.605   9.355  1.00 54.30           C
ATOM    783 N9    DG Y   4      -9.372  10.064   8.600  1.00 55.34           N
ATOM    784 C8    DG Y   4     -10.238   9.077   9.020  1.00 54.42           C
ATOM    785 N7    DG Y   4     -11.178   8.810   8.157  1.00 55.67           N
ATOM    786 C5    DG Y   4     -10.926   9.678   7.099  1.00 57.89           C
ATOM    787 C6    DG Y   4     -11.613   9.851   5.873  1.00 56.39           C
ATOM    788 O6    DG Y   4     -12.620   9.255   5.480  1.00 56.09           O
ATOM    789 N1    DG Y   4     -11.021  10.834   5.078  1.00 57.21           N
ATOM    790 C2    DG Y   4      -9.910  11.551   5.425  1.00 56.71           C
ATOM    791 N2    DG Y   4      -9.483  12.462   4.526  1.00 56.94           N
ATOM    792 N3    DG Y   4      -9.263  11.402   6.567  1.00 56.21           N
ATOM    793 C4    DG Y   4      -9.814  10.454   7.361  1.00 56.12           C
ATOM    794  P    DC Y   5      -3.986  12.357   7.850  1.00 52.29           P
ATOM    795 OP1   DC Y   5      -3.225  11.154   8.272  1.00 50.49           O
ATOM    796 OP2   DC Y   5      -3.370  13.686   7.944  1.00 51.62           O
ATOM    797 O5'   DC Y   5      -4.428  12.144   6.314  1.00 53.04           O
ATOM    798 C5'   DC Y   5      -3.410  12.053   5.311  1.00 56.65           C
ATOM    799 C4'   DC Y   5      -4.027  11.943   3.936  1.00 55.49           C
ATOM    800 O4'   DC Y   5      -4.800  10.721   3.839  1.00 57.94           O
ATOM    801 C3'   DC Y   5      -4.982  13.078   3.551  1.00 55.70           C
ATOM    802 O3'   DC Y   5      -4.803  13.399   2.172  1.00 56.39           O
ATOM    803 C2'   DC Y   5      -6.355  12.442   3.745  1.00 56.40           C
ATOM    804 C1'   DC Y   5      -6.053  11.028   3.285  1.00 57.40           C
ATOM    805 N1    DC Y   5      -7.033  10.038   3.743  1.00 56.99           N
ATOM    806 C2    DC Y   5      -8.069   9.682   2.884  1.00 57.82           C
ATOM    807 O2    DC Y   5      -8.124  10.197   1.764  1.00 57.78           O
ATOM    808 N3    DC Y   5      -9.001   8.790   3.288  1.00 58.28           N
ATOM    809 C4    DC Y   5      -8.908   8.254   4.509  1.00 57.99           C
ATOM    810 N4    DC Y   5      -9.837   7.379   4.877  1.00 58.37           N
ATOM    811 C5    DC Y   5      -7.857   8.603   5.408  1.00 58.24           C
ATOM    812 C6    DC Y   5      -6.950   9.487   4.989  1.00 58.15           C
ATOM    813  P    DG Y   6      -3.947  14.677   1.691  1.00 53.62           P
ATOM    814 OP1   DG Y   6      -4.015  15.773   2.694  1.00 53.01           O
ATOM    815 OP2   DG Y   6      -4.341  14.921   0.302  1.00 54.81           O
ATOM    816 O5'   DG Y   6      -2.455  14.117   1.684  1.00 54.20           O
ATOM    817 C5'   DG Y   6      -2.102  13.002   0.866  1.00 54.98           C
ATOM    818 C4'   DG Y   6      -0.699  12.559   1.218  1.00 54.74           C
ATOM    819 O4'   DG Y   6      -0.659  12.141   2.579  1.00 55.23           O
ATOM    820 C3'   DG Y   6      -0.215  11.363   0.396  1.00 54.54           C
ATOM    821 O3'   DG Y   6       0.603  11.862  -0.651  1.00 54.49           O
ATOM    822 C2'   DG Y   6       0.614  10.539   1.379  1.00 54.70           C
ATOM    823 C1'   DG Y   6       0.143  10.986   2.752  1.00 55.72           C
ATOM    824 N9    DG Y   6      -0.677  10.041   3.491  1.00 56.36           N
ATOM    825 C8    DG Y   6      -0.437   9.590   4.768  1.00 55.65           C
ATOM    826 N7    DG Y   6      -1.348   8.772   5.207  1.00 56.72           N
ATOM    827 C5    DG Y   6      -2.246   8.673   4.157  1.00 59.19           C
ATOM    828 C6    DG Y   6      -3.446   7.933   4.046  1.00 57.54           C
ATOM    829 O6    DG Y   6      -3.966   7.192   4.891  1.00 57.35           O
ATOM    830 N1    DG Y   6      -4.065   8.104   2.807  1.00 58.41           N
ATOM    831 C2    DG Y   6      -3.575   8.896   1.805  1.00 57.80           C
ATOM    832 N2    DG Y   6      -4.304   8.944   0.673  1.00 58.02           N
ATOM    833 N3    DG Y   6      -2.459   9.599   1.898  1.00 57.73           N
ATOM    834 C4    DG Y   6      -1.850   9.447   3.087  1.00 57.42           C
ATOM    835  P    DC Y   7       0.786  11.365  -2.090  1.00 56.37           P
ATOM    836 OP1   DC Y   7       2.258  11.227  -2.178  1.00 54.29           O
ATOM    837 OP2   DC Y   7       0.069  12.190  -3.057  1.00 55.00           O
ATOM    838 O5'   DC Y   7       0.124   9.903  -2.146  1.00 56.94           O
ATOM    839 C5'   DC Y   7       0.396   9.079  -3.287  1.00 60.29           C
ATOM    840 C4'   DC Y   7      -0.698   8.048  -3.464  1.00 57.88           C
ATOM    841 O4'   DC Y   7      -0.649   7.090  -2.380  1.00 60.32           O
ATOM    842 C3'   DC Y   7      -2.124   8.599  -3.475  1.00 57.84           C
ATOM    843 O3'   DC Y   7      -2.904   7.901  -4.435  1.00 58.53           O
ATOM    844 C2'   DC Y   7      -2.629   8.259  -2.075  1.00 58.70           C
ATOM    845 C1'   DC Y   7      -1.937   6.921  -1.872  1.00 60.00           C
ATOM    846 N1    DC Y   7      -1.835   6.518  -0.465  1.00 59.36           N
ATOM    847 C2    DC Y   7      -2.829   5.700   0.067  1.00 60.37           C
ATOM    848 O2    DC Y   7      -3.759   5.330  -0.656  1.00 61.01           O
ATOM    849 N3    DC Y   7      -2.756   5.335   1.368  1.00 61.60           N
ATOM    850 C4    DC Y   7      -1.737   5.751   2.117  1.00 61.46           C
ATOM    851 N4    DC Y   7      -1.708   5.368   3.384  1.00 61.87           N
ATOM    852 C5    DC Y   7      -0.718   6.594   1.591  1.00 61.74           C
ATOM    853 C6    DC Y   7      -0.801   6.942   0.313  1.00 61.53           C
ATOM    854  P    DG Y   8      -3.175   8.493  -5.933  1.00 54.28           P
ATOM    855 OP1   DG Y   8      -3.192   9.980  -5.938  1.00 53.33           O
ATOM    856 OP2   DG Y   8      -4.331   7.746  -6.442  1.00 54.97           O
ATOM    857 O5'   DG Y   8      -1.880   8.007  -6.734  1.00 54.62           O
ATOM    858 C5'   DG Y   8      -1.604   6.618  -6.868  1.00 55.85           C
ATOM    859 C4'   DG Y   8      -0.241   6.421  -7.487  1.00 55.72           C
ATOM    860 O4'   DG Y   8       0.739   7.022  -6.649  1.00 56.46           O
ATOM    861 C3'   DG Y   8       0.160   4.959  -7.623  1.00 55.31           C
ATOM    862 O3'   DG Y   8      -0.128   4.540  -8.952  1.00 55.37           O
ATOM    863 C2'   DG Y   8       1.662   4.964  -7.360  1.00 56.06           C
ATOM    864 C1'   DG Y   8       1.913   6.234  -6.591  1.00 57.04           C
ATOM    865 N9    DG Y   8       2.242   6.085  -5.184  1.00 57.29           N
ATOM    866 C8    DG Y   8       3.319   6.645  -4.540  1.00 57.25           C
ATOM    867 N7    DG Y   8       3.356   6.384  -3.270  1.00 58.55           N
ATOM    868 C5    DG Y   8       2.235   5.609  -3.052  1.00 61.05           C
ATOM    869 C6    DG Y   8       1.747   5.032  -1.852  1.00 59.36           C
ATOM    870 O6    DG Y   8       2.236   5.103  -0.720  1.00 59.29           O
ATOM    871 N1    DG Y   8       0.574   4.307  -2.064  1.00 60.18           N
ATOM    872 C2    DG Y   8      -0.042   4.171  -3.270  1.00 59.71           C
ATOM    873 N2    DG Y   8      -1.167   3.446  -3.285  1.00 59.89           N
ATOM    874 N3    DG Y   8       0.400   4.717  -4.400  1.00 59.68           N
ATOM    875 C4    DG Y   8       1.531   5.410  -4.218  1.00 59.36           C
ATOM    876  P    DC Y   9      -1.082   3.310  -9.314  1.00 58.90           P
ATOM    877 OP1   DC Y   9      -0.815   2.958 -10.728  1.00 56.94           O
ATOM    878 OP2   DC Y   9      -2.455   3.645  -8.892  1.00 57.36           O
ATOM    879 O5'   DC Y   9      -0.552   2.135  -8.371  1.00 59.57           O
ATOM    880 C5'   DC Y   9      -0.694   0.775  -8.778  1.00 62.41           C
ATOM    881 C4'   DC Y   9      -0.915  -0.108  -7.565  1.00 59.89           C
ATOM    882 O4'   DC Y   9       0.228  -0.047  -6.689  1.00 62.02           O
ATOM    883 C3'   DC Y   9      -2.127   0.242  -6.702  1.00 59.63           C
ATOM    884 O3'   DC Y   9      -2.764  -0.947  -6.247  1.00 60.25           O
ATOM    885 C2'   DC Y   9      -1.487   0.966  -5.524  1.00 60.72           C
ATOM    886 C1'   DC Y   9      -0.216   0.157  -5.378  1.00 62.32           C
ATOM    887 N1    DC Y   9       0.843   0.833  -4.615  1.00 61.42           N
ATOM    888 C2    DC Y   9       0.910   0.611  -3.237  1.00 62.37           C
ATOM    889 O2    DC Y   9       0.095  -0.142  -2.701  1.00 63.54           O
ATOM    890 N3    DC Y   9       1.876   1.226  -2.518  1.00 64.30           N
ATOM    891 C4    DC Y   9       2.742   2.032  -3.129  1.00 63.97           C
ATOM    892 N4    DC Y   9       3.677   2.625  -2.382  1.00 64.33           N
ATOM    893 C5    DC Y   9       2.683   2.275  -4.539  1.00 64.33           C
ATOM    894 C6    DC Y   9       1.731   1.657  -5.233  1.00 64.20           C
ATOM    895  P    DG Y  10      -4.070  -1.578  -6.985  1.00 55.24           P
ATOM    896 OP1   DG Y  10      -4.924  -0.511  -7.571  1.00 54.04           O
ATOM    897 OP2   DG Y  10      -4.632  -2.533  -6.017  1.00 55.76           O
ATOM    898 O5'   DG Y  10      -3.446  -2.423  -8.189  1.00 55.58           O
ATOM    899 C5'   DG Y  10      -2.555  -3.504  -7.928  1.00 56.19           C
ATOM    900 C4'   DG Y  10      -1.947  -3.984  -9.227  1.00 56.32           C
ATOM    901 O4'   DG Y  10      -1.216  -2.920  -9.822  1.00 56.88           O
ATOM    902 C3'   DG Y  10      -0.965  -5.140  -9.055  1.00 55.60           C
ATOM    903 O3'   DG Y  10      -1.643  -6.346  -9.355  1.00 55.55           O
ATOM    904 C2'   DG Y  10       0.119  -4.851 -10.074  1.00 56.32           C
ATOM    905 C1'   DG Y  10      -0.003  -3.383 -10.393  1.00 57.15           C
ATOM    906 N9    DG Y  10       1.042  -2.528  -9.866  1.00 57.83           N
ATOM    907 C8    DG Y  10       1.784  -1.622 -10.586  1.00 57.85           C
ATOM    908 N7    DG Y  10       2.631  -0.963  -9.861  1.00 59.01           N
ATOM    909 C5    DG Y  10       2.444  -1.452  -8.585  1.00 61.18           C
ATOM    910 C6    DG Y  10       3.086  -1.100  -7.367  1.00 60.00           C
ATOM    911 O6    DG Y  10       3.971  -0.258  -7.187  1.00 59.91           O
ATOM    912 N1    DG Y  10       2.595  -1.846  -6.302  1.00 60.76           N
ATOM    913 C2    DG Y  10       1.625  -2.794  -6.389  1.00 60.11           C
ATOM    914 N2    DG Y  10       1.281  -3.407  -5.241  1.00 60.08           N
ATOM    915 N3    DG Y  10       1.011  -3.122  -7.517  1.00 59.71           N
ATOM    916 C4    DG Y  10       1.469  -2.421  -8.563  1.00 59.84           C
ATOM    917  P    DC Y  11      -1.571  -7.692  -8.535  1.00 55.71           P
ATOM    918 OP1   DC Y  11      -1.825  -8.790  -9.494  1.00 53.68           O
ATOM    919 OP2   DC Y  11      -2.401  -7.571  -7.324  1.00 54.56           O
ATOM    920 O5'   DC Y  11      -0.036  -7.767  -8.059  1.00 56.18           O
ATOM    921 C5'   DC Y  11       0.492  -9.030  -7.652  1.00 58.97           C
ATOM    922 C4'   DC Y  11       1.453  -8.847  -6.496  1.00 57.38           C
ATOM    923 O4'   DC Y  11       2.574  -8.044  -6.913  1.00 59.66           O
ATOM    924 C3'   DC Y  11       0.882  -8.167  -5.250  1.00 57.03           C
ATOM    925 O3'   DC Y  11       1.391  -8.803  -4.083  1.00 57.38           O
ATOM    926 C2'   DC Y  11       1.460  -6.753  -5.354  1.00 57.79           C
ATOM    927 C1'   DC Y  11       2.822  -7.082  -5.931  1.00 59.24           C
ATOM    928 N1    DC Y  11       3.493  -5.933  -6.547  1.00 58.94           N
ATOM    929 C2    DC Y  11       4.356  -5.173  -5.773  1.00 60.06           C
ATOM    930 O2    DC Y  11       4.545  -5.484  -4.593  1.00 60.59           O
ATOM    931 N3    DC Y  11       4.977  -4.101  -6.323  1.00 61.29           N
ATOM    932 C4    DC Y  11       4.744  -3.796  -7.600  1.00 61.24           C
ATOM    933 N4    DC Y  11       5.370  -2.735  -8.102  1.00 61.60           N
ATOM    934 C5    DC Y  11       3.862  -4.556  -8.410  1.00 61.54           C
ATOM    935 C6    DC Y  11       3.264  -5.608  -7.851  1.00 61.19           C
ATOM    936  P    DG Y  12       0.574  -9.976  -3.311  1.00 52.67           P
ATOM    937 OP1   DG Y  12      -0.881  -9.672  -3.281  1.00 51.41           O
ATOM    938 OP2   DG Y  12       1.312 -10.212  -2.054  1.00 53.07           O
ATOM    939 O5'   DG Y  12       0.784 -11.240  -4.261  1.00 53.01           O
ATOM    940 C5'   DG Y  12       2.087 -11.790  -4.419  1.00 53.45           C
ATOM    941 C4'   DG Y  12       2.040 -12.886  -5.456  1.00 53.92           C
ATOM    942 O4'   DG Y  12       1.639 -12.344  -6.714  1.00 54.39           O
ATOM    943 C3'   DG Y  12       3.388 -13.561  -5.684  1.00 53.23           C
ATOM    944 O3'   DG Y  12       3.400 -14.769  -4.945  1.00 52.84           O
ATOM    945 C2'   DG Y  12       3.417 -13.826  -7.188  1.00 53.36           C
ATOM    946 C1'   DG Y  12       2.384 -12.904  -7.777  1.00 54.27           C
ATOM    947 N9    DG Y  12       2.881 -11.794  -8.568  1.00 55.21           N
ATOM    948 C8    DG Y  12       2.515 -11.484  -9.852  1.00 55.03           C
ATOM    949 N7    DG Y  12       3.088 -10.407 -10.315  1.00 55.85           N
ATOM    950 C5    DG Y  12       3.888  -9.982  -9.264  1.00 58.06           C
ATOM    951 C6    DG Y  12       4.745  -8.853  -9.170  1.00 56.78           C
ATOM    952 O6    DG Y  12       4.959  -7.992 -10.028  1.00 56.65           O
ATOM    953 N1    DG Y  12       5.373  -8.779  -7.926  1.00 57.46           N
ATOM    954 C2    DG Y  12       5.198  -9.678  -6.916  1.00 56.86           C
ATOM    955 N2    DG Y  12       5.889  -9.445  -5.792  1.00 57.04           N
ATOM    956 N3    DG Y  12       4.398 -10.727  -6.993  1.00 56.81           N
ATOM    957 C4    DG Y  12       3.769 -10.823  -8.181  1.00 56.86           C
ATOM    958  P    DC Y  13       4.553 -15.541  -4.316  1.00 52.12           P
ATOM    959 OP1   DC Y  13       4.685 -16.755  -5.151  1.00 50.16           O
ATOM    960 OP2   DC Y  13       4.341 -15.663  -2.864  1.00 51.47           O
ATOM    961 O5'   DC Y  13       5.873 -14.640  -4.508  1.00 52.32           O
ATOM    962 C5'   DC Y  13       7.122 -15.183  -4.069  1.00 54.65           C
ATOM    963 C4'   DC Y  13       8.208 -14.130  -4.127  1.00 54.16           C
ATOM    964 O4'   DC Y  13       8.435 -13.744  -5.498  1.00 56.27           O
ATOM    965 C3'   DC Y  13       7.909 -12.834  -3.364  1.00 54.41           C
ATOM    966 O3'   DC Y  13       9.095 -12.370  -2.723  1.00 54.59           O
ATOM    967 C2'   DC Y  13       7.524 -11.867  -4.485  1.00 54.63           C
ATOM    968 C1'   DC Y  13       8.457 -12.346  -5.579  1.00 55.64           C
ATOM    969 N1    DC Y  13       8.027 -11.942  -6.931  1.00 55.98           N
ATOM    970 C2    DC Y  13       8.566 -10.789  -7.486  1.00 56.66           C
ATOM    971 O2    DC Y  13       9.396 -10.136  -6.840  1.00 56.56           O
ATOM    972 N3    DC Y  13       8.166 -10.398  -8.719  1.00 57.05           N
ATOM    973 C4    DC Y  13       7.269 -11.129  -9.391  1.00 56.93           C
ATOM    974 N4    DC Y  13       6.906 -10.718 -10.595  1.00 57.25           N
ATOM    975 C5    DC Y  13       6.708 -12.319  -8.834  1.00 57.34           C
ATOM    976 C6    DC Y  13       7.111 -12.681  -7.624  1.00 57.02           C
ATOM    977  P    DG Y  14       9.425 -12.701  -1.180  1.00 50.48           P
ATOM    978 OP1   DG Y  14       8.185 -12.684  -0.363  1.00 49.68           O
ATOM    979 OP2   DG Y  14      10.563 -11.830  -0.804  1.00 51.24           O
ATOM    980 O5'   DG Y  14       9.967 -14.199  -1.238  1.00 51.22           O
ATOM    981 C5'   DG Y  14      11.158 -14.523  -1.952  1.00 50.73           C
ATOM    982 C4'   DG Y  14      11.306 -16.023  -1.993  1.00 50.70           C
ATOM    983 O4'   DG Y  14      10.202 -16.593  -2.681  1.00 50.34           O
ATOM    984 C3'   DG Y  14      12.569 -16.487  -2.719  1.00 50.42           C
ATOM    985 O3'   DG Y  14      13.563 -16.758  -1.746  1.00 49.46           O
ATOM    986 C2'   DG Y  14      12.115 -17.739  -3.460  1.00 50.11           C
ATOM    987 C1'   DG Y  14      10.611 -17.652  -3.517  1.00 51.30           C
ATOM    988 N9    DG Y  14      10.028 -17.389  -4.823  1.00 52.49           N
ATOM    989 C8    DG Y  14       9.034 -18.133  -5.413  1.00 51.40           C
ATOM    990 N7    DG Y  14       8.652 -17.664  -6.572  1.00 53.06           N
ATOM    991 C5    DG Y  14       9.444 -16.544  -6.757  1.00 55.43           C
ATOM    992 C6    DG Y  14       9.475 -15.614  -7.833  1.00 54.12           C
ATOM    993 O6    DG Y  14       8.788 -15.618  -8.855  1.00 53.81           O
ATOM    994 N1    DG Y  14      10.431 -14.611  -7.636  1.00 55.13           N
ATOM    995 C2    DG Y  14      11.239 -14.517  -6.535  1.00 54.18           C
ATOM    996 N2    DG Y  14      12.089 -13.480  -6.517  1.00 54.18           N
ATOM    997 N3    DG Y  14      11.209 -15.377  -5.525  1.00 53.83           N
ATOM    998 C4    DG Y  14      10.298 -16.350  -5.693  1.00 53.64           C
ATOM    999  P    DC Y  15      15.013 -17.298  -2.034  1.00 54.79           P
ATOM   1000 OP1   DC Y  15      14.916 -18.718  -2.482  1.00 52.82           O
ATOM   1001 OP2   DC Y  15      15.883 -16.960  -0.900  1.00 53.70           O
ATOM   1002 O5'   DC Y  15      15.482 -16.407  -3.276  1.00 55.01           O
ATOM   1003 C5'   DC Y  15      16.848 -16.451  -3.693  1.00 56.04           C
ATOM   1004 C4'   DC Y  15      17.030 -15.633  -4.941  1.00 55.65           C
ATOM   1005 O4'   DC Y  15      16.395 -16.296  -6.064  1.00 56.85           O
ATOM   1006 C3'   DC Y  15      16.447 -14.212  -4.893  1.00 56.04           C
ATOM   1007 O3'   DC Y  15      17.347 -13.297  -5.511  1.00 55.75           O
ATOM   1008 C2'   DC Y  15      15.170 -14.344  -5.740  1.00 55.28           C
ATOM   1009 C1'   DC Y  15      15.630 -15.355  -6.777  1.00 55.96           C
ATOM   1010 N1    DC Y  15      14.519 -16.055  -7.450  1.00 56.91           N
ATOM   1011 C2    DC Y  15      14.068 -15.591  -8.682  1.00 57.03           C
ATOM   1012 O2    DC Y  15      14.615 -14.599  -9.183  1.00 56.68           O
ATOM   1013 N3    DC Y  15      13.039 -16.215  -9.290  1.00 57.02           N
ATOM   1014 C4    DC Y  15      12.477 -17.276  -8.718  1.00 56.89           C
ATOM   1015 N4    DC Y  15      11.466 -17.873  -9.353  1.00 56.99           N
ATOM   1016 C5    DC Y  15      12.923 -17.780  -7.454  1.00 57.22           C
ATOM   1017 C6    DC Y  15      13.930 -17.142  -6.863  1.00 57.10           C
ATOM   1018  P    DG Y  16      18.454 -12.549  -4.632  1.00 55.50           P
ATOM   1019 OP1   DG Y  16      17.810 -12.104  -3.373  1.00 54.23           O
ATOM   1020 OP2   DG Y  16      19.109 -11.539  -5.508  1.00 56.74           O
ATOM   1021 O5'   DG Y  16      19.534 -13.682  -4.306  1.00 55.51           O
ATOM   1022 C5'   DG Y  16      20.422 -14.188  -5.310  1.00 56.41           C
ATOM   1023 C4'   DG Y  16      21.276 -15.270  -4.704  1.00 57.94           C
ATOM   1024 O4'   DG Y  16      20.449 -16.369  -4.306  1.00 56.53           O
ATOM   1025 C3'   DG Y  16      22.326 -15.830  -5.663  1.00 57.50           C
ATOM   1026 O3'   DG Y  16      23.598 -15.832  -5.052  1.00 55.09           O
ATOM   1027 C2'   DG Y  16      21.872 -17.253  -5.952  1.00 55.58           C
ATOM   1028 C1'   DG Y  16      20.924 -17.596  -4.838  1.00 56.31           C
ATOM   1029 N9    DG Y  16      19.756 -18.354  -5.281  1.00 57.01           N
ATOM   1030 C8    DG Y  16      19.190 -19.417  -4.653  1.00 55.12           C
ATOM   1031 N7    DG Y  16      18.136 -19.893  -5.271  1.00 56.69           N
ATOM   1032 C5    DG Y  16      18.005 -19.079  -6.397  1.00 59.01           C
ATOM   1033 C6    DG Y  16      17.060 -19.103  -7.442  1.00 56.94           C
ATOM   1034 O6    DG Y  16      16.098 -19.889  -7.589  1.00 55.83           O
ATOM   1035 N1    DG Y  16      17.290 -18.105  -8.386  1.00 57.00           N
ATOM   1036 C2    DG Y  16      18.309 -17.193  -8.319  1.00 56.73           C
ATOM   1037 N2    DG Y  16      18.372 -16.302  -9.325  1.00 57.44           N
ATOM   1038 N3    DG Y  16      19.197 -17.161  -7.346  1.00 56.87           N
ATOM   1039 C4    DG Y  16      18.992 -18.122  -6.418  1.00 57.49           C
ATOM   1040 OP3   DC Z   1      11.789 -20.216 -15.133  1.00 48.17           O
ATOM   1041  P    DC Z   1      12.173 -19.643 -16.126  1.00 49.92           P
ATOM   1042 OP1   DC Z   1      12.146 -20.512 -15.004  1.00 45.97           O
ATOM   1043 OP2   DC Z   1      11.097 -19.157 -16.902  1.00 46.28           O
ATOM   1044 O5'   DC Z   1      13.336 -18.527 -15.971  1.00 49.46           O
ATOM   1045 C5'   DC Z   1      13.215 -17.223 -16.460  1.00 50.95           C
ATOM   1046 C4'   DC Z   1      14.033 -16.224 -15.650  1.00 53.79           C
ATOM   1047 O4'   DC Z   1      13.750 -16.412 -14.250  1.00 52.96           O
ATOM   1048 C3'   DC Z   1      15.553 -16.345 -15.791  1.00 54.83           C
ATOM   1049 O3'   DC Z   1      16.146 -15.044 -15.683  1.00 53.31           O
ATOM   1050 C2'   DC Z   1      15.913 -17.195 -14.583  1.00 52.12           C
ATOM   1051 C1'   DC Z   1      14.948 -16.664 -13.553  1.00 53.78           C
ATOM   1052 N1    DC Z   1      14.674 -17.621 -12.461  1.00 53.34           N
ATOM   1053 C2    DC Z   1      15.521 -17.645 -11.362  1.00 52.07           C
ATOM   1054 O2    DC Z   1      16.485 -16.867 -11.326  1.00 52.66           O
ATOM   1055 N3    DC Z   1      15.289 -18.526 -10.372  1.00 53.11           N
ATOM   1056 C4    DC Z   1      14.241 -19.354 -10.443  1.00 52.06           C
ATOM   1057 N4    DC Z   1      14.045 -20.204  -9.443  1.00 51.73           N
ATOM   1058 C5    DC Z   1      13.353 -19.347 -11.549  1.00 51.91           C
ATOM   1059 C6    DC Z   1      13.610 -18.467 -12.532  1.00 52.30           C
ATOM   1060  P    DG Z   2      16.546 -14.220 -16.951  1.00 47.22           P
ATOM   1061 OP1   DG Z   2      16.804 -15.087 -18.137  1.00 45.20           O
ATOM   1062 OP2   DG Z   2      17.584 -13.270 -16.493  1.00 45.19           O
ATOM   1063 O5'   DG Z   2      15.224 -13.366 -17.224  1.00 48.06           O
ATOM   1064 C5'   DG Z   2      14.719 -12.491 -16.212  1.00 47.22           C
ATOM   1065 C4'   DG Z   2      13.362 -11.974 -16.637  1.00 47.64           C
ATOM   1066 O4'   DG Z   2      12.442 -13.059 -16.718  1.00 47.17           O
ATOM   1067 C3'   DG Z   2      12.758 -10.966 -15.654  1.00 49.32           C
ATOM   1068 O3'   DG Z   2      12.976  -9.669 -16.164  1.00 49.30           O
ATOM   1069 C2'   DG Z   2      11.273 -11.311 -15.619  1.00 49.90           C
ATOM   1070 C1'   DG Z   2      11.175 -12.713 -16.180  1.00 49.75           C
ATOM   1071 N9    DG Z   2      10.825 -13.773 -15.242  1.00 50.31           N
ATOM   1072 C8    DG Z   2       9.819 -14.688 -15.397  1.00 48.12           C
ATOM   1073 N7    DG Z   2       9.753 -15.549 -14.426  1.00 49.76           N
ATOM   1074 C5    DG Z   2      10.769 -15.189 -13.570  1.00 51.95           C
ATOM   1075 C6    DG Z   2      11.186 -15.766 -12.344  1.00 50.30           C
ATOM   1076 O6    DG Z   2      10.707 -16.748 -11.757  1.00 49.33           O
ATOM   1077 N1    DG Z   2      12.270 -15.092 -11.795  1.00 50.64           N
ATOM   1078 C2    DG Z   2      12.876 -13.997 -12.356  1.00 50.20           C
ATOM   1079 N2    DG Z   2      13.919 -13.481 -11.685  1.00 50.36           N
ATOM   1080 N3    DG Z   2      12.499 -13.452 -13.502  1.00 50.01           N
ATOM   1081 C4    DG Z   2      11.451 -14.088 -14.055  1.00 50.52           C
ATOM   1082  P    DC Z   3      13.340  -8.397 -15.464  1.00 50.74           P
ATOM   1083 OP1   DC Z   3      12.503  -7.379 -16.151  1.00 48.85           O
ATOM   1084 OP2   DC Z   3      14.789  -8.210 -15.381  1.00 49.65           O
ATOM   1085 O5'   DC Z   3      12.804  -8.567 -13.958  1.00 51.00           O
ATOM   1086 C5'   DC Z   3      12.790  -7.425 -13.104  1.00 52.12           C
ATOM   1087 C4'   DC Z   3      12.988  -7.831 -11.660  1.00 50.75           C
ATOM   1088 O4'   DC Z   3      11.860  -8.612 -11.213  1.00 52.73           O
ATOM   1089 C3'   DC Z   3      14.234  -8.692 -11.384  1.00 52.24           C
ATOM   1090 O3'   DC Z   3      14.788  -8.343 -10.118  1.00 53.03           O
ATOM   1091 C2'   DC Z   3      13.640 -10.101 -11.299  1.00 52.37           C
ATOM   1092 C1'   DC Z   3      12.321  -9.777 -10.597  1.00 52.47           C
ATOM   1093 N1    DC Z   3      11.311 -10.841 -10.755  1.00 53.17           N
ATOM   1094 C2    DC Z   3      11.204 -11.797  -9.751  1.00 53.34           C
ATOM   1095 O2    DC Z   3      11.955 -11.727  -8.778  1.00 53.18           O
ATOM   1096 N3    DC Z   3      10.300 -12.788  -9.880  1.00 53.76           N
ATOM   1097 C4    DC Z   3       9.507 -12.830 -10.958  1.00 53.24           C
ATOM   1098 N4    DC Z   3       8.625 -13.819 -11.048  1.00 53.47           N
ATOM   1099 C5    DC Z   3       9.598 -11.862 -12.003  1.00 53.52           C
ATOM   1100 C6    DC Z   3      10.506 -10.892 -11.851  1.00 53.45           C
ATOM   1101  P    DG Z   4      16.080  -7.373  -9.989  1.00 51.39           P
ATOM   1102 OP1   DG Z   4      17.025  -7.560 -11.116  1.00 50.50           O
ATOM   1103 OP2   DG Z   4      16.553  -7.520  -8.605  1.00 52.67           O
ATOM   1104 O5'   DG Z   4      15.429  -5.939 -10.128  1.00 52.12           O
ATOM   1105 C5'   DG Z   4      14.486  -5.485  -9.163  1.00 52.10           C
ATOM   1106 C4'   DG Z   4      13.884  -4.176  -9.630  1.00 52.24           C
ATOM   1107 O4'   DG Z   4      13.171  -4.385 -10.848  1.00 51.91           O
ATOM   1108 C3'   DG Z   4      12.887  -3.571  -8.640  1.00 52.03           C
ATOM   1109 O3'   DG Z   4      13.561  -2.556  -7.928  1.00 51.50           O
ATOM   1110 C2'   DG Z   4      11.770  -3.014  -9.519  1.00 51.86           C
ATOM   1111 C1'   DG Z   4      11.946  -3.680 -10.870  1.00 52.34           C
ATOM   1112 N9    DG Z   4      10.928  -4.635 -11.273  1.00 53.39           N
ATOM   1113 C8    DG Z   4      10.243  -4.638 -12.464  1.00 52.28           C
ATOM   1114 N7    DG Z   4       9.428  -5.633 -12.588  1.00 53.54           N
ATOM   1115 C5    DG Z   4       9.567  -6.342 -11.408  1.00 55.98           C
ATOM   1116 C6    DG Z   4       8.926  -7.532 -10.968  1.00 54.20           C
ATOM   1117 O6    DG Z   4       8.081  -8.209 -11.569  1.00 53.82           O
ATOM   1118 N1    DG Z   4       9.364  -7.926  -9.703  1.00 54.94           N
ATOM   1119 C2    DG Z   4      10.289  -7.247  -8.953  1.00 54.43           C
ATOM   1120 N2    DG Z   4      10.589  -7.768  -7.756  1.00 54.76           N
ATOM   1121 N3    DG Z   4      10.895  -6.136  -9.352  1.00 54.27           N
ATOM   1122 C4    DG Z   4      10.490  -5.740 -10.576  1.00 54.12           C
ATOM   1123  P    DC Z   5      13.421  -2.095  -6.494  1.00 53.43           P
ATOM   1124 OP1   DC Z   5      13.115  -0.658  -6.651  1.00 51.67           O
ATOM   1125 OP2   DC Z   5      14.579  -2.528  -5.715  1.00 52.98           O
ATOM   1126 O5'   DC Z   5      12.129  -2.836  -5.870  1.00 53.83           O
ATOM   1127 C5'   DC Z   5      11.680  -2.459  -4.576  1.00 56.71           C
ATOM   1128 C4'   DC Z   5      10.773  -3.527  -3.998  1.00 55.46           C
ATOM   1129 O4'   DC Z   5       9.590  -3.653  -4.812  1.00 57.71           O
ATOM   1130 C3'   DC Z   5      11.379  -4.932  -3.906  1.00 55.63           C
ATOM   1131 O3'   DC Z   5      10.952  -5.563  -2.704  1.00 56.13           O
ATOM   1132 C2'   DC Z   5      10.744  -5.641  -5.108  1.00 55.84           C
ATOM   1133 C1'   DC Z   5       9.369  -5.011  -5.079  1.00 57.06           C
ATOM   1134 N1    DC Z   5       8.642  -5.136  -6.354  1.00 56.86           N
ATOM   1135 C2    DC Z   5       7.765  -6.217  -6.524  1.00 57.73           C
ATOM   1136 O2    DC Z   5       7.625  -7.023  -5.603  1.00 57.97           O
ATOM   1137 N3    DC Z   5       7.102  -6.352  -7.686  1.00 58.61           N
ATOM   1138 C4    DC Z   5       7.281  -5.458  -8.663  1.00 58.21           C
ATOM   1139 N4    DC Z   5       6.614  -5.628  -9.797  1.00 58.55           N
ATOM   1140 C5    DC Z   5       8.169  -4.351  -8.518  1.00 58.55           C
ATOM   1141 C6    DC Z   5       8.821  -4.229  -7.356  1.00 58.32           C
ATOM   1142  P    DG Z   6      11.896  -5.629  -1.389  1.00 53.75           P
ATOM   1143 OP1   DG Z   6      13.332  -5.691  -1.749  1.00 53.05           O
ATOM   1144 OP2   DG Z   6      11.300  -6.683  -0.549  1.00 54.84           O
ATOM   1145 O5'   DG Z   6      11.625  -4.226  -0.675  1.00 54.28           O
ATOM   1146 C5'   DG Z   6      10.321  -3.910  -0.193  1.00 54.59           C
ATOM   1147 C4'   DG Z   6      10.283  -2.470   0.260  1.00 54.43           C
ATOM   1148 O4'   DG Z   6      10.627  -1.609  -0.826  1.00 54.53           O
ATOM   1149 C3'   DG Z   6       8.892  -2.023   0.726  1.00 54.13           C
ATOM   1150 O3'   DG Z   6       8.843  -2.128   2.146  1.00 53.93           O
ATOM   1151 C2'   DG Z   6       8.804  -0.579   0.266  1.00 54.29           C
ATOM   1152 C1'   DG Z   6       9.807  -0.457  -0.851  1.00 55.40           C
ATOM   1153 N9    DG Z   6       9.277  -0.363  -2.205  1.00 56.07           N
ATOM   1154 C8    DG Z   6       9.579   0.606  -3.130  1.00 55.02           C
ATOM   1155 N7    DG Z   6       8.995   0.423  -4.271  1.00 56.63           N
ATOM   1156 C5    DG Z   6       8.256  -0.727  -4.101  1.00 59.24           C
ATOM   1157 C6    DG Z   6       7.413  -1.410  -5.004  1.00 57.15           C
ATOM   1158 O6    DG Z   6       7.144  -1.123  -6.184  1.00 56.92           O
ATOM   1159 N1    DG Z   6       6.841  -2.550  -4.427  1.00 58.06           N
ATOM   1160 C2    DG Z   6       7.059  -2.966  -3.149  1.00 57.60           C
ATOM   1161 N2    DG Z   6       6.434  -4.087  -2.768  1.00 57.93           N
ATOM   1162 N3    DG Z   6       7.857  -2.335  -2.296  1.00 57.69           N
ATOM   1163 C4    DG Z   6       8.418  -1.226  -2.826  1.00 57.19           C
ATOM   1164  P    DC Z   7       7.706  -2.943   2.880  1.00 59.14           P
ATOM   1165 OP1   DC Z   7       7.758  -2.574   4.307  1.00 57.46           O
ATOM   1166 OP2   DC Z   7       7.817  -4.363   2.488  1.00 57.92           O
ATOM   1167 O5'   DC Z   7       6.359  -2.366   2.226  1.00 59.71           O
ATOM   1168 C5'   DC Z   7       5.139  -2.347   2.966  1.00 62.83           C
ATOM   1169 C4'   DC Z   7       3.978  -2.787   2.101  1.00 60.25           C
ATOM   1170 O4'   DC Z   7       3.813  -1.880   0.993  1.00 62.61           O
ATOM   1171 C3'   DC Z   7       4.110  -4.182   1.479  1.00 60.02           C
ATOM   1172 O3'   DC Z   7       2.849  -4.836   1.500  1.00 60.92           O
ATOM   1173 C2'   DC Z   7       4.493  -3.870   0.029  1.00 60.98           C
ATOM   1174 C1'   DC Z   7       3.674  -2.615  -0.190  1.00 62.31           C
ATOM   1175 N1    DC Z   7       4.106  -1.793  -1.329  1.00 61.73           N
ATOM   1176 C2    DC Z   7       3.545  -2.022  -2.577  1.00 62.62           C
ATOM   1177 O2    DC Z   7       2.704  -2.909  -2.710  1.00 63.50           O
ATOM   1178 N3    DC Z   7       3.948  -1.271  -3.629  1.00 64.16           N
ATOM   1179 C4    DC Z   7       4.869  -0.323  -3.463  1.00 63.76           C
ATOM   1180 N4    DC Z   7       5.243   0.383  -4.519  1.00 64.10           N
ATOM   1181 C5    DC Z   7       5.450  -0.075  -2.190  1.00 64.09           C
ATOM   1182 C6    DC Z   7       5.043  -0.816  -1.159  1.00 63.92           C
ATOM   1183  P    DG Z   8       2.426  -5.862   2.708  1.00 58.91           P
ATOM   1184 OP1   DG Z   8       3.610  -6.566   3.250  1.00 57.82           O
ATOM   1185 OP2   DG Z   8       1.282  -6.627   2.192  1.00 59.44           O
ATOM   1186 O5'   DG Z   8       1.882  -4.882   3.860  1.00 59.38           O
ATOM   1187 C5'   DG Z   8       0.745  -4.055   3.624  1.00 60.56           C
ATOM   1188 C4'   DG Z   8       0.560  -3.119   4.783  1.00 59.90           C
ATOM   1189 O4'   DG Z   8       1.709  -2.283   4.909  1.00 60.25           O
ATOM   1190 C3'   DG Z   8      -0.631  -2.168   4.617  1.00 58.92           C
ATOM   1191 O3'   DG Z   8      -1.746  -2.714   5.307  1.00 58.85           O
ATOM   1192 C2'   DG Z   8      -0.155  -0.873   5.260  1.00 60.18           C
ATOM   1193 C1'   DG Z   8       1.347  -0.967   5.252  1.00 61.15           C
ATOM   1194 N9    DG Z   8       2.049  -0.099   4.316  1.00 61.40           N
ATOM   1195 C8    DG Z   8       3.069   0.765   4.615  1.00 61.53           C
ATOM   1196 N7    DG Z   8       3.540   1.395   3.581  1.00 63.47           N
ATOM   1197 C5    DG Z   8       2.787   0.917   2.532  1.00 65.52           C
ATOM   1198 C6    DG Z   8       2.845   1.236   1.150  1.00 64.05           C
ATOM   1199 O6    DG Z   8       3.601   2.020   0.585  1.00 64.00           O
ATOM   1200 N1    DG Z   8       1.895   0.522   0.409  1.00 64.96           N
ATOM   1201 C2    DG Z   8       1.011  -0.373   0.946  1.00 64.66           C
ATOM   1202 N2    DG Z   8       0.172  -0.967   0.086  1.00 64.39           N
ATOM   1203 N3    DG Z   8       0.951  -0.678   2.228  1.00 63.85           N
ATOM   1204 C4    DG Z   8       1.862   0.001   2.963  1.00 63.78           C
ATOM   1205  P    DC Z   9      -3.171  -2.958   4.660  1.00 58.40           P
ATOM   1206 OP1   DC Z   9      -4.112  -3.086   5.796  1.00 56.99           O
ATOM   1207 OP2   DC Z   9      -3.067  -4.032   3.670  1.00 57.40           O
ATOM   1208 O5'   DC Z   9      -3.479  -1.586   3.878  1.00 58.86           O
ATOM   1209 C5'   DC Z   9      -4.837  -1.248   3.575  1.00 61.83           C
ATOM   1210 C4'   DC Z   9      -4.921  -0.600   2.209  1.00 59.17           C
ATOM   1211 O4'   DC Z   9      -4.148   0.616   2.186  1.00 61.44           O
ATOM   1212 C3'   DC Z   9      -4.405  -1.450   1.045  1.00 58.73           C
ATOM   1213 O3'   DC Z   9      -5.243  -1.267  -0.091  1.00 59.58           O
ATOM   1214 C2'   DC Z   9      -3.035  -0.830   0.770  1.00 60.02           C
ATOM   1215 C1'   DC Z   9      -3.351   0.631   1.037  1.00 61.48           C
ATOM   1216 N1    DC Z   9      -2.167   1.460   1.283  1.00 60.71           N
ATOM   1217 C2    DC Z   9      -1.584   2.125   0.212  1.00 61.78           C
ATOM   1218 O2    DC Z   9      -2.066   1.995  -0.919  1.00 63.14           O
ATOM   1219 N3    DC Z   9      -0.488   2.886   0.416  1.00 63.97           N
ATOM   1220 C4    DC Z   9       0.016   3.000   1.646  1.00 63.52           C
ATOM   1221 N4    DC Z   9       1.101   3.757   1.812  1.00 63.95           N
ATOM   1222 C5    DC Z   9      -0.562   2.332   2.752  1.00 63.96           C
ATOM   1223 C6    DC Z   9      -1.644   1.585   2.537  1.00 63.79           C
ATOM   1224  P    DG Z  10      -6.429  -2.310  -0.462  1.00 56.03           P
ATOM   1225 OP1   DG Z  10      -6.104  -3.683   0.000  1.00 55.15           O
ATOM   1226 OP2   DG Z  10      -6.706  -2.071  -1.888  1.00 57.17           O
ATOM   1227 O5'   DG Z  10      -7.674  -1.781   0.379  1.00 56.30           O
ATOM   1228 C5'   DG Z  10      -8.193  -0.475   0.140  1.00 57.09           C
ATOM   1229 C4'   DG Z  10      -9.230  -0.167   1.184  1.00 56.80           C
ATOM   1230 O4'   DG Z  10      -8.622  -0.183   2.477  1.00 57.27           O
ATOM   1231 C3'   DG Z  10      -9.854   1.225   1.025  1.00 55.63           C
ATOM   1232 O3'   DG Z  10     -11.104   1.076   0.358  1.00 55.34           O
ATOM   1233 C2'   DG Z  10     -10.037   1.714   2.463  1.00 56.17           C
ATOM   1234 C1'   DG Z  10      -9.106   0.868   3.287  1.00 57.30           C
ATOM   1235 N9    DG Z  10      -7.922   1.538   3.824  1.00 58.06           N
ATOM   1236 C8    DG Z  10      -7.512   1.534   5.137  1.00 58.16           C
ATOM   1237 N7    DG Z  10      -6.401   2.166   5.339  1.00 59.81           N
ATOM   1238 C5    DG Z  10      -6.049   2.620   4.077  1.00 61.94           C
ATOM   1239 C6    DG Z  10      -4.918   3.374   3.660  1.00 60.79           C
ATOM   1240 O6    DG Z  10      -3.987   3.791   4.355  1.00 60.90           O
ATOM   1241 N1    DG Z  10      -4.928   3.627   2.294  1.00 61.89           N
ATOM   1242 C2    DG Z  10      -5.902   3.205   1.436  1.00 61.15           C
ATOM   1243 N2    DG Z  10      -5.758   3.535   0.161  1.00 60.96           N
ATOM   1244 N3    DG Z  10      -6.963   2.498   1.817  1.00 60.47           N
ATOM   1245 C4    DG Z  10      -6.974   2.240   3.133  1.00 60.46           C
ATOM   1246  P    DC Z  11     -11.692   1.927  -0.838  1.00 55.44           P
ATOM   1247 OP1   DC Z  11     -13.138   2.031  -0.549  1.00 53.27           O
ATOM   1248 OP2   DC Z  11     -11.265   1.425  -2.138  1.00 54.17           O
ATOM   1249 O5'   DC Z  11     -11.026   3.371  -0.640  1.00 56.23           O
ATOM   1250 C5'   DC Z  11     -11.645   4.486  -1.291  1.00 59.40           C
ATOM   1251 C4'   DC Z  11     -10.634   5.580  -1.550  1.00 57.79           C
ATOM   1252 O4'   DC Z  11     -10.121   6.085  -0.301  1.00 60.00           O
ATOM   1253 C3'   DC Z  11      -9.411   5.161  -2.373  1.00 57.32           C
ATOM   1254 O3'   DC Z  11      -9.047   6.214  -3.260  1.00 57.94           O
ATOM   1255 C2'   DC Z  11      -8.331   5.006  -1.303  1.00 58.29           C
ATOM   1256 C1'   DC Z  11      -8.723   6.150  -0.379  1.00 59.45           C
ATOM   1257 N1    DC Z  11      -8.162   6.033   0.970  1.00 59.06           N
ATOM   1258 C2    DC Z  11      -6.966   6.684   1.251  1.00 60.09           C
ATOM   1259 O2    DC Z  11      -6.412   7.336   0.359  1.00 60.64           O
ATOM   1260 N3    DC Z  11      -6.430   6.575   2.489  1.00 61.20           N
ATOM   1261 C4    DC Z  11      -7.054   5.856   3.424  1.00 61.16           C
ATOM   1262 N4    DC Z  11      -6.494   5.774   4.624  1.00 61.50           N
ATOM   1263 C5    DC Z  11      -8.273   5.180   3.151  1.00 61.36           C
ATOM   1264 C6    DC Z  11      -8.797   5.301   1.926  1.00 61.12           C
ATOM   1265  P    DG Z  12      -9.448   6.212  -4.823  1.00 53.69           P
ATOM   1266 OP1   DG Z  12      -9.447   4.822  -5.362  1.00 52.60           O
ATOM   1267 OP2   DG Z  12      -8.595   7.244  -5.457  1.00 54.52           O
ATOM   1268 O5'   DG Z  12     -10.946   6.748  -4.832  1.00 53.99           O
ATOM   1269 C5'   DG Z  12     -11.253   8.057  -4.355  1.00 54.69           C
ATOM   1270 C4'   DG Z  12     -12.749   8.238  -4.322  1.00 54.83           C
ATOM   1271 O4'   DG Z  12     -13.324   7.282  -3.430  1.00 55.10           O
ATOM   1272 C3'   DG Z  12     -13.186   9.614  -3.817  1.00 53.90           C
ATOM   1273 O3'   DG Z  12     -13.479  10.417  -4.943  1.00 53.65           O
ATOM   1274 C2'   DG Z  12     -14.434   9.326  -2.983  1.00 54.59           C
ATOM   1275 C1'   DG Z  12     -14.357   7.851  -2.645  1.00 55.20           C
ATOM   1276 N9    DG Z  12     -14.044   7.501  -1.268  1.00 56.25           N
ATOM   1277 C8    DG Z  12     -14.758   6.639  -0.470  1.00 55.95           C
ATOM   1278 N7    DG Z  12     -14.245   6.475   0.702  1.00 56.93           N
ATOM   1279 C5    DG Z  12     -13.111   7.271   0.694  1.00 59.16           C
ATOM   1280 C6    DG Z  12     -12.138   7.498   1.705  1.00 57.82           C
ATOM   1281 O6    DG Z  12     -12.085   7.013   2.845  1.00 57.82           O
ATOM   1282 N1    DG Z  12     -11.142   8.388   1.289  1.00 58.74           N
ATOM   1283 C2    DG Z  12     -11.095   8.977   0.063  1.00 58.11           C
ATOM   1284 N2    DG Z  12     -10.061   9.803  -0.162  1.00 58.21           N
ATOM   1285 N3    DG Z  12     -11.997   8.772  -0.891  1.00 57.75           N
ATOM   1286 C4    DG Z  12     -12.975   7.916  -0.521  1.00 57.65           C
ATOM   1287  P    DC Z  13     -13.476  11.951  -5.150  1.00 51.45           P
ATOM   1288 OP1   DC Z  13     -14.897  12.355  -5.306  1.00 49.54           O
ATOM   1289 OP2   DC Z  13     -12.509  12.308  -6.195  1.00 50.74           O
ATOM   1290 O5'   DC Z  13     -12.926  12.574  -3.780  1.00 52.05           O
ATOM   1291 C5'   DC Z  13     -12.912  13.998  -3.652  1.00 54.71           C
ATOM   1292 C4'   DC Z  13     -12.035  14.426  -2.500  1.00 54.08           C
ATOM   1293 O4'   DC Z  13     -12.622  13.996  -1.250  1.00 56.63           O
ATOM   1294 C3'   DC Z  13     -10.609  13.859  -2.514  1.00 54.84           C
ATOM   1295 O3'   DC Z  13      -9.692  14.864  -2.061  1.00 55.30           O
ATOM   1296 C2'   DC Z  13     -10.683  12.730  -1.493  1.00 55.52           C
ATOM   1297 C1'   DC Z  13     -11.643  13.348  -0.481  1.00 55.79           C
ATOM   1298 N1    DC Z  13     -12.302  12.363   0.384  1.00 56.03           N
ATOM   1299 C2    DC Z  13     -11.747  12.097   1.637  1.00 56.55           C
ATOM   1300 O2    DC Z  13     -10.722  12.694   1.976  1.00 56.12           O
ATOM   1301 N3    DC Z  13     -12.338  11.188   2.438  1.00 56.59           N
ATOM   1302 C4    DC Z  13     -13.440  10.558   2.033  1.00 56.33           C
ATOM   1303 N4    DC Z  13     -13.991   9.669   2.854  1.00 56.53           N
ATOM   1304 C5    DC Z  13     -14.027  10.809   0.760  1.00 56.56           C
ATOM   1305 C6    DC Z  13     -13.432  11.719  -0.021  1.00 56.50           C
ATOM   1306  P    DG Z  14      -8.903  15.838  -3.084  1.00 51.38           P
ATOM   1307 OP1   DG Z  14      -8.506  15.091  -4.306  1.00 50.44           O
ATOM   1308 OP2   DG Z  14      -7.874  16.526  -2.276  1.00 52.03           O
ATOM   1309 O5'   DG Z  14      -9.988  16.933  -3.489  1.00 52.57           O
ATOM   1310 C5'   DG Z  14     -10.507  17.824  -2.507  1.00 52.32           C
ATOM   1311 C4'   DG Z  14     -11.653  18.616  -3.096  1.00 52.03           C
ATOM   1312 O4'   DG Z  14     -12.688  17.723  -3.502  1.00 51.80           O
ATOM   1313 C3'   DG Z  14     -12.293  19.586  -2.100  1.00 52.22           C
ATOM   1314 O3'   DG Z  14     -11.760  20.883  -2.327  1.00 51.51           O
ATOM   1315 C2'   DG Z  14     -13.783  19.528  -2.430  1.00 52.81           C
ATOM   1316 C1'   DG Z  14     -13.967  18.252  -3.215  1.00 53.02           C
ATOM   1317 N9    DG Z  14     -14.707  17.197  -2.550  1.00 53.74           N
ATOM   1318 C8    DG Z  14     -15.767  16.508  -3.075  1.00 52.10           C
ATOM   1319 N7    DG Z  14     -16.220  15.583  -2.293  1.00 53.59           N
ATOM   1320 C5    DG Z  14     -15.420  15.658  -1.170  1.00 56.39           C
ATOM   1321 C6    DG Z  14     -15.437  14.904   0.017  1.00 54.54           C
ATOM   1322 O6    DG Z  14     -16.195  13.976   0.319  1.00 53.91           O
ATOM   1323 N1    DG Z  14     -14.440  15.296   0.911  1.00 55.40           N
ATOM   1324 C2    DG Z  14     -13.552  16.304   0.682  1.00 54.66           C
ATOM   1325 N2    DG Z  14     -12.660  16.547   1.659  1.00 54.72           N
ATOM   1326 N3    DG Z  14     -13.520  17.024  -0.431  1.00 54.36           N
ATOM   1327 C4    DG Z  14     -14.476  16.649  -1.311  1.00 53.98           C
ATOM   1328  P    DC Z  15     -11.291  21.893  -1.212  1.00 55.22           P
ATOM   1329 OP1   DC Z  15     -11.441  23.263  -1.763  1.00 53.28           O
ATOM   1330 OP2   DC Z  15      -9.993  21.459  -0.685  1.00 53.65           O
ATOM   1331 O5'   DC Z  15     -12.376  21.687  -0.050  1.00 55.37           O
ATOM   1332 C5'   DC Z  15     -12.513  22.675   0.960  1.00 57.05           C
ATOM   1333 C4'   DC Z  15     -12.842  22.043   2.292  1.00 55.95           C
ATOM   1334 O4'   DC Z  15     -14.136  21.419   2.249  1.00 57.36           O
ATOM   1335 C3'   DC Z  15     -11.853  20.958   2.759  1.00 56.90           C
ATOM   1336 O3'   DC Z  15     -11.611  21.096   4.156  1.00 56.63           O
ATOM   1337 C2'   DC Z  15     -12.637  19.667   2.491  1.00 56.63           C
ATOM   1338 C1'   DC Z  15     -14.049  20.133   2.810  1.00 56.65           C
ATOM   1339 N1    DC Z  15     -15.101  19.281   2.236  1.00 57.09           N
ATOM   1340 C2    DC Z  15     -15.600  18.233   3.007  1.00 56.96           C
ATOM   1341 O2    DC Z  15     -15.150  18.049   4.138  1.00 56.33           O
ATOM   1342 N3    DC Z  15     -16.558  17.432   2.493  1.00 56.83           N
ATOM   1343 C4    DC Z  15     -17.019  17.663   1.257  1.00 56.41           C
ATOM   1344 N4    DC Z  15     -17.969  16.850   0.781  1.00 56.39           N
ATOM   1345 C5    DC Z  15     -16.519  18.727   0.455  1.00 56.73           C
ATOM   1346 C6    DC Z  15     -15.575  19.502   0.977  1.00 56.85           C
ATOM   1347  P    DG Z  16     -10.347  21.996   4.661  1.00 55.12           P
ATOM   1348 OP1   DG Z  16      -9.171  21.698   3.800  1.00 54.31           O
ATOM   1349 OP2   DG Z  16     -10.229  21.795   6.129  1.00 57.07           O
ATOM   1350 O5'   DG Z  16     -10.802  23.488   4.398  1.00 54.79           O
ATOM   1351 C5'   DG Z  16     -11.766  24.140   5.234  1.00 55.96           C
ATOM   1352 C4'   DG Z  16     -12.035  25.528   4.722  1.00 56.90           C
ATOM   1353 O4'   DG Z  16     -12.635  25.453   3.425  1.00 55.36           O
ATOM   1354 C3'   DG Z  16     -12.985  26.339   5.596  1.00 56.48           C
ATOM   1355 O3'   DG Z  16     -12.557  27.682   5.705  1.00 53.67           O
ATOM   1356 C2'   DG Z  16     -14.305  26.274   4.835  1.00 54.53           C
ATOM   1357 C1'   DG Z  16     -13.875  26.142   3.399  1.00 55.01           C
ATOM   1358 N9    DG Z  16     -14.792  25.376   2.568  1.00 55.46           N
ATOM   1359 C8    DG Z  16     -15.106  25.600   1.252  1.00 53.25           C
ATOM   1360 N7    DG Z  16     -15.944  24.722   0.768  1.00 55.06           N
ATOM   1361 C5    DG Z  16     -16.201  23.865   1.825  1.00 57.90           C
ATOM   1362 C6    DG Z  16     -17.037  22.727   1.903  1.00 55.67           C
ATOM   1363 O6    DG Z  16     -17.738  22.236   1.007  1.00 54.52           O
ATOM   1364 N1    DG Z  16     -17.007  22.159   3.166  1.00 56.29           N
ATOM   1365 C2    DG Z  16     -16.275  22.614   4.229  1.00 55.78           C
ATOM   1366 N2    DG Z  16     -16.389  21.913   5.372  1.00 56.21           N
ATOM   1367 N3    DG Z  16     -15.488  23.664   4.175  1.00 55.67           N
ATOM   1368 C4    DG Z  16     -15.497  24.248   2.949  1.00 55.79           C
ENDMDL                                                                          
END                                                                             
