# Supplementary material for: Control of Gene Expression by Proteins That Bind Many Alternative Nucleic Acid Structures Through the Same Domain
Source: Int J Mol Sci. 2025 Dec 26;27(1):272. doi: 10.3390/ijms27010272 (PMC12785367; doi:10.3390/ijms27010272)
Supplement: Supplementary file 1 [file ijms-27-00272-s001.zip › Figure-3A-MYOD-109-160-MYF5-83-134-G4C2x3G4x1-Kx3-S528133945-model-0.pdb]

TITLE fold_myod_109_160_myf5_83_134_g4c2x3g4x1_kx3_s528133945_model_0.cif       
MODEL 1                                                                         
ATOM      1  N   ASP A   1      15.102  18.324  -8.613  1.00 74.97           N
ATOM      2 CA   ASP A   1      13.707  18.102  -9.007  1.00 83.03           C
ATOM      3  C   ASP A   1      12.931  17.441  -7.874  1.00 85.46           C
ATOM      4  O   ASP A   1      13.280  16.345  -7.445  1.00 82.39           O
ATOM      5 CB   ASP A   1      13.638  17.226 -10.256  1.00 76.56           C
ATOM      6 CG   ASP A   1      12.219  17.052 -10.746  1.00 71.99           C
ATOM      7 OD1  ASP A   1      11.546  18.069 -11.006  1.00 71.50           O
ATOM      8 OD2  ASP A   1      11.788  15.892 -10.868  1.00 68.25           O
ATOM      9  N   ARG A   2      11.889  18.126  -7.411  1.00 78.99           N
ATOM     10 CA   ARG A   2      11.123  17.584  -6.302  1.00 80.55           C
ATOM     11  C   ARG A   2      10.259  16.382  -6.669  1.00 82.20           C
ATOM     12  O   ARG A   2       9.876  15.605  -5.790  1.00 79.57           O
ATOM     13 CB   ARG A   2      10.282  18.684  -5.632  1.00 76.89           C
ATOM     14 CG   ARG A   2       9.253  19.352  -6.480  1.00 70.57           C
ATOM     15 CD   ARG A   2       8.556  20.477  -5.698  1.00 69.69           C
ATOM     16 NE   ARG A   2       7.905  20.002  -4.485  1.00 64.57           N
ATOM     17 CZ   ARG A   2       8.355  20.205  -3.248  1.00 62.11           C
ATOM     18 NH1  ARG A   2       9.474  20.876  -3.046  1.00 57.54           N
ATOM     19 NH2  ARG A   2       7.689  19.734  -2.197  1.00 54.11           N
ATOM     20  N   ARG A   3       9.949  16.209  -7.950  1.00 79.27           N
ATOM     21 CA   ARG A   3       9.171  15.044  -8.369  1.00 79.40           C
ATOM     22  C   ARG A   3      10.042  13.799  -8.245  1.00 81.13           C
ATOM     23  O   ARG A   3       9.590  12.755  -7.775  1.00 80.25           O
ATOM     24 CB   ARG A   3       8.679  15.185  -9.805  1.00 76.46           C
ATOM     25 CG   ARG A   3       7.940  13.942 -10.313  1.00 70.99           C
ATOM     26 CD   ARG A   3       7.338  14.161 -11.686  1.00 69.99           C
ATOM     27 NE   ARG A   3       6.187  15.059 -11.668  1.00 65.60           N
ATOM     28 CZ   ARG A   3       4.974  14.716 -11.272  1.00 63.74           C
ATOM     29 NH1  ARG A   3       4.723  13.480 -10.845  1.00 59.02           N
ATOM     30 NH2  ARG A   3       3.989  15.603 -11.286  1.00 56.49           N
ATOM     31  N   LYS A   4      11.309  13.921  -8.651  1.00 83.05           N
ATOM     32 CA   LYS A   4      12.237  12.803  -8.553  1.00 85.16           C
ATOM     33  C   LYS A   4      12.502  12.474  -7.082  1.00 86.62           C
ATOM     34  O   LYS A   4      12.649  11.313  -6.716  1.00 85.75           O
ATOM     35 CB   LYS A   4      13.552  13.140  -9.253  1.00 83.58           C
ATOM     36 CG   LYS A   4      13.441  13.247 -10.764  1.00 77.23           C
ATOM     37 CD   LYS A   4      14.782  13.508 -11.402  1.00 75.39           C
ATOM     38 CE   LYS A   4      14.678  13.600 -12.911  1.00 67.97           C
ATOM     39 NZ   LYS A   4      15.998  13.860 -13.555  1.00 64.74           N
ATOM     40  N   ALA A   5      12.562  13.517  -6.254  1.00 85.65           N
ATOM     41 CA   ALA A   5      12.794  13.328  -4.826  1.00 86.57           C
ATOM     42  C   ALA A   5      11.618  12.591  -4.193  1.00 87.08           C
ATOM     43  O   ALA A   5      11.799  11.727  -3.347  1.00 86.09           O
ATOM     44 CB   ALA A   5      12.989  14.682  -4.151  1.00 85.18           C
ATOM     45  N   ALA A   6      10.405  12.959  -4.614  1.00 85.28           N
ATOM     46 CA   ALA A   6       9.208  12.321  -4.092  1.00 84.88           C
ATOM     47  C   ALA A   6       9.186  10.847  -4.490  1.00 86.02           C
ATOM     48  O   ALA A   6       8.795   9.988  -3.701  1.00 84.51           O
ATOM     49 CB   ALA A   6       7.970  13.031  -4.633  1.00 82.39           C
ATOM     50  N   THR A   7       9.611  10.577  -5.720  1.00 86.66           N
ATOM     51 CA   THR A   7       9.645   9.210  -6.219  1.00 85.72           C
ATOM     52  C   THR A   7      10.624   8.374  -5.400  1.00 86.16           C
ATOM     53  O   THR A   7      10.330   7.239  -5.030  1.00 85.44           O
ATOM     54 CB   THR A   7      10.061   9.176  -7.703  1.00 83.60           C
ATOM     55 OG1  THR A   7       9.054   9.820  -8.492  1.00 78.41           O
ATOM     56 CG2  THR A   7      10.217   7.732  -8.184  1.00 78.11           C
ATOM     57  N   MET A   8      11.793   8.940  -5.112  1.00 89.97           N
ATOM     58 CA   MET A   8      12.790   8.227  -4.329  1.00 89.41           C
ATOM     59  C   MET A   8      12.307   7.962  -2.909  1.00 89.04           C
ATOM     60  O   MET A   8      12.558   6.895  -2.351  1.00 88.09           O
ATOM     61 CB   MET A   8      14.105   9.001  -4.298  1.00 89.01           C
ATOM     62 CG   MET A   8      14.899   8.909  -5.594  1.00 84.24           C
ATOM     63 SD   MET A   8      16.534   9.669  -5.472  1.00 81.87           S
ATOM     64 CE   MET A   8      16.185  11.269  -6.184  1.00 74.87           C
ATOM     65  N   ARG A   9      11.612   8.931  -2.314  1.00 87.87           N
ATOM     66 CA   ARG A   9      11.091   8.763  -0.972  1.00 86.42           C
ATOM     67  C   ARG A   9      10.077   7.620  -0.947  1.00 87.16           C
ATOM     68  O   ARG A   9      10.062   6.806  -0.018  1.00 86.41           O
ATOM     69 CB   ARG A   9      10.424  10.045  -0.471  1.00 85.24           C
ATOM     70 CG   ARG A   9      11.381  11.036   0.166  1.00 83.15           C
ATOM     71 CD   ARG A   9      10.626  12.259   0.663  1.00 81.80           C
ATOM     72 NE   ARG A   9      10.217  13.114  -0.433  1.00 78.58           N
ATOM     73 CZ   ARG A   9       9.199  13.974  -0.376  1.00 78.00           C
ATOM     74 NH1  ARG A   9       8.476  14.077   0.717  1.00 71.99           N
ATOM     75 NH2  ARG A   9       8.916  14.726  -1.426  1.00 71.51           N
ATOM     76  N   GLU A  10       9.230   7.565  -1.969  1.00 88.13           N
ATOM     77 CA   GLU A  10       8.226   6.515  -2.048  1.00 87.58           C
ATOM     78  C   GLU A  10       8.880   5.150  -2.253  1.00 86.96           C
ATOM     79  O   GLU A  10       8.452   4.151  -1.661  1.00 86.18           O
ATOM     80 CB   GLU A  10       7.246   6.799  -3.188  1.00 86.42           C
ATOM     81 CG   GLU A  10       6.238   5.680  -3.468  1.00 82.75           C
ATOM     82 CD   GLU A  10       5.370   5.347  -2.264  1.00 79.48           C
ATOM     83 OE1  GLU A  10       5.338   6.134  -1.306  1.00 75.73           O
ATOM     84 OE2  GLU A  10       4.728   4.279  -2.282  1.00 76.25           O
ATOM     85  N   ARG A  11       9.917   5.109  -3.088  1.00 88.31           N
ATOM     86 CA   ARG A  11      10.635   3.857  -3.331  1.00 87.13           C
ATOM     87  C   ARG A  11      11.281   3.355  -2.050  1.00 87.45           C
ATOM     88  O   ARG A  11      11.275   2.157  -1.772  1.00 86.54           O
ATOM     89 CB   ARG A  11      11.695   4.041  -4.418  1.00 85.93           C
ATOM     90 CG   ARG A  11      11.137   4.428  -5.783  1.00 80.68           C
ATOM     91 CD   ARG A  11      10.249   3.339  -6.350  1.00 79.70           C
ATOM     92 NE   ARG A  11      11.006   2.227  -6.901  1.00 75.96           N
ATOM     93 CZ   ARG A  11      11.580   2.238  -8.103  1.00 73.70           C
ATOM     94 NH1  ARG A  11      11.467   3.298  -8.900  1.00 68.98           N
ATOM     95 NH2  ARG A  11      12.262   1.175  -8.526  1.00 66.41           N
ATOM     96  N   ARG A  12      11.840   4.265  -1.259  1.00 91.74           N
ATOM     97 CA   ARG A  12      12.467   3.883  -0.003  1.00 91.42           C
ATOM     98  C   ARG A  12      11.419   3.392   0.991  1.00 91.74           C
ATOM     99  O   ARG A  12      11.638   2.419   1.717  1.00 90.59           O
ATOM    100 CB   ARG A  12      13.235   5.056   0.609  1.00 91.21           C
ATOM    101 CG   ARG A  12      14.407   5.557  -0.226  1.00 87.23           C
ATOM    102 CD   ARG A  12      15.313   6.458   0.593  1.00 85.97           C
ATOM    103 NE   ARG A  12      16.308   7.137  -0.236  1.00 82.49           N
ATOM    104 CZ   ARG A  12      16.149   8.344  -0.751  1.00 80.71           C
ATOM    105 NH1  ARG A  12      15.037   9.033  -0.528  1.00 75.44           N
ATOM    106 NH2  ARG A  12      17.099   8.879  -1.510  1.00 74.90           N
ATOM    107  N   ARG A  13      10.266   4.081   1.029  1.00 90.97           N
ATOM    108 CA   ARG A  13       9.183   3.711   1.929  1.00 89.96           C
ATOM    109  C   ARG A  13       8.709   2.293   1.595  1.00 90.91           C
ATOM    110  O   ARG A  13       8.548   1.452   2.483  1.00 90.34           O
ATOM    111 CB   ARG A  13       8.007   4.678   1.787  1.00 87.81           C
ATOM    112 CG   ARG A  13       6.866   4.420   2.771  1.00 82.07           C
ATOM    113 CD   ARG A  13       5.611   5.191   2.375  1.00 79.74           C
ATOM    114 NE   ARG A  13       4.985   4.609   1.200  1.00 76.10           N
ATOM    115 CZ   ARG A  13       4.248   3.507   1.202  1.00 76.14           C
ATOM    116 NH1  ARG A  13       4.021   2.855   2.334  1.00 68.92           N
ATOM    117 NH2  ARG A  13       3.737   3.040   0.072  1.00 68.57           N
ATOM    118  N   LEU A  14       8.495   2.045   0.305  1.00 89.55           N
ATOM    119 CA   LEU A  14       8.053   0.729  -0.154  1.00 89.44           C
ATOM    120  C   LEU A  14       9.084  -0.340   0.184  1.00 91.11           C
ATOM    121  O   LEU A  14       8.728  -1.457   0.560  1.00 91.50           O
ATOM    122 CB   LEU A  14       7.821   0.754  -1.671  1.00 87.63           C
ATOM    123 CG   LEU A  14       7.384  -0.572  -2.316  1.00 80.79           C
ATOM    124 CD1  LEU A  14       6.070  -1.030  -1.700  1.00 77.85           C
ATOM    125 CD2  LEU A  14       7.249  -0.382  -3.814  1.00 76.21           C
ATOM    126  N   SER A  15      10.354   0.007   0.050  1.00 93.44           N
ATOM    127 CA   SER A  15      11.423  -0.933   0.347  1.00 93.63           C
ATOM    128  C   SER A  15      11.370  -1.373   1.812  1.00 94.22           C
ATOM    129  O   SER A  15      11.537  -2.556   2.115  1.00 94.29           O
ATOM    130 CB   SER A  15      12.782  -0.297   0.044  1.00 92.81           C
ATOM    131 OG   SER A  15      13.838  -1.199   0.310  1.00 85.93           O
ATOM    132  N   LYS A  16      11.123  -0.424   2.712  1.00 95.10           N
ATOM    133 CA   LYS A  16      11.046  -0.731   4.130  1.00 95.30           C
ATOM    134  C   LYS A  16       9.876  -1.676   4.418  1.00 95.93           C
ATOM    135  O   LYS A  16      10.000  -2.618   5.206  1.00 95.74           O
ATOM    136 CB   LYS A  16      10.866   0.553   4.943  1.00 94.72           C
ATOM    137 CG   LYS A  16      12.056   1.502   4.893  1.00 90.75           C
ATOM    138 CD   LYS A  16      13.283   0.897   5.538  1.00 87.25           C
ATOM    139 CE   LYS A  16      14.435   1.882   5.563  1.00 80.88           C
ATOM    140 NZ   LYS A  16      15.656   1.313   6.202  1.00 75.13           N
ATOM    141  N   VAL A  17       8.737  -1.411   3.779  1.00 94.98           N
ATOM    142 CA   VAL A  17       7.558  -2.249   3.965  1.00 94.99           C
ATOM    143  C   VAL A  17       7.825  -3.662   3.448  1.00 96.01           C
ATOM    144  O   VAL A  17       7.484  -4.648   4.108  1.00 96.29           O
ATOM    145 CB   VAL A  17       6.332  -1.658   3.235  1.00 93.75           C
ATOM    146 CG1  VAL A  17       5.158  -2.627   3.293  1.00 92.12           C
ATOM    147 CG2  VAL A  17       5.938  -0.333   3.880  1.00 91.94           C
ATOM    148  N   ASN A  18       8.427  -3.758   2.264  1.00 95.01           N
ATOM    149 CA   ASN A  18       8.710  -5.066   1.694  1.00 94.89           C
ATOM    150  C   ASN A  18       9.709  -5.855   2.531  1.00 95.98           C
ATOM    151  O   ASN A  18       9.599  -7.073   2.654  1.00 96.48           O
ATOM    152 CB   ASN A  18       9.220  -4.925   0.256  1.00 93.56           C
ATOM    153 CG   ASN A  18       8.123  -4.493  -0.709  1.00 91.69           C
ATOM    154 OD1  ASN A  18       6.944  -4.716  -0.457  1.00 87.64           O
ATOM    155 ND2  ASN A  18       8.519  -3.895  -1.811  1.00 86.21           N
ATOM    156  N   GLU A  19      10.679  -5.164   3.101  1.00 97.26           N
ATOM    157 CA   GLU A  19      11.674  -5.826   3.940  1.00 97.59           C
ATOM    158  C   GLU A  19      10.981  -6.427   5.163  1.00 97.91           C
ATOM    159  O   GLU A  19      11.288  -7.540   5.581  1.00 97.99           O
ATOM    160 CB   GLU A  19      12.748  -4.833   4.394  1.00 97.23           C
ATOM    161 CG   GLU A  19      13.649  -4.333   3.266  1.00 89.88           C
ATOM    162 CD   GLU A  19      14.590  -3.234   3.721  1.00 86.44           C
ATOM    163 OE1  GLU A  19      15.248  -2.627   2.858  1.00 82.44           O
ATOM    164 OE2  GLU A  19      14.660  -2.968   4.931  1.00 82.50           O
ATOM    165  N   ALA A  20      10.037  -5.669   5.732  1.00 97.80           N
ATOM    166 CA   ALA A  20       9.310  -6.140   6.900  1.00 98.06           C
ATOM    167  C   ALA A  20       8.452  -7.352   6.546  1.00 98.16           C
ATOM    168  O   ALA A  20       8.346  -8.298   7.328  1.00 98.20           O
ATOM    169 CB   ALA A  20       8.442  -5.016   7.467  1.00 97.98           C
ATOM    170  N   PHE A  21       7.829  -7.321   5.367  1.00 98.01           N
ATOM    171 CA   PHE A  21       7.013  -8.451   4.934  1.00 97.74           C
ATOM    172  C   PHE A  21       7.874  -9.699   4.766  1.00 97.98           C
ATOM    173  O   PHE A  21       7.461 -10.793   5.134  1.00 97.86           O
ATOM    174 CB   PHE A  21       6.314  -8.131   3.600  1.00 97.36           C
ATOM    175 CG   PHE A  21       4.896  -7.652   3.773  1.00 97.21           C
ATOM    176 CD1  PHE A  21       3.909  -8.522   4.211  1.00 96.62           C
ATOM    177 CD2  PHE A  21       4.557  -6.338   3.484  1.00 96.66           C
ATOM    178 CE1  PHE A  21       2.599  -8.088   4.371  1.00 96.32           C
ATOM    179 CE2  PHE A  21       3.247  -5.895   3.641  1.00 96.24           C
ATOM    180 CZ   PHE A  21       2.263  -6.766   4.085  1.00 96.37           C
ATOM    181  N   GLU A  22       9.071  -9.528   4.217  1.00 98.06           N
ATOM    182 CA   GLU A  22       9.970 -10.656   4.014  1.00 97.93           C
ATOM    183  C   GLU A  22      10.387 -11.253   5.355  1.00 98.05           C
ATOM    184  O   GLU A  22      10.410 -12.474   5.518  1.00 98.00           O
ATOM    185 CB   GLU A  22      11.225 -10.217   3.244  1.00 97.38           C
ATOM    186 CG   GLU A  22      11.021 -10.132   1.743  1.00 91.39           C
ATOM    187 CD   GLU A  22      10.652 -11.472   1.144  1.00 89.41           C
ATOM    188 OE1  GLU A  22      11.415 -12.440   1.334  1.00 85.49           O
ATOM    189 OE2  GLU A  22       9.591 -11.552   0.496  1.00 84.77           O
ATOM    190  N   THR A  23      10.696 -10.397   6.314  1.00 98.27           N
ATOM    191 CA   THR A  23      11.096 -10.858   7.637  1.00 98.39           C
ATOM    192  C   THR A  23       9.943 -11.589   8.323  1.00 98.40           C
ATOM    193  O   THR A  23      10.136 -12.658   8.906  1.00 98.30           O
ATOM    194 CB   THR A  23      11.551  -9.681   8.518  1.00 98.39           C
ATOM    195 OG1  THR A  23      12.704  -9.070   7.927  1.00 97.17           O
ATOM    196 CG2  THR A  23      11.910 -10.160   9.920  1.00 96.66           C
ATOM    197  N   LEU A  24       8.746 -11.017   8.240  1.00 98.66           N
ATOM    198 CA   LEU A  24       7.579 -11.633   8.856  1.00 98.52           C
ATOM    199  C   LEU A  24       7.304 -12.994   8.225  1.00 98.43           C
ATOM    200  O   LEU A  24       6.984 -13.960   8.923  1.00 98.16           O
ATOM    201 CB   LEU A  24       6.347 -10.736   8.711  1.00 98.52           C
ATOM    202 CG   LEU A  24       5.066 -11.244   9.382  1.00 98.29           C
ATOM    203 CD1  LEU A  24       5.289 -11.390  10.875  1.00 97.65           C
ATOM    204 CD2  LEU A  24       3.926 -10.269   9.103  1.00 97.60           C
ATOM    205  N   LYS A  25       7.437 -13.056   6.903  1.00 98.49           N
ATOM    206 CA   LYS A  25       7.206 -14.315   6.204  1.00 98.26           C
ATOM    207  C   LYS A  25       8.195 -15.383   6.653  1.00 97.96           C
ATOM    208  O   LYS A  25       7.824 -16.531   6.882  1.00 97.24           O
ATOM    209 CB   LYS A  25       7.310 -14.125   4.691  1.00 97.74           C
ATOM    210 CG   LYS A  25       6.984 -15.385   3.886  1.00 96.64           C
ATOM    211 CD   LYS A  25       7.187 -15.190   2.390  1.00 94.62           C
ATOM    212 CE   LYS A  25       8.648 -15.056   2.047  1.00 91.22           C
ATOM    213 NZ   LYS A  25       8.879 -14.988   0.572  1.00 88.83           N
ATOM    214  N   ARG A  26       9.456 -15.004   6.773  1.00 97.95           N
ATOM    215 CA   ARG A  26      10.493 -15.943   7.172  1.00 97.58           C
ATOM    216  C   ARG A  26      10.277 -16.550   8.557  1.00 97.29           C
ATOM    217  O   ARG A  26      10.673 -17.678   8.816  1.00 95.85           O
ATOM    218 CB   ARG A  26      11.874 -15.281   7.122  1.00 96.77           C
ATOM    219 CG   ARG A  26      12.396 -14.984   5.726  1.00 92.29           C
ATOM    220 CD   ARG A  26      13.892 -14.755   5.745  1.00 90.25           C
ATOM    221 NE   ARG A  26      14.282 -13.628   6.582  1.00 86.07           N
ATOM    222 CZ   ARG A  26      14.408 -12.381   6.157  1.00 84.50           C
ATOM    223 NH1  ARG A  26      14.203 -12.086   4.873  1.00 75.97           N
ATOM    224 NH2  ARG A  26      14.754 -11.424   6.995  1.00 78.05           N
ATOM    225  N   CYS A  27       9.639 -15.795   9.454  1.00 97.31           N
ATOM    226 CA   CYS A  27       9.428 -16.311  10.798  1.00 96.57           C
ATOM    227  C   CYS A  27       8.030 -16.862  11.053  1.00 96.71           C
ATOM    228  O   CYS A  27       7.690 -17.204  12.189  1.00 94.74           O
ATOM    229 CB   CYS A  27       9.763 -15.238  11.842  1.00 94.73           C
ATOM    230 SG   CYS A  27       8.649 -13.818  11.907  1.00 90.69           S
ATOM    231  N   THR A  28       7.205 -16.953  10.014  1.00 97.43           N
ATOM    232 CA   THR A  28       5.851 -17.478  10.181  1.00 97.09           C
ATOM    233  C   THR A  28       5.432 -18.529   9.159  1.00 96.08           C
ATOM    234  O   THR A  28       4.505 -19.296   9.404  1.00 92.07           O
ATOM    235 CB   THR A  28       4.797 -16.350  10.127  1.00 96.49           C
ATOM    236 OG1  THR A  28       4.871 -15.691   8.860  1.00 93.86           O
ATOM    237 CG2  THR A  28       5.023 -15.345  11.249  1.00 93.88           C
ATOM    238  N   SER A  29       6.109 -18.567   8.020  1.00 96.68           N
ATOM    239 CA   SER A  29       5.774 -19.522   6.974  1.00 95.48           C
ATOM    240  C   SER A  29       6.655 -20.771   7.024  1.00 94.83           C
ATOM    241  O   SER A  29       7.838 -20.696   7.318  1.00 91.46           O
ATOM    242 CB   SER A  29       5.905 -18.878   5.604  1.00 93.41           C
ATOM    243 OG   SER A  29       5.665 -19.813   4.568  1.00 86.67           O
ATOM    244  N   SER A  30       6.042 -21.913   6.727  1.00 94.79           N
ATOM    245 CA   SER A  30       6.776 -23.164   6.721  1.00 94.20           C
ATOM    246  C   SER A  30       7.687 -23.260   5.498  1.00 94.76           C
ATOM    247  O   SER A  30       8.613 -24.062   5.471  1.00 91.13           O
ATOM    248 CB   SER A  30       5.807 -24.348   6.741  1.00 92.03           C
ATOM    249 OG   SER A  30       4.931 -24.300   5.637  1.00 83.82           O
ATOM    250  N   ASN A  31       7.404 -22.437   4.485  1.00 94.77           N
ATOM    251 CA   ASN A  31       8.213 -22.402   3.272  1.00 95.34           C
ATOM    252  C   ASN A  31       8.558 -20.952   2.927  1.00 95.44           C
ATOM    253  O   ASN A  31       7.936 -20.354   2.046  1.00 93.45           O
ATOM    254 CB   ASN A  31       7.465 -23.045   2.113  1.00 93.52           C
ATOM    255 CG   ASN A  31       8.331 -23.190   0.869  1.00 91.12           C
ATOM    256 OD1  ASN A  31       9.484 -22.759   0.845  1.00 85.28           O
ATOM    257 ND2  ASN A  31       7.779 -23.807  -0.167  1.00 83.30           N
ATOM    258  N   PRO A  32       9.550 -20.379   3.625  1.00 95.69           N
ATOM    259 CA   PRO A  32       9.996 -18.999   3.437  1.00 95.24           C
ATOM    260  C   PRO A  32      10.479 -18.658   2.030  1.00 95.29           C
ATOM    261  O   PRO A  32      10.491 -17.486   1.644  1.00 91.96           O
ATOM    262 CB   PRO A  32      11.125 -18.862   4.462  1.00 93.31           C
ATOM    263 CG   PRO A  32      10.760 -19.863   5.510  1.00 90.69           C
ATOM    264 CD   PRO A  32      10.290 -21.041   4.707  1.00 93.74           C
ATOM    265  N   ASN A  33      10.884 -19.669   1.275  1.00 94.67           N
ATOM    266 CA   ASN A  33      11.379 -19.438  -0.070  1.00 94.77           C
ATOM    267  C   ASN A  33      10.262 -19.224  -1.091  1.00 94.70           C
ATOM    268  O   ASN A  33      10.515 -18.798  -2.215  1.00 92.11           O
ATOM    269 CB   ASN A  33      12.252 -20.608  -0.517  1.00 93.00           C
ATOM    270 CG   ASN A  33      13.469 -20.795   0.376  1.00 87.93           C
ATOM    271 OD1  ASN A  33      14.174 -19.845   0.681  1.00 81.81           O
ATOM    272 ND2  ASN A  33      13.702 -22.031   0.794  1.00 78.52           N
ATOM    273  N   GLN A  34       9.035 -19.523  -0.674  1.00 95.65           N
ATOM    274 CA   GLN A  34       7.896 -19.379  -1.563  1.00 95.33           C
ATOM    275  C   GLN A  34       7.354 -17.956  -1.583  1.00 95.49           C
ATOM    276  O   GLN A  34       7.152 -17.339  -0.542  1.00 93.43           O
ATOM    277 CB   GLN A  34       6.779 -20.333  -1.129  1.00 93.05           C
ATOM    278 CG   GLN A  34       5.555 -20.323  -2.041  1.00 87.01           C
ATOM    279 CD   GLN A  34       4.463 -21.245  -1.534  1.00 85.95           C
ATOM    280 OE1  GLN A  34       4.728 -22.398  -1.211  1.00 79.68           O
ATOM    281 NE2  GLN A  34       3.242 -20.738  -1.460  1.00 75.20           N
ATOM    282  N   ARG A  35       7.136 -17.444  -2.790  1.00 95.44           N
ATOM    283 CA   ARG A  35       6.583 -16.108  -2.948  1.00 94.90           C
ATOM    284  C   ARG A  35       5.121 -16.143  -2.510  1.00 95.25           C
ATOM    285  O   ARG A  35       4.354 -16.983  -2.971  1.00 93.01           O
ATOM    286 CB   ARG A  35       6.696 -15.654  -4.400  1.00 92.65           C
ATOM    287 CG   ARG A  35       5.622 -14.673  -4.871  1.00 82.92           C
ATOM    288 CD   ARG A  35       5.673 -13.352  -4.120  1.00 79.39           C
ATOM    289 NE   ARG A  35       4.486 -12.547  -4.405  1.00 72.10           N
ATOM    290 CZ   ARG A  35       4.204 -11.383  -3.823  1.00 69.19           C
ATOM    291 NH1  ARG A  35       5.025 -10.879  -2.912  1.00 62.42           N
ATOM    292 NH2  ARG A  35       3.102 -10.733  -4.149  1.00 59.59           N
ATOM    293  N   LEU A  36       4.733 -15.243  -1.622  1.00 94.48           N
ATOM    294 CA   LEU A  36       3.365 -15.182  -1.127  1.00 94.80           C
ATOM    295  C   LEU A  36       2.794 -13.778  -1.230  1.00 94.91           C
ATOM    296  O   LEU A  36       3.506 -12.804  -1.013  1.00 93.87           O
ATOM    297 CB   LEU A  36       3.304 -15.610   0.347  1.00 95.05           C
ATOM    298 CG   LEU A  36       3.605 -17.067   0.688  1.00 94.63           C
ATOM    299 CD1  LEU A  36       3.653 -17.226   2.211  1.00 92.87           C
ATOM    300 CD2  LEU A  36       2.529 -17.969   0.103  1.00 92.58           C
ATOM    301  N   PRO A  37       1.498 -13.669  -1.562  1.00 94.14           N
ATOM    302 CA   PRO A  37       0.851 -12.358  -1.638  1.00 94.43           C
ATOM    303  C   PRO A  37       0.887 -11.770  -0.231  1.00 95.50           C
ATOM    304  O   PRO A  37       0.931 -12.508   0.753  1.00 95.41           O
ATOM    305 CB   PRO A  37      -0.577 -12.704  -2.068  1.00 93.23           C
ATOM    306 CG   PRO A  37      -0.395 -13.951  -2.883  1.00 91.51           C
ATOM    307 CD   PRO A  37       0.612 -14.729  -2.058  1.00 93.17           C
ATOM    308  N   LYS A  38       0.875 -10.447  -0.115  1.00 94.22           N
ATOM    309 CA   LYS A  38       0.922  -9.801   1.183  1.00 94.98           C
ATOM    310  C   LYS A  38      -0.199 -10.239   2.120  1.00 96.07           C
ATOM    311  O   LYS A  38       0.023 -10.414   3.321  1.00 96.20           O
ATOM    312 CB   LYS A  38       0.917  -8.282   1.021  1.00 94.09           C
ATOM    313 CG   LYS A  38       2.183  -7.751   0.359  1.00 91.54           C
ATOM    314 CD   LYS A  38       2.173  -6.250   0.205  1.00 87.38           C
ATOM    315 CE   LYS A  38       3.474  -5.774  -0.441  1.00 83.95           C
ATOM    316 NZ   LYS A  38       3.500  -4.295  -0.625  1.00 77.78           N
ATOM    317  N   VAL A  39      -1.403 -10.423   1.585  1.00 95.45           N
ATOM    318 CA   VAL A  39      -2.519 -10.848   2.424  1.00 95.72           C
ATOM    319  C   VAL A  39      -2.276 -12.245   2.998  1.00 96.28           C
ATOM    320  O   VAL A  39      -2.706 -12.544   4.107  1.00 96.24           O
ATOM    321 CB   VAL A  39      -3.863 -10.807   1.652  1.00 94.99           C
ATOM    322 CG1  VAL A  39      -3.912 -11.907   0.601  1.00 92.14           C
ATOM    323 CG2  VAL A  39      -5.023 -10.955   2.630  1.00 91.94           C
ATOM    324  N   GLU A  40      -1.591 -13.095   2.248  1.00 96.90           N
ATOM    325 CA   GLU A  40      -1.295 -14.442   2.728  1.00 96.97           C
ATOM    326  C   GLU A  40      -0.251 -14.420   3.828  1.00 97.24           C
ATOM    327  O   GLU A  40      -0.309 -15.207   4.771  1.00 97.10           O
ATOM    328 CB   GLU A  40      -0.825 -15.334   1.578  1.00 96.34           C
ATOM    329 CG   GLU A  40      -1.905 -15.670   0.568  1.00 91.40           C
ATOM    330 CD   GLU A  40      -3.100 -16.341   1.212  1.00 88.62           C
ATOM    331 OE1  GLU A  40      -2.906 -17.252   2.046  1.00 84.02           O
ATOM    332 OE2  GLU A  40      -4.242 -15.954   0.900  1.00 83.04           O
ATOM    333  N   ILE A  41       0.719 -13.518   3.704  1.00 97.57           N
ATOM    334 CA   ILE A  41       1.749 -13.389   4.726  1.00 97.75           C
ATOM    335  C   ILE A  41       1.085 -12.934   6.025  1.00 98.08           C
ATOM    336  O   ILE A  41       1.396 -13.429   7.107  1.00 97.99           O
ATOM    337 CB   ILE A  41       2.837 -12.377   4.301  1.00 97.78           C
ATOM    338 CG1  ILE A  41       3.597 -12.929   3.095  1.00 97.24           C
ATOM    339 CG2  ILE A  41       3.795 -12.104   5.460  1.00 97.22           C
ATOM    340 CD1  ILE A  41       4.620 -11.971   2.514  1.00 96.09           C
ATOM    341  N   LEU A  42       0.147 -11.990   5.909  1.00 97.90           N
ATOM    342 CA   LEU A  42      -0.569 -11.488   7.069  1.00 98.11           C
ATOM    343  C   LEU A  42      -1.425 -12.589   7.708  1.00 98.23           C
ATOM    344  O   LEU A  42      -1.451 -12.732   8.928  1.00 98.12           O
ATOM    345 CB   LEU A  42      -1.462 -10.303   6.674  1.00 98.01           C
ATOM    346 CG   LEU A  42      -0.707  -9.047   6.218  1.00 97.60           C
ATOM    347 CD1  LEU A  42      -1.676  -8.052   5.589  1.00 96.75           C
ATOM    348 CD2  LEU A  42       0.003  -8.419   7.412  1.00 96.35           C
ATOM    349  N   ARG A  43      -2.121 -13.356   6.873  1.00 98.29           N
ATOM    350 CA   ARG A  43      -2.955 -14.442   7.375  1.00 98.12           C
ATOM    351  C   ARG A  43      -2.121 -15.505   8.072  1.00 98.07           C
ATOM    352  O   ARG A  43      -2.521 -16.035   9.109  1.00 97.72           O
ATOM    353 CB   ARG A  43      -3.744 -15.075   6.231  1.00 97.81           C
ATOM    354 CG   ARG A  43      -4.866 -14.199   5.707  1.00 96.23           C
ATOM    355 CD   ARG A  43      -5.477 -14.779   4.455  1.00 94.22           C
ATOM    356 NE   ARG A  43      -6.606 -13.992   3.972  1.00 91.01           N
ATOM    357 CZ   ARG A  43      -7.197 -14.157   2.803  1.00 89.75           C
ATOM    358 NH1  ARG A  43      -6.759 -15.089   1.976  1.00 84.35           N
ATOM    359 NH2  ARG A  43      -8.210 -13.384   2.462  1.00 85.42           N
ATOM    360  N   ASN A  44      -0.966 -15.818   7.507  1.00 97.99           N
ATOM    361 CA   ASN A  44      -0.091 -16.812   8.113  1.00 97.89           C
ATOM    362  C   ASN A  44       0.413 -16.327   9.470  1.00 98.01           C
ATOM    363  O   ASN A  44       0.533 -17.107  10.409  1.00 97.71           O
ATOM    364 CB   ASN A  44       1.101 -17.127   7.206  1.00 97.45           C
ATOM    365 CG   ASN A  44       0.711 -17.966   6.002  1.00 96.15           C
ATOM    366 OD1  ASN A  44      -0.363 -18.569   5.970  1.00 90.89           O
ATOM    367 ND2  ASN A  44       1.598 -18.035   5.020  1.00 90.96           N
ATOM    368  N   ALA A  45       0.706 -15.028   9.560  1.00 98.26           N
ATOM    369 CA   ALA A  45       1.190 -14.457  10.813  1.00 98.34           C
ATOM    370  C   ALA A  45       0.093 -14.536  11.873  1.00 98.44           C
ATOM    371  O   ALA A  45       0.359 -14.872  13.030  1.00 98.29           O
ATOM    372 CB   ALA A  45       1.613 -13.014  10.598  1.00 98.37           C
ATOM    373  N   ILE A  46      -1.136 -14.223  11.481  1.00 98.68           N
ATOM    374 CA   ILE A  46      -2.267 -14.268  12.401  1.00 98.69           C
ATOM    375  C   ILE A  46      -2.487 -15.703  12.884  1.00 98.56           C
ATOM    376  O   ILE A  46      -2.674 -15.946  14.076  1.00 98.19           O
ATOM    377 CB   ILE A  46      -3.550 -13.739  11.725  1.00 98.66           C
ATOM    378 CG1  ILE A  46      -3.391 -12.238  11.451  1.00 98.38           C
ATOM    379 CG2  ILE A  46      -4.768 -13.996  12.602  1.00 98.16           C
ATOM    380 CD1  ILE A  46      -4.456 -11.658  10.536  1.00 97.43           C
ATOM    381  N   ARG A  47      -2.469 -16.651  11.948  1.00 98.12           N
ATOM    382 CA   ARG A  47      -2.645 -18.060  12.294  1.00 97.80           C
ATOM    383  C   ARG A  47      -1.525 -18.530  13.208  1.00 97.75           C
ATOM    384  O   ARG A  47      -1.751 -19.283  14.150  1.00 97.03           O
ATOM    385 CB   ARG A  47      -2.668 -18.921  11.033  1.00 97.18           C
ATOM    386 CG   ARG A  47      -3.961 -18.855  10.243  1.00 91.24           C
ATOM    387 CD   ARG A  47      -3.876 -19.684   8.967  1.00 89.29           C
ATOM    388 NE   ARG A  47      -3.307 -21.002   9.193  1.00 84.42           N
ATOM    389 CZ   ARG A  47      -2.060 -21.351   8.883  1.00 82.38           C
ATOM    390 NH1  ARG A  47      -1.243 -20.470   8.318  1.00 74.80           N
ATOM    391 NH2  ARG A  47      -1.626 -22.571   9.145  1.00 77.16           N
ATOM    392  N   TYR A  48      -0.307 -18.082  12.910  1.00 97.88           N
ATOM    393 CA   TYR A  48       0.856 -18.461  13.693  1.00 97.74           C
ATOM    394  C   TYR A  48       0.685 -18.017  15.145  1.00 97.82           C
ATOM    395  O   TYR A  48       0.900 -18.789  16.076  1.00 96.93           O
ATOM    396 CB   TYR A  48       2.112 -17.816  13.103  1.00 97.51           C
ATOM    397 CG   TYR A  48       3.403 -18.243  13.763  1.00 97.19           C
ATOM    398 CD1  TYR A  48       4.086 -19.378  13.330  1.00 95.81           C
ATOM    399 CD2  TYR A  48       3.943 -17.515  14.816  1.00 95.78           C
ATOM    400 CE1  TYR A  48       5.269 -19.777  13.939  1.00 94.97           C
ATOM    401 CE2  TYR A  48       5.129 -17.903  15.429  1.00 95.01           C
ATOM    402 CZ   TYR A  48       5.787 -19.032  14.985  1.00 95.66           C
ATOM    403 OH   TYR A  48       6.970 -19.422  15.588  1.00 94.33           O
ATOM    404  N   ILE A  49       0.281 -16.760  15.317  1.00 97.95           N
ATOM    405 CA   ILE A  49       0.078 -16.204  16.651  1.00 97.75           C
ATOM    406  C   ILE A  49      -1.084 -16.882  17.375  1.00 97.58           C
ATOM    407  O   ILE A  49      -0.987 -17.200  18.561  1.00 96.44           O
ATOM    408 CB   ILE A  49      -0.162 -14.680  16.571  1.00 97.54           C
ATOM    409 CG1  ILE A  49       1.099 -13.992  16.070  1.00 96.60           C
ATOM    410 CG2  ILE A  49      -0.580 -14.137  17.929  1.00 96.55           C
ATOM    411 CD1  ILE A  49       0.921 -12.520  15.755  1.00 95.06           C
ATOM    412  N   GLU A  50      -2.193 -17.107  16.656  1.00 97.23           N
ATOM    413 CA   GLU A  50      -3.355 -17.754  17.243  1.00 96.70           C
ATOM    414  C   GLU A  50      -3.072 -19.204  17.616  1.00 96.11           C
ATOM    415  O   GLU A  50      -3.672 -19.743  18.549  1.00 92.35           O
ATOM    416 CB   GLU A  50      -4.537 -17.711  16.267  1.00 95.53           C
ATOM    417 CG   GLU A  50      -5.128 -16.325  16.044  1.00 91.68           C
ATOM    418 CD   GLU A  50      -5.729 -15.743  17.311  1.00 89.10           C
ATOM    419 OE1  GLU A  50      -6.324 -16.510  18.104  1.00 83.43           O
ATOM    420 OE2  GLU A  50      -5.611 -14.517  17.516  1.00 82.78           O
ATOM    421  N   GLY A  51      -2.166 -19.832  16.884  1.00 95.58           N
ATOM    422 CA   GLY A  51      -1.832 -21.227  17.143  1.00 94.73           C
ATOM    423  C   GLY A  51      -0.837 -21.432  18.266  1.00 94.79           C
ATOM    424  O   GLY A  51      -0.572 -22.560  18.668  1.00 89.80           O
ATOM    425  N   LEU A  52      -0.278 -20.347  18.763  1.00 87.35           N
ATOM    426 CA   LEU A  52       0.688 -20.410  19.840  1.00 86.29           C
ATOM    427  C   LEU A  52       0.009 -20.646  21.192  1.00 83.39           C
ATOM    428  O   LEU A  52      -1.206 -20.431  21.321  1.00 78.99           O
ATOM    429 CB   LEU A  52       1.501 -19.107  19.896  1.00 81.40           C
ATOM    430 CG   LEU A  52       2.892 -19.059  19.214  1.00 80.64           C
ATOM    431 CD1  LEU A  52       2.914 -19.938  17.975  1.00 78.86           C
ATOM    432 CD2  LEU A  52       3.211 -17.614  18.861  1.00 74.43           C
ATOM    433 OXT  LEU A  52       0.716 -21.030  22.153  1.00 76.45           O
ATOM    434  N   ASP B   1     -16.142   0.082 -18.032  1.00 78.88           N
ATOM    435 CA   ASP B   1     -16.220  -1.388 -17.954  1.00 86.77           C
ATOM    436  C   ASP B   1     -14.891  -1.994 -17.483  1.00 88.44           C
ATOM    437  O   ASP B   1     -14.809  -2.542 -16.393  1.00 84.81           O
ATOM    438 CB   ASP B   1     -16.603  -1.979 -19.314  1.00 80.11           C
ATOM    439 CG   ASP B   1     -15.984  -1.211 -20.473  1.00 74.52           C
ATOM    440 OD1  ASP B   1     -14.762  -0.974 -20.449  1.00 73.33           O
ATOM    441 OD2  ASP B   1     -16.746  -0.830 -21.379  1.00 69.87           O
ATOM    442  N   ARG B   2     -13.882  -1.874 -18.339  1.00 83.15           N
ATOM    443 CA   ARG B   2     -12.575  -2.419 -17.994  1.00 84.47           C
ATOM    444  C   ARG B   2     -11.986  -1.676 -16.801  1.00 85.30           C
ATOM    445  O   ARG B   2     -11.429  -2.294 -15.885  1.00 82.21           O
ATOM    446 CB   ARG B   2     -11.623  -2.322 -19.186  1.00 81.85           C
ATOM    447 CG   ARG B   2     -10.198  -2.789 -18.890  1.00 75.80           C
ATOM    448 CD   ARG B   2      -9.311  -2.587 -20.111  1.00 74.23           C
ATOM    449 NE   ARG B   2      -7.913  -2.942 -19.830  1.00 68.81           N
ATOM    450 CZ   ARG B   2      -7.477  -4.188 -19.697  1.00 66.90           C
ATOM    451 NH1  ARG B   2      -8.316  -5.209 -19.819  1.00 61.25           N
ATOM    452 NH2  ARG B   2      -6.206  -4.423 -19.433  1.00 57.68           N
ATOM    453  N   ARG B   3     -12.115  -0.363 -16.817  1.00 80.96           N
ATOM    454 CA   ARG B   3     -11.591   0.452 -15.730  1.00 81.12           C
ATOM    455  C   ARG B   3     -12.376   0.264 -14.437  1.00 82.50           C
ATOM    456  O   ARG B   3     -11.796   0.197 -13.352  1.00 81.40           O
ATOM    457 CB   ARG B   3     -11.590   1.925 -16.140  1.00 78.65           C
ATOM    458 CG   ARG B   3     -10.662   2.223 -17.304  1.00 72.99           C
ATOM    459 CD   ARG B   3     -10.701   3.691 -17.696  1.00 72.00           C
ATOM    460 NE   ARG B   3      -9.827   3.966 -18.832  1.00 67.37           N
ATOM    461 CZ   ARG B   3      -9.684   5.157 -19.414  1.00 65.79           C
ATOM    462 NH1  ARG B   3     -10.369   6.194 -18.965  1.00 60.28           N
ATOM    463 NH2  ARG B   3      -8.871   5.299 -20.438  1.00 57.64           N
ATOM    464  N   LYS B   4     -13.700   0.171 -14.538  1.00 84.95           N
ATOM    465 CA   LYS B   4     -14.532  -0.025 -13.367  1.00 86.77           C
ATOM    466  C   LYS B   4     -14.252  -1.391 -12.744  1.00 87.34           C
ATOM    467  O   LYS B   4     -14.216  -1.533 -11.527  1.00 85.89           O
ATOM    468 CB   LYS B   4     -16.018   0.070 -13.735  1.00 85.50           C
ATOM    469 CG   LYS B   4     -16.463   1.467 -14.132  1.00 79.72           C
ATOM    470 CD   LYS B   4     -17.948   1.506 -14.428  1.00 77.39           C
ATOM    471 CE   LYS B   4     -18.394   2.897 -14.817  1.00 70.76           C
ATOM    472 NZ   LYS B   4     -19.852   2.959 -15.116  1.00 67.38           N
ATOM    473  N   ALA B   5     -14.054  -2.392 -13.593  1.00 86.86           N
ATOM    474 CA   ALA B   5     -13.764  -3.738 -13.127  1.00 87.75           C
ATOM    475  C   ALA B   5     -12.425  -3.767 -12.391  1.00 87.57           C
ATOM    476  O   ALA B   5     -12.296  -4.404 -11.342  1.00 86.15           O
ATOM    477 CB   ALA B   5     -13.743  -4.709 -14.298  1.00 86.59           C
ATOM    478  N   ALA B   6     -11.442  -3.074 -12.949  1.00 85.05           N
ATOM    479 CA   ALA B   6     -10.121  -3.024 -12.340  1.00 83.76           C
ATOM    480  C   ALA B   6     -10.183  -2.341 -10.977  1.00 84.62           C
ATOM    481  O   ALA B   6      -9.543  -2.779 -10.018  1.00 82.83           O
ATOM    482 CB   ALA B   6      -9.156  -2.282 -13.260  1.00 80.76           C
ATOM    483  N   THR B   7     -10.971  -1.274 -10.897  1.00 83.09           N
ATOM    484 CA   THR B   7     -11.117  -0.534  -9.652  1.00 83.54           C
ATOM    485  C   THR B   7     -11.764  -1.413  -8.577  1.00 84.79           C
ATOM    486  O   THR B   7     -11.332  -1.414  -7.427  1.00 84.46           O
ATOM    487 CB   THR B   7     -11.975   0.733  -9.859  1.00 81.32           C
ATOM    488 OG1  THR B   7     -11.293   1.623 -10.747  1.00 75.98           O
ATOM    489 CG2  THR B   7     -12.203   1.450  -8.529  1.00 75.98           C
ATOM    490  N   MET B   8     -12.801  -2.153  -8.955  1.00 88.09           N
ATOM    491 CA   MET B   8     -13.478  -3.023  -8.012  1.00 87.92           C
ATOM    492  C   MET B   8     -12.574  -4.150  -7.524  1.00 87.80           C
ATOM    493  O   MET B   8     -12.593  -4.489  -6.340  1.00 87.01           O
ATOM    494 CB   MET B   8     -14.745  -3.608  -8.645  1.00 87.72           C
ATOM    495 CG   MET B   8     -15.923  -2.650  -8.672  1.00 83.56           C
ATOM    496 SD   MET B   8     -16.475  -2.230  -6.997  1.00 81.53           S
ATOM    497 CE   MET B   8     -15.639  -0.665  -6.756  1.00 74.27           C
ATOM    498  N   ARG B   9     -11.797  -4.731  -8.426  1.00 87.88           N
ATOM    499 CA   ARG B   9     -10.884  -5.799  -8.040  1.00 87.10           C
ATOM    500  C   ARG B   9      -9.877  -5.273  -7.016  1.00 88.09           C
ATOM    501  O   ARG B   9      -9.596  -5.928  -6.016  1.00 87.42           O
ATOM    502 CB   ARG B   9     -10.140  -6.362  -9.249  1.00 85.94           C
ATOM    503 CG   ARG B   9     -10.988  -7.128 -10.244  1.00 84.12           C
ATOM    504 CD   ARG B   9     -10.112  -8.032 -11.115  1.00 82.58           C
ATOM    505 NE   ARG B   9      -9.055  -7.309 -11.807  1.00 79.26           N
ATOM    506 CZ   ARG B   9      -9.208  -6.687 -12.968  1.00 78.73           C
ATOM    507 NH1  ARG B   9     -10.369  -6.704 -13.595  1.00 72.61           N
ATOM    508 NH2  ARG B   9      -8.175  -6.044 -13.516  1.00 72.09           N
ATOM    509  N   GLU B  10      -9.354  -4.091  -7.293  1.00 86.33           N
ATOM    510 CA   GLU B  10      -8.371  -3.498  -6.397  1.00 86.29           C
ATOM    511  C   GLU B  10      -8.988  -3.149  -5.045  1.00 86.26           C
ATOM    512  O   GLU B  10      -8.358  -3.355  -4.004  1.00 85.91           O
ATOM    513 CB   GLU B  10      -7.763  -2.246  -7.026  1.00 85.14           C
ATOM    514 CG   GLU B  10      -6.824  -1.455  -6.107  1.00 81.51           C
ATOM    515 CD   GLU B  10      -5.628  -2.263  -5.623  1.00 78.56           C
ATOM    516 OE1  GLU B  10      -5.396  -3.367  -6.128  1.00 75.03           O
ATOM    517 OE2  GLU B  10      -4.924  -1.772  -4.723  1.00 75.84           O
ATOM    518  N   ARG B  11     -10.213  -2.628  -5.051  1.00 87.11           N
ATOM    519 CA   ARG B  11     -10.878  -2.282  -3.802  1.00 86.62           C
ATOM    520  C   ARG B  11     -11.133  -3.513  -2.941  1.00 87.46           C
ATOM    521  O   ARG B  11     -10.956  -3.468  -1.724  1.00 86.80           O
ATOM    522 CB   ARG B  11     -12.191  -1.553  -4.071  1.00 85.76           C
ATOM    523 CG   ARG B  11     -11.999  -0.127  -4.584  1.00 81.06           C
ATOM    524 CD   ARG B  11     -13.312   0.634  -4.633  1.00 80.24           C
ATOM    525 NE   ARG B  11     -13.121   2.011  -5.074  1.00 76.43           N
ATOM    526 CZ   ARG B  11     -14.080   2.927  -5.124  1.00 74.01           C
ATOM    527 NH1  ARG B  11     -15.310   2.618  -4.756  1.00 69.11           N
ATOM    528 NH2  ARG B  11     -13.806   4.157  -5.544  1.00 66.89           N
ATOM    529  N   ARG B  12     -11.541  -4.605  -3.567  1.00 91.13           N
ATOM    530 CA   ARG B  12     -11.797  -5.831  -2.820  1.00 91.11           C
ATOM    531  C   ARG B  12     -10.492  -6.404  -2.272  1.00 91.72           C
ATOM    532  O   ARG B  12     -10.436  -6.882  -1.139  1.00 90.84           O
ATOM    533 CB   ARG B  12     -12.509  -6.866  -3.692  1.00 90.99           C
ATOM    534 CG   ARG B  12     -13.939  -6.507  -4.065  1.00 87.73           C
ATOM    535 CD   ARG B  12     -14.717  -7.743  -4.499  1.00 86.77           C
ATOM    536 NE   ARG B  12     -14.174  -8.349  -5.711  1.00 83.55           N
ATOM    537 CZ   ARG B  12     -14.505  -7.990  -6.941  1.00 81.90           C
ATOM    538 NH1  ARG B  12     -15.388  -7.017  -7.153  1.00 76.86           N
ATOM    539 NH2  ARG B  12     -13.951  -8.595  -7.991  1.00 76.77           N
ATOM    540  N   ARG B  13      -9.436  -6.343  -3.094  1.00 91.15           N
ATOM    541 CA   ARG B  13      -8.129  -6.846  -2.684  1.00 90.67           C
ATOM    542  C   ARG B  13      -7.626  -6.025  -1.492  1.00 91.60           C
ATOM    543  O   ARG B  13      -7.169  -6.589  -0.491  1.00 91.29           O
ATOM    544 CB   ARG B  13      -7.127  -6.735  -3.834  1.00 88.98           C
ATOM    545 CG   ARG B  13      -5.749  -7.308  -3.521  1.00 83.67           C
ATOM    546 CD   ARG B  13      -4.733  -6.904  -4.585  1.00 81.59           C
ATOM    547 NE   ARG B  13      -4.376  -5.499  -4.477  1.00 77.91           N
ATOM    548 CZ   ARG B  13      -3.521  -4.996  -3.590  1.00 78.45           C
ATOM    549 NH1  ARG B  13      -2.916  -5.799  -2.721  1.00 70.62           N
ATOM    550 NH2  ARG B  13      -3.279  -3.697  -3.564  1.00 70.34           N
ATOM    551  N   LEU B  14      -7.719  -4.707  -1.608  1.00 89.75           N
ATOM    552 CA   LEU B  14      -7.262  -3.800  -0.564  1.00 89.79           C
ATOM    553  C   LEU B  14      -8.038  -4.000   0.735  1.00 91.38           C
ATOM    554  O   LEU B  14      -7.464  -3.961   1.823  1.00 91.75           O
ATOM    555 CB   LEU B  14      -7.429  -2.350  -1.026  1.00 87.93           C
ATOM    556 CG   LEU B  14      -6.315  -1.345  -0.721  1.00 81.18           C
ATOM    557 CD1  LEU B  14      -6.859   0.053  -0.943  1.00 78.58           C
ATOM    558 CD2  LEU B  14      -5.783  -1.519   0.682  1.00 76.82           C
ATOM    559  N   LYS B  15      -9.353  -4.208   0.623  1.00 93.54           N
ATOM    560 CA   LYS B  15     -10.189  -4.409   1.796  1.00 93.88           C
ATOM    561  C   LYS B  15      -9.713  -5.620   2.593  1.00 94.79           C
ATOM    562  O   LYS B  15      -9.631  -5.565   3.823  1.00 94.96           O
ATOM    563 CB   LYS B  15     -11.647  -4.608   1.384  1.00 93.22           C
ATOM    564 CG   LYS B  15     -12.597  -4.797   2.557  1.00 89.05           C
ATOM    565 CD   LYS B  15     -14.036  -4.939   2.102  1.00 85.02           C
ATOM    566 CE   LYS B  15     -14.970  -5.123   3.284  1.00 77.50           C
ATOM    567 NZ   LYS B  15     -16.397  -5.251   2.857  1.00 71.86           N
ATOM    568  N   LYS B  16      -9.405  -6.703   1.893  1.00 94.82           N
ATOM    569 CA   LYS B  16      -8.936  -7.906   2.564  1.00 95.32           C
ATOM    570  C   LYS B  16      -7.581  -7.689   3.224  1.00 96.29           C
ATOM    571  O   LYS B  16      -7.332  -8.176   4.330  1.00 96.12           O
ATOM    572 CB   LYS B  16      -8.864  -9.070   1.580  1.00 94.65           C
ATOM    573 CG   LYS B  16     -10.231  -9.543   1.107  1.00 90.36           C
ATOM    574 CD   LYS B  16     -10.143 -10.755   0.207  1.00 87.48           C
ATOM    575 CE   LYS B  16     -11.526 -11.230  -0.190  1.00 80.57           C
ATOM    576 NZ   LYS B  16     -11.485 -12.445  -1.055  1.00 75.46           N
ATOM    577  N   VAL B  17      -6.703  -6.957   2.547  1.00 94.77           N
ATOM    578 CA   VAL B  17      -5.380  -6.674   3.100  1.00 94.89           C
ATOM    579  C   VAL B  17      -5.517  -5.814   4.359  1.00 95.91           C
ATOM    580  O   VAL B  17      -4.887  -6.085   5.377  1.00 96.12           O
ATOM    581 CB   VAL B  17      -4.488  -5.950   2.077  1.00 93.89           C
ATOM    582 CG1  VAL B  17      -3.195  -5.475   2.735  1.00 92.43           C
ATOM    583 CG2  VAL B  17      -4.157  -6.886   0.923  1.00 92.29           C
ATOM    584  N   ASN B  18      -6.354  -4.773   4.279  1.00 94.72           N
ATOM    585 CA   ASN B  18      -6.533  -3.895   5.424  1.00 94.26           C
ATOM    586  C   ASN B  18      -7.196  -4.598   6.607  1.00 95.38           C
ATOM    587  O   ASN B  18      -6.863  -4.323   7.757  1.00 95.96           O
ATOM    588 CB   ASN B  18      -7.348  -2.659   5.021  1.00 92.98           C
ATOM    589 CG   ASN B  18      -6.552  -1.704   4.146  1.00 91.05           C
ATOM    590 OD1  ASN B  18      -5.327  -1.721   4.156  1.00 87.21           O
ATOM    591 ND2  ASN B  18      -7.255  -0.859   3.399  1.00 85.57           N
ATOM    592  N   GLN B  19      -8.130  -5.492   6.326  1.00 96.48           N
ATOM    593 CA   GLN B  19      -8.788  -6.232   7.405  1.00 96.70           C
ATOM    594  C   GLN B  19      -7.765  -7.114   8.107  1.00 97.45           C
ATOM    595  O   GLN B  19      -7.787  -7.254   9.330  1.00 97.60           O
ATOM    596 CB   GLN B  19      -9.930  -7.087   6.845  1.00 96.40           C
ATOM    597 CG   GLN B  19     -11.083  -6.271   6.285  1.00 90.16           C
ATOM    598 CD   GLN B  19     -12.212  -7.139   5.758  1.00 88.92           C
ATOM    599 OE1  GLN B  19     -11.967  -8.127   5.056  1.00 83.35           O
ATOM    600 NE2  GLN B  19     -13.445  -6.778   6.087  1.00 81.13           N
ATOM    601  N   ALA B  20      -6.859  -7.695   7.323  1.00 97.65           N
ATOM    602 CA   ALA B  20      -5.828  -8.551   7.894  1.00 97.86           C
ATOM    603  C   ALA B  20      -4.874  -7.714   8.750  1.00 97.90           C
ATOM    604  O   ALA B  20      -4.442  -8.152   9.818  1.00 98.06           O
ATOM    605 CB   ALA B  20      -5.065  -9.271   6.791  1.00 97.92           C
ATOM    606  N   PHE B  21      -4.548  -6.515   8.283  1.00 97.73           N
ATOM    607 CA   PHE B  21      -3.664  -5.638   9.041  1.00 97.41           C
ATOM    608  C   PHE B  21      -4.319  -5.261  10.370  1.00 97.55           C
ATOM    609  O   PHE B  21      -3.657  -5.213  11.404  1.00 97.51           O
ATOM    610 CB   PHE B  21      -3.362  -4.358   8.251  1.00 96.91           C
ATOM    611 CG   PHE B  21      -2.045  -4.404   7.528  1.00 96.76           C
ATOM    612 CD1  PHE B  21      -0.852  -4.378   8.238  1.00 96.13           C
ATOM    613 CD2  PHE B  21      -1.995  -4.466   6.141  1.00 96.17           C
ATOM    614 CE1  PHE B  21       0.368  -4.419   7.570  1.00 95.83           C
ATOM    615 CE2  PHE B  21      -0.778  -4.503   5.467  1.00 95.78           C
ATOM    616 CZ   PHE B  21       0.412  -4.484   6.183  1.00 95.87           C
ATOM    617  N   GLU B  22      -5.630  -4.993  10.341  1.00 97.97           N
ATOM    618 CA   GLU B  22      -6.354  -4.629  11.551  1.00 97.72           C
ATOM    619  C   GLU B  22      -6.348  -5.774  12.546  1.00 97.95           C
ATOM    620  O   GLU B  22      -6.129  -5.577  13.741  1.00 97.85           O
ATOM    621 CB   GLU B  22      -7.804  -4.256  11.217  1.00 97.23           C
ATOM    622 CG   GLU B  22      -8.010  -2.777  10.925  1.00 91.57           C
ATOM    623 CD   GLU B  22      -7.654  -1.910  12.114  1.00 88.97           C
ATOM    624 OE1  GLU B  22      -8.196  -2.144  13.211  1.00 85.20           O
ATOM    625 OE2  GLU B  22      -6.827  -0.985  11.956  1.00 84.51           O
ATOM    626  N   THR B  23      -6.605  -6.983  12.061  1.00 98.25           N
ATOM    627 CA   THR B  23      -6.620  -8.159  12.924  1.00 98.35           C
ATOM    628  C   THR B  23      -5.239  -8.404  13.525  1.00 98.42           C
ATOM    629  O   THR B  23      -5.112  -8.674  14.719  1.00 98.30           O
ATOM    630 CB   THR B  23      -7.071  -9.408  12.141  1.00 98.38           C
ATOM    631 OG1  THR B  23      -8.408  -9.213  11.673  1.00 97.25           O
ATOM    632 CG2  THR B  23      -7.028 -10.647  13.031  1.00 96.71           C
ATOM    633  N   LEU B  24      -4.211  -8.290  12.693  1.00 98.56           N
ATOM    634 CA   LEU B  24      -2.854  -8.503  13.165  1.00 98.50           C
ATOM    635  C   LEU B  24      -2.487  -7.466  14.224  1.00 98.30           C
ATOM    636  O   LEU B  24      -1.870  -7.792  15.241  1.00 98.09           O
ATOM    637 CB   LEU B  24      -1.856  -8.425  12.002  1.00 98.48           C
ATOM    638 CG   LEU B  24      -0.384  -8.676  12.358  1.00 98.25           C
ATOM    639 CD1  LEU B  24      -0.222 -10.076  12.942  1.00 97.61           C
ATOM    640 CD2  LEU B  24       0.481  -8.509  11.123  1.00 97.54           C
ATOM    641  N   LYS B  25      -2.879  -6.221  13.985  1.00 98.49           N
ATOM    642 CA   LYS B  25      -2.592  -5.160  14.937  1.00 98.15           C
ATOM    643  C   LYS B  25      -3.267  -5.417  16.277  1.00 97.98           C
ATOM    644  O   LYS B  25      -2.661  -5.249  17.330  1.00 97.30           O
ATOM    645 CB   LYS B  25      -3.049  -3.803  14.395  1.00 97.71           C
ATOM    646 CG   LYS B  25      -2.677  -2.623  15.300  1.00 96.49           C
ATOM    647 CD   LYS B  25      -3.227  -1.301  14.787  1.00 94.31           C
ATOM    648 CE   LYS B  25      -4.728  -1.236  14.915  1.00 90.73           C
ATOM    649 NZ   LYS B  25      -5.265   0.105  14.535  1.00 87.86           N
ATOM    650  N   ARG B  26      -4.530  -5.832  16.233  1.00 98.05           N
ATOM    651 CA   ARG B  26      -5.287  -6.091  17.455  1.00 97.65           C
ATOM    652  C   ARG B  26      -4.711  -7.202  18.325  1.00 97.37           C
ATOM    653  O   ARG B  26      -4.891  -7.188  19.536  1.00 95.94           O
ATOM    654 CB   ARG B  26      -6.752  -6.398  17.126  1.00 96.92           C
ATOM    655 CG   ARG B  26      -7.546  -5.166  16.720  1.00 92.52           C
ATOM    656 CD   ARG B  26      -9.048  -5.406  16.698  1.00 90.40           C
ATOM    657 NE   ARG B  26      -9.501  -6.122  15.515  1.00 85.93           N
ATOM    658 CZ   ARG B  26      -9.622  -7.442  15.442  1.00 84.11           C
ATOM    659 NH1  ARG B  26      -9.349  -8.208  16.496  1.00 75.86           N
ATOM    660 NH2  ARG B  26     -10.031  -8.013  14.324  1.00 77.95           N
ATOM    661  N   CYS B  27      -4.030  -8.151  17.716  1.00 97.23           N
ATOM    662 CA   CYS B  27      -3.476  -9.248  18.508  1.00 96.47           C
ATOM    663  C   CYS B  27      -1.978  -9.139  18.771  1.00 96.72           C
ATOM    664  O   CYS B  27      -1.363 -10.078  19.255  1.00 94.68           O
ATOM    665 CB   CYS B  27      -3.800 -10.594  17.847  1.00 94.34           C
ATOM    666 SG   CYS B  27      -2.992 -10.922  16.268  1.00 89.94           S
ATOM    667  N   THR B  28      -1.390  -7.985  18.454  1.00 97.50           N
ATOM    668 CA   THR B  28       0.044  -7.800  18.679  1.00 97.17           C
ATOM    669  C   THR B  28       0.417  -6.483  19.348  1.00 96.54           C
ATOM    670  O   THR B  28       1.538  -6.328  19.828  1.00 93.63           O
ATOM    671 CB   THR B  28       0.848  -7.887  17.370  1.00 96.60           C
ATOM    672 OG1  THR B  28       0.401  -6.862  16.467  1.00 94.23           O
ATOM    673 CG2  THR B  28       0.671  -9.250  16.710  1.00 94.14           C
ATOM    674  N   THR B  29      -0.512  -5.536  19.376  1.00 96.87           N
ATOM    675 CA   THR B  29      -0.238  -4.231  19.963  1.00 95.96           C
ATOM    676  C   THR B  29      -1.020  -3.998  21.251  1.00 95.20           C
ATOM    677  O   THR B  29      -2.163  -4.422  21.380  1.00 92.50           O
ATOM    678 CB   THR B  29      -0.572  -3.104  18.975  1.00 94.42           C
ATOM    679 OG1  THR B  29       0.099  -3.349  17.737  1.00 89.81           O
ATOM    680 CG2  THR B  29      -0.128  -1.756  19.522  1.00 89.40           C
ATOM    681  N   THR B  30      -0.382  -3.329  22.216  1.00 95.72           N
ATOM    682 CA   THR B  30      -1.024  -3.048  23.488  1.00 95.01           C
ATOM    683  C   THR B  30      -2.147  -2.030  23.371  1.00 95.29           C
ATOM    684  O   THR B  30      -3.044  -1.990  24.208  1.00 92.03           O
ATOM    685 CB   THR B  30       0.001  -2.529  24.523  1.00 93.48           C
ATOM    686 OG1  THR B  30       0.633  -1.349  24.016  1.00 87.97           O
ATOM    687 CG2  THR B  30       1.060  -3.587  24.792  1.00 86.15           C
ATOM    688  N   ASN B  31      -2.099  -1.201  22.328  1.00 95.63           N
ATOM    689 CA   ASN B  31      -3.135  -0.209  22.084  1.00 95.99           C
ATOM    690  C   ASN B  31      -3.699  -0.378  20.673  1.00 95.97           C
ATOM    691  O   ASN B  31      -3.340   0.368  19.756  1.00 94.27           O
ATOM    692 CB   ASN B  31      -2.577   1.203  22.247  1.00 94.56           C
ATOM    693 CG   ASN B  31      -3.651   2.262  22.137  1.00 92.38           C
ATOM    694 OD1  ASN B  31      -4.821   1.968  21.942  1.00 87.19           O
ATOM    695 ND2  ASN B  31      -3.251   3.526  22.268  1.00 84.79           N
ATOM    696  N   PRO B  32      -4.597  -1.361  20.486  1.00 96.16           N
ATOM    697 CA   PRO B  32      -5.223  -1.667  19.199  1.00 95.72           C
ATOM    698  C   PRO B  32      -6.041  -0.528  18.602  1.00 95.69           C
ATOM    699  O   PRO B  32      -6.299  -0.512  17.394  1.00 93.12           O
ATOM    700 CB   PRO B  32      -6.107  -2.872  19.524  1.00 94.20           C
ATOM    701 CG   PRO B  32      -5.428  -3.492  20.703  1.00 91.86           C
ATOM    702 CD   PRO B  32      -5.029  -2.301  21.524  1.00 94.49           C
ATOM    703  N   ASN B  33      -6.456   0.414  19.448  1.00 95.27           N
ATOM    704 CA   ASN B  33      -7.275   1.526  18.991  1.00 95.15           C
ATOM    705  C   ASN B  33      -6.471   2.604  18.268  1.00 94.91           C
ATOM    706  O   ASN B  33      -7.038   3.480  17.616  1.00 92.68           O
ATOM    707 CB   ASN B  33      -8.012   2.151  20.172  1.00 93.71           C
ATOM    708 CG   ASN B  33      -9.005   1.195  20.814  1.00 89.25           C
ATOM    709 OD1  ASN B  33      -9.474   1.425  21.932  1.00 83.39           O
ATOM    710 ND2  ASN B  33      -9.336   0.124  20.104  1.00 80.21           N
ATOM    711  N   GLN B  34      -5.151   2.547  18.390  1.00 95.98           N
ATOM    712 CA   GLN B  34      -4.291   3.539  17.768  1.00 95.30           C
ATOM    713  C   GLN B  34      -3.966   3.217  16.320  1.00 95.37           C
ATOM    714  O   GLN B  34      -3.608   2.085  15.985  1.00 93.51           O
ATOM    715 CB   GLN B  34      -2.992   3.675  18.558  1.00 93.40           C
ATOM    716 CG   GLN B  34      -2.133   4.850  18.134  1.00 87.84           C
ATOM    717 CD   GLN B  34      -0.850   4.965  18.935  1.00 86.86           C
ATOM    718 OE1  GLN B  34      -0.448   6.055  19.326  1.00 80.55           O
ATOM    719 NE2  GLN B  34      -0.202   3.844  19.171  1.00 76.41           N
ATOM    720  N   ARG B  35      -4.087   4.225  15.464  1.00 93.90           N
ATOM    721 CA   ARG B  35      -3.774   4.060  14.052  1.00 93.03           C
ATOM    722  C   ARG B  35      -2.260   3.944  13.899  1.00 93.57           C
ATOM    723  O   ARG B  35      -1.517   4.752  14.444  1.00 91.38           O
ATOM    724 CB   ARG B  35      -4.288   5.255  13.263  1.00 90.09           C
ATOM    725 CG   ARG B  35      -3.634   5.466  11.902  1.00 79.60           C
ATOM    726 CD   ARG B  35      -3.901   4.316  10.951  1.00 76.15           C
ATOM    727 NE   ARG B  35      -3.154   4.468   9.712  1.00 68.87           N
ATOM    728 CZ   ARG B  35      -3.164   3.594   8.703  1.00 65.66           C
ATOM    729 NH1  ARG B  35      -3.879   2.484   8.803  1.00 59.68           N
ATOM    730 NH2  ARG B  35      -2.450   3.817   7.619  1.00 56.37           N
ATOM    731  N   LEU B  36      -1.816   2.944  13.162  1.00 92.85           N
ATOM    732 CA   LEU B  36      -0.390   2.724  12.949  1.00 93.43           C
ATOM    733  C   LEU B  36      -0.085   2.505  11.476  1.00 93.40           C
ATOM    734  O   LEU B  36      -0.874   1.903  10.759  1.00 92.78           O
ATOM    735 CB   LEU B  36       0.094   1.497  13.724  1.00 94.09           C
ATOM    736 CG   LEU B  36       0.104   1.563  15.246  1.00 94.12           C
ATOM    737 CD1  LEU B  36       0.445   0.181  15.810  1.00 93.04           C
ATOM    738 CD2  LEU B  36       1.131   2.590  15.716  1.00 92.84           C
ATOM    739  N   PRO B  37       1.084   2.995  11.007  1.00 92.60           N
ATOM    740 CA   PRO B  37       1.481   2.790   9.617  1.00 92.73           C
ATOM    741  C   PRO B  37       1.659   1.290   9.422  1.00 94.11           C
ATOM    742  O   PRO B  37       1.957   0.570  10.377  1.00 94.30           O
ATOM    743 CB   PRO B  37       2.819   3.531   9.538  1.00 91.08           C
ATOM    744 CG   PRO B  37       2.667   4.631  10.542  1.00 88.90           C
ATOM    745 CD   PRO B  37       1.997   3.916  11.698  1.00 90.88           C
ATOM    746  N   LYS B  38       1.474   0.806   8.203  1.00 93.70           N
ATOM    747 CA   LYS B  38       1.607  -0.614   7.932  1.00 94.55           C
ATOM    748  C   LYS B  38       2.960  -1.190   8.327  1.00 95.58           C
ATOM    749  O   LYS B  38       3.045  -2.300   8.851  1.00 95.90           O
ATOM    750 CB   LYS B  38       1.322  -0.901   6.455  1.00 93.63           C
ATOM    751 CG   LYS B  38      -0.126  -0.659   6.073  1.00 91.00           C
ATOM    752 CD   LYS B  38      -0.400  -0.957   4.607  1.00 86.80           C
ATOM    753 CE   LYS B  38      -1.862  -0.743   4.284  1.00 83.20           C
ATOM    754 NZ   LYS B  38      -2.165  -1.015   2.849  1.00 77.13           N
ATOM    755  N   VAL B  39       4.025  -0.439   8.080  1.00 94.96           N
ATOM    756 CA   VAL B  39       5.353  -0.924   8.432  1.00 95.20           C
ATOM    757  C   VAL B  39       5.495  -1.102   9.946  1.00 96.09           C
ATOM    758  O   VAL B  39       6.202  -2.000  10.399  1.00 96.09           O
ATOM    759 CB   VAL B  39       6.466   0.011   7.892  1.00 94.52           C
ATOM    760 CG1  VAL B  39       6.488   1.324   8.663  1.00 91.91           C
ATOM    761 CG2  VAL B  39       7.815  -0.690   7.988  1.00 91.57           C
ATOM    762  N   GLU B  40       4.826  -0.260  10.724  1.00 96.71           N
ATOM    763 CA   GLU B  40       4.895  -0.375  12.176  1.00 96.65           C
ATOM    764  C   GLU B  40       4.108  -1.577  12.680  1.00 97.02           C
ATOM    765  O   GLU B  40       4.503  -2.221  13.647  1.00 96.98           O
ATOM    766 CB   GLU B  40       4.382   0.906  12.839  1.00 96.15           C
ATOM    767 CG   GLU B  40       5.262   2.127  12.606  1.00 91.70           C
ATOM    768 CD   GLU B  40       6.712   1.875  12.999  1.00 89.46           C
ATOM    769 OE1  GLU B  40       6.948   1.260  14.054  1.00 84.84           O
ATOM    770 OE2  GLU B  40       7.611   2.299  12.247  1.00 84.46           O
ATOM    771  N   ILE B  41       2.983  -1.867  12.026  1.00 97.16           N
ATOM    772 CA   ILE B  41       2.187  -3.028  12.413  1.00 97.38           C
ATOM    773  C   ILE B  41       3.022  -4.276  12.161  1.00 97.86           C
ATOM    774  O   ILE B  41       3.038  -5.207  12.974  1.00 97.90           O
ATOM    775 CB   ILE B  41       0.874  -3.098  11.603  1.00 97.27           C
ATOM    776 CG1  ILE B  41      -0.023  -1.922  11.988  1.00 96.54           C
ATOM    777 CG2  ILE B  41       0.153  -4.426  11.857  1.00 96.57           C
ATOM    778 CD1  ILE B  41      -1.307  -1.823  11.177  1.00 95.07           C
ATOM    779  N   LEU B  42       3.726  -4.299  11.025  1.00 97.72           N
ATOM    780 CA   LEU B  42       4.579  -5.431  10.680  1.00 98.01           C
ATOM    781  C   LEU B  42       5.728  -5.587  11.675  1.00 98.23           C
ATOM    782  O   LEU B  42       6.027  -6.693  12.122  1.00 98.20           O
ATOM    783 CB   LEU B  42       5.139  -5.262   9.266  1.00 97.88           C
ATOM    784 CG   LEU B  42       4.099  -5.325   8.139  1.00 97.43           C
ATOM    785 CD1  LEU B  42       4.729  -4.859   6.822  1.00 96.60           C
ATOM    786 CD2  LEU B  42       3.579  -6.748   8.006  1.00 96.15           C
ATOM    787  N   ARG B  43       6.357  -4.473  12.018  1.00 98.37           N
ATOM    788 CA   ARG B  43       7.464  -4.510  12.968  1.00 98.24           C
ATOM    789  C   ARG B  43       7.005  -4.960  14.350  1.00 98.26           C
ATOM    790  O   ARG B  43       7.709  -5.703  15.032  1.00 98.02           O
ATOM    791 CB   ARG B  43       8.130  -3.143  13.053  1.00 98.07           C
ATOM    792 CG   ARG B  43       8.959  -2.814  11.817  1.00 96.75           C
ATOM    793 CD   ARG B  43       9.468  -1.386  11.826  1.00 95.08           C
ATOM    794 NE   ARG B  43      10.323  -1.115  10.682  1.00 92.49           N
ATOM    795 CZ   ARG B  43      10.731   0.090  10.308  1.00 91.53           C
ATOM    796 NH1  ARG B  43      10.350   1.157  10.997  1.00 86.66           N
ATOM    797 NH2  ARG B  43      11.514   0.230   9.249  1.00 87.54           N
ATOM    798  N   ASN B  44       5.825  -4.507  14.761  1.00 98.28           N
ATOM    799 CA   ASN B  44       5.293  -4.903  16.057  1.00 98.16           C
ATOM    800  C   ASN B  44       5.000  -6.402  16.072  1.00 98.24           C
ATOM    801  O   ASN B  44       5.223  -7.076  17.077  1.00 98.02           O
ATOM    802 CB   ASN B  44       4.006  -4.131  16.389  1.00 97.78           C
ATOM    803 CG   ASN B  44       4.284  -2.688  16.759  1.00 96.51           C
ATOM    804 OD1  ASN B  44       5.409  -2.312  17.069  1.00 91.61           O
ATOM    805 ND2  ASN B  44       3.237  -1.873  16.754  1.00 91.59           N
ATOM    806  N   ALA B  45       4.493  -6.915  14.949  1.00 98.47           N
ATOM    807 CA   ALA B  45       4.188  -8.339  14.850  1.00 98.44           C
ATOM    808  C   ALA B  45       5.470  -9.164  14.940  1.00 98.53           C
ATOM    809  O   ALA B  45       5.513 -10.192  15.617  1.00 98.39           O
ATOM    810 CB   ALA B  45       3.469  -8.637  13.542  1.00 98.50           C
ATOM    811  N   ILE B  46       6.516  -8.704  14.261  1.00 98.66           N
ATOM    812 CA   ILE B  46       7.794  -9.401  14.280  1.00 98.69           C
ATOM    813  C   ILE B  46       8.361  -9.419  15.701  1.00 98.57           C
ATOM    814  O   ILE B  46       8.828 -10.457  16.174  1.00 98.23           O
ATOM    815 CB   ILE B  46       8.804  -8.716  13.319  1.00 98.69           C
ATOM    816 CG1  ILE B  46       8.334  -8.899  11.875  1.00 98.40           C
ATOM    817 CG2  ILE B  46      10.204  -9.290  13.509  1.00 98.17           C
ATOM    818 CD1  ILE B  46       9.073  -8.039  10.869  1.00 97.52           C
ATOM    819  N   ARG B  47       8.312  -8.276  16.376  1.00 98.42           N
ATOM    820 CA   ARG B  47       8.805  -8.184  17.744  1.00 98.13           C
ATOM    821  C   ARG B  47       7.988  -9.074  18.678  1.00 98.17           C
ATOM    822  O   ARG B  47       8.529  -9.730  19.565  1.00 97.39           O
ATOM    823 CB   ARG B  47       8.738  -6.737  18.238  1.00 97.60           C
ATOM    824 CG   ARG B  47       9.852  -5.845  17.734  1.00 91.55           C
ATOM    825 CD   ARG B  47       9.553  -4.388  18.071  1.00 89.84           C
ATOM    826 NE   ARG B  47       8.852  -4.282  19.341  1.00 85.41           N
ATOM    827 CZ   ARG B  47       7.767  -3.541  19.548  1.00 83.43           C
ATOM    828 NH1  ARG B  47       7.271  -2.824  18.554  1.00 76.30           N
ATOM    829 NH2  ARG B  47       7.192  -3.526  20.735  1.00 77.78           N
ATOM    830  N   TYR B  48       6.670  -9.079  18.482  1.00 97.97           N
ATOM    831 CA   TYR B  48       5.779  -9.875  19.310  1.00 97.83           C
ATOM    832  C   TYR B  48       6.106 -11.359  19.180  1.00 97.82           C
ATOM    833  O   TYR B  48       6.242 -12.065  20.183  1.00 97.05           O
ATOM    834 CB   TYR B  48       4.324  -9.627  18.892  1.00 97.47           C
ATOM    835 CG   TYR B  48       3.300 -10.380  19.715  1.00 97.11           C
ATOM    836 CD1  TYR B  48       2.938 -11.683  19.375  1.00 95.66           C
ATOM    837 CD2  TYR B  48       2.707  -9.791  20.824  1.00 95.55           C
ATOM    838 CE1  TYR B  48       2.008 -12.384  20.130  1.00 94.71           C
ATOM    839 CE2  TYR B  48       1.766 -10.487  21.583  1.00 94.73           C
ATOM    840 CZ   TYR B  48       1.429 -11.781  21.232  1.00 95.41           C
ATOM    841 OH   TYR B  48       0.498 -12.472  21.971  1.00 93.98           O
ATOM    842  N   ILE B  49       6.249 -11.815  17.941  1.00 97.85           N
ATOM    843 CA   ILE B  49       6.569 -13.217  17.691  1.00 97.67           C
ATOM    844  C   ILE B  49       7.947 -13.569  18.247  1.00 97.57           C
ATOM    845  O   ILE B  49       8.141 -14.638  18.822  1.00 96.73           O
ATOM    846 CB   ILE B  49       6.522 -13.516  16.176  1.00 97.52           C
ATOM    847 CG1  ILE B  49       5.085 -13.404  15.677  1.00 96.68           C
ATOM    848 CG2  ILE B  49       7.087 -14.906  15.883  1.00 96.54           C
ATOM    849 CD1  ILE B  49       4.938 -13.467  14.174  1.00 94.99           C
ATOM    850  N   GLU B  50       8.896 -12.656  18.088  1.00 97.37           N
ATOM    851 CA   GLU B  50      10.256 -12.865  18.576  1.00 97.00           C
ATOM    852  C   GLU B  50      10.305 -12.964  20.098  1.00 96.94           C
ATOM    853  O   GLU B  50      11.171 -13.633  20.650  1.00 95.16           O
ATOM    854 CB   GLU B  50      11.152 -11.721  18.097  1.00 96.24           C
ATOM    855 CG   GLU B  50      12.623 -11.856  18.429  1.00 92.85           C
ATOM    856 CD   GLU B  50      13.272 -13.042  17.743  1.00 90.48           C
ATOM    857 OE1  GLU B  50      13.072 -14.176  18.215  1.00 85.74           O
ATOM    858 OE2  GLU B  50      13.986 -12.841  16.742  1.00 85.28           O
ATOM    859  N   SER B  51       9.376 -12.293  20.777  1.00 97.08           N
ATOM    860 CA   SER B  51       9.343 -12.298  22.235  1.00 96.59           C
ATOM    861  C   SER B  51       8.650 -13.525  22.826  1.00 96.38           C
ATOM    862  O   SER B  51       8.702 -13.757  24.037  1.00 93.27           O
ATOM    863 CB   SER B  51       8.645 -11.046  22.751  1.00 95.12           C
ATOM    864 OG   SER B  51       7.248 -11.111  22.525  1.00 88.41           O
ATOM    865  N   LEU B  52       8.001 -14.304  21.988  1.00 90.70           N
ATOM    866 CA   LEU B  52       7.289 -15.485  22.438  1.00 89.63           C
ATOM    867  C   LEU B  52       8.238 -16.658  22.712  1.00 87.45           C
ATOM    868  O   LEU B  52       9.412 -16.602  22.333  1.00 83.04           O
ATOM    869 CB   LEU B  52       6.251 -15.896  21.383  1.00 85.72           C
ATOM    870 CG   LEU B  52       4.786 -15.432  21.565  1.00 85.51           C
ATOM    871 CD1  LEU B  52       4.723 -14.102  22.290  1.00 81.84           C
ATOM    872 CD2  LEU B  52       4.143 -15.325  20.185  1.00 78.56           C
ATOM    873 OXT  LEU B  52       7.784 -17.666  23.306  1.00 79.26           O
HETATM  874  K     K C   1      -2.400   9.371  -7.805  1.00 80.29           K
HETATM  875  K     K D   1      -1.985   6.261  -6.022  1.00 79.23           K
HETATM  876  K     K E   1      -3.631  13.716  -9.280  1.00 72.06           K
ATOM    877 OP3    G F   1       5.950  24.726  -2.211  1.00 48.68           O
ATOM    878  P     G F   1       5.241  24.184  -1.673  1.00 53.45           P
ATOM    879 OP1    G F   1       5.608  23.822  -0.314  1.00 49.37           O
ATOM    880 OP2    G F   1       5.605  23.263  -2.780  1.00 51.24           O
ATOM    881 O5'    G F   1       3.631  24.298  -1.674  1.00 53.12           O
ATOM    882 C5'    G F   1       2.957  25.234  -0.834  1.00 55.95           C
ATOM    883 C4'    G F   1       1.467  25.041  -0.912  1.00 57.94           C
ATOM    884 O4'    G F   1       1.026  25.223  -2.278  1.00 54.81           O
ATOM    885 C3'    G F   1       0.978  23.655  -0.548  1.00 58.83           C
ATOM    886 O3'    G F   1       0.841  23.520   0.866  1.00 57.29           O
ATOM    887 C2'    G F   1      -0.347  23.576  -1.269  1.00 54.70           C
ATOM    888 O2'    G F   1      -1.381  24.252  -0.561  1.00 53.00           O
ATOM    889 C1'    G F   1      -0.039  24.339  -2.553  1.00 55.84           C
ATOM    890 N9     G F   1       0.364  23.474  -3.655  1.00 54.07           N
ATOM    891 C8     G F   1       1.640  23.218  -4.081  1.00 55.52           C
ATOM    892 N7     G F   1       1.674  22.400  -5.090  1.00 55.03           N
ATOM    893 C5     G F   1       0.348  22.095  -5.345  1.00 54.34           C
ATOM    894 C6     G F   1      -0.234  21.256  -6.330  1.00 53.32           C
ATOM    895 O6     G F   1       0.327  20.591  -7.207  1.00 52.37           O
ATOM    896 N1     G F   1      -1.618  21.236  -6.233  1.00 53.69           N
ATOM    897 C2     G F   1      -2.339  21.936  -5.300  1.00 53.90           C
ATOM    898 N2     G F   1      -3.679  21.796  -5.362  1.00 52.92           N
ATOM    899 N3     G F   1      -1.824  22.717  -4.384  1.00 55.35           N
ATOM    900 C4     G F   1      -0.469  22.751  -4.468  1.00 59.61           C
ATOM    901  P     G F   2       1.475  22.326   1.661  1.00 56.58           P
ATOM    902 OP1    G F   2       1.576  22.738   3.077  1.00 54.21           O
ATOM    903 OP2    G F   2       2.680  21.882   0.931  1.00 53.62           O
ATOM    904 O5'    G F   2       0.374  21.193   1.577  1.00 54.88           O
ATOM    905 C5'    G F   2       0.117  20.528   0.338  1.00 55.10           C
ATOM    906 C4'    G F   2      -1.365  20.494   0.094  1.00 53.97           C
ATOM    907 O4'    G F   2      -1.597  20.421  -1.344  1.00 52.20           O
ATOM    908 C3'    G F   2      -2.071  19.293   0.696  1.00 55.76           C
ATOM    909 O3'    G F   2      -3.402  19.649   1.065  1.00 53.93           O
ATOM    910 C2'    G F   2      -2.082  18.304  -0.467  1.00 51.59           C
ATOM    911 O2'    G F   2      -3.131  17.357  -0.404  1.00 50.37           O
ATOM    912 C1'    G F   2      -2.259  19.228  -1.666  1.00 54.96           C
ATOM    913 N9     G F   2      -1.682  18.696  -2.892  1.00 55.36           N
ATOM    914 C8     G F   2      -0.352  18.565  -3.219  1.00 57.67           C
ATOM    915 N7     G F   2      -0.164  18.027  -4.392  1.00 57.89           N
ATOM    916 C5     G F   2      -1.436  17.788  -4.866  1.00 58.22           C
ATOM    917 C6     G F   2      -1.866  17.208  -6.084  1.00 58.10           C
ATOM    918 O6     G F   2      -1.185  16.786  -7.017  1.00 57.14           O
ATOM    919 N1     G F   2      -3.257  17.157  -6.163  1.00 57.96           N
ATOM    920 C2     G F   2      -4.119  17.600  -5.192  1.00 56.70           C
ATOM    921 N2     G F   2      -5.427  17.467  -5.446  1.00 53.94           N
ATOM    922 N3     G F   2      -3.733  18.141  -4.050  1.00 55.63           N
ATOM    923 C4     G F   2      -2.381  18.201  -3.955  1.00 58.08           C
ATOM    924  P     G F   3      -4.229  18.902   2.168  1.00 59.12           P
ATOM    925 OP1    G F   3      -4.870  19.910   3.045  1.00 57.95           O
ATOM    926 OP2    G F   3      -3.356  17.854   2.759  1.00 57.53           O
ATOM    927 O5'    G F   3      -5.374  18.183   1.333  1.00 58.68           O
ATOM    928 C5'    G F   3      -5.609  16.788   1.400  1.00 59.50           C
ATOM    929 C4'    G F   3      -6.506  16.366   0.272  1.00 57.86           C
ATOM    930 O4'    G F   3      -5.857  16.651  -0.981  1.00 56.57           O
ATOM    931 C3'    G F   3      -6.816  14.884   0.210  1.00 57.89           C
ATOM    932 O3'    G F   3      -7.930  14.602   1.051  1.00 57.02           O
ATOM    933 C2'    G F   3      -7.150  14.672  -1.258  1.00 55.66           C
ATOM    934 O2'    G F   3      -8.504  15.007  -1.537  1.00 55.06           O
ATOM    935 C1'    G F   3      -6.250  15.700  -1.944  1.00 58.59           C
ATOM    936 N9     G F   3      -5.059  15.159  -2.588  1.00 59.78           N
ATOM    937 C8     G F   3      -3.752  15.281  -2.187  1.00 61.92           C
ATOM    938 N7     G F   3      -2.902  14.755  -3.024  1.00 62.29           N
ATOM    939 C5     G F   3      -3.696  14.244  -4.036  1.00 62.90           C
ATOM    940 C6     G F   3      -3.340  13.568  -5.230  1.00 63.36           C
ATOM    941 O6     G F   3      -2.210  13.283  -5.640  1.00 62.74           O
ATOM    942 N1     G F   3      -4.455  13.222  -5.979  1.00 63.21           N
ATOM    943 C2     G F   3      -5.747  13.497  -5.632  1.00 61.45           C
ATOM    944 N2     G F   3      -6.690  13.084  -6.485  1.00 58.84           N
ATOM    945 N3     G F   3      -6.098  14.135  -4.532  1.00 59.71           N
ATOM    946 C4     G F   3      -5.028  14.482  -3.780  1.00 61.37           C
ATOM    947  P     G F   4      -8.134  13.206   1.710  1.00 61.98           P
ATOM    948 OP1    G F   4      -9.179  13.413   2.738  1.00 60.77           O
ATOM    949 OP2    G F   4      -6.793  12.702   2.089  1.00 60.59           O
ATOM    950 O5'    G F   4      -8.720  12.236   0.577  1.00 60.02           O
ATOM    951 C5'    G F   4      -9.944  12.539  -0.077  1.00 60.19           C
ATOM    952 C4'    G F   4     -10.080  11.756  -1.359  1.00 58.91           C
ATOM    953 O4'    G F   4      -8.910  11.940  -2.193  1.00 56.08           O
ATOM    954 C3'    G F   4     -10.223  10.251  -1.184  1.00 57.38           C
ATOM    955 O3'    G F   4     -11.025   9.759  -2.248  1.00 55.83           O
ATOM    956 C2'    G F   4      -8.818   9.747  -1.398  1.00 55.23           C
ATOM    957 O2'    G F   4      -8.720   8.392  -1.803  1.00 54.23           O
ATOM    958 C1'    G F   4      -8.378  10.673  -2.516  1.00 58.34           C
ATOM    959 N9     G F   4      -6.936  10.798  -2.706  1.00 58.54           N
ATOM    960 C8     G F   4      -5.980  11.238  -1.823  1.00 60.86           C
ATOM    961 N7     G F   4      -4.773  11.205  -2.303  1.00 60.93           N
ATOM    962 C5     G F   4      -4.937  10.711  -3.597  1.00 61.41           C
ATOM    963 C6     G F   4      -3.986  10.445  -4.609  1.00 61.98           C
ATOM    964 O6     G F   4      -2.764  10.598  -4.574  1.00 61.51           O
ATOM    965 N1     G F   4      -4.581   9.953  -5.769  1.00 62.10           N
ATOM    966 C2     G F   4      -5.924   9.743  -5.919  1.00 60.84           C
ATOM    967 N2     G F   4      -6.317   9.267  -7.098  1.00 58.27           N
ATOM    968 N3     G F   4      -6.835   9.978  -4.982  1.00 58.73           N
ATOM    969 C4     G F   4      -6.264  10.460  -3.855  1.00 60.51           C
ATOM    970  P     C F   5     -12.559   9.548  -2.155  1.00 64.36           P
ATOM    971 OP1    C F   5     -13.145  10.092  -3.393  1.00 64.88           O
ATOM    972 OP2    C F   5     -13.165   9.888  -0.862  1.00 65.27           O
ATOM    973 O5'    C F   5     -12.450   7.988  -2.185  1.00 62.31           O
ATOM    974 C5'    C F   5     -13.371   7.077  -2.652  1.00 60.56           C
ATOM    975 C4'    C F   5     -12.717   5.713  -2.683  1.00 60.45           C
ATOM    976 O4'    C F   5     -12.198   5.425  -4.003  1.00 56.63           O
ATOM    977 C3'    C F   5     -11.485   5.550  -1.809  1.00 60.39           C
ATOM    978 O3'    C F   5     -11.780   5.433  -0.431  1.00 58.89           O
ATOM    979 C2'    C F   5     -10.894   4.282  -2.391  1.00 53.95           C
ATOM    980 O2'    C F   5     -11.585   3.125  -1.983  1.00 51.20           O
ATOM    981 C1'    C F   5     -11.120   4.515  -3.887  1.00 54.88           C
ATOM    982 N1     C F   5      -9.910   5.068  -4.534  1.00 54.16           N
ATOM    983 C2     C F   5      -9.028   4.161  -5.132  1.00 55.90           C
ATOM    984 O2     C F   5      -9.309   2.954  -5.130  1.00 54.62           O
ATOM    985 N3     C F   5      -7.891   4.624  -5.723  1.00 54.59           N
ATOM    986 C4     C F   5      -7.620   5.937  -5.709  1.00 56.03           C
ATOM    987 N4     C F   5      -6.491   6.335  -6.286  1.00 55.70           N
ATOM    988 C5     C F   5      -8.510   6.874  -5.096  1.00 56.22           C
ATOM    989 C6     C F   5      -9.626   6.408  -4.536  1.00 57.63           C
ATOM    990  P     C F   6     -10.755   6.086   0.545  1.00 66.18           P
ATOM    991 OP1    C F   6     -11.440   6.246   1.857  1.00 64.94           O
ATOM    992 OP2    C F   6     -10.113   7.252  -0.091  1.00 66.11           O
ATOM    993 O5'    C F   6      -9.623   4.952   0.688  1.00 64.76           O
ATOM    994 C5'    C F   6      -9.710   3.948   1.679  1.00 64.43           C
ATOM    995 C4'    C F   6      -8.358   3.387   1.996  1.00 63.30           C
ATOM    996 O4'    C F   6      -7.919   2.502   0.939  1.00 60.00           O
ATOM    997 C3'    C F   6      -7.233   4.409   2.080  1.00 63.97           C
ATOM    998 O3'    C F   6      -7.244   5.152   3.295  1.00 63.24           O
ATOM    999 C2'    C F   6      -6.014   3.512   1.931  1.00 57.35           C
ATOM   1000 O2'    C F   6      -5.706   2.811   3.104  1.00 54.16           O
ATOM   1001 C1'    C F   6      -6.499   2.531   0.866  1.00 57.85           C
ATOM   1002 N1     C F   6      -6.097   2.950  -0.482  1.00 57.97           N
ATOM   1003 C2     C F   6      -4.896   2.438  -0.993  1.00 59.48           C
ATOM   1004 O2     C F   6      -4.235   1.636  -0.305  1.00 57.47           O
ATOM   1005 N3     C F   6      -4.470   2.819  -2.232  1.00 57.50           N
ATOM   1006 C4     C F   6      -5.208   3.688  -2.938  1.00 59.12           C
ATOM   1007 N4     C F   6      -4.750   4.036  -4.140  1.00 57.79           N
ATOM   1008 C5     C F   6      -6.430   4.222  -2.445  1.00 58.98           C
ATOM   1009 C6     C F   6      -6.840   3.826  -1.226  1.00 60.71           C
ATOM   1010  P     G F   7      -6.594   6.654   3.286  1.00 56.03           P
ATOM   1011 OP1    G F   7      -6.950   7.292   4.579  1.00 54.49           O
ATOM   1012 OP2    G F   7      -6.892   7.351   2.017  1.00 56.00           O
ATOM   1013 O5'    G F   7      -5.039   6.315   3.303  1.00 56.65           O
ATOM   1014 C5'    G F   7      -4.477   5.614   4.394  1.00 57.87           C
ATOM   1015 C4'    G F   7      -3.032   5.283   4.136  1.00 57.83           C
ATOM   1016 O4'    G F   7      -2.927   4.278   3.096  1.00 55.24           O
ATOM   1017 C3'    G F   7      -2.166   6.411   3.617  1.00 58.67           C
ATOM   1018 O3'    G F   7      -1.793   7.339   4.622  1.00 57.38           O
ATOM   1019 C2'    G F   7      -0.980   5.625   3.065  1.00 54.79           C
ATOM   1020 O2'    G F   7      -0.108   5.180   4.070  1.00 52.87           O
ATOM   1021 C1'    G F   7      -1.688   4.432   2.428  1.00 55.48           C
ATOM   1022 N9     G F   7      -1.947   4.680   1.011  1.00 55.90           N
ATOM   1023 C8     G F   7      -3.045   5.269   0.428  1.00 58.34           C
ATOM   1024 N7     G F   7      -2.934   5.391  -0.871  1.00 59.29           N
ATOM   1025 C5     G F   7      -1.685   4.856  -1.151  1.00 58.11           C
ATOM   1026 C6     G F   7      -1.004   4.722  -2.400  1.00 58.14           C
ATOM   1027 O6     G F   7      -1.373   5.062  -3.520  1.00 57.43           O
ATOM   1028 N1     G F   7       0.243   4.111  -2.240  1.00 57.92           N
ATOM   1029 C2     G F   7       0.763   3.701  -1.037  1.00 57.02           C
ATOM   1030 N2     G F   7       1.973   3.140  -1.074  1.00 55.90           N
ATOM   1031 N3     G F   7       0.146   3.824   0.127  1.00 55.93           N
ATOM   1032 C4     G F   7      -1.062   4.407  -0.012  1.00 57.66           C
ATOM   1033  P     G F   8      -1.497   8.880   4.205  1.00 55.06           P
ATOM   1034 OP1    G F   8      -1.287   9.635   5.468  1.00 54.72           O
ATOM   1035 OP2    G F   8      -2.523   9.335   3.234  1.00 55.69           O
ATOM   1036 O5'    G F   8      -0.112   8.783   3.439  1.00 56.13           O
ATOM   1037 C5'    G F   8       1.031   8.263   4.089  1.00 58.11           C
ATOM   1038 C4'    G F   8       2.179   8.156   3.135  1.00 57.39           C
ATOM   1039 O4'    G F   8       1.906   7.148   2.132  1.00 55.18           O
ATOM   1040 C3'    G F   8       2.480   9.392   2.321  1.00 57.68           C
ATOM   1041 O3'    G F   8       3.174  10.380   3.062  1.00 57.08           O
ATOM   1042 C2'    G F   8       3.317   8.802   1.187  1.00 55.13           C
ATOM   1043 O2'    G F   8       4.648   8.543   1.576  1.00 54.23           O
ATOM   1044 C1'    G F   8       2.594   7.477   0.935  1.00 56.35           C
ATOM   1045 N9     G F   8       1.617   7.601  -0.157  1.00 57.80           N
ATOM   1046 C8     G F   8       0.280   7.858  -0.076  1.00 61.00           C
ATOM   1047 N7     G F   8      -0.296   7.943  -1.251  1.00 61.91           N
ATOM   1048 C5     G F   8       0.743   7.739  -2.150  1.00 61.09           C
ATOM   1049 C6     G F   8       0.748   7.724  -3.583  1.00 61.80           C
ATOM   1050 O6     G F   8      -0.198   7.901  -4.351  1.00 60.83           O
ATOM   1051 N1     G F   8       2.020   7.474  -4.090  1.00 61.43           N
ATOM   1052 C2     G F   8       3.137   7.272  -3.323  1.00 60.00           C
ATOM   1053 N2     G F   8       4.277   7.054  -3.986  1.00 57.89           N
ATOM   1054 N3     G F   8       3.154   7.288  -2.001  1.00 57.72           N
ATOM   1055 C4     G F   8       1.926   7.525  -1.487  1.00 59.24           C
ATOM   1056  P     G F   9       3.124  11.932   2.548  1.00 59.57           P
ATOM   1057 OP1    G F   9       3.947  12.733   3.473  1.00 58.41           O
ATOM   1058 OP2    G F   9       1.723  12.320   2.294  1.00 57.74           O
ATOM   1059 O5'    G F   9       3.880  11.865   1.144  1.00 60.16           O
ATOM   1060 C5'    G F   9       3.661  12.846   0.145  1.00 61.75           C
ATOM   1061 C4'    G F   9       4.358  12.443  -1.116  1.00 60.57           C
ATOM   1062 O4'    G F   9       3.764  11.228  -1.634  1.00 59.00           O
ATOM   1063 C3'    G F   9       4.247  13.427  -2.264  1.00 59.87           C
ATOM   1064 O3'    G F   9       5.209  14.453  -2.130  1.00 59.59           O
ATOM   1065 C2'    G F   9       4.507  12.537  -3.474  1.00 58.10           C
ATOM   1066 O2'    G F   9       5.889  12.284  -3.649  1.00 57.39           O
ATOM   1067 C1'    G F   9       3.817  11.234  -3.038  1.00 60.41           C
ATOM   1068 N9     G F   9       2.465  11.081  -3.578  1.00 61.84           N
ATOM   1069 C8     G F   9       1.284  11.166  -2.884  1.00 63.23           C
ATOM   1070 N7     G F   9       0.241  10.964  -3.644  1.00 63.16           N
ATOM   1071 C5     G F   9       0.765  10.740  -4.898  1.00 63.70           C
ATOM   1072 C6     G F   9       0.103  10.451  -6.139  1.00 64.40           C
ATOM   1073 O6     G F   9      -1.097  10.342  -6.355  1.00 63.32           O
ATOM   1074 N1     G F   9       1.030  10.289  -7.169  1.00 64.00           N
ATOM   1075 C2     G F   9       2.384  10.391  -7.033  1.00 62.27           C
ATOM   1076 N2     G F   9       3.101  10.208  -8.149  1.00 59.58           N
ATOM   1077 N3     G F   9       3.002  10.650  -5.892  1.00 60.46           N
ATOM   1078 C4     G F   9       2.126  10.810  -4.884  1.00 62.33           C
ATOM   1079  P     G F  10       4.833  15.981  -2.568  1.00 58.34           P
ATOM   1080 OP1    G F  10       5.928  16.842  -2.068  1.00 56.90           O
ATOM   1081 OP2    G F  10       3.438  16.253  -2.159  1.00 55.65           O
ATOM   1082 O5'    G F  10       4.879  15.989  -4.165  1.00 56.79           O
ATOM   1083 C5'    G F  10       6.086  15.703  -4.857  1.00 57.05           C
ATOM   1084 C4'    G F  10       5.811  15.542  -6.326  1.00 54.71           C
ATOM   1085 O4'    G F  10       4.950  14.411  -6.528  1.00 51.51           O
ATOM   1086 C3'    G F  10       5.088  16.700  -6.974  1.00 54.26           C
ATOM   1087 O3'    G F  10       6.007  17.706  -7.397  1.00 52.62           O
ATOM   1088 C2'    G F  10       4.416  16.043  -8.185  1.00 51.31           C
ATOM   1089 O2'    G F  10       5.261  16.005  -9.310  1.00 50.77           O
ATOM   1090 C1'    G F  10       4.175  14.616  -7.682  1.00 55.34           C
ATOM   1091 N9     G F  10       2.773  14.325  -7.368  1.00 55.58           N
ATOM   1092 C8     G F  10       2.103  14.565  -6.198  1.00 57.99           C
ATOM   1093 N7     G F  10       0.863  14.172  -6.230  1.00 58.42           N
ATOM   1094 C5     G F  10       0.709  13.642  -7.506  1.00 58.67           C
ATOM   1095 C6     G F  10      -0.426  13.052  -8.127  1.00 59.11           C
ATOM   1096 O6     G F  10      -1.553  12.883  -7.660  1.00 58.55           O
ATOM   1097 N1     G F  10      -0.155  12.642  -9.428  1.00 58.83           N
ATOM   1098 C2     G F  10       1.067  12.792 -10.047  1.00 56.89           C
ATOM   1099 N2     G F  10       1.143  12.352 -11.288  1.00 54.83           N
ATOM   1100 N3     G F  10       2.132  13.333  -9.480  1.00 55.14           N
ATOM   1101 C4     G F  10       1.877  13.729  -8.214  1.00 56.76           C
ATOM   1102  P     C F  11       5.878  19.217  -6.987  1.00 65.14           P
ATOM   1103 OP1    C F  11       7.270  19.705  -6.897  1.00 63.58           O
ATOM   1104 OP2    C F  11       4.985  19.261  -5.812  1.00 63.56           O
ATOM   1105 O5'    C F  11       5.205  20.047  -8.176  1.00 63.49           O
ATOM   1106 C5'    C F  11       4.173  19.603  -8.948  1.00 61.10           C
ATOM   1107 C4'    C F  11       2.867  20.336  -8.716  1.00 61.77           C
ATOM   1108 O4'    C F  11       2.863  21.021  -7.455  1.00 57.59           O
ATOM   1109 C3'    C F  11       2.546  21.413  -9.719  1.00 63.47           C
ATOM   1110 O3'    C F  11       1.933  20.815 -10.858  1.00 60.92           O
ATOM   1111 C2'    C F  11       1.553  22.310  -8.975  1.00 56.49           C
ATOM   1112 O2'    C F  11       0.222  21.898  -9.163  1.00 53.17           O
ATOM   1113 C1'    C F  11       1.931  22.094  -7.504  1.00 56.43           C
ATOM   1114 N1     C F  11       2.452  23.261  -6.815  1.00 53.98           N
ATOM   1115 C2     C F  11       1.550  24.265  -6.456  1.00 51.07           C
ATOM   1116 O2     C F  11       0.361  24.146  -6.758  1.00 48.59           O
ATOM   1117 N3     C F  11       2.000  25.357  -5.787  1.00 48.54           N
ATOM   1118 C4     C F  11       3.298  25.459  -5.473  1.00 49.21           C
ATOM   1119 N4     C F  11       3.677  26.537  -4.815  1.00 48.49           N
ATOM   1120 C5     C F  11       4.236  24.455  -5.828  1.00 50.46           C
ATOM   1121 C6     C F  11       3.777  23.381  -6.493  1.00 53.18           C
ATOM   1122  P     C F  12       1.942  21.645 -12.137  1.00 60.25           P
ATOM   1123 OP1    C F  12       3.199  21.292 -12.809  1.00 56.29           O
ATOM   1124 OP2    C F  12       1.613  23.056 -11.825  1.00 57.10           O
ATOM   1125 O5'    C F  12       0.714  21.039 -12.978  1.00 60.18           O
ATOM   1126 C5'    C F  12       0.883  19.886 -13.785  1.00 58.90           C
ATOM   1127 C4'    C F  12      -0.419  19.526 -14.449  1.00 60.73           C
ATOM   1128 O4'    C F  12      -1.295  18.884 -13.489  1.00 57.93           O
ATOM   1129 C3'    C F  12      -1.201  20.699 -15.019  1.00 63.87           C
ATOM   1130 O3'    C F  12      -1.771  20.339 -16.268  1.00 61.99           O
ATOM   1131 C2'    C F  12      -2.301  20.930 -13.993  1.00 57.85           C
ATOM   1132 O2'    C F  12      -3.490  21.483 -14.534  1.00 54.72           O
ATOM   1133 C1'    C F  12      -2.560  19.510 -13.486  1.00 56.59           C
ATOM   1134 N1     C F  12      -3.119  19.420 -12.131  1.00 55.52           N
ATOM   1135 C2     C F  12      -4.463  19.075 -12.005  1.00 54.32           C
ATOM   1136 O2     C F  12      -5.133  18.859 -13.029  1.00 52.07           O
ATOM   1137 N3     C F  12      -5.002  18.974 -10.768  1.00 51.67           N
ATOM   1138 C4     C F  12      -4.251  19.209  -9.686  1.00 52.73           C
ATOM   1139 N4     C F  12      -4.828  19.102  -8.488  1.00 51.47           N
ATOM   1140 C5     C F  12      -2.879  19.570  -9.796  1.00 53.95           C
ATOM   1141 C6     C F  12      -2.358  19.663 -11.022  1.00 56.57           C
ATOM   1142  P     G F  13      -0.920  20.574 -17.630  1.00 59.24           P
ATOM   1143 OP1    G F  13      -0.086  21.784 -17.472  1.00 55.51           O
ATOM   1144 OP2    G F  13      -1.839  20.450 -18.772  1.00 55.75           O
ATOM   1145 O5'    G F  13       0.053  19.304 -17.653  1.00 59.14           O
ATOM   1146 C5'    G F  13      -0.482  18.005 -17.704  1.00 59.17           C
ATOM   1147 C4'    G F  13       0.594  16.951 -17.561  1.00 59.51           C
ATOM   1148 O4'    G F  13       1.382  17.210 -16.383  1.00 56.50           O
ATOM   1149 C3'    G F  13       0.043  15.566 -17.357  1.00 61.97           C
ATOM   1150 O3'    G F  13      -0.251  14.970 -18.631  1.00 59.51           O
ATOM   1151 C2'    G F  13       1.141  14.868 -16.579  1.00 56.73           C
ATOM   1152 O2'    G F  13       2.136  14.315 -17.436  1.00 53.98           O
ATOM   1153 C1'    G F  13       1.773  15.998 -15.773  1.00 58.00           C
ATOM   1154 N9     G F  13       1.369  16.072 -14.365  1.00 57.16           N
ATOM   1155 C8     G F  13       2.224  16.175 -13.293  1.00 57.80           C
ATOM   1156 N7     G F  13       1.611  16.247 -12.144  1.00 57.52           N
ATOM   1157 C5     G F  13       0.263  16.177 -12.468  1.00 57.21           C
ATOM   1158 C6     G F  13      -0.883  16.212 -11.635  1.00 56.65           C
ATOM   1159 O6     G F  13      -0.933  16.315 -10.400  1.00 55.66           O
ATOM   1160 N1     G F  13      -2.059  16.125 -12.361  1.00 56.81           N
ATOM   1161 C2     G F  13      -2.129  16.018 -13.734  1.00 55.78           C
ATOM   1162 N2     G F  13      -3.364  15.954 -14.263  1.00 53.29           N
ATOM   1163 N3     G F  13      -1.061  15.983 -14.527  1.00 55.00           N
ATOM   1164 C4     G F  13       0.104  16.066 -13.837  1.00 57.92           C
ATOM   1165  P     G F  14      -1.607  15.554 -19.382  1.00 58.49           P
ATOM   1166 OP1    G F  14      -1.281  15.764 -20.797  1.00 56.64           O
ATOM   1167 OP2    G F  14      -2.174  16.653 -18.563  1.00 57.59           O
ATOM   1168 O5'    G F  14      -2.639  14.315 -19.314  1.00 58.34           O
ATOM   1169 C5'    G F  14      -2.881  13.727 -18.042  1.00 58.67           C
ATOM   1170 C4'    G F  14      -1.965  12.583 -17.849  1.00 56.87           C
ATOM   1171 O4'    G F  14      -1.809  12.330 -16.451  1.00 54.49           O
ATOM   1172 C3'    G F  14      -2.411  11.268 -18.466  1.00 57.88           C
ATOM   1173 O3'    G F  14      -1.260  10.513 -18.748  1.00 56.26           O
ATOM   1174 C2'    G F  14      -3.159  10.617 -17.309  1.00 55.31           C
ATOM   1175 O2'    G F  14      -3.269   9.223 -17.382  1.00 53.14           O
ATOM   1176 C1'    G F  14      -2.294  11.050 -16.134  1.00 56.61           C
ATOM   1177 N9     G F  14      -2.933  11.164 -14.834  1.00 57.27           N
ATOM   1178 C8     G F  14      -2.325  10.863 -13.649  1.00 59.53           C
ATOM   1179 N7     G F  14      -3.093  11.081 -12.618  1.00 60.21           N
ATOM   1180 C5     G F  14      -4.282  11.548 -13.152  1.00 60.57           C
ATOM   1181 C6     G F  14      -5.476  11.939 -12.509  1.00 61.14           C
ATOM   1182 O6     G F  14      -5.722  11.964 -11.298  1.00 60.81           O
ATOM   1183 N1     G F  14      -6.446  12.340 -13.426  1.00 60.74           N
ATOM   1184 C2     G F  14      -6.282  12.364 -14.783  1.00 58.75           C
ATOM   1185 N2     G F  14      -7.332  12.777 -15.500  1.00 56.22           N
ATOM   1186 N3     G F  14      -5.161  12.000 -15.386  1.00 56.67           N
ATOM   1187 C4     G F  14      -4.201  11.605 -14.517  1.00 58.35           C
ATOM   1188  P     G F  15      -0.641  10.023 -19.936  1.00 60.57           P
ATOM   1189 OP1    G F  15       0.317  11.012 -20.488  1.00 59.25           O
ATOM   1190 OP2    G F  15      -1.698   9.472 -20.822  1.00 58.92           O
ATOM   1191 O5'    G F  15       0.164   8.845 -19.273  1.00 59.87           O
ATOM   1192 C5'    G F  15       1.376   9.122 -18.621  1.00 60.35           C
ATOM   1193 C4'    G F  15       1.558   8.353 -17.341  1.00 57.86           C
ATOM   1194 O4'    G F  15       0.750   8.934 -16.251  1.00 55.76           O
ATOM   1195 C3'    G F  15       1.183   6.869 -17.380  1.00 57.46           C
ATOM   1196 O3'    G F  15       2.302   6.168 -16.880  1.00 57.12           O
ATOM   1197 C2'    G F  15       0.024   6.761 -16.401  1.00 56.04           C
ATOM   1198 O2'    G F  15      -0.051   5.512 -15.721  1.00 54.85           O
ATOM   1199 C1'    G F  15       0.334   7.880 -15.419  1.00 57.90           C
ATOM   1200 N9     G F  15      -0.752   8.313 -14.538  1.00 59.16           N
ATOM   1201 C8     G F  15      -2.103   8.175 -14.719  1.00 61.62           C
ATOM   1202 N7     G F  15      -2.812   8.611 -13.710  1.00 62.40           N
ATOM   1203 C5     G F  15      -1.864   9.057 -12.797  1.00 62.91           C
ATOM   1204 C6     G F  15      -2.031   9.621 -11.504  1.00 63.73           C
ATOM   1205 O6     G F  15      -3.075   9.843 -10.883  1.00 63.23           O
ATOM   1206 N1     G F  15      -0.810   9.945 -10.917  1.00 63.35           N
ATOM   1207 C2     G F  15       0.411   9.735 -11.505  1.00 61.11           C
ATOM   1208 N2     G F  15       1.478  10.098 -10.798  1.00 58.87           N
ATOM   1209 N3     G F  15       0.574   9.193 -12.711  1.00 58.91           N
ATOM   1210 C4     G F  15      -0.597   8.887 -13.293  1.00 60.26           C
ATOM   1211  P     G F  16       2.847   4.890 -17.601  1.00 63.14           P
ATOM   1212 OP1    G F  16       4.332   4.977 -17.706  1.00 61.80           O
ATOM   1213 OP2    G F  16       2.045   4.670 -18.789  1.00 61.77           O
ATOM   1214 O5'    G F  16       2.507   3.744 -16.530  1.00 61.15           O
ATOM   1215 C5'    G F  16       3.395   3.427 -15.462  1.00 60.57           C
ATOM   1216 C4'    G F  16       3.801   4.683 -14.763  1.00 58.83           C
ATOM   1217 O4'    G F  16       2.655   5.366 -14.214  1.00 55.22           O
ATOM   1218 C3'    G F  16       4.749   4.478 -13.606  1.00 57.26           C
ATOM   1219 O3'    G F  16       5.656   5.571 -13.566  1.00 55.52           O
ATOM   1220 C2'    G F  16       3.826   4.536 -12.392  1.00 54.66           C
ATOM   1221 O2'    G F  16       4.443   4.846 -11.196  1.00 53.47           O
ATOM   1222 C1'    G F  16       2.864   5.627 -12.849  1.00 57.94           C
ATOM   1223 N9     G F  16       1.599   5.682 -12.136  1.00 58.29           N
ATOM   1224 C8     G F  16       0.408   5.072 -12.463  1.00 60.97           C
ATOM   1225 N7     G F  16      -0.561   5.348 -11.640  1.00 61.33           N
ATOM   1226 C5     G F  16       0.027   6.202 -10.711  1.00 61.50           C
ATOM   1227 C6     G F  16      -0.530   6.840  -9.572  1.00 62.34           C
ATOM   1228 O6     G F  16      -1.691   6.782  -9.152  1.00 61.84           O
ATOM   1229 N1     G F  16       0.408   7.617  -8.900  1.00 62.45           N
ATOM   1230 C2     G F  16       1.714   7.754  -9.280  1.00 60.90           C
ATOM   1231 N2     G F  16       2.460   8.540  -8.507  1.00 58.08           N
ATOM   1232 N3     G F  16       2.250   7.167 -10.341  1.00 58.16           N
ATOM   1233 C4     G F  16       1.347   6.405 -11.007  1.00 59.88           C
ATOM   1234  P     C F  17       7.174   5.579 -14.140  1.00 64.24           P
ATOM   1235 OP1    C F  17       7.430   6.884 -14.815  1.00 63.08           O
ATOM   1236 OP2    C F  17       7.513   4.349 -14.846  1.00 63.98           O
ATOM   1237 O5'    C F  17       7.935   5.599 -12.778  1.00 63.99           O
ATOM   1238 C5'    C F  17       7.469   6.536 -11.815  1.00 62.91           C
ATOM   1239 C4'    C F  17       7.753   6.069 -10.407  1.00 62.25           C
ATOM   1240 O4'    C F  17       7.292   7.107  -9.494  1.00 58.75           O
ATOM   1241 C3'    C F  17       7.007   4.820  -9.965  1.00 62.65           C
ATOM   1242 O3'    C F  17       7.709   3.635 -10.328  1.00 61.95           O
ATOM   1243 C2'    C F  17       6.951   4.994  -8.450  1.00 55.81           C
ATOM   1244 O2'    C F  17       8.155   4.614  -7.834  1.00 53.04           O
ATOM   1245 C1'    C F  17       6.770   6.505  -8.326  1.00 56.37           C
ATOM   1246 N1     C F  17       5.369   6.922  -8.151  1.00 56.34           N
ATOM   1247 C2     C F  17       4.882   7.032  -6.841  1.00 57.83           C
ATOM   1248 O2     C F  17       5.623   6.776  -5.892  1.00 55.84           O
ATOM   1249 N3     C F  17       3.591   7.428  -6.644  1.00 56.13           N
ATOM   1250 C4     C F  17       2.807   7.689  -7.693  1.00 57.77           C
ATOM   1251 N4     C F  17       1.542   8.074  -7.439  1.00 56.85           N
ATOM   1252 C5     C F  17       3.285   7.588  -9.035  1.00 57.73           C
ATOM   1253 C6     C F  17       4.561   7.200  -9.215  1.00 59.21           C
ATOM   1254  P     C F  18       6.933   2.283 -10.524  1.00 62.32           P
ATOM   1255 OP1    C F  18       7.929   1.250 -10.926  1.00 60.17           O
ATOM   1256 OP2    C F  18       5.742   2.521 -11.385  1.00 61.34           O
ATOM   1257 O5'    C F  18       6.397   1.943  -9.056  1.00 61.46           O
ATOM   1258 C5'    C F  18       7.223   1.263  -8.128  1.00 61.33           C
ATOM   1259 C4'    C F  18       6.399   0.585  -7.063  1.00 60.51           C
ATOM   1260 O4'    C F  18       5.951   1.546  -6.074  1.00 57.39           O
ATOM   1261 C3'    C F  18       5.106  -0.048  -7.533  1.00 61.95           C
ATOM   1262 O3'    C F  18       5.320  -1.279  -8.207  1.00 61.84           O
ATOM   1263 C2'    C F  18       4.349  -0.202  -6.211  1.00 55.30           C
ATOM   1264 O2'    C F  18       4.779  -1.319  -5.477  1.00 52.32           O
ATOM   1265 C1'    C F  18       4.748   1.079  -5.479  1.00 55.84           C
ATOM   1266 N1     C F  18       3.722   2.135  -5.574  1.00 56.28           N
ATOM   1267 C2     C F  18       2.861   2.311  -4.476  1.00 57.29           C
ATOM   1268 O2     C F  18       3.000   1.593  -3.471  1.00 55.28           O
ATOM   1269 N3     C F  18       1.893   3.255  -4.531  1.00 55.48           N
ATOM   1270 C4     C F  18       1.757   4.010  -5.630  1.00 57.05           C
ATOM   1271 N4     C F  18       0.780   4.927  -5.641  1.00 55.58           N
ATOM   1272 C5     C F  18       2.626   3.850  -6.756  1.00 56.72           C
ATOM   1273 C6     C F  18       3.583   2.917  -6.691  1.00 58.38           C
ATOM   1274  P     G F  19       4.486  -1.550  -9.567  1.00 56.82           P
ATOM   1275 OP1    G F  19       5.119  -2.703 -10.252  1.00 54.93           O
ATOM   1276 OP2    G F  19       4.291  -0.283 -10.314  1.00 56.27           O
ATOM   1277 O5'    G F  19       3.051  -2.001  -9.010  1.00 57.19           O
ATOM   1278 C5'    G F  19       2.771  -3.367  -8.788  1.00 57.98           C
ATOM   1279 C4'    G F  19       1.296  -3.570  -8.550  1.00 58.32           C
ATOM   1280 O4'    G F  19       0.946  -3.099  -7.225  1.00 54.78           O
ATOM   1281 C3'    G F  19       0.371  -2.798  -9.458  1.00 60.68           C
ATOM   1282 O3'    G F  19       0.240  -3.370 -10.756  1.00 59.54           O
ATOM   1283 C2'    G F  19      -0.924  -2.830  -8.657  1.00 55.73           C
ATOM   1284 O2'    G F  19      -1.589  -4.068  -8.740  1.00 52.46           O
ATOM   1285 C1'    G F  19      -0.391  -2.623  -7.238  1.00 55.94           C
ATOM   1286 N9     G F  19      -0.382  -1.201  -6.878  1.00 55.82           N
ATOM   1287 C8     G F  19       0.525  -0.237  -7.263  1.00 57.52           C
ATOM   1288 N7     G F  19       0.237   0.947  -6.807  1.00 58.60           N
ATOM   1289 C5     G F  19      -0.943   0.772  -6.088  1.00 57.39           C
ATOM   1290 C6     G F  19      -1.740   1.697  -5.376  1.00 57.24           C
ATOM   1291 O6     G F  19      -1.569   2.915  -5.234  1.00 56.41           O
ATOM   1292 N1     G F  19      -2.841   1.083  -4.786  1.00 56.78           N
ATOM   1293 C2     G F  19      -3.144  -0.245  -4.880  1.00 55.68           C
ATOM   1294 N2     G F  19      -4.255  -0.652  -4.242  1.00 55.63           N
ATOM   1295 N3     G F  19      -2.417  -1.133  -5.546  1.00 55.14           N
ATOM   1296 C4     G F  19      -1.335  -0.556  -6.123  1.00 57.14           C
ATOM   1297  P     G F  20      -0.071  -2.381 -12.008  1.00 56.09           P
ATOM   1298 OP1    G F  20       0.074  -3.199 -13.235  1.00 54.80           O
ATOM   1299 OP2    G F  20       0.699  -1.129 -11.867  1.00 56.05           O
ATOM   1300 O5'    G F  20      -1.616  -2.024 -11.817  1.00 57.02           O
ATOM   1301 C5'    G F  20      -2.593  -3.044 -11.882  1.00 58.36           C
ATOM   1302 C4'    G F  20      -3.930  -2.542 -11.397  1.00 57.96           C
ATOM   1303 O4'    G F  20      -3.845  -2.151 -10.002  1.00 54.49           O
ATOM   1304 C3'    G F  20      -4.490  -1.307 -12.059  1.00 58.89           C
ATOM   1305 O3'    G F  20      -5.047  -1.564 -13.340  1.00 57.64           O
ATOM   1306 C2'    G F  20      -5.552  -0.888 -11.052  1.00 55.55           C
ATOM   1307 O2'    G F  20      -6.727  -1.653 -11.161  1.00 52.17           O
ATOM   1308 C1'    G F  20      -4.846  -1.199  -9.726  1.00 56.06           C
ATOM   1309 N9     G F  20      -4.249   0.015  -9.165  1.00 56.95           N
ATOM   1310 C8     G F  20      -2.970   0.491  -9.322  1.00 60.01           C
ATOM   1311 N7     G F  20      -2.780   1.637  -8.737  1.00 60.86           N
ATOM   1312 C5     G F  20      -4.013   1.942  -8.156  1.00 60.63           C
ATOM   1313 C6     G F  20      -4.431   3.062  -7.393  1.00 61.23           C
ATOM   1314 O6     G F  20      -3.777   4.065  -7.077  1.00 60.28           O
ATOM   1315 N1     G F  20      -5.760   2.948  -6.994  1.00 60.45           N
ATOM   1316 C2     G F  20      -6.583   1.901  -7.302  1.00 58.58           C
ATOM   1317 N2     G F  20      -7.837   1.975  -6.830  1.00 57.11           N
ATOM   1318 N3     G F  20      -6.212   0.856  -8.005  1.00 56.93           N
ATOM   1319 C4     G F  20      -4.918   0.935  -8.405  1.00 58.86           C
ATOM   1320  P     G F  21      -5.461  -0.295 -14.282  1.00 61.38           P
ATOM   1321 OP1    G F  21      -5.988  -0.846 -15.558  1.00 59.03           O
ATOM   1322 OP2    G F  21      -4.340   0.679 -14.318  1.00 59.25           O
ATOM   1323 O5'    G F  21      -6.673   0.362 -13.495  1.00 61.55           O
ATOM   1324 C5'    G F  21      -7.082   1.704 -13.731  1.00 62.57           C
ATOM   1325 C4'    G F  21      -8.006   2.159 -12.643  1.00 60.89           C
ATOM   1326 O4'    G F  21      -7.308   2.148 -11.377  1.00 58.81           O
ATOM   1327 C3'    G F  21      -8.520   3.590 -12.771  1.00 60.87           C
ATOM   1328 O3'    G F  21      -9.642   3.633 -13.631  1.00 59.75           O
ATOM   1329 C2'    G F  21      -8.876   3.929 -11.336  1.00 58.88           C
ATOM   1330 O2'    G F  21     -10.132   3.382 -10.953  1.00 56.63           O
ATOM   1331 C1'    G F  21      -7.769   3.206 -10.571  1.00 60.95           C
ATOM   1332 N9     G F  21      -6.631   4.064 -10.229  1.00 62.17           N
ATOM   1333 C8     G F  21      -5.328   3.916 -10.643  1.00 63.57           C
ATOM   1334 N7     G F  21      -4.533   4.813 -10.142  1.00 63.45           N
ATOM   1335 C5     G F  21      -5.352   5.606  -9.339  1.00 64.33           C
ATOM   1336 C6     G F  21      -5.048   6.729  -8.544  1.00 65.04           C
ATOM   1337 O6     G F  21      -3.946   7.279  -8.360  1.00 63.81           O
ATOM   1338 N1     G F  21      -6.174   7.231  -7.904  1.00 64.51           N
ATOM   1339 C2     G F  21      -7.438   6.711  -8.024  1.00 62.66           C
ATOM   1340 N2     G F  21      -8.401   7.336  -7.325  1.00 59.49           N
ATOM   1341 N3     G F  21      -7.733   5.656  -8.756  1.00 60.73           N
ATOM   1342 C4     G F  21      -6.647   5.151  -9.393  1.00 62.95           C
ATOM   1343  P     G F  22      -9.854   4.986 -14.526  1.00 64.98           P
ATOM   1344 OP1    G F  22     -10.874   4.617 -15.540  1.00 64.07           O
ATOM   1345 OP2    G F  22      -8.530   5.494 -14.953  1.00 65.50           O
ATOM   1346 O5'    G F  22     -10.499   6.068 -13.537  1.00 63.17           O
ATOM   1347 C5'    G F  22     -11.682   5.761 -12.815  1.00 64.99           C
ATOM   1348 C4'    G F  22     -12.055   6.890 -11.882  1.00 64.60           C
ATOM   1349 O4'    G F  22     -10.953   7.137 -10.967  1.00 61.09           O
ATOM   1350 C3'    G F  22     -12.351   8.222 -12.566  1.00 62.87           C
ATOM   1351 O3'    G F  22     -13.407   8.880 -11.885  1.00 59.75           O
ATOM   1352 C2'    G F  22     -11.072   9.011 -12.384  1.00 58.11           C
ATOM   1353 O2'    G F  22     -11.264  10.439 -12.327  1.00 55.78           O
ATOM   1354 C1'    G F  22     -10.569   8.500 -11.043  1.00 62.19           C
ATOM   1355 N9     G F  22      -9.112   8.577 -10.904  1.00 61.77           N
ATOM   1356 C8     G F  22      -8.171   7.913 -11.644  1.00 64.41           C
ATOM   1357 N7     G F  22      -6.950   8.213 -11.315  1.00 63.64           N
ATOM   1358 C5     G F  22      -7.085   9.131 -10.282  1.00 64.31           C
ATOM   1359 C6     G F  22      -6.100   9.822  -9.525  1.00 65.07           C
ATOM   1360 O6     G F  22      -4.868   9.756  -9.617  1.00 64.17           O
ATOM   1361 N1     G F  22      -6.680  10.662  -8.579  1.00 65.33           N
ATOM   1362 C2     G F  22      -8.026  10.816  -8.387  1.00 63.63           C
ATOM   1363 N2     G F  22      -8.390  11.686  -7.430  1.00 60.10           N
ATOM   1364 N3     G F  22      -8.959  10.186  -9.090  1.00 61.60           N
ATOM   1365 C4     G F  22      -8.420   9.358 -10.016  1.00 64.19           C
ENDMDL                                                                          
END                                                                             
