# Supplementary material for: Control of Gene Expression by Proteins That Bind Many Alternative Nucleic Acid Structures Through the Same Domain
Source: Int J Mol Sci. 2025 Dec 26;27(1):272. doi: 10.3390/ijms27010272 (PMC12785367; doi:10.3390/ijms27010272)
Supplement: Supplementary file 1 [file ijms-27-00272-s001.zip › Figure-3B-MYOD-109-160x2-dMeR13-CG8x2-Mgx12-Kx6-Znx4-S1076865862-model-0.pdb]

TITLE fold_myod_109_160x2_dmer13_cg8x2_mgx12_kx6_znx4_s1076865862_model_0.cif   
MODEL 1                                                                         
ATOM      1  N   ASP A   1     -20.844   4.404  15.665  1.00 83.96           N
ATOM      2 CA   ASP A   1     -20.739   3.168  14.895  1.00 89.21           C
ATOM      3  C   ASP A   1     -19.307   2.638  14.908  1.00 89.77           C
ATOM      4  O   ASP A   1     -18.370   3.396  14.639  1.00 86.52           O
ATOM      5 CB   ASP A   1     -21.197   3.387  13.461  1.00 85.36           C
ATOM      6 CG   ASP A   1     -21.063   2.145  12.616  1.00 82.45           C
ATOM      7 OD1  ASP A   1     -21.805   1.182  12.878  1.00 80.49           O
ATOM      8 OD2  ASP A   1     -20.231   2.145  11.701  1.00 78.19           O
ATOM      9  N   ARG A   2     -19.152   1.368  15.227  1.00 84.58           N
ATOM     10 CA   ARG A   2     -17.827   0.778  15.387  1.00 84.39           C
ATOM     11  C   ARG A   2     -17.079   0.684  14.062  1.00 84.83           C
ATOM     12  O   ARG A   2     -15.867   0.887  14.017  1.00 82.87           O
ATOM     13 CB   ARG A   2     -17.954  -0.596  16.032  1.00 82.36           C
ATOM     14 CG   ARG A   2     -18.356  -0.538  17.488  1.00 77.46           C
ATOM     15 CD   ARG A   2     -18.580  -1.916  18.067  1.00 76.38           C
ATOM     16 NE   ARG A   2     -17.410  -2.764  17.933  1.00 72.69           N
ATOM     17 CZ   ARG A   2     -17.120  -3.770  18.754  1.00 69.75           C
ATOM     18 NH1  ARG A   2     -17.926  -4.054  19.759  1.00 64.47           N
ATOM     19 NH2  ARG A   2     -16.032  -4.496  18.551  1.00 61.49           N
ATOM     20  N   ARG A   3     -17.795   0.370  12.986  1.00 83.16           N
ATOM     21 CA   ARG A   3     -17.152   0.258  11.687  1.00 83.31           C
ATOM     22  C   ARG A   3     -16.611   1.602  11.213  1.00 84.12           C
ATOM     23  O   ARG A   3     -15.488   1.682  10.694  1.00 83.23           O
ATOM     24 CB   ARG A   3     -18.108  -0.327  10.656  1.00 81.42           C
ATOM     25 CG   ARG A   3     -17.499  -0.477   9.271  1.00 77.31           C
ATOM     26 CD   ARG A   3     -18.425  -1.235   8.352  1.00 75.62           C
ATOM     27 NE   ARG A   3     -18.761  -2.550   8.876  1.00 73.12           N
ATOM     28 CZ   ARG A   3     -18.002  -3.628   8.738  1.00 70.63           C
ATOM     29 NH1  ARG A   3     -16.854  -3.547   8.090  1.00 64.91           N
ATOM     30 NH2  ARG A   3     -18.386  -4.780   9.256  1.00 62.84           N
ATOM     31  N   LYS A   4     -17.404   2.665  11.380  1.00 87.85           N
ATOM     32 CA   LYS A   4     -16.959   3.993  10.988  1.00 88.27           C
ATOM     33  C   LYS A   4     -15.762   4.438  11.818  1.00 87.82           C
ATOM     34  O   LYS A   4     -14.847   5.091  11.306  1.00 87.01           O
ATOM     35 CB   LYS A   4     -18.100   4.997  11.118  1.00 88.10           C
ATOM     36 CG   LYS A   4     -19.190   4.836  10.081  1.00 82.51           C
ATOM     37 CD   LYS A   4     -20.243   5.912  10.220  1.00 81.12           C
ATOM     38 CE   LYS A   4     -21.345   5.751   9.202  1.00 75.92           C
ATOM     39 NZ   LYS A   4     -22.380   6.786   9.349  1.00 72.49           N
ATOM     40  N   ALA A   5     -15.746   4.105  13.094  1.00 88.87           N
ATOM     41 CA   ALA A   5     -14.629   4.464  13.966  1.00 88.16           C
ATOM     42  C   ALA A   5     -13.349   3.777  13.512  1.00 87.89           C
ATOM     43  O   ALA A   5     -12.276   4.389  13.502  1.00 86.93           O
ATOM     44 CB   ALA A   5     -14.948   4.098  15.406  1.00 87.03           C
ATOM     45  N   ALA A   6     -13.457   2.508  13.145  1.00 85.56           N
ATOM     46 CA   ALA A   6     -12.297   1.775  12.667  1.00 84.66           C
ATOM     47  C   ALA A   6     -11.778   2.366  11.365  1.00 84.94           C
ATOM     48  O   ALA A   6     -10.560   2.461  11.156  1.00 83.86           O
ATOM     49 CB   ALA A   6     -12.648   0.309  12.475  1.00 82.38           C
ATOM     50  N   THR A   7     -12.696   2.760  10.496  1.00 85.45           N
ATOM     51 CA   THR A   7     -12.317   3.374   9.233  1.00 85.50           C
ATOM     52  C   THR A   7     -11.553   4.671   9.463  1.00 86.27           C
ATOM     53  O   THR A   7     -10.549   4.936   8.802  1.00 86.02           O
ATOM     54 CB   THR A   7     -13.556   3.633   8.366  1.00 84.01           C
ATOM     55 OG1  THR A   7     -14.165   2.382   8.017  1.00 80.56           O
ATOM     56 CG2  THR A   7     -13.186   4.382   7.092  1.00 80.35           C
ATOM     57  N   MET A   8     -12.009   5.483  10.406  1.00 89.98           N
ATOM     58 CA   MET A   8     -11.347   6.748  10.697  1.00 89.94           C
ATOM     59  C   MET A   8      -9.961   6.532  11.294  1.00 90.22           C
ATOM     60  O   MET A   8      -9.033   7.281  10.990  1.00 89.68           O
ATOM     61 CB   MET A   8     -12.203   7.593  11.631  1.00 89.51           C
ATOM     62 CG   MET A   8     -13.482   8.112  10.999  1.00 85.24           C
ATOM     63 SD   MET A   8     -13.177   9.119   9.535  1.00 82.97           S
ATOM     64 CE   MET A   8     -12.240  10.476  10.243  1.00 77.29           C
ATOM     65  N   ARG A   9      -9.817   5.529  12.150  1.00 88.88           N
ATOM     66 CA   ARG A   9      -8.505   5.230  12.707  1.00 87.80           C
ATOM     67  C   ARG A   9      -7.524   4.847  11.608  1.00 89.29           C
ATOM     68  O   ARG A   9      -6.366   5.270  11.611  1.00 88.93           O
ATOM     69 CB   ARG A   9      -8.595   4.105  13.738  1.00 85.96           C
ATOM     70 CG   ARG A   9      -9.305   4.478  15.022  1.00 81.98           C
ATOM     71 CD   ARG A   9      -9.001   3.468  16.125  1.00 80.16           C
ATOM     72 NE   ARG A   9      -9.374   2.112  15.762  1.00 77.40           N
ATOM     73 CZ   ARG A   9     -10.585   1.598  15.916  1.00 75.19           C
ATOM     74 NH1  ARG A   9     -11.563   2.325  16.426  1.00 68.97           N
ATOM     75 NH2  ARG A   9     -10.825   0.340  15.561  1.00 69.12           N
ATOM     76  N   GLU A  10      -7.984   4.031  10.676  1.00 84.93           N
ATOM     77 CA   GLU A  10      -7.113   3.614   9.590  1.00 84.75           C
ATOM     78  C   GLU A  10      -6.809   4.774   8.650  1.00 85.55           C
ATOM     79  O   GLU A  10      -5.704   4.867   8.114  1.00 85.32           O
ATOM     80 CB   GLU A  10      -7.730   2.449   8.825  1.00 82.36           C
ATOM     81 CG   GLU A  10      -6.738   1.683   7.980  1.00 76.66           C
ATOM     82 CD   GLU A  10      -5.653   1.021   8.829  1.00 73.49           C
ATOM     83 OE1  GLU A  10      -4.701   1.721   9.239  1.00 71.16           O
ATOM     84 OE2  GLU A  10      -5.766  -0.191   9.079  1.00 70.01           O
ATOM     85  N   ARG A  11      -7.783   5.684   8.459  1.00 91.02           N
ATOM     86 CA   ARG A  11      -7.560   6.876   7.650  1.00 90.60           C
ATOM     87  C   ARG A  11      -6.423   7.722   8.240  1.00 91.55           C
ATOM     88  O   ARG A  11      -5.563   8.216   7.518  1.00 91.07           O
ATOM     89 CB   ARG A  11      -8.830   7.695   7.547  1.00 89.52           C
ATOM     90 CG   ARG A  11      -8.731   8.895   6.637  1.00 85.41           C
ATOM     91 CD   ARG A  11      -9.988   9.741   6.698  1.00 83.41           C
ATOM     92 NE   ARG A  11     -11.199   8.956   6.530  1.00 79.60           N
ATOM     93 CZ   ARG A  11     -11.697   8.567   5.363  1.00 76.96           C
ATOM     94 NH1  ARG A  11     -11.088   8.898   4.236  1.00 71.51           N
ATOM     95 NH2  ARG A  11     -12.812   7.848   5.319  1.00 69.89           N
ATOM     96  N   ARG A  12      -6.436   7.880   9.565  1.00 91.44           N
ATOM     97 CA   ARG A  12      -5.396   8.656  10.224  1.00 91.37           C
ATOM     98  C   ARG A  12      -4.044   7.973  10.134  1.00 92.02           C
ATOM     99  O   ARG A  12      -3.017   8.620   9.932  1.00 91.37           O
ATOM    100 CB   ARG A  12      -5.765   8.901  11.691  1.00 90.43           C
ATOM    101 CG   ARG A  12      -6.903   9.881  11.880  1.00 85.92           C
ATOM    102 CD   ARG A  12      -6.990  10.324  13.332  1.00 84.43           C
ATOM    103 NE   ARG A  12      -7.335   9.218  14.224  1.00 80.23           N
ATOM    104 CZ   ARG A  12      -8.568   8.877  14.547  1.00 76.98           C
ATOM    105 NH1  ARG A  12      -9.604   9.546  14.052  1.00 71.58           N
ATOM    106 NH2  ARG A  12      -8.786   7.858  15.359  1.00 70.20           N
HETATM  107  N   2MR A  13      -4.027   6.714  10.276  1.00 90.12           N
HETATM  108 CA   2MR A  13      -2.795   5.922  10.178  1.00 91.39           C
HETATM  109 CB   2MR A  13      -2.853   4.859  11.120  1.00 88.50           C
HETATM  110 CG   2MR A  13      -2.924   5.376  12.560  1.00 83.66           C
HETATM  111 CD   2MR A  13      -2.392   4.470  13.578  1.00 83.44           C
HETATM  112 NE   2MR A  13      -2.192   3.136  13.069  1.00 77.44           N
HETATM  113 CZ   2MR A  13      -2.012   2.084  13.831  1.00 75.84           C
HETATM  114 NH1  2MR A  13      -2.097   2.205  15.142  1.00 71.60           N
HETATM  115 CQ1  2MR A  13      -2.014   1.172  16.099  1.00 62.59           C
HETATM  116 NH2  2MR A  13      -1.751   0.931  13.255  1.00 67.31           N
HETATM  117 CQ2  2MR A  13      -1.630   0.808  11.827  1.00 64.11           C
HETATM  118  C   2MR A  13      -2.196   6.029   8.874  1.00 91.07           C
HETATM  119  O   2MR A  13      -0.999   6.244   8.723  1.00 91.29           O
ATOM    120  N   LEU A  14      -3.047   5.890   7.798  1.00 89.86           N
ATOM    121 CA   LEU A  14      -2.614   6.007   6.419  1.00 89.64           C
ATOM    122  C   LEU A  14      -2.056   7.393   6.139  1.00 90.68           C
ATOM    123  O   LEU A  14      -1.083   7.537   5.406  1.00 90.72           O
ATOM    124 CB   LEU A  14      -3.789   5.717   5.474  1.00 87.68           C
ATOM    125 CG   LEU A  14      -3.478   5.874   3.982  1.00 82.35           C
ATOM    126 CD1  LEU A  14      -2.353   4.932   3.557  1.00 78.48           C
ATOM    127 CD2  LEU A  14      -4.728   5.621   3.148  1.00 78.47           C
ATOM    128  N   SER A  15      -2.654   8.423   6.717  1.00 93.40           N
ATOM    129 CA   SER A  15      -2.145   9.778   6.555  1.00 93.70           C
ATOM    130  C   SER A  15      -0.706   9.879   7.051  1.00 94.34           C
ATOM    131  O   SER A  15       0.141  10.522   6.420  1.00 94.27           O
ATOM    132 CB   SER A  15      -3.033  10.772   7.296  1.00 92.83           C
ATOM    133 OG   SER A  15      -2.555  12.098   7.148  1.00 84.71           O
ATOM    134  N   LYS A  16      -0.406   9.235   8.173  1.00 94.11           N
ATOM    135 CA   LYS A  16       0.944   9.261   8.725  1.00 94.21           C
ATOM    136  C   LYS A  16       1.927   8.521   7.820  1.00 95.12           C
ATOM    137  O   LYS A  16       3.071   8.950   7.651  1.00 94.94           O
ATOM    138 CB   LYS A  16       0.953   8.664  10.127  1.00 93.24           C
ATOM    139 CG   LYS A  16       0.192   9.495  11.158  1.00 90.27           C
ATOM    140 CD   LYS A  16       0.212   8.869  12.538  1.00 87.03           C
ATOM    141 CE   LYS A  16      -0.543   9.722  13.531  1.00 81.80           C
ATOM    142 NZ   LYS A  16      -0.511   9.141  14.908  1.00 75.25           N
ATOM    143  N   VAL A  17       1.487   7.405   7.248  1.00 93.28           N
ATOM    144 CA   VAL A  17       2.337   6.668   6.310  1.00 93.58           C
ATOM    145  C   VAL A  17       2.646   7.531   5.097  1.00 94.74           C
ATOM    146  O   VAL A  17       3.799   7.604   4.651  1.00 95.07           O
ATOM    147 CB   VAL A  17       1.654   5.356   5.876  1.00 92.37           C
ATOM    148 CG1  VAL A  17       2.429   4.707   4.730  1.00 90.04           C
ATOM    149 CG2  VAL A  17       1.547   4.397   7.055  1.00 89.90           C
ATOM    150  N   ASN A  18       1.633   8.196   4.563  1.00 94.02           N
ATOM    151 CA   ASN A  18       1.840   9.038   3.395  1.00 94.25           C
ATOM    152  C   ASN A  18       2.771  10.203   3.690  1.00 95.55           C
ATOM    153  O   ASN A  18       3.598  10.574   2.855  1.00 96.15           O
ATOM    154 CB   ASN A  18       0.495   9.539   2.859  1.00 93.07           C
ATOM    155 CG   ASN A  18      -0.306   8.443   2.190  1.00 91.19           C
ATOM    156 OD1  ASN A  18       0.256   7.447   1.735  1.00 87.05           O
ATOM    157 ND2  ASN A  18      -1.615   8.625   2.116  1.00 85.25           N
ATOM    158  N   GLU A  19       2.648  10.782   4.862  1.00 95.97           N
ATOM    159 CA   GLU A  19       3.538  11.871   5.256  1.00 96.38           C
ATOM    160  C   GLU A  19       4.984  11.386   5.352  1.00 96.90           C
ATOM    161  O   GLU A  19       5.915  12.098   4.948  1.00 97.19           O
ATOM    162 CB   GLU A  19       3.095  12.473   6.588  1.00 95.85           C
ATOM    163 CG   GLU A  19       1.818  13.292   6.500  1.00 88.78           C
ATOM    164 CD   GLU A  19       2.036  14.612   5.791  1.00 84.00           C
ATOM    165 OE1  GLU A  19       2.889  15.390   6.258  1.00 82.00           O
ATOM    166 OE2  GLU A  19       1.363  14.861   4.778  1.00 79.47           O
ATOM    167  N   ALA A  20       5.185  10.192   5.874  1.00 97.11           N
ATOM    168 CA   ALA A  20       6.529   9.640   5.981  1.00 97.17           C
ATOM    169  C   ALA A  20       7.127   9.385   4.598  1.00 97.58           C
ATOM    170  O   ALA A  20       8.315   9.620   4.382  1.00 97.65           O
ATOM    171 CB   ALA A  20       6.512   8.361   6.806  1.00 96.59           C
ATOM    172  N   PHE A  21       6.306   8.895   3.666  1.00 96.90           N
ATOM    173 CA   PHE A  21       6.780   8.714   2.298  1.00 96.63           C
ATOM    174  C   PHE A  21       7.235  10.038   1.690  1.00 97.35           C
ATOM    175  O   PHE A  21       8.259  10.098   1.011  1.00 97.62           O
ATOM    176 CB   PHE A  21       5.688   8.092   1.423  1.00 95.68           C
ATOM    177 CG   PHE A  21       5.773   6.587   1.327  1.00 95.14           C
ATOM    178 CD1  PHE A  21       6.790   5.987   0.603  1.00 94.16           C
ATOM    179 CD2  PHE A  21       4.840   5.790   1.953  1.00 94.23           C
ATOM    180 CE1  PHE A  21       6.876   4.612   0.511  1.00 93.78           C
ATOM    181 CE2  PHE A  21       4.918   4.410   1.864  1.00 93.58           C
ATOM    182 CZ   PHE A  21       5.940   3.819   1.148  1.00 93.85           C
ATOM    183  N   GLU A  22       6.470  11.095   1.924  1.00 97.95           N
ATOM    184 CA   GLU A  22       6.826  12.398   1.377  1.00 98.00           C
ATOM    185  C   GLU A  22       8.137  12.909   1.974  1.00 98.26           C
ATOM    186  O   GLU A  22       8.986  13.452   1.260  1.00 98.24           O
ATOM    187 CB   GLU A  22       5.701  13.412   1.616  1.00 97.64           C
ATOM    188 CG   GLU A  22       4.490  13.203   0.723  1.00 90.96           C
ATOM    189 CD   GLU A  22       4.831  13.368  -0.747  1.00 89.93           C
ATOM    190 OE1  GLU A  22       5.473  14.372  -1.091  1.00 86.50           O
ATOM    191 OE2  GLU A  22       4.452  12.487  -1.537  1.00 85.07           O
ATOM    192  N   THR A  23       8.315  12.736   3.273  1.00 98.29           N
ATOM    193 CA   THR A  23       9.549  13.163   3.929  1.00 98.37           C
ATOM    194  C   THR A  23      10.748  12.372   3.408  1.00 98.40           C
ATOM    195  O   THR A  23      11.800  12.940   3.114  1.00 98.36           O
ATOM    196 CB   THR A  23       9.431  13.020   5.450  1.00 98.24           C
ATOM    197 OG1  THR A  23       8.394  13.874   5.935  1.00 97.09           O
ATOM    198 CG2  THR A  23      10.754  13.397   6.130  1.00 96.92           C
ATOM    199  N   LEU A  24      10.586  11.062   3.285  1.00 98.77           N
ATOM    200 CA   LEU A  24      11.659  10.227   2.774  1.00 98.62           C
ATOM    201  C   LEU A  24      12.026  10.623   1.348  1.00 98.51           C
ATOM    202  O   LEU A  24      13.208  10.701   1.000  1.00 98.33           O
ATOM    203 CB   LEU A  24      11.274   8.751   2.825  1.00 98.65           C
ATOM    204 CG   LEU A  24      12.354   7.766   2.391  1.00 98.51           C
ATOM    205 CD1  LEU A  24      13.589   7.898   3.272  1.00 98.11           C
ATOM    206 CD2  LEU A  24      11.831   6.339   2.422  1.00 98.09           C
ATOM    207  N   LYS A  25      11.013  10.904   0.534  1.00 98.69           N
ATOM    208 CA   LYS A  25      11.268  11.330  -0.836  1.00 98.47           C
ATOM    209  C   LYS A  25      12.072  12.630  -0.864  1.00 98.35           C
ATOM    210  O   LYS A  25      13.004  12.781  -1.648  1.00 97.89           O
ATOM    211 CB   LYS A  25       9.959  11.507  -1.602  1.00 98.15           C
ATOM    212 CG   LYS A  25      10.144  11.901  -3.064  1.00 97.37           C
ATOM    213 CD   LYS A  25       8.818  12.203  -3.748  1.00 95.91           C
ATOM    214 CE   LYS A  25       8.225  13.496  -3.250  1.00 93.41           C
ATOM    215 NZ   LYS A  25       6.998  13.879  -4.004  1.00 91.33           N
ATOM    216  N   ARG A  26      11.711  13.568  -0.002  1.00 98.17           N
ATOM    217 CA   ARG A  26      12.374  14.870   0.004  1.00 97.75           C
ATOM    218  C   ARG A  26      13.848  14.782   0.363  1.00 97.56           C
ATOM    219  O   ARG A  26      14.647  15.593  -0.098  1.00 96.59           O
ATOM    220 CB   ARG A  26      11.650  15.820   0.967  1.00 97.29           C
ATOM    221 CG   ARG A  26      10.370  16.413   0.415  1.00 94.16           C
ATOM    222 CD   ARG A  26       9.868  17.552   1.282  1.00 92.96           C
ATOM    223 NE   ARG A  26       9.310  17.074   2.540  1.00 88.64           N
ATOM    224 CZ   ARG A  26       8.031  16.796   2.728  1.00 87.17           C
ATOM    225 NH1  ARG A  26       7.157  16.948   1.738  1.00 79.98           N
ATOM    226 NH2  ARG A  26       7.614  16.354   3.903  1.00 80.75           N
ATOM    227  N   CYS A  27      14.238  13.817   1.182  1.00 97.41           N
ATOM    228 CA   CYS A  27      15.630  13.727   1.598  1.00 96.79           C
ATOM    229  C   CYS A  27      16.435  12.724   0.774  1.00 96.82           C
ATOM    230  O   CYS A  27      17.621  12.520   1.044  1.00 95.38           O
ATOM    231 CB   CYS A  27      15.737  13.407   3.090  1.00 95.20           C
ATOM    232 SG   CYS A  27      15.253  11.731   3.571  1.00 90.44           S
ATOM    233  N   THR A  28      15.824  12.099  -0.233  1.00 97.61           N
ATOM    234 CA   THR A  28      16.541  11.125  -1.053  1.00 97.47           C
ATOM    235  C   THR A  28      16.436  11.392  -2.549  1.00 96.87           C
ATOM    236  O   THR A  28      17.121  10.736  -3.341  1.00 94.51           O
ATOM    237 CB   THR A  28      16.044   9.697  -0.796  1.00 97.21           C
ATOM    238 OG1  THR A  28      14.651   9.610  -1.092  1.00 95.62           O
ATOM    239 CG2  THR A  28      16.293   9.293   0.653  1.00 95.80           C
ATOM    240  N   SER A  29      15.592  12.328  -2.953  1.00 96.99           N
ATOM    241 CA   SER A  29      15.412  12.635  -4.362  1.00 95.85           C
ATOM    242  C   SER A  29      15.945  14.026  -4.685  1.00 95.40           C
ATOM    243  O   SER A  29      15.804  14.956  -3.897  1.00 93.22           O
ATOM    244 CB   SER A  29      13.937  12.553  -4.749  1.00 93.74           C
ATOM    245 OG   SER A  29      13.739  12.992  -6.082  1.00 84.72           O
ATOM    246  N   SER A  30      16.554  14.158  -5.859  1.00 95.26           N
ATOM    247 CA   SER A  30      17.077  15.445  -6.296  1.00 94.62           C
ATOM    248  C   SER A  30      15.955  16.390  -6.713  1.00 95.38           C
ATOM    249  O   SER A  30      16.142  17.606  -6.743  1.00 92.32           O
ATOM    250 CB   SER A  30      18.054  15.256  -7.454  1.00 92.12           C
ATOM    251 OG   SER A  30      17.440  14.596  -8.536  1.00 83.28           O
ATOM    252  N   ASN A  31      14.788  15.817  -7.048  1.00 96.27           N
ATOM    253 CA   ASN A  31      13.629  16.610  -7.434  1.00 96.63           C
ATOM    254  C   ASN A  31      12.451  16.273  -6.521  1.00 96.64           C
ATOM    255  O   ASN A  31      11.638  15.400  -6.843  1.00 95.36           O
ATOM    256 CB   ASN A  31      13.250  16.358  -8.885  1.00 95.86           C
ATOM    257 CG   ASN A  31      12.097  17.217  -9.347  1.00 94.21           C
ATOM    258 OD1  ASN A  31      11.630  18.099  -8.621  1.00 89.95           O
ATOM    259 ND2  ASN A  31      11.604  16.965 -10.553  1.00 88.46           N
ATOM    260  N   PRO A  32      12.343  16.976  -5.386  1.00 95.29           N
ATOM    261 CA   PRO A  32      11.295  16.673  -4.404  1.00 94.61           C
ATOM    262  C   PRO A  32       9.891  16.975  -4.904  1.00 95.16           C
ATOM    263  O   PRO A  32       8.914  16.493  -4.320  1.00 91.96           O
ATOM    264 CB   PRO A  32      11.655  17.570  -3.215  1.00 91.79           C
ATOM    265 CG   PRO A  32      12.442  18.686  -3.813  1.00 88.06           C
ATOM    266 CD   PRO A  32      13.219  18.074  -4.938  1.00 91.89           C
ATOM    267  N   ASN A  33       9.768  17.756  -5.980  1.00 96.28           N
ATOM    268 CA   ASN A  33       8.457  18.090  -6.524  1.00 96.46           C
ATOM    269  C   ASN A  33       7.920  16.998  -7.436  1.00 96.60           C
ATOM    270  O   ASN A  33       6.742  16.998  -7.788  1.00 95.17           O
ATOM    271 CB   ASN A  33       8.516  19.412  -7.280  1.00 95.60           C
ATOM    272 CG   ASN A  33       8.803  20.588  -6.374  1.00 91.57           C
ATOM    273 OD1  ASN A  33       8.381  20.609  -5.220  1.00 84.32           O
ATOM    274 ND2  ASN A  33       9.543  21.568  -6.894  1.00 81.79           N
ATOM    275  N   GLN A  34       8.776  16.063  -7.829  1.00 97.25           N
ATOM    276 CA   GLN A  34       8.388  14.998  -8.740  1.00 96.90           C
ATOM    277  C   GLN A  34       7.507  13.971  -8.047  1.00 96.79           C
ATOM    278  O   GLN A  34       7.822  13.515  -6.944  1.00 95.46           O
ATOM    279 CB   GLN A  34       9.623  14.312  -9.311  1.00 95.83           C
ATOM    280 CG   GLN A  34       9.319  13.222 -10.323  1.00 91.99           C
ATOM    281 CD   GLN A  34      10.568  12.521 -10.811  1.00 89.98           C
ATOM    282 OE1  GLN A  34      11.637  12.635 -10.212  1.00 84.61           O
ATOM    283 NE2  GLN A  34      10.444  11.781 -11.904  1.00 79.95           N
ATOM    284  N   ARG A  35       6.408  13.616  -8.694  1.00 94.31           N
ATOM    285 CA   ARG A  35       5.553  12.555  -8.184  1.00 92.80           C
ATOM    286  C   ARG A  35       6.230  11.202  -8.416  1.00 92.88           C
ATOM    287  O   ARG A  35       6.693  10.918  -9.520  1.00 91.22           O
ATOM    288 CB   ARG A  35       4.184  12.601  -8.863  1.00 90.60           C
ATOM    289 CG   ARG A  35       3.530  11.256  -9.125  1.00 83.39           C
ATOM    290 CD   ARG A  35       2.980  10.617  -7.871  1.00 80.28           C
ATOM    291 NE   ARG A  35       2.456   9.285  -8.154  1.00 75.63           N
ATOM    292 CZ   ARG A  35       1.985   8.440  -7.232  1.00 71.64           C
ATOM    293 NH1  ARG A  35       1.982   8.800  -5.960  1.00 66.68           N
ATOM    294 NH2  ARG A  35       1.527   7.253  -7.591  1.00 63.80           N
ATOM    295  N   LEU A  36       6.289  10.376  -7.372  1.00 93.16           N
ATOM    296 CA   LEU A  36       6.898   9.063  -7.468  1.00 93.34           C
ATOM    297  C   LEU A  36       6.003   8.000  -6.851  1.00 92.92           C
ATOM    298  O   LEU A  36       5.411   8.230  -5.797  1.00 92.06           O
ATOM    299 CB   LEU A  36       8.256   9.027  -6.766  1.00 93.97           C
ATOM    300 CG   LEU A  36       9.402   9.815  -7.395  1.00 93.93           C
ATOM    301 CD1  LEU A  36      10.609   9.812  -6.465  1.00 93.35           C
ATOM    302 CD2  LEU A  36       9.770   9.219  -8.747  1.00 92.96           C
ATOM    303  N   PRO A  37       5.905   6.822  -7.484  1.00 91.60           N
ATOM    304 CA   PRO A  37       5.219   5.696  -6.844  1.00 91.33           C
ATOM    305  C   PRO A  37       5.944   5.303  -5.564  1.00 92.82           C
ATOM    306  O   PRO A  37       7.143   5.541  -5.424  1.00 92.76           O
ATOM    307 CB   PRO A  37       5.317   4.583  -7.884  1.00 89.30           C
ATOM    308 CG   PRO A  37       5.587   5.276  -9.176  1.00 86.44           C
ATOM    309 CD   PRO A  37       6.386   6.489  -8.826  1.00 88.36           C
ATOM    310  N   LYS A  38       5.225   4.696  -4.626  1.00 90.83           N
ATOM    311 CA   LYS A  38       5.815   4.330  -3.350  1.00 91.85           C
ATOM    312  C   LYS A  38       6.991   3.375  -3.519  1.00 93.78           C
ATOM    313  O   LYS A  38       8.001   3.496  -2.825  1.00 94.09           O
ATOM    314 CB   LYS A  38       4.755   3.729  -2.429  1.00 90.70           C
ATOM    315 CG   LYS A  38       3.731   4.748  -1.937  1.00 87.71           C
ATOM    316 CD   LYS A  38       2.696   4.129  -1.041  1.00 83.80           C
ATOM    317 CE   LYS A  38       1.732   5.184  -0.512  1.00 79.99           C
ATOM    318 NZ   LYS A  38       0.689   4.608   0.384  1.00 74.46           N
ATOM    319  N   VAL A  39       6.888   2.430  -4.444  1.00 92.96           N
ATOM    320 CA   VAL A  39       7.979   1.484  -4.644  1.00 93.24           C
ATOM    321  C   VAL A  39       9.237   2.203  -5.119  1.00 94.75           C
ATOM    322  O   VAL A  39      10.357   1.816  -4.766  1.00 95.23           O
ATOM    323 CB   VAL A  39       7.580   0.362  -5.627  1.00 92.04           C
ATOM    324 CG1  VAL A  39       7.384   0.901  -7.031  1.00 89.01           C
ATOM    325 CG2  VAL A  39       8.631  -0.744  -5.613  1.00 87.74           C
ATOM    326  N   GLU A  40       9.087   3.264  -5.906  1.00 94.30           N
ATOM    327 CA   GLU A  40      10.244   3.997  -6.396  1.00 94.76           C
ATOM    328  C   GLU A  40      10.869   4.854  -5.297  1.00 95.84           C
ATOM    329  O   GLU A  40      12.088   5.031  -5.262  1.00 96.28           O
ATOM    330 CB   GLU A  40       9.865   4.868  -7.596  1.00 93.80           C
ATOM    331 CG   GLU A  40      11.055   5.528  -8.274  1.00 88.32           C
ATOM    332 CD   GLU A  40      12.073   4.526  -8.804  1.00 85.67           C
ATOM    333 OE1  GLU A  40      11.675   3.389  -9.122  1.00 82.10           O
ATOM    334 OE2  GLU A  40      13.259   4.884  -8.886  1.00 80.09           O
ATOM    335  N   ILE A  41      10.044   5.403  -4.406  1.00 95.45           N
ATOM    336 CA   ILE A  41      10.572   6.132  -3.253  1.00 96.17           C
ATOM    337  C   ILE A  41      11.434   5.204  -2.403  1.00 97.19           C
ATOM    338  O   ILE A  41      12.524   5.569  -1.962  1.00 97.56           O
ATOM    339 CB   ILE A  41       9.441   6.748  -2.414  1.00 96.21           C
ATOM    340 CG1  ILE A  41       8.679   7.784  -3.239  1.00 95.80           C
ATOM    341 CG2  ILE A  41       9.997   7.374  -1.137  1.00 95.89           C
ATOM    342 CD1  ILE A  41       7.476   8.374  -2.527  1.00 95.34           C
ATOM    343  N   LEU A  42      10.944   3.987  -2.183  1.00 96.42           N
ATOM    344 CA   LEU A  42      11.697   3.001  -1.418  1.00 96.94           C
ATOM    345  C   LEU A  42      13.009   2.644  -2.112  1.00 97.61           C
ATOM    346  O   LEU A  42      14.061   2.579  -1.473  1.00 97.98           O
ATOM    347 CB   LEU A  42      10.860   1.740  -1.207  1.00 96.74           C
ATOM    348 CG   LEU A  42       9.614   1.910  -0.343  1.00 96.43           C
ATOM    349 CD1  LEU A  42       8.706   0.692  -0.464  1.00 96.03           C
ATOM    350 CD2  LEU A  42      10.004   2.137   1.117  1.00 95.69           C
ATOM    351  N   ARG A  43      12.945   2.409  -3.422  1.00 96.66           N
ATOM    352 CA   ARG A  43      14.148   2.049  -4.165  1.00 96.64           C
ATOM    353  C   ARG A  43      15.149   3.196  -4.214  1.00 97.28           C
ATOM    354  O   ARG A  43      16.360   2.964  -4.152  1.00 97.49           O
ATOM    355 CB   ARG A  43      13.766   1.597  -5.574  1.00 95.83           C
ATOM    356 CG   ARG A  43      13.089   0.231  -5.585  1.00 93.75           C
ATOM    357 CD   ARG A  43      12.527  -0.129  -6.941  1.00 91.77           C
ATOM    358 NE   ARG A  43      11.987  -1.477  -6.940  1.00 89.26           N
ATOM    359 CZ   ARG A  43      11.220  -1.989  -7.897  1.00 87.56           C
ATOM    360 NH1  ARG A  43      10.883  -1.256  -8.944  1.00 82.93           N
ATOM    361 NH2  ARG A  43      10.781  -3.229  -7.803  1.00 83.91           N
ATOM    362  N   ASN A  44      14.668   4.427  -4.319  1.00 97.59           N
ATOM    363 CA   ASN A  44      15.553   5.582  -4.283  1.00 97.78           C
ATOM    364  C   ASN A  44      16.267   5.690  -2.937  1.00 98.13           C
ATOM    365  O   ASN A  44      17.450   6.025  -2.879  1.00 98.12           O
ATOM    366 CB   ASN A  44      14.778   6.875  -4.562  1.00 97.53           C
ATOM    367 CG   ASN A  44      14.446   7.049  -6.028  1.00 96.32           C
ATOM    368 OD1  ASN A  44      14.949   6.322  -6.882  1.00 92.01           O
ATOM    369 ND2  ASN A  44      13.612   8.036  -6.333  1.00 91.08           N
ATOM    370  N   ALA A  45      15.539   5.408  -1.857  1.00 98.37           N
ATOM    371 CA   ALA A  45      16.137   5.462  -0.527  1.00 98.41           C
ATOM    372  C   ALA A  45      17.212   4.393  -0.362  1.00 98.42           C
ATOM    373  O   ALA A  45      18.287   4.658   0.188  1.00 98.36           O
ATOM    374 CB   ALA A  45      15.066   5.302   0.545  1.00 98.49           C
ATOM    375  N   ILE A  46      16.934   3.190  -0.845  1.00 98.45           N
ATOM    376 CA   ILE A  46      17.915   2.113  -0.790  1.00 98.39           C
ATOM    377  C   ILE A  46      19.158   2.493  -1.592  1.00 98.28           C
ATOM    378  O   ILE A  46      20.285   2.318  -1.124  1.00 97.89           O
ATOM    379 CB   ILE A  46      17.307   0.800  -1.319  1.00 98.32           C
ATOM    380 CG1  ILE A  46      16.200   0.316  -0.379  1.00 97.92           C
ATOM    381 CG2  ILE A  46      18.382  -0.269  -1.484  1.00 97.72           C
ATOM    382 CD1  ILE A  46      15.297  -0.730  -0.989  1.00 97.28           C
ATOM    383  N   ARG A  47      18.954   3.023  -2.793  1.00 97.92           N
ATOM    384 CA   ARG A  47      20.066   3.442  -3.640  1.00 97.64           C
ATOM    385  C   ARG A  47      20.869   4.554  -2.972  1.00 97.69           C
ATOM    386  O   ARG A  47      22.104   4.566  -3.023  1.00 97.10           O
ATOM    387 CB   ARG A  47      19.549   3.917  -5.000  1.00 97.12           C
ATOM    388 CG   ARG A  47      20.080   3.135  -6.170  1.00 92.82           C
ATOM    389 CD   ARG A  47      19.822   3.834  -7.495  1.00 91.04           C
ATOM    390 NE   ARG A  47      18.510   4.472  -7.537  1.00 85.79           N
ATOM    391 CZ   ARG A  47      17.375   3.850  -7.840  1.00 83.40           C
ATOM    392 NH1  ARG A  47      17.360   2.553  -8.098  1.00 76.94           N
ATOM    393 NH2  ARG A  47      16.230   4.526  -7.861  1.00 77.56           N
ATOM    394  N   TYR A  48      20.180   5.492  -2.357  1.00 97.69           N
ATOM    395 CA   TYR A  48      20.823   6.610  -1.671  1.00 97.41           C
ATOM    396  C   TYR A  48      21.748   6.110  -0.567  1.00 97.42           C
ATOM    397  O   TYR A  48      22.908   6.532  -0.472  1.00 96.85           O
ATOM    398 CB   TYR A  48      19.760   7.547  -1.095  1.00 97.05           C
ATOM    399 CG   TYR A  48      20.313   8.789  -0.431  1.00 96.55           C
ATOM    400 CD1  TYR A  48      20.614   8.799   0.920  1.00 95.14           C
ATOM    401 CD2  TYR A  48      20.528   9.954  -1.153  1.00 95.02           C
ATOM    402 CE1  TYR A  48      21.121   9.935   1.530  1.00 94.16           C
ATOM    403 CE2  TYR A  48      21.028  11.092  -0.557  1.00 94.19           C
ATOM    404 CZ   TYR A  48      21.329  11.079   0.791  1.00 94.52           C
ATOM    405 OH   TYR A  48      21.822  12.201   1.391  1.00 92.96           O
ATOM    406  N   ILE A  49      21.241   5.203   0.255  1.00 97.76           N
ATOM    407 CA   ILE A  49      22.012   4.681   1.379  1.00 97.58           C
ATOM    408  C   ILE A  49      23.176   3.831   0.891  1.00 97.19           C
ATOM    409  O   ILE A  49      24.300   3.939   1.402  1.00 96.15           O
ATOM    410 CB   ILE A  49      21.105   3.878   2.322  1.00 97.36           C
ATOM    411 CG1  ILE A  49      20.104   4.816   2.989  1.00 96.45           C
ATOM    412 CG2  ILE A  49      21.932   3.139   3.367  1.00 96.35           C
ATOM    413 CD1  ILE A  49      18.981   4.101   3.715  1.00 94.87           C
ATOM    414  N   GLU A  50      22.932   2.981  -0.107  1.00 97.10           N
ATOM    415 CA   GLU A  50      23.984   2.107  -0.615  1.00 96.64           C
ATOM    416  C   GLU A  50      25.052   2.878  -1.384  1.00 95.80           C
ATOM    417  O   GLU A  50      26.176   2.406  -1.531  1.00 93.14           O
ATOM    418 CB   GLU A  50      23.384   1.023  -1.515  1.00 95.89           C
ATOM    419 CG   GLU A  50      22.473   0.051  -0.790  1.00 91.93           C
ATOM    420 CD   GLU A  50      23.225  -0.818   0.200  1.00 88.79           C
ATOM    421 OE1  GLU A  50      24.443  -1.002   0.022  1.00 84.42           O
ATOM    422 OE2  GLU A  50      22.592  -1.323   1.149  1.00 83.85           O
ATOM    423  N   GLY A  51      24.712   4.064  -1.875  1.00 95.25           N
ATOM    424 CA   GLY A  51      25.626   4.863  -2.670  1.00 93.43           C
ATOM    425  C   GLY A  51      26.570   5.733  -1.855  1.00 91.79           C
ATOM    426  O   GLY A  51      27.469   6.366  -2.410  1.00 85.85           O
ATOM    427  N   LEU A  52      26.378   5.788  -0.567  1.00 86.99           N
ATOM    428 CA   LEU A  52      27.244   6.579   0.301  1.00 84.26           C
ATOM    429  C   LEU A  52      28.672   6.019   0.309  1.00 81.67           C
ATOM    430  O   LEU A  52      28.870   4.818   0.174  1.00 77.49           O
ATOM    431 CB   LEU A  52      26.696   6.601   1.731  1.00 76.38           C
ATOM    432 CG   LEU A  52      25.308   7.227   1.915  1.00 72.73           C
ATOM    433 CD1  LEU A  52      24.836   7.049   3.347  1.00 68.37           C
ATOM    434 CD2  LEU A  52      25.361   8.711   1.548  1.00 65.49           C
ATOM    435 OXT  LEU A  52      29.618   6.803   0.455  1.00 68.71           O
ATOM    436  N   ASP B   1     -10.743 -14.336 -17.207  1.00 84.66           N
ATOM    437 CA   ASP B   1     -11.522 -13.217 -16.672  1.00 89.89           C
ATOM    438  C   ASP B   1     -10.629 -12.002 -16.436  1.00 90.34           C
ATOM    439  O   ASP B   1      -9.553 -12.131 -15.850  1.00 87.24           O
ATOM    440 CB   ASP B   1     -12.203 -13.619 -15.379  1.00 86.00           C
ATOM    441 CG   ASP B   1     -13.044 -12.502 -14.799  1.00 83.04           C
ATOM    442 OD1  ASP B   1     -14.131 -12.238 -15.350  1.00 80.99           O
ATOM    443 OD2  ASP B   1     -12.621 -11.902 -13.797  1.00 78.52           O
ATOM    444  N   ARG B   2     -11.074 -10.831 -16.880  1.00 83.45           N
ATOM    445 CA   ARG B   2     -10.274  -9.620 -16.784  1.00 83.66           C
ATOM    446  C   ARG B   2     -10.060  -9.187 -15.341  1.00 84.24           C
ATOM    447  O   ARG B   2      -8.985  -8.692 -14.989  1.00 82.32           O
ATOM    448 CB   ARG B   2     -10.935  -8.498 -17.582  1.00 81.88           C
ATOM    449 CG   ARG B   2     -10.892  -8.686 -19.084  1.00 77.38           C
ATOM    450 CD   ARG B   2     -11.746  -7.651 -19.775  1.00 76.29           C
ATOM    451 NE   ARG B   2     -11.324  -6.302 -19.480  1.00 72.94           N
ATOM    452 CZ   ARG B   2     -10.950  -5.399 -20.384  1.00 70.19           C
ATOM    453 NH1  ARG B   2     -10.956  -5.724 -21.664  1.00 65.36           N
ATOM    454 NH2  ARG B   2     -10.583  -4.187 -20.009  1.00 62.18           N
ATOM    455  N   ARG B   3     -11.082  -9.351 -14.509  1.00 82.69           N
ATOM    456 CA   ARG B   3     -10.969  -8.942 -13.118  1.00 82.94           C
ATOM    457  C   ARG B   3      -9.934  -9.779 -12.375  1.00 83.70           C
ATOM    458  O   ARG B   3      -9.127  -9.244 -11.607  1.00 82.89           O
ATOM    459 CB   ARG B   3     -12.319  -9.026 -12.413  1.00 80.99           C
ATOM    460 CG   ARG B   3     -12.272  -8.621 -10.947  1.00 76.82           C
ATOM    461 CD   ARG B   3     -13.664  -8.536 -10.368  1.00 75.08           C
ATOM    462 NE   ARG B   3     -14.508  -7.608 -11.092  1.00 72.56           N
ATOM    463 CZ   ARG B   3     -14.521  -6.298 -10.895  1.00 70.12           C
ATOM    464 NH1  ARG B   3     -13.741  -5.752  -9.978  1.00 64.70           N
ATOM    465 NH2  ARG B   3     -15.321  -5.529 -11.611  1.00 62.55           N
ATOM    466  N   LYS B   4      -9.939 -11.084 -12.609  1.00 86.97           N
ATOM    467 CA   LYS B   4      -8.971 -11.951 -11.960  1.00 87.58           C
ATOM    468  C   LYS B   4      -7.553 -11.642 -12.430  1.00 87.43           C
ATOM    469  O   LYS B   4      -6.606 -11.711 -11.650  1.00 86.60           O
ATOM    470 CB   LYS B   4      -9.328 -13.420 -12.205  1.00 87.24           C
ATOM    471 CG   LYS B   4     -10.586 -13.861 -11.481  1.00 81.85           C
ATOM    472 CD   LYS B   4     -10.698 -15.369 -11.383  1.00 80.55           C
ATOM    473 CE   LYS B   4     -10.960 -16.002 -12.720  1.00 75.55           C
ATOM    474 NZ   LYS B   4     -11.208 -17.452 -12.597  1.00 72.30           N
ATOM    475  N   ALA B   5      -7.394 -11.290 -13.694  1.00 88.28           N
ATOM    476 CA   ALA B   5      -6.087 -10.932 -14.221  1.00 87.87           C
ATOM    477  C   ALA B   5      -5.569  -9.660 -13.561  1.00 87.45           C
ATOM    478  O   ALA B   5      -4.381  -9.560 -13.229  1.00 86.48           O
ATOM    479 CB   ALA B   5      -6.148 -10.759 -15.730  1.00 86.87           C
ATOM    480  N   ALA B   6      -6.450  -8.686 -13.374  1.00 85.28           N
ATOM    481 CA   ALA B   6      -6.056  -7.443 -12.725  1.00 84.26           C
ATOM    482  C   ALA B   6      -5.656  -7.686 -11.274  1.00 84.34           C
ATOM    483  O   ALA B   6      -4.699  -7.085 -10.779  1.00 83.09           O
ATOM    484 CB   ALA B   6      -7.205  -6.441 -12.791  1.00 82.03           C
ATOM    485  N   THR B   7      -6.384  -8.566 -10.608  1.00 85.09           N
ATOM    486 CA   THR B   7      -6.074  -8.909  -9.228  1.00 85.02           C
ATOM    487  C   THR B   7      -4.682  -9.524  -9.124  1.00 85.66           C
ATOM    488  O   THR B   7      -3.916  -9.204  -8.213  1.00 85.30           O
ATOM    489 CB   THR B   7      -7.130  -9.865  -8.657  1.00 83.49           C
ATOM    490 OG1  THR B   7      -8.395  -9.204  -8.609  1.00 79.90           O
ATOM    491 CG2  THR B   7      -6.739 -10.322  -7.254  1.00 79.78           C
ATOM    492  N   MET B   8      -4.350 -10.407 -10.048  1.00 89.66           N
ATOM    493 CA   MET B   8      -3.046 -11.054 -10.027  1.00 89.41           C
ATOM    494  C   MET B   8      -1.922 -10.059 -10.295  1.00 89.52           C
ATOM    495  O   MET B   8      -0.851 -10.153  -9.698  1.00 88.87           O
ATOM    496 CB   MET B   8      -3.001 -12.186 -11.042  1.00 89.11           C
ATOM    497 CG   MET B   8      -3.885 -13.364 -10.695  1.00 84.82           C
ATOM    498 SD   MET B   8      -3.482 -14.086  -9.085  1.00 82.93           S
ATOM    499 CE   MET B   8      -1.810 -14.655  -9.379  1.00 77.44           C
ATOM    500  N   ARG B   9      -2.145  -9.103 -11.196  1.00 88.46           N
ATOM    501 CA   ARG B   9      -1.137  -8.082 -11.460  1.00 87.53           C
ATOM    502  C   ARG B   9      -0.866  -7.257 -10.209  1.00 88.78           C
ATOM    503  O   ARG B   9       0.285  -6.942  -9.891  1.00 88.34           O
ATOM    504 CB   ARG B   9      -1.566  -7.172 -12.611  1.00 85.77           C
ATOM    505 CG   ARG B   9      -1.604  -7.836 -13.967  1.00 82.16           C
ATOM    506 CD   ARG B   9      -1.625  -6.805 -15.083  1.00 80.54           C
ATOM    507 NE   ARG B   9      -2.757  -5.894 -14.984  1.00 77.89           N
ATOM    508 CZ   ARG B   9      -3.957  -6.124 -15.494  1.00 76.03           C
ATOM    509 NH1  ARG B   9      -4.195  -7.251 -16.141  1.00 69.90           N
ATOM    510 NH2  ARG B   9      -4.924  -5.234 -15.344  1.00 70.34           N
ATOM    511  N   GLU B  10      -1.926  -6.882  -9.526  1.00 84.61           N
ATOM    512 CA   GLU B  10      -1.767  -6.087  -8.317  1.00 84.26           C
ATOM    513  C   GLU B  10      -1.103  -6.901  -7.206  1.00 84.79           C
ATOM    514  O   GLU B  10      -0.326  -6.368  -6.414  1.00 84.34           O
ATOM    515 CB   GLU B  10      -3.101  -5.528  -7.852  1.00 82.08           C
ATOM    516 CG   GLU B  10      -2.981  -4.380  -6.864  1.00 77.05           C
ATOM    517 CD   GLU B  10      -2.306  -3.165  -7.477  1.00 74.03           C
ATOM    518 OE1  GLU B  10      -1.066  -3.164  -7.605  1.00 71.91           O
ATOM    519 OE2  GLU B  10      -3.026  -2.207  -7.825  1.00 70.96           O
ATOM    520  N   ARG B  11      -1.412  -8.191  -7.142  1.00 90.32           N
ATOM    521 CA   ARG B  11      -0.783  -9.072  -6.166  1.00 89.80           C
ATOM    522  C   ARG B  11       0.736  -9.099  -6.360  1.00 90.67           C
ATOM    523  O   ARG B  11       1.499  -9.041  -5.392  1.00 90.07           O
ATOM    524 CB   ARG B  11      -1.355 -10.480  -6.275  1.00 88.78           C
ATOM    525 CG   ARG B  11      -0.901 -11.413  -5.195  1.00 84.79           C
ATOM    526 CD   ARG B  11      -1.446 -12.818  -5.422  1.00 83.01           C
ATOM    527 NE   ARG B  11      -2.879 -12.825  -5.681  1.00 79.42           N
ATOM    528 CZ   ARG B  11      -3.814 -12.807  -4.751  1.00 76.93           C
ATOM    529 NH1  ARG B  11      -3.486 -12.784  -3.472  1.00 71.63           N
ATOM    530 NH2  ARG B  11      -5.097 -12.823  -5.094  1.00 70.28           N
ATOM    531  N   ARG B  12       1.162  -9.189  -7.620  1.00 90.91           N
ATOM    532 CA   ARG B  12       2.590  -9.214  -7.912  1.00 90.78           C
ATOM    533  C   ARG B  12       3.249  -7.885  -7.594  1.00 91.33           C
ATOM    534  O   ARG B  12       4.375  -7.842  -7.091  1.00 90.59           O
ATOM    535 CB   ARG B  12       2.831  -9.562  -9.379  1.00 89.92           C
ATOM    536 CG   ARG B  12       2.401 -10.957  -9.759  1.00 85.76           C
ATOM    537 CD   ARG B  12       2.844 -11.306 -11.157  1.00 84.54           C
ATOM    538 NE   ARG B  12       1.876 -12.168 -11.818  1.00 80.62           N
ATOM    539 CZ   ARG B  12       1.039 -11.763 -12.757  1.00 77.85           C
ATOM    540 NH1  ARG B  12       1.060 -10.509 -13.162  1.00 72.78           N
ATOM    541 NH2  ARG B  12       0.182 -12.611 -13.291  1.00 71.84           N
HETATM  542  N   2MR B  13       2.592  -6.864  -7.864  1.00 89.53           N
HETATM  543 CA   2MR B  13       3.088  -5.489  -7.596  1.00 90.76           C
HETATM  544 CB   2MR B  13       2.618  -4.707  -8.614  1.00 87.72           C
HETATM  545 CG   2MR B  13       3.128  -5.124  -9.977  1.00 83.77           C
HETATM  546 CD   2MR B  13       3.168  -4.035 -10.932  1.00 83.22           C
HETATM  547 NE   2MR B  13       2.194  -3.046 -10.561  1.00 77.96           N
HETATM  548 CZ   2MR B  13       1.790  -2.119 -11.376  1.00 76.47           C
HETATM  549 NH1  2MR B  13       2.251  -2.070 -12.605  1.00 70.82           N
HETATM  550 CQ1  2MR B  13       1.902  -1.124 -13.591  1.00 62.77           C
HETATM  551 NH2  2MR B  13       0.911  -1.250 -10.920  1.00 68.37           N
HETATM  552 CQ2  2MR B  13       0.405  -1.371  -9.607  1.00 62.49           C
HETATM  553  C   2MR B  13       3.304  -5.297  -6.169  1.00 90.25           C
HETATM  554  O   2MR B  13       4.328  -4.780  -5.748  1.00 90.42           O
ATOM    555  N   LEU B  14       2.300  -5.674  -5.369  1.00 89.48           N
ATOM    556 CA   LEU B  14       2.369  -5.563  -3.923  1.00 89.33           C
ATOM    557  C   LEU B  14       3.551  -6.355  -3.382  1.00 90.46           C
ATOM    558  O   LEU B  14       4.213  -5.927  -2.436  1.00 90.42           O
ATOM    559 CB   LEU B  14       1.067  -6.047  -3.285  1.00 87.36           C
ATOM    560 CG   LEU B  14       1.041  -6.056  -1.759  1.00 82.34           C
ATOM    561 CD1  LEU B  14       1.267  -4.652  -1.215  1.00 78.38           C
ATOM    562 CD2  LEU B  14      -0.274  -6.629  -1.262  1.00 78.43           C
ATOM    563  N   SER B  15       3.821  -7.514  -3.967  1.00 92.82           N
ATOM    564 CA   SER B  15       4.964  -8.313  -3.552  1.00 93.30           C
ATOM    565  C   SER B  15       6.266  -7.525  -3.699  1.00 94.02           C
ATOM    566  O   SER B  15       7.151  -7.594  -2.838  1.00 93.97           O
ATOM    567 CB   SER B  15       5.029  -9.604  -4.357  1.00 92.48           C
ATOM    568 OG   SER B  15       6.137 -10.395  -3.968  1.00 85.00           O
ATOM    569  N   LYS B  16       6.388  -6.763  -4.775  1.00 93.91           N
ATOM    570 CA   LYS B  16       7.595  -5.961  -5.000  1.00 94.04           C
ATOM    571  C   LYS B  16       7.714  -4.838  -3.978  1.00 95.03           C
ATOM    572  O   LYS B  16       8.815  -4.538  -3.504  1.00 94.90           O
ATOM    573 CB   LYS B  16       7.591  -5.395  -6.418  1.00 93.05           C
ATOM    574 CG   LYS B  16       7.722  -6.453  -7.510  1.00 89.99           C
ATOM    575 CD   LYS B  16       7.726  -5.848  -8.893  1.00 86.63           C
ATOM    576 CE   LYS B  16       7.874  -6.915  -9.965  1.00 81.21           C
ATOM    577 NZ   LYS B  16       7.901  -6.345 -11.325  1.00 74.61           N
ATOM    578  N   VAL B  17       6.601  -4.208  -3.633  1.00 92.65           N
ATOM    579 CA   VAL B  17       6.613  -3.170  -2.616  1.00 93.05           C
ATOM    580  C   VAL B  17       7.053  -3.744  -1.274  1.00 94.34           C
ATOM    581  O   VAL B  17       7.888  -3.157  -0.574  1.00 94.82           O
ATOM    582 CB   VAL B  17       5.226  -2.510  -2.475  1.00 91.90           C
ATOM    583 CG1  VAL B  17       5.182  -1.591  -1.260  1.00 89.48           C
ATOM    584 CG2  VAL B  17       4.883  -1.739  -3.739  1.00 89.31           C
ATOM    585  N   ASN B  18       6.501  -4.895  -0.922  1.00 93.53           N
ATOM    586 CA   ASN B  18       6.849  -5.513   0.349  1.00 93.85           C
ATOM    587  C   ASN B  18       8.320  -5.904   0.405  1.00 95.16           C
ATOM    588  O   ASN B  18       8.976  -5.768   1.446  1.00 95.76           O
ATOM    589 CB   ASN B  18       5.963  -6.727   0.608  1.00 92.59           C
ATOM    590 CG   ASN B  18       4.540  -6.336   0.959  1.00 90.50           C
ATOM    591 OD1  ASN B  18       4.298  -5.228   1.429  1.00 86.14           O
ATOM    592 ND2  ASN B  18       3.600  -7.245   0.751  1.00 84.31           N
ATOM    593  N   GLU B  19       8.864  -6.378  -0.705  1.00 95.78           N
ATOM    594 CA   GLU B  19      10.274  -6.744  -0.733  1.00 96.19           C
ATOM    595  C   GLU B  19      11.163  -5.513  -0.579  1.00 96.80           C
ATOM    596  O   GLU B  19      12.208  -5.568   0.075  1.00 97.19           O
ATOM    597 CB   GLU B  19      10.622  -7.474  -2.025  1.00 95.69           C
ATOM    598 CG   GLU B  19      12.058  -7.971  -2.071  1.00 88.68           C
ATOM    599 CD   GLU B  19      12.417  -8.821  -0.866  1.00 84.21           C
ATOM    600 OE1  GLU B  19      11.641  -9.747  -0.554  1.00 82.33           O
ATOM    601 OE2  GLU B  19      13.454  -8.553  -0.237  1.00 80.22           O
ATOM    602  N   ALA B  20      10.752  -4.386  -1.163  1.00 96.93           N
ATOM    603 CA   ALA B  20      11.515  -3.154  -1.012  1.00 96.96           C
ATOM    604  C   ALA B  20      11.513  -2.687   0.439  1.00 97.37           C
ATOM    605  O   ALA B  20      12.527  -2.209   0.941  1.00 97.59           O
ATOM    606 CB   ALA B  20      10.958  -2.067  -1.934  1.00 96.46           C
ATOM    607  N   PHE B  21      10.377  -2.826   1.115  1.00 96.82           N
ATOM    608 CA   PHE B  21      10.315  -2.495   2.538  1.00 96.63           C
ATOM    609  C   PHE B  21      11.291  -3.361   3.339  1.00 97.29           C
ATOM    610  O   PHE B  21      11.967  -2.866   4.243  1.00 97.55           O
ATOM    611 CB   PHE B  21       8.898  -2.669   3.079  1.00 95.65           C
ATOM    612 CG   PHE B  21       8.082  -1.406   3.055  1.00 95.10           C
ATOM    613 CD1  PHE B  21       8.353  -0.378   3.937  1.00 94.04           C
ATOM    614 CD2  PHE B  21       7.044  -1.249   2.161  1.00 94.12           C
ATOM    615 CE1  PHE B  21       7.608   0.785   3.922  1.00 93.69           C
ATOM    616 CE2  PHE B  21       6.297  -0.090   2.137  1.00 93.48           C
ATOM    617 CZ   PHE B  21       6.578   0.939   3.018  1.00 93.85           C
ATOM    618  N   GLU B  22      11.348  -4.644   3.018  1.00 97.87           N
ATOM    619 CA   GLU B  22      12.246  -5.543   3.737  1.00 97.93           C
ATOM    620  C   GLU B  22      13.706  -5.165   3.504  1.00 98.28           C
ATOM    621  O   GLU B  22      14.511  -5.171   4.436  1.00 98.26           O
ATOM    622 CB   GLU B  22      11.998  -6.994   3.324  1.00 97.59           C
ATOM    623 CG   GLU B  22      10.711  -7.574   3.892  1.00 91.51           C
ATOM    624 CD   GLU B  22      10.731  -7.618   5.406  1.00 90.62           C
ATOM    625 OE1  GLU B  22      11.732  -8.088   5.972  1.00 87.22           O
ATOM    626 OE2  GLU B  22       9.739  -7.173   6.016  1.00 85.99           O
ATOM    627  N   THR B  23      14.049  -4.832   2.268  1.00 98.17           N
ATOM    628 CA   THR B  23      15.420  -4.430   1.955  1.00 98.25           C
ATOM    629  C   THR B  23      15.782  -3.135   2.675  1.00 98.40           C
ATOM    630  O   THR B  23      16.870  -3.011   3.249  1.00 98.33           O
ATOM    631 CB   THR B  23      15.604  -4.267   0.444  1.00 98.17           C
ATOM    632 OG1  THR B  23      15.386  -5.525  -0.202  1.00 96.86           O
ATOM    633 CG2  THR B  23      17.014  -3.772   0.120  1.00 96.69           C
ATOM    634  N   LEU B  24      14.883  -2.163   2.659  1.00 98.66           N
ATOM    635 CA   LEU B  24      15.135  -0.896   3.342  1.00 98.64           C
ATOM    636  C   LEU B  24      15.309  -1.117   4.838  1.00 98.50           C
ATOM    637  O   LEU B  24      16.195  -0.525   5.462  1.00 98.23           O
ATOM    638 CB   LEU B  24      13.991   0.088   3.082  1.00 98.57           C
ATOM    639 CG   LEU B  24      14.184   1.488   3.669  1.00 98.40           C
ATOM    640 CD1  LEU B  24      15.437   2.148   3.101  1.00 97.94           C
ATOM    641 CD2  LEU B  24      12.963   2.357   3.395  1.00 97.90           C
ATOM    642  N   LYS B  25      14.473  -1.978   5.414  1.00 98.67           N
ATOM    643 CA   LYS B  25      14.592  -2.276   6.832  1.00 98.49           C
ATOM    644  C   LYS B  25      15.960  -2.887   7.152  1.00 98.38           C
ATOM    645  O   LYS B  25      16.591  -2.533   8.149  1.00 97.83           O
ATOM    646 CB   LYS B  25      13.481  -3.220   7.279  1.00 98.08           C
ATOM    647 CG   LYS B  25      13.500  -3.538   8.769  1.00 97.22           C
ATOM    648 CD   LYS B  25      12.456  -4.583   9.149  1.00 95.55           C
ATOM    649 CE   LYS B  25      12.835  -5.944   8.624  1.00 92.60           C
ATOM    650 NZ   LYS B  25      11.902  -7.004   9.108  1.00 90.29           N
ATOM    651  N   ARG B  26      16.414  -3.792   6.303  1.00 98.16           N
ATOM    652 CA   ARG B  26      17.672  -4.485   6.558  1.00 97.79           C
ATOM    653  C   ARG B  26      18.869  -3.535   6.568  1.00 97.47           C
ATOM    654  O   ARG B  26      19.841  -3.771   7.281  1.00 96.53           O
ATOM    655 CB   ARG B  26      17.891  -5.593   5.523  1.00 97.28           C
ATOM    656 CG   ARG B  26      17.062  -6.844   5.777  1.00 94.07           C
ATOM    657 CD   ARG B  26      17.549  -8.006   4.936  1.00 92.85           C
ATOM    658 NE   ARG B  26      17.308  -7.804   3.510  1.00 88.28           N
ATOM    659 CZ   ARG B  26      16.222  -8.213   2.866  1.00 86.72           C
ATOM    660 NH1  ARG B  26      15.268  -8.873   3.509  1.00 79.34           N
ATOM    661 NH2  ARG B  26      16.090  -7.971   1.569  1.00 80.45           N
ATOM    662  N   CYS B  27      18.829  -2.467   5.785  1.00 97.41           N
ATOM    663 CA   CYS B  27      19.972  -1.564   5.704  1.00 96.77           C
ATOM    664  C   CYS B  27      19.831  -0.343   6.610  1.00 96.80           C
ATOM    665  O   CYS B  27      20.705   0.520   6.610  1.00 95.45           O
ATOM    666 CB   CYS B  27      20.227  -1.134   4.262  1.00 95.19           C
ATOM    667 SG   CYS B  27      19.004  -0.009   3.551  1.00 90.48           S
ATOM    668  N   THR B  28      18.757  -0.256   7.387  1.00 97.62           N
ATOM    669 CA   THR B  28      18.559   0.895   8.273  1.00 97.36           C
ATOM    670  C   THR B  28      18.257   0.513   9.719  1.00 96.78           C
ATOM    671  O   THR B  28      18.236   1.387  10.585  1.00 94.27           O
ATOM    672 CB   THR B  28      17.419   1.793   7.778  1.00 97.07           C
ATOM    673 OG1  THR B  28      16.210   1.041   7.724  1.00 95.25           O
ATOM    674 CG2  THR B  28      17.737   2.369   6.409  1.00 95.45           C
ATOM    675  N   SER B  29      18.038  -0.758   9.982  1.00 96.85           N
ATOM    676 CA   SER B  29      17.719  -1.217  11.335  1.00 95.77           C
ATOM    677  C   SER B  29      18.849  -2.070  11.895  1.00 95.43           C
ATOM    678  O   SER B  29      19.457  -2.861  11.182  1.00 93.43           O
ATOM    679 CB   SER B  29      16.422  -2.007  11.350  1.00 93.61           C
ATOM    680 OG   SER B  29      16.186  -2.579  12.621  1.00 84.37           O
ATOM    681  N   SER B  30      19.114  -1.905  13.188  1.00 95.27           N
ATOM    682 CA   SER B  30      20.150  -2.683  13.846  1.00 94.74           C
ATOM    683  C   SER B  30      19.699  -4.125  14.077  1.00 95.39           C
ATOM    684  O   SER B  30      20.533  -5.011  14.259  1.00 92.50           O
ATOM    685 CB   SER B  30      20.534  -2.041  15.175  1.00 92.10           C
ATOM    686 OG   SER B  30      19.413  -1.914  16.025  1.00 83.22           O
ATOM    687  N   ASN B  31      18.386  -4.342  14.080  1.00 96.05           N
ATOM    688 CA   ASN B  31      17.830  -5.675  14.255  1.00 96.32           C
ATOM    689  C   ASN B  31      16.934  -6.024  13.073  1.00 96.23           C
ATOM    690  O   ASN B  31      15.725  -5.793  13.111  1.00 94.98           O
ATOM    691 CB   ASN B  31      17.040  -5.770  15.555  1.00 95.62           C
ATOM    692 CG   ASN B  31      16.511  -7.163  15.809  1.00 93.74           C
ATOM    693 OD1  ASN B  31      16.824  -8.105  15.082  1.00 89.26           O
ATOM    694 ND2  ASN B  31      15.696  -7.311  16.850  1.00 87.84           N
ATOM    695  N   PRO B  32      17.519  -6.596  12.006  1.00 95.25           N
ATOM    696 CA   PRO B  32      16.761  -6.893  10.795  1.00 94.62           C
ATOM    697  C   PRO B  32      15.708  -7.978  10.983  1.00 95.08           C
ATOM    698  O   PRO B  32      14.812  -8.114  10.149  1.00 91.73           O
ATOM    699 CB   PRO B  32      17.840  -7.341   9.804  1.00 91.85           C
ATOM    700 CG   PRO B  32      18.950  -7.834  10.665  1.00 88.05           C
ATOM    701 CD   PRO B  32      18.944  -6.959  11.874  1.00 91.97           C
ATOM    702  N   ASN B  33      15.802  -8.747  12.058  1.00 96.15           N
ATOM    703 CA   ASN B  33      14.833  -9.804  12.320  1.00 96.45           C
ATOM    704  C   ASN B  33      13.563  -9.279  12.979  1.00 96.40           C
ATOM    705  O   ASN B  33      12.556  -9.981  13.039  1.00 94.96           O
ATOM    706 CB   ASN B  33      15.450 -10.891  13.193  1.00 95.53           C
ATOM    707 CG   ASN B  33      16.561 -11.627  12.488  1.00 91.50           C
ATOM    708 OD1  ASN B  33      16.522 -11.826  11.273  1.00 84.27           O
ATOM    709 ND2  ASN B  33      17.577 -12.037  13.255  1.00 81.58           N
ATOM    710  N   GLN B  34      13.607  -8.042  13.474  1.00 97.15           N
ATOM    711 CA   GLN B  34      12.472  -7.456  14.164  1.00 96.82           C
ATOM    712  C   GLN B  34      11.370  -7.078  13.190  1.00 96.57           C
ATOM    713  O   GLN B  34      11.625  -6.455  12.162  1.00 95.26           O
ATOM    714 CB   GLN B  34      12.909  -6.219  14.949  1.00 95.62           C
ATOM    715 CG   GLN B  34      11.798  -5.566  15.761  1.00 91.71           C
ATOM    716 CD   GLN B  34      12.262  -4.312  16.463  1.00 89.66           C
ATOM    717 OE1  GLN B  34      13.312  -3.750  16.135  1.00 84.40           O
ATOM    718 NE2  GLN B  34      11.478  -3.853  17.433  1.00 79.60           N
ATOM    719  N   ARG B  35      10.145  -7.472  13.516  1.00 94.21           N
ATOM    720 CA   ARG B  35       8.992  -7.061  12.730  1.00 92.64           C
ATOM    721  C   ARG B  35       8.700  -5.586  12.995  1.00 92.66           C
ATOM    722  O   ARG B  35       8.619  -5.166  14.145  1.00 91.09           O
ATOM    723 CB   ARG B  35       7.779  -7.919  13.054  1.00 90.38           C
ATOM    724 CG   ARG B  35       6.430  -7.216  12.967  1.00 83.27           C
ATOM    725 CD   ARG B  35       5.994  -6.959  11.541  1.00 79.80           C
ATOM    726 NE   ARG B  35       4.770  -6.161  11.506  1.00 74.85           N
ATOM    727 CZ   ARG B  35       4.187  -5.719  10.395  1.00 70.81           C
ATOM    728 NH1  ARG B  35       4.724  -5.995   9.221  1.00 65.62           N
ATOM    729 NH2  ARG B  35       3.078  -5.006  10.472  1.00 63.27           N
ATOM    730  N   LEU B  36       8.545  -4.801  11.935  1.00 93.06           N
ATOM    731 CA   LEU B  36       8.245  -3.383  12.069  1.00 93.54           C
ATOM    732  C   LEU B  36       7.087  -2.991  11.163  1.00 93.22           C
ATOM    733  O   LEU B  36       7.011  -3.446  10.025  1.00 92.54           O
ATOM    734 CB   LEU B  36       9.468  -2.530  11.692  1.00 94.07           C
ATOM    735 CG   LEU B  36      10.659  -2.551  12.641  1.00 93.96           C
ATOM    736 CD1  LEU B  36      11.835  -1.797  12.021  1.00 93.32           C
ATOM    737 CD2  LEU B  36      10.278  -1.940  13.985  1.00 93.07           C
ATOM    738  N   PRO B  37       6.183  -2.137  11.658  1.00 91.63           N
ATOM    739 CA   PRO B  37       5.167  -1.556  10.784  1.00 91.32           C
ATOM    740  C   PRO B  37       5.823  -0.734   9.685  1.00 92.70           C
ATOM    741  O   PRO B  37       6.937  -0.241   9.859  1.00 92.76           O
ATOM    742 CB   PRO B  37       4.358  -0.655  11.720  1.00 89.29           C
ATOM    743 CG   PRO B  37       4.651  -1.154  13.100  1.00 86.67           C
ATOM    744 CD   PRO B  37       6.052  -1.676  13.049  1.00 88.56           C
ATOM    745  N   LYS B  38       5.140  -0.586   8.556  1.00 91.12           N
ATOM    746 CA   LYS B  38       5.712   0.138   7.436  1.00 92.27           C
ATOM    747  C   LYS B  38       6.058   1.579   7.797  1.00 93.97           C
ATOM    748  O   LYS B  38       7.085   2.104   7.370  1.00 94.35           O
ATOM    749 CB   LYS B  38       4.753   0.100   6.238  1.00 91.07           C
ATOM    750 CG   LYS B  38       4.642  -1.282   5.605  1.00 88.21           C
ATOM    751 CD   LYS B  38       3.696  -1.300   4.432  1.00 84.30           C
ATOM    752 CE   LYS B  38       3.657  -2.680   3.773  1.00 80.65           C
ATOM    753 NZ   LYS B  38       2.737  -2.737   2.622  1.00 75.01           N
ATOM    754  N   VAL B  39       5.228   2.225   8.601  1.00 93.15           N
ATOM    755 CA   VAL B  39       5.501   3.606   8.983  1.00 93.40           C
ATOM    756  C   VAL B  39       6.797   3.697   9.791  1.00 94.78           C
ATOM    757  O   VAL B  39       7.539   4.672   9.673  1.00 95.23           O
ATOM    758 CB   VAL B  39       4.325   4.230   9.754  1.00 92.17           C
ATOM    759 CG1  VAL B  39       4.143   3.577  11.109  1.00 89.31           C
ATOM    760 CG2  VAL B  39       4.525   5.734   9.902  1.00 88.02           C
ATOM    761  N   GLU B  40       7.086   2.691  10.591  1.00 94.33           N
ATOM    762 CA   GLU B  40       8.311   2.712  11.389  1.00 94.75           C
ATOM    763  C   GLU B  40       9.542   2.432  10.541  1.00 95.82           C
ATOM    764  O   GLU B  40      10.619   2.971  10.804  1.00 96.25           O
ATOM    765 CB   GLU B  40       8.216   1.721  12.548  1.00 93.78           C
ATOM    766 CG   GLU B  40       7.250   2.165  13.639  1.00 88.33           C
ATOM    767 CD   GLU B  40       7.636   3.508  14.223  1.00 85.75           C
ATOM    768 OE1  GLU B  40       8.844   3.768  14.402  1.00 82.03           O
ATOM    769 OE2  GLU B  40       6.724   4.308  14.504  1.00 79.96           O
ATOM    770  N   ILE B  41       9.408   1.584   9.524  1.00 95.66           N
ATOM    771 CA   ILE B  41      10.510   1.368   8.590  1.00 96.28           C
ATOM    772  C   ILE B  41      10.860   2.681   7.900  1.00 97.17           C
ATOM    773  O   ILE B  41      12.029   3.033   7.757  1.00 97.56           O
ATOM    774 CB   ILE B  41      10.156   0.281   7.556  1.00 96.27           C
ATOM    775 CG1  ILE B  41       9.948  -1.060   8.255  1.00 95.83           C
ATOM    776 CG2  ILE B  41      11.258   0.176   6.497  1.00 95.88           C
ATOM    777 CD1  ILE B  41       9.501  -2.173   7.333  1.00 95.31           C
ATOM    778  N   LEU B  42       9.837   3.418   7.475  1.00 96.54           N
ATOM    779 CA   LEU B  42      10.051   4.708   6.831  1.00 97.04           C
ATOM    780  C   LEU B  42      10.717   5.700   7.785  1.00 97.61           C
ATOM    781  O   LEU B  42      11.662   6.400   7.410  1.00 97.97           O
ATOM    782 CB   LEU B  42       8.723   5.275   6.327  1.00 96.84           C
ATOM    783 CG   LEU B  42       8.052   4.483   5.210  1.00 96.51           C
ATOM    784 CD1  LEU B  42       6.608   4.953   5.014  1.00 96.04           C
ATOM    785 CD2  LEU B  42       8.833   4.617   3.915  1.00 95.72           C
ATOM    786  N   ARG B  43      10.232   5.759   9.013  1.00 96.77           N
ATOM    787 CA   ARG B  43      10.783   6.696   9.989  1.00 96.64           C
ATOM    788  C   ARG B  43      12.214   6.326  10.369  1.00 97.28           C
ATOM    789  O   ARG B  43      13.040   7.207  10.586  1.00 97.42           O
ATOM    790 CB   ARG B  43       9.885   6.749  11.223  1.00 95.87           C
ATOM    791 CG   ARG B  43       8.584   7.488  10.957  1.00 93.87           C
ATOM    792 CD   ARG B  43       7.601   7.377  12.104  1.00 91.80           C
ATOM    793 NE   ARG B  43       6.429   8.201  11.869  1.00 89.38           N
ATOM    794 CZ   ARG B  43       5.296   8.130  12.569  1.00 87.67           C
ATOM    795 NH1  ARG B  43       5.175   7.254  13.555  1.00 82.65           N
ATOM    796 NH2  ARG B  43       4.289   8.923  12.272  1.00 83.73           N
ATOM    797  N   ASN B  44      12.503   5.037  10.450  1.00 97.38           N
ATOM    798 CA   ASN B  44      13.861   4.601  10.724  1.00 97.59           C
ATOM    799  C   ASN B  44      14.803   5.015   9.598  1.00 97.93           C
ATOM    800  O   ASN B  44      15.940   5.417   9.842  1.00 98.01           O
ATOM    801 CB   ASN B  44      13.919   3.087  10.920  1.00 97.25           C
ATOM    802 CG   ASN B  44      13.406   2.655  12.273  1.00 95.97           C
ATOM    803 OD1  ASN B  44      13.189   3.484  13.156  1.00 91.33           O
ATOM    804 ND2  ASN B  44      13.220   1.356  12.448  1.00 90.54           N
ATOM    805  N   ALA B  45      14.338   4.914   8.354  1.00 98.26           N
ATOM    806 CA   ALA B  45      15.159   5.310   7.214  1.00 98.34           C
ATOM    807  C   ALA B  45      15.428   6.809   7.227  1.00 98.32           C
ATOM    808  O   ALA B  45      16.550   7.247   6.972  1.00 98.27           O
ATOM    809 CB   ALA B  45      14.475   4.903   5.911  1.00 98.43           C
ATOM    810  N   ILE B  46      14.402   7.599   7.528  1.00 98.49           N
ATOM    811 CA   ILE B  46      14.565   9.046   7.624  1.00 98.37           C
ATOM    812  C   ILE B  46      15.570   9.382   8.723  1.00 98.17           C
ATOM    813  O   ILE B  46      16.474  10.207   8.531  1.00 97.87           O
ATOM    814 CB   ILE B  46      13.219   9.728   7.895  1.00 98.31           C
ATOM    815 CG1  ILE B  46      12.293   9.565   6.681  1.00 97.93           C
ATOM    816 CG2  ILE B  46      13.411  11.207   8.227  1.00 97.73           C
ATOM    817 CD1  ILE B  46      10.840   9.853   6.991  1.00 97.34           C
ATOM    818  N   ARG B  47      15.423   8.752   9.871  1.00 97.94           N
ATOM    819 CA   ARG B  47      16.312   8.987  11.000  1.00 97.52           C
ATOM    820  C   ARG B  47      17.748   8.591  10.654  1.00 97.59           C
ATOM    821  O   ARG B  47      18.702   9.285  11.004  1.00 97.05           O
ATOM    822 CB   ARG B  47      15.829   8.202  12.223  1.00 97.04           C
ATOM    823 CG   ARG B  47      16.527   8.545  13.520  1.00 92.51           C
ATOM    824 CD   ARG B  47      15.925   7.782  14.681  1.00 90.78           C
ATOM    825 NE   ARG B  47      14.467   7.919  14.740  1.00 85.43           N
ATOM    826 CZ   ARG B  47      13.607   6.925  14.531  1.00 82.83           C
ATOM    827 NH1  ARG B  47      14.048   5.702  14.254  1.00 76.04           N
ATOM    828 NH2  ARG B  47      12.303   7.149  14.596  1.00 76.66           N
ATOM    829  N   TYR B  48      17.894   7.466   9.954  1.00 97.69           N
ATOM    830 CA   TYR B  48      19.205   6.987   9.542  1.00 97.31           C
ATOM    831  C   TYR B  48      19.906   8.008   8.642  1.00 97.31           C
ATOM    832  O   TYR B  48      21.070   8.341   8.849  1.00 96.69           O
ATOM    833 CB   TYR B  48      19.059   5.644   8.811  1.00 96.99           C
ATOM    834 CG   TYR B  48      20.365   5.007   8.407  1.00 96.52           C
ATOM    835 CD1  TYR B  48      21.008   4.112   9.250  1.00 95.12           C
ATOM    836 CD2  TYR B  48      20.944   5.279   7.179  1.00 95.01           C
ATOM    837 CE1  TYR B  48      22.197   3.514   8.886  1.00 94.10           C
ATOM    838 CE2  TYR B  48      22.140   4.688   6.802  1.00 94.17           C
ATOM    839 CZ   TYR B  48      22.766   3.809   7.657  1.00 94.53           C
ATOM    840 OH   TYR B  48      23.948   3.221   7.296  1.00 93.00           O
ATOM    841  N   ILE B  49      19.178   8.503   7.651  1.00 97.78           N
ATOM    842 CA   ILE B  49      19.752   9.457   6.703  1.00 97.47           C
ATOM    843  C   ILE B  49      20.061  10.788   7.375  1.00 97.07           C
ATOM    844  O   ILE B  49      21.123  11.374   7.151  1.00 96.02           O
ATOM    845 CB   ILE B  49      18.801   9.655   5.508  1.00 97.24           C
ATOM    846 CG1  ILE B  49      18.707   8.357   4.699  1.00 96.40           C
ATOM    847 CG2  ILE B  49      19.270  10.809   4.627  1.00 96.28           C
ATOM    848 CD1  ILE B  49      17.592   8.351   3.685  1.00 94.90           C
ATOM    849  N   GLU B  50      19.142  11.270   8.208  1.00 97.04           N
ATOM    850 CA   GLU B  50      19.339  12.552   8.878  1.00 96.54           C
ATOM    851  C   GLU B  50      20.434  12.488   9.937  1.00 95.80           C
ATOM    852  O   GLU B  50      21.003  13.514  10.304  1.00 93.22           O
ATOM    853 CB   GLU B  50      18.038  13.031   9.508  1.00 95.80           C
ATOM    854 CG   GLU B  50      16.937  13.358   8.507  1.00 91.83           C
ATOM    855 CD   GLU B  50      17.284  14.550   7.640  1.00 88.60           C
ATOM    856 OE1  GLU B  50      18.067  15.406   8.090  1.00 84.23           O
ATOM    857 OE2  GLU B  50      16.773  14.625   6.509  1.00 83.59           O
ATOM    858  N   GLY B  51      20.729  11.292  10.429  1.00 95.49           N
ATOM    859 CA   GLY B  51      21.725  11.117  11.480  1.00 93.71           C
ATOM    860  C   GLY B  51      23.146  11.035  10.970  1.00 92.19           C
ATOM    861  O   GLY B  51      24.087  11.019  11.763  1.00 86.63           O
ATOM    862  N   LEU B  52      23.323  10.983   9.673  1.00 87.84           N
ATOM    863 CA   LEU B  52      24.656  10.932   9.092  1.00 85.24           C
ATOM    864  C   LEU B  52      25.402  12.259   9.310  1.00 82.56           C
ATOM    865  O   LEU B  52      24.780  13.314   9.325  1.00 78.39           O
ATOM    866 CB   LEU B  52      24.582  10.642   7.585  1.00 77.61           C
ATOM    867 CG   LEU B  52      23.952   9.302   7.188  1.00 73.76           C
ATOM    868 CD1  LEU B  52      23.800   9.223   5.684  1.00 69.73           C
ATOM    869 CD2  LEU B  52      24.805   8.147   7.713  1.00 66.60           C
ATOM    870 OXT  LEU B  52      26.613  12.241   9.462  1.00 69.78           O
HETATM  871  K     K C   1      -3.850 -10.554   6.747  1.00 45.87           K
HETATM  872  K     K D   1     -11.665  -2.432   2.089  1.00 45.10           K
HETATM  873  K     K E   1      -3.776  -6.016  21.599  1.00 36.95           K
HETATM  874  K     K F   1     -10.365   6.859  -7.105  1.00 33.92           K
HETATM  875  K     K G   1      -2.792  -8.394   3.733  1.00 31.90           K
HETATM  876  K     K H   1      18.964  15.029  -1.274  1.00 42.55           K
HETATM  877 MG    MG I   1      -2.206   2.180   8.574  1.00 50.57          MG
HETATM  878 MG    MG J   1      -4.545  -3.426  -9.668  1.00 48.54          MG
HETATM  879 MG    MG K   1      -7.965   0.776  11.599  1.00 42.29          MG
HETATM  880 MG    MG L   1     -11.468  -7.062  -4.821  1.00 46.28          MG
HETATM  881 MG    MG M   1     -14.097  -3.563   4.290  1.00 39.45          MG
HETATM  882 MG    MG N   1       0.250   1.696 -11.853  1.00 39.00          MG
HETATM  883 MG    MG O   1      -5.043   9.321   4.618  1.00 38.74          MG
HETATM  884 MG    MG P   1       1.356  -2.115  -6.108  1.00 35.85          MG
HETATM  885 MG    MG Q   1      -6.264 -13.062  23.786  1.00 34.55          MG
HETATM  886 MG    MG R   1     -11.503   6.514  -8.901  1.00 26.61          MG
HETATM  887 MG    MG S   1      22.586  -0.992   9.387  1.00 40.57          MG
HETATM  888 MG    MG T   1      -7.248   9.637 -23.611  1.00 26.78          MG
HETATM  889 ZN    ZN U   1      -3.446  -1.437  15.702  1.00 50.68          ZN
HETATM  890 ZN    ZN V   1      -7.682   6.365  -2.675  1.00 46.55          ZN
HETATM  891 ZN    ZN W   1      -4.573 -10.520   1.590  1.00 38.74          ZN
HETATM  892 ZN    ZN X   1      -1.348  -1.063 -25.777  1.00 38.30          ZN
ATOM    893 OP3   DC Y   1     -16.402 -15.863  25.104  1.00 54.04           O
ATOM    894  P    DC Y   1     -15.653 -14.614  25.139  1.00 58.72           P
ATOM    895 OP1   DC Y   1     -15.974 -14.187  26.507  1.00 53.36           O
ATOM    896 OP2   DC Y   1     -15.900 -13.573  24.106  1.00 55.11           O
ATOM    897 O5'   DC Y   1     -14.055 -14.739  25.221  1.00 57.55           O
ATOM    898 C5'   DC Y   1     -13.233 -15.615  24.596  1.00 61.24           C
ATOM    899 C4'   DC Y   1     -11.983 -15.036  23.959  1.00 65.85           C
ATOM    900 O4'   DC Y   1     -12.176 -13.661  23.565  1.00 63.29           O
ATOM    901 C3'   DC Y   1     -10.755 -15.042  24.876  1.00 66.57           C
ATOM    902 O3'   DC Y   1      -9.599 -15.299  24.109  1.00 63.30           O
ATOM    903 C2'   DC Y   1     -10.757 -13.627  25.432  1.00 61.02           C
ATOM    904 C1'   DC Y   1     -11.254 -12.826  24.252  1.00 62.98           C
ATOM    905 N1    DC Y   1     -11.913 -11.571  24.652  1.00 63.35           N
ATOM    906 C2    DC Y   1     -11.185 -10.575  25.276  1.00 61.46           C
ATOM    907 O2    DC Y   1      -9.975 -10.737  25.482  1.00 61.24           O
ATOM    908 N3    DC Y   1     -11.809  -9.438  25.648  1.00 61.93           N
ATOM    909 C4    DC Y   1     -13.112  -9.284  25.406  1.00 60.88           C
ATOM    910 N4    DC Y   1     -13.696  -8.144  25.790  1.00 60.54           N
ATOM    911 C5    DC Y   1     -13.880 -10.289  24.768  1.00 61.34           C
ATOM    912 C6    DC Y   1     -13.251 -11.399  24.411  1.00 61.47           C
ATOM    913  P    DG Y   2      -9.090 -16.811  24.045  1.00 62.61           P
ATOM    914 OP1   DG Y   2      -9.835 -17.770  24.908  1.00 59.32           O
ATOM    915 OP2   DG Y   2      -7.625 -16.679  24.161  1.00 59.37           O
ATOM    916 O5'   DG Y   2      -9.419 -17.132  22.533  1.00 62.54           O
ATOM    917 C5'   DG Y   2      -8.913 -16.274  21.510  1.00 64.06           C
ATOM    918 C4'   DG Y   2      -9.495 -16.706  20.193  1.00 67.71           C
ATOM    919 O4'   DG Y   2     -10.912 -16.512  20.209  1.00 66.99           O
ATOM    920 C3'   DG Y   2      -8.964 -15.902  18.998  1.00 67.83           C
ATOM    921 O3'   DG Y   2      -7.978 -16.675  18.344  1.00 64.79           O
ATOM    922 C2'   DG Y   2     -10.184 -15.674  18.104  1.00 64.37           C
ATOM    923 C1'   DG Y   2     -11.383 -15.967  18.989  1.00 65.05           C
ATOM    924 N9    DG Y   2     -12.213 -14.832  19.343  1.00 64.68           N
ATOM    925 C8    DG Y   2     -13.572 -14.732  19.157  1.00 61.43           C
ATOM    926 N7    DG Y   2     -14.081 -13.624  19.599  1.00 64.28           N
ATOM    927 C5    DG Y   2     -12.998 -12.935  20.109  1.00 66.98           C
ATOM    928 C6    DG Y   2     -12.922 -11.666  20.727  1.00 64.96           C
ATOM    929 O6    DG Y   2     -13.857 -10.868  20.958  1.00 63.49           O
ATOM    930 N1    DG Y   2     -11.624 -11.333  21.102  1.00 66.35           N
ATOM    931 C2    DG Y   2     -10.528 -12.128  20.907  1.00 65.41           C
ATOM    932 N2    DG Y   2      -9.351 -11.650  21.336  1.00 64.95           N
ATOM    933 N3    DG Y   2     -10.579 -13.319  20.337  1.00 64.69           N
ATOM    934 C4    DG Y   2     -11.830 -13.666  19.960  1.00 65.77           C
ATOM    935  P    DC Y   3      -6.662 -16.315  17.720  1.00 66.37           P
ATOM    936 OP1   DC Y   3      -6.662 -17.043  16.433  1.00 61.91           O
ATOM    937 OP2   DC Y   3      -5.595 -16.533  18.694  1.00 62.00           O
ATOM    938 O5'   DC Y   3      -6.712 -14.738  17.420  1.00 66.08           O
ATOM    939 C5'   DC Y   3      -5.710 -14.162  16.587  1.00 67.55           C
ATOM    940 C4'   DC Y   3      -5.585 -12.675  16.847  1.00 68.07           C
ATOM    941 O4'   DC Y   3      -6.813 -12.009  16.482  1.00 67.49           O
ATOM    942 C3'   DC Y   3      -5.310 -12.298  18.313  1.00 68.63           C
ATOM    943 O3'   DC Y   3      -4.403 -11.195  18.355  1.00 65.91           O
ATOM    944 C2'   DC Y   3      -6.688 -11.853  18.800  1.00 65.08           C
ATOM    945 C1'   DC Y   3      -7.227 -11.190  17.539  1.00 65.88           C
ATOM    946 N1    DC Y   3      -8.700 -11.073  17.508  1.00 67.67           N
ATOM    947 C2    DC Y   3      -9.298  -9.926  18.036  1.00 66.90           C
ATOM    948 O2    DC Y   3      -8.573  -9.038  18.519  1.00 66.21           O
ATOM    949 N3    DC Y   3     -10.639  -9.820  18.025  1.00 66.82           N
ATOM    950 C4    DC Y   3     -11.380 -10.801  17.496  1.00 66.11           C
ATOM    951 N4    DC Y   3     -12.702 -10.654  17.496  1.00 66.49           N
ATOM    952 C5    DC Y   3     -10.802 -11.976  16.954  1.00 67.10           C
ATOM    953 C6    DC Y   3      -9.467 -12.067  16.979  1.00 66.27           C
ATOM    954  P    DG Y   4      -2.827 -11.462  18.658  1.00 63.06           P
ATOM    955 OP1   DG Y   4      -2.622 -12.628  19.557  1.00 61.95           O
ATOM    956 OP2   DG Y   4      -2.263 -10.138  19.014  1.00 65.74           O
ATOM    957 O5'   DG Y   4      -2.280 -11.842  17.205  1.00 64.43           O
ATOM    958 C5'   DG Y   4      -2.350 -10.899  16.139  1.00 65.02           C
ATOM    959 C4'   DG Y   4      -1.889 -11.560  14.855  1.00 65.84           C
ATOM    960 O4'   DG Y   4      -2.749 -12.655  14.548  1.00 62.54           O
ATOM    961 C3'   DG Y   4      -1.932 -10.624  13.635  1.00 62.40           C
ATOM    962 O3'   DG Y   4      -0.612 -10.139  13.393  1.00 59.01           O
ATOM    963 C2'   DG Y   4      -2.414 -11.520  12.496  1.00 59.00           C
ATOM    964 C1'   DG Y   4      -3.048 -12.721  13.171  1.00 60.35           C
ATOM    965 N9    DG Y   4      -4.495 -12.816  13.070  1.00 61.91           N
ATOM    966 C8    DG Y   4      -5.194 -13.890  12.587  1.00 59.36           C
ATOM    967 N7    DG Y   4      -6.488 -13.747  12.635  1.00 64.86           N
ATOM    968 C5    DG Y   4      -6.654 -12.482  13.184  1.00 67.54           C
ATOM    969 C6    DG Y   4      -7.845 -11.773  13.487  1.00 66.17           C
ATOM    970 O6    DG Y   4      -9.014 -12.133  13.319  1.00 66.33           O
ATOM    971 N1    DG Y   4      -7.581 -10.519  14.042  1.00 69.24           N
ATOM    972 C2    DG Y   4      -6.339 -10.018  14.272  1.00 67.97           C
ATOM    973 N2    DG Y   4      -6.266  -8.799  14.809  1.00 66.28           N
ATOM    974 N3    DG Y   4      -5.211 -10.679  14.001  1.00 64.43           N
ATOM    975 C4    DG Y   4      -5.444 -11.893  13.464  1.00 63.85           C
ATOM    976  P    DC Y   5      -0.225  -8.656  13.140  1.00 64.08           P
ATOM    977 OP1   DC Y   5       1.043  -8.703  12.372  1.00 61.50           O
ATOM    978 OP2   DC Y   5      -0.296  -7.921  14.411  1.00 62.92           O
ATOM    979 O5'   DC Y   5      -1.379  -8.085  12.186  1.00 65.01           O
ATOM    980 C5'   DC Y   5      -1.191  -6.844  11.506  1.00 67.20           C
ATOM    981 C4'   DC Y   5      -2.447  -6.008  11.529  1.00 64.68           C
ATOM    982 O4'   DC Y   5      -3.501  -6.687  10.799  1.00 65.39           O
ATOM    983 C3'   DC Y   5      -3.014  -5.710  12.920  1.00 64.54           C
ATOM    984 O3'   DC Y   5      -3.502  -4.366  12.967  1.00 64.00           O
ATOM    985 C2'   DC Y   5      -4.198  -6.684  13.018  1.00 63.32           C
ATOM    986 C1'   DC Y   5      -4.670  -6.672  11.569  1.00 64.08           C
ATOM    987 N1    DC Y   5      -5.502  -7.839  11.203  1.00 64.06           N
ATOM    988 C2    DC Y   5      -6.888  -7.738  11.301  1.00 64.55           C
ATOM    989 O2    DC Y   5      -7.387  -6.688  11.693  1.00 66.02           O
ATOM    990 N3    DC Y   5      -7.652  -8.802  10.979  1.00 66.74           N
ATOM    991 C4    DC Y   5      -7.080  -9.927  10.562  1.00 66.40           C
ATOM    992 N4    DC Y   5      -7.864 -10.954  10.247  1.00 67.64           N
ATOM    993 C5    DC Y   5      -5.661 -10.053  10.453  1.00 67.35           C
ATOM    994 C6    DC Y   5      -4.918  -8.993  10.776  1.00 66.93           C
ATOM    995  P    DG Y   6      -2.637  -3.161  13.612  1.00 68.72           P
ATOM    996 OP1   DG Y   6      -1.703  -3.674  14.640  1.00 69.34           O
ATOM    997 OP2   DG Y   6      -3.598  -2.090  13.953  1.00 72.45           O
ATOM    998 O5'   DG Y   6      -1.781  -2.658  12.361  1.00 68.47           O
ATOM    999 C5'   DG Y   6      -2.425  -2.096  11.225  1.00 67.26           C
ATOM   1000 C4'   DG Y   6      -1.428  -1.918  10.104  1.00 66.21           C
ATOM   1001 O4'   DG Y   6      -0.832  -3.182   9.802  1.00 63.86           O
ATOM   1002 C3'   DG Y   6      -2.048  -1.415   8.798  1.00 63.64           C
ATOM   1003 O3'   DG Y   6      -1.896   0.002   8.721  1.00 62.07           O
ATOM   1004 C2'   DG Y   6      -1.231  -2.119   7.716  1.00 61.14           C
ATOM   1005 C1'   DG Y   6      -0.635  -3.329   8.402  1.00 60.92           C
ATOM   1006 N9    DG Y   6      -1.195  -4.622   8.041  1.00 63.09           N
ATOM   1007 C8    DG Y   6      -0.498  -5.723   7.595  1.00 60.18           C
ATOM   1008 N7    DG Y   6      -1.245  -6.758   7.370  1.00 66.32           N
ATOM   1009 C5    DG Y   6      -2.527  -6.331   7.689  1.00 69.10           C
ATOM   1010 C6    DG Y   6      -3.757  -7.031   7.641  1.00 67.88           C
ATOM   1011 O6    DG Y   6      -3.965  -8.200   7.305  1.00 68.31           O
ATOM   1012 N1    DG Y   6      -4.823  -6.232   8.050  1.00 71.02           N
ATOM   1013 C2    DG Y   6      -4.714  -4.927   8.441  1.00 69.83           C
ATOM   1014 N2    DG Y   6      -5.843  -4.310   8.796  1.00 67.90           N
ATOM   1015 N3    DG Y   6      -3.557  -4.261   8.491  1.00 66.53           N
ATOM   1016 C4    DG Y   6      -2.513  -5.019   8.107  1.00 65.58           C
ATOM   1017  P    DC Y   7      -3.113   1.022   8.614  1.00 68.06           P
ATOM   1018 OP1   DC Y   7      -2.550   2.325   8.217  1.00 65.90           O
ATOM   1019 OP2   DC Y   7      -3.933   0.903   9.820  1.00 66.90           O
ATOM   1020 O5'   DC Y   7      -3.968   0.446   7.383  1.00 68.51           O
ATOM   1021 C5'   DC Y   7      -4.828   1.318   6.650  1.00 70.43           C
ATOM   1022 C4'   DC Y   7      -6.076   0.600   6.192  1.00 68.37           C
ATOM   1023 O4'   DC Y   7      -5.710  -0.509   5.333  1.00 68.42           O
ATOM   1024 C3'   DC Y   7      -6.939   0.002   7.308  1.00 66.74           C
ATOM   1025 O3'   DC Y   7      -8.316   0.162   6.990  1.00 66.88           O
ATOM   1026 C2'   DC Y   7      -6.571  -1.482   7.251  1.00 66.42           C
ATOM   1027 C1'   DC Y   7      -6.404  -1.649   5.751  1.00 67.59           C
ATOM   1028 N1    DC Y   7      -5.649  -2.856   5.362  1.00 68.10           N
ATOM   1029 C2    DC Y   7      -6.349  -4.034   5.127  1.00 67.85           C
ATOM   1030 O2    DC Y   7      -7.577  -4.047   5.243  1.00 68.54           O
ATOM   1031 N3    DC Y   7      -5.669  -5.148   4.790  1.00 69.33           N
ATOM   1032 C4    DC Y   7      -4.340  -5.106   4.673  1.00 68.90           C
ATOM   1033 N4    DC Y   7      -3.713  -6.227   4.334  1.00 70.17           N
ATOM   1034 C5    DC Y   7      -3.605  -3.915   4.914  1.00 70.33           C
ATOM   1035 C6    DC Y   7      -4.293  -2.820   5.253  1.00 69.57           C
ATOM   1036  P    DG Y   8      -9.255   1.262   7.723  1.00 69.29           P
ATOM   1037 OP1   DG Y   8      -8.691   1.640   9.044  1.00 70.00           O
ATOM   1038 OP2   DG Y   8     -10.618   0.715   7.631  1.00 73.31           O
ATOM   1039 O5'   DG Y   8      -9.152   2.520   6.768  1.00 69.62           O
ATOM   1040 C5'   DG Y   8      -9.658   2.457   5.426  1.00 68.13           C
ATOM   1041 C4'   DG Y   8      -9.247   3.690   4.665  1.00 66.13           C
ATOM   1042 O4'   DG Y   8      -7.826   3.820   4.698  1.00 64.72           O
ATOM   1043 C3'   DG Y   8      -9.628   3.661   3.182  1.00 64.34           C
ATOM   1044 O3'   DG Y   8     -10.832   4.416   3.014  1.00 63.16           O
ATOM   1045 C2'   DG Y   8      -8.452   4.323   2.471  1.00 63.33           C
ATOM   1046 C1'   DG Y   8      -7.305   4.213   3.443  1.00 62.80           C
ATOM   1047 N9    DG Y   8      -6.256   3.254   3.121  1.00 64.29           N
ATOM   1048 C8    DG Y   8      -4.907   3.526   3.054  1.00 61.49           C
ATOM   1049 N7    DG Y   8      -4.194   2.483   2.786  1.00 68.46           N
ATOM   1050 C5    DG Y   8      -5.103   1.454   2.672  1.00 71.38           C
ATOM   1051 C6    DG Y   8      -4.915   0.085   2.391  1.00 69.57           C
ATOM   1052 O6    DG Y   8      -3.842  -0.514   2.181  1.00 70.08           O
ATOM   1053 N1    DG Y   8      -6.117  -0.617   2.361  1.00 72.68           N
ATOM   1054 C2    DG Y   8      -7.346  -0.068   2.580  1.00 71.96           C
ATOM   1055 N2    DG Y   8      -8.398  -0.905   2.514  1.00 70.02           N
ATOM   1056 N3    DG Y   8      -7.537   1.213   2.847  1.00 68.65           N
ATOM   1057 C4    DG Y   8      -6.391   1.912   2.875  1.00 67.20           C
ATOM   1058  P    DC Y   9     -12.111   3.847   2.286  1.00 70.37           P
ATOM   1059 OP1   DC Y   9     -13.035   4.981   2.106  1.00 67.79           O
ATOM   1060 OP2   DC Y   9     -12.578   2.637   2.990  1.00 69.00           O
ATOM   1061 O5'   DC Y   9     -11.552   3.392   0.851  1.00 71.58           O
ATOM   1062 C5'   DC Y   9     -12.437   3.279  -0.264  1.00 73.91           C
ATOM   1063 C4'   DC Y   9     -12.199   1.976  -1.005  1.00 71.26           C
ATOM   1064 O4'   DC Y   9     -10.839   1.920  -1.485  1.00 72.23           O
ATOM   1065 C3'   DC Y   9     -12.400   0.696  -0.185  1.00 70.94           C
ATOM   1066 O3'   DC Y   9     -12.972  -0.313  -0.999  1.00 70.94           O
ATOM   1067 C2'   DC Y   9     -10.969   0.312   0.189  1.00 69.91           C
ATOM   1068 C1'   DC Y   9     -10.250   0.709  -1.092  1.00 69.76           C
ATOM   1069 N1    DC Y   9      -8.807   0.913  -0.925  1.00 69.86           N
ATOM   1070 C2    DC Y   9      -7.951  -0.166  -1.106  1.00 69.98           C
ATOM   1071 O2    DC Y   9      -8.427  -1.270  -1.403  1.00 70.66           O
ATOM   1072 N3    DC Y   9      -6.622   0.009  -0.937  1.00 70.63           N
ATOM   1073 C4    DC Y   9      -6.150   1.216  -0.605  1.00 70.58           C
ATOM   1074 N4    DC Y   9      -4.842   1.350  -0.446  1.00 71.90           N
ATOM   1075 C5    DC Y   9      -7.013   2.328  -0.415  1.00 71.30           C
ATOM   1076 C6    DC Y   9      -8.314   2.141  -0.589  1.00 71.34           C
ATOM   1077  P    DG Y  10     -14.544  -0.666  -0.980  1.00 70.58           P
ATOM   1078 OP1   DG Y  10     -15.159  -0.324   0.327  1.00 70.86           O
ATOM   1079 OP2   DG Y  10     -14.638  -2.035  -1.510  1.00 73.98           O
ATOM   1080 O5'   DG Y  10     -15.126   0.321  -2.080  1.00 70.27           O
ATOM   1081 C5'   DG Y  10     -14.699   0.239  -3.444  1.00 69.77           C
ATOM   1082 C4'   DG Y  10     -15.264   1.402  -4.228  1.00 69.21           C
ATOM   1083 O4'   DG Y  10     -14.834   2.626  -3.624  1.00 67.33           O
ATOM   1084 C3'   DG Y  10     -14.782   1.458  -5.679  1.00 66.52           C
ATOM   1085 O3'   DG Y  10     -15.794   0.895  -6.515  1.00 64.66           O
ATOM   1086 C2'   DG Y  10     -14.618   2.954  -5.957  1.00 64.86           C
ATOM   1087 C1'   DG Y  10     -14.511   3.596  -4.599  1.00 65.22           C
ATOM   1088 N9    DG Y  10     -13.201   4.108  -4.239  1.00 66.45           N
ATOM   1089 C8    DG Y  10     -12.926   5.371  -3.792  1.00 64.49           C
ATOM   1090 N7    DG Y  10     -11.674   5.566  -3.511  1.00 69.26           N
ATOM   1091 C5    DG Y  10     -11.069   4.355  -3.790  1.00 71.44           C
ATOM   1092 C6    DG Y  10      -9.729   3.949  -3.678  1.00 70.40           C
ATOM   1093 O6    DG Y  10      -8.758   4.626  -3.285  1.00 70.97           O
ATOM   1094 N1    DG Y  10      -9.536   2.623  -4.069  1.00 73.05           N
ATOM   1095 C2    DG Y  10     -10.524   1.793  -4.506  1.00 72.02           C
ATOM   1096 N2    DG Y  10     -10.155   0.544  -4.838  1.00 70.18           N
ATOM   1097 N3    DG Y  10     -11.789   2.156  -4.609  1.00 68.31           N
ATOM   1098 C4    DG Y  10     -11.998   3.434  -4.242  1.00 67.56           C
ATOM   1099  P    DC Y  11     -15.623  -0.265  -7.575  1.00 66.09           P
ATOM   1100 OP1   DC Y  11     -16.727  -0.082  -8.535  1.00 63.58           O
ATOM   1101 OP2   DC Y  11     -15.449  -1.559  -6.903  1.00 65.50           O
ATOM   1102 O5'   DC Y  11     -14.235   0.077  -8.305  1.00 67.46           O
ATOM   1103 C5'   DC Y  11     -13.949  -0.534  -9.553  1.00 70.30           C
ATOM   1104 C4'   DC Y  11     -12.460  -0.783  -9.696  1.00 67.65           C
ATOM   1105 O4'   DC Y  11     -11.741   0.478  -9.680  1.00 67.32           O
ATOM   1106 C3'   DC Y  11     -11.828  -1.653  -8.608  1.00 66.50           C
ATOM   1107 O3'   DC Y  11     -10.864  -2.525  -9.197  1.00 66.91           O
ATOM   1108 C2'   DC Y  11     -11.111  -0.618  -7.732  1.00 65.50           C
ATOM   1109 C1'   DC Y  11     -10.659   0.368  -8.798  1.00 66.67           C
ATOM   1110 N1    DC Y  11     -10.318   1.700  -8.279  1.00 66.38           N
ATOM   1111 C2    DC Y  11      -8.988   1.980  -7.972  1.00 66.25           C
ATOM   1112 O2    DC Y  11      -8.135   1.106  -8.134  1.00 67.20           O
ATOM   1113 N3    DC Y  11      -8.671   3.194  -7.483  1.00 67.33           N
ATOM   1114 C4    DC Y  11      -9.620   4.117  -7.313  1.00 66.73           C
ATOM   1115 N4    DC Y  11      -9.269   5.304  -6.828  1.00 68.15           N
ATOM   1116 C5    DC Y  11     -10.985   3.849  -7.616  1.00 67.84           C
ATOM   1117 C6    DC Y  11     -11.282   2.641  -8.102  1.00 67.90           C
ATOM   1118  P    DG Y  12     -11.196  -4.077  -9.541  1.00 67.86           P
ATOM   1119 OP1   DG Y  12     -12.177  -4.620  -8.566  1.00 68.15           O
ATOM   1120 OP2   DG Y  12      -9.889  -4.731  -9.735  1.00 71.51           O
ATOM   1121 O5'   DG Y  12     -11.904  -3.988 -10.979  1.00 68.48           O
ATOM   1122 C5'   DG Y  12     -11.166  -3.532 -12.109  1.00 68.42           C
ATOM   1123 C4'   DG Y  12     -12.105  -3.326 -13.274  1.00 69.24           C
ATOM   1124 O4'   DG Y  12     -13.113  -2.376 -12.904  1.00 65.93           O
ATOM   1125 C3'   DG Y  12     -11.415  -2.760 -14.519  1.00 65.82           C
ATOM   1126 O3'   DG Y  12     -11.130  -3.833 -15.418  1.00 62.78           O
ATOM   1127 C2'   DG Y  12     -12.461  -1.808 -15.112  1.00 63.06           C
ATOM   1128 C1'   DG Y  12     -13.395  -1.506 -13.976  1.00 64.20           C
ATOM   1129 N9    DG Y  12     -13.325  -0.161 -13.423  1.00 65.73           N
ATOM   1130 C8    DG Y  12     -14.385   0.704 -13.261  1.00 63.14           C
ATOM   1131 N7    DG Y  12     -14.053   1.833 -12.719  1.00 67.26           N
ATOM   1132 C5    DG Y  12     -12.694   1.723 -12.503  1.00 69.65           C
ATOM   1133 C6    DG Y  12     -11.777   2.637 -11.939  1.00 68.86           C
ATOM   1134 O6    DG Y  12     -12.013   3.770 -11.501  1.00 69.36           O
ATOM   1135 N1    DG Y  12     -10.475   2.140 -11.908  1.00 71.99           N
ATOM   1136 C2    DG Y  12     -10.105   0.907 -12.359  1.00 70.49           C
ATOM   1137 N2    DG Y  12      -8.808   0.583 -12.245  1.00 68.35           N
ATOM   1138 N3    DG Y  12     -10.953   0.032 -12.891  1.00 66.27           N
ATOM   1139 C4    DG Y  12     -12.222   0.499 -12.936  1.00 65.59           C
ATOM   1140  P    DC Y  13      -9.689  -4.116 -15.991  1.00 67.75           P
ATOM   1141 OP1   DC Y  13      -9.844  -5.106 -17.082  1.00 65.18           O
ATOM   1142 OP2   DC Y  13      -8.791  -4.391 -14.868  1.00 66.38           O
ATOM   1143 O5'   DC Y  13      -9.261  -2.706 -16.628  1.00 68.20           O
ATOM   1144 C5'   DC Y  13      -8.245  -2.672 -17.633  1.00 70.21           C
ATOM   1145 C4'   DC Y  13      -7.276  -1.529 -17.367  1.00 69.48           C
ATOM   1146 O4'   DC Y  13      -7.978  -0.264 -17.387  1.00 68.92           O
ATOM   1147 C3'   DC Y  13      -6.535  -1.587 -16.020  1.00 68.80           C
ATOM   1148 O3'   DC Y  13      -5.188  -1.172 -16.197  1.00 67.66           O
ATOM   1149 C2'   DC Y  13      -7.297  -0.559 -15.179  1.00 66.83           C
ATOM   1150 C1'   DC Y  13      -7.625   0.474 -16.249  1.00 67.95           C
ATOM   1151 N1    DC Y  13      -8.748   1.361 -15.896  1.00 68.88           N
ATOM   1152 C2    DC Y  13      -8.483   2.567 -15.252  1.00 68.39           C
ATOM   1153 O2    DC Y  13      -7.306   2.855 -14.985  1.00 68.55           O
ATOM   1154 N3    DC Y  13      -9.507   3.380 -14.916  1.00 68.63           N
ATOM   1155 C4    DC Y  13     -10.758   3.025 -15.212  1.00 68.52           C
ATOM   1156 N4    DC Y  13     -11.742   3.853 -14.874  1.00 69.88           N
ATOM   1157 C5    DC Y  13     -11.052   1.803 -15.871  1.00 70.00           C
ATOM   1158 C6    DC Y  13     -10.033   1.004 -16.200  1.00 69.58           C
ATOM   1159  P    DG Y  14      -3.993  -2.258 -16.386  1.00 65.60           P
ATOM   1160 OP1   DG Y  14      -4.226  -3.411 -15.470  1.00 65.88           O
ATOM   1161 OP2   DG Y  14      -2.721  -1.503 -16.300  1.00 68.69           O
ATOM   1162 O5'   DG Y  14      -4.154  -2.758 -17.878  1.00 65.98           O
ATOM   1163 C5'   DG Y  14      -3.962  -1.869 -18.980  1.00 66.14           C
ATOM   1164 C4'   DG Y  14      -4.363  -2.591 -20.247  1.00 67.23           C
ATOM   1165 O4'   DG Y  14      -5.733  -2.947 -20.177  1.00 64.19           O
ATOM   1166 C3'   DG Y  14      -4.186  -1.735 -21.506  1.00 64.44           C
ATOM   1167 O3'   DG Y  14      -2.976  -2.136 -22.145  1.00 61.06           O
ATOM   1168 C2'   DG Y  14      -5.418  -2.057 -22.352  1.00 61.71           C
ATOM   1169 C1'   DG Y  14      -6.390  -2.740 -21.420  1.00 62.89           C
ATOM   1170 N9    DG Y  14      -7.613  -2.022 -21.115  1.00 63.80           N
ATOM   1171 C8    DG Y  14      -8.886  -2.508 -21.266  1.00 60.96           C
ATOM   1172 N7    DG Y  14      -9.816  -1.678 -20.895  1.00 65.41           N
ATOM   1173 C5    DG Y  14      -9.104  -0.567 -20.458  1.00 68.17           C
ATOM   1174 C6    DG Y  14      -9.581   0.662 -19.937  1.00 67.02           C
ATOM   1175 O6    DG Y  14     -10.752   1.016 -19.738  1.00 67.15           O
ATOM   1176 N1    DG Y  14      -8.536   1.534 -19.611  1.00 70.08           N
ATOM   1177 C2    DG Y  14      -7.209   1.256 -19.785  1.00 68.46           C
ATOM   1178 N2    DG Y  14      -6.349   2.201 -19.422  1.00 66.61           N
ATOM   1179 N3    DG Y  14      -6.759   0.097 -20.273  1.00 64.89           N
ATOM   1180 C4    DG Y  14      -7.751  -0.756 -20.586  1.00 64.67           C
ATOM   1181  P    DC Y  15      -2.157  -1.420 -23.227  1.00 66.47           P
ATOM   1182 OP1   DC Y  15      -2.424  -2.115 -24.516  1.00 63.51           O
ATOM   1183 OP2   DC Y  15      -0.782  -1.276 -22.748  1.00 64.44           O
ATOM   1184 O5'   DC Y  15      -2.782   0.043 -23.307  1.00 65.54           O
ATOM   1185 C5'   DC Y  15      -2.167   1.001 -24.159  1.00 66.56           C
ATOM   1186 C4'   DC Y  15      -2.673   2.390 -23.836  1.00 66.96           C
ATOM   1187 O4'   DC Y  15      -4.056   2.509 -24.227  1.00 65.26           O
ATOM   1188 C3'   DC Y  15      -2.600   2.774 -22.350  1.00 65.80           C
ATOM   1189 O3'   DC Y  15      -2.178   4.139 -22.223  1.00 63.19           O
ATOM   1190 C2'   DC Y  15      -4.057   2.631 -21.900  1.00 62.53           C
ATOM   1191 C1'   DC Y  15      -4.782   3.064 -23.167  1.00 63.45           C
ATOM   1192 N1    DC Y  15      -6.180   2.577 -23.240  1.00 65.89           N
ATOM   1193 C2    DC Y  15      -7.199   3.400 -22.784  1.00 65.28           C
ATOM   1194 O2    DC Y  15      -6.910   4.517 -22.328  1.00 65.70           O
ATOM   1195 N3    DC Y  15      -8.480   2.969 -22.829  1.00 66.11           N
ATOM   1196 C4    DC Y  15      -8.748   1.756 -23.316  1.00 65.90           C
ATOM   1197 N4    DC Y  15     -10.022   1.360 -23.347  1.00 66.46           N
ATOM   1198 C5    DC Y  15      -7.720   0.892 -23.792  1.00 66.98           C
ATOM   1199 C6    DC Y  15      -6.462   1.344 -23.732  1.00 66.75           C
ATOM   1200  P    DG Y  16      -0.635   4.465 -21.953  1.00 61.64           P
ATOM   1201 OP1   DG Y  16      -0.140   3.531 -20.910  1.00 60.64           O
ATOM   1202 OP2   DG Y  16      -0.541   5.930 -21.711  1.00 63.51           O
ATOM   1203 O5'   DG Y  16       0.095   4.145 -23.326  1.00 61.02           O
ATOM   1204 C5'   DG Y  16       0.033   5.041 -24.434  1.00 62.71           C
ATOM   1205 C4'   DG Y  16       0.781   4.453 -25.599  1.00 64.72           C
ATOM   1206 O4'   DG Y  16       0.139   3.260 -26.034  1.00 62.29           O
ATOM   1207 C3'   DG Y  16       0.868   5.363 -26.828  1.00 63.51           C
ATOM   1208 O3'   DG Y  16       2.087   5.166 -27.516  1.00 59.05           O
ATOM   1209 C2'   DG Y  16      -0.280   4.863 -27.684  1.00 59.50           C
ATOM   1210 C1'   DG Y  16      -0.281   3.382 -27.387  1.00 59.51           C
ATOM   1211 N9    DG Y  16      -1.574   2.728 -27.513  1.00 60.15           N
ATOM   1212 C8    DG Y  16      -1.811   1.483 -28.001  1.00 56.83           C
ATOM   1213 N7    DG Y  16      -3.072   1.139 -27.978  1.00 60.85           N
ATOM   1214 C5    DG Y  16      -3.712   2.240 -27.431  1.00 63.90           C
ATOM   1215 C6    DG Y  16      -5.087   2.452 -27.152  1.00 61.92           C
ATOM   1216 O6    DG Y  16      -6.037   1.679 -27.356  1.00 60.14           O
ATOM   1217 N1    DG Y  16      -5.318   3.707 -26.593  1.00 63.03           N
ATOM   1218 C2    DG Y  16      -4.341   4.636 -26.333  1.00 61.79           C
ATOM   1219 N2    DG Y  16      -4.764   5.793 -25.793  1.00 61.27           N
ATOM   1220 N3    DG Y  16      -3.059   4.442 -26.577  1.00 61.66           N
ATOM   1221 C4    DG Y  16      -2.813   3.231 -27.121  1.00 62.42           C
ATOM   1222 OP3   DC Z   1     -14.859   5.268 -27.551  1.00 53.49           O
ATOM   1223  P    DC Z   1     -14.623   5.376 -26.450  1.00 60.04           P
ATOM   1224 OP1   DC Z   1     -14.218   3.970 -26.353  1.00 54.92           O
ATOM   1225 OP2   DC Z   1     -15.851   5.793 -25.762  1.00 56.97           O
ATOM   1226 O5'   DC Z   1     -13.411   6.119 -25.731  1.00 59.03           O
ATOM   1227 C5'   DC Z   1     -13.437   7.499 -25.448  1.00 63.13           C
ATOM   1228 C4'   DC Z   1     -12.213   7.918 -24.659  1.00 68.26           C
ATOM   1229 O4'   DC Z   1     -11.453   6.741 -24.296  1.00 65.90           O
ATOM   1230 C3'   DC Z   1     -11.233   8.815 -25.414  1.00 68.94           C
ATOM   1231 O3'   DC Z   1     -10.584   9.681 -24.493  1.00 65.87           O
ATOM   1232 C2'   DC Z   1     -10.275   7.813 -26.005  1.00 63.63           C
ATOM   1233 C1'   DC Z   1     -10.179   6.789 -24.890  1.00 65.39           C
ATOM   1234 N1    DC Z   1      -9.806   5.441 -25.359  1.00 65.80           N
ATOM   1235 C2    DC Z   1      -8.498   5.176 -25.720  1.00 63.72           C
ATOM   1236 O2    DC Z   1      -7.649   6.080 -25.638  1.00 63.28           O
ATOM   1237 N3    DC Z   1      -8.168   3.940 -26.154  1.00 63.64           N
ATOM   1238 C4    DC Z   1      -9.108   2.989 -26.231  1.00 62.56           C
ATOM   1239 N4    DC Z   1      -8.744   1.780 -26.667  1.00 62.38           N
ATOM   1240 C5    DC Z   1     -10.455   3.236 -25.865  1.00 63.22           C
ATOM   1241 C6    DC Z   1     -10.762   4.458 -25.443  1.00 63.46           C
ATOM   1242  P    DG Z   2     -11.140  11.156 -24.284  1.00 61.62           P
ATOM   1243 OP1   DG Z   2     -12.104  11.608 -25.327  1.00 58.53           O
ATOM   1244 OP2   DG Z   2      -9.934  11.938 -24.004  1.00 58.63           O
ATOM   1245 O5'   DG Z   2     -11.930  11.013 -22.913  1.00 61.48           O
ATOM   1246 C5'   DG Z   2     -11.246  10.565 -21.751  1.00 63.71           C
ATOM   1247 C4'   DG Z   2     -12.242  10.378 -20.639  1.00 67.51           C
ATOM   1248 O4'   DG Z   2     -13.184   9.376 -20.986  1.00 67.06           O
ATOM   1249 C3'   DG Z   2     -11.600   9.936 -19.326  1.00 67.41           C
ATOM   1250 O3'   DG Z   2     -11.457  11.074 -18.503  1.00 64.93           O
ATOM   1251 C2'   DG Z   2     -12.579   8.900 -18.741  1.00 64.63           C
ATOM   1252 C1'   DG Z   2     -13.472   8.517 -19.899  1.00 65.19           C
ATOM   1253 N9    DG Z   2     -13.331   7.162 -20.421  1.00 64.10           N
ATOM   1254 C8    DG Z   2     -14.332   6.262 -20.601  1.00 60.57           C
ATOM   1255 N7    DG Z   2     -13.934   5.134 -21.123  1.00 63.63           N
ATOM   1256 C5    DG Z   2     -12.569   5.299 -21.296  1.00 66.22           C
ATOM   1257 C6    DG Z   2     -11.598   4.404 -21.834  1.00 64.00           C
ATOM   1258 O6    DG Z   2     -11.769   3.254 -22.267  1.00 62.54           O
ATOM   1259 N1    DG Z   2     -10.321   4.959 -21.832  1.00 65.49           N
ATOM   1260 C2    DG Z   2     -10.026   6.229 -21.376  1.00 64.95           C
ATOM   1261 N2    DG Z   2      -8.741   6.599 -21.467  1.00 64.81           N
ATOM   1262 N3    DG Z   2     -10.928   7.061 -20.894  1.00 64.14           N
ATOM   1263 C4    DG Z   2     -12.166   6.547 -20.878  1.00 65.04           C
ATOM   1264  P    DC Z   3     -10.722  11.428 -17.291  1.00 66.68           P
ATOM   1265 OP1   DC Z   3     -11.677  11.365 -16.161  1.00 62.12           O
ATOM   1266 OP2   DC Z   3      -9.972  12.654 -17.560  1.00 62.28           O
ATOM   1267 O5'   DC Z   3      -9.652  10.253 -17.096  1.00 66.31           O
ATOM   1268 C5'   DC Z   3      -8.794  10.271 -15.957  1.00 68.22           C
ATOM   1269 C4'   DC Z   3      -7.751   9.190 -16.064  1.00 68.87           C
ATOM   1270 O4'   DC Z   3      -8.381   7.894 -15.995  1.00 68.45           O
ATOM   1271 C3'   DC Z   3      -6.938   9.202 -17.360  1.00 69.43           C
ATOM   1272 O3'   DC Z   3      -5.576   8.871 -17.073  1.00 67.18           O
ATOM   1273 C2'   DC Z   3      -7.578   8.080 -18.173  1.00 66.22           C
ATOM   1274 C1'   DC Z   3      -7.926   7.102 -17.056  1.00 66.83           C
ATOM   1275 N1    DC Z   3      -8.981   6.129 -17.417  1.00 68.86           N
ATOM   1276 C2    DC Z   3      -8.612   4.908 -17.974  1.00 67.79           C
ATOM   1277 O2    DC Z   3      -7.410   4.654 -18.142  1.00 66.63           O
ATOM   1278 N3    DC Z   3      -9.568   4.026 -18.326  1.00 66.89           N
ATOM   1279 C4    DC Z   3     -10.855   4.324 -18.127  1.00 66.23           C
ATOM   1280 N4    DC Z   3     -11.769   3.430 -18.485  1.00 66.79           N
ATOM   1281 C5    DC Z   3     -11.263   5.562 -17.560  1.00 67.39           C
ATOM   1282 C6    DC Z   3     -10.296   6.434 -17.223  1.00 66.85           C
ATOM   1283  P    DG Z   4      -4.463  10.020 -16.903  1.00 63.41           P
ATOM   1284 OP1   DG Z   4      -4.770  11.193 -17.757  1.00 62.02           O
ATOM   1285 OP2   DG Z   4      -3.156   9.343 -17.027  1.00 65.09           O
ATOM   1286 O5'   DG Z   4      -4.632  10.458 -15.382  1.00 64.69           O
ATOM   1287 C5'   DG Z   4      -4.405   9.519 -14.314  1.00 65.05           C
ATOM   1288 C4'   DG Z   4      -4.763  10.163 -13.001  1.00 65.60           C
ATOM   1289 O4'   DG Z   4      -6.150  10.520 -13.001  1.00 63.96           O
ATOM   1290 C3'   DG Z   4      -4.561   9.243 -11.790  1.00 63.31           C
ATOM   1291 O3'   DG Z   4      -3.328   9.593 -11.169  1.00 60.73           O
ATOM   1292 C2'   DG Z   4      -5.751   9.546 -10.872  1.00 61.19           C
ATOM   1293 C1'   DG Z   4      -6.773  10.215 -11.764  1.00 61.54           C
ATOM   1294 N9    DG Z   4      -7.965   9.440 -12.091  1.00 62.48           N
ATOM   1295 C8    DG Z   4      -9.259   9.831 -11.888  1.00 59.49           C
ATOM   1296 N7    DG Z   4     -10.139   8.964 -12.299  1.00 64.80           N
ATOM   1297 C5    DG Z   4      -9.378   7.930 -12.814  1.00 67.95           C
ATOM   1298 C6    DG Z   4      -9.775   6.709 -13.408  1.00 66.25           C
ATOM   1299 O6    DG Z   4     -10.932   6.288 -13.604  1.00 65.86           O
ATOM   1300 N1    DG Z   4      -8.682   5.933 -13.796  1.00 68.79           N
ATOM   1301 C2    DG Z   4      -7.382   6.290 -13.636  1.00 67.46           C
ATOM   1302 N2    DG Z   4      -6.465   5.413 -14.075  1.00 65.84           N
ATOM   1303 N3    DG Z   4      -6.994   7.436 -13.085  1.00 64.66           N
ATOM   1304 C4    DG Z   4      -8.030   8.200 -12.698  1.00 64.00           C
ATOM   1305  P    DC Z   5      -2.277   8.691 -10.531  1.00 63.95           P
ATOM   1306 OP1   DC Z   5      -1.986   9.392  -9.257  1.00 61.19           O
ATOM   1307 OP2   DC Z   5      -1.204   8.394 -11.462  1.00 62.70           O
ATOM   1308 O5'   DC Z   5      -3.010   7.305 -10.188  1.00 64.85           O
ATOM   1309 C5'   DC Z   5      -2.322   6.351  -9.373  1.00 67.45           C
ATOM   1310 C4'   DC Z   5      -2.768   4.942  -9.693  1.00 65.25           C
ATOM   1311 O4'   DC Z   5      -4.161   4.780  -9.343  1.00 66.08           O
ATOM   1312 C3'   DC Z   5      -2.641   4.533 -11.161  1.00 65.34           C
ATOM   1313 O3'   DC Z   5      -2.210   3.173 -11.252  1.00 64.96           O
ATOM   1314 C2'   DC Z   5      -4.077   4.641 -11.667  1.00 64.46           C
ATOM   1315 C1'   DC Z   5      -4.833   4.190 -10.420  1.00 65.12           C
ATOM   1316 N1    DC Z   5      -6.247   4.622 -10.389  1.00 65.28           N
ATOM   1317 C2    DC Z   5      -7.226   3.744 -10.835  1.00 65.39           C
ATOM   1318 O2    DC Z   5      -6.895   2.631 -11.250  1.00 66.54           O
ATOM   1319 N3    DC Z   5      -8.524   4.134 -10.817  1.00 67.16           N
ATOM   1320 C4    DC Z   5      -8.840   5.347 -10.367  1.00 66.53           C
ATOM   1321 N4    DC Z   5     -10.124   5.697 -10.359  1.00 67.76           N
ATOM   1322 C5    DC Z   5      -7.849   6.261  -9.904  1.00 67.59           C
ATOM   1323 C6    DC Z   5      -6.580   5.862  -9.928  1.00 67.39           C
ATOM   1324  P    DG Z   6      -0.653   2.782 -11.455  1.00 68.41           P
ATOM   1325 OP1   DG Z   6       0.057   3.851 -12.207  1.00 69.17           O
ATOM   1326 OP2   DG Z   6      -0.647   1.403 -11.965  1.00 72.39           O
ATOM   1327 O5'   DG Z   6      -0.088   2.749  -9.962  1.00 68.01           O
ATOM   1328 C5'   DG Z   6      -0.599   1.819  -9.015  1.00 66.46           C
ATOM   1329 C4'   DG Z   6      -0.085   2.151  -7.629  1.00 65.23           C
ATOM   1330 O4'   DG Z   6      -0.459   3.488  -7.301  1.00 63.36           O
ATOM   1331 C3'   DG Z   6      -0.677   1.272  -6.524  1.00 62.64           C
ATOM   1332 O3'   DG Z   6       0.223   0.194  -6.271  1.00 61.33           O
ATOM   1333 C2'   DG Z   6      -0.777   2.219  -5.330  1.00 60.81           C
ATOM   1334 C1'   DG Z   6      -0.812   3.600  -5.934  1.00 60.47           C
ATOM   1335 N9    DG Z   6      -2.093   4.290  -5.892  1.00 63.06           N
ATOM   1336 C8    DG Z   6      -2.316   5.547  -5.377  1.00 59.86           C
ATOM   1337 N7    DG Z   6      -3.544   5.940  -5.486  1.00 66.72           N
ATOM   1338 C5    DG Z   6      -4.193   4.884  -6.104  1.00 69.73           C
ATOM   1339 C6    DG Z   6      -5.549   4.731  -6.489  1.00 68.08           C
ATOM   1340 O6    DG Z   6      -6.469   5.538  -6.342  1.00 68.46           O
ATOM   1341 N1    DG Z   6      -5.782   3.502  -7.097  1.00 71.50           N
ATOM   1342 C2    DG Z   6      -4.833   2.542  -7.307  1.00 70.48           C
ATOM   1343 N2    DG Z   6      -5.247   1.422  -7.906  1.00 68.62           N
ATOM   1344 N3    DG Z   6      -3.556   2.674  -6.956  1.00 67.55           N
ATOM   1345 C4    DG Z   6      -3.308   3.855  -6.366  1.00 66.19           C
ATOM   1346  P    DC Z   7      -0.192  -1.331  -6.410  1.00 67.35           P
ATOM   1347 OP1   DC Z   7       0.893  -2.128  -5.791  1.00 65.08           O
ATOM   1348 OP2   DC Z   7      -0.575  -1.568  -7.803  1.00 65.98           O
ATOM   1349 O5'   DC Z   7      -1.508  -1.452  -5.500  1.00 67.69           O
ATOM   1350 C5'   DC Z   7      -1.908  -2.727  -4.993  1.00 69.66           C
ATOM   1351 C4'   DC Z   7      -3.408  -2.852  -4.964  1.00 67.65           C
ATOM   1352 O4'   DC Z   7      -3.979  -1.818  -4.130  1.00 67.69           O
ATOM   1353 C3'   DC Z   7      -4.121  -2.736  -6.322  1.00 66.10           C
ATOM   1354 O3'   DC Z   7      -5.205  -3.663  -6.382  1.00 66.43           O
ATOM   1355 C2'   DC Z   7      -4.671  -1.307  -6.276  1.00 65.99           C
ATOM   1356 C1'   DC Z   7      -5.047  -1.222  -4.812  1.00 67.11           C
ATOM   1357 N1    DC Z   7      -5.240   0.156  -4.320  1.00 67.71           N
ATOM   1358 C2    DC Z   7      -6.515   0.712  -4.398  1.00 67.42           C
ATOM   1359 O2    DC Z   7      -7.442   0.052  -4.873  1.00 68.45           O
ATOM   1360 N3    DC Z   7      -6.717   1.974  -3.959  1.00 69.24           N
ATOM   1361 C4    DC Z   7      -5.692   2.672  -3.456  1.00 68.69           C
ATOM   1362 N4    DC Z   7      -5.923   3.914  -3.038  1.00 70.06           N
ATOM   1363 C5    DC Z   7      -4.380   2.114  -3.373  1.00 70.31           C
ATOM   1364 C6    DC Z   7      -4.205   0.867  -3.805  1.00 69.65           C
ATOM   1365  P    DG Z   8      -5.195  -5.006  -7.265  1.00 70.15           P
ATOM   1366 OP1   DG Z   8      -4.237  -4.879  -8.388  1.00 71.06           O
ATOM   1367 OP2   DG Z   8      -6.608  -5.312  -7.529  1.00 74.21           O
ATOM   1368 O5'   DG Z   8      -4.634  -6.104  -6.259  1.00 70.01           O
ATOM   1369 C5'   DG Z   8      -5.406  -6.475  -5.107  1.00 68.92           C
ATOM   1370 C4'   DG Z   8      -4.566  -7.325  -4.184  1.00 67.81           C
ATOM   1371 O4'   DG Z   8      -3.374  -6.616  -3.840  1.00 65.39           O
ATOM   1372 C3'   DG Z   8      -5.254  -7.666  -2.871  1.00 65.04           C
ATOM   1373 O3'   DG Z   8      -5.820  -8.965  -2.984  1.00 62.94           O
ATOM   1374 C2'   DG Z   8      -4.130  -7.628  -1.835  1.00 62.99           C
ATOM   1375 C1'   DG Z   8      -3.050  -6.785  -2.474  1.00 63.26           C
ATOM   1376 N9    DG Z   8      -2.852  -5.449  -1.932  1.00 65.45           N
ATOM   1377 C8    DG Z   8      -1.660  -4.930  -1.471  1.00 62.58           C
ATOM   1378 N7    DG Z   8      -1.757  -3.705  -1.081  1.00 68.92           N
ATOM   1379 C5    DG Z   8      -3.082  -3.377  -1.290  1.00 71.58           C
ATOM   1380 C6    DG Z   8      -3.777  -2.155  -1.045  1.00 70.17           C
ATOM   1381 O6    DG Z   8      -3.329  -1.100  -0.598  1.00 70.93           O
ATOM   1382 N1    DG Z   8      -5.125  -2.243  -1.398  1.00 73.72           N
ATOM   1383 C2    DG Z   8      -5.716  -3.364  -1.913  1.00 72.63           C
ATOM   1384 N2    DG Z   8      -7.025  -3.267  -2.193  1.00 70.58           N
ATOM   1385 N3    DG Z   8      -5.080  -4.498  -2.144  1.00 69.13           N
ATOM   1386 C4    DG Z   8      -3.778  -4.440  -1.815  1.00 67.71           C
ATOM   1387  P    DC Z   9      -7.359  -9.250  -2.643  1.00 69.71           P
ATOM   1388 OP1   DC Z   9      -7.534 -10.717  -2.592  1.00 67.27           O
ATOM   1389 OP2   DC Z   9      -8.210  -8.451  -3.549  1.00 68.31           O
ATOM   1390 O5'   DC Z   9      -7.517  -8.656  -1.164  1.00 70.97           O
ATOM   1391 C5'   DC Z   9      -8.546  -9.138  -0.309  1.00 73.47           C
ATOM   1392 C4'   DC Z   9      -9.246  -7.989   0.383  1.00 70.88           C
ATOM   1393 O4'   DC Z   9      -8.319  -7.255   1.200  1.00 71.81           O
ATOM   1394 C3'   DC Z   9      -9.901  -6.958  -0.548  1.00 70.51           C
ATOM   1395 O3'   DC Z   9     -11.140  -6.522   0.006  1.00 70.51           O
ATOM   1396 C2'   DC Z   9      -8.887  -5.805  -0.524  1.00 69.87           C
ATOM   1397 C1'   DC Z   9      -8.434  -5.886   0.920  1.00 69.74           C
ATOM   1398 N1    DC Z   9      -7.138  -5.234   1.178  1.00 69.67           N
ATOM   1399 C2    DC Z   9      -7.113  -3.885   1.524  1.00 69.97           C
ATOM   1400 O2    DC Z   9      -8.183  -3.265   1.610  1.00 70.69           O
ATOM   1401 N3    DC Z   9      -5.934  -3.283   1.747  1.00 70.58           N
ATOM   1402 C4    DC Z   9      -4.799  -3.981   1.651  1.00 70.52           C
ATOM   1403 N4    DC Z   9      -3.648  -3.345   1.879  1.00 71.87           N
ATOM   1404 C5    DC Z   9      -4.803  -5.352   1.293  1.00 71.21           C
ATOM   1405 C6    DC Z   9      -5.974  -5.938   1.077  1.00 71.33           C
ATOM   1406  P    DG Z  10     -12.551  -7.186  -0.432  1.00 70.37           P
ATOM   1407 OP1   DG Z  10     -12.512  -7.649  -1.840  1.00 70.82           O
ATOM   1408 OP2   DG Z  10     -13.589  -6.220  -0.005  1.00 73.86           O
ATOM   1409 O5'   DG Z  10     -12.658  -8.467   0.525  1.00 70.28           O
ATOM   1410 C5'   DG Z  10     -12.739  -8.314   1.936  1.00 70.06           C
ATOM   1411 C4'   DG Z  10     -12.662  -9.663   2.611  1.00 70.04           C
ATOM   1412 O4'   DG Z  10     -11.443 -10.309   2.227  1.00 67.81           O
ATOM   1413 C3'   DG Z  10     -12.647  -9.588   4.138  1.00 67.24           C
ATOM   1414 O3'   DG Z  10     -13.971  -9.798   4.624  1.00 64.78           O
ATOM   1415 C2'   DG Z  10     -11.718 -10.732   4.546  1.00 64.94           C
ATOM   1416 C1'   DG Z  10     -10.892 -11.023   3.316  1.00 65.61           C
ATOM   1417 N9    DG Z  10      -9.491 -10.649   3.386  1.00 66.99           N
ATOM   1418 C8    DG Z  10      -8.424 -11.470   3.139  1.00 65.15           C
ATOM   1419 N7    DG Z  10      -7.270 -10.885   3.242  1.00 69.66           N
ATOM   1420 C5    DG Z  10      -7.590  -9.576   3.585  1.00 71.47           C
ATOM   1421 C6    DG Z  10      -6.753  -8.469   3.827  1.00 70.66           C
ATOM   1422 O6    DG Z  10      -5.518  -8.420   3.786  1.00 71.38           O
ATOM   1423 N1    DG Z  10      -7.481  -7.319   4.145  1.00 73.36           N
ATOM   1424 C2    DG Z  10      -8.839  -7.261   4.219  1.00 72.35           C
ATOM   1425 N2    DG Z  10      -9.371  -6.075   4.539  1.00 70.51           N
ATOM   1426 N3    DG Z  10      -9.644  -8.297   3.989  1.00 68.41           N
ATOM   1427 C4    DG Z  10      -8.958  -9.412   3.674  1.00 67.89           C
ATOM   1428  P    DC Z  11     -14.774  -8.742   5.519  1.00 66.53           P
ATOM   1429 OP1   DC Z  11     -15.895  -9.492   6.135  1.00 63.90           O
ATOM   1430 OP2   DC Z  11     -15.053  -7.527   4.743  1.00 66.02           O
ATOM   1431 O5'   DC Z  11     -13.711  -8.358   6.656  1.00 67.87           O
ATOM   1432 C5'   DC Z  11     -14.177  -7.860   7.905  1.00 70.68           C
ATOM   1433 C4'   DC Z  11     -13.204  -6.844   8.463  1.00 67.98           C
ATOM   1434 O4'   DC Z  11     -11.932  -7.466   8.736  1.00 67.61           O
ATOM   1435 C3'   DC Z  11     -12.906  -5.644   7.550  1.00 66.62           C
ATOM   1436 O3'   DC Z  11     -12.807  -4.461   8.330  1.00 66.80           O
ATOM   1437 C2'   DC Z  11     -11.528  -6.002   6.983  1.00 65.63           C
ATOM   1438 C1'   DC Z  11     -10.915  -6.665   8.205  1.00 66.81           C
ATOM   1439 N1    DC Z  11      -9.743  -7.514   7.894  1.00 66.37           N
ATOM   1440 C2    DC Z  11      -8.474  -6.954   7.971  1.00 66.51           C
ATOM   1441 O2    DC Z  11      -8.356  -5.774   8.296  1.00 67.59           O
ATOM   1442 N3    DC Z  11      -7.397  -7.714   7.677  1.00 67.65           N
ATOM   1443 C4    DC Z  11      -7.565  -8.993   7.322  1.00 67.19           C
ATOM   1444 N4    DC Z  11      -6.484  -9.711   7.042  1.00 68.68           N
ATOM   1445 C5    DC Z  11      -8.861  -9.579   7.237  1.00 68.35           C
ATOM   1446 C6    DC Z  11      -9.914  -8.816   7.531  1.00 68.27           C
ATOM   1447  P    DG Z  12     -14.042  -3.430   8.493  1.00 67.00           P
ATOM   1448 OP1   DG Z  12     -14.853  -3.423   7.247  1.00 66.78           O
ATOM   1449 OP2   DG Z  12     -13.459  -2.168   9.011  1.00 70.39           O
ATOM   1450 O5'   DG Z  12     -14.927  -4.068   9.657  1.00 67.77           O
ATOM   1451 C5'   DG Z  12     -14.423  -4.149  10.982  1.00 67.90           C
ATOM   1452 C4'   DG Z  12     -15.351  -5.001  11.823  1.00 68.54           C
ATOM   1453 O4'   DG Z  12     -15.450  -6.298  11.240  1.00 65.54           O
ATOM   1454 C3'   DG Z  12     -14.856  -5.204  13.251  1.00 65.20           C
ATOM   1455 O3'   DG Z  12     -15.523  -4.281  14.107  1.00 62.51           O
ATOM   1456 C2'   DG Z  12     -15.252  -6.649  13.573  1.00 62.90           C
ATOM   1457 C1'   DG Z  12     -15.488  -7.300  12.234  1.00 63.88           C
ATOM   1458 N9    DG Z  12     -14.515  -8.305  11.824  1.00 65.31           N
ATOM   1459 C8    DG Z  12     -14.799  -9.584  11.440  1.00 62.77           C
ATOM   1460 N7    DG Z  12     -13.757 -10.267  11.091  1.00 67.26           N
ATOM   1461 C5    DG Z  12     -12.707  -9.387  11.269  1.00 69.81           C
ATOM   1462 C6    DG Z  12     -11.316  -9.573  11.052  1.00 68.78           C
ATOM   1463 O6    DG Z  12     -10.729 -10.593  10.647  1.00 69.08           O
ATOM   1464 N1    DG Z  12     -10.593  -8.424  11.356  1.00 71.66           N
ATOM   1465 C2    DG Z  12     -11.131  -7.254  11.802  1.00 70.21           C
ATOM   1466 N2    DG Z  12     -10.274  -6.250  12.040  1.00 68.35           N
ATOM   1467 N3    DG Z  12     -12.420  -7.069  12.009  1.00 66.37           N
ATOM   1468 C4    DG Z  12     -13.150  -8.170  11.718  1.00 65.66           C
ATOM   1469  P    DC Z  13     -14.809  -3.257  15.054  1.00 67.84           P
ATOM   1470 OP1   DC Z  13     -15.817  -2.764  16.022  1.00 65.05           O
ATOM   1471 OP2   DC Z  13     -14.061  -2.311  14.225  1.00 66.10           O
ATOM   1472 O5'   DC Z  13     -13.747  -4.162  15.843  1.00 67.86           O
ATOM   1473 C5'   DC Z  13     -13.205  -3.687  17.070  1.00 69.15           C
ATOM   1474 C4'   DC Z  13     -11.732  -4.029  17.174  1.00 67.76           C
ATOM   1475 O4'   DC Z  13     -11.561  -5.464  17.123  1.00 67.40           O
ATOM   1476 C3'   DC Z  13     -10.844  -3.453  16.066  1.00 67.21           C
ATOM   1477 O3'   DC Z  13      -9.602  -3.040  16.622  1.00 65.82           O
ATOM   1478 C2'   DC Z  13     -10.627  -4.660  15.153  1.00 65.28           C
ATOM   1479 C1'   DC Z  13     -10.568  -5.769  16.188  1.00 66.44           C
ATOM   1480 N1    DC Z  13     -10.821  -7.112  15.635  1.00 67.65           N
ATOM   1481 C2    DC Z  13      -9.745  -7.889  15.206  1.00 67.40           C
ATOM   1482 O2    DC Z  13      -8.598  -7.420  15.301  1.00 68.17           O
ATOM   1483 N3    DC Z  13      -9.970  -9.106  14.687  1.00 68.68           N
ATOM   1484 C4    DC Z  13     -11.221  -9.562  14.604  1.00 68.47           C
ATOM   1485 N4    DC Z  13     -11.403 -10.772  14.089  1.00 69.62           N
ATOM   1486 C5    DC Z  13     -12.337  -8.802  15.031  1.00 69.75           C
ATOM   1487 C6    DC Z  13     -12.099  -7.591  15.543  1.00 69.16           C
ATOM   1488  P    DG Z  14      -9.330  -1.492  17.000  1.00 64.02           P
ATOM   1489 OP1   DG Z  14      -9.888  -0.618  15.934  1.00 63.54           O
ATOM   1490 OP2   DG Z  14      -7.889  -1.406  17.339  1.00 66.47           O
ATOM   1491 O5'   DG Z  14     -10.171  -1.255  18.332  1.00 64.29           O
ATOM   1492 C5'   DG Z  14      -9.810  -1.910  19.542  1.00 64.32           C
ATOM   1493 C4'   DG Z  14     -10.873  -1.644  20.583  1.00 64.51           C
ATOM   1494 O4'   DG Z  14     -12.124  -2.151  20.133  1.00 62.31           O
ATOM   1495 C3'   DG Z  14     -10.591  -2.327  21.921  1.00 61.90           C
ATOM   1496 O3'   DG Z  14     -10.067  -1.348  22.821  1.00 58.74           O
ATOM   1497 C2'   DG Z  14     -11.954  -2.837  22.394  1.00 59.94           C
ATOM   1498 C1'   DG Z  14     -12.844  -2.782  21.175  1.00 60.69           C
ATOM   1499 N9    DG Z  14     -13.283  -4.062  20.631  1.00 61.69           N
ATOM   1500 C8    DG Z  14     -14.576  -4.428  20.403  1.00 59.00           C
ATOM   1501 N7    DG Z  14     -14.694  -5.608  19.880  1.00 64.20           N
ATOM   1502 C5    DG Z  14     -13.389  -6.066  19.758  1.00 67.44           C
ATOM   1503 C6    DG Z  14     -12.886  -7.292  19.255  1.00 65.79           C
ATOM   1504 O6    DG Z  14     -13.527  -8.244  18.795  1.00 65.34           O
ATOM   1505 N1    DG Z  14     -11.490  -7.351  19.312  1.00 68.25           N
ATOM   1506 C2    DG Z  14     -10.698  -6.350  19.789  1.00 66.67           C
ATOM   1507 N2    DG Z  14      -9.375  -6.587  19.763  1.00 65.11           N
ATOM   1508 N3    DG Z  14     -11.152  -5.203  20.259  1.00 63.84           N
ATOM   1509 C4    DG Z  14     -12.497  -5.119  20.212  1.00 63.56           C
ATOM   1510  P    DC Z  15      -8.968  -1.548  23.877  1.00 66.57           P
ATOM   1511 OP1   DC Z  15      -9.312  -0.701  25.057  1.00 63.68           O
ATOM   1512 OP2   DC Z  15      -7.678  -1.379  23.213  1.00 64.42           O
ATOM   1513 O5'   DC Z  15      -9.093  -3.080  24.316  1.00 65.53           O
ATOM   1514 C5'   DC Z  15      -8.347  -3.534  25.443  1.00 66.01           C
ATOM   1515 C4'   DC Z  15      -7.790  -4.918  25.201  1.00 65.96           C
ATOM   1516 O4'   DC Z  15      -8.867  -5.878  25.126  1.00 64.22           O
ATOM   1517 C3'   DC Z  15      -6.980  -5.074  23.908  1.00 64.74           C
ATOM   1518 O3'   DC Z  15      -5.856  -5.914  24.147  1.00 61.85           O
ATOM   1519 C2'   DC Z  15      -7.970  -5.780  22.972  1.00 61.07           C
ATOM   1520 C1'   DC Z  15      -8.710  -6.665  23.976  1.00 62.43           C
ATOM   1521 N1    DC Z  15     -10.041  -7.103  23.519  1.00 64.75           N
ATOM   1522 C2    DC Z  15     -10.162  -8.326  22.848  1.00 64.35           C
ATOM   1523 O2    DC Z  15      -9.142  -9.005  22.659  1.00 65.33           O
ATOM   1524 N3    DC Z  15     -11.371  -8.727  22.414  1.00 66.07           N
ATOM   1525 C4    DC Z  15     -12.437  -7.960  22.644  1.00 65.84           C
ATOM   1526 N4    DC Z  15     -13.611  -8.398  22.204  1.00 66.37           N
ATOM   1527 C5    DC Z  15     -12.347  -6.719  23.316  1.00 66.87           C
ATOM   1528 C6    DC Z  15     -11.137  -6.332  23.734  1.00 66.48           C
ATOM   1529  P    DG Z  16      -4.409  -5.223  24.518  1.00 61.06           P
ATOM   1530 OP1   DG Z  16      -4.204  -4.061  23.612  1.00 59.81           O
ATOM   1531 OP2   DG Z  16      -3.391  -6.301  24.559  1.00 62.71           O
ATOM   1532 O5'   DG Z  16      -4.614  -4.679  26.005  1.00 60.34           O
ATOM   1533 C5'   DG Z  16      -4.569  -5.547  27.132  1.00 62.21           C
ATOM   1534 C4'   DG Z  16      -4.751  -4.750  28.397  1.00 63.61           C
ATOM   1535 O4'   DG Z  16      -6.042  -4.138  28.399  1.00 61.46           O
ATOM   1536 C3'   DG Z  16      -4.656  -5.567  29.678  1.00 62.66           C
ATOM   1537 O3'   DG Z  16      -4.090  -4.810  30.730  1.00 57.97           O
ATOM   1538 C2'   DG Z  16      -6.123  -5.843  29.995  1.00 58.52           C
ATOM   1539 C1'   DG Z  16      -6.806  -4.603  29.502  1.00 58.68           C
ATOM   1540 N9    DG Z  16      -8.174  -4.784  29.039  1.00 59.15           N
ATOM   1541 C8    DG Z  16      -9.212  -3.916  29.186  1.00 56.25           C
ATOM   1542 N7    DG Z  16     -10.323  -4.341  28.650  1.00 60.43           N
ATOM   1543 C5    DG Z  16      -9.996  -5.568  28.109  1.00 63.68           C
ATOM   1544 C6    DG Z  16     -10.795  -6.498  27.402  1.00 61.64           C
ATOM   1545 O6    DG Z  16     -11.997  -6.402  27.113  1.00 59.82           O
ATOM   1546 N1    DG Z  16     -10.074  -7.624  27.022  1.00 62.83           N
ATOM   1547 C2    DG Z  16      -8.745  -7.824  27.296  1.00 61.51           C
ATOM   1548 N2    DG Z  16      -8.228  -8.975  26.853  1.00 60.89           N
ATOM   1549 N3    DG Z  16      -7.991  -6.965  27.948  1.00 61.44           N
ATOM   1550 C4    DG Z  16      -8.670  -5.863  28.322  1.00 62.04           C
ENDMDL                                                                          
END                                                                             
