# Supplementary material for: Control of Gene Expression by Proteins That Bind Many Alternative Nucleic Acid Structures Through the Same Domain
Source: Int J Mol Sci. 2025 Dec 26;27(1):272. doi: 10.3390/ijms27010272 (PMC12785367; doi:10.3390/ijms27010272)
Supplement: Supplementary file 1 [file ijms-27-00272-s001.zip › Figure-3C-ETS1-334-415x1-rtel21x1-Kx3-S528133945-model-1.pdb]

TITLE fold_ets1_334_426x1_rtel21x1_hemex1_kx3_s528133945_model_1.cif            
MODEL 1                                                                         
ATOM      1  N   PRO A   1       4.330 -16.254   3.331  1.00 77.82           N
ATOM      2 CA   PRO A   1       4.233 -15.004   2.558  1.00 83.06           C
ATOM      3  C   PRO A   1       3.880 -13.816   3.449  1.00 85.97           C
ATOM      4  O   PRO A   1       2.725 -13.628   3.816  1.00 83.09           O
ATOM      5 CB   PRO A   1       3.125 -15.296   1.543  1.00 77.08           C
ATOM      6 CG   PRO A   1       3.216 -16.781   1.374  1.00 74.47           C
ATOM      7 CD   PRO A   1       3.433 -17.269   2.789  1.00 77.13           C
ATOM      8  N   ILE A   2       4.871 -13.017   3.813  1.00 90.10           N
ATOM      9 CA   ILE A   2       4.637 -11.864   4.671  1.00 92.99           C
ATOM     10  C   ILE A   2       3.835 -10.784   3.954  1.00 93.85           C
ATOM     11  O   ILE A   2       4.021 -10.535   2.764  1.00 92.67           O
ATOM     12 CB   ILE A   2       5.971 -11.263   5.164  1.00 92.43           C
ATOM     13 CG1  ILE A   2       5.695 -10.196   6.223  1.00 90.54           C
ATOM     14 CG2  ILE A   2       6.747 -10.668   3.984  1.00 88.71           C
ATOM     15 CD1  ILE A   2       6.932  -9.685   6.917  1.00 85.51           C
ATOM     16  N   GLN A   3       2.901 -10.161   4.703  1.00 94.19           N
ATOM     17 CA   GLN A   3       2.064  -9.115   4.140  1.00 94.21           C
ATOM     18  C   GLN A   3       2.616  -7.753   4.566  1.00 95.54           C
ATOM     19  O   GLN A   3       3.351  -7.652   5.549  1.00 95.61           O
ATOM     20 CB   GLN A   3       0.623  -9.283   4.618  1.00 92.38           C
ATOM     21 CG   GLN A   3       0.030 -10.640   4.272  1.00 87.51           C
ATOM     22 CD   GLN A   3      -1.467 -10.706   4.516  1.00 84.91           C
ATOM     23 OE1  GLN A   3      -1.936 -10.406   5.608  1.00 78.51           O
ATOM     24 NE2  GLN A   3      -2.208 -11.107   3.497  1.00 75.10           N
ATOM     25  N   LEU A   4       2.257  -6.718   3.824  1.00 96.20           N
ATOM     26 CA   LEU A   4       2.766  -5.381   4.091  1.00 96.78           C
ATOM     27  C   LEU A   4       2.593  -4.904   5.533  1.00 97.22           C
ATOM     28  O   LEU A   4       3.541  -4.417   6.143  1.00 97.38           O
ATOM     29 CB   LEU A   4       2.115  -4.367   3.135  1.00 96.83           C
ATOM     30 CG   LEU A   4       2.552  -2.902   3.309  1.00 96.39           C
ATOM     31 CD1  LEU A   4       4.054  -2.783   3.146  1.00 95.90           C
ATOM     32 CD2  LEU A   4       1.838  -2.033   2.285  1.00 95.85           C
ATOM     33  N   TRP A   5       1.397  -5.054   6.089  1.00 97.35           N
ATOM     34 CA   TRP A   5       1.172  -4.594   7.455  1.00 97.22           C
ATOM     35  C   TRP A   5       2.059  -5.324   8.463  1.00 97.61           C
ATOM     36  O   TRP A   5       2.514  -4.736   9.442  1.00 97.85           O
ATOM     37 CB   TRP A   5      -0.298  -4.714   7.855  1.00 97.06           C
ATOM     38 CG   TRP A   5      -0.828  -6.106   8.031  1.00 96.64           C
ATOM     39 CD1  TRP A   5      -1.438  -6.874   7.084  1.00 95.36           C
ATOM     40 CD2  TRP A   5      -0.834  -6.877   9.242  1.00 96.13           C
ATOM     41 NE1  TRP A   5      -1.819  -8.087   7.622  1.00 94.87           N
ATOM     42 CE2  TRP A   5      -1.458  -8.111   8.948  1.00 95.59           C
ATOM     43 CE3  TRP A   5      -0.374  -6.645  10.544  1.00 95.09           C
ATOM     44 CZ2  TRP A   5      -1.630  -9.116   9.910  1.00 93.82           C
ATOM     45 CZ3  TRP A   5      -0.540  -7.652  11.497  1.00 93.82           C
ATOM     46 CH2  TRP A   5      -1.163  -8.864  11.176  1.00 93.52           C
ATOM     47  N   GLN A   6       2.320  -6.595   8.214  1.00 96.91           N
ATOM     48 CA   GLN A   6       3.172  -7.382   9.095  1.00 96.95           C
ATOM     49  C   GLN A   6       4.610  -6.897   8.982  1.00 97.61           C
ATOM     50  O   GLN A   6       5.340  -6.828   9.977  1.00 97.71           O
ATOM     51 CB   GLN A   6       3.104  -8.864   8.713  1.00 96.11           C
ATOM     52 CG   GLN A   6       1.724  -9.484   8.847  1.00 91.11           C
ATOM     53 CD   GLN A   6       1.682 -10.916   8.339  1.00 89.68           C
ATOM     54 OE1  GLN A   6       1.959 -11.175   7.172  1.00 82.50           O
ATOM     55 NE2  GLN A   6       1.346 -11.839   9.216  1.00 80.47           N
ATOM     56  N   PHE A   7       5.015  -6.562   7.768  1.00 97.76           N
ATOM     57 CA   PHE A   7       6.357  -6.058   7.526  1.00 98.09           C
ATOM     58  C   PHE A   7       6.569  -4.734   8.254  1.00 98.36           C
ATOM     59  O   PHE A   7       7.605  -4.519   8.880  1.00 98.38           O
ATOM     60 CB   PHE A   7       6.577  -5.861   6.028  1.00 98.12           C
ATOM     61 CG   PHE A   7       7.930  -5.315   5.681  1.00 98.20           C
ATOM     62 CD1  PHE A   7       9.078  -6.087   5.836  1.00 97.89           C
ATOM     63 CD2  PHE A   7       8.073  -4.016   5.209  1.00 97.90           C
ATOM     64 CE1  PHE A   7      10.330  -5.586   5.523  1.00 97.81           C
ATOM     65 CE2  PHE A   7       9.321  -3.497   4.899  1.00 97.73           C
ATOM     66 CZ   PHE A   7      10.456  -4.282   5.055  1.00 97.99           C
ATOM     67  N   LEU A   8       5.594  -3.838   8.178  1.00 98.45           N
ATOM     68 CA   LEU A   8       5.701  -2.545   8.841  1.00 98.67           C
ATOM     69  C   LEU A   8       5.809  -2.725  10.351  1.00 98.67           C
ATOM     70  O   LEU A   8       6.557  -2.008  11.019  1.00 98.62           O
ATOM     71 CB   LEU A   8       4.484  -1.675   8.496  1.00 98.56           C
ATOM     72 CG   LEU A   8       4.377  -1.281   7.013  1.00 98.08           C
ATOM     73 CD1  LEU A   8       3.107  -0.462   6.790  1.00 97.16           C
ATOM     74 CD2  LEU A   8       5.604  -0.486   6.598  1.00 96.84           C
ATOM     75  N   LEU A   9       5.071  -3.681  10.883  1.00 98.46           N
ATOM     76 CA   LEU A   9       5.094  -3.958  12.310  1.00 98.39           C
ATOM     77  C   LEU A   9       6.481  -4.463  12.706  1.00 98.47           C
ATOM     78  O   LEU A   9       6.994  -4.146  13.776  1.00 97.95           O
ATOM     79 CB   LEU A   9       4.027  -5.008  12.642  1.00 97.75           C
ATOM     80 CG   LEU A   9       3.189  -4.845  13.909  1.00 92.00           C
ATOM     81 CD1  LEU A   9       2.752  -3.409  14.084  1.00 90.75           C
ATOM     82 CD2  LEU A   9       1.983  -5.770  13.793  1.00 90.83           C
ATOM     83  N   GLU A  10       7.076  -5.238  11.823  1.00 98.33           N
ATOM     84 CA   GLU A  10       8.407  -5.774  12.059  1.00 98.21           C
ATOM     85  C   GLU A  10       9.422  -4.635  12.153  1.00 98.44           C
ATOM     86  O   GLU A  10      10.266  -4.609  13.048  1.00 98.13           O
ATOM     87 CB   GLU A  10       8.783  -6.729  10.916  1.00 97.55           C
ATOM     88 CG   GLU A  10      10.142  -7.388  11.041  1.00 91.86           C
ATOM     89 CD   GLU A  10      10.416  -8.333   9.880  1.00 91.26           C
ATOM     90 OE1  GLU A  10       9.658  -9.313   9.708  1.00 87.35           O
ATOM     91 OE2  GLU A  10      11.390  -8.089   9.136  1.00 87.34           O
ATOM     92  N   LEU A  11       9.331  -3.683  11.242  1.00 98.77           N
ATOM     93 CA   LEU A  11      10.241  -2.535  11.251  1.00 98.71           C
ATOM     94  C   LEU A  11      10.001  -1.657  12.478  1.00 98.79           C
ATOM     95  O   LEU A  11      10.948  -1.157  13.087  1.00 98.49           O
ATOM     96 CB   LEU A  11      10.049  -1.691   9.988  1.00 98.76           C
ATOM     97 CG   LEU A  11      10.355  -2.353   8.636  1.00 98.47           C
ATOM     98 CD1  LEU A  11      10.129  -1.330   7.525  1.00 97.81           C
ATOM     99 CD2  LEU A  11      11.779  -2.870   8.612  1.00 97.62           C
ATOM    100  N   LEU A  12       8.741  -1.471  12.840  1.00 98.67           N
ATOM    101 CA   LEU A  12       8.385  -0.631  13.975  1.00 98.50           C
ATOM    102  C   LEU A  12       8.846  -1.183  15.321  1.00 98.30           C
ATOM    103  O   LEU A  12       8.953  -0.436  16.293  1.00 97.56           O
ATOM    104 CB   LEU A  12       6.877  -0.398  13.989  1.00 98.53           C
ATOM    105 CG   LEU A  12       6.403   0.606  12.932  1.00 98.40           C
ATOM    106 CD1  LEU A  12       4.893   0.524  12.733  1.00 97.83           C
ATOM    107 CD2  LEU A  12       6.804   2.013  13.359  1.00 97.75           C
ATOM    108  N   THR A  13       9.121  -2.476  15.375  1.00 98.02           N
ATOM    109 CA   THR A  13       9.584  -3.082  16.615  1.00 97.40           C
ATOM    110  C   THR A  13      11.096  -3.298  16.584  1.00 97.44           C
ATOM    111  O   THR A  13      11.657  -3.913  17.492  1.00 95.32           O
ATOM    112 CB   THR A  13       8.886  -4.437  16.877  1.00 96.06           C
ATOM    113 OG1  THR A  13       9.076  -5.312  15.759  1.00 87.78           O
ATOM    114 CG2  THR A  13       7.395  -4.224  17.105  1.00 84.64           C
ATOM    115  N   ASP A  14      11.738  -2.775  15.559  1.00 97.83           N
ATOM    116 CA   ASP A  14      13.183  -2.888  15.409  1.00 97.64           C
ATOM    117  C   ASP A  14      13.807  -1.511  15.661  1.00 97.50           C
ATOM    118  O   ASP A  14      13.661  -0.604  14.846  1.00 96.12           O
ATOM    119 CB   ASP A  14      13.525  -3.368  13.997  1.00 96.98           C
ATOM    120 CG   ASP A  14      14.999  -3.663  13.812  1.00 96.04           C
ATOM    121 OD1  ASP A  14      15.833  -3.097  14.550  1.00 93.38           O
ATOM    122 OD2  ASP A  14      15.335  -4.472  12.910  1.00 92.30           O
ATOM    123  N   LYS A  15      14.485  -1.369  16.790  1.00 95.73           N
ATOM    124 CA   LYS A  15      15.123  -0.116  17.168  1.00 94.95           C
ATOM    125  C   LYS A  15      16.048   0.467  16.098  1.00 95.87           C
ATOM    126  O   LYS A  15      16.161   1.672  15.967  1.00 93.65           O
ATOM    127 CB   LYS A  15      15.920  -0.275  18.475  1.00 92.58           C
ATOM    128 CG   LYS A  15      15.202  -1.012  19.585  1.00 83.12           C
ATOM    129 CD   LYS A  15      15.585  -2.488  19.621  1.00 76.12           C
ATOM    130 CE   LYS A  15      14.978  -3.292  18.475  1.00 67.66           C
ATOM    131 NZ   LYS A  15      15.471  -4.705  18.455  1.00 60.38           N
ATOM    132  N   SER A  16      16.721  -0.402  15.366  1.00 97.44           N
ATOM    133 CA   SER A  16      17.647   0.051  14.336  1.00 97.52           C
ATOM    134  C   SER A  16      16.953   0.695  13.135  1.00 98.01           C
ATOM    135  O   SER A  16      17.621   1.235  12.249  1.00 97.04           O
ATOM    136 CB   SER A  16      18.528  -1.111  13.860  1.00 96.66           C
ATOM    137 OG   SER A  16      17.774  -2.050  13.128  1.00 90.79           O
ATOM    138  N   CYS A  17      15.629   0.636  13.103  1.00 98.03           N
ATOM    139 CA   CYS A  17      14.869   1.198  11.991  1.00 98.37           C
ATOM    140  C   CYS A  17      14.210   2.536  12.305  1.00 98.40           C
ATOM    141  O   CYS A  17      13.534   3.116  11.450  1.00 97.85           O
ATOM    142 CB   CYS A  17      13.794   0.204  11.544  1.00 98.05           C
ATOM    143 SG   CYS A  17      14.431  -1.354  10.902  1.00 97.46           S
ATOM    144  N   GLN A  18      14.405   3.038  13.518  1.00 98.26           N
ATOM    145 CA   GLN A  18      13.779   4.281  13.936  1.00 98.02           C
ATOM    146  C   GLN A  18      14.102   5.523  13.108  1.00 98.10           C
ATOM    147  O   GLN A  18      13.350   6.491  13.141  1.00 97.06           O
ATOM    148 CB   GLN A  18      14.078   4.561  15.412  1.00 96.65           C
ATOM    149 CG   GLN A  18      13.323   3.655  16.367  1.00 90.53           C
ATOM    150 CD   GLN A  18      13.598   3.964  17.820  1.00 87.73           C
ATOM    151 OE1  GLN A  18      13.482   5.115  18.255  1.00 79.36           O
ATOM    152 NE2  GLN A  18      13.967   2.948  18.582  1.00 75.24           N
ATOM    153  N   SER A  19      15.204   5.502  12.387  1.00 98.29           N
ATOM    154 CA   SER A  19      15.564   6.655  11.576  1.00 98.15           C
ATOM    155  C   SER A  19      14.651   6.853  10.366  1.00 98.41           C
ATOM    156  O   SER A  19      14.534   7.959   9.852  1.00 97.64           O
ATOM    157 CB   SER A  19      17.020   6.548  11.112  1.00 97.38           C
ATOM    158 OG   SER A  19      17.197   5.466  10.228  1.00 91.76           O
ATOM    159  N   PHE A  20      13.999   5.772   9.916  1.00 98.63           N
ATOM    160 CA   PHE A  20      13.116   5.905   8.760  1.00 98.79           C
ATOM    161  C   PHE A  20      11.657   5.530   9.004  1.00 98.79           C
ATOM    162  O   PHE A  20      10.802   5.807   8.157  1.00 98.50           O
ATOM    163 CB   PHE A  20      13.666   5.115   7.562  1.00 98.56           C
ATOM    164 CG   PHE A  20      14.017   3.683   7.871  1.00 98.64           C
ATOM    165 CD1  PHE A  20      15.286   3.354   8.333  1.00 98.10           C
ATOM    166 CD2  PHE A  20      13.092   2.662   7.671  1.00 97.93           C
ATOM    167 CE1  PHE A  20      15.629   2.036   8.603  1.00 97.42           C
ATOM    168 CE2  PHE A  20      13.426   1.341   7.934  1.00 97.36           C
ATOM    169 CZ   PHE A  20      14.695   1.020   8.400  1.00 97.97           C
ATOM    170  N   ILE A  21      11.372   4.921  10.147  1.00 98.71           N
ATOM    171 CA   ILE A  21       9.998   4.581  10.498  1.00 98.71           C
ATOM    172  C   ILE A  21       9.904   4.432  12.012  1.00 98.73           C
ATOM    173  O   ILE A  21      10.740   3.784  12.636  1.00 98.51           O
ATOM    174 CB   ILE A  21       9.531   3.279   9.801  1.00 98.73           C
ATOM    175 CG1  ILE A  21       8.025   3.064  10.053  1.00 98.42           C
ATOM    176 CG2  ILE A  21      10.337   2.079  10.284  1.00 98.17           C
ATOM    177 CD1  ILE A  21       7.420   1.915   9.255  1.00 97.66           C
ATOM    178  N   SER A  22       8.879   5.048  12.609  1.00 98.65           N
ATOM    179 CA   SER A  22       8.738   4.992  14.065  1.00 98.52           C
ATOM    180  C   SER A  22       7.322   5.329  14.524  1.00 98.69           C
ATOM    181  O   SER A  22       6.540   5.919  13.785  1.00 98.38           O
ATOM    182 CB   SER A  22       9.711   5.982  14.711  1.00 97.78           C
ATOM    183 OG   SER A  22       9.417   7.311  14.305  1.00 94.51           O
ATOM    184  N   TRP A  23       7.017   4.951  15.761  1.00 98.51           N
ATOM    185 CA   TRP A  23       5.722   5.263  16.343  1.00 98.50           C
ATOM    186  C   TRP A  23       5.749   6.762  16.642  1.00 98.42           C
ATOM    187  O   TRP A  23       6.803   7.308  16.966  1.00 98.05           O
ATOM    188 CB   TRP A  23       5.526   4.494  17.652  1.00 98.25           C
ATOM    189 CG   TRP A  23       5.524   2.999  17.502  1.00 98.21           C
ATOM    190 CD1  TRP A  23       6.501   2.133  17.915  1.00 97.51           C
ATOM    191 CD2  TRP A  23       4.496   2.187  16.919  1.00 98.04           C
ATOM    192 NE1  TRP A  23       6.140   0.833  17.626  1.00 97.26           N
ATOM    193 CE2  TRP A  23       4.916   0.843  17.013  1.00 97.73           C
ATOM    194 CE3  TRP A  23       3.254   2.472  16.319  1.00 97.75           C
ATOM    195 CZ2  TRP A  23       4.139  -0.221  16.542  1.00 97.49           C
ATOM    196 CZ3  TRP A  23       2.484   1.410  15.849  1.00 97.63           C
ATOM    197 CH2  TRP A  23       2.933   0.080  15.967  1.00 97.56           C
ATOM    198  N   THR A  24       4.601   7.423  16.558  1.00 98.47           N
ATOM    199 CA   THR A  24       4.556   8.857  16.830  1.00 98.31           C
ATOM    200  C   THR A  24       4.398   9.123  18.321  1.00 98.11           C
ATOM    201  O   THR A  24       4.691  10.210  18.801  1.00 96.46           O
ATOM    202 CB   THR A  24       3.378   9.547  16.111  1.00 98.15           C
ATOM    203 OG1  THR A  24       2.151   9.048  16.635  1.00 96.58           O
ATOM    204 CG2  THR A  24       3.440   9.272  14.611  1.00 96.22           C
ATOM    205  N   GLY A  25       3.909   8.125  19.043  1.00 97.26           N
ATOM    206 CA   GLY A  25       3.694   8.286  20.466  1.00 96.84           C
ATOM    207  C   GLY A  25       2.215   8.348  20.794  1.00 97.17           C
ATOM    208  O   GLY A  25       1.821   8.314  21.965  1.00 94.71           O
ATOM    209  N   ASP A  26       1.385   8.438  19.759  1.00 96.87           N
ATOM    210 CA   ASP A  26      -0.055   8.502  19.933  1.00 97.02           C
ATOM    211  C   ASP A  26      -0.691   7.161  19.563  1.00 97.40           C
ATOM    212  O   ASP A  26      -1.100   6.944  18.424  1.00 95.50           O
ATOM    213 CB   ASP A  26      -0.640   9.616  19.062  1.00 95.41           C
ATOM    214 CG   ASP A  26      -2.154   9.713  19.167  1.00 93.28           C
ATOM    215 OD1  ASP A  26      -2.711   9.297  20.198  1.00 90.06           O
ATOM    216 OD2  ASP A  26      -2.770  10.211  18.210  1.00 87.64           O
ATOM    217  N   GLY A  27      -0.785   6.272  20.544  1.00 96.98           N
ATOM    218 CA   GLY A  27      -1.382   4.978  20.314  1.00 96.97           C
ATOM    219  C   GLY A  27      -0.678   4.160  19.245  1.00 97.56           C
ATOM    220  O   GLY A  27       0.537   3.975  19.297  1.00 95.84           O
ATOM    221  N   TRP A  28      -1.464   3.674  18.274  1.00 97.72           N
ATOM    222 CA   TRP A  28      -0.914   2.863  17.197  1.00 97.88           C
ATOM    223  C   TRP A  28      -0.609   3.660  15.930  1.00 98.25           C
ATOM    224  O   TRP A  28      -0.609   3.118  14.827  1.00 97.41           O
ATOM    225 CB   TRP A  28      -1.886   1.731  16.867  1.00 96.82           C
ATOM    226 CG   TRP A  28      -2.142   0.834  18.044  1.00 95.24           C
ATOM    227 CD1  TRP A  28      -3.222   0.863  18.885  1.00 90.87           C
ATOM    228 CD2  TRP A  28      -1.267  -0.185  18.542  1.00 91.51           C
ATOM    229 NE1  TRP A  28      -3.077  -0.080  19.868  1.00 88.26           N
ATOM    230 CE2  TRP A  28      -1.887  -0.744  19.686  1.00 89.90           C
ATOM    231 CE3  TRP A  28      -0.021  -0.686  18.123  1.00 87.48           C
ATOM    232 CZ2  TRP A  28      -1.294  -1.777  20.423  1.00 86.61           C
ATOM    233 CZ3  TRP A  28       0.551  -1.705  18.863  1.00 85.48           C
ATOM    234 CH2  TRP A  28      -0.087  -2.244  19.989  1.00 84.91           C
ATOM    235  N   GLU A  29      -0.335   4.950  16.101  1.00 98.68           N
ATOM    236 CA   GLU A  29      -0.019   5.815  14.978  1.00 98.71           C
ATOM    237  C   GLU A  29       1.483   5.756  14.701  1.00 98.73           C
ATOM    238  O   GLU A  29       2.292   5.761  15.628  1.00 98.60           O
ATOM    239 CB   GLU A  29      -0.413   7.251  15.293  1.00 98.58           C
ATOM    240 CG   GLU A  29      -0.295   8.201  14.119  1.00 98.05           C
ATOM    241 CD   GLU A  29      -0.608   9.632  14.504  1.00 97.99           C
ATOM    242 OE1  GLU A  29       0.198  10.237  15.237  1.00 96.15           O
ATOM    243 OE2  GLU A  29      -1.661  10.150  14.079  1.00 95.87           O
ATOM    244  N   PHE A  30       1.837   5.699  13.423  1.00 98.79           N
ATOM    245 CA   PHE A  30       3.243   5.653  13.042  1.00 98.75           C
ATOM    246  C   PHE A  30       3.523   6.541  11.846  1.00 98.79           C
ATOM    247  O   PHE A  30       2.606   6.940  11.128  1.00 98.64           O
ATOM    248 CB   PHE A  30       3.674   4.213  12.737  1.00 98.73           C
ATOM    249 CG   PHE A  30       2.951   3.570  11.576  1.00 98.75           C
ATOM    250 CD1  PHE A  30       1.692   2.988  11.755  1.00 98.33           C
ATOM    251 CD2  PHE A  30       3.528   3.530  10.303  1.00 98.24           C
ATOM    252 CE1  PHE A  30       1.027   2.384  10.692  1.00 98.15           C
ATOM    253 CE2  PHE A  30       2.866   2.927   9.241  1.00 98.03           C
ATOM    254 CZ   PHE A  30       1.614   2.347   9.426  1.00 98.45           C
ATOM    255  N   LYS A  31       4.795   6.858  11.649  1.00 98.66           N
ATOM    256 CA   LYS A  31       5.193   7.718  10.542  1.00 98.60           C
ATOM    257  C   LYS A  31       6.350   7.139   9.741  1.00 98.79           C
ATOM    258  O   LYS A  31       7.283   6.571  10.307  1.00 98.49           O
ATOM    259 CB   LYS A  31       5.592   9.093  11.069  1.00 98.32           C
ATOM    260 CG   LYS A  31       6.106  10.044  10.005  1.00 95.86           C
ATOM    261 CD   LYS A  31       6.432  11.412  10.581  1.00 93.95           C
ATOM    262 CE   LYS A  31       6.910  12.363   9.499  1.00 87.70           C
ATOM    263 NZ   LYS A  31       7.187  13.728  10.034  1.00 82.09           N
ATOM    264  N   LEU A  32       6.274   7.290   8.429  1.00 98.73           N
ATOM    265 CA   LEU A  32       7.345   6.833   7.549  1.00 98.65           C
ATOM    266  C   LEU A  32       8.226   8.067   7.349  1.00 98.60           C
ATOM    267  O   LEU A  32       8.030   8.840   6.421  1.00 98.08           O
ATOM    268 CB   LEU A  32       6.781   6.362   6.200  1.00 98.48           C
ATOM    269 CG   LEU A  32       5.672   5.303   6.203  1.00 97.34           C
ATOM    270 CD1  LEU A  32       5.430   4.810   4.776  1.00 94.74           C
ATOM    271 CD2  LEU A  32       6.051   4.145   7.098  1.00 94.55           C
ATOM    272  N   SER A  33       9.197   8.248   8.247  1.00 98.63           N
ATOM    273 CA   SER A  33      10.093   9.397   8.194  1.00 98.59           C
ATOM    274  C   SER A  33      10.851   9.451   6.872  1.00 98.58           C
ATOM    275  O   SER A  33      11.119  10.531   6.343  1.00 97.79           O
ATOM    276 CB   SER A  33      11.081   9.338   9.360  1.00 98.06           C
ATOM    277 OG   SER A  33      10.385   9.256  10.599  1.00 90.85           O
ATOM    278  N   ASP A  34      11.211   8.291   6.359  1.00 98.70           N
ATOM    279 CA   ASP A  34      11.893   8.189   5.079  1.00 98.81           C
ATOM    280  C   ASP A  34      11.129   7.128   4.280  1.00 98.87           C
ATOM    281  O   ASP A  34      11.509   5.956   4.271  1.00 98.65           O
ATOM    282 CB   ASP A  34      13.356   7.763   5.270  1.00 98.73           C
ATOM    283 CG   ASP A  34      14.144   7.803   3.966  1.00 98.38           C
ATOM    284 OD1  ASP A  34      13.539   7.718   2.874  1.00 97.13           O
ATOM    285 OD2  ASP A  34      15.391   7.919   4.033  1.00 96.85           O
ATOM    286  N   PRO A  35      10.043   7.528   3.613  1.00 98.63           N
ATOM    287 CA   PRO A  35       9.228   6.592   2.841  1.00 98.52           C
ATOM    288  C   PRO A  35       9.978   5.811   1.768  1.00 98.53           C
ATOM    289  O   PRO A  35       9.643   4.655   1.500  1.00 98.25           O
ATOM    290 CB   PRO A  35       8.127   7.486   2.269  1.00 98.03           C
ATOM    291 CG   PRO A  35       8.773   8.840   2.204  1.00 96.21           C
ATOM    292 CD   PRO A  35       9.541   8.900   3.493  1.00 98.15           C
ATOM    293  N   ASP A  36      10.978   6.425   1.169  1.00 98.41           N
ATOM    294 CA   ASP A  36      11.743   5.736   0.139  1.00 98.43           C
ATOM    295  C   ASP A  36      12.533   4.564   0.703  1.00 98.54           C
ATOM    296  O   ASP A  36      12.634   3.515   0.067  1.00 98.38           O
ATOM    297 CB   ASP A  36      12.689   6.704  -0.572  1.00 97.83           C
ATOM    298 CG   ASP A  36      11.947   7.745  -1.394  1.00 95.69           C
ATOM    299 OD1  ASP A  36      10.871   7.424  -1.944  1.00 92.31           O
ATOM    300 OD2  ASP A  36      12.442   8.885  -1.483  1.00 91.23           O
ATOM    301  N   GLU A  37      13.088   4.727   1.886  1.00 98.75           N
ATOM    302 CA   GLU A  37      13.847   3.651   2.518  1.00 98.78           C
ATOM    303  C   GLU A  37      12.914   2.500   2.885  1.00 98.84           C
ATOM    304  O   GLU A  37      13.270   1.330   2.731  1.00 98.77           O
ATOM    305 CB   GLU A  37      14.581   4.160   3.758  1.00 98.76           C
ATOM    306 CG   GLU A  37      15.379   3.106   4.532  1.00 98.25           C
ATOM    307 CD   GLU A  37      16.457   2.418   3.694  1.00 98.19           C
ATOM    308 OE1  GLU A  37      16.821   2.940   2.618  1.00 96.53           O
ATOM    309 OE2  GLU A  37      16.940   1.353   4.122  1.00 96.26           O
ATOM    310  N   VAL A  38      11.728   2.828   3.377  1.00 98.77           N
ATOM    311 CA   VAL A  38      10.761   1.797   3.730  1.00 98.75           C
ATOM    312  C   VAL A  38      10.380   1.013   2.477  1.00 98.74           C
ATOM    313  O   VAL A  38      10.338  -0.219   2.484  1.00 98.57           O
ATOM    314 CB   VAL A  38       9.478   2.408   4.347  1.00 98.76           C
ATOM    315 CG1  VAL A  38       8.446   1.317   4.615  1.00 98.25           C
ATOM    316 CG2  VAL A  38       9.828   3.123   5.646  1.00 98.26           C
ATOM    317  N   ALA A  39      10.112   1.731   1.392  1.00 98.52           N
ATOM    318 CA   ALA A  39       9.746   1.098   0.134  1.00 98.28           C
ATOM    319  C   ALA A  39      10.880   0.236  -0.412  1.00 98.01           C
ATOM    320  O   ALA A  39      10.644  -0.838  -0.959  1.00 97.79           O
ATOM    321 CB   ALA A  39       9.356   2.161  -0.892  1.00 97.90           C
ATOM    322  N   ARG A  40      12.106   0.712  -0.258  1.00 98.50           N
ATOM    323 CA   ARG A  40      13.269  -0.029  -0.727  1.00 98.41           C
ATOM    324  C   ARG A  40      13.351  -1.376  -0.006  1.00 98.37           C
ATOM    325  O   ARG A  40      13.562  -2.412  -0.632  1.00 97.99           O
ATOM    326 CB   ARG A  40      14.552   0.763  -0.474  1.00 98.24           C
ATOM    327 CG   ARG A  40      15.810   0.127  -1.085  1.00 94.41           C
ATOM    328 CD   ARG A  40      17.067   0.874  -0.661  1.00 93.60           C
ATOM    329 NE   ARG A  40      17.409   0.634   0.739  1.00 89.62           N
ATOM    330 CZ   ARG A  40      17.933  -0.508   1.191  1.00 87.90           C
ATOM    331 NH1  ARG A  40      18.190  -1.521   0.358  1.00 80.27           N
ATOM    332 NH2  ARG A  40      18.204  -0.647   2.479  1.00 82.40           N
ATOM    333  N   ARG A  41      13.183  -1.341   1.305  1.00 98.64           N
ATOM    334 CA   ARG A  41      13.244  -2.570   2.090  1.00 98.57           C
ATOM    335  C   ARG A  41      12.068  -3.497   1.819  1.00 98.46           C
ATOM    336  O   ARG A  41      12.216  -4.720   1.844  1.00 98.02           O
ATOM    337 CB   ARG A  41      13.322  -2.231   3.583  1.00 98.56           C
ATOM    338 CG   ARG A  41      14.592  -1.458   3.935  1.00 97.64           C
ATOM    339 CD   ARG A  41      14.878  -1.481   5.416  1.00 95.68           C
ATOM    340 NE   ARG A  41      16.132  -0.803   5.716  1.00 93.25           N
ATOM    341 CZ   ARG A  41      16.888  -1.063   6.777  1.00 92.76           C
ATOM    342 NH1  ARG A  41      16.523  -1.988   7.644  1.00 84.57           N
ATOM    343 NH2  ARG A  41      18.016  -0.392   6.957  1.00 90.08           N
ATOM    344  N   TRP A  42      10.901  -2.926   1.557  1.00 98.10           N
ATOM    345 CA   TRP A  42       9.722  -3.731   1.243  1.00 97.60           C
ATOM    346  C   TRP A  42       9.957  -4.440  -0.084  1.00 97.28           C
ATOM    347  O   TRP A  42       9.669  -5.635  -0.222  1.00 96.32           O
ATOM    348 CB   TRP A  42       8.478  -2.840   1.155  1.00 97.31           C
ATOM    349 CG   TRP A  42       7.207  -3.549   0.749  1.00 97.18           C
ATOM    350 CD1  TRP A  42       6.336  -3.164  -0.236  1.00 96.47           C
ATOM    351 CD2  TRP A  42       6.639  -4.743   1.324  1.00 97.06           C
ATOM    352 NE1  TRP A  42       5.277  -4.030  -0.305  1.00 96.24           N
ATOM    353 CE2  TRP A  42       5.436  -5.017   0.642  1.00 96.56           C
ATOM    354 CE3  TRP A  42       7.038  -5.611   2.356  1.00 96.53           C
ATOM    355 CZ2  TRP A  42       4.623  -6.109   0.948  1.00 96.03           C
ATOM    356 CZ3  TRP A  42       6.228  -6.701   2.653  1.00 95.96           C
ATOM    357 CH2  TRP A  42       5.037  -6.939   1.961  1.00 95.91           C
ATOM    358  N   GLY A  43      10.492  -3.720  -1.046  1.00 97.08           N
ATOM    359 CA   GLY A  43      10.779  -4.304  -2.342  1.00 96.11           C
ATOM    360  C   GLY A  43      11.789  -5.430  -2.234  1.00 95.69           C
ATOM    361  O   GLY A  43      11.654  -6.466  -2.892  1.00 94.75           O
ATOM    362  N   LYS A  44      12.800  -5.227  -1.413  1.00 96.76           N
ATOM    363 CA   LYS A  44      13.836  -6.228  -1.217  1.00 96.32           C
ATOM    364  C   LYS A  44      13.231  -7.486  -0.588  1.00 96.13           C
ATOM    365  O   LYS A  44      13.541  -8.600  -0.991  1.00 95.18           O
ATOM    366 CB   LYS A  44      14.936  -5.669  -0.317  1.00 95.80           C
ATOM    367 CG   LYS A  44      16.110  -6.609  -0.088  1.00 87.80           C
ATOM    368 CD   LYS A  44      17.168  -5.944   0.778  1.00 83.61           C
ATOM    369 CE   LYS A  44      18.363  -6.861   1.010  1.00 75.18           C
ATOM    370 NZ   LYS A  44      19.405  -6.209   1.851  1.00 69.23           N
ATOM    371  N   ARG A  45      12.370  -7.282   0.395  1.00 96.70           N
ATOM    372 CA   ARG A  45      11.717  -8.384   1.085  1.00 96.53           C
ATOM    373  C   ARG A  45      10.808  -9.196   0.155  1.00 96.34           C
ATOM    374  O   ARG A  45      10.722 -10.417   0.267  1.00 94.75           O
ATOM    375 CB   ARG A  45      10.906  -7.846   2.266  1.00 96.04           C
ATOM    376 CG   ARG A  45      10.338  -8.900   3.212  1.00 93.82           C
ATOM    377 CD   ARG A  45      11.435  -9.784   3.798  1.00 92.65           C
ATOM    378 NE   ARG A  45      10.956 -10.544   4.949  1.00 91.72           N
ATOM    379 CZ   ARG A  45      10.836 -10.045   6.177  1.00 92.17           C
ATOM    380 NH1  ARG A  45      11.178  -8.789   6.433  1.00 87.67           N
ATOM    381 NH2  ARG A  45      10.377 -10.812   7.160  1.00 88.09           N
ATOM    382  N   LYS A  46      10.128  -8.511  -0.751  1.00 94.62           N
ATOM    383 CA   LYS A  46       9.209  -9.164  -1.671  1.00 93.32           C
ATOM    384  C   LYS A  46       9.796  -9.468  -3.046  1.00 92.77           C
ATOM    385  O   LYS A  46       9.101  -9.939  -3.934  1.00 91.58           O
ATOM    386 CB   LYS A  46       7.962  -8.285  -1.845  1.00 92.53           C
ATOM    387 CG   LYS A  46       7.152  -8.089  -0.585  1.00 89.86           C
ATOM    388 CD   LYS A  46       6.412  -9.356  -0.200  1.00 87.00           C
ATOM    389 CE   LYS A  46       5.322  -9.673  -1.209  1.00 84.93           C
ATOM    390 NZ   LYS A  46       4.535 -10.870  -0.818  1.00 80.11           N
ATOM    391  N   ASN A  47      11.086  -9.196  -3.189  1.00 92.78           N
ATOM    392 CA   ASN A  47      11.765  -9.432  -4.455  1.00 92.10           C
ATOM    393  C   ASN A  47      11.130  -8.605  -5.574  1.00 92.03           C
ATOM    394  O   ASN A  47      10.886  -9.102  -6.679  1.00 90.65           O
ATOM    395 CB   ASN A  47      11.713 -10.924  -4.826  1.00 91.02           C
ATOM    396 CG   ASN A  47      12.627 -11.266  -5.994  1.00 84.64           C
ATOM    397 OD1  ASN A  47      12.429 -12.267  -6.690  1.00 78.16           O
ATOM    398 ND2  ASN A  47      13.636 -10.437  -6.216  1.00 76.53           N
ATOM    399  N   LYS A  48      10.873  -7.336  -5.267  1.00 92.17           N
ATOM    400 CA   LYS A  48      10.294  -6.397  -6.221  1.00 91.79           C
ATOM    401  C   LYS A  48      11.224  -5.186  -6.267  1.00 92.76           C
ATOM    402  O   LYS A  48      10.966  -4.165  -5.631  1.00 92.30           O
ATOM    403 CB   LYS A  48       8.902  -5.954  -5.763  1.00 89.99           C
ATOM    404 CG   LYS A  48       7.887  -7.078  -5.654  1.00 87.11           C
ATOM    405 CD   LYS A  48       7.567  -7.674  -7.013  1.00 83.23           C
ATOM    406 CE   LYS A  48       6.504  -8.753  -6.892  1.00 79.81           C
ATOM    407 NZ   LYS A  48       6.155  -9.348  -8.215  1.00 73.64           N
ATOM    408  N   PRO A  49      12.330  -5.291  -6.989  1.00 91.83           N
ATOM    409 CA   PRO A  49      13.331  -4.224  -7.101  1.00 91.61           C
ATOM    410  C   PRO A  49      12.839  -2.839  -7.517  1.00 92.07           C
ATOM    411  O   PRO A  49      13.463  -1.838  -7.196  1.00 90.89           O
ATOM    412 CB   PRO A  49      14.347  -4.805  -8.082  1.00 90.43           C
ATOM    413 CG   PRO A  49      13.528  -5.726  -8.931  1.00 88.31           C
ATOM    414 CD   PRO A  49      12.644  -6.401  -7.916  1.00 91.13           C
ATOM    415  N   LYS A  50      11.720  -2.775  -8.218  1.00 92.22           N
ATOM    416 CA   LYS A  50      11.191  -1.488  -8.653  1.00 91.56           C
ATOM    417  C   LYS A  50      10.131  -0.916  -7.705  1.00 92.49           C
ATOM    418  O   LYS A  50       9.441   0.051  -8.043  1.00 91.42           O
ATOM    419 CB   LYS A  50      10.624  -1.615 -10.072  1.00 89.92           C
ATOM    420 CG   LYS A  50      11.667  -2.008 -11.107  1.00 84.58           C
ATOM    421 CD   LYS A  50      11.092  -2.001 -12.512  1.00 78.87           C
ATOM    422 CE   LYS A  50      12.142  -2.409 -13.529  1.00 71.62           C
ATOM    423 NZ   LYS A  50      13.365  -1.561 -13.476  1.00 65.04           N
ATOM    424  N   MET A  51      10.009  -1.503  -6.519  1.00 93.98           N
ATOM    425 CA   MET A  51       9.041  -1.021  -5.539  1.00 94.67           C
ATOM    426  C   MET A  51       9.408   0.394  -5.072  1.00 95.22           C
ATOM    427  O   MET A  51      10.575   0.697  -4.839  1.00 94.95           O
ATOM    428 CB   MET A  51       9.008  -1.958  -4.333  1.00 94.42           C
ATOM    429 CG   MET A  51       8.047  -1.538  -3.216  1.00 93.15           C
ATOM    430 SD   MET A  51       6.346  -1.338  -3.772  1.00 92.54           S
ATOM    431 CE   MET A  51       5.969  -2.996  -4.302  1.00 88.68           C
ATOM    432  N   ASN A  52       8.405   1.261  -4.940  1.00 95.84           N
ATOM    433 CA   ASN A  52       8.617   2.623  -4.464  1.00 94.92           C
ATOM    434  C   ASN A  52       7.453   3.002  -3.556  1.00 95.60           C
ATOM    435  O   ASN A  52       6.503   2.237  -3.405  1.00 95.46           O
ATOM    436 CB   ASN A  52       8.736   3.605  -5.636  1.00 93.34           C
ATOM    437 CG   ASN A  52       7.544   3.563  -6.573  1.00 91.74           C
ATOM    438 OD1  ASN A  52       6.401   3.422  -6.145  1.00 87.86           O
ATOM    439 ND2  ASN A  52       7.804   3.708  -7.866  1.00 86.57           N
ATOM    440  N   TYR A  53       7.528   4.188  -2.939  1.00 96.06           N
ATOM    441 CA   TYR A  53       6.480   4.616  -2.031  1.00 96.24           C
ATOM    442  C   TYR A  53       5.116   4.756  -2.710  1.00 95.93           C
ATOM    443  O   TYR A  53       4.085   4.455  -2.105  1.00 95.70           O
ATOM    444 CB   TYR A  53       6.837   5.936  -1.356  1.00 96.31           C
ATOM    445 CG   TYR A  53       5.752   6.424  -0.427  1.00 96.48           C
ATOM    446 CD1  TYR A  53       5.417   5.707   0.720  1.00 96.05           C
ATOM    447 CD2  TYR A  53       5.004   7.567  -0.733  1.00 96.09           C
ATOM    448 CE1  TYR A  53       4.369   6.113   1.547  1.00 95.86           C
ATOM    449 CE2  TYR A  53       3.957   7.982   0.079  1.00 95.77           C
ATOM    450 CZ   TYR A  53       3.640   7.247   1.218  1.00 96.18           C
ATOM    451 OH   TYR A  53       2.597   7.649   2.023  1.00 95.54           O
ATOM    452  N   GLU A  54       5.107   5.201  -3.946  1.00 94.10           N
ATOM    453 CA   GLU A  54       3.854   5.364  -4.678  1.00 92.84           C
ATOM    454  C   GLU A  54       3.089   4.045  -4.719  1.00 93.32           C
ATOM    455  O   GLU A  54       1.884   4.004  -4.482  1.00 92.41           O
ATOM    456 CB   GLU A  54       4.115   5.849  -6.102  1.00 90.68           C
ATOM    457 CG   GLU A  54       4.472   7.331  -6.231  1.00 82.18           C
ATOM    458 CD   GLU A  54       5.707   7.721  -5.422  1.00 77.26           C
ATOM    459 OE1  GLU A  54       6.774   7.109  -5.632  1.00 71.33           O
ATOM    460 OE2  GLU A  54       5.600   8.643  -4.577  1.00 71.11           O
ATOM    461  N   LYS A  55       3.810   2.964  -5.001  1.00 93.28           N
ATOM    462 CA   LYS A  55       3.191   1.650  -5.067  1.00 92.78           C
ATOM    463  C   LYS A  55       2.872   1.105  -3.676  1.00 93.37           C
ATOM    464  O   LYS A  55       1.815   0.511  -3.455  1.00 92.89           O
ATOM    465 CB   LYS A  55       4.125   0.683  -5.808  1.00 91.46           C
ATOM    466 CG   LYS A  55       4.423   1.088  -7.239  1.00 89.61           C
ATOM    467 CD   LYS A  55       5.569   0.278  -7.806  1.00 87.82           C
ATOM    468 CE   LYS A  55       5.994   0.784  -9.170  1.00 84.43           C
ATOM    469 NZ   LYS A  55       7.227   0.105  -9.657  1.00 80.33           N
ATOM    470  N   LEU A  56       3.787   1.322  -2.727  1.00 95.03           N
ATOM    471 CA   LEU A  56       3.582   0.847  -1.363  1.00 95.79           C
ATOM    472  C   LEU A  56       2.352   1.517  -0.750  1.00 95.64           C
ATOM    473  O   LEU A  56       1.545   0.867  -0.085  1.00 95.18           O
ATOM    474 CB   LEU A  56       4.825   1.119  -0.510  1.00 96.60           C
ATOM    475 CG   LEU A  56       4.813   0.609   0.943  1.00 96.50           C
ATOM    476 CD1  LEU A  56       6.245   0.368   1.418  1.00 94.69           C
ATOM    477 CD2  LEU A  56       4.144   1.644   1.847  1.00 94.59           C
ATOM    478  N   SER A  57       2.208   2.825  -0.970  1.00 94.98           N
ATOM    479 CA   SER A  57       1.062   3.549  -0.420  1.00 94.30           C
ATOM    480  C   SER A  57      -0.242   3.053  -1.032  1.00 93.84           C
ATOM    481  O   SER A  57      -1.294   3.144  -0.404  1.00 93.09           O
ATOM    482 CB   SER A  57       1.219   5.064  -0.642  1.00 93.81           C
ATOM    483 OG   SER A  57       1.196   5.379  -2.013  1.00 90.38           O
ATOM    484  N   ARG A  58      -0.167   2.540  -2.256  1.00 93.15           N
ATOM    485 CA   ARG A  58      -1.353   1.996  -2.901  1.00 92.17           C
ATOM    486  C   ARG A  58      -1.802   0.785  -2.100  1.00 92.69           C
ATOM    487  O   ARG A  58      -2.996   0.567  -1.890  1.00 91.31           O
ATOM    488 CB   ARG A  58      -1.032   1.577  -4.345  1.00 90.12           C
ATOM    489 CG   ARG A  58      -2.182   0.922  -5.117  1.00 81.05           C
ATOM    490 CD   ARG A  58      -2.948   1.921  -5.945  1.00 78.66           C
ATOM    491 NE   ARG A  58      -3.684   2.896  -5.160  1.00 71.95           N
ATOM    492 CZ   ARG A  58      -4.877   2.683  -4.616  1.00 68.79           C
ATOM    493 NH1  ARG A  58      -5.482   1.517  -4.758  1.00 61.81           N
ATOM    494 NH2  ARG A  58      -5.469   3.639  -3.907  1.00 58.83           N
ATOM    495  N   GLY A  59      -0.824   0.006  -1.641  1.00 93.08           N
ATOM    496 CA   GLY A  59      -1.125  -1.162  -0.835  1.00 92.28           C
ATOM    497  C   GLY A  59      -1.744  -0.759   0.494  1.00 92.81           C
ATOM    498  O   GLY A  59      -2.651  -1.424   0.989  1.00 91.61           O
ATOM    499  N   LEU A  60      -1.261   0.343   1.070  1.00 94.52           N
ATOM    500 CA   LEU A  60      -1.803   0.830   2.335  1.00 95.06           C
ATOM    501  C   LEU A  60      -3.248   1.286   2.165  1.00 94.66           C
ATOM    502  O   LEU A  60      -4.087   1.052   3.036  1.00 93.80           O
ATOM    503 CB   LEU A  60      -0.952   1.981   2.872  1.00 95.85           C
ATOM    504 CG   LEU A  60       0.437   1.593   3.388  1.00 95.83           C
ATOM    505 CD1  LEU A  60       1.213   2.844   3.776  1.00 94.63           C
ATOM    506 CD2  LEU A  60       0.291   0.666   4.592  1.00 94.51           C
ATOM    507  N   ARG A  61      -3.548   1.941   1.045  1.00 93.07           N
ATOM    508 CA   ARG A  61      -4.897   2.411   0.780  1.00 91.80           C
ATOM    509  C   ARG A  61      -5.874   1.244   0.718  1.00 92.04           C
ATOM    510  O   ARG A  61      -7.048   1.381   1.080  1.00 90.70           O
ATOM    511 CB   ARG A  61      -4.944   3.194  -0.534  1.00 90.26           C
ATOM    512 CG   ARG A  61      -4.183   4.520  -0.484  1.00 86.29           C
ATOM    513 CD   ARG A  61      -4.148   5.200  -1.832  1.00 85.06           C
ATOM    514 NE   ARG A  61      -5.474   5.544  -2.315  1.00 80.70           N
ATOM    515 CZ   ARG A  61      -5.733   6.083  -3.504  1.00 79.65           C
ATOM    516 NH1  ARG A  61      -4.738   6.339  -4.334  1.00 72.65           N
ATOM    517 NH2  ARG A  61      -6.976   6.363  -3.849  1.00 72.01           N
ATOM    518  N   TYR A  62      -5.374   0.098   0.276  1.00 91.19           N
ATOM    519 CA   TYR A  62      -6.193  -1.107   0.206  1.00 89.97           C
ATOM    520  C   TYR A  62      -6.702  -1.501   1.592  1.00 90.80           C
ATOM    521  O   TYR A  62      -7.787  -2.051   1.724  1.00 89.72           O
ATOM    522 CB   TYR A  62      -5.365  -2.251  -0.382  1.00 87.12           C
ATOM    523 CG   TYR A  62      -5.996  -3.614  -0.228  1.00 81.55           C
ATOM    524 CD1  TYR A  62      -7.078  -4.009  -1.024  1.00 77.60           C
ATOM    525 CD2  TYR A  62      -5.537  -4.512   0.734  1.00 75.65           C
ATOM    526 CE1  TYR A  62      -7.670  -5.247  -0.870  1.00 72.56           C
ATOM    527 CE2  TYR A  62      -6.124  -5.757   0.892  1.00 71.18           C
ATOM    528 CZ   TYR A  62      -7.195  -6.122   0.090  1.00 70.57           C
ATOM    529 OH   TYR A  62      -7.786  -7.362   0.254  1.00 66.45           O
ATOM    530  N   TYR A  63      -5.896  -1.208   2.616  1.00 93.11           N
ATOM    531 CA   TYR A  63      -6.249  -1.554   3.984  1.00 93.81           C
ATOM    532  C   TYR A  63      -7.357  -0.728   4.624  1.00 93.53           C
ATOM    533  O   TYR A  63      -7.935  -1.144   5.629  1.00 92.33           O
ATOM    534 CB   TYR A  63      -5.019  -1.469   4.887  1.00 94.36           C
ATOM    535 CG   TYR A  63      -3.953  -2.518   4.642  1.00 94.83           C
ATOM    536 CD1  TYR A  63      -4.289  -3.843   4.344  1.00 93.94           C
ATOM    537 CD2  TYR A  63      -2.608  -2.193   4.768  1.00 94.15           C
ATOM    538 CE1  TYR A  63      -3.314  -4.811   4.171  1.00 94.18           C
ATOM    539 CE2  TYR A  63      -1.618  -3.151   4.595  1.00 94.21           C
ATOM    540 CZ   TYR A  63      -1.968  -4.459   4.297  1.00 95.01           C
ATOM    541 OH   TYR A  63      -0.989  -5.416   4.142  1.00 94.47           O
ATOM    542  N   TYR A  64      -7.638   0.444   4.069  1.00 92.63           N
ATOM    543 CA   TYR A  64      -8.651   1.322   4.645  1.00 92.52           C
ATOM    544  C   TYR A  64      -9.991   0.637   4.890  1.00 92.10           C
ATOM    545  O   TYR A  64     -10.501   0.650   6.011  1.00 90.93           O
ATOM    546 CB   TYR A  64      -8.856   2.564   3.772  1.00 92.58           C
ATOM    547 CG   TYR A  64      -7.628   3.447   3.627  1.00 93.07           C
ATOM    548 CD1  TYR A  64      -6.461   3.210   4.346  1.00 91.37           C
ATOM    549 CD2  TYR A  64      -7.656   4.548   2.758  1.00 91.50           C
ATOM    550 CE1  TYR A  64      -5.344   4.025   4.201  1.00 91.30           C
ATOM    551 CE2  TYR A  64      -6.552   5.366   2.607  1.00 90.92           C
ATOM    552 CZ   TYR A  64      -5.392   5.110   3.325  1.00 92.18           C
ATOM    553 OH   TYR A  64      -4.294   5.921   3.170  1.00 91.30           O
ATOM    554  N   ASP A  65     -10.559   0.047   3.858  1.00 89.69           N
ATOM    555 CA   ASP A  65     -11.843  -0.631   4.014  1.00 89.07           C
ATOM    556  C   ASP A  65     -11.735  -1.953   4.771  1.00 89.57           C
ATOM    557  O   ASP A  65     -12.733  -2.456   5.278  1.00 87.61           O
ATOM    558 CB   ASP A  65     -12.497  -0.883   2.655  1.00 86.28           C
ATOM    559 CG   ASP A  65     -13.107   0.377   2.052  1.00 79.35           C
ATOM    560 OD1  ASP A  65     -13.436   1.311   2.814  1.00 74.72           O
ATOM    561 OD2  ASP A  65     -13.262   0.424   0.813  1.00 73.54           O
ATOM    562  N   LYS A  66     -10.524  -2.493   4.853  1.00 90.77           N
ATOM    563 CA   LYS A  66     -10.303  -3.729   5.589  1.00 90.70           C
ATOM    564  C   LYS A  66     -10.151  -3.448   7.077  1.00 91.82           C
ATOM    565  O   LYS A  66     -10.108  -4.367   7.890  1.00 90.85           O
ATOM    566 CB   LYS A  66      -9.035  -4.423   5.074  1.00 88.92           C
ATOM    567 CG   LYS A  66      -9.134  -4.964   3.665  1.00 85.23           C
ATOM    568 CD   LYS A  66     -10.027  -6.183   3.606  1.00 80.28           C
ATOM    569 CE   LYS A  66     -10.026  -6.802   2.221  1.00 75.55           C
ATOM    570 NZ   LYS A  66     -10.868  -8.035   2.156  1.00 69.23           N
ATOM    571  N   ASN A  67     -10.052  -2.166   7.428  1.00 91.83           N
ATOM    572 CA   ASN A  67      -9.876  -1.747   8.811  1.00 93.29           C
ATOM    573  C   ASN A  67      -8.633  -2.354   9.458  1.00 94.17           C
ATOM    574  O   ASN A  67      -8.669  -2.831  10.598  1.00 92.92           O
ATOM    575 CB   ASN A  67     -11.124  -2.082   9.643  1.00 92.09           C
ATOM    576 CG   ASN A  67     -12.225  -1.051   9.478  1.00 89.30           C
ATOM    577 OD1  ASN A  67     -12.012   0.134   9.707  1.00 81.49           O
ATOM    578 ND2  ASN A  67     -13.396  -1.507   9.057  1.00 78.89           N
ATOM    579  N   ILE A  68      -7.536  -2.323   8.715  1.00 94.62           N
ATOM    580 CA   ILE A  68      -6.263  -2.815   9.212  1.00 95.14           C
ATOM    581  C   ILE A  68      -5.387  -1.601   9.513  1.00 96.29           C
ATOM    582  O   ILE A  68      -4.763  -1.514  10.570  1.00 96.15           O
ATOM    583 CB   ILE A  68      -5.571  -3.718   8.170  1.00 94.12           C
ATOM    584 CG1  ILE A  68      -6.417  -4.982   7.954  1.00 91.53           C
ATOM    585 CG2  ILE A  68      -4.167  -4.090   8.638  1.00 90.76           C
ATOM    586 CD1  ILE A  68      -5.879  -5.908   6.887  1.00 85.67           C
ATOM    587  N   ILE A  69      -5.347  -0.667   8.566  1.00 96.92           N
ATOM    588 CA   ILE A  69      -4.570   0.556   8.714  1.00 97.21           C
ATOM    589  C   ILE A  69      -5.354   1.713   8.104  1.00 96.99           C
ATOM    590  O   ILE A  69      -5.952   1.567   7.039  1.00 96.11           O
ATOM    591 CB   ILE A  69      -3.201   0.459   7.997  1.00 97.53           C
ATOM    592 CG1  ILE A  69      -2.307  -0.556   8.712  1.00 96.97           C
ATOM    593 CG2  ILE A  69      -2.521   1.829   7.964  1.00 96.58           C
ATOM    594 CD1  ILE A  69      -0.959  -0.780   8.033  1.00 96.30           C
ATOM    595  N   HIS A  70      -5.367   2.858   8.791  1.00 97.02           N
ATOM    596 CA   HIS A  70      -6.046   4.046   8.304  1.00 97.04           C
ATOM    597  C   HIS A  70      -5.036   5.178   8.158  1.00 97.68           C
ATOM    598  O   HIS A  70      -3.987   5.168   8.794  1.00 97.43           O
ATOM    599 CB   HIS A  70      -7.140   4.486   9.281  1.00 95.86           C
ATOM    600 CG   HIS A  70      -8.389   3.660   9.204  1.00 92.86           C
ATOM    601 ND1  HIS A  70      -9.464   3.858  10.059  1.00 82.78           N
ATOM    602 CD2  HIS A  70      -8.739   2.647   8.384  1.00 81.70           C
ATOM    603 CE1  HIS A  70     -10.412   3.002   9.759  1.00 83.31           C
ATOM    604 NE2  HIS A  70     -10.006   2.249   8.748  1.00 84.75           N
ATOM    605  N   LYS A  71      -5.371   6.166   7.328  1.00 96.64           N
ATOM    606 CA   LYS A  71      -4.505   7.313   7.112  1.00 96.31           C
ATOM    607  C   LYS A  71      -4.841   8.389   8.129  1.00 96.48           C
ATOM    608  O   LYS A  71      -6.016   8.638   8.406  1.00 96.05           O
ATOM    609 CB   LYS A  71      -4.708   7.864   5.703  1.00 95.53           C
ATOM    610 CG   LYS A  71      -3.824   9.056   5.344  1.00 93.91           C
ATOM    611 CD   LYS A  71      -2.380   8.614   5.113  1.00 92.45           C
ATOM    612 CE   LYS A  71      -1.498   9.793   4.721  1.00 91.42           C
ATOM    613 NZ   LYS A  71      -1.333  10.770   5.830  1.00 89.53           N
ATOM    614  N   THR A  72      -3.810   9.022   8.700  1.00 97.23           N
ATOM    615 CA   THR A  72      -4.054  10.114   9.639  1.00 97.32           C
ATOM    616  C   THR A  72      -4.188  11.361   8.768  1.00 97.08           C
ATOM    617  O   THR A  72      -3.222  11.825   8.172  1.00 95.62           O
ATOM    618 CB   THR A  72      -2.882  10.298  10.628  1.00 97.16           C
ATOM    619 OG1  THR A  72      -2.802   9.145  11.460  1.00 95.23           O
ATOM    620 CG2  THR A  72      -3.125  11.530  11.497  1.00 94.93           C
ATOM    621  N   ALA A  73      -5.400  11.890   8.702  1.00 96.00           N
ATOM    622 CA   ALA A  73      -5.682  13.062   7.888  1.00 95.68           C
ATOM    623  C   ALA A  73      -4.830  14.280   8.224  1.00 96.19           C
ATOM    624  O   ALA A  73      -4.631  14.619   9.391  1.00 93.94           O
ATOM    625 CB   ALA A  73      -7.159  13.425   8.005  1.00 93.73           C
ATOM    626  N   GLY A  74      -4.311  14.932   7.187  1.00 95.47           N
ATOM    627 CA   GLY A  74      -3.513  16.132   7.373  1.00 95.87           C
ATOM    628  C   GLY A  74      -2.053  15.966   7.751  1.00 96.42           C
ATOM    629  O   GLY A  74      -1.339  16.954   7.864  1.00 94.57           O
ATOM    630  N   LYS A  75      -1.598  14.729   7.935  1.00 97.05           N
ATOM    631 CA   LYS A  75      -0.209  14.495   8.305  1.00 97.21           C
ATOM    632  C   LYS A  75       0.512  13.644   7.263  1.00 97.51           C
ATOM    633  O   LYS A  75       0.159  12.489   7.037  1.00 96.52           O
ATOM    634 CB   LYS A  75      -0.124  13.830   9.672  1.00 96.33           C
ATOM    635 CG   LYS A  75      -0.656  14.699  10.810  1.00 94.30           C
ATOM    636 CD   LYS A  75      -0.445  14.029  12.158  1.00 91.43           C
ATOM    637 CE   LYS A  75      -0.952  14.897  13.300  1.00 86.91           C
ATOM    638 NZ   LYS A  75      -0.715  14.256  14.622  1.00 79.00           N
ATOM    639  N   ARG A  76       1.516  14.238   6.648  1.00 96.66           N
ATOM    640 CA   ARG A  76       2.299  13.556   5.623  1.00 96.54           C
ATOM    641  C   ARG A  76       2.980  12.286   6.137  1.00 97.03           C
ATOM    642  O   ARG A  76       3.692  12.311   7.135  1.00 95.89           O
ATOM    643 CB   ARG A  76       3.347  14.515   5.060  1.00 94.76           C
ATOM    644 CG   ARG A  76       4.329  13.866   4.104  1.00 88.65           C
ATOM    645 CD   ARG A  76       5.332  14.872   3.569  1.00 86.88           C
ATOM    646 NE   ARG A  76       4.772  15.727   2.539  1.00 81.58           N
ATOM    647 CZ   ARG A  76       5.442  16.705   1.931  1.00 77.67           C
ATOM    648 NH1  ARG A  76       6.705  16.968   2.264  1.00 73.30           N
ATOM    649 NH2  ARG A  76       4.861  17.421   0.990  1.00 71.44           N
ATOM    650  N   TYR A  77       2.743  11.190   5.432  1.00 97.38           N
ATOM    651 CA   TYR A  77       3.339   9.893   5.741  1.00 97.84           C
ATOM    652  C   TYR A  77       2.936   9.282   7.073  1.00 98.29           C
ATOM    653  O   TYR A  77       3.596   8.364   7.562  1.00 97.99           O
ATOM    654 CB   TYR A  77       4.872   9.978   5.687  1.00 97.74           C
ATOM    655 CG   TYR A  77       5.430  10.631   4.445  1.00 97.58           C
ATOM    656 CD1  TYR A  77       4.936  10.326   3.184  1.00 95.77           C
ATOM    657 CD2  TYR A  77       6.473  11.553   4.541  1.00 95.74           C
ATOM    658 CE1  TYR A  77       5.454  10.929   2.044  1.00 95.28           C
ATOM    659 CE2  TYR A  77       7.004  12.162   3.408  1.00 95.02           C
ATOM    660 CZ   TYR A  77       6.492  11.843   2.162  1.00 96.02           C
ATOM    661 OH   TYR A  77       7.015  12.450   1.036  1.00 95.06           O
ATOM    662  N   VAL A  78       1.855   9.762   7.658  1.00 98.33           N
ATOM    663 CA   VAL A  78       1.404   9.242   8.943  1.00 98.53           C
ATOM    664  C   VAL A  78       0.169   8.345   8.805  1.00 98.59           C
ATOM    665  O   VAL A  78      -0.820   8.720   8.178  1.00 98.17           O
ATOM    666 CB   VAL A  78       1.095  10.381   9.935  1.00 98.49           C
ATOM    667 CG1  VAL A  78       0.661   9.814  11.279  1.00 97.41           C
ATOM    668 CG2  VAL A  78       2.334  11.248  10.111  1.00 97.23           C
ATOM    669  N   TYR A  79       0.251   7.164   9.402  1.00 98.54           N
ATOM    670 CA   TYR A  79      -0.831   6.186   9.352  1.00 98.52           C
ATOM    671  C   TYR A  79      -1.079   5.635  10.752  1.00 98.60           C
ATOM    672  O   TYR A  79      -0.327   5.910  11.685  1.00 98.43           O
ATOM    673 CB   TYR A  79      -0.468   5.031   8.415  1.00 98.30           C
ATOM    674 CG   TYR A  79      -0.265   5.429   6.979  1.00 98.13           C
ATOM    675 CD1  TYR A  79       0.928   6.016   6.555  1.00 97.11           C
ATOM    676 CD2  TYR A  79      -1.265   5.225   6.031  1.00 97.10           C
ATOM    677 CE1  TYR A  79       1.118   6.400   5.232  1.00 96.68           C
ATOM    678 CE2  TYR A  79      -1.090   5.593   4.702  1.00 96.54           C
ATOM    679 CZ   TYR A  79       0.102   6.185   4.310  1.00 97.12           C
ATOM    680 OH   TYR A  79       0.280   6.559   2.993  1.00 96.19           O
ATOM    681  N   ARG A  80      -2.147   4.843  10.894  1.00 98.57           N
ATOM    682 CA   ARG A  80      -2.488   4.284  12.194  1.00 98.48           C
ATOM    683  C   ARG A  80      -3.075   2.879  12.062  1.00 98.45           C
ATOM    684  O   ARG A  80      -3.962   2.650  11.247  1.00 97.78           O
ATOM    685 CB   ARG A  80      -3.497   5.183  12.907  1.00 97.68           C
ATOM    686 CG   ARG A  80      -3.874   4.735  14.311  1.00 94.62           C
ATOM    687 CD   ARG A  80      -5.067   5.530  14.843  1.00 93.49           C
ATOM    688 NE   ARG A  80      -4.787   6.955  14.972  1.00 89.94           N
ATOM    689 CZ   ARG A  80      -4.115   7.510  15.975  1.00 89.07           C
ATOM    690 NH1  ARG A  80      -3.640   6.758  16.962  1.00 80.07           N
ATOM    691 NH2  ARG A  80      -3.914   8.821  16.003  1.00 82.82           N
ATOM    692  N   PHE A  81      -2.569   1.959  12.880  1.00 98.19           N
ATOM    693 CA   PHE A  81      -3.093   0.598  12.879  1.00 98.06           C
ATOM    694  C   PHE A  81      -4.447   0.646  13.571  1.00 97.54           C
ATOM    695  O   PHE A  81      -4.601   1.321  14.598  1.00 95.90           O
ATOM    696 CB   PHE A  81      -2.169  -0.346  13.654  1.00 97.91           C
ATOM    697 CG   PHE A  81      -0.994  -0.831  12.856  1.00 98.09           C
ATOM    698 CD1  PHE A  81      -1.143  -1.878  11.945  1.00 97.06           C
ATOM    699 CD2  PHE A  81       0.261  -0.257  13.003  1.00 97.00           C
ATOM    700 CE1  PHE A  81      -0.054  -2.341  11.201  1.00 96.66           C
ATOM    701 CE2  PHE A  81       1.352  -0.708  12.265  1.00 96.51           C
ATOM    702 CZ   PHE A  81       1.190  -1.752  11.360  1.00 97.30           C
ATOM    703  N   VAL A  82      -5.429  -0.056  13.021  1.00 95.53           N
ATOM    704 CA   VAL A  82      -6.761  -0.076  13.589  1.00 94.58           C
ATOM    705  C   VAL A  82      -6.957  -1.319  14.451  1.00 91.23           C
ATOM    706  O   VAL A  82      -6.388  -2.376  14.134  1.00 86.37           O
ATOM    707 CB   VAL A  82      -7.832  -0.070  12.478  1.00 91.70           C
ATOM    708 CG1  VAL A  82      -9.227  -0.108  13.084  1.00 84.98           C
ATOM    709 CG2  VAL A  82      -7.672   1.174  11.626  1.00 86.62           C
ATOM    710 OXT  VAL A  82      -7.707  -1.240  15.450  1.00 85.06           O
HETATM  711  K     K B   1      -4.908  -1.014  -8.221  1.00 74.44           K
HETATM  712  K     K C   1      -6.722  -2.103 -10.616  1.00 76.12           K
HETATM  713  K     K D   1      -8.496  -3.265 -12.967  1.00 74.27           K
ATOM    714 OP3    G E   1     -16.499  -1.519  -3.955  1.00 49.85           O
ATOM    715  P     G E   1     -15.753  -1.349  -5.131  1.00 52.94           P
ATOM    716 OP1    G E   1     -14.655  -0.470  -5.257  1.00 50.12           O
ATOM    717 OP2    G E   1     -16.792  -0.986  -6.056  1.00 51.31           O
ATOM    718 O5'    G E   1     -15.170  -2.767  -5.576  1.00 53.77           O
ATOM    719 C5'    G E   1     -16.004  -3.919  -5.508  1.00 57.81           C
ATOM    720 C4'    G E   1     -15.288  -5.155  -5.993  1.00 59.20           C
ATOM    721 O4'    G E   1     -14.980  -5.022  -7.393  1.00 59.75           O
ATOM    722 C3'    G E   1     -13.949  -5.452  -5.347  1.00 59.63           C
ATOM    723 O3'    G E   1     -14.100  -6.093  -4.088  1.00 58.63           O
ATOM    724 C2'    G E   1     -13.304  -6.365  -6.379  1.00 58.49           C
ATOM    725 O2'    G E   1     -13.800  -7.692  -6.278  1.00 57.60           O
ATOM    726 C1'    G E   1     -13.796  -5.738  -7.678  1.00 59.13           C
ATOM    727 N9     G E   1     -12.849  -4.819  -8.284  1.00 59.86           N
ATOM    728 C8     G E   1     -12.959  -3.461  -8.406  1.00 60.12           C
ATOM    729 N7     G E   1     -11.940  -2.915  -9.005  1.00 60.19           N
ATOM    730 C5     G E   1     -11.104  -3.979  -9.298  1.00 60.58           C
ATOM    731 C6     G E   1      -9.847  -4.004  -9.948  1.00 60.66           C
ATOM    732 O6     G E   1      -9.205  -3.062 -10.413  1.00 59.13           O
ATOM    733 N1     G E   1      -9.329  -5.294 -10.041  1.00 60.00           N
ATOM    734 C2     G E   1      -9.967  -6.420  -9.553  1.00 59.62           C
ATOM    735 N2     G E   1      -9.327  -7.585  -9.733  1.00 58.46           N
ATOM    736 N3     G E   1     -11.137  -6.406  -8.953  1.00 60.26           N
ATOM    737 C4     G E   1     -11.654  -5.159  -8.849  1.00 61.93           C
ATOM    738  P     G E   2     -12.972  -5.875  -2.931  1.00 56.44           P
ATOM    739 OP1    G E   2     -13.499  -6.503  -1.691  1.00 54.09           O
ATOM    740 OP2    G E   2     -12.561  -4.452  -2.931  1.00 53.59           O
ATOM    741 O5'    G E   2     -11.727  -6.729  -3.438  1.00 56.48           O
ATOM    742 C5'    G E   2     -11.821  -8.139  -3.561  1.00 58.59           C
ATOM    743 C4'    G E   2     -10.529  -8.701  -4.092  1.00 58.95           C
ATOM    744 O4'    G E   2     -10.312  -8.225  -5.439  1.00 59.24           O
ATOM    745 C3'    G E   2      -9.279  -8.285  -3.345  1.00 59.08           C
ATOM    746 O3'    G E   2      -9.080  -9.090  -2.193  1.00 58.30           O
ATOM    747 C2'    G E   2      -8.198  -8.509  -4.393  1.00 58.58           C
ATOM    748 O2'    G E   2      -7.863  -9.872  -4.526  1.00 56.83           O
ATOM    749 C1'    G E   2      -8.917  -8.070  -5.661  1.00 59.20           C
ATOM    750 N9     G E   2      -8.673  -6.695  -6.052  1.00 60.54           N
ATOM    751 C8     G E   2      -9.480  -5.601  -5.846  1.00 60.52           C
ATOM    752 N7     G E   2      -9.009  -4.510  -6.370  1.00 60.56           N
ATOM    753 C5     G E   2      -7.816  -4.887  -6.965  1.00 61.81           C
ATOM    754 C6     G E   2      -6.872  -4.131  -7.701  1.00 62.14           C
ATOM    755 O6     G E   2      -6.912  -2.936  -7.994  1.00 61.38           O
ATOM    756 N1     G E   2      -5.796  -4.917  -8.117  1.00 61.49           N
ATOM    757 C2     G E   2      -5.658  -6.251  -7.857  1.00 60.28           C
ATOM    758 N2     G E   2      -4.541  -6.828  -8.342  1.00 59.06           N
ATOM    759 N3     G E   2      -6.533  -6.972  -7.182  1.00 60.00           N
ATOM    760 C4     G E   2      -7.589  -6.230  -6.770  1.00 60.93           C
ATOM    761  P     G E   3      -8.289  -8.512  -0.894  1.00 57.06           P
ATOM    762 OP1    G E   3      -8.505  -9.464   0.221  1.00 55.65           O
ATOM    763 OP2    G E   3      -8.658  -7.084  -0.726  1.00 55.13           O
ATOM    764 O5'    G E   3      -6.753  -8.560  -1.306  1.00 55.72           O
ATOM    765 C5'    G E   3      -6.186  -9.771  -1.790  1.00 56.71           C
ATOM    766 C4'    G E   3      -4.749  -9.542  -2.172  1.00 57.02           C
ATOM    767 O4'    G E   3      -4.693  -8.626  -3.296  1.00 55.91           O
ATOM    768 C3'    G E   3      -3.895  -8.925  -1.070  1.00 56.87           C
ATOM    769 O3'    G E   3      -2.583  -9.468  -1.129  1.00 55.18           O
ATOM    770 C2'    G E   3      -3.851  -7.450  -1.455  1.00 56.08           C
ATOM    771 O2'    G E   3      -2.694  -6.769  -1.000  1.00 53.98           O
ATOM    772 C1'    G E   3      -3.860  -7.534  -2.976  1.00 57.78           C
ATOM    773 N9     G E   3      -4.388  -6.333  -3.615  1.00 58.19           N
ATOM    774 C8     G E   3      -5.594  -5.723  -3.387  1.00 59.11           C
ATOM    775 N7     G E   3      -5.740  -4.623  -4.061  1.00 59.14           N
ATOM    776 C5     G E   3      -4.557  -4.505  -4.782  1.00 60.24           C
ATOM    777 C6     G E   3      -4.137  -3.491  -5.680  1.00 60.82           C
ATOM    778 O6     G E   3      -4.730  -2.460  -6.029  1.00 60.45           O
ATOM    779 N1     G E   3      -2.863  -3.757  -6.195  1.00 60.79           N
ATOM    780 C2     G E   3      -2.111  -4.860  -5.876  1.00 59.57           C
ATOM    781 N2     G E   3      -0.920  -4.941  -6.480  1.00 57.28           N
ATOM    782 N3     G E   3      -2.496  -5.806  -5.033  1.00 58.27           N
ATOM    783 C4     G E   3      -3.723  -5.554  -4.523  1.00 59.35           C
ATOM    784  P     U E   4      -1.963 -10.179   0.149  1.00 60.88           P
ATOM    785 OP1    U E   4      -1.775  -9.150   1.203  1.00 58.99           O
ATOM    786 OP2    U E   4      -0.806 -10.991  -0.300  1.00 60.18           O
ATOM    787 O5'    U E   4      -3.117 -11.146   0.614  1.00 59.51           O
ATOM    788 C5'    U E   4      -3.424 -12.355  -0.068  1.00 58.18           C
ATOM    789 C4'    U E   4      -3.945 -13.358   0.916  1.00 57.01           C
ATOM    790 O4'    U E   4      -5.276 -12.957   1.309  1.00 55.46           O
ATOM    791 C3'    U E   4      -4.037 -14.766   0.362  1.00 59.27           C
ATOM    792 O3'    U E   4      -3.414 -15.687   1.255  1.00 58.24           O
ATOM    793 C2'    U E   4      -5.531 -15.047   0.255  1.00 55.27           C
ATOM    794 O2'    U E   4      -5.903 -16.387   0.620  1.00 51.81           O
ATOM    795 C1'    U E   4      -6.151 -14.057   1.246  1.00 54.92           C
ATOM    796 N1     U E   4      -7.468 -13.575   0.804  1.00 52.91           N
ATOM    797 C2     U E   4      -8.510 -13.669   1.692  1.00 51.10           C
ATOM    798 O2     U E   4      -8.385 -14.094   2.838  1.00 49.25           O
ATOM    799 N3     U E   4      -9.722 -13.247   1.199  1.00 48.87           N
ATOM    800 C4     U E   4      -9.983 -12.749  -0.062  1.00 48.70           C
ATOM    801 O4     U E   4     -11.128 -12.423  -0.350  1.00 47.75           O
ATOM    802 C5     U E   4      -8.841 -12.683  -0.916  1.00 49.62           C
ATOM    803 C6     U E   4      -7.648 -13.080  -0.475  1.00 52.44           C
ATOM    804  P     U E   5      -2.260 -16.608   0.661  1.00 61.75           P
ATOM    805 OP1    U E   5      -1.562 -17.251   1.817  1.00 59.87           O
ATOM    806 OP2    U E   5      -1.498 -15.842  -0.340  1.00 60.02           O
ATOM    807 O5'    U E   5      -3.065 -17.752  -0.126  1.00 60.65           O
ATOM    808 C5'    U E   5      -2.374 -18.852  -0.690  1.00 58.64           C
ATOM    809 C4'    U E   5      -3.187 -19.530  -1.764  1.00 58.60           C
ATOM    810 O4'    U E   5      -4.339 -20.170  -1.195  1.00 57.02           O
ATOM    811 C3'    U E   5      -3.774 -18.625  -2.831  1.00 61.85           C
ATOM    812 O3'    U E   5      -2.817 -18.279  -3.816  1.00 60.86           O
ATOM    813 C2'    U E   5      -4.873 -19.513  -3.415  1.00 57.38           C
ATOM    814 O2'    U E   5      -4.376 -20.427  -4.368  1.00 54.85           O
ATOM    815 C1'    U E   5      -5.349 -20.278  -2.183  1.00 57.06           C
ATOM    816 N1     U E   5      -6.617 -19.772  -1.641  1.00 54.73           N
ATOM    817 C2     U E   5      -7.762 -20.071  -2.356  1.00 51.52           C
ATOM    818 O2     U E   5      -7.747 -20.709  -3.399  1.00 49.74           O
ATOM    819 N3     U E   5      -8.927 -19.590  -1.827  1.00 49.22           N
ATOM    820 C4     U E   5      -9.062 -18.857  -0.670  1.00 48.92           C
ATOM    821 O4     U E   5     -10.192 -18.504  -0.319  1.00 48.21           O
ATOM    822 C5     U E   5      -7.839 -18.600   0.029  1.00 50.29           C
ATOM    823 C6     U E   5      -6.676 -19.055  -0.470  1.00 53.47           C
ATOM    824  P     A E   6      -2.974 -16.918  -4.564  1.00 59.06           P
ATOM    825 OP1    A E   6      -2.133 -16.960  -5.780  1.00 56.41           O
ATOM    826 OP2    A E   6      -2.778 -15.824  -3.575  1.00 57.50           O
ATOM    827 O5'    A E   6      -4.515 -16.918  -4.972  1.00 57.63           O
ATOM    828 C5'    A E   6      -4.988 -17.597  -6.132  1.00 56.89           C
ATOM    829 C4'    A E   6      -5.995 -16.745  -6.846  1.00 56.80           C
ATOM    830 O4'    A E   6      -7.223 -16.673  -6.093  1.00 55.59           O
ATOM    831 C3'    A E   6      -5.532 -15.309  -7.041  1.00 58.23           C
ATOM    832 O3'    A E   6      -5.995 -14.837  -8.277  1.00 55.75           O
ATOM    833 C2'    A E   6      -6.208 -14.565  -5.896  1.00 54.80           C
ATOM    834 O2'    A E   6      -6.492 -13.209  -6.178  1.00 52.52           O
ATOM    835 C1'    A E   6      -7.512 -15.348  -5.747  1.00 55.31           C
ATOM    836 N9     A E   6      -8.037 -15.356  -4.400  1.00 54.15           N
ATOM    837 C8     A E   6      -7.452 -15.826  -3.256  1.00 52.87           C
ATOM    838 N7     A E   6      -8.188 -15.686  -2.188  1.00 52.28           N
ATOM    839 C5     A E   6      -9.348 -15.085  -2.659  1.00 52.23           C
ATOM    840 C6     A E   6     -10.526 -14.669  -2.026  1.00 51.01           C
ATOM    841 N6     A E   6     -10.748 -14.807  -0.721  1.00 50.26           N
ATOM    842 N1     A E   6     -11.491 -14.109  -2.789  1.00 50.74           N
ATOM    843 C2     A E   6     -11.265 -13.973  -4.101  1.00 51.29           C
ATOM    844 N3     A E   6     -10.196 -14.315  -4.818  1.00 52.13           N
ATOM    845 C4     A E   6      -9.268 -14.876  -4.021  1.00 53.85           C
ATOM    846  P     G E   7      -5.112 -15.055  -9.487  1.00 58.24           P
ATOM    847 OP1    G E   7      -5.719 -16.103 -10.341  1.00 55.57           O
ATOM    848 OP2    G E   7      -3.705 -15.190  -9.061  1.00 55.14           O
ATOM    849 O5'    G E   7      -5.276 -13.683 -10.242  1.00 59.30           O
ATOM    850 C5'    G E   7      -4.566 -12.552  -9.826  1.00 61.79           C
ATOM    851 C4'    G E   7      -3.930 -11.939 -11.040  1.00 62.70           C
ATOM    852 O4'    G E   7      -4.934 -11.303 -11.846  1.00 63.09           O
ATOM    853 C3'    G E   7      -2.924 -10.854 -10.746  1.00 63.16           C
ATOM    854 O3'    G E   7      -1.646 -11.428 -10.461  1.00 63.33           O
ATOM    855 C2'    G E   7      -2.925 -10.056 -12.038  1.00 63.40           C
ATOM    856 O2'    G E   7      -2.142 -10.684 -13.029  1.00 61.96           O
ATOM    857 C1'    G E   7      -4.404 -10.136 -12.444  1.00 63.08           C
ATOM    858 N9     G E   7      -5.203  -8.996 -12.007  1.00 64.63           N
ATOM    859 C8     G E   7      -6.226  -9.001 -11.097  1.00 64.66           C
ATOM    860 N7     G E   7      -6.764  -7.823 -10.939  1.00 64.93           N
ATOM    861 C5     G E   7      -6.051  -6.994 -11.787  1.00 65.41           C
ATOM    862 C6     G E   7      -6.197  -5.602 -12.045  1.00 65.70           C
ATOM    863 O6     G E   7      -6.992  -4.811 -11.549  1.00 64.49           O
ATOM    864 N1     G E   7      -5.267  -5.163 -12.988  1.00 65.45           N
ATOM    865 C2     G E   7      -4.328  -5.972 -13.596  1.00 64.60           C
ATOM    866 N2     G E   7      -3.522  -5.364 -14.471  1.00 63.17           N
ATOM    867 N3     G E   7      -4.195  -7.261 -13.360  1.00 63.92           N
ATOM    868 C4     G E   7      -5.085  -7.713 -12.454  1.00 64.60           C
ATOM    869  P     G E   8      -0.644 -10.676  -9.446  1.00 61.59           P
ATOM    870 OP1    G E   8       0.462 -11.625  -9.183  1.00 59.29           O
ATOM    871 OP2    G E   8      -1.409 -10.094  -8.329  1.00 58.22           O
ATOM    872 O5'    G E   8      -0.075  -9.466 -10.317  1.00 61.51           O
ATOM    873 C5'    G E   8       0.632  -9.717 -11.525  1.00 63.73           C
ATOM    874 C4'    G E   8       0.968  -8.425 -12.208  1.00 65.45           C
ATOM    875 O4'    G E   8      -0.243  -7.788 -12.669  1.00 64.97           O
ATOM    876 C3'    G E   8       1.629  -7.385 -11.320  1.00 64.69           C
ATOM    877 O3'    G E   8       3.019  -7.622 -11.215  1.00 64.18           O
ATOM    878 C2'    G E   8       1.309  -6.093 -12.065  1.00 64.84           C
ATOM    879 O2'    G E   8       2.151  -5.894 -13.184  1.00 62.39           O
ATOM    880 C1'    G E   8      -0.103  -6.379 -12.571  1.00 64.17           C
ATOM    881 N9     G E   8      -1.163  -5.875 -11.708  1.00 65.35           N
ATOM    882 C8     G E   8      -1.918  -6.582 -10.816  1.00 65.54           C
ATOM    883 N7     G E   8      -2.834  -5.866 -10.228  1.00 65.47           N
ATOM    884 C5     G E   8      -2.666  -4.595 -10.777  1.00 66.27           C
ATOM    885 C6     G E   8      -3.385  -3.401 -10.535  1.00 66.60           C
ATOM    886 O6     G E   8      -4.343  -3.215  -9.775  1.00 65.58           O
ATOM    887 N1     G E   8      -2.888  -2.345 -11.292  1.00 66.39           N
ATOM    888 C2     G E   8      -1.839  -2.436 -12.163  1.00 65.39           C
ATOM    889 N2     G E   8      -1.503  -1.305 -12.796  1.00 63.73           N
ATOM    890 N3     G E   8      -1.174  -3.547 -12.405  1.00 64.68           N
ATOM    891 C4     G E   8      -1.642  -4.584 -11.677  1.00 66.00           C
ATOM    892  P     G E   9       3.831  -7.145  -9.886  1.00 59.53           P
ATOM    893 OP1    G E   9       5.153  -7.803  -9.960  1.00 58.46           O
ATOM    894 OP2    G E   9       2.983  -7.320  -8.700  1.00 57.86           O
ATOM    895 O5'    G E   9       4.045  -5.583 -10.134  1.00 57.73           O
ATOM    896 C5'    G E   9       4.581  -5.114 -11.345  1.00 58.62           C
ATOM    897 C4'    G E   9       4.788  -3.625 -11.307  1.00 59.10           C
ATOM    898 O4'    G E   9       3.520  -2.932 -11.493  1.00 57.05           O
ATOM    899 C3'    G E   9       5.373  -3.101  -9.989  1.00 58.25           C
ATOM    900 O3'    G E   9       6.410  -2.162 -10.257  1.00 56.71           O
ATOM    901 C2'    G E   9       4.193  -2.382  -9.347  1.00 57.47           C
ATOM    902 O2'    G E   9       4.580  -1.302  -8.510  1.00 54.86           O
ATOM    903 C1'    G E   9       3.471  -1.856 -10.585  1.00 58.90           C
ATOM    904 N9     G E   9       2.087  -1.432 -10.323  1.00 59.25           N
ATOM    905 C8     G E   9       1.575  -0.196 -10.625  1.00 60.17           C
ATOM    906 N7     G E   9       0.364  -0.031 -10.181  1.00 60.09           N
ATOM    907 C5     G E   9       0.052  -1.225  -9.550  1.00 61.28           C
ATOM    908 C6     G E   9      -1.114  -1.618  -8.864  1.00 61.91           C
ATOM    909 O6     G E   9      -2.140  -0.963  -8.664  1.00 61.31           O
ATOM    910 N1     G E   9      -1.016  -2.916  -8.385  1.00 61.69           N
ATOM    911 C2     G E   9       0.080  -3.736  -8.543  1.00 60.26           C
ATOM    912 N2     G E   9      -0.029  -4.969  -8.019  1.00 57.72           N
ATOM    913 N3     G E   9       1.187  -3.378  -9.174  1.00 58.96           N
ATOM    914 C4     G E   9       1.105  -2.111  -9.652  1.00 60.29           C
ATOM    915  P     U E  10       7.956  -2.576  -9.943  1.00 62.30           P
ATOM    916 OP1    U E  10       8.106  -2.706  -8.480  1.00 60.34           O
ATOM    917 OP2    U E  10       8.850  -1.646 -10.698  1.00 61.45           O
ATOM    918 O5'    U E  10       8.087  -4.021 -10.582  1.00 60.77           O
ATOM    919 C5'    U E  10       7.859  -4.266 -11.960  1.00 58.82           C
ATOM    920 C4'    U E  10       8.812  -5.302 -12.448  1.00 58.60           C
ATOM    921 O4'    U E  10       8.441  -6.556 -11.857  1.00 56.53           O
ATOM    922 C3'    U E  10       8.788  -5.475 -13.956  1.00 61.09           C
ATOM    923 O3'    U E  10       9.980  -4.975 -14.581  1.00 59.75           O
ATOM    924 C2'    U E  10       8.415  -6.952 -14.199  1.00 56.64           C
ATOM    925 O2'    U E  10       9.257  -7.686 -15.082  1.00 53.20           O
ATOM    926 C1'    U E  10       8.447  -7.603 -12.811  1.00 56.35           C
ATOM    927 N1     U E  10       7.313  -8.485 -12.525  1.00 54.01           N
ATOM    928 C2     U E  10       7.407  -9.327 -11.440  1.00 52.16           C
ATOM    929 O2     U E  10       8.387  -9.360 -10.705  1.00 50.01           O
ATOM    930 N3     U E  10       6.312 -10.135 -11.229  1.00 49.47           N
ATOM    931 C4     U E  10       5.159 -10.181 -11.982  1.00 49.37           C
ATOM    932 O4     U E  10       4.266 -10.964 -11.670  1.00 48.30           O
ATOM    933 C5     U E  10       5.139  -9.281 -13.099  1.00 50.75           C
ATOM    934 C6     U E  10       6.189  -8.486 -13.328  1.00 54.03           C
ATOM    935  P     U E  11      11.325  -5.555 -14.795  1.00 63.73           P
ATOM    936 OP1    U E  11      11.577  -6.783 -13.980  1.00 61.76           O
ATOM    937 OP2    U E  11      12.392  -4.526 -14.820  1.00 62.30           O
ATOM    938 O5'    U E  11      11.046  -6.022 -16.282  1.00 62.21           O
ATOM    939 C5'    U E  11      11.727  -5.444 -17.386  1.00 59.94           C
ATOM    940 C4'    U E  11      11.331  -6.185 -18.630  1.00 61.02           C
ATOM    941 O4'    U E  11      11.705  -7.566 -18.497  1.00 58.49           O
ATOM    942 C3'    U E  11       9.841  -6.227 -18.901  1.00 63.75           C
ATOM    943 O3'    U E  11       9.450  -5.059 -19.616  1.00 62.49           O
ATOM    944 C2'    U E  11       9.677  -7.482 -19.743  1.00 59.30           C
ATOM    945 O2'    U E  11       9.899  -7.231 -21.119  1.00 56.36           O
ATOM    946 C1'    U E  11      10.805  -8.391 -19.213  1.00 58.45           C
ATOM    947 N1     U E  11      10.365  -9.492 -18.365  1.00 55.93           N
ATOM    948 C2     U E  11       9.843 -10.614 -18.996  1.00 52.83           C
ATOM    949 O2     U E  11       9.708 -10.684 -20.207  1.00 50.56           O
ATOM    950 N3     U E  11       9.462 -11.635 -18.170  1.00 50.08           N
ATOM    951 C4     U E  11       9.560 -11.663 -16.795  1.00 49.87           C
ATOM    952 O4     U E  11       9.185 -12.672 -16.192  1.00 48.97           O
ATOM    953 C5     U E  11      10.115 -10.484 -16.206  1.00 51.71           C
ATOM    954 C6     U E  11      10.490  -9.464 -16.997  1.00 55.14           C
ATOM    955  P     A E  12       8.201  -4.284 -19.182  1.00 62.45           P
ATOM    956 OP1    A E  12       7.929  -3.278 -20.227  1.00 59.98           O
ATOM    957 OP2    A E  12       8.362  -3.873 -17.779  1.00 60.73           O
ATOM    958 O5'    A E  12       7.065  -5.402 -19.235  1.00 60.50           O
ATOM    959 C5'    A E  12       6.132  -5.446 -20.303  1.00 59.38           C
ATOM    960 C4'    A E  12       4.730  -5.532 -19.759  1.00 60.73           C
ATOM    961 O4'    A E  12       4.460  -6.887 -19.339  1.00 58.35           O
ATOM    962 C3'    A E  12       4.497  -4.646 -18.544  1.00 62.11           C
ATOM    963 O3'    A E  12       3.204  -4.080 -18.603  1.00 58.64           O
ATOM    964 C2'    A E  12       4.609  -5.620 -17.373  1.00 58.18           C
ATOM    965 O2'    A E  12       3.825  -5.264 -16.260  1.00 55.46           O
ATOM    966 C1'    A E  12       4.104  -6.920 -17.978  1.00 57.83           C
ATOM    967 N9     A E  12       4.698  -8.115 -17.396  1.00 56.10           N
ATOM    968 C8     A E  12       6.019  -8.378 -17.164  1.00 54.77           C
ATOM    969 N7     A E  12       6.237  -9.549 -16.617  1.00 53.93           N
ATOM    970 C5     A E  12       4.966 -10.095 -16.480  1.00 53.72           C
ATOM    971 C6     A E  12       4.513 -11.322 -15.960  1.00 52.23           C
ATOM    972 N6     A E  12       5.324 -12.258 -15.462  1.00 51.39           N
ATOM    973 N1     A E  12       3.181 -11.552 -15.968  1.00 52.03           N
ATOM    974 C2     A E  12       2.373 -10.609 -16.465  1.00 52.68           C
ATOM    975 N3     A E  12       2.677  -9.417 -16.978  1.00 54.05           N
ATOM    976 C4     A E  12       4.013  -9.230 -16.951  1.00 55.69           C
ATOM    977  P     G E  13       3.083  -2.647 -19.188  1.00 60.07           P
ATOM    978 OP1    G E  13       2.372  -2.752 -20.485  1.00 57.50           O
ATOM    979 OP2    G E  13       4.413  -2.036 -19.111  1.00 56.68           O
ATOM    980 O5'    G E  13       2.169  -1.854 -18.148  1.00 60.63           O
ATOM    981 C5'    G E  13       0.834  -2.248 -17.940  1.00 63.52           C
ATOM    982 C4'    G E  13      -0.078  -1.092 -18.250  1.00 65.31           C
ATOM    983 O4'    G E  13      -1.416  -1.604 -18.416  1.00 64.75           O
ATOM    984 C3'    G E  13      -0.194  -0.034 -17.162  1.00 64.97           C
ATOM    985 O3'    G E  13       0.814   0.969 -17.291  1.00 65.22           O
ATOM    986 C2'    G E  13      -1.583   0.524 -17.418  1.00 64.56           C
ATOM    987 O2'    G E  13      -1.578   1.464 -18.471  1.00 62.76           O
ATOM    988 C1'    G E  13      -2.344  -0.726 -17.852  1.00 64.38           C
ATOM    989 N9     G E  13      -3.022  -1.432 -16.776  1.00 65.70           N
ATOM    990 C8     G E  13      -2.699  -2.653 -16.251  1.00 65.86           C
ATOM    991 N7     G E  13      -3.512  -3.033 -15.309  1.00 66.08           N
ATOM    992 C5     G E  13      -4.418  -2.005 -15.206  1.00 66.13           C
ATOM    993 C6     G E  13      -5.544  -1.857 -14.354  1.00 66.30           C
ATOM    994 O6     G E  13      -5.964  -2.637 -13.485  1.00 65.22           O
ATOM    995 N1     G E  13      -6.204  -0.648 -14.581  1.00 66.50           N
ATOM    996 C2     G E  13      -5.824   0.288 -15.507  1.00 65.82           C
ATOM    997 N2     G E  13      -6.582   1.392 -15.590  1.00 64.09           N
ATOM    998 N3     G E  13      -4.785   0.160 -16.305  1.00 64.68           N
ATOM    999 C4     G E  13      -4.126  -1.011 -16.108  1.00 65.46           C
ATOM   1000  P     G E  14       1.268   1.825 -15.969  1.00 61.35           P
ATOM   1001 OP1    G E  14       2.413   2.671 -16.393  1.00 58.67           O
ATOM   1002 OP2    G E  14       1.412   0.903 -14.827  1.00 57.25           O
ATOM   1003 O5'    G E  14       0.032   2.783 -15.654  1.00 61.40           O
ATOM   1004 C5'    G E  14      -0.360   3.791 -16.575  1.00 64.52           C
ATOM   1005 C4'    G E  14      -1.574   4.512 -16.068  1.00 65.95           C
ATOM   1006 O4'    G E  14      -2.679   3.593 -15.977  1.00 64.92           O
ATOM   1007 C3'    G E  14      -1.447   5.098 -14.671  1.00 64.39           C
ATOM   1008 O3'    G E  14      -0.805   6.360 -14.703  1.00 64.22           O
ATOM   1009 C2'    G E  14      -2.894   5.190 -14.240  1.00 64.13           C
ATOM   1010 O2'    G E  14      -3.550   6.313 -14.808  1.00 61.52           O
ATOM   1011 C1'    G E  14      -3.486   3.931 -14.865  1.00 63.43           C
ATOM   1012 N9     G E  14      -3.551   2.779 -13.979  1.00 64.41           N
ATOM   1013 C8     G E  14      -2.704   1.697 -13.957  1.00 64.36           C
ATOM   1014 N7     G E  14      -3.059   0.787 -13.103  1.00 64.20           N
ATOM   1015 C5     G E  14      -4.221   1.287 -12.512  1.00 65.13           C
ATOM   1016 C6     G E  14      -5.061   0.730 -11.528  1.00 65.45           C
ATOM   1017 O6     G E  14      -4.960  -0.358 -10.955  1.00 64.43           O
ATOM   1018 N1     G E  14      -6.117   1.582 -11.215  1.00 65.22           N
ATOM   1019 C2     G E  14      -6.332   2.806 -11.787  1.00 64.23           C
ATOM   1020 N2     G E  14      -7.401   3.485 -11.353  1.00 62.76           N
ATOM   1021 N3     G E  14      -5.558   3.331 -12.721  1.00 63.70           N
ATOM   1022 C4     G E  14      -4.524   2.521 -13.041  1.00 65.00           C
ATOM   1023  P     G E  15       0.072   6.856 -13.443  1.00 59.66           P
ATOM   1024 OP1    G E  15       0.885   8.018 -13.903  1.00 58.65           O
ATOM   1025 OP2    G E  15       0.742   5.689 -12.839  1.00 58.07           O
ATOM   1026 O5'    G E  15      -0.998   7.396 -12.387  1.00 57.95           O
ATOM   1027 C5'    G E  15      -1.965   8.362 -12.775  1.00 59.21           C
ATOM   1028 C4'    G E  15      -2.912   8.622 -11.635  1.00 58.84           C
ATOM   1029 O4'    G E  15      -3.673   7.417 -11.365  1.00 56.71           O
ATOM   1030 C3'    G E  15      -2.224   9.005 -10.333  1.00 57.28           C
ATOM   1031 O3'    G E  15      -3.004   9.988  -9.652  1.00 55.51           O
ATOM   1032 C2'    G E  15      -2.223   7.707  -9.551  1.00 56.59           C
ATOM   1033 O2'    G E  15      -2.244   7.886  -8.142  1.00 54.37           O
ATOM   1034 C1'    G E  15      -3.516   7.051 -10.019  1.00 58.45           C
ATOM   1035 N9     G E  15      -3.483   5.592  -9.920  1.00 58.96           N
ATOM   1036 C8     G E  15      -2.511   4.763 -10.398  1.00 60.14           C
ATOM   1037 N7     G E  15      -2.705   3.503 -10.095  1.00 60.03           N
ATOM   1038 C5     G E  15      -3.897   3.512  -9.374  1.00 61.18           C
ATOM   1039 C6     G E  15      -4.599   2.450  -8.768  1.00 62.04           C
ATOM   1040 O6     G E  15      -4.317   1.248  -8.740  1.00 61.39           O
ATOM   1041 N1     G E  15      -5.774   2.894  -8.140  1.00 61.88           N
ATOM   1042 C2     G E  15      -6.188   4.197  -8.103  1.00 60.45           C
ATOM   1043 N2     G E  15      -7.323   4.439  -7.457  1.00 58.00           N
ATOM   1044 N3     G E  15      -5.520   5.211  -8.662  1.00 58.95           N
ATOM   1045 C4     G E  15      -4.392   4.790  -9.271  1.00 60.12           C
ATOM   1046  P     U E  16      -2.423  11.400  -9.294  1.00 58.77           P
ATOM   1047 OP1    U E  16      -1.284  11.243  -8.365  1.00 57.29           O
ATOM   1048 OP2    U E  16      -3.574  12.249  -8.901  1.00 58.00           O
ATOM   1049 O5'    U E  16      -1.855  11.946 -10.674  1.00 57.32           O
ATOM   1050 C5'    U E  16      -2.658  12.700 -11.568  1.00 55.90           C
ATOM   1051 C4'    U E  16      -1.839  13.036 -12.790  1.00 55.11           C
ATOM   1052 O4'    U E  16      -1.442  11.819 -13.431  1.00 53.50           O
ATOM   1053 C3'    U E  16      -2.590  13.820 -13.861  1.00 57.88           C
ATOM   1054 O3'    U E  16      -2.429  15.207 -13.629  1.00 56.57           O
ATOM   1055 C2'    U E  16      -1.891  13.410 -15.155  1.00 52.99           C
ATOM   1056 O2'    U E  16      -0.821  14.280 -15.489  1.00 49.81           O
ATOM   1057 C1'    U E  16      -1.318  12.024 -14.809  1.00 52.17           C
ATOM   1058 N1     U E  16      -1.975  10.903 -15.489  1.00 49.96           N
ATOM   1059 C2     U E  16      -1.213  10.209 -16.408  1.00 47.78           C
ATOM   1060 O2     U E  16      -0.060  10.500 -16.657  1.00 45.91           O
ATOM   1061 N3     U E  16      -1.858   9.165 -17.011  1.00 45.52           N
ATOM   1062 C4     U E  16      -3.162   8.752 -16.806  1.00 45.34           C
ATOM   1063 O4     U E  16      -3.578   7.797 -17.436  1.00 44.34           O
ATOM   1064 C5     U E  16      -3.883   9.527 -15.843  1.00 46.49           C
ATOM   1065 C6     U E  16      -3.278  10.552 -15.233  1.00 49.41           C
ATOM   1066  P     U E  17      -3.557  16.167 -13.292  1.00 63.18           P
ATOM   1067 OP1    U E  17      -2.911  17.522 -13.298  1.00 61.69           O
ATOM   1068 OP2    U E  17      -4.274  15.693 -12.122  1.00 61.93           O
ATOM   1069 O5'    U E  17      -4.553  16.109 -14.545  1.00 61.52           O
ATOM   1070 C5'    U E  17      -5.692  16.958 -14.563  1.00 59.53           C
ATOM   1071 C4'    U E  17      -6.631  16.600 -15.691  1.00 60.94           C
ATOM   1072 O4'    U E  17      -6.028  16.908 -16.959  1.00 59.01           O
ATOM   1073 C3'    U E  17      -7.004  15.140 -15.812  1.00 63.26           C
ATOM   1074 O3'    U E  17      -8.030  14.790 -14.890  1.00 62.15           O
ATOM   1075 C2'    U E  17      -7.498  15.067 -17.253  1.00 58.39           C
ATOM   1076 O2'    U E  17      -8.842  15.502 -17.389  1.00 55.89           O
ATOM   1077 C1'    U E  17      -6.583  16.061 -17.962  1.00 57.78           C
ATOM   1078 N1     U E  17      -5.494  15.447 -18.721  1.00 55.75           N
ATOM   1079 C2     U E  17      -5.823  14.856 -19.928  1.00 52.71           C
ATOM   1080 O2     U E  17      -6.970  14.814 -20.363  1.00 50.54           O
ATOM   1081 N3     U E  17      -4.776  14.303 -20.620  1.00 50.06           N
ATOM   1082 C4     U E  17      -3.452  14.287 -20.229  1.00 49.71           C
ATOM   1083 O4     U E  17      -2.625  13.761 -20.970  1.00 48.82           O
ATOM   1084 C5     U E  17      -3.178  14.919 -18.970  1.00 51.49           C
ATOM   1085 C6     U E  17      -4.195  15.458 -18.267  1.00 54.77           C
ATOM   1086  P     A E  18      -8.089  13.340 -14.312  1.00 61.22           P
ATOM   1087 OP1    A E  18      -9.284  13.282 -13.438  1.00 59.19           O
ATOM   1088 OP2    A E  18      -6.759  12.993 -13.766  1.00 60.26           O
ATOM   1089 O5'    A E  18      -8.338  12.430 -15.587  1.00 58.97           O
ATOM   1090 C5'    A E  18      -9.512  12.597 -16.376  1.00 58.11           C
ATOM   1091 C4'    A E  18      -9.635  11.457 -17.355  1.00 59.53           C
ATOM   1092 O4'    A E  18      -8.621  11.589 -18.380  1.00 56.78           O
ATOM   1093 C3'    A E  18      -9.430  10.089 -16.714  1.00 60.54           C
ATOM   1094 O3'    A E  18     -10.354   9.162 -17.242  1.00 57.34           O
ATOM   1095 C2'    A E  18      -8.010   9.715 -17.099  1.00 55.93           C
ATOM   1096 O2'    A E  18      -7.809   8.323 -17.275  1.00 53.56           O
ATOM   1097 C1'    A E  18      -7.821  10.433 -18.433  1.00 55.59           C
ATOM   1098 N9     A E  18      -6.435  10.824 -18.652  1.00 53.68           N
ATOM   1099 C8     A E  18      -5.688  11.722 -17.942  1.00 51.93           C
ATOM   1100 N7     A E  18      -4.456  11.824 -18.358  1.00 51.20           N
ATOM   1101 C5     A E  18      -4.388  10.942 -19.424  1.00 50.84           C
ATOM   1102 C6     A E  18      -3.341  10.583 -20.290  1.00 49.22           C
ATOM   1103 N6     A E  18      -2.111  11.093 -20.205  1.00 48.65           N
ATOM   1104 N1     A E  18      -3.610   9.680 -21.250  1.00 49.03           N
ATOM   1105 C2     A E  18      -4.832   9.164 -21.337  1.00 49.83           C
ATOM   1106 N3     A E  18      -5.898   9.416 -20.569  1.00 51.33           N
ATOM   1107 C4     A E  18      -5.606  10.328 -19.622  1.00 53.06           C
ATOM   1108  P     G E  19     -11.403   8.554 -16.336  1.00 57.29           P
ATOM   1109 OP1    G E  19     -12.524   8.142 -17.203  1.00 54.93           O
ATOM   1110 OP2    G E  19     -11.611   9.427 -15.179  1.00 54.72           O
ATOM   1111 O5'    G E  19     -10.704   7.213 -15.797  1.00 58.04           O
ATOM   1112 C5'    G E  19     -10.533   6.998 -14.425  1.00 60.69           C
ATOM   1113 C4'    G E  19     -11.642   6.132 -13.880  1.00 61.23           C
ATOM   1114 O4'    G E  19     -11.633   4.853 -14.547  1.00 60.77           O
ATOM   1115 C3'    G E  19     -11.508   5.793 -12.401  1.00 61.19           C
ATOM   1116 O3'    G E  19     -12.056   6.831 -11.606  1.00 61.11           O
ATOM   1117 C2'    G E  19     -12.311   4.515 -12.305  1.00 59.95           C
ATOM   1118 O2'    G E  19     -13.707   4.762 -12.251  1.00 58.17           O
ATOM   1119 C1'    G E  19     -11.974   3.836 -13.636  1.00 61.15           C
ATOM   1120 N9     G E  19     -10.850   2.909 -13.548  1.00 62.65           N
ATOM   1121 C8     G E  19      -9.636   3.018 -14.183  1.00 63.07           C
ATOM   1122 N7     G E  19      -8.838   2.019 -13.932  1.00 63.24           N
ATOM   1123 C5     G E  19      -9.566   1.196 -13.092  1.00 63.58           C
ATOM   1124 C6     G E  19      -9.216  -0.045 -12.495  1.00 63.89           C
ATOM   1125 O6     G E  19      -8.169  -0.677 -12.598  1.00 62.89           O
ATOM   1126 N1     G E  19     -10.257  -0.530 -11.710  1.00 63.95           N
ATOM   1127 C2     G E  19     -11.466   0.089 -11.524  1.00 62.98           C
ATOM   1128 N2     G E  19     -12.335  -0.538 -10.735  1.00 61.14           N
ATOM   1129 N3     G E  19     -11.798   1.240 -12.074  1.00 61.67           N
ATOM   1130 C4     G E  19     -10.808   1.736 -12.848  1.00 62.40           C
ATOM   1131  P     G E  20     -11.362   7.193 -10.184  1.00 58.19           P
ATOM   1132 OP1    G E  20     -11.911   8.514  -9.778  1.00 55.95           O
ATOM   1133 OP2    G E  20      -9.888   7.012 -10.284  1.00 55.45           O
ATOM   1134 O5'    G E  20     -11.925   6.084  -9.195  1.00 58.36           O
ATOM   1135 C5'    G E  20     -13.323   5.983  -8.941  1.00 61.05           C
ATOM   1136 C4'    G E  20     -13.616   4.749  -8.131  1.00 61.27           C
ATOM   1137 O4'    G E  20     -13.286   3.571  -8.902  1.00 60.69           O
ATOM   1138 C3'    G E  20     -12.821   4.603  -6.849  1.00 60.25           C
ATOM   1139 O3'    G E  20     -13.399   5.347  -5.790  1.00 59.67           O
ATOM   1140 C2'    G E  20     -12.879   3.103  -6.607  1.00 59.80           C
ATOM   1141 O2'    G E  20     -14.116   2.699  -6.057  1.00 57.95           O
ATOM   1142 C1'    G E  20     -12.790   2.570  -8.034  1.00 60.65           C
ATOM   1143 N9     G E  20     -11.441   2.231  -8.457  1.00 62.07           N
ATOM   1144 C8     G E  20     -10.618   2.953  -9.290  1.00 62.50           C
ATOM   1145 N7     G E  20      -9.491   2.361  -9.528  1.00 62.47           N
ATOM   1146 C5     G E  20      -9.557   1.177  -8.817  1.00 63.89           C
ATOM   1147 C6     G E  20      -8.624   0.112  -8.706  1.00 64.47           C
ATOM   1148 O6     G E  20      -7.518   0.003  -9.242  1.00 63.41           O
ATOM   1149 N1     G E  20      -9.097  -0.894  -7.872  1.00 63.76           N
ATOM   1150 C2     G E  20     -10.308  -0.888  -7.226  1.00 62.32           C
ATOM   1151 N2     G E  20     -10.582  -1.947  -6.466  1.00 60.67           N
ATOM   1152 N3     G E  20     -11.189   0.081  -7.338  1.00 61.77           N
ATOM   1153 C4     G E  20     -10.751   1.089  -8.142  1.00 62.86           C
ATOM   1154  P     G E  21     -12.457   5.873  -4.567  1.00 57.25           P
ATOM   1155 OP1    G E  21     -13.265   6.881  -3.834  1.00 56.83           O
ATOM   1156 OP2    G E  21     -11.112   6.245  -5.102  1.00 58.17           O
ATOM   1157 O5'    G E  21     -12.264   4.594  -3.630  1.00 55.92           O
ATOM   1158 C5'    G E  21     -13.402   3.878  -3.175  1.00 58.02           C
ATOM   1159 C4'    G E  21     -12.961   2.645  -2.408  1.00 57.91           C
ATOM   1160 O4'    G E  21     -12.162   1.808  -3.283  1.00 55.97           O
ATOM   1161 C3'    G E  21     -12.105   2.945  -1.179  1.00 56.39           C
ATOM   1162 O3'    G E  21     -12.414   2.034  -0.138  1.00 53.89           O
ATOM   1163 C2'    G E  21     -10.692   2.703  -1.679  1.00 54.49           C
ATOM   1164 O2'    G E  21      -9.780   2.289  -0.655  1.00 53.01           O
ATOM   1165 C1'    G E  21     -10.907   1.571  -2.690  1.00 57.73           C
ATOM   1166 N9     G E  21      -9.889   1.556  -3.744  1.00 58.11           N
ATOM   1167 C8     G E  21      -9.597   2.562  -4.627  1.00 59.59           C
ATOM   1168 N7     G E  21      -8.588   2.281  -5.408  1.00 59.74           N
ATOM   1169 C5     G E  21      -8.204   0.998  -5.013  1.00 60.88           C
ATOM   1170 C6     G E  21      -7.152   0.174  -5.485  1.00 61.54           C
ATOM   1171 O6     G E  21      -6.320   0.411  -6.372  1.00 60.99           O
ATOM   1172 N1     G E  21      -7.116  -1.045  -4.813  1.00 61.23           N
ATOM   1173 C2     G E  21      -7.979  -1.413  -3.814  1.00 59.70           C
ATOM   1174 N2     G E  21      -7.780  -2.634  -3.290  1.00 57.51           N
ATOM   1175 N3     G E  21      -8.956  -0.651  -3.352  1.00 58.46           N
ATOM   1176 C4     G E  21      -9.006   0.541  -3.997  1.00 59.74           C
ENDMDL                                                                          
END                                                                             
