# Supplementary material for: Control of Gene Expression by Proteins That Bind Many Alternative Nucleic Acid Structures Through the Same Domain
Source: Int J Mol Sci. 2025 Dec 26;27(1):272. doi: 10.3390/ijms27010272 (PMC12785367; doi:10.3390/ijms27010272)
Supplement: Supplementary file 1 [file ijms-27-00272-s001.zip › Figure-3D-ETS1-334-415x2-dCG8x2-Mgx12-Kx6-Znx4-S1076865862-model-1.pdb]

TITLE fold_ets1_334_415x2_dcg8x2_mgx12_kx6_znx4_s1076865862_model_0.cif         
MODEL 1                                                                         
ATOM      1  N   PRO A   1       9.257   1.792  31.542  1.00 77.73           N
ATOM      2 CA   PRO A   1       8.552   2.646  30.586  1.00 85.69           C
ATOM      3  C   PRO A   1       7.398   1.907  29.916  1.00 88.76           C
ATOM      4  O   PRO A   1       7.568   0.755  29.490  1.00 85.90           O
ATOM      5 CB   PRO A   1       9.625   3.018  29.554  1.00 77.79           C
ATOM      6 CG   PRO A   1      10.650   1.933  29.686  1.00 74.41           C
ATOM      7 CD   PRO A   1      10.613   1.459  31.118  1.00 75.68           C
ATOM      8  N   ILE A   2       6.230   2.559  29.799  1.00 89.33           N
ATOM      9 CA   ILE A   2       5.049   1.908  29.273  1.00 92.09           C
ATOM     10  C   ILE A   2       5.243   1.532  27.803  1.00 92.18           C
ATOM     11  O   ILE A   2       5.848   2.278  27.025  1.00 91.65           O
ATOM     12 CB   ILE A   2       3.799   2.790  29.454  1.00 92.87           C
ATOM     13 CG1  ILE A   2       2.533   1.991  29.132  1.00 93.28           C
ATOM     14 CG2  ILE A   2       3.892   4.058  28.603  1.00 92.42           C
ATOM     15 CD1  ILE A   2       1.245   2.688  29.522  1.00 92.07           C
ATOM     16  N   GLN A   3       4.754   0.339  27.453  1.00 94.35           N
ATOM     17 CA   GLN A   3       4.799  -0.143  26.079  1.00 93.93           C
ATOM     18  C   GLN A   3       3.434   0.029  25.428  1.00 95.04           C
ATOM     19  O   GLN A   3       2.416   0.174  26.102  1.00 95.74           O
ATOM     20 CB   GLN A   3       5.240  -1.603  26.051  1.00 92.53           C
ATOM     21 CG   GLN A   3       6.654  -1.807  26.583  1.00 89.02           C
ATOM     22 CD   GLN A   3       7.080  -3.262  26.610  1.00 87.24           C
ATOM     23 OE1  GLN A   3       6.376  -4.143  26.105  1.00 81.62           O
ATOM     24 NE2  GLN A   3       8.234  -3.524  27.188  1.00 77.64           N
ATOM     25  N   LEU A   4       3.412   0.003  24.094  1.00 95.40           N
ATOM     26 CA   LEU A   4       2.195   0.294  23.348  1.00 95.48           C
ATOM     27  C   LEU A   4       1.048  -0.636  23.733  1.00 95.92           C
ATOM     28  O   LEU A   4      -0.081  -0.182  23.971  1.00 96.56           O
ATOM     29 CB   LEU A   4       2.476   0.215  21.842  1.00 95.57           C
ATOM     30 CG   LEU A   4       1.263   0.384  20.924  1.00 95.29           C
ATOM     31 CD1  LEU A   4       0.588   1.734  21.133  1.00 94.76           C
ATOM     32 CD2  LEU A   4       1.687   0.212  19.462  1.00 94.77           C
ATOM     33  N   TRP A   5       1.310  -1.944  23.827  1.00 96.47           N
ATOM     34 CA   TRP A   5       0.225  -2.877  24.150  1.00 96.30           C
ATOM     35  C   TRP A   5      -0.363  -2.591  25.523  1.00 96.83           C
ATOM     36  O   TRP A   5      -1.579  -2.715  25.722  1.00 97.31           O
ATOM     37 CB   TRP A   5       0.698  -4.330  24.042  1.00 96.12           C
ATOM     38 CG   TRP A   5       1.665  -4.784  25.100  1.00 95.77           C
ATOM     39 CD1  TRP A   5       3.024  -4.773  25.035  1.00 95.13           C
ATOM     40 CD2  TRP A   5       1.333  -5.356  26.368  1.00 95.68           C
ATOM     41 NE1  TRP A   5       3.569  -5.284  26.184  1.00 94.56           N
ATOM     42 CE2  TRP A   5       2.555  -5.649  27.027  1.00 94.94           C
ATOM     43 CE3  TRP A   5       0.138  -5.649  27.028  1.00 94.87           C
ATOM     44 CZ2  TRP A   5       2.601  -6.213  28.308  1.00 93.71           C
ATOM     45 CZ3  TRP A   5       0.190  -6.207  28.299  1.00 94.38           C
ATOM     46 CH2  TRP A   5       1.406  -6.481  28.929  1.00 93.77           C
ATOM     47  N   GLN A   6       0.481  -2.203  26.492  1.00 96.43           N
ATOM     48 CA   GLN A   6       0.009  -1.866  27.825  1.00 96.39           C
ATOM     49  C   GLN A   6      -0.854  -0.618  27.792  1.00 96.91           C
ATOM     50  O   GLN A   6      -1.885  -0.526  28.475  1.00 97.39           O
ATOM     51 CB   GLN A   6       1.190  -1.639  28.770  1.00 95.64           C
ATOM     52 CG   GLN A   6       2.098  -2.837  28.950  1.00 92.38           C
ATOM     53 CD   GLN A   6       3.328  -2.502  29.767  1.00 91.62           C
ATOM     54 OE1  GLN A   6       4.215  -1.786  29.313  1.00 86.38           O
ATOM     55 NE2  GLN A   6       3.372  -2.993  30.989  1.00 82.97           N
ATOM     56  N   PHE A   7      -0.436   0.374  27.012  1.00 97.09           N
ATOM     57 CA   PHE A   7      -1.191   1.615  26.880  1.00 97.18           C
ATOM     58  C   PHE A   7      -2.565   1.357  26.276  1.00 97.48           C
ATOM     59  O   PHE A   7      -3.568   1.891  26.746  1.00 97.59           O
ATOM     60 CB   PHE A   7      -0.402   2.614  26.034  1.00 97.28           C
ATOM     61 CG   PHE A   7      -1.120   3.906  25.802  1.00 97.60           C
ATOM     62 CD1  PHE A   7      -1.240   4.847  26.814  1.00 97.07           C
ATOM     63 CD2  PHE A   7      -1.685   4.196  24.560  1.00 97.07           C
ATOM     64 CE1  PHE A   7      -1.898   6.037  26.605  1.00 97.31           C
ATOM     65 CE2  PHE A   7      -2.340   5.383  24.346  1.00 97.28           C
ATOM     66 CZ   PHE A   7      -2.459   6.314  25.364  1.00 97.93           C
ATOM     67  N   LEU A   8      -2.631   0.532  25.226  1.00 98.06           N
ATOM     68 CA   LEU A   8      -3.916   0.221  24.606  1.00 98.29           C
ATOM     69  C   LEU A   8      -4.835  -0.506  25.589  1.00 98.36           C
ATOM     70  O   LEU A   8      -6.035  -0.232  25.642  1.00 98.32           O
ATOM     71 CB   LEU A   8      -3.708  -0.617  23.344  1.00 98.22           C
ATOM     72 CG   LEU A   8      -2.966   0.101  22.208  1.00 97.96           C
ATOM     73 CD1  LEU A   8      -2.755  -0.838  21.031  1.00 96.11           C
ATOM     74 CD2  LEU A   8      -3.705   1.360  21.767  1.00 95.99           C
ATOM     75  N   LEU A   9      -4.287  -1.415  26.396  1.00 98.59           N
ATOM     76 CA   LEU A   9      -5.086  -2.114  27.397  1.00 98.47           C
ATOM     77  C   LEU A   9      -5.605  -1.145  28.454  1.00 98.49           C
ATOM     78  O   LEU A   9      -6.743  -1.267  28.919  1.00 98.11           O
ATOM     79 CB   LEU A   9      -4.252  -3.228  28.037  1.00 97.87           C
ATOM     80 CG   LEU A   9      -5.007  -4.350  28.753  1.00 91.76           C
ATOM     81 CD1  LEU A   9      -6.043  -4.975  27.834  1.00 86.73           C
ATOM     82 CD2  LEU A   9      -4.020  -5.398  29.253  1.00 87.70           C
ATOM     83  N   GLU A  10      -4.785  -0.154  28.817  1.00 98.44           N
ATOM     84 CA   GLU A  10      -5.212   0.886  29.746  1.00 98.34           C
ATOM     85  C   GLU A  10      -6.410   1.658  29.192  1.00 98.42           C
ATOM     86  O   GLU A  10      -7.403   1.881  29.896  1.00 98.17           O
ATOM     87 CB   GLU A  10      -4.039   1.830  30.030  1.00 97.69           C
ATOM     88 CG   GLU A  10      -4.326   2.943  31.019  1.00 93.74           C
ATOM     89 CD   GLU A  10      -3.114   3.840  31.211  1.00 93.16           C
ATOM     90 OE1  GLU A  10      -2.084   3.346  31.727  1.00 89.44           O
ATOM     91 OE2  GLU A  10      -3.184   5.019  30.821  1.00 88.74           O
ATOM     92  N   LEU A  11      -6.339   2.059  27.931  1.00 98.58           N
ATOM     93 CA   LEU A  11      -7.465   2.758  27.310  1.00 98.40           C
ATOM     94  C   LEU A  11      -8.698   1.865  27.240  1.00 98.38           C
ATOM     95  O   LEU A  11      -9.818   2.312  27.459  1.00 98.16           O
ATOM     96 CB   LEU A  11      -7.092   3.227  25.902  1.00 98.54           C
ATOM     97 CG   LEU A  11      -5.957   4.248  25.778  1.00 98.13           C
ATOM     98 CD1  LEU A  11      -5.734   4.582  24.306  1.00 94.21           C
ATOM     99 CD2  LEU A  11      -6.250   5.507  26.579  1.00 93.91           C
ATOM    100  N   LEU A  12      -8.501   0.583  26.922  1.00 98.56           N
ATOM    101 CA   LEU A  12      -9.613  -0.340  26.738  1.00 98.32           C
ATOM    102  C   LEU A  12     -10.335  -0.662  28.042  1.00 98.03           C
ATOM    103  O   LEU A  12     -11.485  -1.125  28.010  1.00 97.10           O
ATOM    104 CB   LEU A  12      -9.131  -1.628  26.077  1.00 98.37           C
ATOM    105 CG   LEU A  12      -8.884  -1.493  24.572  1.00 98.27           C
ATOM    106 CD1  LEU A  12      -7.956  -2.592  24.064  1.00 92.23           C
ATOM    107 CD2  LEU A  12     -10.213  -1.511  23.820  1.00 93.10           C
ATOM    108  N   THR A  13      -9.692  -0.425  29.187  1.00 97.83           N
ATOM    109 CA   THR A  13     -10.323  -0.639  30.485  1.00 97.21           C
ATOM    110  C   THR A  13     -10.820   0.658  31.112  1.00 97.03           C
ATOM    111  O   THR A  13     -11.270   0.660  32.259  1.00 95.46           O
ATOM    112 CB   THR A  13      -9.363  -1.360  31.449  1.00 95.95           C
ATOM    113 OG1  THR A  13      -8.145  -0.622  31.571  1.00 91.53           O
ATOM    114 CG2  THR A  13      -9.066  -2.765  30.941  1.00 89.20           C
ATOM    115  N   ASP A  14     -10.768   1.760  30.375  1.00 97.32           N
ATOM    116 CA   ASP A  14     -11.245   3.060  30.819  1.00 97.34           C
ATOM    117  C   ASP A  14     -12.488   3.427  30.009  1.00 97.01           C
ATOM    118  O   ASP A  14     -12.393   3.720  28.819  1.00 95.79           O
ATOM    119 CB   ASP A  14     -10.149   4.118  30.632  1.00 96.62           C
ATOM    120 CG   ASP A  14     -10.551   5.494  31.135  1.00 95.73           C
ATOM    121 OD1  ASP A  14     -11.725   5.706  31.478  1.00 92.44           O
ATOM    122 OD2  ASP A  14      -9.663   6.369  31.177  1.00 90.93           O
ATOM    123  N   LYS A  15     -13.657   3.420  30.665  1.00 97.34           N
ATOM    124 CA   LYS A  15     -14.909   3.646  29.946  1.00 96.38           C
ATOM    125  C   LYS A  15     -14.994   5.043  29.342  1.00 96.77           C
ATOM    126  O   LYS A  15     -15.737   5.245  28.377  1.00 95.20           O
ATOM    127 CB   LYS A  15     -16.105   3.383  30.862  1.00 94.12           C
ATOM    128 CG   LYS A  15     -16.354   1.897  31.097  1.00 82.75           C
ATOM    129 CD   LYS A  15     -17.674   1.639  31.800  1.00 75.13           C
ATOM    130 CE   LYS A  15     -17.993   0.154  31.835  1.00 67.01           C
ATOM    131 NZ   LYS A  15     -19.253  -0.144  32.574  1.00 59.65           N
ATOM    132  N   SER A  16     -14.244   6.000  29.870  1.00 97.51           N
ATOM    133 CA   SER A  16     -14.258   7.339  29.303  1.00 97.61           C
ATOM    134  C   SER A  16     -13.551   7.405  27.949  1.00 97.92           C
ATOM    135  O   SER A  16     -13.610   8.430  27.269  1.00 96.92           O
ATOM    136 CB   SER A  16     -13.613   8.345  30.270  1.00 96.61           C
ATOM    137 OG   SER A  16     -12.214   8.186  30.318  1.00 92.14           O
ATOM    138  N   CYS A  17     -12.896   6.317  27.537  1.00 97.82           N
ATOM    139 CA   CYS A  17     -12.187   6.260  26.264  1.00 97.89           C
ATOM    140  C   CYS A  17     -12.968   5.532  25.179  1.00 97.81           C
ATOM    141  O   CYS A  17     -12.468   5.366  24.065  1.00 97.04           O
ATOM    142 CB   CYS A  17     -10.821   5.587  26.443  1.00 97.38           C
ATOM    143 SG   CYS A  17      -9.695   6.477  27.542  1.00 95.85           S
ATOM    144  N   GLN A  18     -14.191   5.081  25.495  1.00 97.96           N
ATOM    145 CA   GLN A  18     -14.927   4.222  24.572  1.00 97.53           C
ATOM    146  C   GLN A  18     -15.282   4.891  23.250  1.00 97.32           C
ATOM    147  O   GLN A  18     -15.584   4.202  22.277  1.00 96.22           O
ATOM    148 CB   GLN A  18     -16.205   3.691  25.235  1.00 96.24           C
ATOM    149 CG   GLN A  18     -15.967   2.479  26.113  1.00 88.48           C
ATOM    150 CD   GLN A  18     -17.253   1.893  26.653  1.00 84.85           C
ATOM    151 OE1  GLN A  18     -18.114   2.620  27.159  1.00 77.55           O
ATOM    152 NE2  GLN A  18     -17.399   0.584  26.537  1.00 72.47           N
ATOM    153  N   SER A  19     -15.256   6.220  23.196  1.00 98.46           N
ATOM    154 CA   SER A  19     -15.612   6.908  21.960  1.00 98.35           C
ATOM    155  C   SER A  19     -14.562   6.721  20.865  1.00 98.32           C
ATOM    156  O   SER A  19     -14.872   6.905  19.688  1.00 97.58           O
ATOM    157 CB   SER A  19     -15.839   8.396  22.214  1.00 97.83           C
ATOM    158 OG   SER A  19     -14.644   9.036  22.604  1.00 93.73           O
ATOM    159  N   PHE A  20     -13.325   6.373  21.241  1.00 98.61           N
ATOM    160 CA   PHE A  20     -12.276   6.240  20.228  1.00 98.65           C
ATOM    161  C   PHE A  20     -11.568   4.886  20.234  1.00 98.58           C
ATOM    162  O   PHE A  20     -10.835   4.590  19.287  1.00 98.14           O
ATOM    163 CB   PHE A  20     -11.250   7.376  20.338  1.00 98.45           C
ATOM    164 CG   PHE A  20     -10.653   7.545  21.713  1.00 98.45           C
ATOM    165 CD1  PHE A  20      -9.534   6.825  22.093  1.00 95.38           C
ATOM    166 CD2  PHE A  20     -11.201   8.450  22.604  1.00 95.34           C
ATOM    167 CE1  PHE A  20      -8.979   6.986  23.350  1.00 93.59           C
ATOM    168 CE2  PHE A  20     -10.647   8.616  23.869  1.00 93.23           C
ATOM    169 CZ   PHE A  20      -9.538   7.887  24.241  1.00 97.29           C
ATOM    170  N   ILE A  21     -11.775   4.066  21.267  1.00 98.62           N
ATOM    171 CA   ILE A  21     -11.231   2.710  21.295  1.00 98.71           C
ATOM    172  C   ILE A  21     -12.118   1.859  22.185  1.00 98.60           C
ATOM    173  O   ILE A  21     -12.525   2.289  23.264  1.00 98.43           O
ATOM    174 CB   ILE A  21      -9.756   2.676  21.772  1.00 98.73           C
ATOM    175 CG1  ILE A  21      -9.171   1.266  21.639  1.00 98.43           C
ATOM    176 CG2  ILE A  21      -9.615   3.207  23.197  1.00 98.06           C
ATOM    177 CD1  ILE A  21      -7.655   1.211  21.803  1.00 97.93           C
ATOM    178  N   SER A  22     -12.457   0.642  21.742  1.00 98.55           N
ATOM    179 CA   SER A  22     -13.360  -0.212  22.506  1.00 98.41           C
ATOM    180  C   SER A  22     -13.210  -1.671  22.090  1.00 98.48           C
ATOM    181  O   SER A  22     -12.754  -1.978  20.986  1.00 98.25           O
ATOM    182 CB   SER A  22     -14.817   0.225  22.311  1.00 97.86           C
ATOM    183 OG   SER A  22     -15.213   0.096  20.962  1.00 94.28           O
ATOM    184  N   TRP A  23     -13.599  -2.578  22.998  1.00 98.33           N
ATOM    185 CA   TRP A  23     -13.709  -3.986  22.658  1.00 98.32           C
ATOM    186  C   TRP A  23     -14.829  -4.172  21.640  1.00 98.12           C
ATOM    187  O   TRP A  23     -15.838  -3.472  21.684  1.00 97.54           O
ATOM    188 CB   TRP A  23     -14.008  -4.826  23.903  1.00 98.12           C
ATOM    189 CG   TRP A  23     -13.004  -4.692  25.016  1.00 98.32           C
ATOM    190 CD1  TRP A  23     -13.186  -4.057  26.212  1.00 97.85           C
ATOM    191 CD2  TRP A  23     -11.673  -5.215  25.039  1.00 98.19           C
ATOM    192 NE1  TRP A  23     -12.051  -4.158  26.981  1.00 97.50           N
ATOM    193 CE2  TRP A  23     -11.108  -4.862  26.286  1.00 97.88           C
ATOM    194 CE3  TRP A  23     -10.907  -5.945  24.129  1.00 98.07           C
ATOM    195 CZ2  TRP A  23      -9.808  -5.220  26.642  1.00 98.00           C
ATOM    196 CZ3  TRP A  23      -9.611  -6.303  24.494  1.00 97.98           C
ATOM    197 CH2  TRP A  23      -9.072  -5.940  25.732  1.00 97.92           C
ATOM    198  N   THR A  24     -14.680  -5.153  20.752  1.00 97.97           N
ATOM    199 CA   THR A  24     -15.730  -5.434  19.777  1.00 97.62           C
ATOM    200  C   THR A  24     -16.803  -6.365  20.335  1.00 97.20           C
ATOM    201  O   THR A  24     -17.898  -6.452  19.777  1.00 95.85           O
ATOM    202 CB   THR A  24     -15.170  -6.072  18.499  1.00 97.38           C
ATOM    203 OG1  THR A  24     -14.678  -7.381  18.800  1.00 96.43           O
ATOM    204 CG2  THR A  24     -14.053  -5.210  17.903  1.00 95.68           C
ATOM    205  N   GLY A  25     -16.477  -7.077  21.402  1.00 97.28           N
ATOM    206 CA   GLY A  25     -17.356  -8.096  21.946  1.00 96.84           C
ATOM    207  C   GLY A  25     -16.960  -9.505  21.551  1.00 96.97           C
ATOM    208  O   GLY A  25     -17.565 -10.466  22.033  1.00 94.70           O
ATOM    209  N   ASP A  26     -15.963  -9.651  20.696  1.00 96.57           N
ATOM    210 CA   ASP A  26     -15.479 -10.955  20.254  1.00 96.44           C
ATOM    211  C   ASP A  26     -14.161 -11.263  20.957  1.00 96.62           C
ATOM    212  O   ASP A  26     -13.076 -11.036  20.417  1.00 95.09           O
ATOM    213 CB   ASP A  26     -15.298 -10.964  18.733  1.00 94.43           C
ATOM    214 CG   ASP A  26     -14.848 -12.315  18.206  1.00 90.85           C
ATOM    215 OD1  ASP A  26     -14.882 -13.315  18.961  1.00 86.52           O
ATOM    216 OD2  ASP A  26     -14.458 -12.387  17.013  1.00 84.74           O
ATOM    217  N   GLY A  27     -14.260 -11.776  22.185  1.00 96.99           N
ATOM    218 CA   GLY A  27     -13.099 -12.125  22.967  1.00 96.98           C
ATOM    219  C   GLY A  27     -12.196 -10.932  23.214  1.00 97.48           C
ATOM    220  O   GLY A  27     -12.637  -9.891  23.705  1.00 95.92           O
ATOM    221  N   TRP A  28     -10.916 -11.087  22.857  1.00 97.70           N
ATOM    222 CA   TRP A  28      -9.910 -10.057  23.093  1.00 97.89           C
ATOM    223  C   TRP A  28      -9.712  -9.149  21.879  1.00 97.99           C
ATOM    224  O   TRP A  28      -8.684  -8.472  21.770  1.00 96.93           O
ATOM    225 CB   TRP A  28      -8.586 -10.706  23.493  1.00 96.81           C
ATOM    226 CG   TRP A  28      -8.693 -11.463  24.786  1.00 95.41           C
ATOM    227 CD1  TRP A  28      -8.888 -12.809  24.933  1.00 91.63           C
ATOM    228 CD2  TRP A  28      -8.638 -10.915  26.112  1.00 92.90           C
ATOM    229 NE1  TRP A  28      -8.947 -13.135  26.269  1.00 88.42           N
ATOM    230 CE2  TRP A  28      -8.798 -11.992  27.015  1.00 91.14           C
ATOM    231 CE3  TRP A  28      -8.469  -9.623  26.613  1.00 88.99           C
ATOM    232 CZ2  TRP A  28      -8.782 -11.811  28.392  1.00 89.19           C
ATOM    233 CZ3  TRP A  28      -8.455  -9.450  27.992  1.00 87.49           C
ATOM    234 CH2  TRP A  28      -8.611 -10.536  28.859  1.00 86.79           C
ATOM    235  N   GLU A  29     -10.701  -9.123  20.973  1.00 97.98           N
ATOM    236 CA   GLU A  29     -10.658  -8.262  19.803  1.00 97.93           C
ATOM    237  C   GLU A  29     -11.064  -6.843  20.176  1.00 98.12           C
ATOM    238  O   GLU A  29     -11.987  -6.631  20.971  1.00 97.97           O
ATOM    239 CB   GLU A  29     -11.570  -8.805  18.707  1.00 97.34           C
ATOM    240 CG   GLU A  29     -11.459  -8.068  17.383  1.00 95.94           C
ATOM    241 CD   GLU A  29     -12.443  -8.609  16.353  1.00 95.78           C
ATOM    242 OE1  GLU A  29     -13.636  -8.276  16.452  1.00 91.85           O
ATOM    243 OE2  GLU A  29     -12.004  -9.362  15.466  1.00 92.04           O
ATOM    244  N   PHE A  30     -10.378  -5.849  19.594  1.00 98.58           N
ATOM    245 CA   PHE A  30     -10.685  -4.456  19.851  1.00 98.45           C
ATOM    246  C   PHE A  30     -10.574  -3.638  18.568  1.00 98.39           C
ATOM    247  O   PHE A  30      -9.993  -4.093  17.575  1.00 98.11           O
ATOM    248 CB   PHE A  30      -9.779  -3.875  20.955  1.00 98.50           C
ATOM    249 CG   PHE A  30      -8.322  -3.822  20.587  1.00 98.59           C
ATOM    250 CD1  PHE A  30      -7.492  -4.927  20.785  1.00 94.26           C
ATOM    251 CD2  PHE A  30      -7.751  -2.662  20.075  1.00 93.88           C
ATOM    252 CE1  PHE A  30      -6.146  -4.880  20.465  1.00 94.97           C
ATOM    253 CE2  PHE A  30      -6.405  -2.605  19.755  1.00 94.10           C
ATOM    254 CZ   PHE A  30      -5.593  -3.716  19.947  1.00 98.44           C
ATOM    255  N   LYS A  31     -11.152  -2.433  18.608  1.00 97.77           N
ATOM    256 CA   LYS A  31     -11.158  -1.550  17.443  1.00 97.60           C
ATOM    257  C   LYS A  31     -10.722  -0.150  17.838  1.00 97.96           C
ATOM    258  O   LYS A  31     -11.153   0.385  18.863  1.00 97.94           O
ATOM    259 CB   LYS A  31     -12.558  -1.490  16.816  1.00 97.16           C
ATOM    260 CG   LYS A  31     -12.662  -0.518  15.644  1.00 95.93           C
ATOM    261 CD   LYS A  31     -14.022  -0.588  14.969  1.00 94.50           C
ATOM    262 CE   LYS A  31     -14.092   0.368  13.787  1.00 89.66           C
ATOM    263 NZ   LYS A  31     -15.389   0.264  13.060  1.00 83.74           N
ATOM    264  N   LEU A  32      -9.861   0.456  17.020  1.00 97.00           N
ATOM    265 CA   LEU A  32      -9.527   1.866  17.131  1.00 96.88           C
ATOM    266  C   LEU A  32     -10.550   2.636  16.294  1.00 96.41           C
ATOM    267  O   LEU A  32     -10.359   2.847  15.092  1.00 96.18           O
ATOM    268 CB   LEU A  32      -8.111   2.155  16.623  1.00 96.98           C
ATOM    269 CG   LEU A  32      -6.967   1.260  17.126  1.00 96.48           C
ATOM    270 CD1  LEU A  32      -5.620   1.807  16.646  1.00 93.36           C
ATOM    271 CD2  LEU A  32      -6.988   1.129  18.629  1.00 93.60           C
ATOM    272  N   SER A  33     -11.666   3.036  16.926  1.00 97.71           N
ATOM    273 CA   SER A  33     -12.730   3.705  16.179  1.00 97.49           C
ATOM    274  C   SER A  33     -12.323   5.116  15.763  1.00 97.35           C
ATOM    275  O   SER A  33     -12.839   5.635  14.778  1.00 96.51           O
ATOM    276 CB   SER A  33     -14.021   3.725  17.003  1.00 97.02           C
ATOM    277 OG   SER A  33     -13.798   4.263  18.282  1.00 91.63           O
ATOM    278  N   ASP A  34     -11.415   5.734  16.504  1.00 97.64           N
ATOM    279 CA   ASP A  34     -10.800   7.005  16.110  1.00 97.64           C
ATOM    280  C   ASP A  34      -9.292   6.849  16.237  1.00 97.78           C
ATOM    281  O   ASP A  34      -8.697   7.222  17.252  1.00 97.61           O
ATOM    282 CB   ASP A  34     -11.314   8.162  16.966  1.00 97.66           C
ATOM    283 CG   ASP A  34     -10.827   9.525  16.473  1.00 97.06           C
ATOM    284 OD1  ASP A  34      -9.905   9.576  15.634  1.00 95.05           O
ATOM    285 OD2  ASP A  34     -11.368  10.546  16.942  1.00 94.14           O
ATOM    286  N   PRO A  35      -8.642   6.272  15.225  1.00 95.72           N
ATOM    287 CA   PRO A  35      -7.212   5.974  15.334  1.00 95.41           C
ATOM    288  C   PRO A  35      -6.350   7.207  15.557  1.00 96.03           C
ATOM    289  O   PRO A  35      -5.320   7.116  16.225  1.00 96.38           O
ATOM    290 CB   PRO A  35      -6.884   5.294  13.993  1.00 94.23           C
ATOM    291 CG   PRO A  35      -8.003   5.692  13.074  1.00 92.31           C
ATOM    292 CD   PRO A  35      -9.211   5.831  13.944  1.00 94.61           C
ATOM    293  N   ASP A  36      -6.761   8.357  15.021  1.00 96.50           N
ATOM    294 CA   ASP A  36      -5.982   9.572  15.213  1.00 96.31           C
ATOM    295  C   ASP A  36      -5.965  10.006  16.680  1.00 97.23           C
ATOM    296  O   ASP A  36      -4.941  10.463  17.180  1.00 97.44           O
ATOM    297 CB   ASP A  36      -6.520  10.704  14.338  1.00 95.20           C
ATOM    298 CG   ASP A  36      -6.272  10.465  12.861  1.00 92.29           C
ATOM    299 OD1  ASP A  36      -5.356   9.685  12.513  1.00 88.82           O
ATOM    300 OD2  ASP A  36      -6.995  11.068  12.041  1.00 86.99           O
ATOM    301  N   GLU A  37      -7.088   9.856  17.372  1.00 98.37           N
ATOM    302 CA   GLU A  37      -7.147  10.209  18.786  1.00 98.65           C
ATOM    303  C   GLU A  37      -6.300   9.252  19.630  1.00 98.73           C
ATOM    304  O   GLU A  37      -5.622   9.681  20.572  1.00 98.62           O
ATOM    305 CB   GLU A  37      -8.597  10.236  19.285  1.00 98.57           C
ATOM    306 CG   GLU A  37      -8.748  10.568  20.770  1.00 97.77           C
ATOM    307 CD   GLU A  37      -8.263  11.970  21.134  1.00 97.32           C
ATOM    308 OE1  GLU A  37      -8.094  12.817  20.228  1.00 94.70           O
ATOM    309 OE2  GLU A  37      -8.056  12.211  22.341  1.00 93.75           O
ATOM    310  N   VAL A  38      -6.336   7.953  19.295  1.00 98.09           N
ATOM    311 CA   VAL A  38      -5.477   6.997  19.990  1.00 98.18           C
ATOM    312  C   VAL A  38      -4.010   7.394  19.811  1.00 98.21           C
ATOM    313  O   VAL A  38      -3.234   7.415  20.769  1.00 98.18           O
ATOM    314 CB   VAL A  38      -5.722   5.562  19.493  1.00 98.27           C
ATOM    315 CG1  VAL A  38      -4.756   4.587  20.166  1.00 96.94           C
ATOM    316 CG2  VAL A  38      -7.166   5.149  19.755  1.00 95.33           C
ATOM    317  N   ALA A  39      -3.630   7.707  18.580  1.00 96.80           N
ATOM    318 CA   ALA A  39      -2.242   8.071  18.292  1.00 96.49           C
ATOM    319  C   ALA A  39      -1.846   9.362  19.002  1.00 96.53           C
ATOM    320  O   ALA A  39      -0.719   9.487  19.487  1.00 96.95           O
ATOM    321 CB   ALA A  39      -2.041   8.210  16.790  1.00 96.04           C
ATOM    322  N   ARG A  40      -2.757  10.327  19.071  1.00 98.63           N
ATOM    323 CA   ARG A  40      -2.475  11.580  19.761  1.00 98.52           C
ATOM    324  C   ARG A  40      -2.162  11.326  21.236  1.00 98.69           C
ATOM    325  O   ARG A  40      -1.199  11.870  21.786  1.00 98.47           O
ATOM    326 CB   ARG A  40      -3.659  12.538  19.637  1.00 98.41           C
ATOM    327 CG   ARG A  40      -3.370  13.934  20.167  1.00 95.54           C
ATOM    328 CD   ARG A  40      -4.631  14.801  20.211  1.00 94.44           C
ATOM    329 NE   ARG A  40      -5.565  14.342  21.228  1.00 89.86           N
ATOM    330 CZ   ARG A  40      -5.467  14.627  22.522  1.00 87.07           C
ATOM    331 NH1  ARG A  40      -4.473  15.386  22.969  1.00 80.98           N
ATOM    332 NH2  ARG A  40      -6.362  14.162  23.379  1.00 82.45           N
ATOM    333  N   ARG A  41      -2.970  10.475  21.880  1.00 98.73           N
ATOM    334 CA   ARG A  41      -2.768  10.181  23.297  1.00 98.68           C
ATOM    335  C   ARG A  41      -1.502   9.350  23.526  1.00 98.66           C
ATOM    336  O   ARG A  41      -0.815   9.513  24.544  1.00 98.42           O
ATOM    337 CB   ARG A  41      -3.995   9.479  23.870  1.00 98.59           C
ATOM    338 CG   ARG A  41      -5.221  10.380  23.912  1.00 97.18           C
ATOM    339 CD   ARG A  41      -6.399   9.713  24.571  1.00 95.13           C
ATOM    340 NE   ARG A  41      -7.536  10.636  24.694  1.00 93.86           N
ATOM    341 CZ   ARG A  41      -8.291  10.757  25.776  1.00 93.98           C
ATOM    342 NH1  ARG A  41      -8.062  10.010  26.840  1.00 87.18           N
ATOM    343 NH2  ARG A  41      -9.289  11.628  25.783  1.00 91.11           N
ATOM    344  N   TRP A  42      -1.185   8.450  22.598  1.00 97.31           N
ATOM    345 CA   TRP A  42       0.059   7.689  22.675  1.00 96.31           C
ATOM    346  C   TRP A  42       1.262   8.619  22.582  1.00 96.05           C
ATOM    347  O   TRP A  42       2.219   8.506  23.354  1.00 95.55           O
ATOM    348 CB   TRP A  42       0.074   6.629  21.568  1.00 95.76           C
ATOM    349 CG   TRP A  42       1.315   5.765  21.466  1.00 95.45           C
ATOM    350 CD1  TRP A  42       2.026   5.506  20.325  1.00 95.18           C
ATOM    351 CD2  TRP A  42       1.969   5.014  22.511  1.00 96.16           C
ATOM    352 NE1  TRP A  42       3.062   4.647  20.590  1.00 95.47           N
ATOM    353 CE2  TRP A  42       3.056   4.337  21.927  1.00 95.75           C
ATOM    354 CE3  TRP A  42       1.734   4.857  23.873  1.00 95.91           C
ATOM    355 CZ2  TRP A  42       3.911   3.509  22.663  1.00 95.89           C
ATOM    356 CZ3  TRP A  42       2.594   4.038  24.611  1.00 95.58           C
ATOM    357 CH2  TRP A  42       3.670   3.373  24.002  1.00 95.37           C
ATOM    358  N   GLY A  43       1.206   9.572  21.645  1.00 96.57           N
ATOM    359 CA   GLY A  43       2.284  10.541  21.512  1.00 95.94           C
ATOM    360  C   GLY A  43       2.452  11.399  22.755  1.00 95.58           C
ATOM    361  O   GLY A  43       3.576  11.691  23.171  1.00 95.08           O
ATOM    362  N   LYS A  44       1.335  11.802  23.358  1.00 98.17           N
ATOM    363 CA   LYS A  44       1.392  12.581  24.591  1.00 97.93           C
ATOM    364  C   LYS A  44       2.058  11.781  25.707  1.00 97.71           C
ATOM    365  O   LYS A  44       2.921  12.298  26.426  1.00 97.02           O
ATOM    366 CB   LYS A  44      -0.015  13.024  24.999  1.00 97.77           C
ATOM    367 CG   LYS A  44      -0.067  13.859  26.271  1.00 92.68           C
ATOM    368 CD   LYS A  44      -1.498  14.275  26.600  1.00 88.48           C
ATOM    369 CE   LYS A  44      -1.573  15.018  27.914  1.00 80.89           C
ATOM    370 NZ   LYS A  44      -2.976  15.402  28.257  1.00 72.97           N
ATOM    371  N   ARG A  45       1.666  10.504  25.852  1.00 96.60           N
ATOM    372 CA   ARG A  45       2.224   9.655  26.902  1.00 96.13           C
ATOM    373  C   ARG A  45       3.730   9.445  26.711  1.00 95.31           C
ATOM    374  O   ARG A  45       4.483   9.381  27.685  1.00 93.88           O
ATOM    375 CB   ARG A  45       1.498   8.299  26.936  1.00 96.04           C
ATOM    376 CG   ARG A  45       2.008   7.325  28.000  1.00 95.41           C
ATOM    377 CD   ARG A  45       1.700   7.801  29.409  1.00 94.83           C
ATOM    378 NE   ARG A  45       0.267   7.743  29.706  1.00 94.53           N
ATOM    379 CZ   ARG A  45      -0.337   6.720  30.308  1.00 94.94           C
ATOM    380 NH1  ARG A  45       0.368   5.666  30.699  1.00 92.35           N
ATOM    381 NH2  ARG A  45      -1.643   6.752  30.514  1.00 93.74           N
ATOM    382  N   LYS A  46       4.174   9.338  25.462  1.00 95.64           N
ATOM    383 CA   LYS A  46       5.570   9.049  25.145  1.00 93.82           C
ATOM    384  C   LYS A  46       6.401  10.306  24.856  1.00 93.25           C
ATOM    385  O   LYS A  46       7.587  10.204  24.557  1.00 93.31           O
ATOM    386 CB   LYS A  46       5.637   8.112  23.935  1.00 93.00           C
ATOM    387 CG   LYS A  46       5.048   6.737  24.177  1.00 90.84           C
ATOM    388 CD   LYS A  46       5.904   5.904  25.110  1.00 90.23           C
ATOM    389 CE   LYS A  46       7.215   5.486  24.457  1.00 89.01           C
ATOM    390 NZ   LYS A  46       7.995   4.557  25.324  1.00 85.84           N
ATOM    391  N   ASN A  47       5.780  11.492  24.973  1.00 93.27           N
ATOM    392 CA   ASN A  47       6.441  12.754  24.636  1.00 92.61           C
ATOM    393  C   ASN A  47       6.961  12.732  23.201  1.00 92.41           C
ATOM    394  O   ASN A  47       8.103  13.105  22.918  1.00 91.84           O
ATOM    395 CB   ASN A  47       7.565  13.085  25.620  1.00 92.07           C
ATOM    396 CG   ASN A  47       8.036  14.522  25.502  1.00 87.10           C
ATOM    397 OD1  ASN A  47       7.294  15.400  25.049  1.00 79.87           O
ATOM    398 ND2  ASN A  47       9.274  14.773  25.902  1.00 77.74           N
ATOM    399  N   LYS A  48       6.094  12.291  22.296  1.00 91.66           N
ATOM    400 CA   LYS A  48       6.392  12.243  20.864  1.00 90.67           C
ATOM    401  C   LYS A  48       5.280  12.998  20.125  1.00 91.75           C
ATOM    402  O   LYS A  48       4.325  12.397  19.632  1.00 92.79           O
ATOM    403 CB   LYS A  48       6.464  10.795  20.368  1.00 89.72           C
ATOM    404 CG   LYS A  48       7.549   9.956  21.039  1.00 87.42           C
ATOM    405 CD   LYS A  48       8.937  10.404  20.620  1.00 84.25           C
ATOM    406 CE   LYS A  48      10.007   9.511  21.224  1.00 81.30           C
ATOM    407 NZ   LYS A  48      11.374  10.006  20.916  1.00 75.62           N
ATOM    408  N   PRO A  49       5.378  14.337  20.054  1.00 92.10           N
ATOM    409 CA   PRO A  49       4.259  15.140  19.538  1.00 91.83           C
ATOM    410  C   PRO A  49       3.921  14.882  18.075  1.00 91.85           C
ATOM    411  O   PRO A  49       2.821  15.227  17.640  1.00 91.85           O
ATOM    412 CB   PRO A  49       4.735  16.586  19.754  1.00 92.05           C
ATOM    413 CG   PRO A  49       6.220  16.497  19.853  1.00 91.53           C
ATOM    414 CD   PRO A  49       6.506  15.171  20.497  1.00 94.07           C
ATOM    415  N   LYS A  50       4.824  14.282  17.297  1.00 90.52           N
ATOM    416 CA   LYS A  50       4.558  13.976  15.899  1.00 89.15           C
ATOM    417  C   LYS A  50       4.025  12.553  15.700  1.00 89.47           C
ATOM    418  O   LYS A  50       3.937  12.081  14.566  1.00 89.33           O
ATOM    419 CB   LYS A  50       5.819  14.208  15.051  1.00 88.54           C
ATOM    420 CG   LYS A  50       6.239  15.670  14.967  1.00 84.83           C
ATOM    421 CD   LYS A  50       7.446  15.839  14.068  1.00 80.10           C
ATOM    422 CE   LYS A  50       7.671  17.307  13.715  1.00 73.98           C
ATOM    423 NZ   LYS A  50       7.747  18.174  14.918  1.00 68.42           N
ATOM    424  N   MET A  51       3.676  11.872  16.792  1.00 92.76           N
ATOM    425 CA   MET A  51       3.108  10.527  16.685  1.00 92.39           C
ATOM    426  C   MET A  51       1.814  10.561  15.865  1.00 92.21           C
ATOM    427  O   MET A  51       0.992  11.465  16.015  1.00 92.74           O
ATOM    428 CB   MET A  51       2.837   9.961  18.078  1.00 92.68           C
ATOM    429 CG   MET A  51       2.252   8.538  18.094  1.00 92.25           C
ATOM    430 SD   MET A  51       3.224   7.326  17.174  1.00 92.37           S
ATOM    431 CE   MET A  51       4.790   7.420  18.027  1.00 90.62           C
ATOM    432  N   ASN A  52       1.628   9.577  15.002  1.00 93.00           N
ATOM    433 CA   ASN A  52       0.400   9.437  14.235  1.00 91.72           C
ATOM    434  C   ASN A  52       0.041   7.958  14.138  1.00 92.22           C
ATOM    435  O   ASN A  52       0.789   7.088  14.587  1.00 92.65           O
ATOM    436 CB   ASN A  52       0.535  10.081  12.848  1.00 90.61           C
ATOM    437 CG   ASN A  52       1.692   9.515  12.046  1.00 90.37           C
ATOM    438 OD1  ASN A  52       2.023   8.334  12.142  1.00 88.06           O
ATOM    439 ND2  ASN A  52       2.306  10.362  11.227  1.00 87.21           N
ATOM    440  N   TYR A  53      -1.139   7.662  13.570  1.00 92.47           N
ATOM    441 CA   TYR A  53      -1.579   6.277  13.483  1.00 92.00           C
ATOM    442  C   TYR A  53      -0.636   5.438  12.622  1.00 91.51           C
ATOM    443  O   TYR A  53      -0.407   4.259  12.912  1.00 91.16           O
ATOM    444 CB   TYR A  53      -3.008   6.180  12.940  1.00 91.86           C
ATOM    445 CG   TYR A  53      -3.415   4.748  12.710  1.00 91.83           C
ATOM    446 CD1  TYR A  53      -3.609   3.868  13.769  1.00 91.19           C
ATOM    447 CD2  TYR A  53      -3.565   4.248  11.420  1.00 91.40           C
ATOM    448 CE1  TYR A  53      -3.953   2.546  13.564  1.00 91.13           C
ATOM    449 CE2  TYR A  53      -3.906   2.921  11.197  1.00 91.23           C
ATOM    450 CZ   TYR A  53      -4.103   2.074  12.270  1.00 91.96           C
ATOM    451 OH   TYR A  53      -4.441   0.760  12.060  1.00 91.09           O
ATOM    452  N   GLU A  54      -0.076   6.017  11.572  1.00 90.01           N
ATOM    453 CA   GLU A  54       0.831   5.268  10.703  1.00 88.30           C
ATOM    454  C   GLU A  54       1.999   4.687  11.495  1.00 89.04           C
ATOM    455  O   GLU A  54       2.342   3.510  11.351  1.00 88.94           O
ATOM    456 CB   GLU A  54       1.339   6.166   9.568  1.00 85.93           C
ATOM    457 CG   GLU A  54       0.320   6.426   8.469  1.00 76.16           C
ATOM    458 CD   GLU A  54      -0.862   7.291   8.920  1.00 70.59           C
ATOM    459 OE1  GLU A  54      -0.677   8.144   9.814  1.00 64.03           O
ATOM    460 OE2  GLU A  54      -1.963   7.103   8.368  1.00 62.69           O
ATOM    461  N   LYS A  55       2.614   5.529  12.345  1.00 89.07           N
ATOM    462 CA   LYS A  55       3.743   5.074  13.160  1.00 88.67           C
ATOM    463  C   LYS A  55       3.285   4.125  14.265  1.00 89.26           C
ATOM    464  O   LYS A  55       3.943   3.118  14.546  1.00 89.72           O
ATOM    465 CB   LYS A  55       4.463   6.280  13.764  1.00 88.13           C
ATOM    466 CG   LYS A  55       5.093   7.203  12.731  1.00 87.75           C
ATOM    467 CD   LYS A  55       5.528   8.512  13.374  1.00 86.67           C
ATOM    468 CE   LYS A  55       5.970   9.530  12.347  1.00 84.76           C
ATOM    469 NZ   LYS A  55       6.272  10.834  12.976  1.00 81.00           N
ATOM    470  N   LEU A  56       2.150   4.441  14.921  1.00 91.61           N
ATOM    471 CA   LEU A  56       1.616   3.568  15.954  1.00 92.59           C
ATOM    472  C   LEU A  56       1.339   2.176  15.385  1.00 91.43           C
ATOM    473  O   LEU A  56       1.648   1.160  16.014  1.00 90.77           O
ATOM    474 CB   LEU A  56       0.344   4.182  16.550  1.00 94.05           C
ATOM    475 CG   LEU A  56      -0.354   3.444  17.695  1.00 94.39           C
ATOM    476 CD1  LEU A  56      -1.056   4.437  18.609  1.00 92.41           C
ATOM    477 CD2  LEU A  56      -1.361   2.421  17.166  1.00 92.13           C
ATOM    478  N   SER A  57       0.764   2.128  14.169  1.00 92.15           N
ATOM    479 CA   SER A  57       0.422   0.846  13.556  1.00 91.50           C
ATOM    480  C   SER A  57       1.675   0.050  13.196  1.00 91.10           C
ATOM    481  O   SER A  57       1.629  -1.183  13.182  1.00 90.97           O
ATOM    482 CB   SER A  57      -0.457   1.060  12.322  1.00 91.09           C
ATOM    483 OG   SER A  57       0.269   1.647  11.266  1.00 89.05           O
ATOM    484  N   ARG A  58       2.791   0.724  12.908  1.00 89.47           N
ATOM    485 CA   ARG A  58       4.044  -0.002  12.700  1.00 87.95           C
ATOM    486  C   ARG A  58       4.437  -0.717  13.992  1.00 88.08           C
ATOM    487  O   ARG A  58       4.886  -1.865  13.958  1.00 88.37           O
ATOM    488 CB   ARG A  58       5.160   0.951  12.261  1.00 87.66           C
ATOM    489 CG   ARG A  58       6.506   0.231  12.061  1.00 85.91           C
ATOM    490 CD   ARG A  58       6.441  -0.693  10.853  1.00 81.46           C
ATOM    491 NE   ARG A  58       7.626  -1.543  10.690  1.00 79.49           N
ATOM    492 CZ   ARG A  58       7.695  -2.819  11.045  1.00 77.74           C
ATOM    493 NH1  ARG A  58       6.660  -3.423  11.609  1.00 72.28           N
ATOM    494 NH2  ARG A  58       8.808  -3.514  10.839  1.00 69.80           N
ATOM    495  N   GLY A  59       4.256  -0.035  15.122  1.00 91.59           N
ATOM    496 CA   GLY A  59       4.488  -0.674  16.406  1.00 90.98           C
ATOM    497  C   GLY A  59       3.627  -1.905  16.599  1.00 91.24           C
ATOM    498  O   GLY A  59       4.098  -2.934  17.088  1.00 90.91           O
ATOM    499  N   LEU A  60       2.356  -1.814  16.218  1.00 92.23           N
ATOM    500 CA   LEU A  60       1.462  -2.961  16.329  1.00 92.76           C
ATOM    501  C   LEU A  60       1.932  -4.125  15.459  1.00 92.19           C
ATOM    502  O   LEU A  60       1.855  -5.284  15.881  1.00 92.00           O
ATOM    503 CB   LEU A  60       0.037  -2.568  15.948  1.00 94.10           C
ATOM    504 CG   LEU A  60      -0.693  -1.658  16.940  1.00 94.44           C
ATOM    505 CD1  LEU A  60      -2.015  -1.182  16.358  1.00 93.36           C
ATOM    506 CD2  LEU A  60      -0.910  -2.387  18.264  1.00 93.44           C
ATOM    507  N   ARG A  61       2.413  -3.841  14.248  1.00 90.36           N
ATOM    508 CA   ARG A  61       2.829  -4.921  13.348  1.00 89.33           C
ATOM    509  C   ARG A  61       4.036  -5.680  13.891  1.00 89.34           C
ATOM    510  O   ARG A  61       4.188  -6.868  13.612  1.00 88.87           O
ATOM    511 CB   ARG A  61       3.103  -4.375  11.948  1.00 88.18           C
ATOM    512 CG   ARG A  61       1.832  -3.893  11.252  1.00 86.25           C
ATOM    513 CD   ARG A  61       2.049  -3.625   9.772  1.00 85.34           C
ATOM    514 NE   ARG A  61       3.024  -2.572   9.527  1.00 83.61           N
ATOM    515 CZ   ARG A  61       2.756  -1.272   9.557  1.00 82.35           C
ATOM    516 NH1  ARG A  61       1.536  -0.846   9.838  1.00 77.04           N
ATOM    517 NH2  ARG A  61       3.715  -0.388   9.310  1.00 77.44           N
ATOM    518  N   TYR A  62       4.883  -5.023  14.695  1.00 87.87           N
ATOM    519 CA   TYR A  62       5.976  -5.730  15.350  1.00 86.55           C
ATOM    520  C   TYR A  62       5.467  -6.787  16.321  1.00 87.80           C
ATOM    521  O   TYR A  62       6.203  -7.720  16.657  1.00 88.27           O
ATOM    522 CB   TYR A  62       6.878  -4.755  16.112  1.00 84.68           C
ATOM    523 CG   TYR A  62       7.881  -4.019  15.243  1.00 81.41           C
ATOM    524 CD1  TYR A  62       8.864  -4.714  14.544  1.00 76.77           C
ATOM    525 CD2  TYR A  62       7.853  -2.640  15.141  1.00 75.70           C
ATOM    526 CE1  TYR A  62       9.784  -4.044  13.760  1.00 74.02           C
ATOM    527 CE2  TYR A  62       8.774  -1.960  14.359  1.00 73.91           C
ATOM    528 CZ   TYR A  62       9.733  -2.668  13.669  1.00 75.33           C
ATOM    529 OH   TYR A  62      10.642  -1.995  12.890  1.00 72.79           O
ATOM    530  N   TYR A  63       4.225  -6.647  16.787  1.00 91.84           N
ATOM    531 CA   TYR A  63       3.671  -7.607  17.733  1.00 92.41           C
ATOM    532  C   TYR A  63       3.188  -8.894  17.073  1.00 92.23           C
ATOM    533  O   TYR A  63       2.988  -9.893  17.777  1.00 91.92           O
ATOM    534 CB   TYR A  63       2.507  -6.990  18.516  1.00 92.95           C
ATOM    535 CG   TYR A  63       2.906  -5.926  19.509  1.00 93.31           C
ATOM    536 CD1  TYR A  63       4.115  -5.985  20.189  1.00 92.37           C
ATOM    537 CD2  TYR A  63       2.055  -4.863  19.790  1.00 92.08           C
ATOM    538 CE1  TYR A  63       4.471  -5.009  21.115  1.00 92.08           C
ATOM    539 CE2  TYR A  63       2.394  -3.892  20.711  1.00 92.24           C
ATOM    540 CZ   TYR A  63       3.594  -3.968  21.369  1.00 94.16           C
ATOM    541 OH   TYR A  63       3.939  -3.001  22.283  1.00 93.73           O
ATOM    542  N   TYR A  64       2.979  -8.890  15.768  1.00 89.04           N
ATOM    543 CA   TYR A  64       2.404 -10.053  15.111  1.00 89.04           C
ATOM    544  C   TYR A  64       3.247 -11.299  15.345  1.00 89.00           C
ATOM    545  O   TYR A  64       2.742 -12.344  15.769  1.00 88.79           O
ATOM    546 CB   TYR A  64       2.250  -9.828  13.602  1.00 88.84           C
ATOM    547 CG   TYR A  64       1.326  -8.688  13.195  1.00 89.04           C
ATOM    548 CD1  TYR A  64       0.515  -8.057  14.123  1.00 85.27           C
ATOM    549 CD2  TYR A  64       1.279  -8.262  11.871  1.00 85.05           C
ATOM    550 CE1  TYR A  64      -0.316  -7.006  13.740  1.00 84.45           C
ATOM    551 CE2  TYR A  64       0.452  -7.225  11.482  1.00 84.29           C
ATOM    552 CZ   TYR A  64      -0.339  -6.599  12.419  1.00 87.77           C
ATOM    553 OH   TYR A  64      -1.158  -5.559  12.035  1.00 86.49           O
ATOM    554  N   ASP A  65       4.541 -11.199  15.080  1.00 86.07           N
ATOM    555 CA   ASP A  65       5.412 -12.355  15.227  1.00 85.07           C
ATOM    556  C   ASP A  65       5.691 -12.682  16.694  1.00 85.87           C
ATOM    557  O   ASP A  65       6.101 -13.805  17.004  1.00 84.94           O
ATOM    558 CB   ASP A  65       6.724 -12.138  14.475  1.00 81.22           C
ATOM    559 CG   ASP A  65       7.425 -13.438  14.153  1.00 75.37           C
ATOM    560 OD1  ASP A  65       6.777 -14.354  13.607  1.00 70.92           O
ATOM    561 OD2  ASP A  65       8.637 -13.538  14.443  1.00 69.02           O
ATOM    562  N   LYS A  66       5.468 -11.720  17.584  1.00 87.97           N
ATOM    563 CA   LYS A  66       5.654 -11.941  19.017  1.00 88.00           C
ATOM    564  C   LYS A  66       4.425 -12.560  19.676  1.00 89.30           C
ATOM    565  O   LYS A  66       4.457 -12.880  20.863  1.00 89.30           O
ATOM    566 CB   LYS A  66       6.002 -10.622  19.707  1.00 86.44           C
ATOM    567 CG   LYS A  66       7.364 -10.054  19.330  1.00 83.72           C
ATOM    568 CD   LYS A  66       7.634  -8.761  20.088  1.00 80.49           C
ATOM    569 CE   LYS A  66       9.086  -8.337  19.970  1.00 75.96           C
ATOM    570 NZ   LYS A  66       9.465  -8.027  18.567  1.00 71.37           N
ATOM    571  N   ASN A  67       3.327 -12.711  18.919  1.00 91.01           N
ATOM    572 CA   ASN A  67       2.074 -13.262  19.435  1.00 92.65           C
ATOM    573  C   ASN A  67       1.543 -12.480  20.634  1.00 93.88           C
ATOM    574  O   ASN A  67       1.047 -13.060  21.610  1.00 92.51           O
ATOM    575 CB   ASN A  67       2.215 -14.754  19.755  1.00 90.51           C
ATOM    576 CG   ASN A  67       2.335 -15.603  18.507  1.00 87.69           C
ATOM    577 OD1  ASN A  67       1.589 -15.414  17.551  1.00 80.07           O
ATOM    578 ND2  ASN A  67       3.273 -16.542  18.512  1.00 76.67           N
ATOM    579  N   ILE A  68       1.639 -11.160  20.564  1.00 95.20           N
ATOM    580 CA   ILE A  68       1.053 -10.275  21.554  1.00 95.30           C
ATOM    581  C   ILE A  68      -0.261  -9.722  21.022  1.00 95.99           C
ATOM    582  O   ILE A  68      -1.298  -9.785  21.694  1.00 95.97           O
ATOM    583 CB   ILE A  68       2.027  -9.137  21.917  1.00 94.66           C
ATOM    584 CG1  ILE A  68       3.276  -9.710  22.602  1.00 92.66           C
ATOM    585 CG2  ILE A  68       1.347  -8.106  22.812  1.00 92.30           C
ATOM    586 CD1  ILE A  68       4.395  -8.704  22.766  1.00 88.19           C
ATOM    587  N   ILE A  69      -0.243  -9.173  19.823  1.00 96.04           N
ATOM    588 CA   ILE A  69      -1.433  -8.665  19.144  1.00 96.13           C
ATOM    589  C   ILE A  69      -1.381  -9.133  17.689  1.00 95.25           C
ATOM    590  O   ILE A  69      -0.315  -9.128  17.077  1.00 94.51           O
ATOM    591 CB   ILE A  69      -1.522  -7.126  19.208  1.00 96.75           C
ATOM    592 CG1  ILE A  69      -1.831  -6.678  20.650  1.00 96.47           C
ATOM    593 CG2  ILE A  69      -2.574  -6.578  18.243  1.00 96.03           C
ATOM    594 CD1  ILE A  69      -1.737  -5.176  20.867  1.00 96.41           C
ATOM    595  N   HIS A  70      -2.543  -9.534  17.156  1.00 95.54           N
ATOM    596 CA   HIS A  70      -2.679  -9.885  15.747  1.00 94.64           C
ATOM    597  C   HIS A  70      -3.689  -8.958  15.079  1.00 94.78           C
ATOM    598  O   HIS A  70      -4.536  -8.358  15.735  1.00 94.79           O
ATOM    599 CB   HIS A  70      -3.151 -11.333  15.579  1.00 93.08           C
ATOM    600 CG   HIS A  70      -2.084 -12.362  15.838  1.00 88.50           C
ATOM    601 ND1  HIS A  70      -2.348 -13.721  15.878  1.00 79.53           N
ATOM    602 CD2  HIS A  70      -0.758 -12.235  16.069  1.00 77.75           C
ATOM    603 CE1  HIS A  70      -1.235 -14.376  16.119  1.00 76.82           C
ATOM    604 NE2  HIS A  70      -0.252 -13.501  16.241  1.00 77.88           N
ATOM    605  N   LYS A  71      -3.605  -8.849  13.761  1.00 92.13           N
ATOM    606 CA   LYS A  71      -4.559  -8.077  12.965  1.00 90.81           C
ATOM    607  C   LYS A  71      -5.782  -8.936  12.643  1.00 90.26           C
ATOM    608  O   LYS A  71      -5.648 -10.125  12.332  1.00 89.64           O
ATOM    609 CB   LYS A  71      -3.901  -7.617  11.655  1.00 89.54           C
ATOM    610 CG   LYS A  71      -4.762  -6.673  10.798  1.00 87.26           C
ATOM    611 CD   LYS A  71      -4.878  -5.303  11.435  1.00 85.88           C
ATOM    612 CE   LYS A  71      -5.819  -4.391  10.656  1.00 85.05           C
ATOM    613 NZ   LYS A  71      -7.245  -4.763  10.863  1.00 83.44           N
ATOM    614  N   THR A  72      -6.972  -8.344  12.735  1.00 90.13           N
ATOM    615 CA   THR A  72      -8.172  -9.002  12.226  1.00 89.94           C
ATOM    616  C   THR A  72      -8.284  -8.681  10.739  1.00 88.35           C
ATOM    617  O   THR A  72      -8.505  -7.532  10.353  1.00 86.10           O
ATOM    618 CB   THR A  72      -9.434  -8.544  12.975  1.00 90.08           C
ATOM    619 OG1  THR A  72      -9.325  -8.921  14.354  1.00 89.88           O
ATOM    620 CG2  THR A  72     -10.677  -9.194  12.368  1.00 89.41           C
ATOM    621  N   ALA A  73      -8.122  -9.703   9.906  1.00 84.13           N
ATOM    622 CA   ALA A  73      -8.043  -9.497   8.466  1.00 82.57           C
ATOM    623  C   ALA A  73      -9.341  -8.925   7.909  1.00 82.38           C
ATOM    624  O   ALA A  73     -10.431  -9.380   8.259  1.00 81.22           O
ATOM    625 CB   ALA A  73      -7.711 -10.810   7.770  1.00 78.78           C
ATOM    626  N   GLY A  74      -9.215  -7.928   7.039  1.00 77.56           N
ATOM    627 CA   GLY A  74     -10.346  -7.393   6.313  1.00 76.78           C
ATOM    628  C   GLY A  74     -11.183  -6.359   7.035  1.00 78.33           C
ATOM    629  O   GLY A  74     -12.162  -5.867   6.465  1.00 77.41           O
ATOM    630  N   LYS A  75     -10.831  -6.022   8.286  1.00 83.97           N
ATOM    631 CA   LYS A  75     -11.610  -5.057   9.061  1.00 86.00           C
ATOM    632  C   LYS A  75     -10.716  -3.904   9.502  1.00 87.82           C
ATOM    633  O   LYS A  75      -9.769  -4.091  10.262  1.00 88.30           O
ATOM    634 CB   LYS A  75     -12.260  -5.725  10.271  1.00 85.11           C
ATOM    635 CG   LYS A  75     -13.332  -6.746   9.892  1.00 83.45           C
ATOM    636 CD   LYS A  75     -14.019  -7.324  11.124  1.00 80.44           C
ATOM    637 CE   LYS A  75     -15.087  -8.333  10.734  1.00 75.25           C
ATOM    638 NZ   LYS A  75     -15.731  -8.951  11.928  1.00 69.97           N
ATOM    639  N   ARG A  76     -11.040  -2.706   9.015  1.00 85.78           N
ATOM    640 CA   ARG A  76     -10.202  -1.545   9.255  1.00 86.20           C
ATOM    641  C   ARG A  76     -10.103  -1.238  10.749  1.00 88.21           C
ATOM    642  O   ARG A  76     -11.108  -1.153  11.454  1.00 88.08           O
ATOM    643 CB   ARG A  76     -10.737  -0.335   8.491  1.00 83.42           C
ATOM    644 CG   ARG A  76      -9.811   0.868   8.492  1.00 76.81           C
ATOM    645 CD   ARG A  76     -10.192   1.868   7.401  1.00 75.20           C
ATOM    646 NE   ARG A  76     -11.628   2.091   7.318  1.00 69.92           N
ATOM    647 CZ   ARG A  76     -12.317   2.161   6.180  1.00 66.36           C
ATOM    648 NH1  ARG A  76     -11.695   2.037   5.011  1.00 62.64           N
ATOM    649 NH2  ARG A  76     -13.634   2.353   6.212  1.00 59.47           N
ATOM    650  N   TYR A  77      -8.849  -1.075  11.218  1.00 89.85           N
ATOM    651 CA   TYR A  77      -8.530  -0.660  12.583  1.00 90.84           C
ATOM    652  C   TYR A  77      -8.861  -1.709  13.647  1.00 92.37           C
ATOM    653  O   TYR A  77      -8.881  -1.379  14.839  1.00 93.04           O
ATOM    654 CB   TYR A  77      -9.222   0.658  12.960  1.00 90.46           C
ATOM    655 CG   TYR A  77      -9.088   1.772  11.935  1.00 89.57           C
ATOM    656 CD1  TYR A  77      -7.861   2.083  11.368  1.00 86.00           C
ATOM    657 CD2  TYR A  77     -10.191   2.519  11.554  1.00 84.50           C
ATOM    658 CE1  TYR A  77      -7.739   3.101  10.434  1.00 83.83           C
ATOM    659 CE2  TYR A  77     -10.079   3.549  10.629  1.00 82.62           C
ATOM    660 CZ   TYR A  77      -8.860   3.834  10.070  1.00 87.31           C
ATOM    661 OH   TYR A  77      -8.743   4.851   9.149  1.00 85.62           O
ATOM    662  N   VAL A  78      -9.102  -2.957  13.260  1.00 93.03           N
ATOM    663 CA   VAL A  78      -9.479  -3.998  14.204  1.00 93.50           C
ATOM    664  C   VAL A  78      -8.297  -4.944  14.445  1.00 93.45           C
ATOM    665  O   VAL A  78      -7.683  -5.451  13.505  1.00 93.18           O
ATOM    666 CB   VAL A  78     -10.714  -4.785  13.720  1.00 93.91           C
ATOM    667 CG1  VAL A  78     -11.122  -5.833  14.761  1.00 93.00           C
ATOM    668 CG2  VAL A  78     -11.870  -3.831  13.444  1.00 92.19           C
ATOM    669  N   TYR A  79      -8.014  -5.180  15.724  1.00 95.91           N
ATOM    670 CA   TYR A  79      -6.892  -5.998  16.165  1.00 96.03           C
ATOM    671  C   TYR A  79      -7.359  -6.933  17.282  1.00 96.42           C
ATOM    672  O   TYR A  79      -8.487  -6.830  17.765  1.00 96.72           O
ATOM    673 CB   TYR A  79      -5.742  -5.119  16.678  1.00 95.88           C
ATOM    674 CG   TYR A  79      -5.120  -4.227  15.618  1.00 95.69           C
ATOM    675 CD1  TYR A  79      -5.700  -3.011  15.288  1.00 94.17           C
ATOM    676 CD2  TYR A  79      -3.960  -4.599  14.972  1.00 94.46           C
ATOM    677 CE1  TYR A  79      -5.134  -2.178  14.320  1.00 93.91           C
ATOM    678 CE2  TYR A  79      -3.383  -3.784  14.006  1.00 94.12           C
ATOM    679 CZ   TYR A  79      -3.970  -2.574  13.679  1.00 95.84           C
ATOM    680 OH   TYR A  79      -3.406  -1.760  12.734  1.00 95.58           O
ATOM    681  N   ARG A  80      -6.484  -7.853  17.709  1.00 97.87           N
ATOM    682 CA   ARG A  80      -6.842  -8.820  18.750  1.00 97.98           C
ATOM    683  C   ARG A  80      -5.622  -9.147  19.614  1.00 98.25           C
ATOM    684  O   ARG A  80      -4.568  -9.499  19.085  1.00 97.88           O
ATOM    685 CB   ARG A  80      -7.379 -10.106  18.108  1.00 96.88           C
ATOM    686 CG   ARG A  80      -7.885 -11.146  19.095  1.00 91.68           C
ATOM    687 CD   ARG A  80      -8.272 -12.449  18.402  1.00 91.49           C
ATOM    688 NE   ARG A  80      -9.335 -12.273  17.412  1.00 88.12           N
ATOM    689 CZ   ARG A  80     -10.637 -12.307  17.678  1.00 87.29           C
ATOM    690 NH1  ARG A  80     -11.056 -12.526  18.919  1.00 78.00           N
ATOM    691 NH2  ARG A  80     -11.514 -12.134  16.703  1.00 81.47           N
ATOM    692  N   PHE A  81      -5.778  -9.032  20.932  1.00 97.69           N
ATOM    693 CA   PHE A  81      -4.780  -9.568  21.850  1.00 97.66           C
ATOM    694  C   PHE A  81      -4.789 -11.096  21.754  1.00 96.93           C
ATOM    695  O   PHE A  81      -5.852 -11.718  21.727  1.00 94.95           O
ATOM    696 CB   PHE A  81      -5.062  -9.152  23.294  1.00 97.77           C
ATOM    697 CG   PHE A  81      -4.738  -7.718  23.594  1.00 98.05           C
ATOM    698 CD1  PHE A  81      -3.443  -7.336  23.947  1.00 93.36           C
ATOM    699 CD2  PHE A  81      -5.719  -6.736  23.533  1.00 92.62           C
ATOM    700 CE1  PHE A  81      -3.142  -6.020  24.223  1.00 93.23           C
ATOM    701 CE2  PHE A  81      -5.419  -5.408  23.807  1.00 92.42           C
ATOM    702 CZ   PHE A  81      -4.129  -5.050  24.159  1.00 97.58           C
ATOM    703  N   VAL A  82      -3.606 -11.682  21.692  1.00 92.93           N
ATOM    704 CA   VAL A  82      -3.520 -13.130  21.552  1.00 91.94           C
ATOM    705  C   VAL A  82      -2.391 -13.684  22.423  1.00 89.14           C
ATOM    706  O   VAL A  82      -1.368 -13.024  22.623  1.00 86.84           O
ATOM    707 CB   VAL A  82      -3.332 -13.546  20.078  1.00 86.17           C
ATOM    708 CG1  VAL A  82      -1.967 -13.101  19.564  1.00 83.67           C
ATOM    709 CG2  VAL A  82      -3.527 -15.040  19.905  1.00 83.28           C
ATOM    710 OXT  VAL A  82      -2.534 -14.783  22.945  1.00 82.23           O
ATOM    711  N   PRO B   1      -8.811   4.393 -30.444  1.00 77.62           N
ATOM    712 CA   PRO B   1      -8.085   5.104 -29.385  1.00 85.00           C
ATOM    713  C   PRO B   1      -7.041   4.200 -28.728  1.00 87.94           C
ATOM    714  O   PRO B   1      -7.333   3.041 -28.407  1.00 84.92           O
ATOM    715 CB   PRO B   1      -9.180   5.490 -28.383  1.00 76.82           C
ATOM    716 CG   PRO B   1     -10.290   4.519 -28.646  1.00 73.54           C
ATOM    717 CD   PRO B   1     -10.214   4.162 -30.109  1.00 74.52           C
ATOM    718  N   ILE B   2      -5.827   4.730 -28.509  1.00 89.81           N
ATOM    719 CA   ILE B   2      -4.734   3.929 -27.986  1.00 92.25           C
ATOM    720  C   ILE B   2      -5.039   3.472 -26.559  1.00 92.48           C
ATOM    721  O   ILE B   2      -5.603   4.220 -25.751  1.00 92.05           O
ATOM    722 CB   ILE B   2      -3.402   4.699 -28.053  1.00 92.89           C
ATOM    723 CG1  ILE B   2      -2.235   3.761 -27.743  1.00 93.12           C
ATOM    724 CG2  ILE B   2      -3.413   5.908 -27.112  1.00 92.05           C
ATOM    725 CD1  ILE B   2      -0.872   4.350 -28.031  1.00 91.61           C
ATOM    726  N   GLN B   3      -4.683   2.220 -26.278  1.00 94.78           N
ATOM    727 CA   GLN B   3      -4.832   1.648 -24.946  1.00 94.23           C
ATOM    728  C   GLN B   3      -3.483   1.644 -24.233  1.00 95.34           C
ATOM    729  O   GLN B   3      -2.423   1.733 -24.857  1.00 95.93           O
ATOM    730 CB   GLN B   3      -5.408   0.234 -25.040  1.00 92.77           C
ATOM    731 CG   GLN B   3      -6.817   0.212 -25.635  1.00 89.30           C
ATOM    732 CD   GLN B   3      -7.370  -1.188 -25.785  1.00 87.51           C
ATOM    733 OE1  GLN B   3      -6.773  -2.163 -25.326  1.00 81.43           O
ATOM    734 NE2  GLN B   3      -8.529  -1.292 -26.419  1.00 77.39           N
ATOM    735  N   LEU B   4      -3.528   1.524 -22.917  1.00 95.64           N
ATOM    736 CA   LEU B   4      -2.324   1.641 -22.105  1.00 95.65           C
ATOM    737  C   LEU B   4      -1.251   0.629 -22.521  1.00 96.02           C
ATOM    738  O   LEU B   4      -0.077   0.985 -22.674  1.00 96.62           O
ATOM    739 CB   LEU B   4      -2.675   1.476 -20.620  1.00 95.82           C
ATOM    740 CG   LEU B   4      -1.492   1.463 -19.647  1.00 95.67           C
ATOM    741 CD1  LEU B   4      -0.687   2.760 -19.724  1.00 94.49           C
ATOM    742 CD2  LEU B   4      -1.987   1.225 -18.226  1.00 94.68           C
ATOM    743  N   TRP B   5      -1.631  -0.639 -22.728  1.00 96.78           N
ATOM    744 CA   TRP B   5      -0.634  -1.642 -23.076  1.00 96.62           C
ATOM    745  C   TRP B   5       0.040  -1.324 -24.406  1.00 97.02           C
ATOM    746  O   TRP B   5       1.249  -1.548 -24.567  1.00 97.48           O
ATOM    747 CB   TRP B   5      -1.246  -3.053 -23.094  1.00 96.56           C
ATOM    748 CG   TRP B   5      -2.201  -3.328 -24.227  1.00 96.36           C
ATOM    749 CD1  TRP B   5      -3.556  -3.187 -24.204  1.00 95.84           C
ATOM    750 CD2  TRP B   5      -1.873  -3.835 -25.526  1.00 96.42           C
ATOM    751 NE1  TRP B   5      -4.092  -3.561 -25.421  1.00 95.51           N
ATOM    752 CE2  TRP B   5      -3.079  -3.964 -26.250  1.00 95.90           C
ATOM    753 CE3  TRP B   5      -0.671  -4.197 -26.154  1.00 95.86           C
ATOM    754 CZ2  TRP B   5      -3.124  -4.428 -27.562  1.00 94.90           C
ATOM    755 CZ3  TRP B   5      -0.723  -4.656 -27.459  1.00 95.33           C
ATOM    756 CH2  TRP B   5      -1.936  -4.766 -28.157  1.00 94.85           C
ATOM    757  N   GLN B   6      -0.715  -0.783 -25.366  1.00 96.92           N
ATOM    758 CA   GLN B   6      -0.156  -0.400 -26.652  1.00 96.76           C
ATOM    759  C   GLN B   6       0.821   0.754 -26.495  1.00 97.20           C
ATOM    760  O   GLN B   6       1.875   0.788 -27.132  1.00 97.47           O
ATOM    761 CB   GLN B   6      -1.273   0.013 -27.616  1.00 96.11           C
ATOM    762 CG   GLN B   6      -2.283  -1.076 -27.924  1.00 92.78           C
ATOM    763 CD   GLN B   6      -3.432  -0.560 -28.760  1.00 92.01           C
ATOM    764 OE1  GLN B   6      -4.274   0.202 -28.287  1.00 86.71           O
ATOM    765 NE2  GLN B   6      -3.464  -0.953 -30.029  1.00 83.16           N
ATOM    766  N   PHE B   7       0.459   1.722 -25.655  1.00 97.25           N
ATOM    767 CA   PHE B   7       1.327   2.869 -25.402  1.00 97.27           C
ATOM    768  C   PHE B   7       2.639   2.429 -24.759  1.00 97.48           C
ATOM    769  O   PHE B   7       3.721   2.893 -25.151  1.00 97.56           O
ATOM    770 CB   PHE B   7       0.605   3.878 -24.513  1.00 97.34           C
ATOM    771 CG   PHE B   7       1.436   5.075 -24.159  1.00 97.62           C
ATOM    772 CD1  PHE B   7       1.686   6.069 -25.100  1.00 96.31           C
ATOM    773 CD2  PHE B   7       1.962   5.221 -22.883  1.00 96.47           C
ATOM    774 CE1  PHE B   7       2.443   7.174 -24.773  1.00 96.83           C
ATOM    775 CE2  PHE B   7       2.720   6.324 -22.556  1.00 96.83           C
ATOM    776 CZ   PHE B   7       2.972   7.308 -23.501  1.00 97.83           C
ATOM    777  N   LEU B   8       2.583   1.532 -23.786  1.00 98.16           N
ATOM    778 CA   LEU B   8       3.802   1.055 -23.150  1.00 98.28           C
ATOM    779  C   LEU B   8       4.686   0.316 -24.142  1.00 98.37           C
ATOM    780  O   LEU B   8       5.913   0.469 -24.128  1.00 98.33           O
ATOM    781 CB   LEU B   8       3.459   0.156 -21.955  1.00 98.25           C
ATOM    782 CG   LEU B   8       2.739   0.862 -20.802  1.00 97.96           C
ATOM    783 CD1  LEU B   8       2.389  -0.134 -19.701  1.00 94.49           C
ATOM    784 CD2  LEU B   8       3.580   2.003 -20.240  1.00 94.62           C
ATOM    785  N   LEU B   9       4.089  -0.477 -25.033  1.00 98.58           N
ATOM    786 CA   LEU B   9       4.862  -1.181 -26.056  1.00 98.46           C
ATOM    787  C   LEU B   9       5.519  -0.189 -27.017  1.00 98.56           C
ATOM    788  O   LEU B   9       6.653  -0.392 -27.453  1.00 98.17           O
ATOM    789 CB   LEU B   9       3.956  -2.152 -26.810  1.00 97.80           C
ATOM    790 CG   LEU B   9       4.628  -3.282 -27.575  1.00 91.64           C
ATOM    791 CD1  LEU B   9       5.564  -4.083 -26.678  1.00 86.82           C
ATOM    792 CD2  LEU B   9       3.563  -4.192 -28.186  1.00 87.79           C
ATOM    793  N   GLU B  10       4.812   0.897 -27.330  1.00 98.41           N
ATOM    794 CA   GLU B  10       5.374   1.949 -28.168  1.00 98.23           C
ATOM    795  C   GLU B  10       6.618   2.564 -27.515  1.00 98.42           C
ATOM    796  O   GLU B  10       7.656   2.740 -28.160  1.00 98.25           O
ATOM    797 CB   GLU B  10       4.310   3.023 -28.421  1.00 97.63           C
ATOM    798 CG   GLU B  10       4.738   4.165 -29.315  1.00 93.59           C
ATOM    799 CD   GLU B  10       3.626   5.187 -29.478  1.00 93.38           C
ATOM    800 OE1  GLU B  10       2.582   4.838 -30.056  1.00 89.59           O
ATOM    801 OE2  GLU B  10       3.802   6.323 -29.005  1.00 88.87           O
ATOM    802  N   LEU B  11       6.532   2.877 -26.231  1.00 98.36           N
ATOM    803 CA   LEU B  11       7.690   3.415 -25.516  1.00 98.30           C
ATOM    804  C   LEU B  11       8.828   2.399 -25.467  1.00 98.37           C
ATOM    805  O   LEU B  11       9.999   2.753 -25.621  1.00 98.23           O
ATOM    806 CB   LEU B  11       7.307   3.820 -24.095  1.00 98.44           C
ATOM    807 CG   LEU B  11       6.263   4.932 -23.934  1.00 97.96           C
ATOM    808 CD1  LEU B  11       6.015   5.182 -22.448  1.00 91.52           C
ATOM    809 CD2  LEU B  11       6.706   6.205 -24.632  1.00 91.56           C
ATOM    810  N   LEU B  12       8.492   1.125 -25.256  1.00 98.49           N
ATOM    811 CA   LEU B  12       9.506   0.088 -25.104  1.00 98.22           C
ATOM    812  C   LEU B  12      10.251  -0.210 -26.399  1.00 98.02           C
ATOM    813  O   LEU B  12      11.349  -0.779 -26.358  1.00 97.23           O
ATOM    814 CB   LEU B  12       8.869  -1.191 -24.554  1.00 98.29           C
ATOM    815 CG   LEU B  12       8.576  -1.141 -23.053  1.00 98.16           C
ATOM    816 CD1  LEU B  12       7.536  -2.173 -22.663  1.00 88.34           C
ATOM    817 CD2  LEU B  12       9.867  -1.338 -22.261  1.00 90.26           C
ATOM    818  N   THR B  13       9.678   0.169 -27.540  1.00 97.73           N
ATOM    819 CA   THR B  13      10.338  -0.013 -28.827  1.00 97.13           C
ATOM    820  C   THR B  13      10.987   1.272 -29.332  1.00 96.91           C
ATOM    821  O   THR B  13      11.487   1.308 -30.465  1.00 95.46           O
ATOM    822 CB   THR B  13       9.359  -0.561 -29.873  1.00 95.72           C
ATOM    823 OG1  THR B  13       8.224   0.303 -29.982  1.00 90.57           O
ATOM    824 CG2  THR B  13       8.905  -1.959 -29.487  1.00 88.77           C
ATOM    825  N   ASP B  14      11.010   2.324 -28.525  1.00 97.12           N
ATOM    826 CA   ASP B  14      11.626   3.598 -28.852  1.00 97.12           C
ATOM    827  C   ASP B  14      12.862   3.777 -27.975  1.00 96.84           C
ATOM    828  O   ASP B  14      12.747   3.991 -26.765  1.00 95.55           O
ATOM    829 CB   ASP B  14      10.637   4.739 -28.626  1.00 96.40           C
ATOM    830 CG   ASP B  14      11.178   6.105 -28.999  1.00 95.43           C
ATOM    831 OD1  ASP B  14      12.389   6.222 -29.280  1.00 91.87           O
ATOM    832 OD2  ASP B  14      10.385   7.068 -28.995  1.00 90.70           O
ATOM    833  N   LYS B  15      14.052   3.697 -28.594  1.00 97.10           N
ATOM    834 CA   LYS B  15      15.290   3.751 -27.813  1.00 96.37           C
ATOM    835  C   LYS B  15      15.479   5.081 -27.095  1.00 96.89           C
ATOM    836  O   LYS B  15      16.196   5.141 -26.095  1.00 95.25           O
ATOM    837 CB   LYS B  15      16.497   3.439 -28.701  1.00 93.92           C
ATOM    838 CG   LYS B  15      16.614   1.962 -29.041  1.00 82.46           C
ATOM    839 CD   LYS B  15      17.929   1.628 -29.715  1.00 75.18           C
ATOM    840 CE   LYS B  15      18.100   0.131 -29.841  1.00 66.62           C
ATOM    841 NZ   LYS B  15      19.359  -0.241 -30.570  1.00 59.13           N
ATOM    842  N   SER B  16      14.847   6.150 -27.584  1.00 97.02           N
ATOM    843 CA   SER B  16      14.963   7.440 -26.919  1.00 97.20           C
ATOM    844  C   SER B  16      14.215   7.474 -25.588  1.00 97.61           C
ATOM    845  O   SER B  16      14.346   8.440 -24.834  1.00 96.49           O
ATOM    846 CB   SER B  16      14.458   8.561 -27.829  1.00 96.07           C
ATOM    847 OG   SER B  16      13.056   8.541 -27.939  1.00 91.19           O
ATOM    848  N   CYS B  17      13.444   6.434 -25.290  1.00 97.52           N
ATOM    849 CA   CYS B  17      12.680   6.361 -24.045  1.00 97.59           C
ATOM    850  C   CYS B  17      13.337   5.473 -22.992  1.00 97.61           C
ATOM    851  O   CYS B  17      12.779   5.283 -21.910  1.00 96.97           O
ATOM    852 CB   CYS B  17      11.264   5.838 -24.317  1.00 97.18           C
ATOM    853 SG   CYS B  17      10.277   6.912 -25.377  1.00 95.61           S
ATOM    854  N   GLN B  18      14.527   4.935 -23.288  1.00 97.77           N
ATOM    855 CA   GLN B  18      15.146   3.943 -22.410  1.00 97.44           C
ATOM    856  C   GLN B  18      15.502   4.480 -21.030  1.00 97.43           C
ATOM    857  O   GLN B  18      15.698   3.693 -20.102  1.00 96.32           O
ATOM    858 CB   GLN B  18      16.382   3.344 -23.064  1.00 96.07           C
ATOM    859 CG   GLN B  18      16.068   2.231 -24.046  1.00 88.30           C
ATOM    860 CD   GLN B  18      17.314   1.559 -24.584  1.00 84.61           C
ATOM    861 OE1  GLN B  18      18.262   2.232 -24.999  1.00 77.33           O
ATOM    862 NE2  GLN B  18      17.325   0.238 -24.558  1.00 72.38           N
ATOM    863  N   SER B  19      15.589   5.804 -20.882  1.00 98.27           N
ATOM    864 CA   SER B  19      15.959   6.356 -19.584  1.00 98.15           C
ATOM    865  C   SER B  19      14.854   6.197 -18.545  1.00 98.24           C
ATOM    866  O   SER B  19      15.128   6.264 -17.347  1.00 97.38           O
ATOM    867 CB   SER B  19      16.334   7.828 -19.719  1.00 97.61           C
ATOM    868 OG   SER B  19      15.216   8.608 -20.106  1.00 93.54           O
ATOM    869  N   PHE B  20      13.604   6.001 -18.982  1.00 98.62           N
ATOM    870 CA   PHE B  20      12.508   5.897 -18.025  1.00 98.59           C
ATOM    871  C   PHE B  20      11.673   4.627 -18.155  1.00 98.55           C
ATOM    872  O   PHE B  20      10.874   4.334 -17.259  1.00 98.14           O
ATOM    873 CB   PHE B  20      11.596   7.136 -18.088  1.00 98.43           C
ATOM    874 CG   PHE B  20      11.082   7.459 -19.465  1.00 98.41           C
ATOM    875 CD1  PHE B  20       9.921   6.883 -19.945  1.00 93.89           C
ATOM    876 CD2  PHE B  20      11.755   8.374 -20.264  1.00 93.89           C
ATOM    877 CE1  PHE B  20       9.441   7.190 -21.209  1.00 92.11           C
ATOM    878 CE2  PHE B  20      11.280   8.687 -21.532  1.00 91.80           C
ATOM    879 CZ   PHE B  20      10.124   8.096 -22.006  1.00 97.35           C
ATOM    880  N   ILE B  21      11.834   3.862 -19.235  1.00 98.61           N
ATOM    881 CA   ILE B  21      11.168   2.570 -19.386  1.00 98.62           C
ATOM    882  C   ILE B  21      12.011   1.701 -20.307  1.00 98.64           C
ATOM    883  O   ILE B  21      12.499   2.164 -21.334  1.00 98.41           O
ATOM    884 CB   ILE B  21       9.718   2.716 -19.915  1.00 98.70           C
ATOM    885 CG1  ILE B  21       8.994   1.364 -19.909  1.00 98.31           C
ATOM    886 CG2  ILE B  21       9.690   3.358 -21.297  1.00 97.74           C
ATOM    887 CD1  ILE B  21       7.490   1.472 -20.139  1.00 97.73           C
ATOM    888  N   SER B  22      12.211   0.425 -19.949  1.00 98.57           N
ATOM    889 CA   SER B  22      13.057  -0.454 -20.734  1.00 98.44           C
ATOM    890  C   SER B  22      12.755  -1.916 -20.442  1.00 98.55           C
ATOM    891  O   SER B  22      12.216  -2.253 -19.386  1.00 98.33           O
ATOM    892 CB   SER B  22      14.540  -0.180 -20.456  1.00 97.93           C
ATOM    893 OG   SER B  22      14.859  -0.432 -19.108  1.00 94.61           O
ATOM    894  N   TRP B  23      13.098  -2.775 -21.405  1.00 98.32           N
ATOM    895 CA   TRP B  23      13.057  -4.213 -21.168  1.00 98.33           C
ATOM    896  C   TRP B  23      14.109  -4.581 -20.130  1.00 98.14           C
ATOM    897  O   TRP B  23      15.183  -3.977 -20.079  1.00 97.68           O
ATOM    898 CB   TRP B  23      13.337  -4.981 -22.465  1.00 98.09           C
ATOM    899 CG   TRP B  23      12.403  -4.669 -23.601  1.00 98.22           C
ATOM    900 CD1  TRP B  23      12.698  -3.970 -24.734  1.00 97.67           C
ATOM    901 CD2  TRP B  23      11.030  -5.063 -23.719  1.00 98.07           C
ATOM    902 NE1  TRP B  23      11.598  -3.906 -25.552  1.00 97.38           N
ATOM    903 CE2  TRP B  23      10.557  -4.562 -24.956  1.00 97.75           C
ATOM    904 CE3  TRP B  23      10.155  -5.784 -22.897  1.00 97.99           C
ATOM    905 CZ2  TRP B  23       9.248  -4.770 -25.387  1.00 97.80           C
ATOM    906 CZ3  TRP B  23       8.852  -5.980 -23.342  1.00 97.80           C
ATOM    907 CH2  TRP B  23       8.409  -5.478 -24.568  1.00 97.73           C
ATOM    908  N   THR B  24      13.824  -5.602 -19.316  1.00 97.99           N
ATOM    909 CA   THR B  24      14.804  -6.049 -18.330  1.00 97.60           C
ATOM    910  C   THR B  24      15.804  -7.041 -18.915  1.00 97.21           C
ATOM    911  O   THR B  24      16.856  -7.273 -18.324  1.00 95.73           O
ATOM    912 CB   THR B  24      14.126  -6.708 -17.120  1.00 97.39           C
ATOM    913 OG1  THR B  24      13.524  -7.943 -17.532  1.00 96.07           O
ATOM    914 CG2  THR B  24      13.075  -5.787 -16.511  1.00 94.95           C
ATOM    915  N   GLY B  25      15.464  -7.649 -20.047  1.00 97.08           N
ATOM    916 CA   GLY B  25      16.261  -8.710 -20.629  1.00 96.70           C
ATOM    917  C   GLY B  25      15.719 -10.094 -20.359  1.00 97.05           C
ATOM    918  O   GLY B  25      16.255 -11.070 -20.891  1.00 94.69           O
ATOM    919  N   ASP B  26      14.668 -10.207 -19.544  1.00 96.07           N
ATOM    920 CA   ASP B  26      14.042 -11.477 -19.219  1.00 96.23           C
ATOM    921  C   ASP B  26      12.731 -11.608 -20.004  1.00 96.60           C
ATOM    922  O   ASP B  26      11.649 -11.307 -19.483  1.00 95.03           O
ATOM    923 CB   ASP B  26      13.796 -11.586 -17.716  1.00 93.99           C
ATOM    924 CG   ASP B  26      13.193 -12.920 -17.310  1.00 90.59           C
ATOM    925 OD1  ASP B  26      13.166 -13.857 -18.138  1.00 86.04           O
ATOM    926 OD2  ASP B  26      12.748 -13.034 -16.140  1.00 84.22           O
ATOM    927  N   GLY B  27      12.838 -12.039 -21.251  1.00 97.07           N
ATOM    928 CA   GLY B  27      11.678 -12.215 -22.101  1.00 97.15           C
ATOM    929  C   GLY B  27      10.903 -10.929 -22.293  1.00 97.65           C
ATOM    930  O   GLY B  27      11.467  -9.905 -22.692  1.00 96.17           O
ATOM    931  N   TRP B  28       9.599 -10.972 -21.996  1.00 97.60           N
ATOM    932 CA   TRP B  28       8.713  -9.834 -22.188  1.00 97.76           C
ATOM    933  C   TRP B  28       8.549  -9.002 -20.916  1.00 97.96           C
ATOM    934  O   TRP B  28       7.585  -8.236 -20.799  1.00 96.87           O
ATOM    935 CB   TRP B  28       7.351 -10.318 -22.693  1.00 96.67           C
ATOM    936 CG   TRP B  28       7.449 -10.997 -24.031  1.00 95.32           C
ATOM    937 CD1  TRP B  28       7.511 -12.337 -24.267  1.00 91.42           C
ATOM    938 CD2  TRP B  28       7.517 -10.352 -25.313  1.00 92.90           C
ATOM    939 NE1  TRP B  28       7.604 -12.573 -25.621  1.00 88.53           N
ATOM    940 CE2  TRP B  28       7.606 -11.378 -26.281  1.00 91.34           C
ATOM    941 CE3  TRP B  28       7.500  -9.018 -25.723  1.00 89.58           C
ATOM    942 CZ2  TRP B  28       7.678 -11.098 -27.644  1.00 89.57           C
ATOM    943 CZ3  TRP B  28       7.573  -8.750 -27.084  1.00 87.87           C
ATOM    944 CH2  TRP B  28       7.657  -9.783 -28.027  1.00 87.23           C
ATOM    945  N   GLU B  29       9.497  -9.139 -19.988  1.00 97.98           N
ATOM    946 CA   GLU B  29       9.481  -8.361 -18.756  1.00 97.94           C
ATOM    947  C   GLU B  29      10.040  -6.967 -18.997  1.00 98.01           C
ATOM    948  O   GLU B  29      11.011  -6.792 -19.749  1.00 97.89           O
ATOM    949 CB   GLU B  29      10.293  -9.069 -17.669  1.00 97.30           C
ATOM    950 CG   GLU B  29      10.195  -8.428 -16.299  1.00 95.97           C
ATOM    951 CD   GLU B  29      11.080  -9.137 -15.284  1.00 95.85           C
ATOM    952 OE1  GLU B  29      12.306  -8.904 -15.313  1.00 91.65           O
ATOM    953 OE2  GLU B  29      10.543  -9.921 -14.472  1.00 92.01           O
ATOM    954  N   PHE B  30       9.425  -5.961 -18.372  1.00 98.56           N
ATOM    955 CA   PHE B  30       9.877  -4.588 -18.516  1.00 98.47           C
ATOM    956  C   PHE B  30       9.789  -3.856 -17.177  1.00 98.38           C
ATOM    957  O   PHE B  30       9.124  -4.317 -16.247  1.00 98.14           O
ATOM    958 CB   PHE B  30       9.070  -3.842 -19.597  1.00 98.48           C
ATOM    959 CG   PHE B  30       7.605  -3.673 -19.275  1.00 98.56           C
ATOM    960 CD1  PHE B  30       6.696  -4.677 -19.584  1.00 92.28           C
ATOM    961 CD2  PHE B  30       7.135  -2.508 -18.696  1.00 92.04           C
ATOM    962 CE1  PHE B  30       5.338  -4.522 -19.310  1.00 93.85           C
ATOM    963 CE2  PHE B  30       5.783  -2.341 -18.420  1.00 92.88           C
ATOM    964 CZ   PHE B  30       4.882  -3.348 -18.729  1.00 98.38           C
ATOM    965  N   LYS B  31      10.480  -2.714 -17.103  1.00 97.77           N
ATOM    966 CA   LYS B  31      10.531  -1.923 -15.886  1.00 97.50           C
ATOM    967  C   LYS B  31      10.245  -0.458 -16.185  1.00 97.85           C
ATOM    968  O   LYS B  31      10.766   0.098 -17.156  1.00 97.85           O
ATOM    969 CB   LYS B  31      11.902  -2.048 -15.205  1.00 97.03           C
ATOM    970 CG   LYS B  31      12.053  -1.178 -13.962  1.00 95.72           C
ATOM    971 CD   LYS B  31      13.376  -1.429 -13.253  1.00 94.28           C
ATOM    972 CE   LYS B  31      13.495  -0.575 -12.001  1.00 89.43           C
ATOM    973 NZ   LYS B  31      14.759  -0.844 -11.257  1.00 83.87           N
ATOM    974  N   LEU B  32       9.415   0.172 -15.347  1.00 97.03           N
ATOM    975 CA   LEU B  32       9.225   1.612 -15.366  1.00 96.86           C
ATOM    976  C   LEU B  32      10.276   2.212 -14.441  1.00 96.41           C
ATOM    977  O   LEU B  32      10.059   2.360 -13.235  1.00 96.14           O
ATOM    978 CB   LEU B  32       7.821   1.999 -14.885  1.00 96.96           C
ATOM    979 CG   LEU B  32       6.615   1.268 -15.497  1.00 96.48           C
ATOM    980 CD1  LEU B  32       5.307   1.907 -15.020  1.00 91.84           C
ATOM    981 CD2  LEU B  32       6.683   1.242 -17.006  1.00 92.53           C
ATOM    982  N   SER B  33      11.458   2.547 -14.998  1.00 97.33           N
ATOM    983 CA   SER B  33      12.547   3.053 -14.167  1.00 97.05           C
ATOM    984  C   SER B  33      12.259   4.464 -13.660  1.00 96.86           C
ATOM    985  O   SER B  33      12.780   4.862 -12.614  1.00 96.11           O
ATOM    986 CB   SER B  33      13.874   3.003 -14.935  1.00 96.71           C
ATOM    987 OG   SER B  33      13.758   3.649 -16.183  1.00 91.98           O
ATOM    988  N   ASP B  34      11.439   5.221 -14.379  1.00 97.40           N
ATOM    989 CA   ASP B  34      10.937   6.513 -13.910  1.00 97.42           C
ATOM    990  C   ASP B  34       9.425   6.515 -14.108  1.00 97.58           C
ATOM    991  O   ASP B  34       8.916   7.010 -15.115  1.00 97.45           O
ATOM    992 CB   ASP B  34      11.595   7.677 -14.660  1.00 97.54           C
ATOM    993 CG   ASP B  34      11.216   9.038 -14.091  1.00 97.15           C
ATOM    994 OD1  ASP B  34      10.270   9.125 -13.285  1.00 95.38           O
ATOM    995 OD2  ASP B  34      11.879  10.028 -14.469  1.00 94.57           O
ATOM    996  N   PRO B  35       8.678   5.934 -13.160  1.00 95.64           N
ATOM    997 CA   PRO B  35       7.229   5.789 -13.344  1.00 95.33           C
ATOM    998  C   PRO B  35       6.502   7.120 -13.501  1.00 95.82           C
ATOM    999  O   PRO B  35       5.491   7.176 -14.210  1.00 96.19           O
ATOM   1000 CB   PRO B  35       6.785   5.051 -12.071  1.00 94.14           C
ATOM   1001 CG   PRO B  35       7.891   5.270 -11.087  1.00 92.29           C
ATOM   1002 CD   PRO B  35       9.147   5.352 -11.898  1.00 94.51           C
ATOM   1003  N   ASP B  36       7.002   8.182 -12.877  1.00 96.02           N
ATOM   1004 CA   ASP B  36       6.352   9.475 -13.005  1.00 95.82           C
ATOM   1005  C   ASP B  36       6.435  10.006 -14.431  1.00 96.81           C
ATOM   1006  O   ASP B  36       5.481  10.604 -14.935  1.00 97.09           O
ATOM   1007 CB   ASP B  36       6.964  10.486 -12.029  1.00 94.52           C
ATOM   1008 CG   ASP B  36       6.638  10.172 -10.584  1.00 91.58           C
ATOM   1009 OD1  ASP B  36       5.637   9.469 -10.324  1.00 87.96           O
ATOM   1010 OD2  ASP B  36       7.387  10.640  -9.701  1.00 85.74           O
ATOM   1011  N   GLU B  37       7.569   9.798 -15.101  1.00 98.47           N
ATOM   1012 CA   GLU B  37       7.713  10.249 -16.481  1.00 98.69           C
ATOM   1013  C   GLU B  37       6.822   9.437 -17.416  1.00 98.71           C
ATOM   1014  O   GLU B  37       6.219   9.993 -18.346  1.00 98.59           O
ATOM   1015 CB   GLU B  37       9.185  10.167 -16.919  1.00 98.58           C
ATOM   1016 CG   GLU B  37       9.430  10.592 -18.374  1.00 97.77           C
ATOM   1017 CD   GLU B  37       9.089  12.058 -18.651  1.00 97.30           C
ATOM   1018 OE1  GLU B  37       8.964  12.852 -17.692  1.00 94.73           O
ATOM   1019 OE2  GLU B  37       8.961  12.403 -19.842  1.00 93.67           O
ATOM   1020  N   VAL B  38       6.716   8.120 -17.182  1.00 98.16           N
ATOM   1021 CA   VAL B  38       5.805   7.308 -17.972  1.00 98.27           C
ATOM   1022  C   VAL B  38       4.377   7.828 -17.814  1.00 98.21           C
ATOM   1023  O   VAL B  38       3.645   7.997 -18.793  1.00 98.20           O
ATOM   1024 CB   VAL B  38       5.890   5.819 -17.575  1.00 98.28           C
ATOM   1025 CG1  VAL B  38       4.866   4.997 -18.352  1.00 96.30           C
ATOM   1026 CG2  VAL B  38       7.298   5.288 -17.821  1.00 92.94           C
ATOM   1027  N   ALA B  39       3.970   8.090 -16.581  1.00 96.94           N
ATOM   1028 CA   ALA B  39       2.617   8.566 -16.321  1.00 96.56           C
ATOM   1029  C   ALA B  39       2.371   9.936 -16.946  1.00 96.51           C
ATOM   1030  O   ALA B  39       1.282  10.203 -17.460  1.00 96.93           O
ATOM   1031 CB   ALA B  39       2.358   8.616 -14.817  1.00 96.12           C
ATOM   1032  N   ARG B  40       3.383  10.814 -16.915  1.00 98.54           N
ATOM   1033 CA   ARG B  40       3.238  12.131 -17.523  1.00 98.52           C
ATOM   1034  C   ARG B  40       2.964  12.010 -19.022  1.00 98.55           C
ATOM   1035  O   ARG B  40       2.080  12.681 -19.565  1.00 98.37           O
ATOM   1036 CB   ARG B  40       4.510  12.962 -17.287  1.00 98.36           C
ATOM   1037 CG   ARG B  40       4.370  14.411 -17.723  1.00 95.27           C
ATOM   1038 CD   ARG B  40       5.706  15.154 -17.666  1.00 94.42           C
ATOM   1039 NE   ARG B  40       6.631  14.679 -18.680  1.00 90.28           N
ATOM   1040 CZ   ARG B  40       6.611  15.062 -19.959  1.00 88.04           C
ATOM   1041 NH1  ARG B  40       5.700  15.935 -20.381  1.00 81.82           N
ATOM   1042 NH2  ARG B  40       7.490  14.571 -20.817  1.00 83.69           N
ATOM   1043  N   ARG B  41       3.719  11.132 -19.694  1.00 98.71           N
ATOM   1044 CA   ARG B  41       3.546  10.957 -21.138  1.00 98.66           C
ATOM   1045  C   ARG B  41       2.223  10.271 -21.471  1.00 98.79           C
ATOM   1046  O   ARG B  41       1.598  10.571 -22.495  1.00 98.44           O
ATOM   1047 CB   ARG B  41       4.723  10.177 -21.711  1.00 98.57           C
ATOM   1048 CG   ARG B  41       6.028  10.959 -21.651  1.00 97.24           C
ATOM   1049 CD   ARG B  41       7.173  10.230 -22.312  1.00 95.16           C
ATOM   1050 NE   ARG B  41       8.387  11.043 -22.330  1.00 93.93           N
ATOM   1051 CZ   ARG B  41       9.203  11.168 -23.372  1.00 93.85           C
ATOM   1052 NH1  ARG B  41       8.946  10.522 -24.496  1.00 87.31           N
ATOM   1053 NH2  ARG B  41      10.275  11.931 -23.284  1.00 91.51           N
ATOM   1054  N   TRP B  42       1.783   9.344 -20.628  1.00 97.10           N
ATOM   1055 CA   TRP B  42       0.475   8.709 -20.806  1.00 96.31           C
ATOM   1056  C   TRP B  42      -0.637   9.744 -20.677  1.00 96.16           C
ATOM   1057  O   TRP B  42      -1.566   9.780 -21.494  1.00 95.80           O
ATOM   1058 CB   TRP B  42       0.310   7.588 -19.784  1.00 95.95           C
ATOM   1059 CG   TRP B  42      -1.012   6.841 -19.798  1.00 95.85           C
ATOM   1060 CD1  TRP B  42      -1.795   6.583 -18.704  1.00 95.65           C
ATOM   1061 CD2  TRP B  42      -1.681   6.228 -20.912  1.00 96.52           C
ATOM   1062 NE1  TRP B  42      -2.892   5.847 -19.069  1.00 95.95           N
ATOM   1063 CE2  TRP B  42      -2.854   5.624 -20.420  1.00 96.28           C
ATOM   1064 CE3  TRP B  42      -1.391   6.139 -22.276  1.00 96.41           C
ATOM   1065 CZ2  TRP B  42      -3.749   4.943 -21.249  1.00 96.43           C
ATOM   1066 CZ3  TRP B  42      -2.292   5.458 -23.098  1.00 96.09           C
ATOM   1067 CH2  TRP B  42      -3.458   4.867 -22.582  1.00 95.98           C
ATOM   1068  N   GLY B  43      -0.536  10.623 -19.675  1.00 96.37           N
ATOM   1069 CA   GLY B  43      -1.519  11.678 -19.504  1.00 95.72           C
ATOM   1070  C   GLY B  43      -1.555  12.630 -20.684  1.00 95.25           C
ATOM   1071  O   GLY B  43      -2.625  13.063 -21.113  1.00 94.82           O
ATOM   1072  N   LYS B  44      -0.380  12.970 -21.233  1.00 98.18           N
ATOM   1073 CA   LYS B  44      -0.317  13.834 -22.397  1.00 97.92           C
ATOM   1074  C   LYS B  44      -1.008  13.181 -23.595  1.00 97.63           C
ATOM   1075  O   LYS B  44      -1.782  13.829 -24.306  1.00 96.87           O
ATOM   1076 CB   LYS B  44       1.143  14.166 -22.725  1.00 97.63           C
ATOM   1077 CG   LYS B  44       1.327  15.078 -23.933  1.00 92.20           C
ATOM   1078 CD   LYS B  44       2.797  15.369 -24.180  1.00 88.16           C
ATOM   1079 CE   LYS B  44       2.997  16.192 -25.434  1.00 80.25           C
ATOM   1080 NZ   LYS B  44       4.440  16.461 -25.698  1.00 72.29           N
ATOM   1081  N   ARG B  45      -0.733  11.886 -23.819  1.00 96.73           N
ATOM   1082 CA   ARG B  45      -1.323  11.169 -24.949  1.00 96.31           C
ATOM   1083  C   ARG B  45      -2.850  11.088 -24.825  1.00 95.90           C
ATOM   1084  O   ARG B  45      -3.565  11.166 -25.828  1.00 94.73           O
ATOM   1085 CB   ARG B  45      -0.723   9.760 -25.054  1.00 96.10           C
ATOM   1086 CG   ARG B  45      -1.279   8.920 -26.213  1.00 95.32           C
ATOM   1087 CD   ARG B  45      -0.870   9.462 -27.576  1.00 94.72           C
ATOM   1088 NE   ARG B  45       0.557   9.301 -27.813  1.00 94.46           N
ATOM   1089 CZ   ARG B  45       1.103   8.272 -28.469  1.00 94.76           C
ATOM   1090 NH1  ARG B  45       0.332   7.314 -28.972  1.00 92.21           N
ATOM   1091 NH2  ARG B  45       2.413   8.198 -28.624  1.00 93.50           N
ATOM   1092  N   LYS B  46      -3.358  10.939 -23.602  1.00 95.31           N
ATOM   1093 CA   LYS B  46      -4.785  10.763 -23.356  1.00 93.74           C
ATOM   1094  C   LYS B  46      -5.504  12.071 -23.004  1.00 93.27           C
ATOM   1095  O   LYS B  46      -6.710  12.060 -22.749  1.00 93.24           O
ATOM   1096 CB   LYS B  46      -4.988   9.746 -22.226  1.00 92.77           C
ATOM   1097 CG   LYS B  46      -4.522   8.342 -22.560  1.00 90.20           C
ATOM   1098 CD   LYS B  46      -5.409   7.666 -23.578  1.00 89.15           C
ATOM   1099 CE   LYS B  46      -6.773   7.332 -23.000  1.00 87.77           C
ATOM   1100 NZ   LYS B  46      -7.609   6.568 -23.964  1.00 84.59           N
ATOM   1101  N   ASN B  47      -4.781  13.199 -23.014  1.00 92.85           N
ATOM   1102 CA   ASN B  47      -5.327  14.485 -22.603  1.00 92.10           C
ATOM   1103  C   ASN B  47      -5.903  14.408 -21.190  1.00 91.83           C
ATOM   1104  O   ASN B  47      -7.025  14.861 -20.922  1.00 91.22           O
ATOM   1105 CB   ASN B  47      -6.377  15.001 -23.592  1.00 91.43           C
ATOM   1106 CG   ASN B  47      -6.715  16.453 -23.371  1.00 86.26           C
ATOM   1107 OD1  ASN B  47      -5.909  17.220 -22.833  1.00 79.50           O
ATOM   1108 ND2  ASN B  47      -7.919  16.854 -23.783  1.00 77.16           N
ATOM   1109  N   LYS B  48      -5.116  13.828 -20.289  1.00 91.87           N
ATOM   1110 CA   LYS B  48      -5.474  13.705 -18.875  1.00 91.09           C
ATOM   1111  C   LYS B  48      -4.328  14.297 -18.047  1.00 91.96           C
ATOM   1112  O   LYS B  48      -3.460  13.574 -17.558  1.00 92.58           O
ATOM   1113 CB   LYS B  48      -5.700  12.245 -18.487  1.00 89.88           C
ATOM   1114 CG   LYS B  48      -6.828  11.560 -19.254  1.00 87.43           C
ATOM   1115 CD   LYS B  48      -8.189  12.094 -18.847  1.00 84.52           C
ATOM   1116 CE   LYS B  48      -9.315  11.349 -19.551  1.00 81.51           C
ATOM   1117 NZ   LYS B  48     -10.646  11.937 -19.242  1.00 76.05           N
ATOM   1118  N   PRO B  49      -4.303  15.631 -17.889  1.00 91.91           N
ATOM   1119 CA   PRO B  49      -3.137  16.286 -17.276  1.00 91.31           C
ATOM   1120  C   PRO B  49      -2.889  15.892 -15.827  1.00 91.48           C
ATOM   1121  O   PRO B  49      -1.782  16.105 -15.332  1.00 91.40           O
ATOM   1122 CB   PRO B  49      -3.464  17.787 -17.414  1.00 91.18           C
ATOM   1123 CG   PRO B  49      -4.948  17.851 -17.559  1.00 90.31           C
ATOM   1124 CD   PRO B  49      -5.336  16.602 -18.309  1.00 92.93           C
ATOM   1125  N   LYS B  50      -3.879  15.342 -15.129  1.00 90.81           N
ATOM   1126 CA   LYS B  50      -3.700  14.913 -13.745  1.00 89.56           C
ATOM   1127  C   LYS B  50      -3.315  13.435 -13.633  1.00 90.08           C
ATOM   1128  O   LYS B  50      -3.323  12.879 -12.535  1.00 89.81           O
ATOM   1129 CB   LYS B  50      -4.969  15.207 -12.932  1.00 88.42           C
ATOM   1130 CG   LYS B  50      -5.242  16.696 -12.755  1.00 83.84           C
ATOM   1131 CD   LYS B  50      -6.477  16.925 -11.893  1.00 79.26           C
ATOM   1132 CE   LYS B  50      -6.572  18.376 -11.454  1.00 72.72           C
ATOM   1133 NZ   LYS B  50      -6.498  19.333 -12.600  1.00 66.60           N
ATOM   1134  N   MET B  51      -2.978  12.797 -14.757  1.00 92.97           N
ATOM   1135 CA   MET B  51      -2.548  11.406 -14.728  1.00 92.79           C
ATOM   1136  C   MET B  51      -1.287  11.256 -13.870  1.00 92.43           C
ATOM   1137  O   MET B  51      -0.375  12.086 -13.930  1.00 92.77           O
ATOM   1138 CB   MET B  51      -2.279  10.907 -16.155  1.00 92.91           C
ATOM   1139 CG   MET B  51      -1.835   9.445 -16.250  1.00 92.43           C
ATOM   1140 SD   MET B  51      -2.957   8.274 -15.454  1.00 92.57           S
ATOM   1141 CE   MET B  51      -4.470   8.577 -16.343  1.00 90.82           C
ATOM   1142  N   ASN B  52      -1.228  10.206 -13.081  1.00 93.32           N
ATOM   1143 CA   ASN B  52      -0.053   9.896 -12.288  1.00 92.04           C
ATOM   1144  C   ASN B  52       0.163   8.385 -12.283  1.00 92.62           C
ATOM   1145  O   ASN B  52      -0.651   7.628 -12.812  1.00 93.22           O
ATOM   1146 CB   ASN B  52      -0.177  10.454 -10.861  1.00 90.89           C
ATOM   1147 CG   ASN B  52      -1.420   9.958 -10.143  1.00 90.47           C
ATOM   1148 OD1  ASN B  52      -1.858   8.824 -10.330  1.00 87.96           O
ATOM   1149 ND2  ASN B  52      -1.982  10.802  -9.289  1.00 87.14           N
ATOM   1150  N   TYR B  53       1.285   7.945 -11.711  1.00 92.79           N
ATOM   1151 CA   TYR B  53       1.591   6.518 -11.704  1.00 92.54           C
ATOM   1152  C   TYR B  53       0.542   5.720 -10.931  1.00 92.21           C
ATOM   1153  O   TYR B  53       0.213   4.595 -11.308  1.00 92.09           O
ATOM   1154 CB   TYR B  53       2.978   6.247 -11.121  1.00 92.32           C
ATOM   1155 CG   TYR B  53       3.241   4.762 -10.975  1.00 92.25           C
ATOM   1156 CD1  TYR B  53       3.396   3.945 -12.081  1.00 91.37           C
ATOM   1157 CD2  TYR B  53       3.289   4.167  -9.714  1.00 91.43           C
ATOM   1158 CE1  TYR B  53       3.603   2.588 -11.954  1.00 91.28           C
ATOM   1159 CE2  TYR B  53       3.495   2.805  -9.574  1.00 91.44           C
ATOM   1160 CZ   TYR B  53       3.651   2.015 -10.700  1.00 92.44           C
ATOM   1161 OH   TYR B  53       3.855   0.659 -10.562  1.00 91.49           O
ATOM   1162  N   GLU B  54       0.001   6.288  -9.872  1.00 89.84           N
ATOM   1163 CA   GLU B  54      -1.005   5.580  -9.086  1.00 88.02           C
ATOM   1164  C   GLU B  54      -2.195   5.172  -9.953  1.00 88.90           C
ATOM   1165  O   GLU B  54      -2.656   4.020  -9.898  1.00 89.05           O
ATOM   1166 CB   GLU B  54      -1.473   6.451  -7.910  1.00 85.67           C
ATOM   1167 CG   GLU B  54      -0.470   6.538  -6.761  1.00 75.96           C
ATOM   1168 CD   GLU B  54       0.801   7.299  -7.120  1.00 70.23           C
ATOM   1169 OE1  GLU B  54       0.741   8.226  -7.952  1.00 63.19           O
ATOM   1170 OE2  GLU B  54       1.860   6.962  -6.555  1.00 61.82           O
ATOM   1171  N   LYS B  55      -2.699   6.115 -10.760  1.00 89.65           N
ATOM   1172 CA   LYS B  55      -3.829   5.823 -11.635  1.00 89.35           C
ATOM   1173  C   LYS B  55      -3.425   4.916 -12.789  1.00 90.18           C
ATOM   1174  O   LYS B  55      -4.162   3.997 -13.160  1.00 90.75           O
ATOM   1175 CB   LYS B  55      -4.422   7.132 -12.174  1.00 88.23           C
ATOM   1176 CG   LYS B  55      -5.005   8.037 -11.094  1.00 87.27           C
ATOM   1177 CD   LYS B  55      -5.302   9.411 -11.668  1.00 85.51           C
ATOM   1178 CE   LYS B  55      -5.688  10.396 -10.592  1.00 83.21           C
ATOM   1179 NZ   LYS B  55      -5.856  11.772 -11.140  1.00 78.84           N
ATOM   1180  N   LEU B  56      -2.246   5.174 -13.396  1.00 92.43           N
ATOM   1181 CA   LEU B  56      -1.757   4.322 -14.476  1.00 93.16           C
ATOM   1182  C   LEU B  56      -1.643   2.877 -13.993  1.00 92.33           C
ATOM   1183  O   LEU B  56      -2.028   1.944 -14.704  1.00 91.82           O
ATOM   1184 CB   LEU B  56      -0.413   4.846 -14.974  1.00 94.39           C
ATOM   1185 CG   LEU B  56       0.260   4.122 -16.160  1.00 94.60           C
ATOM   1186 CD1  LEU B  56       1.089   5.106 -16.975  1.00 90.67           C
ATOM   1187 CD2  LEU B  56       1.134   2.969 -15.677  1.00 90.50           C
ATOM   1188  N   SER B  57      -1.119   2.681 -12.778  1.00 92.46           N
ATOM   1189 CA   SER B  57      -0.921   1.341 -12.249  1.00 91.61           C
ATOM   1190  C   SER B  57      -2.257   0.644 -11.987  1.00 91.23           C
ATOM   1191  O   SER B  57      -2.326  -0.584 -12.050  1.00 91.27           O
ATOM   1192 CB   SER B  57      -0.070   1.378 -10.978  1.00 90.93           C
ATOM   1193 OG   SER B  57      -0.771   1.962  -9.906  1.00 88.73           O
ATOM   1194  N   ARG B  58      -3.311   1.402 -11.682  1.00 89.58           N
ATOM   1195 CA   ARG B  58      -4.636   0.785 -11.577  1.00 87.99           C
ATOM   1196  C   ARG B  58      -5.030   0.203 -12.925  1.00 88.15           C
ATOM   1197  O   ARG B  58      -5.590  -0.895 -12.995  1.00 88.67           O
ATOM   1198 CB   ARG B  58      -5.676   1.810 -11.107  1.00 87.33           C
ATOM   1199 CG   ARG B  58      -7.096   1.233 -11.018  1.00 85.51           C
ATOM   1200 CD   ARG B  58      -7.173   0.240  -9.878  1.00 81.54           C
ATOM   1201 NE   ARG B  58      -8.445  -0.491  -9.820  1.00 80.01           N
ATOM   1202 CZ   ARG B  58      -8.624  -1.740 -10.228  1.00 78.98           C
ATOM   1203 NH1  ARG B  58      -7.611  -2.421 -10.760  1.00 73.42           N
ATOM   1204 NH2  ARG B  58      -9.812  -2.326 -10.115  1.00 71.40           N
ATOM   1205  N   GLY B  59      -4.738   0.940 -14.001  1.00 91.67           N
ATOM   1206 CA   GLY B  59      -4.981   0.421 -15.336  1.00 91.15           C
ATOM   1207  C   GLY B  59      -4.231  -0.873 -15.590  1.00 91.40           C
ATOM   1208  O   GLY B  59      -4.783  -1.814 -16.170  1.00 91.28           O
ATOM   1209  N   LEU B  60      -2.974  -0.935 -15.157  1.00 93.00           N
ATOM   1210 CA   LEU B  60      -2.199  -2.155 -15.320  1.00 93.28           C
ATOM   1211  C   LEU B  60      -2.813  -3.329 -14.562  1.00 92.57           C
ATOM   1212  O   LEU B  60      -2.835  -4.455 -15.065  1.00 92.26           O
ATOM   1213 CB   LEU B  60      -0.758  -1.931 -14.855  1.00 94.35           C
ATOM   1214 CG   LEU B  60       0.099  -1.045 -15.755  1.00 94.62           C
ATOM   1215 CD1  LEU B  60       1.449  -0.766 -15.090  1.00 92.05           C
ATOM   1216 CD2  LEU B  60       0.298  -1.692 -17.114  1.00 92.36           C
ATOM   1217  N   ARG B  61      -3.326  -3.083 -13.356  1.00 91.16           N
ATOM   1218 CA   ARG B  61      -3.884  -4.176 -12.560  1.00 89.74           C
ATOM   1219  C   ARG B  61      -5.138  -4.769 -13.206  1.00 89.54           C
ATOM   1220  O   ARG B  61      -5.408  -5.959 -13.024  1.00 89.08           O
ATOM   1221 CB   ARG B  61      -4.167  -3.707 -11.130  1.00 88.41           C
ATOM   1222 CG   ARG B  61      -2.884  -3.422 -10.350  1.00 86.43           C
ATOM   1223 CD   ARG B  61      -3.125  -3.234  -8.863  1.00 85.39           C
ATOM   1224 NE   ARG B  61      -4.010  -2.112  -8.558  1.00 83.76           N
ATOM   1225 CZ   ARG B  61      -3.621  -0.840  -8.482  1.00 82.73           C
ATOM   1226 NH1  ARG B  61      -2.359  -0.507  -8.705  1.00 76.99           N
ATOM   1227 NH2  ARG B  61      -4.505   0.097  -8.192  1.00 77.79           N
ATOM   1228  N   TYR B  62      -5.883  -3.967 -13.976  1.00 88.58           N
ATOM   1229 CA   TYR B  62      -7.003  -4.518 -14.729  1.00 87.15           C
ATOM   1230  C   TYR B  62      -6.553  -5.545 -15.758  1.00 88.21           C
ATOM   1231  O   TYR B  62      -7.354  -6.378 -16.195  1.00 88.65           O
ATOM   1232 CB   TYR B  62      -7.777  -3.406 -15.446  1.00 85.17           C
ATOM   1233 CG   TYR B  62      -8.735  -2.643 -14.556  1.00 81.73           C
ATOM   1234 CD1  TYR B  62      -9.809  -3.286 -13.952  1.00 76.83           C
ATOM   1235 CD2  TYR B  62      -8.574  -1.287 -14.341  1.00 75.46           C
ATOM   1236 CE1  TYR B  62     -10.687  -2.585 -13.150  1.00 74.17           C
ATOM   1237 CE2  TYR B  62      -9.450  -0.577 -13.541  1.00 74.17           C
ATOM   1238 CZ   TYR B  62     -10.501  -1.233 -12.942  1.00 76.15           C
ATOM   1239 OH   TYR B  62     -11.377  -0.538 -12.149  1.00 73.31           O
ATOM   1240  N   TYR B  63      -5.278  -5.496 -16.169  1.00 92.23           N
ATOM   1241 CA   TYR B  63      -4.774  -6.435 -17.166  1.00 92.74           C
ATOM   1242  C   TYR B  63      -4.447  -7.804 -16.585  1.00 92.31           C
ATOM   1243  O   TYR B  63      -4.310  -8.772 -17.349  1.00 92.03           O
ATOM   1244 CB   TYR B  63      -3.526  -5.882 -17.849  1.00 93.28           C
ATOM   1245 CG   TYR B  63      -3.776  -4.716 -18.778  1.00 93.65           C
ATOM   1246 CD1  TYR B  63      -4.954  -4.608 -19.516  1.00 92.12           C
ATOM   1247 CD2  TYR B  63      -2.812  -3.720 -18.947  1.00 91.72           C
ATOM   1248 CE1  TYR B  63      -5.163  -3.552 -20.374  1.00 91.83           C
ATOM   1249 CE2  TYR B  63      -3.018  -2.663 -19.808  1.00 92.05           C
ATOM   1250 CZ   TYR B  63      -4.195  -2.586 -20.521  1.00 94.69           C
ATOM   1251 OH   TYR B  63      -4.393  -1.526 -21.384  1.00 94.31           O
ATOM   1252  N   TYR B  64      -4.288  -7.908 -15.274  1.00 90.14           N
ATOM   1253 CA   TYR B  64      -3.856  -9.177 -14.687  1.00 89.81           C
ATOM   1254  C   TYR B  64      -4.818 -10.303 -15.034  1.00 89.50           C
ATOM   1255  O   TYR B  64      -4.404 -11.359 -15.518  1.00 89.16           O
ATOM   1256 CB   TYR B  64      -3.733  -9.065 -13.161  1.00 89.52           C
ATOM   1257 CG   TYR B  64      -2.727  -8.054 -12.651  1.00 89.74           C
ATOM   1258 CD1  TYR B  64      -1.806  -7.447 -13.494  1.00 85.18           C
ATOM   1259 CD2  TYR B  64      -2.704  -7.718 -11.304  1.00 84.39           C
ATOM   1260 CE1  TYR B  64      -0.893  -6.522 -13.010  1.00 84.28           C
ATOM   1261 CE2  TYR B  64      -1.797  -6.800 -10.805  1.00 84.05           C
ATOM   1262 CZ   TYR B  64      -0.894  -6.196 -11.663  1.00 88.62           C
ATOM   1263 OH   TYR B  64       0.007  -5.274 -11.168  1.00 87.25           O
ATOM   1264  N   ASP B  65      -6.104 -10.089 -14.807  1.00 86.96           N
ATOM   1265 CA   ASP B  65      -7.085 -11.132 -15.063  1.00 85.88           C
ATOM   1266  C   ASP B  65      -7.335 -11.335 -16.550  1.00 86.89           C
ATOM   1267  O   ASP B  65      -7.846 -12.383 -16.954  1.00 85.87           O
ATOM   1268 CB   ASP B  65      -8.398 -10.829 -14.351  1.00 81.92           C
ATOM   1269 CG   ASP B  65      -9.245 -12.060 -14.128  1.00 75.85           C
ATOM   1270 OD1  ASP B  65      -8.708 -13.064 -13.615  1.00 71.37           O
ATOM   1271 OD2  ASP B  65     -10.441 -12.012 -14.467  1.00 69.43           O
ATOM   1272  N   LYS B  66      -6.969 -10.348 -17.372  1.00 88.69           N
ATOM   1273 CA   LYS B  66      -7.116 -10.448 -18.819  1.00 88.92           C
ATOM   1274  C   LYS B  66      -5.924 -11.146 -19.475  1.00 90.20           C
ATOM   1275  O   LYS B  66      -5.937 -11.373 -20.687  1.00 90.27           O
ATOM   1276 CB   LYS B  66      -7.304  -9.059 -19.426  1.00 87.28           C
ATOM   1277 CG   LYS B  66      -8.615  -8.387 -19.052  1.00 84.55           C
ATOM   1278 CD   LYS B  66      -8.724  -7.015 -19.718  1.00 81.27           C
ATOM   1279 CE   LYS B  66     -10.131  -6.460 -19.625  1.00 76.40           C
ATOM   1280 NZ   LYS B  66     -10.541  -6.218 -18.216  1.00 71.58           N
ATOM   1281  N   ASN B  67      -4.887 -11.466 -18.702  1.00 91.42           N
ATOM   1282 CA   ASN B  67      -3.672 -12.106 -19.205  1.00 92.87           C
ATOM   1283  C   ASN B  67      -3.015 -11.309 -20.330  1.00 93.99           C
ATOM   1284  O   ASN B  67      -2.538 -11.868 -21.323  1.00 92.66           O
ATOM   1285 CB   ASN B  67      -3.952 -13.548 -19.630  1.00 90.77           C
ATOM   1286 CG   ASN B  67      -4.206 -14.453 -18.453  1.00 87.87           C
ATOM   1287 OD1  ASN B  67      -3.488 -14.413 -17.453  1.00 80.26           O
ATOM   1288 ND2  ASN B  67      -5.234 -15.294 -18.553  1.00 76.75           N
ATOM   1289  N   ILE B  68      -2.984  -9.986 -20.159  1.00 95.70           N
ATOM   1290 CA   ILE B  68      -2.273  -9.091 -21.063  1.00 95.60           C
ATOM   1291  C   ILE B  68      -0.931  -8.712 -20.443  1.00 96.28           C
ATOM   1292  O   ILE B  68       0.116  -8.819 -21.082  1.00 96.17           O
ATOM   1293 CB   ILE B  68      -3.115  -7.842 -21.377  1.00 94.92           C
ATOM   1294 CG1  ILE B  68      -4.380  -8.246 -22.144  1.00 92.73           C
ATOM   1295 CG2  ILE B  68      -2.302  -6.827 -22.170  1.00 92.17           C
ATOM   1296 CD1  ILE B  68      -5.393  -7.123 -22.277  1.00 87.83           C
ATOM   1297  N   ILE B  69      -0.960  -8.246 -19.197  1.00 96.31           N
ATOM   1298 CA   ILE B  69       0.244  -7.913 -18.441  1.00 96.42           C
ATOM   1299  C   ILE B  69       0.084  -8.476 -17.031  1.00 95.55           C
ATOM   1300  O   ILE B  69      -1.006  -8.421 -16.460  1.00 94.83           O
ATOM   1301 CB   ILE B  69       0.478  -6.387 -18.388  1.00 96.94           C
ATOM   1302 CG1  ILE B  69       0.905  -5.872 -19.770  1.00 96.47           C
ATOM   1303 CG2  ILE B  69       1.523  -6.007 -17.333  1.00 95.75           C
ATOM   1304 CD1  ILE B  69       0.927  -4.347 -19.888  1.00 96.26           C
ATOM   1305  N   HIS B  70       1.175  -9.031 -16.490  1.00 95.91           N
ATOM   1306 CA   HIS B  70       1.217  -9.489 -15.108  1.00 94.93           C
ATOM   1307  C   HIS B  70       2.283  -8.713 -14.340  1.00 94.96           C
ATOM   1308  O   HIS B  70       3.212  -8.161 -14.922  1.00 94.93           O
ATOM   1309 CB   HIS B  70       1.549 -10.985 -15.027  1.00 93.45           C
ATOM   1310 CG   HIS B  70       0.406 -11.884 -15.384  1.00 89.67           C
ATOM   1311 ND1  HIS B  70       0.540 -13.260 -15.478  1.00 80.63           N
ATOM   1312 CD2  HIS B  70      -0.891 -11.620 -15.665  1.00 79.06           C
ATOM   1313 CE1  HIS B  70      -0.621 -13.789 -15.806  1.00 77.94           C
ATOM   1314 NE2  HIS B  70      -1.511 -12.817 -15.925  1.00 79.28           N
ATOM   1315  N   LYS B  71       2.160  -8.679 -13.009  1.00 92.64           N
ATOM   1316 CA   LYS B  71       3.155  -8.071 -12.131  1.00 91.01           C
ATOM   1317  C   LYS B  71       4.273  -9.063 -11.847  1.00 90.49           C
ATOM   1318  O   LYS B  71       4.014 -10.253 -11.633  1.00 89.90           O
ATOM   1319 CB   LYS B  71       2.491  -7.641 -10.813  1.00 89.64           C
ATOM   1320 CG   LYS B  71       3.395  -6.838  -9.869  1.00 87.50           C
ATOM   1321 CD   LYS B  71       3.665  -5.455 -10.400  1.00 86.16           C
ATOM   1322 CE   LYS B  71       4.669  -4.699  -9.525  1.00 85.32           C
ATOM   1323 NZ   LYS B  71       6.061  -5.212  -9.710  1.00 83.92           N
ATOM   1324  N   THR B  72       5.515  -8.586 -11.848  1.00 90.01           N
ATOM   1325 CA   THR B  72       6.630  -9.389 -11.357  1.00 89.82           C
ATOM   1326  C   THR B  72       6.710  -9.191  -9.851  1.00 88.15           C
ATOM   1327  O   THR B  72       7.031  -8.102  -9.371  1.00 86.24           O
ATOM   1328 CB   THR B  72       7.949  -9.009 -12.025  1.00 90.02           C
ATOM   1329 OG1  THR B  72       7.867  -9.277 -13.431  1.00 89.67           O
ATOM   1330 CG2  THR B  72       9.099  -9.825 -11.430  1.00 88.98           C
ATOM   1331  N   ALA B  73       6.421 -10.248  -9.100  1.00 83.63           N
ATOM   1332 CA   ALA B  73       6.301 -10.138  -7.654  1.00 82.29           C
ATOM   1333  C   ALA B  73       7.630  -9.741  -7.015  1.00 82.35           C
ATOM   1334  O   ALA B  73       8.679 -10.282  -7.355  1.00 81.51           O
ATOM   1335 CB   ALA B  73       5.805 -11.450  -7.068  1.00 78.27           C
ATOM   1336  N   GLY B  74       7.569  -8.797  -6.077  1.00 77.27           N
ATOM   1337 CA   GLY B  74       8.712  -8.438  -5.276  1.00 76.77           C
ATOM   1338  C   GLY B  74       9.680  -7.446  -5.888  1.00 78.31           C
ATOM   1339  O   GLY B  74      10.682  -7.098  -5.256  1.00 77.53           O
ATOM   1340  N   LYS B  75       9.409  -6.981  -7.116  1.00 84.88           N
ATOM   1341 CA   LYS B  75      10.313  -6.049  -7.792  1.00 86.51           C
ATOM   1342  C   LYS B  75       9.555  -4.777  -8.168  1.00 88.11           C
ATOM   1343  O   LYS B  75       8.620  -4.810  -8.964  1.00 88.50           O
ATOM   1344 CB   LYS B  75      10.937  -6.689  -9.029  1.00 85.52           C
ATOM   1345 CG   LYS B  75      11.880  -7.837  -8.693  1.00 83.70           C
ATOM   1346 CD   LYS B  75      12.554  -8.397  -9.951  1.00 80.49           C
ATOM   1347 CE   LYS B  75      13.488  -9.544  -9.607  1.00 75.31           C
ATOM   1348 NZ   LYS B  75      14.111 -10.138 -10.822  1.00 69.96           N
ATOM   1349  N   ARG B  76       9.984  -3.659  -7.600  1.00 85.89           N
ATOM   1350 CA   ARG B  76       9.275  -2.404  -7.775  1.00 86.01           C
ATOM   1351  C   ARG B  76       9.251  -1.982  -9.237  1.00 87.82           C
ATOM   1352  O   ARG B  76      10.290  -1.956  -9.912  1.00 87.73           O
ATOM   1353 CB   ARG B  76       9.917  -1.311  -6.914  1.00 83.26           C
ATOM   1354 CG   ARG B  76       9.124  -0.018  -6.853  1.00 77.03           C
ATOM   1355 CD   ARG B  76       9.570   0.862  -5.671  1.00 75.48           C
ATOM   1356 NE   ARG B  76      11.016   0.923  -5.551  1.00 70.54           N
ATOM   1357 CZ   ARG B  76      11.681   0.833  -4.399  1.00 67.63           C
ATOM   1358 NH1  ARG B  76      11.022   0.678  -3.255  1.00 64.06           N
ATOM   1359 NH2  ARG B  76      13.010   0.895  -4.390  1.00 61.44           N
ATOM   1360  N   TYR B  77       8.052  -1.666  -9.731  1.00 90.56           N
ATOM   1361 CA   TYR B  77       7.807  -1.134 -11.072  1.00 91.42           C
ATOM   1362  C   TYR B  77       8.074  -2.128 -12.204  1.00 92.85           C
ATOM   1363  O   TYR B  77       8.171  -1.716 -13.364  1.00 93.68           O
ATOM   1364 CB   TYR B  77       8.629   0.140 -11.329  1.00 91.02           C
ATOM   1365 CG   TYR B  77       8.572   1.184 -10.226  1.00 90.16           C
ATOM   1366 CD1  TYR B  77       7.362   1.561  -9.665  1.00 85.69           C
ATOM   1367 CD2  TYR B  77       9.730   1.795  -9.770  1.00 83.12           C
ATOM   1368 CE1  TYR B  77       7.312   2.513  -8.658  1.00 83.05           C
ATOM   1369 CE2  TYR B  77       9.693   2.755  -8.774  1.00 81.71           C
ATOM   1370 CZ   TYR B  77       8.487   3.114  -8.219  1.00 88.10           C
ATOM   1371 OH   TYR B  77       8.441   4.059  -7.224  1.00 86.24           O
ATOM   1372  N   VAL B  78       8.173  -3.416 -11.892  1.00 93.31           N
ATOM   1373 CA   VAL B  78       8.484  -4.422 -12.902  1.00 93.82           C
ATOM   1374  C   VAL B  78       7.232  -5.223 -13.258  1.00 93.87           C
ATOM   1375  O   VAL B  78       6.529  -5.726 -12.376  1.00 93.60           O
ATOM   1376 CB   VAL B  78       9.613  -5.362 -12.434  1.00 94.04           C
ATOM   1377 CG1  VAL B  78       9.962  -6.360 -13.540  1.00 92.88           C
ATOM   1378 CG2  VAL B  78      10.848  -4.548 -12.047  1.00 91.29           C
ATOM   1379  N   TYR B  79       6.975  -5.338 -14.556  1.00 95.91           N
ATOM   1380 CA   TYR B  79       5.803  -6.013 -15.093  1.00 96.00           C
ATOM   1381  C   TYR B  79       6.222  -6.906 -16.266  1.00 96.41           C
ATOM   1382  O   TYR B  79       7.373  -6.878 -16.698  1.00 96.79           O
ATOM   1383 CB   TYR B  79       4.761  -4.989 -15.579  1.00 95.91           C
ATOM   1384 CG   TYR B  79       4.179  -4.122 -14.482  1.00 95.71           C
ATOM   1385 CD1  TYR B  79       4.848  -2.980 -14.047  1.00 92.32           C
ATOM   1386 CD2  TYR B  79       2.967  -4.433 -13.893  1.00 92.73           C
ATOM   1387 CE1  TYR B  79       4.326  -2.177 -13.049  1.00 92.24           C
ATOM   1388 CE2  TYR B  79       2.428  -3.632 -12.894  1.00 92.62           C
ATOM   1389 CZ   TYR B  79       3.112  -2.511 -12.472  1.00 95.89           C
ATOM   1390 OH   TYR B  79       2.583  -1.710 -11.484  1.00 95.58           O
ATOM   1391  N   ARG B  80       5.281  -7.698 -16.785  1.00 97.98           N
ATOM   1392 CA   ARG B  80       5.586  -8.623 -17.878  1.00 98.05           C
ATOM   1393  C   ARG B  80       4.382  -8.764 -18.807  1.00 98.26           C
ATOM   1394  O   ARG B  80       3.274  -9.042 -18.344  1.00 97.91           O
ATOM   1395 CB   ARG B  80       5.965 -10.005 -17.315  1.00 97.01           C
ATOM   1396 CG   ARG B  80       6.401 -11.016 -18.357  1.00 91.58           C
ATOM   1397 CD   ARG B  80       6.631 -12.397 -17.753  1.00 91.61           C
ATOM   1398 NE   ARG B  80       7.654 -12.379 -16.714  1.00 88.17           N
ATOM   1399 CZ   ARG B  80       8.956 -12.535 -16.921  1.00 87.66           C
ATOM   1400 NH1  ARG B  80       9.418 -12.719 -18.155  1.00 78.33           N
ATOM   1401 NH2  ARG B  80       9.806 -12.513 -15.898  1.00 81.88           N
ATOM   1402  N   PHE B  81       4.598  -8.571 -20.104  1.00 97.59           N
ATOM   1403 CA   PHE B  81       3.595  -8.938 -21.098  1.00 97.47           C
ATOM   1404  C   PHE B  81       3.452 -10.454 -21.106  1.00 96.51           C
ATOM   1405  O   PHE B  81       4.443 -11.189 -21.097  1.00 94.49           O
ATOM   1406 CB   PHE B  81       3.984  -8.455 -22.496  1.00 97.59           C
ATOM   1407 CG   PHE B  81       3.814  -6.974 -22.704  1.00 97.84           C
ATOM   1408 CD1  PHE B  81       2.585  -6.451 -23.062  1.00 91.20           C
ATOM   1409 CD2  PHE B  81       4.890  -6.118 -22.535  1.00 90.94           C
ATOM   1410 CE1  PHE B  81       2.431  -5.085 -23.254  1.00 91.80           C
ATOM   1411 CE2  PHE B  81       4.742  -4.753 -22.719  1.00 90.65           C
ATOM   1412 CZ   PHE B  81       3.510  -4.230 -23.089  1.00 97.33           C
ATOM   1413  N   VAL B  82       2.212 -10.936 -21.127  1.00 92.64           N
ATOM   1414 CA   VAL B  82       1.974 -12.372 -21.109  1.00 91.56           C
ATOM   1415  C   VAL B  82       0.814 -12.735 -22.027  1.00 88.11           C
ATOM   1416  O   VAL B  82      -0.137 -11.960 -22.175  1.00 85.92           O
ATOM   1417 CB   VAL B  82       1.729 -12.881 -19.671  1.00 85.52           C
ATOM   1418 CG1  VAL B  82       0.409 -12.338 -19.137  1.00 82.31           C
ATOM   1419 CG2  VAL B  82       1.770 -14.398 -19.617  1.00 82.08           C
ATOM   1420 OXT  VAL B  82       0.851 -13.800 -22.636  1.00 81.44           O
HETATM 1421  K     K C   1       9.411  -0.106   8.631  1.00 27.10           K
HETATM 1422  K     K D   1     -14.553  -4.527  -1.579  1.00 18.31           K
HETATM 1423  K     K E   1     -12.210   1.790  26.843  1.00 51.35           K
HETATM 1424  K     K F   1      12.254   2.037 -24.896  1.00 46.89           K
HETATM 1425  K     K G   1      12.681  -6.138   1.790  1.00 15.39           K
HETATM 1426  K     K H   1       5.721   0.202  -2.051  1.00 14.94           K
HETATM 1427 MG    MG I   1     -11.573  -3.391   5.986  1.00 38.43          MG
HETATM 1428 MG    MG J   1      -8.099  -2.229   5.888  1.00 33.21          MG
HETATM 1429 MG    MG K   1       0.095   4.311   3.630  1.00 31.21          MG
HETATM 1430 MG    MG L   1     -10.638   8.816  -5.746  1.00 28.16          MG
HETATM 1431 MG    MG M   1       6.326  -9.855   4.309  1.00 28.17          MG
HETATM 1432 MG    MG N   1      -0.525  -0.591  -9.064  1.00 32.24          MG
HETATM 1433 MG    MG O   1       7.355  -3.673  -5.779  1.00 29.81          MG
HETATM 1434 MG    MG P   1       1.349   4.240  -3.676  1.00 26.50          MG
HETATM 1435 MG    MG Q   1      10.746  -4.584  -4.435  1.00 23.41          MG
HETATM 1436 MG    MG R   1      -6.052  13.782 -15.749  1.00 25.81          MG
HETATM 1437 MG    MG S   1      -0.761  -6.266  15.757  1.00 26.78          MG
HETATM 1438 MG    MG T   1      -7.427  -7.398 -13.289  1.00 26.20          MG
HETATM 1439 ZN    ZN U   1       6.783  12.331  17.687  1.00 59.56          ZN
HETATM 1440 ZN    ZN V   1      -5.056  -4.501  -3.532  1.00 22.12          ZN
HETATM 1441 ZN    ZN W   1       7.531   1.760  -0.760  1.00 20.78          ZN
HETATM 1442 ZN    ZN X   1      22.013  -2.470  19.842  1.00 16.16          ZN
ATOM   1443 OP3   DC Y   1      24.462  -8.839  12.031  1.00 35.60           O
ATOM   1444  P    DC Y   1      24.863  -8.893  10.956  1.00 35.93           P
ATOM   1445 OP1   DC Y   1      24.639  -9.791   9.991  1.00 31.92           O
ATOM   1446 OP2   DC Y   1      23.793  -9.338  10.947  1.00 30.58           O
ATOM   1447 O5'   DC Y   1      25.039  -7.549  10.185  1.00 35.70           O
ATOM   1448 C5'   DC Y   1      25.922  -6.554  10.268  1.00 35.81           C
ATOM   1449 C4'   DC Y   1      25.365  -5.251   9.753  1.00 38.26           C
ATOM   1450 O4'   DC Y   1      24.128  -4.928  10.443  1.00 36.21           O
ATOM   1451 C3'   DC Y   1      26.284  -4.065  10.024  1.00 39.76           C
ATOM   1452 O3'   DC Y   1      26.033  -3.030   9.090  1.00 39.32           O
ATOM   1453 C2'   DC Y   1      25.840  -3.659  11.423  1.00 37.13           C
ATOM   1454 C1'   DC Y   1      24.335  -3.843  11.327  1.00 38.06           C
ATOM   1455 N1    DC Y   1      23.710  -4.156  12.633  1.00 36.00           N
ATOM   1456 C2    DC Y   1      23.536  -3.133  13.554  1.00 34.60           C
ATOM   1457 O2    DC Y   1      23.905  -1.984  13.268  1.00 34.75           O
ATOM   1458 N3    DC Y   1      22.971  -3.418  14.749  1.00 34.33           N
ATOM   1459 C4    DC Y   1      22.585  -4.664  15.022  1.00 34.33           C
ATOM   1460 N4    DC Y   1      22.034  -4.905  16.226  1.00 34.32           N
ATOM   1461 C5    DC Y   1      22.743  -5.731  14.100  1.00 34.25           C
ATOM   1462 C6    DC Y   1      23.308  -5.431  12.923  1.00 35.18           C
ATOM   1463  P    DG Y   2      26.868  -2.931   7.754  1.00 36.01           P
ATOM   1464 OP1   DG Y   2      28.130  -3.713   7.813  1.00 32.70           O
ATOM   1465 OP2   DG Y   2      26.900  -1.484   7.482  1.00 31.84           O
ATOM   1466 O5'   DG Y   2      25.914  -3.600   6.663  1.00 36.60           O
ATOM   1467 C5'   DG Y   2      24.599  -3.091   6.440  1.00 36.96           C
ATOM   1468 C4'   DG Y   2      23.861  -3.997   5.489  1.00 38.11           C
ATOM   1469 O4'   DG Y   2      23.705  -5.280   6.073  1.00 37.43           O
ATOM   1470 C3'   DG Y   2      22.457  -3.504   5.128  1.00 38.40           C
ATOM   1471 O3'   DG Y   2      22.513  -2.868   3.876  1.00 38.40           O
ATOM   1472 C2'   DG Y   2      21.610  -4.784   5.086  1.00 38.42           C
ATOM   1473 C1'   DG Y   2      22.416  -5.813   5.834  1.00 37.74           C
ATOM   1474 N9    DG Y   2      21.895  -6.225   7.135  1.00 36.58           N
ATOM   1475 C8    DG Y   2      21.650  -7.508   7.529  1.00 35.41           C
ATOM   1476 N7    DG Y   2      21.223  -7.593   8.760  1.00 37.18           N
ATOM   1477 C5    DG Y   2      21.195  -6.290   9.213  1.00 38.01           C
ATOM   1478 C6    DG Y   2      20.819  -5.767  10.477  1.00 37.86           C
ATOM   1479 O6    DG Y   2      20.431  -6.378  11.482  1.00 37.38           O
ATOM   1480 N1    DG Y   2      20.930  -4.380  10.528  1.00 37.95           N
ATOM   1481 C2    DG Y   2      21.351  -3.606   9.474  1.00 37.60           C
ATOM   1482 N2    DG Y   2      21.404  -2.282   9.701  1.00 37.74           N
ATOM   1483 N3    DG Y   2      21.708  -4.079   8.293  1.00 37.21           N
ATOM   1484 C4    DG Y   2      21.607  -5.426   8.226  1.00 38.07           C
ATOM   1485  P    DC Y   3      21.664  -1.791   3.197  1.00 38.97           P
ATOM   1486 OP1   DC Y   3      21.143  -2.419   1.955  1.00 35.50           O
ATOM   1487 OP2   DC Y   3      22.420  -0.546   3.118  1.00 35.05           O
ATOM   1488 O5'   DC Y   3      20.434  -1.518   4.191  1.00 38.89           O
ATOM   1489 C5'   DC Y   3      19.412  -0.611   3.785  1.00 38.71           C
ATOM   1490 C4'   DC Y   3      18.629  -0.111   4.974  1.00 39.58           C
ATOM   1491 O4'   DC Y   3      17.937  -1.212   5.603  1.00 39.64           O
ATOM   1492 C3'   DC Y   3      19.466   0.549   6.076  1.00 41.04           C
ATOM   1493 O3'   DC Y   3      18.753   1.673   6.597  1.00 41.13           O
ATOM   1494 C2'   DC Y   3      19.543  -0.547   7.140  1.00 41.28           C
ATOM   1495 C1'   DC Y   3      18.171  -1.173   6.984  1.00 40.46           C
ATOM   1496 N1    DC Y   3      18.060  -2.545   7.534  1.00 40.29           N
ATOM   1497 C2    DC Y   3      17.663  -2.705   8.859  1.00 39.89           C
ATOM   1498 O2    DC Y   3      17.403  -1.703   9.537  1.00 39.91           O
ATOM   1499 N3    DC Y   3      17.578  -3.943   9.377  1.00 40.01           N
ATOM   1500 C4    DC Y   3      17.874  -4.999   8.607  1.00 39.99           C
ATOM   1501 N4    DC Y   3      17.774  -6.219   9.153  1.00 39.83           N
ATOM   1502 C5    DC Y   3      18.285  -4.861   7.254  1.00 39.79           C
ATOM   1503 C6    DC Y   3      18.360  -3.626   6.761  1.00 39.92           C
ATOM   1504  P    DG Y   4      19.119   3.189   6.177  1.00 37.34           P
ATOM   1505 OP1   DG Y   4      20.560   3.328   5.829  1.00 36.01           O
ATOM   1506 OP2   DG Y   4      18.518   4.053   7.212  1.00 36.17           O
ATOM   1507 O5'   DG Y   4      18.263   3.386   4.843  1.00 37.86           O
ATOM   1508 C5'   DG Y   4      16.844   3.263   4.865  1.00 37.89           C
ATOM   1509 C4'   DG Y   4      16.310   3.339   3.459  1.00 37.92           C
ATOM   1510 O4'   DG Y   4      16.854   2.272   2.684  1.00 37.44           O
ATOM   1511 C3'   DG Y   4      14.793   3.220   3.365  1.00 37.60           C
ATOM   1512 O3'   DG Y   4      14.252   4.523   3.241  1.00 36.77           O
ATOM   1513 C2'   DG Y   4      14.556   2.393   2.092  1.00 37.10           C
ATOM   1514 C1'   DG Y   4      15.879   1.699   1.833  1.00 37.75           C
ATOM   1515 N9    DG Y   4      15.920   0.260   2.095  1.00 38.30           N
ATOM   1516 C8    DG Y   4      16.328  -0.706   1.205  1.00 37.30           C
ATOM   1517 N7    DG Y   4      16.297  -1.903   1.707  1.00 38.62           N
ATOM   1518 C5    DG Y   4      15.846  -1.728   3.009  1.00 39.78           C
ATOM   1519 C6    DG Y   4      15.612  -2.690   4.036  1.00 39.82           C
ATOM   1520 O6    DG Y   4      15.770  -3.906   3.993  1.00 39.53           O
ATOM   1521 N1    DG Y   4      15.151  -2.083   5.206  1.00 40.35           N
ATOM   1522 C2    DG Y   4      14.946  -0.741   5.367  1.00 39.51           C
ATOM   1523 N2    DG Y   4      14.501  -0.345   6.570  1.00 39.64           N
ATOM   1524 N3    DG Y   4      15.163   0.160   4.413  1.00 39.39           N
ATOM   1525 C4    DG Y   4      15.607  -0.399   3.272  1.00 39.32           C
ATOM   1526  P    DC Y   5      12.869   5.095   3.468  1.00 39.18           P
ATOM   1527 OP1   DC Y   5      12.273   5.288   2.128  1.00 36.82           O
ATOM   1528 OP2   DC Y   5      13.000   6.227   4.381  1.00 37.15           O
ATOM   1529 O5'   DC Y   5      12.013   3.979   4.240  1.00 39.53           O
ATOM   1530 C5'   DC Y   5      10.643   4.262   4.534  1.00 40.16           C
ATOM   1531 C4'   DC Y   5      10.071   3.208   5.453  1.00 41.07           C
ATOM   1532 O4'   DC Y   5      10.050   1.932   4.792  1.00 41.43           O
ATOM   1533 C3'   DC Y   5      10.840   3.005   6.765  1.00 41.11           C
ATOM   1534 O3'   DC Y   5       9.916   2.786   7.831  1.00 40.92           O
ATOM   1535 C2'   DC Y   5      11.615   1.715   6.491  1.00 41.57           C
ATOM   1536 C1'   DC Y   5      10.596   0.968   5.648  1.00 41.36           C
ATOM   1537 N1    DC Y   5      11.177  -0.121   4.838  1.00 41.57           N
ATOM   1538 C2    DC Y   5      11.192  -1.411   5.364  1.00 41.55           C
ATOM   1539 O2    DC Y   5      10.718  -1.610   6.484  1.00 41.47           O
ATOM   1540 N3    DC Y   5      11.739  -2.407   4.634  1.00 41.77           N
ATOM   1541 C4    DC Y   5      12.247  -2.154   3.424  1.00 41.79           C
ATOM   1542 N4    DC Y   5      12.768  -3.167   2.743  1.00 41.73           N
ATOM   1543 C5    DC Y   5      12.242  -0.843   2.869  1.00 41.74           C
ATOM   1544 C6    DC Y   5      11.705   0.136   3.606  1.00 41.59           C
ATOM   1545  P    DG Y   6       9.469   3.969   8.847  1.00 40.68           P
ATOM   1546 OP1   DG Y   6      10.551   4.978   8.992  1.00 39.74           O
ATOM   1547 OP2   DG Y   6       8.925   3.288  10.033  1.00 40.18           O
ATOM   1548 O5'   DG Y   6       8.243   4.664   8.084  1.00 40.96           O
ATOM   1549 C5'   DG Y   6       7.047   3.943   7.830  1.00 40.96           C
ATOM   1550 C4'   DG Y   6       6.157   4.737   6.908  1.00 41.31           C
ATOM   1551 O4'   DG Y   6       6.863   4.997   5.691  1.00 41.15           O
ATOM   1552 C3'   DG Y   6       4.866   4.012   6.509  1.00 40.70           C
ATOM   1553 O3'   DG Y   6       3.812   4.485   7.337  1.00 39.89           O
ATOM   1554 C2'   DG Y   6       4.649   4.427   5.054  1.00 40.43           C
ATOM   1555 C1'   DG Y   6       6.004   4.884   4.571  1.00 40.93           C
ATOM   1556 N9    DG Y   6       6.692   4.017   3.622  1.00 41.97           N
ATOM   1557 C8    DG Y   6       7.205   4.391   2.401  1.00 41.26           C
ATOM   1558 N7    DG Y   6       7.799   3.432   1.769  1.00 42.42           N
ATOM   1559 C5    DG Y   6       7.681   2.345   2.617  1.00 43.70           C
ATOM   1560 C6    DG Y   6       8.144   1.012   2.462  1.00 43.61           C
ATOM   1561 O6    DG Y   6       8.768   0.522   1.508  1.00 43.54           O
ATOM   1562 N1    DG Y   6       7.820   0.216   3.563  1.00 44.24           N
ATOM   1563 C2    DG Y   6       7.142   0.654   4.660  1.00 43.34           C
ATOM   1564 N2    DG Y   6       6.919  -0.252   5.628  1.00 43.82           N
ATOM   1565 N3    DG Y   6       6.707   1.894   4.824  1.00 43.77           N
ATOM   1566 C4    DG Y   6       7.008   2.685   3.773  1.00 43.18           C
ATOM   1567  P    DC Y   7       2.816   3.565   8.142  1.00 40.81           P
ATOM   1568 OP1   DC Y   7       1.654   4.408   8.491  1.00 38.67           O
ATOM   1569 OP2   DC Y   7       3.593   2.889   9.198  1.00 39.38           O
ATOM   1570 O5'   DC Y   7       2.355   2.447   7.082  1.00 41.27           O
ATOM   1571 C5'   DC Y   7       1.075   1.819   7.220  1.00 42.72           C
ATOM   1572 C4'   DC Y   7       1.124   0.398   6.708  1.00 43.38           C
ATOM   1573 O4'   DC Y   7       1.510   0.386   5.319  1.00 43.71           O
ATOM   1574 C3'   DC Y   7       2.113  -0.533   7.430  1.00 42.83           C
ATOM   1575 O3'   DC Y   7       1.537  -1.827   7.562  1.00 42.57           O
ATOM   1576 C2'   DC Y   7       3.284  -0.586   6.450  1.00 43.40           C
ATOM   1577 C1'   DC Y   7       2.527  -0.554   5.128  1.00 43.46           C
ATOM   1578 N1    DC Y   7       3.351  -0.145   3.974  1.00 43.81           N
ATOM   1579 C2    DC Y   7       4.040  -1.116   3.263  1.00 44.22           C
ATOM   1580 O2    DC Y   7       3.955  -2.299   3.620  1.00 44.19           O
ATOM   1581 N3    DC Y   7       4.800  -0.749   2.207  1.00 44.52           N
ATOM   1582 C4    DC Y   7       4.873   0.534   1.855  1.00 44.61           C
ATOM   1583 N4    DC Y   7       5.633   0.854   0.811  1.00 44.80           N
ATOM   1584 C5    DC Y   7       4.181   1.547   2.576  1.00 44.66           C
ATOM   1585 C6    DC Y   7       3.428   1.169   3.611  1.00 44.53           C
ATOM   1586  P    DG Y   8       0.853  -2.331   8.941  1.00 41.13           P
ATOM   1587 OP1   DG Y   8       1.494  -1.676  10.120  1.00 41.33           O
ATOM   1588 OP2   DG Y   8       0.825  -3.800   8.836  1.00 41.68           O
ATOM   1589 O5'   DG Y   8      -0.653  -1.800   8.831  1.00 40.58           O
ATOM   1590 C5'   DG Y   8      -1.516  -2.261   7.806  1.00 40.21           C
ATOM   1591 C4'   DG Y   8      -2.788  -1.443   7.792  1.00 39.80           C
ATOM   1592 O4'   DG Y   8      -2.458  -0.074   7.585  1.00 39.59           O
ATOM   1593 C3'   DG Y   8      -3.756  -1.825   6.669  1.00 39.23           C
ATOM   1594 O3'   DG Y   8      -4.738  -2.702   7.193  1.00 38.80           O
ATOM   1595 C2'   DG Y   8      -4.363  -0.491   6.253  1.00 39.07           C
ATOM   1596 C1'   DG Y   8      -3.388   0.547   6.726  1.00 39.60           C
ATOM   1597 N9    DG Y   8      -2.612   1.226   5.693  1.00 40.84           N
ATOM   1598 C8    DG Y   8      -2.530   2.583   5.489  1.00 39.71           C
ATOM   1599 N7    DG Y   8      -1.745   2.915   4.525  1.00 41.63           N
ATOM   1600 C5    DG Y   8      -1.263   1.719   4.041  1.00 43.08           C
ATOM   1601 C6    DG Y   8      -0.369   1.442   2.985  1.00 42.94           C
ATOM   1602 O6    DG Y   8       0.207   2.255   2.241  1.00 42.94           O
ATOM   1603 N1    DG Y   8      -0.146   0.084   2.819  1.00 43.81           N
ATOM   1604 C2    DG Y   8      -0.717  -0.893   3.578  1.00 42.86           C
ATOM   1605 N2    DG Y   8      -0.382  -2.158   3.274  1.00 43.09           N
ATOM   1606 N3    DG Y   8      -1.558  -0.653   4.572  1.00 43.12           N
ATOM   1607 C4    DG Y   8      -1.796   0.658   4.756  1.00 42.24           C
ATOM   1608  P    DC Y   9      -5.158  -4.067   6.542  1.00 40.65           P
ATOM   1609 OP1   DC Y   9      -6.461  -4.453   7.122  1.00 38.85           O
ATOM   1610 OP2   DC Y   9      -4.007  -4.988   6.626  1.00 39.19           O
ATOM   1611 O5'   DC Y   9      -5.374  -3.690   4.993  1.00 40.55           O
ATOM   1612 C5'   DC Y   9      -6.264  -4.470   4.190  1.00 41.70           C
ATOM   1613 C4'   DC Y   9      -5.701  -4.654   2.794  1.00 42.29           C
ATOM   1614 O4'   DC Y   9      -5.536  -3.371   2.158  1.00 42.25           O
ATOM   1615 C3'   DC Y   9      -4.329  -5.336   2.721  1.00 41.62           C
ATOM   1616 O3'   DC Y   9      -4.294  -6.211   1.594  1.00 41.27           O
ATOM   1617 C2'   DC Y   9      -3.381  -4.159   2.466  1.00 41.98           C
ATOM   1618 C1'   DC Y   9      -4.269  -3.308   1.576  1.00 42.15           C
ATOM   1619 N1    DC Y   9      -3.852  -1.901   1.488  1.00 43.12           N
ATOM   1620 C2    DC Y   9      -2.912  -1.537   0.531  1.00 43.12           C
ATOM   1621 O2    DC Y   9      -2.457  -2.404  -0.224  1.00 43.25           O
ATOM   1622 N3    DC Y   9      -2.514  -0.246   0.451  1.00 43.69           N
ATOM   1623 C4    DC Y   9      -3.029   0.662   1.284  1.00 43.74           C
ATOM   1624 N4    DC Y   9      -2.614   1.922   1.168  1.00 43.90           N
ATOM   1625 C5    DC Y   9      -3.989   0.306   2.273  1.00 43.94           C
ATOM   1626 C6    DC Y   9      -4.371  -0.966   2.336  1.00 43.61           C
ATOM   1627  P    DG Y  10      -4.533  -7.774   1.751  1.00 38.29           P
ATOM   1628 OP1   DG Y  10      -4.029  -8.284   3.058  1.00 37.28           O
ATOM   1629 OP2   DG Y  10      -4.044  -8.358   0.489  1.00 37.62           O
ATOM   1630 O5'   DG Y  10      -6.129  -7.884   1.758  1.00 38.90           O
ATOM   1631 C5'   DG Y  10      -6.890  -7.498   0.609  1.00 39.06           C
ATOM   1632 C4'   DG Y  10      -8.352  -7.555   0.953  1.00 39.04           C
ATOM   1633 O4'   DG Y  10      -8.638  -6.622   1.991  1.00 38.61           O
ATOM   1634 C3'   DG Y  10      -9.268  -7.173  -0.220  1.00 38.12           C
ATOM   1635 O3'   DG Y  10      -9.727  -8.378  -0.809  1.00 37.38           O
ATOM   1636 C2'   DG Y  10     -10.409  -6.406   0.439  1.00 37.83           C
ATOM   1637 C1'   DG Y  10      -9.862  -5.951   1.770  1.00 38.43           C
ATOM   1638 N9    DG Y  10      -9.580  -4.528   1.902  1.00 39.49           N
ATOM   1639 C8    DG Y  10     -10.065  -3.685   2.880  1.00 38.71           C
ATOM   1640 N7    DG Y  10      -9.629  -2.471   2.786  1.00 40.17           N
ATOM   1641 C5    DG Y  10      -8.801  -2.488   1.673  1.00 41.32           C
ATOM   1642 C6    DG Y  10      -8.037  -1.455   1.070  1.00 41.53           C
ATOM   1643 O6    DG Y  10      -7.954  -0.278   1.427  1.00 41.62           O
ATOM   1644 N1    DG Y  10      -7.330  -1.898  -0.045  1.00 42.24           N
ATOM   1645 C2    DG Y  10      -7.358  -3.173  -0.527  1.00 41.43           C
ATOM   1646 N2    DG Y  10      -6.613  -3.422  -1.607  1.00 41.62           N
ATOM   1647 N3    DG Y  10      -8.066  -4.158   0.033  1.00 41.35           N
ATOM   1648 C4    DG Y  10      -8.755  -3.752   1.113  1.00 40.89           C
ATOM   1649  P    DC Y  11     -10.365  -8.656  -2.165  1.00 38.63           P
ATOM   1650 OP1   DC Y  11     -11.835  -8.696  -1.956  1.00 36.24           O
ATOM   1651 OP2   DC Y  11      -9.662  -9.821  -2.739  1.00 36.65           O
ATOM   1652 O5'   DC Y  11     -10.038  -7.400  -3.121  1.00 39.10           O
ATOM   1653 C5'   DC Y  11     -10.516  -7.444  -4.463  1.00 40.02           C
ATOM   1654 C4'   DC Y  11     -10.028  -6.243  -5.229  1.00 40.86           C
ATOM   1655 O4'   DC Y  11     -10.565  -5.037  -4.658  1.00 41.35           O
ATOM   1656 C3'   DC Y  11      -8.505  -6.057  -5.257  1.00 40.52           C
ATOM   1657 O3'   DC Y  11      -8.100  -5.605  -6.551  1.00 40.31           O
ATOM   1658 C2'   DC Y  11      -8.285  -4.949  -4.226  1.00 40.79           C
ATOM   1659 C1'   DC Y  11      -9.531  -4.116  -4.473  1.00 40.81           C
ATOM   1660 N1    DC Y  11      -9.883  -3.213  -3.353  1.00 41.04           N
ATOM   1661 C2    DC Y  11      -9.380  -1.923  -3.340  1.00 41.32           C
ATOM   1662 O2    DC Y  11      -8.650  -1.549  -4.271  1.00 41.18           O
ATOM   1663 N3    DC Y  11      -9.685  -1.106  -2.316  1.00 41.33           N
ATOM   1664 C4    DC Y  11     -10.471  -1.540  -1.333  1.00 41.60           C
ATOM   1665 N4    DC Y  11     -10.754  -0.707  -0.348  1.00 41.73           N
ATOM   1666 C5    DC Y  11     -11.008  -2.858  -1.322  1.00 41.59           C
ATOM   1667 C6    DC Y  11     -10.691  -3.652  -2.348  1.00 41.49           C
ATOM   1668  P    DG Y  12      -7.589  -6.592  -7.700  1.00 37.46           P
ATOM   1669 OP1   DG Y  12      -6.902  -7.767  -7.121  1.00 36.91           O
ATOM   1670 OP2   DG Y  12      -6.876  -5.722  -8.671  1.00 37.16           O
ATOM   1671 O5'   DG Y  12      -8.949  -7.095  -8.389  1.00 37.70           O
ATOM   1672 C5'   DG Y  12      -9.819  -6.177  -9.065  1.00 37.67           C
ATOM   1673 C4'   DG Y  12     -11.111  -6.874  -9.415  1.00 37.22           C
ATOM   1674 O4'   DG Y  12     -11.756  -7.295  -8.217  1.00 36.58           O
ATOM   1675 C3'   DG Y  12     -12.116  -5.973 -10.147  1.00 36.12           C
ATOM   1676 O3'   DG Y  12     -12.031  -6.251 -11.537  1.00 35.68           O
ATOM   1677 C2'   DG Y  12     -13.471  -6.409  -9.592  1.00 36.20           C
ATOM   1678 C1'   DG Y  12     -13.161  -7.111  -8.298  1.00 37.01           C
ATOM   1679 N9    DG Y  12     -13.553  -6.416  -7.078  1.00 38.17           N
ATOM   1680 C8    DG Y  12     -14.330  -6.936  -6.078  1.00 37.15           C
ATOM   1681 N7    DG Y  12     -14.508  -6.120  -5.082  1.00 39.15           N
ATOM   1682 C5    DG Y  12     -13.791  -4.986  -5.444  1.00 40.33           C
ATOM   1683 C6    DG Y  12     -13.615  -3.760  -4.755  1.00 40.70           C
ATOM   1684 O6    DG Y  12     -14.056  -3.437  -3.652  1.00 40.80           O
ATOM   1685 N1    DG Y  12     -12.816  -2.864  -5.465  1.00 41.43           N
ATOM   1686 C2    DG Y  12     -12.271  -3.128  -6.695  1.00 40.53           C
ATOM   1687 N2    DG Y  12     -11.528  -2.147  -7.239  1.00 40.39           N
ATOM   1688 N3    DG Y  12     -12.436  -4.271  -7.348  1.00 39.51           N
ATOM   1689 C4    DG Y  12     -13.192  -5.148  -6.671  1.00 39.49           C
ATOM   1690  P    DC Y  13     -12.092  -5.252 -12.722  1.00 38.25           P
ATOM   1691 OP1   DC Y  13     -12.723  -5.984 -13.841  1.00 35.90           O
ATOM   1692 OP2   DC Y  13     -10.772  -4.665 -12.868  1.00 35.77           O
ATOM   1693 O5'   DC Y  13     -13.097  -4.076 -12.261  1.00 38.14           O
ATOM   1694 C5'   DC Y  13     -13.568  -3.161 -13.259  1.00 38.30           C
ATOM   1695 C4'   DC Y  13     -13.743  -1.774 -12.677  1.00 38.59           C
ATOM   1696 O4'   DC Y  13     -14.752  -1.803 -11.639  1.00 38.69           O
ATOM   1697 C3'   DC Y  13     -12.489  -1.155 -12.036  1.00 38.72           C
ATOM   1698 O3'   DC Y  13     -12.434   0.237 -12.331  1.00 39.24           O
ATOM   1699 C2'   DC Y  13     -12.751  -1.351 -10.546  1.00 39.77           C
ATOM   1700 C1'   DC Y  13     -14.263  -1.138 -10.512  1.00 40.11           C
ATOM   1701 N1    DC Y  13     -14.910  -1.698  -9.310  1.00 40.90           N
ATOM   1702 C2    DC Y  13     -15.037  -0.890  -8.181  1.00 40.38           C
ATOM   1703 O2    DC Y  13     -14.613   0.271  -8.219  1.00 40.77           O
ATOM   1704 N3    DC Y  13     -15.622  -1.396  -7.079  1.00 41.00           N
ATOM   1705 C4    DC Y  13     -16.062  -2.658  -7.082  1.00 41.22           C
ATOM   1706 N4    DC Y  13     -16.632  -3.127  -5.966  1.00 41.28           N
ATOM   1707 C5    DC Y  13     -15.934  -3.493  -8.222  1.00 41.21           C
ATOM   1708 C6    DC Y  13     -15.365  -2.977  -9.305  1.00 41.02           C
ATOM   1709  P    DG Y  14     -11.446   0.850 -13.444  1.00 37.23           P
ATOM   1710 OP1   DG Y  14     -10.198   0.039 -13.523  1.00 35.90           O
ATOM   1711 OP2   DG Y  14     -11.374   2.298 -13.178  1.00 35.58           O
ATOM   1712 O5'   DG Y  14     -12.246   0.650 -14.796  1.00 37.39           O
ATOM   1713 C5'   DG Y  14     -13.476   1.350 -15.022  1.00 37.02           C
ATOM   1714 C4'   DG Y  14     -14.111   0.825 -16.286  1.00 37.23           C
ATOM   1715 O4'   DG Y  14     -14.406  -0.558 -16.128  1.00 36.90           O
ATOM   1716 C3'   DG Y  14     -15.420   1.514 -16.650  1.00 36.54           C
ATOM   1717 O3'   DG Y  14     -15.169   2.420 -17.713  1.00 35.99           O
ATOM   1718 C2'   DG Y  14     -16.348   0.383 -17.103  1.00 36.53           C
ATOM   1719 C1'   DG Y  14     -15.678  -0.888 -16.646  1.00 36.89           C
ATOM   1720 N9    DG Y  14     -16.350  -1.637 -15.601  1.00 37.33           N
ATOM   1721 C8    DG Y  14     -16.703  -2.964 -15.671  1.00 36.52           C
ATOM   1722 N7    DG Y  14     -17.260  -3.397 -14.583  1.00 38.10           N
ATOM   1723 C5    DG Y  14     -17.281  -2.311 -13.736  1.00 39.04           C
ATOM   1724 C6    DG Y  14     -17.769  -2.189 -12.409  1.00 39.35           C
ATOM   1725 O6    DG Y  14     -18.291  -3.053 -11.700  1.00 39.18           O
ATOM   1726 N1    DG Y  14     -17.595  -0.894 -11.909  1.00 39.69           N
ATOM   1727 C2    DG Y  14     -17.027   0.131 -12.600  1.00 38.87           C
ATOM   1728 N2    DG Y  14     -16.939   1.307 -11.955  1.00 38.72           N
ATOM   1729 N3    DG Y  14     -16.565   0.030 -13.838  1.00 38.22           N
ATOM   1730 C4    DG Y  14     -16.723  -1.212 -14.343  1.00 38.79           C
ATOM   1731  P    DC Y  15     -15.830   3.830 -17.928  1.00 39.32           P
ATOM   1732 OP1   DC Y  15     -16.063   4.008 -19.387  1.00 36.12           O
ATOM   1733 OP2   DC Y  15     -15.022   4.807 -17.199  1.00 35.68           O
ATOM   1734 O5'   DC Y  15     -17.237   3.713 -17.189  1.00 38.81           O
ATOM   1735 C5'   DC Y  15     -18.191   4.763 -17.375  1.00 38.69           C
ATOM   1736 C4'   DC Y  15     -19.006   4.981 -16.123  1.00 39.87           C
ATOM   1737 O4'   DC Y  15     -19.841   3.829 -15.861  1.00 39.40           O
ATOM   1738 C3'   DC Y  15     -18.200   5.216 -14.839  1.00 39.82           C
ATOM   1739 O3'   DC Y  15     -18.822   6.228 -14.055  1.00 39.24           O
ATOM   1740 C2'   DC Y  15     -18.303   3.863 -14.126  1.00 38.99           C
ATOM   1741 C1'   DC Y  15     -19.710   3.450 -14.514  1.00 38.93           C
ATOM   1742 N1    DC Y  15     -19.976   2.001 -14.409  1.00 39.01           N
ATOM   1743 C2    DC Y  15     -20.475   1.504 -13.212  1.00 38.90           C
ATOM   1744 O2    DC Y  15     -20.697   2.277 -12.273  1.00 38.75           O
ATOM   1745 N3    DC Y  15     -20.713   0.180 -13.102  1.00 38.57           N
ATOM   1746 C4    DC Y  15     -20.477  -0.637 -14.136  1.00 38.86           C
ATOM   1747 N4    DC Y  15     -20.725  -1.933 -13.984  1.00 38.84           N
ATOM   1748 C5    DC Y  15     -19.953  -0.139 -15.353  1.00 38.71           C
ATOM   1749 C6    DC Y  15     -19.722   1.172 -15.454  1.00 39.01           C
ATOM   1750  P    DG Y  16     -18.374   7.776 -14.224  1.00 35.92           P
ATOM   1751 OP1   DG Y  16     -16.881   7.842 -14.199  1.00 34.09           O
ATOM   1752 OP2   DG Y  16     -19.146   8.576 -13.243  1.00 34.23           O
ATOM   1753 O5'   DG Y  16     -18.883   8.154 -15.680  1.00 36.32           O
ATOM   1754 C5'   DG Y  16     -20.265   8.432 -15.943  1.00 36.99           C
ATOM   1755 C4'   DG Y  16     -20.463   8.699 -17.408  1.00 38.20           C
ATOM   1756 O4'   DG Y  16     -20.206   7.498 -18.158  1.00 36.84           O
ATOM   1757 C3'   DG Y  16     -21.876   9.151 -17.782  1.00 37.54           C
ATOM   1758 O3'   DG Y  16     -21.840  10.125 -18.820  1.00 36.05           O
ATOM   1759 C2'   DG Y  16     -22.512   7.879 -18.320  1.00 36.17           C
ATOM   1760 C1'   DG Y  16     -21.348   7.159 -18.936  1.00 36.48           C
ATOM   1761 N9    DG Y  16     -21.454   5.701 -18.936  1.00 36.09           N
ATOM   1762 C8    DG Y  16     -21.094   4.840 -19.933  1.00 34.95           C
ATOM   1763 N7    DG Y  16     -21.297   3.580 -19.640  1.00 35.98           N
ATOM   1764 C5    DG Y  16     -21.830   3.616 -18.364  1.00 36.77           C
ATOM   1765 C6    DG Y  16     -22.253   2.566 -17.524  1.00 36.62           C
ATOM   1766 O6    DG Y  16     -22.235   1.351 -17.759  1.00 35.99           O
ATOM   1767 N1    DG Y  16     -22.724   3.030 -16.307  1.00 36.86           N
ATOM   1768 C2    DG Y  16     -22.792   4.347 -15.938  1.00 36.46           C
ATOM   1769 N2    DG Y  16     -23.286   4.602 -14.718  1.00 36.45           N
ATOM   1770 N3    DG Y  16     -22.400   5.338 -16.708  1.00 36.14           N
ATOM   1771 C4    DG Y  16     -21.928   4.915 -17.904  1.00 37.29           C
ATOM   1772 OP3   DC Z   1     -28.173  -4.655 -10.764  1.00 34.57           O
ATOM   1773  P    DC Z   1     -27.623  -3.911 -11.837  1.00 34.61           P
ATOM   1774 OP1   DC Z   1     -28.537  -3.206 -12.742  1.00 30.51           O
ATOM   1775 OP2   DC Z   1     -26.753  -4.593 -12.723  1.00 29.27           O
ATOM   1776 O5'   DC Z   1     -26.769  -2.753 -11.134  1.00 34.54           O
ATOM   1777 C5'   DC Z   1     -27.443  -1.594 -10.705  1.00 34.95           C
ATOM   1778 C4'   DC Z   1     -26.498  -0.596 -10.097  1.00 37.85           C
ATOM   1779 O4'   DC Z   1     -25.211  -0.705 -10.749  1.00 36.12           O
ATOM   1780 C3'   DC Z   1     -26.919   0.866 -10.278  1.00 39.53           C
ATOM   1781 O3'   DC Z   1     -26.395   1.652  -9.221  1.00 39.24           O
ATOM   1782 C2'   DC Z   1     -26.266   1.212 -11.599  1.00 37.20           C
ATOM   1783 C1'   DC Z   1     -24.949   0.456 -11.510  1.00 38.90           C
ATOM   1784 N1    DC Z   1     -24.420   0.065 -12.823  1.00 37.23           N
ATOM   1785 C2    DC Z   1     -23.912   1.034 -13.683  1.00 36.05           C
ATOM   1786 O2    DC Z   1     -23.925   2.232 -13.323  1.00 35.76           O
ATOM   1787 N3    DC Z   1     -23.425   0.666 -14.884  1.00 35.50           N
ATOM   1788 C4    DC Z   1     -23.433  -0.625 -15.233  1.00 35.81           C
ATOM   1789 N4    DC Z   1     -22.943  -0.944 -16.444  1.00 36.00           N
ATOM   1790 C5    DC Z   1     -23.934  -1.639 -14.378  1.00 35.95           C
ATOM   1791 C6    DC Z   1     -24.405  -1.258 -13.194  1.00 36.64           C
ATOM   1792  P    DG Z   2     -27.316   1.984  -7.978  1.00 35.29           P
ATOM   1793 OP1   DG Z   2     -28.725   1.503  -8.103  1.00 32.47           O
ATOM   1794 OP2   DG Z   2     -27.028   3.401  -7.716  1.00 32.01           O
ATOM   1795 O5'   DG Z   2     -26.614   1.130  -6.824  1.00 35.89           O
ATOM   1796 C5'   DG Z   2     -25.232   1.318  -6.547  1.00 36.11           C
ATOM   1797 C4'   DG Z   2     -24.771   0.267  -5.565  1.00 37.34           C
ATOM   1798 O4'   DG Z   2     -24.874  -1.033  -6.146  1.00 36.30           O
ATOM   1799 C3'   DG Z   2     -23.312   0.437  -5.145  1.00 36.90           C
ATOM   1800 O3'   DG Z   2     -23.305   1.107  -3.900  1.00 36.51           O
ATOM   1801 C2'   DG Z   2     -22.773  -0.992  -5.061  1.00 36.28           C
ATOM   1802 C1'   DG Z   2     -23.743  -1.829  -5.863  1.00 36.48           C
ATOM   1803 N9    DG Z   2     -23.273  -2.339  -7.146  1.00 35.91           N
ATOM   1804 C8    DG Z   2     -23.290  -3.654  -7.555  1.00 34.87           C
ATOM   1805 N7    DG Z   2     -22.858  -3.821  -8.768  1.00 36.84           N
ATOM   1806 C5    DG Z   2     -22.529  -2.555  -9.203  1.00 37.64           C
ATOM   1807 C6    DG Z   2     -22.012  -2.114 -10.450  1.00 37.80           C
ATOM   1808 O6    DG Z   2     -21.732  -2.792 -11.445  1.00 37.60           O
ATOM   1809 N1    DG Z   2     -21.817  -0.733 -10.487  1.00 38.26           N
ATOM   1810 C2    DG Z   2     -22.102   0.123  -9.444  1.00 37.83           C
ATOM   1811 N2    DG Z   2     -21.859   1.420  -9.655  1.00 37.59           N
ATOM   1812 N3    DG Z   2     -22.596  -0.285  -8.272  1.00 36.72           N
ATOM   1813 C4    DG Z   2     -22.782  -1.619  -8.215  1.00 37.69           C
ATOM   1814  P    DC Z   3     -22.171   1.591  -3.034  1.00 37.50           P
ATOM   1815 OP1   DC Z   3     -21.634   0.436  -2.278  1.00 34.17           O
ATOM   1816 OP2   DC Z   3     -22.632   2.786  -2.312  1.00 33.86           O
ATOM   1817 O5'   DC Z   3     -21.070   2.076  -4.099  1.00 37.50           O
ATOM   1818 C5'   DC Z   3     -19.910   2.752  -3.624  1.00 37.15           C
ATOM   1819 C4'   DC Z   3     -19.004   3.111  -4.787  1.00 38.17           C
ATOM   1820 O4'   DC Z   3     -18.494   1.907  -5.394  1.00 38.20           O
ATOM   1821 C3'   DC Z   3     -19.669   3.915  -5.915  1.00 39.34           C
ATOM   1822 O3'   DC Z   3     -18.746   4.891  -6.413  1.00 39.68           O
ATOM   1823 C2'   DC Z   3     -19.911   2.845  -6.988  1.00 39.45           C
ATOM   1824 C1'   DC Z   3     -18.669   1.985  -6.789  1.00 39.29           C
ATOM   1825 N1    DC Z   3     -18.813   0.616  -7.329  1.00 39.23           N
ATOM   1826 C2    DC Z   3     -18.391   0.373  -8.634  1.00 39.02           C
ATOM   1827 O2    DC Z   3     -17.923   1.304  -9.303  1.00 39.03           O
ATOM   1828 N3    DC Z   3     -18.525  -0.871  -9.150  1.00 39.14           N
ATOM   1829 C4    DC Z   3     -19.043  -1.846  -8.406  1.00 39.43           C
ATOM   1830 N4    DC Z   3     -19.157  -3.063  -8.949  1.00 39.42           N
ATOM   1831 C5    DC Z   3     -19.478  -1.627  -7.064  1.00 39.35           C
ATOM   1832 C6    DC Z   3     -19.334  -0.387  -6.571  1.00 39.34           C
ATOM   1833  P    DG Z   4     -18.823   6.438  -5.958  1.00 38.11           P
ATOM   1834 OP1   DG Z   4     -20.226   6.846  -5.716  1.00 37.19           O
ATOM   1835 OP2   DG Z   4     -17.978   7.161  -6.920  1.00 37.68           O
ATOM   1836 O5'   DG Z   4     -18.049   6.447  -4.547  1.00 38.48           O
ATOM   1837 C5'   DG Z   4     -16.656   6.126  -4.475  1.00 38.24           C
ATOM   1838 C4'   DG Z   4     -16.234   6.030  -3.025  1.00 38.21           C
ATOM   1839 O4'   DG Z   4     -16.986   5.008  -2.364  1.00 36.90           O
ATOM   1840 C3'   DG Z   4     -14.751   5.666  -2.841  1.00 36.94           C
ATOM   1841 O3'   DG Z   4     -14.024   6.858  -2.582  1.00 35.99           O
ATOM   1842 C2'   DG Z   4     -14.747   4.738  -1.635  1.00 36.24           C
ATOM   1843 C1'   DG Z   4     -16.174   4.255  -1.484  1.00 36.92           C
ATOM   1844 N9    DG Z   4     -16.421   2.848  -1.795  1.00 37.99           N
ATOM   1845 C8    DG Z   4     -17.018   1.926  -0.958  1.00 36.94           C
ATOM   1846 N7    DG Z   4     -17.161   0.756  -1.496  1.00 38.72           N
ATOM   1847 C5    DG Z   4     -16.632   0.899  -2.770  1.00 39.85           C
ATOM   1848 C6    DG Z   4     -16.508  -0.044  -3.819  1.00 40.03           C
ATOM   1849 O6    DG Z   4     -16.854  -1.230  -3.826  1.00 39.87           O
ATOM   1850 N1    DG Z   4     -15.907   0.501  -4.955  1.00 40.71           N
ATOM   1851 C2    DG Z   4     -15.481   1.804  -5.058  1.00 39.86           C
ATOM   1852 N2    DG Z   4     -14.929   2.162  -6.225  1.00 39.93           N
ATOM   1853 N3    DG Z   4     -15.599   2.698  -4.075  1.00 39.27           N
ATOM   1854 C4    DG Z   4     -16.172   2.189  -2.972  1.00 39.32           C
ATOM   1855  P    DC Z   5     -12.702   7.306  -3.258  1.00 38.02           P
ATOM   1856 OP1   DC Z   5     -12.004   8.087  -2.213  1.00 35.62           O
ATOM   1857 OP2   DC Z   5     -12.966   7.903  -4.563  1.00 35.89           O
ATOM   1858 O5'   DC Z   5     -11.893   5.941  -3.514  1.00 38.43           O
ATOM   1859 C5'   DC Z   5     -10.499   6.011  -3.796  1.00 38.82           C
ATOM   1860 C4'   DC Z   5     -10.077   4.875  -4.705  1.00 39.97           C
ATOM   1861 O4'   DC Z   5     -10.310   3.612  -4.055  1.00 40.08           O
ATOM   1862 C3'   DC Z   5     -10.814   4.805  -6.055  1.00 39.71           C
ATOM   1863 O3'   DC Z   5      -9.896   4.443  -7.085  1.00 39.55           O
ATOM   1864 C2'   DC Z   5     -11.807   3.665  -5.826  1.00 40.13           C
ATOM   1865 C1'   DC Z   5     -10.953   2.747  -4.955  1.00 39.93           C
ATOM   1866 N1    DC Z   5     -11.737   1.751  -4.187  1.00 40.32           N
ATOM   1867 C2    DC Z   5     -11.915   0.481  -4.732  1.00 40.33           C
ATOM   1868 O2    DC Z   5     -11.418   0.225  -5.833  1.00 40.32           O
ATOM   1869 N3    DC Z   5     -12.641  -0.424  -4.054  1.00 40.56           N
ATOM   1870 C4    DC Z   5     -13.166  -0.111  -2.861  1.00 40.77           C
ATOM   1871 N4    DC Z   5     -13.863  -1.033  -2.225  1.00 40.75           N
ATOM   1872 C5    DC Z   5     -12.993   1.185  -2.295  1.00 40.72           C
ATOM   1873 C6    DC Z   5     -12.278   2.072  -2.980  1.00 40.54           C
ATOM   1874  P    DG Z   6      -9.207   5.562  -8.050  1.00 39.88           P
ATOM   1875 OP1   DG Z   6     -10.127   6.720  -8.258  1.00 39.02           O
ATOM   1876 OP2   DG Z   6      -8.672   4.821  -9.204  1.00 39.26           O
ATOM   1877 O5'   DG Z   6      -7.961   6.054  -7.179  1.00 39.99           O
ATOM   1878 C5'   DG Z   6      -6.927   5.140  -6.800  1.00 39.88           C
ATOM   1879 C4'   DG Z   6      -6.005   5.817  -5.813  1.00 40.24           C
ATOM   1880 O4'   DG Z   6      -6.752   6.151  -4.647  1.00 39.84           O
ATOM   1881 C3'   DG Z   6      -4.845   4.942  -5.347  1.00 39.44           C
ATOM   1882 O3'   DG Z   6      -3.682   5.287  -6.094  1.00 38.52           O
ATOM   1883 C2'   DG Z   6      -4.675   5.300  -3.876  1.00 38.97           C
ATOM   1884 C1'   DG Z   6      -5.987   5.925  -3.471  1.00 39.45           C
ATOM   1885 N9    DG Z   6      -6.835   5.148  -2.575  1.00 40.53           N
ATOM   1886 C8    DG Z   6      -7.355   5.586  -1.381  1.00 39.71           C
ATOM   1887 N7    DG Z   6      -8.112   4.711  -0.791  1.00 40.96           N
ATOM   1888 C5    DG Z   6      -8.092   3.629  -1.658  1.00 42.11           C
ATOM   1889 C6    DG Z   6      -8.738   2.370  -1.547  1.00 42.17           C
ATOM   1890 O6    DG Z   6      -9.473   1.964  -0.637  1.00 42.05           O
ATOM   1891 N1    DG Z   6      -8.472   1.540  -2.637  1.00 42.75           N
ATOM   1892 C2    DG Z   6      -7.670   1.897  -3.690  1.00 41.81           C
ATOM   1893 N2    DG Z   6      -7.526   0.978  -4.654  1.00 42.23           N
ATOM   1894 N3    DG Z   6      -7.066   3.069  -3.806  1.00 42.19           N
ATOM   1895 C4    DG Z   6      -7.311   3.884  -2.758  1.00 41.76           C
ATOM   1896  P    DC Z   7      -2.703   4.312  -6.823  1.00 39.88           P
ATOM   1897 OP1   DC Z   7      -1.421   5.026  -6.929  1.00 37.65           O
ATOM   1898 OP2   DC Z   7      -3.349   3.808  -8.033  1.00 38.11           O
ATOM   1899 O5'   DC Z   7      -2.529   3.074  -5.818  1.00 40.23           O
ATOM   1900 C5'   DC Z   7      -1.379   2.235  -5.940  1.00 41.43           C
ATOM   1901 C4'   DC Z   7      -1.706   0.819  -5.522  1.00 42.37           C
ATOM   1902 O4'   DC Z   7      -2.159   0.805  -4.155  1.00 42.63           O
ATOM   1903 C3'   DC Z   7      -2.798   0.120  -6.342  1.00 41.61           C
ATOM   1904 O3'   DC Z   7      -2.441  -1.241  -6.547  1.00 41.33           O
ATOM   1905 C2'   DC Z   7      -4.008   0.201  -5.411  1.00 42.12           C
ATOM   1906 C1'   DC Z   7      -3.322   0.032  -4.067  1.00 42.27           C
ATOM   1907 N1    DC Z   7      -4.120   0.504  -2.913  1.00 42.78           N
ATOM   1908 C2    DC Z   7      -4.969  -0.395  -2.281  1.00 43.11           C
ATOM   1909 O2    DC Z   7      -5.046  -1.553  -2.690  1.00 43.16           O
ATOM   1910 N3    DC Z   7      -5.707   0.035  -1.231  1.00 43.51           N
ATOM   1911 C4    DC Z   7      -5.608   1.303  -0.806  1.00 43.63           C
ATOM   1912 N4    DC Z   7      -6.350   1.681   0.229  1.00 43.77           N
ATOM   1913 C5    DC Z   7      -4.747   2.234  -1.448  1.00 43.66           C
ATOM   1914 C6    DC Z   7      -4.023   1.796  -2.482  1.00 43.47           C
ATOM   1915  P    DG Z   8      -1.785  -1.754  -7.942  1.00 40.67           P
ATOM   1916 OP1   DG Z   8      -2.335  -0.996  -9.092  1.00 40.49           O
ATOM   1917 OP2   DG Z   8      -1.907  -3.220  -7.897  1.00 40.74           O
ATOM   1918 O5'   DG Z   8      -0.239  -1.388  -7.810  1.00 40.21           O
ATOM   1919 C5'   DG Z   8       0.579  -2.002  -6.817  1.00 39.91           C
ATOM   1920 C4'   DG Z   8       1.920  -1.308  -6.759  1.00 39.62           C
ATOM   1921 O4'   DG Z   8       1.723   0.069  -6.450  1.00 39.30           O
ATOM   1922 C3'   DG Z   8       2.855  -1.856  -5.679  1.00 39.20           C
ATOM   1923 O3'   DG Z   8       3.765  -2.779  -6.289  1.00 38.58           O
ATOM   1924 C2'   DG Z   8       3.593  -0.619  -5.174  1.00 38.80           C
ATOM   1925 C1'   DG Z   8       2.716   0.543  -5.567  1.00 39.52           C
ATOM   1926 N9    DG Z   8       2.011   1.226  -4.485  1.00 40.82           N
ATOM   1927 C8    DG Z   8       2.066   2.567  -4.216  1.00 39.60           C
ATOM   1928 N7    DG Z   8       1.309   2.926  -3.218  1.00 41.51           N
ATOM   1929 C5    DG Z   8       0.721   1.742  -2.806  1.00 42.87           C
ATOM   1930 C6    DG Z   8      -0.204   1.509  -1.756  1.00 42.83           C
ATOM   1931 O6    DG Z   8      -0.697   2.319  -0.975  1.00 42.76           O
ATOM   1932 N1    DG Z   8      -0.565   0.161  -1.664  1.00 43.55           N
ATOM   1933 C2    DG Z   8      -0.081  -0.816  -2.488  1.00 42.57           C
ATOM   1934 N2    DG Z   8      -0.544  -2.059  -2.251  1.00 42.72           N
ATOM   1935 N3    DG Z   8       0.784  -0.611  -3.471  1.00 42.55           N
ATOM   1936 C4    DG Z   8       1.140   0.690  -3.573  1.00 42.00           C
ATOM   1937  P    DC Z   9       4.050  -4.201  -5.760  1.00 41.02           P
ATOM   1938 OP1   DC Z   9       5.369  -4.595  -6.308  1.00 39.19           O
ATOM   1939 OP2   DC Z   9       2.866  -5.026  -6.024  1.00 39.44           O
ATOM   1940 O5'   DC Z   9       4.191  -4.020  -4.167  1.00 40.90           O
ATOM   1941 C5'   DC Z   9       4.923  -4.987  -3.411  1.00 42.15           C
ATOM   1942 C4'   DC Z   9       4.285  -5.189  -2.051  1.00 42.79           C
ATOM   1943 O4'   DC Z   9       4.276  -3.951  -1.312  1.00 42.88           O
ATOM   1944 C3'   DC Z   9       2.833  -5.679  -2.072  1.00 42.32           C
ATOM   1945 O3'   DC Z   9       2.626  -6.638  -1.041  1.00 42.19           O
ATOM   1946 C2'   DC Z   9       2.050  -4.397  -1.744  1.00 42.85           C
ATOM   1947 C1'   DC Z   9       3.007  -3.747  -0.759  1.00 43.10           C
ATOM   1948 N1    DC Z   9       2.791  -2.302  -0.571  1.00 44.06           N
ATOM   1949 C2    DC Z   9       1.905  -1.882   0.411  1.00 44.01           C
ATOM   1950 O2    DC Z   9       1.317  -2.722   1.100  1.00 44.02           O
ATOM   1951 N3    DC Z   9       1.697  -0.561   0.590  1.00 44.53           N
ATOM   1952 C4    DC Z   9       2.345   0.329  -0.168  1.00 44.48           C
ATOM   1953 N4    DC Z   9       2.109   1.618   0.040  1.00 44.61           N
ATOM   1954 C5    DC Z   9       3.256  -0.089  -1.179  1.00 44.64           C
ATOM   1955 C6    DC Z   9       3.452  -1.393  -1.343  1.00 44.32           C
ATOM   1956  P    DG Z  10       2.700  -8.216  -1.317  1.00 37.43           P
ATOM   1957 OP1   DG Z  10       2.158  -8.552  -2.670  1.00 36.10           O
ATOM   1958 OP2   DG Z  10       2.109  -8.848  -0.114  1.00 36.31           O
ATOM   1959 O5'   DG Z  10       4.264  -8.529  -1.326  1.00 38.21           O
ATOM   1960 C5'   DG Z  10       5.042  -8.324  -0.148  1.00 38.62           C
ATOM   1961 C4'   DG Z  10       6.503  -8.520  -0.486  1.00 38.74           C
ATOM   1962 O4'   DG Z  10       6.893  -7.557  -1.465  1.00 38.61           O
ATOM   1963 C3'   DG Z  10       7.433  -8.316   0.706  1.00 38.10           C
ATOM   1964 O3'   DG Z  10       7.729  -9.599   1.268  1.00 37.40           O
ATOM   1965 C2'   DG Z  10       8.674  -7.674   0.082  1.00 37.71           C
ATOM   1966 C1'   DG Z  10       8.191  -7.061  -1.214  1.00 38.31           C
ATOM   1967 N9    DG Z  10       8.087  -5.606  -1.252  1.00 39.13           N
ATOM   1968 C8    DG Z  10       8.670  -4.776  -2.166  1.00 38.33           C
ATOM   1969 N7    DG Z  10       8.381  -3.516  -1.993  1.00 39.52           N
ATOM   1970 C5    DG Z  10       7.547  -3.520  -0.879  1.00 40.59           C
ATOM   1971 C6    DG Z  10       6.911  -2.439  -0.210  1.00 40.80           C
ATOM   1972 O6    DG Z  10       6.961  -1.241  -0.488  1.00 40.74           O
ATOM   1973 N1    DG Z  10       6.150  -2.866   0.875  1.00 41.36           N
ATOM   1974 C2    DG Z  10       6.020  -4.166   1.265  1.00 40.55           C
ATOM   1975 N2    DG Z  10       5.247  -4.403   2.329  1.00 40.78           N
ATOM   1976 N3    DG Z  10       6.610  -5.189   0.645  1.00 40.68           N
ATOM   1977 C4    DG Z  10       7.354  -4.794  -0.415  1.00 40.39           C
ATOM   1978  P    DC Z  11       8.598  -9.881   2.524  1.00 38.89           P
ATOM   1979 OP1   DC Z  11       9.992  -9.498   2.200  1.00 36.45           O
ATOM   1980 OP2   DC Z  11       8.301 -11.251   2.983  1.00 36.84           O
ATOM   1981 O5'   DC Z  11       8.058  -8.872   3.659  1.00 39.44           O
ATOM   1982 C5'   DC Z  11       8.559  -9.019   4.991  1.00 40.45           C
ATOM   1983 C4'   DC Z  11       8.269  -7.771   5.799  1.00 41.26           C
ATOM   1984 O4'   DC Z  11       8.984  -6.646   5.247  1.00 41.90           O
ATOM   1985 C3'   DC Z  11       6.798  -7.358   5.846  1.00 41.01           C
ATOM   1986 O3'   DC Z  11       6.479  -6.907   7.157  1.00 40.76           O
ATOM   1987 C2'   DC Z  11       6.744  -6.188   4.856  1.00 41.46           C
ATOM   1988 C1'   DC Z  11       8.101  -5.561   5.116  1.00 41.41           C
ATOM   1989 N1    DC Z  11       8.572  -4.688   4.022  1.00 41.47           N
ATOM   1990 C2    DC Z  11       8.272  -3.336   4.069  1.00 41.74           C
ATOM   1991 O2    DC Z  11       7.622  -2.889   5.020  1.00 41.66           O
ATOM   1992 N3    DC Z  11       8.689  -2.538   3.068  1.00 41.94           N
ATOM   1993 C4    DC Z  11       9.392  -3.048   2.053  1.00 42.03           C
ATOM   1994 N4    DC Z  11       9.784  -2.223   1.086  1.00 42.10           N
ATOM   1995 C5    DC Z  11       9.713  -4.437   1.989  1.00 42.00           C
ATOM   1996 C6    DC Z  11       9.290  -5.200   2.984  1.00 41.89           C
ATOM   1997  P    DG Z  12       5.893  -7.859   8.283  1.00 36.59           P
ATOM   1998 OP1   DG Z  12       5.063  -8.923   7.665  1.00 36.02           O
ATOM   1999 OP2   DG Z  12       5.297  -6.951   9.278  1.00 36.10           O
ATOM   2000 O5'   DG Z  12       7.182  -8.543   8.955  1.00 36.86           O
ATOM   2001 C5'   DG Z  12       8.183  -7.762   9.616  1.00 36.74           C
ATOM   2002 C4'   DG Z  12       9.370  -8.638   9.951  1.00 36.34           C
ATOM   2003 O4'   DG Z  12       9.923  -9.170   8.746  1.00 35.58           O
ATOM   2004 C3'   DG Z  12      10.506  -7.888  10.641  1.00 35.30           C
ATOM   2005 O3'   DG Z  12      10.410  -8.112  12.043  1.00 34.91           O
ATOM   2006 C2'   DG Z  12      11.773  -8.531  10.079  1.00 35.44           C
ATOM   2007 C1'   DG Z  12      11.337  -9.196   8.796  1.00 36.12           C
ATOM   2008 N9    DG Z  12      11.803  -8.573   7.566  1.00 36.82           N
ATOM   2009 C8    DG Z  12      12.466  -9.213   6.537  1.00 35.80           C
ATOM   2010 N7    DG Z  12      12.739  -8.437   5.543  1.00 37.64           N
ATOM   2011 C5    DG Z  12      12.241  -7.207   5.916  1.00 38.78           C
ATOM   2012 C6    DG Z  12      12.250  -5.962   5.221  1.00 39.14           C
ATOM   2013 O6    DG Z  12      12.714  -5.708   4.110  1.00 39.14           O
ATOM   2014 N1    DG Z  12      11.632  -4.957   5.959  1.00 39.81           N
ATOM   2015 C2    DG Z  12      11.083  -5.117   7.202  1.00 38.84           C
ATOM   2016 N2    DG Z  12      10.529  -4.037   7.761  1.00 38.77           N
ATOM   2017 N3    DG Z  12      11.068  -6.276   7.852  1.00 38.06           N
ATOM   2018 C4    DG Z  12      11.658  -7.264   7.167  1.00 38.04           C
ATOM   2019  P    DC Z  13      10.553  -7.032  13.168  1.00 37.57           P
ATOM   2020 OP1   DC Z  13      10.977  -7.768  14.383  1.00 35.07           O
ATOM   2021 OP2   DC Z  13       9.342  -6.223  13.178  1.00 34.92           O
ATOM   2022 O5'   DC Z  13      11.762  -6.080  12.700  1.00 37.62           O
ATOM   2023 C5'   DC Z  13      12.392  -5.236  13.675  1.00 37.64           C
ATOM   2024 C4'   DC Z  13      12.838  -3.928  13.043  1.00 37.59           C
ATOM   2025 O4'   DC Z  13      13.801  -4.187  11.999  1.00 37.88           O
ATOM   2026 C3'   DC Z  13      11.719  -3.093  12.394  1.00 38.21           C
ATOM   2027 O3'   DC Z  13      11.944  -1.711  12.663  1.00 38.73           O
ATOM   2028 C2'   DC Z  13      11.928  -3.362  10.905  1.00 39.46           C
ATOM   2029 C1'   DC Z  13      13.448  -3.452  10.864  1.00 39.63           C
ATOM   2030 N1    DC Z  13      13.966  -4.145   9.667  1.00 39.98           N
ATOM   2031 C2    DC Z  13      14.231  -3.397   8.524  1.00 39.39           C
ATOM   2032 O2    DC Z  13      14.026  -2.177   8.537  1.00 39.87           O
ATOM   2033 N3    DC Z  13      14.697  -4.026   7.414  1.00 40.19           N
ATOM   2034 C4    DC Z  13      14.902  -5.344   7.435  1.00 40.26           C
ATOM   2035 N4    DC Z  13      15.352  -5.916   6.337  1.00 40.21           N
ATOM   2036 C5    DC Z  13      14.632  -6.124   8.594  1.00 40.21           C
ATOM   2037 C6    DC Z  13      14.180  -5.493   9.677  1.00 40.02           C
ATOM   2038  P    DG Z  14      11.114  -0.913  13.798  1.00 38.11           P
ATOM   2039 OP1   DG Z  14       9.734  -1.459  13.906  1.00 37.06           O
ATOM   2040 OP2   DG Z  14      11.317   0.526  13.532  1.00 36.86           O
ATOM   2041 O5'   DG Z  14      11.892  -1.259  15.150  1.00 38.18           O
ATOM   2042 C5'   DG Z  14      13.239  -0.812  15.342  1.00 37.67           C
ATOM   2043 C4'   DG Z  14      13.786  -1.455  16.589  1.00 37.64           C
ATOM   2044 O4'   DG Z  14      13.795  -2.868  16.443  1.00 37.09           O
ATOM   2045 C3'   DG Z  14      15.224  -1.034  16.912  1.00 36.82           C
ATOM   2046 O3'   DG Z  14      15.186  -0.080  17.956  1.00 35.96           O
ATOM   2047 C2'   DG Z  14      15.911  -2.329  17.360  1.00 36.57           C
ATOM   2048 C1'   DG Z  14      14.985  -3.446  16.928  1.00 36.84           C
ATOM   2049 N9    DG Z  14      15.459  -4.327  15.873  1.00 37.36           N
ATOM   2050 C8    DG Z  14      15.509  -5.697  15.933  1.00 36.56           C
ATOM   2051 N7    DG Z  14      15.933  -6.245  14.842  1.00 38.43           N
ATOM   2052 C5    DG Z  14      16.192  -5.190  13.991  1.00 39.50           C
ATOM   2053 C6    DG Z  14      16.677  -5.175  12.652  1.00 39.68           C
ATOM   2054 O6    DG Z  14      16.973  -6.132  11.941  1.00 39.52           O
ATOM   2055 N1    DG Z  14      16.792  -3.874  12.163  1.00 40.12           N
ATOM   2056 C2    DG Z  14      16.488  -2.742  12.853  1.00 39.22           C
ATOM   2057 N2    DG Z  14      16.660  -1.578  12.204  1.00 39.12           N
ATOM   2058 N3    DG Z  14      16.028  -2.744  14.097  1.00 38.74           N
ATOM   2059 C4    DG Z  14      15.904  -3.987  14.606  1.00 39.17           C
ATOM   2060  P    DC Z  15      16.176   1.058  18.266  1.00 41.33           P
ATOM   2061 OP1   DC Z  15      16.515   0.977  19.717  1.00 38.28           O
ATOM   2062 OP2   DC Z  15      15.622   2.305  17.726  1.00 37.96           O
ATOM   2063 O5'   DC Z  15      17.484   0.710  17.413  1.00 40.91           O
ATOM   2064 C5'   DC Z  15      18.641   1.535  17.567  1.00 40.57           C
ATOM   2065 C4'   DC Z  15      19.423   1.586  16.269  1.00 41.38           C
ATOM   2066 O4'   DC Z  15      20.011   0.294  16.002  1.00 40.90           O
ATOM   2067 C3'   DC Z  15      18.612   1.963  15.021  1.00 41.60           C
ATOM   2068 O3'   DC Z  15      19.381   2.838  14.190  1.00 40.89           O
ATOM   2069 C2'   DC Z  15      18.421   0.606  14.323  1.00 40.92           C
ATOM   2070 C1'   DC Z  15      19.753  -0.062  14.672  1.00 40.31           C
ATOM   2071 N1    DC Z  15      19.724  -1.539  14.567  1.00 40.26           N
ATOM   2072 C2    DC Z  15      20.070  -2.129  13.356  1.00 39.93           C
ATOM   2073 O2    DC Z  15      20.385  -1.412  12.397  1.00 40.02           O
ATOM   2074 N3    DC Z  15      20.046  -3.470  13.249  1.00 39.88           N
ATOM   2075 C4    DC Z  15      19.698  -4.219  14.299  1.00 39.90           C
ATOM   2076 N4    DC Z  15      19.684  -5.549  14.155  1.00 39.73           N
ATOM   2077 C5    DC Z  15      19.340  -3.632  15.546  1.00 39.70           C
ATOM   2078 C6    DC Z  15      19.371  -2.298  15.635  1.00 40.08           C
ATOM   2079  P    DG Z  16      19.246   4.447  14.361  1.00 37.20           P
ATOM   2080 OP1   DG Z  16      17.801   4.793  14.528  1.00 35.92           O
ATOM   2081 OP2   DG Z  16      20.011   5.065  13.249  1.00 36.01           O
ATOM   2082 O5'   DG Z  16      20.000   4.743  15.717  1.00 37.42           O
ATOM   2083 C5'   DG Z  16      21.438   4.752  15.797  1.00 37.88           C
ATOM   2084 C4'   DG Z  16      21.867   4.991  17.212  1.00 38.53           C
ATOM   2085 O4'   DG Z  16      21.467   3.879  18.038  1.00 37.48           O
ATOM   2086 C3'   DG Z  16      23.371   5.140  17.400  1.00 38.19           C
ATOM   2087 O3'   DG Z  16      23.668   6.082  18.429  1.00 36.57           O
ATOM   2088 C2'   DG Z  16      23.793   3.756  17.858  1.00 36.90           C
ATOM   2089 C1'   DG Z  16      22.605   3.303  18.671  1.00 36.91           C
ATOM   2090 N9    DG Z  16      22.394   1.860  18.735  1.00 36.31           N
ATOM   2091 C8    DG Z  16      22.011   1.135  19.821  1.00 35.23           C
ATOM   2092 N7    DG Z  16      21.888  -0.138  19.581  1.00 36.28           N
ATOM   2093 C5    DG Z  16      22.218  -0.266  18.249  1.00 37.16           C
ATOM   2094 C6    DG Z  16      22.275  -1.418  17.429  1.00 36.81           C
ATOM   2095 O6    DG Z  16      22.021  -2.599  17.747  1.00 36.16           O
ATOM   2096 N1    DG Z  16      22.653  -1.118  16.133  1.00 37.06           N
ATOM   2097 C2    DG Z  16      22.952   0.136  15.677  1.00 36.62           C
ATOM   2098 N2    DG Z  16      23.310   0.229  14.386  1.00 36.81           N
ATOM   2099 N3    DG Z  16      22.905   1.224  16.427  1.00 36.73           N
ATOM   2100 C4    DG Z  16      22.527   0.958  17.703  1.00 37.56           C
ENDMDL                                                                          
END                                                                             
