# Supplementary material for: Control of Gene Expression by Proteins That Bind Many Alternative Nucleic Acid Structures Through the Same Domain
Source: Int J Mol Sci. 2025 Dec 26;27(1):272. doi: 10.3390/ijms27010272 (PMC12785367; doi:10.3390/ijms27010272)
Supplement: Supplementary file 1 [file ijms-27-00272-s001.zip › Figure-3E-P53-92-295x1-rtel21x1-Kx3-S528133945-model-1.pdb]

TITLE fold_p53_92_360x1_rtel21x1_kx3_s528133945_model_1.cif                     
MODEL 1                                                                         
ATOM      1  N   PRO A   1      21.396  -2.222   3.936  1.00 80.50           N
ATOM      2 CA   PRO A   1      21.836  -2.570   2.574  1.00 87.98           C
ATOM      3  C   PRO A   1      21.558  -1.441   1.585  1.00 91.04           C
ATOM      4  O   PRO A   1      20.414  -0.987   1.476  1.00 87.59           O
ATOM      5 CB   PRO A   1      20.997  -3.803   2.225  1.00 79.92           C
ATOM      6 CG   PRO A   1      19.764  -3.640   3.046  1.00 73.96           C
ATOM      7 CD   PRO A   1      20.193  -2.936   4.324  1.00 76.81           C
ATOM      8  N   LEU A   2      22.596  -0.992   0.886  1.00 90.53           N
ATOM      9 CA   LEU A   2      22.451   0.085  -0.074  1.00 94.23           C
ATOM     10  C   LEU A   2      22.771  -0.404  -1.475  1.00 94.97           C
ATOM     11  O   LEU A   2      23.628  -1.267  -1.671  1.00 91.59           O
ATOM     12 CB   LEU A   2      23.351   1.269   0.290  1.00 91.46           C
ATOM     13 CG   LEU A   2      22.898   2.152   1.452  1.00 87.53           C
ATOM     14 CD1  LEU A   2      23.093   1.451   2.780  1.00 85.41           C
ATOM     15 CD2  LEU A   2      23.640   3.486   1.432  1.00 83.58           C
ATOM     16  N   SER A   3      22.074   0.162  -2.461  1.00 92.49           N
ATOM     17 CA   SER A   3      22.260  -0.190  -3.859  1.00 93.56           C
ATOM     18  C   SER A   3      23.152   0.834  -4.549  1.00 93.02           C
ATOM     19  O   SER A   3      23.234   1.988  -4.135  1.00 89.91           O
ATOM     20 CB   SER A   3      20.913  -0.277  -4.573  1.00 91.33           C
ATOM     21 OG   SER A   3      21.079  -0.555  -5.949  1.00 88.71           O
ATOM     22  N   SER A   4      23.814   0.402  -5.624  1.00 86.71           N
ATOM     23 CA   SER A   4      24.719   1.276  -6.358  1.00 84.46           C
ATOM     24  C   SER A   4      23.977   2.224  -7.294  1.00 86.29           C
ATOM     25  O   SER A   4      24.558   3.200  -7.759  1.00 79.37           O
ATOM     26 CB   SER A   4      25.713   0.436  -7.166  1.00 77.87           C
ATOM     27 OG   SER A   4      25.038  -0.415  -8.061  1.00 71.42           O
ATOM     28  N   SER A   5      22.696   1.953  -7.568  1.00 92.31           N
ATOM     29 CA   SER A   5      21.937   2.774  -8.497  1.00 93.42           C
ATOM     30  C   SER A   5      20.467   2.820  -8.101  1.00 95.64           C
ATOM     31  O   SER A   5      20.009   2.062  -7.240  1.00 92.76           O
ATOM     32 CB   SER A   5      22.070   2.235  -9.926  1.00 87.05           C
ATOM     33 OG   SER A   5      21.541   0.935 -10.023  1.00 76.23           O
ATOM     34  N   VAL A   6      19.727   3.733  -8.739  1.00 97.15           N
ATOM     35 CA   VAL A   6      18.305   3.913  -8.473  1.00 97.97           C
ATOM     36  C   VAL A   6      17.511   3.616  -9.741  1.00 98.39           C
ATOM     37  O   VAL A   6      17.790   4.195 -10.788  1.00 97.79           O
ATOM     38 CB   VAL A   6      17.991   5.344  -7.998  1.00 97.16           C
ATOM     39 CG1  VAL A   6      16.500   5.497  -7.730  1.00 94.67           C
ATOM     40 CG2  VAL A   6      18.797   5.673  -6.752  1.00 94.78           C
ATOM     41  N   PRO A   7      16.529   2.711  -9.669  1.00 98.66           N
ATOM     42 CA   PRO A   7      15.702   2.413 -10.840  1.00 98.71           C
ATOM     43  C   PRO A   7      14.924   3.640 -11.301  1.00 98.83           C
ATOM     44  O   PRO A   7      14.521   4.475 -10.486  1.00 98.69           O
ATOM     45 CB   PRO A   7      14.746   1.330 -10.338  1.00 98.27           C
ATOM     46 CG   PRO A   7      15.441   0.732  -9.156  1.00 96.23           C
ATOM     47 CD   PRO A   7      16.177   1.867  -8.518  1.00 98.27           C
ATOM     48  N   SER A   8      14.716   3.752 -12.603  1.00 98.82           N
ATOM     49 CA   SER A   8      13.923   4.844 -13.147  1.00 98.83           C
ATOM     50  C   SER A   8      12.465   4.702 -12.734  1.00 98.98           C
ATOM     51  O   SER A   8      11.929   3.593 -12.675  1.00 98.87           O
ATOM     52 CB   SER A   8      14.025   4.881 -14.670  1.00 98.71           C
ATOM     53 OG   SER A   8      13.181   5.883 -15.214  1.00 96.69           O
ATOM     54  N   GLN A   9      11.823   5.832 -12.451  1.00 98.87           N
ATOM     55 CA   GLN A   9      10.403   5.863 -12.137  1.00 98.88           C
ATOM     56  C   GLN A   9       9.623   6.628 -13.197  1.00 98.91           C
ATOM     57  O   GLN A   9       8.450   6.930 -13.007  1.00 98.72           O
ATOM     58 CB   GLN A   9      10.183   6.507 -10.760  1.00 98.34           C
ATOM     59 CG   GLN A   9      10.654   7.940 -10.671  1.00 96.58           C
ATOM     60 CD   GLN A   9      10.443   8.553  -9.294  1.00 96.92           C
ATOM     61 OE1  GLN A   9      11.273   8.403  -8.410  1.00 90.96           O
ATOM     62 NE2  GLN A   9       9.326   9.234  -9.124  1.00 89.80           N
ATOM     63  N   LYS A  10      10.270   6.950 -14.311  1.00 98.95           N
ATOM     64 CA   LYS A  10       9.654   7.763 -15.348  1.00 98.96           C
ATOM     65  C   LYS A  10       8.515   7.003 -16.030  1.00 98.96           C
ATOM     66  O   LYS A  10       8.704   5.885 -16.505  1.00 98.84           O
ATOM     67 CB   LYS A  10      10.697   8.188 -16.389  1.00 98.73           C
ATOM     68 CG   LYS A  10      10.144   9.084 -17.487  1.00 93.78           C
ATOM     69 CD   LYS A  10      11.227   9.495 -18.469  1.00 88.42           C
ATOM     70 CE   LYS A  10      10.682  10.402 -19.557  1.00 79.44           C
ATOM     71 NZ   LYS A  10      11.759  10.840 -20.512  1.00 71.25           N
ATOM     72  N   THR A  11       7.343   7.633 -16.083  1.00 98.96           N
ATOM     73 CA   THR A  11       6.190   7.044 -16.754  1.00 98.97           C
ATOM     74  C   THR A  11       6.485   6.874 -18.240  1.00 98.94           C
ATOM     75  O   THR A  11       6.979   7.789 -18.892  1.00 98.90           O
ATOM     76 CB   THR A  11       4.945   7.908 -16.549  1.00 98.84           C
ATOM     77 OG1  THR A  11       4.642   7.972 -15.151  1.00 96.54           O
ATOM     78 CG2  THR A  11       3.755   7.325 -17.299  1.00 96.11           C
ATOM     79  N   TYR A  12       6.179   5.691 -18.760  1.00 98.99           N
ATOM     80 CA   TYR A  12       6.451   5.364 -20.147  1.00 98.90           C
ATOM     81  C   TYR A  12       5.390   4.383 -20.636  1.00 98.90           C
ATOM     82  O   TYR A  12       5.449   3.192 -20.329  1.00 98.92           O
ATOM     83 CB   TYR A  12       7.857   4.761 -20.283  1.00 98.92           C
ATOM     84 CG   TYR A  12       8.208   4.256 -21.666  1.00 98.85           C
ATOM     85 CD1  TYR A  12       8.168   5.093 -22.777  1.00 98.54           C
ATOM     86 CD2  TYR A  12       8.609   2.938 -21.865  1.00 98.50           C
ATOM     87 CE1  TYR A  12       8.503   4.634 -24.034  1.00 98.24           C
ATOM     88 CE2  TYR A  12       8.953   2.470 -23.120  1.00 98.24           C
ATOM     89 CZ   TYR A  12       8.895   3.320 -24.206  1.00 98.37           C
ATOM     90 OH   TYR A  12       9.221   2.855 -25.450  1.00 97.56           O
ATOM     91  N   GLN A  13       4.408   4.884 -21.368  1.00 98.96           N
ATOM     92 CA   GLN A  13       3.332   4.013 -21.833  1.00 98.90           C
ATOM     93  C   GLN A  13       3.821   3.027 -22.887  1.00 98.92           C
ATOM     94  O   GLN A  13       3.341   1.897 -22.953  1.00 98.77           O
ATOM     95 CB   GLN A  13       2.167   4.840 -22.386  1.00 98.81           C
ATOM     96 CG   GLN A  13       1.420   5.628 -21.320  1.00 96.75           C
ATOM     97 CD   GLN A  13       0.089   6.164 -21.814  1.00 94.32           C
ATOM     98 OE1  GLN A  13      -0.317   5.929 -22.963  1.00 85.71           O
ATOM     99 NE2  GLN A  13      -0.615   6.882 -20.954  1.00 84.04           N
ATOM    100  N   GLY A  14       4.779   3.450 -23.710  1.00 98.97           N
ATOM    101 CA   GLY A  14       5.354   2.562 -24.698  1.00 98.94           C
ATOM    102  C   GLY A  14       4.435   2.267 -25.861  1.00 98.90           C
ATOM    103  O   GLY A  14       3.373   2.870 -26.012  1.00 98.80           O
ATOM    104  N   SER A  15       4.847   1.300 -26.682  1.00 98.96           N
ATOM    105 CA   SER A  15       4.140   0.972 -27.910  1.00 98.80           C
ATOM    106  C   SER A  15       2.774   0.346 -27.662  1.00 98.96           C
ATOM    107  O   SER A  15       1.935   0.318 -28.569  1.00 98.52           O
ATOM    108 CB   SER A  15       4.985   0.024 -28.769  1.00 98.42           C
ATOM    109 OG   SER A  15       6.225   0.609 -29.103  1.00 91.49           O
ATOM    110  N   TYR A  16       2.543  -0.151 -26.437  1.00 98.91           N
ATOM    111 CA   TYR A  16       1.311  -0.872 -26.132  1.00 98.93           C
ATOM    112  C   TYR A  16       0.345  -0.068 -25.269  1.00 98.98           C
ATOM    113  O   TYR A  16      -0.678  -0.602 -24.837  1.00 98.86           O
ATOM    114 CB   TYR A  16       1.646  -2.216 -25.477  1.00 98.94           C
ATOM    115 CG   TYR A  16       2.617  -3.008 -26.322  1.00 98.92           C
ATOM    116 CD1  TYR A  16       2.188  -3.674 -27.466  1.00 98.74           C
ATOM    117 CD2  TYR A  16       3.968  -3.056 -26.012  1.00 98.76           C
ATOM    118 CE1  TYR A  16       3.073  -4.367 -28.264  1.00 98.58           C
ATOM    119 CE2  TYR A  16       4.862  -3.753 -26.804  1.00 98.58           C
ATOM    120 CZ   TYR A  16       4.407  -4.407 -27.932  1.00 98.61           C
ATOM    121 OH   TYR A  16       5.288  -5.107 -28.726  1.00 97.96           O
ATOM    122  N   GLY A  17       0.657   1.209 -25.018  1.00 98.94           N
ATOM    123 CA   GLY A  17      -0.235   2.071 -24.252  1.00 98.99           C
ATOM    124  C   GLY A  17      -0.460   1.579 -22.836  1.00 98.97           C
ATOM    125  O   GLY A  17      -1.599   1.528 -22.370  1.00 98.90           O
ATOM    126  N   PHE A  18       0.623   1.237 -22.153  1.00 98.99           N
ATOM    127 CA   PHE A  18       0.564   0.630 -20.826  1.00 98.97           C
ATOM    128  C   PHE A  18       0.194   1.650 -19.748  1.00 98.99           C
ATOM    129  O   PHE A  18       0.901   2.632 -19.542  1.00 98.96           O
ATOM    130 CB   PHE A  18       1.915  -0.021 -20.504  1.00 98.98           C
ATOM    131 CG   PHE A  18       1.996  -0.613 -19.127  1.00 98.98           C
ATOM    132 CD1  PHE A  18       1.018  -1.466 -18.654  1.00 98.94           C
ATOM    133 CD2  PHE A  18       3.083  -0.332 -18.303  1.00 98.93           C
ATOM    134 CE1  PHE A  18       1.108  -2.023 -17.385  1.00 98.91           C
ATOM    135 CE2  PHE A  18       3.178  -0.887 -17.044  1.00 98.89           C
ATOM    136 CZ   PHE A  18       2.192  -1.733 -16.577  1.00 98.95           C
ATOM    137  N   ARG A  19      -0.921   1.402 -19.051  1.00 98.93           N
ATOM    138 CA   ARG A  19      -1.409   2.272 -17.985  1.00 98.90           C
ATOM    139  C   ARG A  19      -1.892   1.423 -16.820  1.00 98.92           C
ATOM    140  O   ARG A  19      -2.225   0.248 -16.987  1.00 98.85           O
ATOM    141 CB   ARG A  19      -2.559   3.156 -18.501  1.00 98.56           C
ATOM    142 CG   ARG A  19      -2.188   3.981 -19.721  1.00 95.93           C
ATOM    143 CD   ARG A  19      -3.388   4.672 -20.349  1.00 93.96           C
ATOM    144 NE   ARG A  19      -4.508   3.769 -20.613  1.00 90.54           N
ATOM    145 CZ   ARG A  19      -4.590   2.944 -21.657  1.00 89.33           C
ATOM    146 NH1  ARG A  19      -3.604   2.881 -22.547  1.00 80.79           N
ATOM    147 NH2  ARG A  19      -5.657   2.170 -21.808  1.00 83.19           N
ATOM    148  N   LEU A  20      -1.932   2.033 -15.622  1.00 98.91           N
ATOM    149 CA   LEU A  20      -2.454   1.353 -14.441  1.00 98.96           C
ATOM    150  C   LEU A  20      -3.857   1.842 -14.126  1.00 98.94           C
ATOM    151  O   LEU A  20      -4.216   2.983 -14.429  1.00 98.91           O
ATOM    152 CB   LEU A  20      -1.556   1.588 -13.223  1.00 98.97           C
ATOM    153 CG   LEU A  20      -0.097   1.145 -13.347  1.00 98.88           C
ATOM    154 CD1  LEU A  20       0.646   1.444 -12.054  1.00 98.88           C
ATOM    155 CD2  LEU A  20      -0.009  -0.332 -13.693  1.00 98.84           C
ATOM    156  N   GLY A  21      -4.639   0.975 -13.481  1.00 98.93           N
ATOM    157 CA   GLY A  21      -5.956   1.337 -12.994  1.00 98.94           C
ATOM    158  C   GLY A  21      -6.159   0.805 -11.589  1.00 98.90           C
ATOM    159  O   GLY A  21      -5.466  -0.120 -11.158  1.00 98.92           O
ATOM    160  N   PHE A  22      -7.100   1.413 -10.867  1.00 98.90           N
ATOM    161 CA   PHE A  22      -7.368   1.038  -9.484  1.00 98.99           C
ATOM    162  C   PHE A  22      -8.867   1.042  -9.235  1.00 98.92           C
ATOM    163  O   PHE A  22      -9.614   1.764  -9.893  1.00 98.73           O
ATOM    164 CB   PHE A  22      -6.675   1.998  -8.513  1.00 98.97           C
ATOM    165 CG   PHE A  22      -5.192   2.055  -8.683  1.00 98.98           C
ATOM    166 CD1  PHE A  22      -4.612   2.925  -9.601  1.00 98.94           C
ATOM    167 CD2  PHE A  22      -4.353   1.236  -7.940  1.00 98.93           C
ATOM    168 CE1  PHE A  22      -3.240   2.979  -9.769  1.00 98.90           C
ATOM    169 CE2  PHE A  22      -2.982   1.284  -8.102  1.00 98.90           C
ATOM    170 CZ   PHE A  22      -2.424   2.154  -9.019  1.00 98.93           C
ATOM    171  N   LEU A  23      -9.295   0.233  -8.266  1.00 98.78           N
ATOM    172 CA   LEU A  23     -10.697   0.195  -7.887  1.00 98.62           C
ATOM    173  C   LEU A  23     -11.069   1.452  -7.109  1.00 98.61           C
ATOM    174  O   LEU A  23     -10.220   2.087  -6.482  1.00 97.83           O
ATOM    175 CB   LEU A  23     -10.991  -1.041  -7.039  1.00 98.15           C
ATOM    176 CG   LEU A  23     -10.696  -2.395  -7.696  1.00 96.78           C
ATOM    177 CD1  LEU A  23     -11.000  -3.526  -6.738  1.00 95.12           C
ATOM    178 CD2  LEU A  23     -11.490  -2.549  -8.979  1.00 94.51           C
ATOM    179  N   HIS A  24     -12.351   1.815  -7.145  1.00 98.59           N
ATOM    180 CA   HIS A  24     -12.857   2.948  -6.384  1.00 98.40           C
ATOM    181  C   HIS A  24     -13.439   2.427  -5.073  1.00 98.25           C
ATOM    182  O   HIS A  24     -14.629   2.125  -4.978  1.00 96.12           O
ATOM    183 CB   HIS A  24     -13.910   3.700  -7.192  1.00 97.69           C
ATOM    184 CG   HIS A  24     -13.399   4.208  -8.508  1.00 93.87           C
ATOM    185 ND1  HIS A  24     -12.440   5.175  -8.614  1.00 84.36           N
ATOM    186 CD2  HIS A  24     -13.720   3.869  -9.779  1.00 83.00           C
ATOM    187 CE1  HIS A  24     -12.187   5.416  -9.893  1.00 83.91           C
ATOM    188 NE2  HIS A  24     -12.954   4.641 -10.613  1.00 84.40           N
ATOM    189  N   SER A  25     -12.578   2.325  -4.047  1.00 98.34           N
ATOM    190 CA   SER A  25     -12.923   1.651  -2.801  1.00 97.95           C
ATOM    191  C   SER A  25     -13.489   2.581  -1.727  1.00 97.57           C
ATOM    192  O   SER A  25     -13.984   2.100  -0.705  1.00 94.14           O
ATOM    193 CB   SER A  25     -11.702   0.920  -2.247  1.00 96.86           C
ATOM    194 OG   SER A  25     -11.154   0.049  -3.217  1.00 92.00           O
ATOM    195  N   GLY A  26     -13.400   3.894  -1.932  1.00 97.62           N
ATOM    196 CA   GLY A  26     -13.887   4.833  -0.939  1.00 97.67           C
ATOM    197  C   GLY A  26     -12.951   4.960   0.245  1.00 98.12           C
ATOM    198  O   GLY A  26     -11.827   4.459   0.236  1.00 97.10           O
ATOM    199  N   THR A  27     -13.420   5.649   1.295  1.00 97.28           N
ATOM    200 CA   THR A  27     -12.577   5.944   2.451  1.00 97.48           C
ATOM    201  C   THR A  27     -13.232   5.576   3.773  1.00 97.28           C
ATOM    202  O   THR A  27     -12.906   6.150   4.816  1.00 95.90           O
ATOM    203 CB   THR A  27     -12.189   7.426   2.490  1.00 97.12           C
ATOM    204 OG1  THR A  27     -13.370   8.231   2.447  1.00 95.35           O
ATOM    205 CG2  THR A  27     -11.300   7.774   1.299  1.00 94.93           C
ATOM    206  N   ALA A  28     -14.154   4.616   3.761  1.00 96.14           N
ATOM    207 CA   ALA A  28     -14.736   4.122   5.004  1.00 95.70           C
ATOM    208  C   ALA A  28     -13.638   3.569   5.906  1.00 96.15           C
ATOM    209  O   ALA A  28     -12.606   3.094   5.426  1.00 94.90           O
ATOM    210 CB   ALA A  28     -15.769   3.041   4.712  1.00 94.26           C
ATOM    211  N   LYS A  29     -13.862   3.623   7.225  1.00 93.83           N
ATOM    212 CA   LYS A  29     -12.834   3.163   8.153  1.00 92.71           C
ATOM    213  C   LYS A  29     -12.564   1.665   8.029  1.00 93.18           C
ATOM    214  O   LYS A  29     -11.510   1.197   8.462  1.00 90.32           O
ATOM    215 CB   LYS A  29     -13.224   3.514   9.595  1.00 89.82           C
ATOM    216 CG   LYS A  29     -13.131   5.004   9.902  1.00 83.02           C
ATOM    217 CD   LYS A  29     -11.752   5.544   9.531  1.00 79.49           C
ATOM    218 CE   LYS A  29     -11.666   7.040   9.736  1.00 73.70           C
ATOM    219 NZ   LYS A  29     -10.366   7.576   9.268  1.00 68.62           N
ATOM    220  N   SER A  30     -13.487   0.928   7.425  1.00 93.74           N
ATOM    221 CA   SER A  30     -13.339  -0.513   7.260  1.00 94.09           C
ATOM    222  C   SER A  30     -12.571  -0.893   5.998  1.00 95.47           C
ATOM    223  O   SER A  30     -12.257  -2.067   5.804  1.00 94.31           O
ATOM    224 CB   SER A  30     -14.716  -1.169   7.225  1.00 92.04           C
ATOM    225 OG   SER A  30     -15.488  -0.652   6.160  1.00 87.77           O
ATOM    226  N   VAL A  31     -12.254   0.072   5.141  1.00 96.66           N
ATOM    227 CA   VAL A  31     -11.585  -0.241   3.882  1.00 97.57           C
ATOM    228  C   VAL A  31     -10.163  -0.742   4.149  1.00 97.97           C
ATOM    229  O   VAL A  31      -9.457  -0.230   5.029  1.00 97.54           O
ATOM    230 CB   VAL A  31     -11.577   0.981   2.934  1.00 97.18           C
ATOM    231 CG1  VAL A  31     -10.534   2.011   3.361  1.00 94.70           C
ATOM    232 CG2  VAL A  31     -11.314   0.526   1.504  1.00 94.51           C
ATOM    233  N   THR A  32      -9.741  -1.769   3.404  1.00 98.12           N
ATOM    234 CA   THR A  32      -8.420  -2.344   3.588  1.00 98.34           C
ATOM    235  C   THR A  32      -7.425  -1.870   2.544  1.00 98.62           C
ATOM    236  O   THR A  32      -6.215  -1.958   2.753  1.00 98.57           O
ATOM    237 CB   THR A  32      -8.482  -3.881   3.558  1.00 98.04           C
ATOM    238 OG1  THR A  32      -9.015  -4.306   2.301  1.00 96.69           O
ATOM    239 CG2  THR A  32      -9.370  -4.405   4.678  1.00 96.21           C
ATOM    240  N   CYS A  33      -7.924  -1.381   1.407  1.00 98.70           N
ATOM    241 CA   CYS A  33      -7.088  -0.874   0.331  1.00 98.84           C
ATOM    242  C   CYS A  33      -7.871   0.184  -0.430  1.00 98.82           C
ATOM    243  O   CYS A  33      -9.002  -0.067  -0.846  1.00 98.67           O
ATOM    244 CB   CYS A  33      -6.653  -1.998  -0.609  1.00 98.86           C
ATOM    245 SG   CYS A  33      -5.619  -1.455  -1.986  1.00 98.79           S
ATOM    246  N   THR A  34      -7.280   1.361  -0.604  1.00 98.81           N
ATOM    247 CA   THR A  34      -7.960   2.443  -1.304  1.00 98.84           C
ATOM    248  C   THR A  34      -6.936   3.312  -2.023  1.00 98.94           C
ATOM    249  O   THR A  34      -5.823   3.518  -1.527  1.00 98.88           O
ATOM    250 CB   THR A  34      -8.820   3.286  -0.336  1.00 98.80           C
ATOM    251 OG1  THR A  34      -9.545   4.276  -1.064  1.00 98.13           O
ATOM    252 CG2  THR A  34      -7.963   3.954   0.730  1.00 98.19           C
ATOM    253  N   TYR A  35      -7.301   3.815  -3.210  1.00 98.91           N
ATOM    254 CA   TYR A  35      -6.384   4.574  -4.049  1.00 98.97           C
ATOM    255  C   TYR A  35      -6.860   6.008  -4.216  1.00 98.92           C
ATOM    256  O   TYR A  35      -8.049   6.247  -4.457  1.00 98.89           O
ATOM    257 CB   TYR A  35      -6.245   3.904  -5.416  1.00 98.96           C
ATOM    258 CG   TYR A  35      -5.473   4.716  -6.425  1.00 98.97           C
ATOM    259 CD1  TYR A  35      -4.077   4.730  -6.432  1.00 98.93           C
ATOM    260 CD2  TYR A  35      -6.128   5.475  -7.396  1.00 98.93           C
ATOM    261 CE1  TYR A  35      -3.363   5.471  -7.361  1.00 98.92           C
ATOM    262 CE2  TYR A  35      -5.427   6.219  -8.324  1.00 98.92           C
ATOM    263 CZ   TYR A  35      -4.046   6.215  -8.305  1.00 98.94           C
ATOM    264 OH   TYR A  35      -3.345   6.950  -9.226  1.00 98.88           O
ATOM    265  N   SER A  36      -5.925   6.952  -4.086  1.00 98.92           N
ATOM    266 CA   SER A  36      -6.210   8.368  -4.251  1.00 98.97           C
ATOM    267  C   SER A  36      -5.691   8.854  -5.601  1.00 98.91           C
ATOM    268  O   SER A  36      -4.475   8.972  -5.781  1.00 98.92           O
ATOM    269 CB   SER A  36      -5.554   9.180  -3.136  1.00 98.90           C
ATOM    270 OG   SER A  36      -5.642  10.576  -3.423  1.00 98.78           O
ATOM    271  N   PRO A  37      -6.588   9.151  -6.555  1.00 98.99           N
ATOM    272 CA   PRO A  37      -6.142   9.694  -7.838  1.00 98.97           C
ATOM    273  C   PRO A  37      -5.430  11.035  -7.689  1.00 98.96           C
ATOM    274  O   PRO A  37      -4.449  11.301  -8.389  1.00 98.82           O
ATOM    275 CB   PRO A  37      -7.443   9.830  -8.634  1.00 98.81           C
ATOM    276 CG   PRO A  37      -8.366   8.834  -8.024  1.00 98.04           C
ATOM    277 CD   PRO A  37      -8.029   8.849  -6.551  1.00 98.83           C
ATOM    278  N   ALA A  38      -5.898  11.875  -6.769  1.00 98.87           N
ATOM    279 CA   ALA A  38      -5.313  13.197  -6.579  1.00 98.87           C
ATOM    280  C   ALA A  38      -3.851  13.119  -6.133  1.00 98.84           C
ATOM    281  O   ALA A  38      -3.032  13.960  -6.498  1.00 98.67           O
ATOM    282 CB   ALA A  38      -6.130  13.999  -5.562  1.00 98.65           C
ATOM    283  N   LEU A  39      -3.531  12.097  -5.344  1.00 98.83           N
ATOM    284 CA   LEU A  39      -2.177  11.920  -4.825  1.00 98.98           C
ATOM    285  C   LEU A  39      -1.369  10.885  -5.593  1.00 98.93           C
ATOM    286  O   LEU A  39      -0.167  10.748  -5.361  1.00 98.92           O
ATOM    287 CB   LEU A  39      -2.237  11.513  -3.341  1.00 98.89           C
ATOM    288 CG   LEU A  39      -2.912  12.503  -2.389  1.00 98.72           C
ATOM    289 CD1  LEU A  39      -3.237  11.821  -1.057  1.00 98.49           C
ATOM    290 CD2  LEU A  39      -2.013  13.703  -2.163  1.00 98.37           C
ATOM    291  N   ASN A  40      -2.023  10.157  -6.501  1.00 98.95           N
ATOM    292 CA   ASN A  40      -1.437   8.973  -7.135  1.00 98.93           C
ATOM    293  C   ASN A  40      -0.826   8.069  -6.071  1.00 98.91           C
ATOM    294  O   ASN A  40       0.349   7.682  -6.137  1.00 98.97           O
ATOM    295 CB   ASN A  40      -0.401   9.337  -8.199  1.00 98.97           C
ATOM    296 CG   ASN A  40       0.098   8.116  -8.961  1.00 98.92           C
ATOM    297 OD1  ASN A  40      -0.639   7.144  -9.160  1.00 97.51           O
ATOM    298 ND2  ASN A  40       1.361   8.149  -9.378  1.00 96.40           N
ATOM    299  N   LYS A  41      -1.640   7.742  -5.059  1.00 98.93           N
ATOM    300 CA   LYS A  41      -1.135   7.052  -3.884  1.00 98.99           C
ATOM    301  C   LYS A  41      -2.117   6.000  -3.396  1.00 98.97           C
ATOM    302  O   LYS A  41      -3.305   6.283  -3.212  1.00 98.96           O
ATOM    303 CB   LYS A  41      -0.838   8.063  -2.770  1.00 98.97           C
ATOM    304 CG   LYS A  41      -0.243   7.461  -1.508  1.00 98.89           C
ATOM    305 CD   LYS A  41       0.264   8.560  -0.596  1.00 98.70           C
ATOM    306 CE   LYS A  41       0.944   7.996   0.642  1.00 98.20           C
ATOM    307 NZ   LYS A  41       1.581   9.070   1.454  1.00 97.84           N
ATOM    308  N   MET A  42      -1.613   4.785  -3.181  1.00 98.94           N
ATOM    309 CA   MET A  42      -2.392   3.704  -2.612  1.00 98.90           C
ATOM    310  C   MET A  42      -2.188   3.668  -1.100  1.00 98.92           C
ATOM    311  O   MET A  42      -1.064   3.778  -0.609  1.00 98.93           O
ATOM    312 CB   MET A  42      -1.982   2.352  -3.213  1.00 98.93           C
ATOM    313 CG   MET A  42      -2.645   1.154  -2.556  1.00 98.39           C
ATOM    314 SD   MET A  42      -2.021  -0.423  -3.167  1.00 98.11           S
ATOM    315 CE   MET A  42      -2.762  -0.455  -4.786  1.00 94.19           C
ATOM    316  N   PHE A  43      -3.298   3.527  -0.370  1.00 98.95           N
ATOM    317 CA   PHE A  43      -3.287   3.347   1.076  1.00 98.93           C
ATOM    318  C   PHE A  43      -3.821   1.951   1.360  1.00 98.91           C
ATOM    319  O   PHE A  43      -4.914   1.610   0.921  1.00 98.89           O
ATOM    320 CB   PHE A  43      -4.156   4.397   1.764  1.00 98.91           C
ATOM    321 CG   PHE A  43      -3.700   5.813   1.537  1.00 98.90           C
ATOM    322 CD1  PHE A  43      -3.984   6.467   0.351  1.00 98.85           C
ATOM    323 CD2  PHE A  43      -3.018   6.502   2.533  1.00 98.84           C
ATOM    324 CE1  PHE A  43      -3.570   7.768   0.137  1.00 98.79           C
ATOM    325 CE2  PHE A  43      -2.616   7.805   2.335  1.00 98.78           C
ATOM    326 CZ   PHE A  43      -2.886   8.447   1.137  1.00 98.78           C
ATOM    327  N   CYS A  44      -3.051   1.136   2.083  1.00 98.88           N
ATOM    328 CA   CYS A  44      -3.473  -0.241   2.305  1.00 98.83           C
ATOM    329  C   CYS A  44      -3.013  -0.766   3.658  1.00 98.83           C
ATOM    330  O   CYS A  44      -2.048  -0.270   4.234  1.00 98.69           O
ATOM    331 CB   CYS A  44      -2.943  -1.156   1.189  1.00 98.89           C
ATOM    332 SG   CYS A  44      -1.145  -1.174   1.041  1.00 98.86           S
ATOM    333  N   GLN A  45      -3.729  -1.774   4.160  1.00 98.72           N
ATOM    334 CA   GLN A  45      -3.332  -2.453   5.378  1.00 98.60           C
ATOM    335  C   GLN A  45      -2.299  -3.534   5.078  1.00 98.75           C
ATOM    336  O   GLN A  45      -2.239  -4.092   3.979  1.00 98.68           O
ATOM    337 CB   GLN A  45      -4.541  -3.078   6.077  1.00 98.28           C
ATOM    338 CG   GLN A  45      -5.509  -2.074   6.679  1.00 97.18           C
ATOM    339 CD   GLN A  45      -6.643  -2.744   7.436  1.00 96.81           C
ATOM    340 OE1  GLN A  45      -6.928  -3.927   7.250  1.00 92.89           O
ATOM    341 NE2  GLN A  45      -7.308  -1.989   8.298  1.00 92.03           N
ATOM    342  N   LEU A  46      -1.492  -3.834   6.088  1.00 98.76           N
ATOM    343 CA   LEU A  46      -0.480  -4.876   6.018  1.00 98.67           C
ATOM    344  C   LEU A  46      -1.078  -6.216   5.603  1.00 98.61           C
ATOM    345  O   LEU A  46      -2.054  -6.679   6.189  1.00 97.78           O
ATOM    346 CB   LEU A  46       0.201  -5.002   7.381  1.00 98.08           C
ATOM    347 CG   LEU A  46       1.157  -6.174   7.637  1.00 97.13           C
ATOM    348 CD1  LEU A  46       2.349  -6.098   6.710  1.00 95.42           C
ATOM    349 CD2  LEU A  46       1.600  -6.161   9.096  1.00 94.69           C
ATOM    350  N   ALA A  47      -0.475  -6.818   4.561  1.00 98.63           N
ATOM    351 CA   ALA A  47      -0.802  -8.169   4.103  1.00 98.63           C
ATOM    352  C   ALA A  47      -2.190  -8.309   3.478  1.00 98.77           C
ATOM    353  O   ALA A  47      -2.617  -9.433   3.191  1.00 98.43           O
ATOM    354 CB   ALA A  47      -0.627  -9.198   5.223  1.00 98.38           C
ATOM    355  N   LYS A  48      -2.893  -7.210   3.233  1.00 98.84           N
ATOM    356 CA   LYS A  48      -4.208  -7.260   2.605  1.00 98.85           C
ATOM    357  C   LYS A  48      -4.088  -7.217   1.085  1.00 98.95           C
ATOM    358  O   LYS A  48      -3.114  -6.720   0.534  1.00 98.89           O
ATOM    359 CB   LYS A  48      -5.089  -6.107   3.082  1.00 98.64           C
ATOM    360 CG   LYS A  48      -5.349  -6.110   4.582  1.00 97.83           C
ATOM    361 CD   LYS A  48      -6.135  -7.333   5.016  1.00 95.62           C
ATOM    362 CE   LYS A  48      -6.497  -7.244   6.493  1.00 93.59           C
ATOM    363 NZ   LYS A  48      -7.297  -8.415   6.951  1.00 87.42           N
ATOM    364  N   THR A  49      -5.115  -7.738   0.418  1.00 98.95           N
ATOM    365 CA   THR A  49      -5.140  -7.781  -1.046  1.00 98.96           C
ATOM    366  C   THR A  49      -5.212  -6.375  -1.629  1.00 98.99           C
ATOM    367  O   THR A  49      -6.086  -5.590  -1.267  1.00 98.93           O
ATOM    368 CB   THR A  49      -6.330  -8.603  -1.538  1.00 98.89           C
ATOM    369 OG1  THR A  49      -6.287  -9.906  -0.955  1.00 98.07           O
ATOM    370 CG2  THR A  49      -6.309  -8.722  -3.055  1.00 98.09           C
ATOM    371  N   CYS A  50      -4.288  -6.068  -2.549  1.00 98.91           N
ATOM    372 CA   CYS A  50      -4.236  -4.776  -3.219  1.00 98.99           C
ATOM    373  C   CYS A  50      -4.352  -4.982  -4.724  1.00 98.95           C
ATOM    374  O   CYS A  50      -3.362  -5.288  -5.392  1.00 98.97           O
ATOM    375 CB   CYS A  50      -2.932  -4.048  -2.885  1.00 98.98           C
ATOM    376 SG   CYS A  50      -2.664  -3.775  -1.129  1.00 98.89           S
ATOM    377  N   PRO A  51      -5.552  -4.833  -5.286  1.00 98.97           N
ATOM    378 CA   PRO A  51      -5.741  -5.038  -6.721  1.00 98.91           C
ATOM    379  C   PRO A  51      -5.144  -3.885  -7.533  1.00 98.99           C
ATOM    380  O   PRO A  51      -5.419  -2.721  -7.262  1.00 98.96           O
ATOM    381 CB   PRO A  51      -7.261  -5.089  -6.885  1.00 98.92           C
ATOM    382 CG   PRO A  51      -7.802  -5.320  -5.497  1.00 97.73           C
ATOM    383 CD   PRO A  51      -6.836  -4.627  -4.596  1.00 98.89           C
ATOM    384  N   VAL A  52      -4.332  -4.234  -8.529  1.00 98.94           N
ATOM    385 CA   VAL A  52      -3.774  -3.259  -9.451  1.00 98.91           C
ATOM    386  C   VAL A  52      -4.120  -3.707 -10.866  1.00 98.91           C
ATOM    387  O   VAL A  52      -3.797  -4.829 -11.263  1.00 98.97           O
ATOM    388 CB   VAL A  52      -2.246  -3.120  -9.296  1.00 98.99           C
ATOM    389 CG1  VAL A  52      -1.682  -2.154 -10.336  1.00 98.92           C
ATOM    390 CG2  VAL A  52      -1.907  -2.641  -7.887  1.00 98.92           C
ATOM    391  N   GLN A  53      -4.786  -2.835 -11.612  1.00 98.99           N
ATOM    392 CA   GLN A  53      -5.208  -3.150 -12.965  1.00 98.96           C
ATOM    393  C   GLN A  53      -4.155  -2.749 -13.985  1.00 98.96           C
ATOM    394  O   GLN A  53      -3.528  -1.691 -13.872  1.00 98.97           O
ATOM    395 CB   GLN A  53      -6.522  -2.434 -13.293  1.00 98.95           C
ATOM    396 CG   GLN A  53      -7.694  -2.837 -12.413  1.00 98.82           C
ATOM    397 CD   GLN A  53      -8.929  -1.986 -12.666  1.00 98.69           C
ATOM    398 OE1  GLN A  53      -8.855  -0.966 -13.355  1.00 96.94           O
ATOM    399 NE2  GLN A  53     -10.054  -2.395 -12.111  1.00 96.63           N
ATOM    400  N   LEU A  54      -3.967  -3.597 -14.985  1.00 98.94           N
ATOM    401 CA   LEU A  54      -3.094  -3.311 -16.111  1.00 98.95           C
ATOM    402  C   LEU A  54      -3.962  -3.057 -17.337  1.00 98.94           C
ATOM    403  O   LEU A  54      -4.765  -3.905 -17.714  1.00 98.92           O
ATOM    404 CB   LEU A  54      -2.151  -4.481 -16.387  1.00 98.97           C
ATOM    405 CG   LEU A  54      -1.423  -5.086 -15.187  1.00 98.73           C
ATOM    406 CD1  LEU A  54      -0.552  -6.251 -15.649  1.00 98.51           C
ATOM    407 CD2  LEU A  54      -0.591  -4.046 -14.470  1.00 98.41           C
ATOM    408  N   TRP A  55      -3.783  -1.877 -17.934  1.00 98.94           N
ATOM    409 CA   TRP A  55      -4.511  -1.499 -19.133  1.00 98.98           C
ATOM    410  C   TRP A  55      -3.540  -1.324 -20.284  1.00 98.91           C
ATOM    411  O   TRP A  55      -2.472  -0.733 -20.117  1.00 98.92           O
ATOM    412 CB   TRP A  55      -5.284  -0.195 -18.906  1.00 98.94           C
ATOM    413 CG   TRP A  55      -6.406  -0.299 -17.922  1.00 98.91           C
ATOM    414 CD1  TRP A  55      -6.319  -0.331 -16.561  1.00 98.62           C
ATOM    415 CD2  TRP A  55      -7.815  -0.367 -18.226  1.00 98.83           C
ATOM    416 NE1  TRP A  55      -7.566  -0.428 -16.000  1.00 98.55           N
ATOM    417 CE2  TRP A  55      -8.506  -0.445 -17.004  1.00 98.70           C
ATOM    418 CE3  TRP A  55      -8.547  -0.376 -19.421  1.00 98.57           C
ATOM    419 CZ2  TRP A  55      -9.897  -0.526 -16.941  1.00 98.43           C
ATOM    420 CZ3  TRP A  55      -9.933  -0.453 -19.352  1.00 98.29           C
ATOM    421 CH2  TRP A  55     -10.587  -0.536 -18.124  1.00 98.25           C
ATOM    422  N   VAL A  56      -3.903  -1.827 -21.467  1.00 98.96           N
ATOM    423 CA   VAL A  56      -3.094  -1.660 -22.671  1.00 98.81           C
ATOM    424  C   VAL A  56      -3.999  -1.315 -23.844  1.00 98.89           C
ATOM    425  O   VAL A  56      -5.178  -1.674 -23.858  1.00 98.64           O
ATOM    426 CB   VAL A  56      -2.269  -2.926 -23.007  1.00 98.80           C
ATOM    427 CG1  VAL A  56      -1.201  -3.170 -21.951  1.00 98.43           C
ATOM    428 CG2  VAL A  56      -3.179  -4.144 -23.153  1.00 98.34           C
ATOM    429  N   ASP A  57      -3.434  -0.593 -24.823  1.00 98.81           N
ATOM    430 CA   ASP A  57      -4.161  -0.286 -26.047  1.00 98.70           C
ATOM    431  C   ASP A  57      -4.088  -1.442 -27.034  1.00 98.66           C
ATOM    432  O   ASP A  57      -5.012  -1.661 -27.816  1.00 98.18           O
ATOM    433 CB   ASP A  57      -3.612   0.982 -26.698  1.00 98.71           C
ATOM    434 CG   ASP A  57      -3.902   2.231 -25.894  1.00 98.57           C
ATOM    435 OD1  ASP A  57      -4.913   2.255 -25.162  1.00 97.86           O
ATOM    436 OD2  ASP A  57      -3.113   3.193 -25.995  1.00 97.68           O
ATOM    437  N   SER A  58      -2.966  -2.171 -26.996  1.00 98.50           N
ATOM    438 CA   SER A  58      -2.769  -3.325 -27.857  1.00 98.45           C
ATOM    439  C   SER A  58      -2.043  -4.415 -27.073  1.00 98.51           C
ATOM    440  O   SER A  58      -1.257  -4.126 -26.173  1.00 98.36           O
ATOM    441 CB   SER A  58      -1.982  -2.953 -29.119  1.00 97.98           C
ATOM    442 OG   SER A  58      -0.735  -2.383 -28.794  1.00 92.34           O
ATOM    443  N   THR A  59      -2.292  -5.671 -27.419  1.00 98.27           N
ATOM    444 CA   THR A  59      -1.774  -6.795 -26.661  1.00 98.29           C
ATOM    445  C   THR A  59      -0.263  -6.953 -26.827  1.00 98.43           C
ATOM    446  O   THR A  59       0.228  -7.040 -27.958  1.00 98.40           O
ATOM    447 CB   THR A  59      -2.469  -8.098 -27.080  1.00 97.60           C
ATOM    448 OG1  THR A  59      -3.874  -7.942 -26.974  1.00 93.43           O
ATOM    449 CG2  THR A  59      -2.014  -9.255 -26.200  1.00 93.63           C
ATOM    450  N   PRO A  60       0.497  -6.990 -25.712  1.00 98.62           N
ATOM    451 CA   PRO A  60       1.939  -7.217 -25.790  1.00 98.69           C
ATOM    452  C   PRO A  60       2.258  -8.615 -26.303  1.00 98.69           C
ATOM    453  O   PRO A  60       1.394  -9.504 -26.261  1.00 98.44           O
ATOM    454 CB   PRO A  60       2.409  -7.043 -24.340  1.00 98.42           C
ATOM    455 CG   PRO A  60       1.316  -6.275 -23.666  1.00 96.82           C
ATOM    456 CD   PRO A  60       0.051  -6.730 -24.335  1.00 98.54           C
ATOM    457  N   PRO A  61       3.493  -8.842 -26.780  1.00 98.50           N
ATOM    458 CA   PRO A  61       3.870 -10.143 -27.338  1.00 98.40           C
ATOM    459  C   PRO A  61       3.854 -11.260 -26.298  1.00 98.63           C
ATOM    460  O   PRO A  61       3.954 -10.997 -25.096  1.00 98.47           O
ATOM    461 CB   PRO A  61       5.295  -9.911 -27.847  1.00 97.90           C
ATOM    462 CG   PRO A  61       5.423  -8.427 -27.982  1.00 95.92           C
ATOM    463 CD   PRO A  61       4.573  -7.862 -26.889  1.00 98.18           C
ATOM    464  N   PRO A  62       3.749 -12.514 -26.741  1.00 98.47           N
ATOM    465 CA   PRO A  62       3.870 -13.643 -25.822  1.00 98.29           C
ATOM    466  C   PRO A  62       5.223 -13.611 -25.120  1.00 98.45           C
ATOM    467  O   PRO A  62       6.232 -13.226 -25.714  1.00 97.76           O
ATOM    468 CB   PRO A  62       3.758 -14.863 -26.747  1.00 97.23           C
ATOM    469 CG   PRO A  62       3.011 -14.357 -27.937  1.00 94.68           C
ATOM    470 CD   PRO A  62       3.462 -12.938 -28.125  1.00 97.55           C
ATOM    471  N   GLY A  63       5.248 -14.007 -23.838  1.00 98.66           N
ATOM    472 CA   GLY A  63       6.466 -13.973 -23.055  1.00 98.70           C
ATOM    473  C   GLY A  63       6.662 -12.680 -22.281  1.00 98.86           C
ATOM    474  O   GLY A  63       7.592 -12.582 -21.480  1.00 98.75           O
ATOM    475  N   THR A  64       5.802 -11.686 -22.518  1.00 98.91           N
ATOM    476 CA   THR A  64       5.856 -10.439 -21.772  1.00 98.92           C
ATOM    477  C   THR A  64       5.634 -10.698 -20.288  1.00 98.98           C
ATOM    478  O   THR A  64       4.842 -11.564 -19.904  1.00 98.97           O
ATOM    479 CB   THR A  64       4.805  -9.444 -22.295  1.00 98.95           C
ATOM    480 OG1  THR A  64       5.111  -9.101 -23.648  1.00 98.52           O
ATOM    481 CG2  THR A  64       4.779  -8.174 -21.454  1.00 98.62           C
ATOM    482  N   ARG A  65       6.336  -9.946 -19.432  1.00 98.93           N
ATOM    483 CA   ARG A  65       6.224 -10.122 -17.995  1.00 98.98           C
ATOM    484  C   ARG A  65       5.963  -8.783 -17.312  1.00 98.96           C
ATOM    485  O   ARG A  65       6.213  -7.724 -17.879  1.00 98.95           O
ATOM    486 CB   ARG A  65       7.483 -10.785 -17.431  1.00 98.93           C
ATOM    487 CG   ARG A  65       7.838 -12.091 -18.146  1.00 98.39           C
ATOM    488 CD   ARG A  65       8.542 -13.076 -17.233  1.00 97.41           C
ATOM    489 NE   ARG A  65       9.840 -12.592 -16.789  1.00 95.26           N
ATOM    490 CZ   ARG A  65      10.599 -13.207 -15.874  1.00 95.09           C
ATOM    491 NH1  ARG A  65      10.168 -14.328 -15.302  1.00 88.10           N
ATOM    492 NH2  ARG A  65      11.766 -12.700 -15.534  1.00 87.99           N
ATOM    493  N   VAL A  66       5.445  -8.845 -16.082  1.00 98.98           N
ATOM    494 CA   VAL A  66       5.104  -7.659 -15.306  1.00 98.90           C
ATOM    495  C   VAL A  66       5.863  -7.709 -13.994  1.00 98.98           C
ATOM    496  O   VAL A  66       5.659  -8.634 -13.197  1.00 98.96           O
ATOM    497 CB   VAL A  66       3.592  -7.574 -15.029  1.00 98.96           C
ATOM    498 CG1  VAL A  66       3.258  -6.240 -14.365  1.00 98.41           C
ATOM    499 CG2  VAL A  66       2.803  -7.747 -16.314  1.00 98.22           C
ATOM    500  N   ARG A  67       6.724  -6.725 -13.751  1.00 98.91           N
ATOM    501 CA   ARG A  67       7.560  -6.700 -12.556  1.00 98.95           C
ATOM    502  C   ARG A  67       7.132  -5.563 -11.631  1.00 98.91           C
ATOM    503  O   ARG A  67       6.786  -4.474 -12.085  1.00 98.99           O
ATOM    504 CB   ARG A  67       9.031  -6.541 -12.927  1.00 98.98           C
ATOM    505 CG   ARG A  67      10.002  -6.636 -11.749  1.00 98.77           C
ATOM    506 CD   ARG A  67      11.454  -6.498 -12.199  1.00 98.72           C
ATOM    507 NE   ARG A  67      11.795  -7.472 -13.238  1.00 98.40           N
ATOM    508 CZ   ARG A  67      12.148  -8.723 -13.016  1.00 98.73           C
ATOM    509 NH1  ARG A  67      12.234  -9.182 -11.778  1.00 97.01           N
ATOM    510 NH2  ARG A  67      12.413  -9.531 -14.039  1.00 97.46           N
ATOM    511  N   ALA A  68       7.169  -5.822 -10.315  1.00 98.97           N
ATOM    512 CA   ALA A  68       6.904  -4.803  -9.309  1.00 98.99           C
ATOM    513  C   ALA A  68       8.118  -4.654  -8.405  1.00 98.95           C
ATOM    514  O   ALA A  68       8.687  -5.646  -7.953  1.00 98.98           O
ATOM    515 CB   ALA A  68       5.677  -5.155  -8.469  1.00 98.99           C
ATOM    516  N   MET A  69       8.516  -3.398  -8.151  1.00 98.91           N
ATOM    517 CA   MET A  69       9.665  -3.097  -7.319  1.00 98.97           C
ATOM    518  C   MET A  69       9.359  -1.851  -6.490  1.00 98.99           C
ATOM    519  O   MET A  69       8.725  -0.914  -6.980  1.00 98.95           O
ATOM    520 CB   MET A  69      10.913  -2.858  -8.177  1.00 98.80           C
ATOM    521 CG   MET A  69      12.155  -2.498  -7.382  1.00 97.45           C
ATOM    522 SD   MET A  69      13.580  -2.150  -8.445  1.00 96.92           S
ATOM    523 CE   MET A  69      13.813  -3.736  -9.227  1.00 91.32           C
ATOM    524  N   ALA A  70       9.832  -1.827  -5.232  1.00 98.95           N
ATOM    525 CA   ALA A  70       9.655  -0.666  -4.373  1.00 98.93           C
ATOM    526  C   ALA A  70      10.954   0.117  -4.256  1.00 98.97           C
ATOM    527  O   ALA A  70      12.031  -0.463  -4.174  1.00 98.88           O
ATOM    528 CB   ALA A  70       9.181  -1.089  -2.984  1.00 98.94           C
ATOM    529  N   ILE A  71      10.840   1.456  -4.244  1.00 98.99           N
ATOM    530 CA   ILE A  71      11.961   2.332  -3.924  1.00 98.95           C
ATOM    531  C   ILE A  71      11.465   3.401  -2.960  1.00 98.95           C
ATOM    532  O   ILE A  71      10.266   3.698  -2.899  1.00 98.93           O
ATOM    533 CB   ILE A  71      12.573   3.014  -5.172  1.00 98.88           C
ATOM    534 CG1  ILE A  71      11.578   3.972  -5.820  1.00 97.78           C
ATOM    535 CG2  ILE A  71      13.055   1.975  -6.177  1.00 97.40           C
ATOM    536 CD1  ILE A  71      12.187   4.864  -6.895  1.00 97.18           C
ATOM    537  N   TYR A  72      12.367   3.982  -2.181  1.00 98.80           N
ATOM    538 CA   TYR A  72      11.996   5.104  -1.340  1.00 98.89           C
ATOM    539  C   TYR A  72      11.738   6.338  -2.206  1.00 98.87           C
ATOM    540  O   TYR A  72      12.438   6.580  -3.184  1.00 98.82           O
ATOM    541 CB   TYR A  72      13.081   5.381  -0.296  1.00 98.85           C
ATOM    542 CG   TYR A  72      13.091   4.334   0.796  1.00 98.88           C
ATOM    543 CD1  TYR A  72      12.052   4.268   1.711  1.00 98.82           C
ATOM    544 CD2  TYR A  72      14.119   3.409   0.885  1.00 98.83           C
ATOM    545 CE1  TYR A  72      12.038   3.295   2.708  1.00 98.79           C
ATOM    546 CE2  TYR A  72      14.116   2.432   1.876  1.00 98.77           C
ATOM    547 CZ   TYR A  72      13.070   2.384   2.779  1.00 98.81           C
ATOM    548 OH   TYR A  72      13.053   1.432   3.762  1.00 98.68           O
ATOM    549  N   LYS A  73      10.708   7.107  -1.827  1.00 98.94           N
ATOM    550 CA   LYS A  73      10.318   8.264  -2.625  1.00 98.95           C
ATOM    551  C   LYS A  73      11.280   9.434  -2.459  1.00 98.91           C
ATOM    552  O   LYS A  73      11.584  10.141  -3.415  1.00 98.76           O
ATOM    553 CB   LYS A  73       8.893   8.694  -2.245  1.00 98.91           C
ATOM    554 CG   LYS A  73       8.380   9.905  -3.019  1.00 98.55           C
ATOM    555 CD   LYS A  73       7.003  10.315  -2.546  1.00 97.54           C
ATOM    556 CE   LYS A  73       6.473  11.511  -3.338  1.00 94.77           C
ATOM    557 NZ   LYS A  73       5.151  11.964  -2.851  1.00 89.29           N
ATOM    558  N   GLN A  74      11.756   9.632  -1.231  1.00 98.82           N
ATOM    559 CA   GLN A  74      12.631  10.754  -0.935  1.00 98.79           C
ATOM    560  C   GLN A  74      14.032  10.523  -1.506  1.00 98.77           C
ATOM    561  O   GLN A  74      14.602   9.442  -1.343  1.00 98.53           O
ATOM    562 CB   GLN A  74      12.702  10.986   0.571  1.00 98.66           C
ATOM    563 CG   GLN A  74      11.369  11.374   1.190  1.00 97.24           C
ATOM    564 CD   GLN A  74      11.362  11.278   2.705  1.00 95.74           C
ATOM    565 OE1  GLN A  74      11.445  10.180   3.261  1.00 88.50           O
ATOM    566 NE2  GLN A  74      11.276  12.413   3.376  1.00 86.46           N
ATOM    567  N   SER A  75      14.585  11.546  -2.159  1.00 98.45           N
ATOM    568 CA   SER A  75      15.850  11.416  -2.864  1.00 98.20           C
ATOM    569  C   SER A  75      16.981  10.945  -1.950  1.00 98.38           C
ATOM    570  O   SER A  75      17.830  10.150  -2.372  1.00 98.03           O
ATOM    571 CB   SER A  75      16.226  12.733  -3.532  1.00 97.67           C
ATOM    572 OG   SER A  75      16.329  13.775  -2.583  1.00 87.16           O
ATOM    573  N   GLN A  76      16.996  11.411  -0.699  1.00 98.34           N
ATOM    574 CA   GLN A  76      18.072  11.071   0.218  1.00 98.20           C
ATOM    575  C   GLN A  76      18.034   9.610   0.658  1.00 98.38           C
ATOM    576  O   GLN A  76      18.987   9.127   1.274  1.00 98.11           O
ATOM    577 CB   GLN A  76      18.043  11.982   1.446  1.00 98.05           C
ATOM    578 CG   GLN A  76      16.811  11.833   2.330  1.00 93.45           C
ATOM    579 CD   GLN A  76      15.716  12.823   1.971  1.00 92.54           C
ATOM    580 OE1  GLN A  76      15.493  13.131   0.792  1.00 86.26           O
ATOM    581 NE2  GLN A  76      15.028  13.335   2.979  1.00 83.71           N
ATOM    582  N   HIS A  77      16.945   8.902   0.358  1.00 98.44           N
ATOM    583 CA   HIS A  77      16.801   7.500   0.741  1.00 98.42           C
ATOM    584  C   HIS A  77      16.722   6.553  -0.448  1.00 98.44           C
ATOM    585  O   HIS A  77      16.609   5.339  -0.266  1.00 98.35           O
ATOM    586 CB   HIS A  77      15.556   7.320   1.615  1.00 98.48           C
ATOM    587 CG   HIS A  77      15.627   8.061   2.917  1.00 98.45           C
ATOM    588 ND1  HIS A  77      14.659   8.953   3.315  1.00 95.17           N
ATOM    589 CD2  HIS A  77      16.546   8.054   3.894  1.00 95.50           C
ATOM    590 CE1  HIS A  77      14.981   9.458   4.481  1.00 95.47           C
ATOM    591 NE2  HIS A  77      16.127   8.928   4.864  1.00 96.08           N
ATOM    592  N   MET A  78      16.787   7.092  -1.666  1.00 98.49           N
ATOM    593 CA   MET A  78      16.544   6.283  -2.859  1.00 98.57           C
ATOM    594  C   MET A  78      17.545   5.144  -3.057  1.00 98.65           C
ATOM    595  O   MET A  78      17.199   4.116  -3.635  1.00 98.47           O
ATOM    596 CB   MET A  78      16.524   7.167  -4.105  1.00 98.23           C
ATOM    597 CG   MET A  78      15.225   7.928  -4.297  1.00 95.42           C
ATOM    598 SD   MET A  78      15.230   8.896  -5.809  1.00 94.10           S
ATOM    599 CE   MET A  78      13.529   9.445  -5.857  1.00 85.14           C
ATOM    600  N   THR A  79      18.786   5.310  -2.588  1.00 98.39           N
ATOM    601 CA   THR A  79      19.789   4.270  -2.781  1.00 98.22           C
ATOM    602  C   THR A  79      19.647   3.122  -1.789  1.00 98.39           C
ATOM    603  O   THR A  79      20.248   2.059  -1.984  1.00 98.01           O
ATOM    604 CB   THR A  79      21.220   4.837  -2.674  1.00 97.57           C
ATOM    605 OG1  THR A  79      21.389   5.478  -1.403  1.00 90.40           O
ATOM    606 CG2  THR A  79      21.480   5.837  -3.793  1.00 89.12           C
ATOM    607  N   GLU A  80      18.854   3.306  -0.731  1.00 98.43           N
ATOM    608 CA   GLU A  80      18.648   2.242   0.244  1.00 98.41           C
ATOM    609  C   GLU A  80      17.623   1.244  -0.288  1.00 98.66           C
ATOM    610  O   GLU A  80      16.535   1.622  -0.715  1.00 98.56           O
ATOM    611 CB   GLU A  80      18.201   2.806   1.597  1.00 98.23           C
ATOM    612 CG   GLU A  80      18.026   1.737   2.665  1.00 96.40           C
ATOM    613 CD   GLU A  80      17.621   2.310   4.013  1.00 95.49           C
ATOM    614 OE1  GLU A  80      17.852   3.521   4.242  1.00 93.17           O
ATOM    615 OE2  GLU A  80      17.075   1.558   4.836  1.00 92.81           O
ATOM    616  N   VAL A  81      17.977  -0.041  -0.250  1.00 98.65           N
ATOM    617 CA   VAL A  81      17.075  -1.084  -0.719  1.00 98.76           C
ATOM    618  C   VAL A  81      15.867  -1.181   0.212  1.00 98.75           C
ATOM    619  O   VAL A  81      16.015  -1.262   1.431  1.00 98.70           O
ATOM    620 CB   VAL A  81      17.792  -2.442  -0.796  1.00 98.59           C
ATOM    621 CG1  VAL A  81      16.805  -3.554  -1.143  1.00 98.18           C
ATOM    622 CG2  VAL A  81      18.911  -2.381  -1.826  1.00 98.16           C
ATOM    623  N   VAL A  82      14.658  -1.176  -0.365  1.00 98.85           N
ATOM    624 CA   VAL A  82      13.437  -1.323   0.417  1.00 98.89           C
ATOM    625  C   VAL A  82      13.247  -2.800   0.755  1.00 98.85           C
ATOM    626  O   VAL A  82      13.230  -3.655  -0.132  1.00 98.77           O
ATOM    627 CB   VAL A  82      12.205  -0.790  -0.338  1.00 98.90           C
ATOM    628 CG1  VAL A  82      10.946  -0.983   0.493  1.00 98.81           C
ATOM    629 CG2  VAL A  82      12.393   0.676  -0.687  1.00 98.80           C
ATOM    630  N   ARG A  83      13.108  -3.103   2.049  1.00 98.88           N
ATOM    631 CA   ARG A  83      12.974  -4.477   2.509  1.00 98.71           C
ATOM    632  C   ARG A  83      12.148  -4.505   3.792  1.00 98.83           C
ATOM    633  O   ARG A  83      11.879  -3.464   4.396  1.00 98.67           O
ATOM    634 CB   ARG A  83      14.358  -5.101   2.753  1.00 98.05           C
ATOM    635 CG   ARG A  83      15.227  -4.295   3.703  1.00 92.71           C
ATOM    636 CD   ARG A  83      16.628  -4.878   3.819  1.00 91.81           C
ATOM    637 NE   ARG A  83      16.636  -6.211   4.407  1.00 86.96           N
ATOM    638 CZ   ARG A  83      17.108  -7.302   3.807  1.00 85.54           C
ATOM    639 NH1  ARG A  83      17.612  -7.230   2.588  1.00 77.85           N
ATOM    640 NH2  ARG A  83      17.071  -8.474   4.433  1.00 78.17           N
ATOM    641  N   ARG A  84      11.718  -5.696   4.207  1.00 98.82           N
ATOM    642 CA   ARG A  84      10.972  -5.832   5.449  1.00 98.84           C
ATOM    643  C   ARG A  84      11.864  -5.531   6.660  1.00 98.86           C
ATOM    644  O   ARG A  84      13.079  -5.726   6.613  1.00 98.63           O
ATOM    645 CB   ARG A  84      10.373  -7.241   5.583  1.00 98.81           C
ATOM    646 CG   ARG A  84       9.416  -7.626   4.472  1.00 98.00           C
ATOM    647 CD   ARG A  84       8.818  -9.009   4.713  1.00 97.86           C
ATOM    648 NE   ARG A  84       7.668  -8.978   5.609  1.00 97.73           N
ATOM    649 CZ   ARG A  84       7.067 -10.064   6.093  1.00 98.39           C
ATOM    650 NH1  ARG A  84       7.524 -11.273   5.798  1.00 94.66           N
ATOM    651 NH2  ARG A  84       6.015  -9.941   6.884  1.00 93.19           N
ATOM    652  N   CYS A  85      11.241  -5.074   7.740  1.00 98.54           N
ATOM    653 CA   CYS A  85      11.954  -4.794   8.981  1.00 98.51           C
ATOM    654  C   CYS A  85      12.420  -6.102   9.622  1.00 98.56           C
ATOM    655  O   CYS A  85      11.916  -7.181   9.280  1.00 98.31           O
ATOM    656 CB   CYS A  85      11.056  -4.016   9.946  1.00 98.49           C
ATOM    657 SG   CYS A  85       9.681  -4.981  10.632  1.00 98.39           S
ATOM    658  N   PRO A  86      13.382  -6.035  10.560  1.00 98.48           N
ATOM    659 CA   PRO A  86      13.885  -7.250  11.208  1.00 98.29           C
ATOM    660  C   PRO A  86      12.786  -8.092  11.849  1.00 98.32           C
ATOM    661  O   PRO A  86      12.826  -9.327  11.776  1.00 97.85           O
ATOM    662 CB   PRO A  86      14.859  -6.708  12.256  1.00 97.50           C
ATOM    663 CG   PRO A  86      15.349  -5.422  11.663  1.00 95.48           C
ATOM    664 CD   PRO A  86      14.152  -4.837  10.956  1.00 97.73           C
ATOM    665  N   HIS A  87      11.787  -7.453  12.453  1.00 97.94           N
ATOM    666 CA   HIS A  87      10.701  -8.185  13.094  1.00 97.74           C
ATOM    667  C   HIS A  87       9.895  -8.989  12.086  1.00 97.96           C
ATOM    668  O   HIS A  87       9.697 -10.196  12.249  1.00 97.63           O
ATOM    669 CB   HIS A  87       9.771  -7.223  13.845  1.00 97.15           C
ATOM    670 CG   HIS A  87       8.505  -7.855  14.317  1.00 93.41           C
ATOM    671 ND1  HIS A  87       8.466  -8.724  15.390  1.00 84.82           N
ATOM    672 CD2  HIS A  87       7.229  -7.770  13.860  1.00 83.44           C
ATOM    673 CE1  HIS A  87       7.219  -9.142  15.569  1.00 83.92           C
ATOM    674 NE2  HIS A  87       6.452  -8.575  14.658  1.00 84.34           N
ATOM    675  N   HIS A  88       9.438  -8.339  11.027  1.00 98.61           N
ATOM    676 CA   HIS A  88       8.586  -9.018  10.061  1.00 98.69           C
ATOM    677  C   HIS A  88       9.351 -10.019   9.206  1.00 98.69           C
ATOM    678  O   HIS A  88       8.775 -11.002   8.737  1.00 98.42           O
ATOM    679 CB   HIS A  88       7.863  -7.997   9.186  1.00 98.61           C
ATOM    680 CG   HIS A  88       6.679  -7.365   9.860  1.00 98.55           C
ATOM    681 ND1  HIS A  88       6.576  -6.008  10.082  1.00 97.56           N
ATOM    682 CD2  HIS A  88       5.571  -7.919  10.381  1.00 97.49           C
ATOM    683 CE1  HIS A  88       5.438  -5.752  10.702  1.00 97.37           C
ATOM    684 NE2  HIS A  88       4.807  -6.889  10.903  1.00 97.41           N
ATOM    685  N   GLU A  89      10.643  -9.785   9.012  1.00 98.30           N
ATOM    686 CA   GLU A  89      11.458 -10.722   8.237  1.00 98.35           C
ATOM    687  C   GLU A  89      11.512 -12.100   8.904  1.00 98.20           C
ATOM    688  O   GLU A  89      11.662 -13.117   8.222  1.00 97.28           O
ATOM    689 CB   GLU A  89      12.868 -10.168   8.040  1.00 97.77           C
ATOM    690 CG   GLU A  89      13.783 -11.058   7.199  1.00 95.25           C
ATOM    691 CD   GLU A  89      15.172 -10.474   7.016  1.00 93.70           C
ATOM    692 OE1  GLU A  89      15.366  -9.285   7.338  1.00 89.59           O
ATOM    693 OE2  GLU A  89      16.057 -11.201   6.541  1.00 88.53           O
ATOM    694  N   ARG A  90      11.366 -12.136  10.231  1.00 98.14           N
ATOM    695 CA   ARG A  90      11.486 -13.386  10.976  1.00 97.63           C
ATOM    696  C   ARG A  90      10.173 -13.843  11.610  1.00 97.10           C
ATOM    697  O   ARG A  90      10.190 -14.701  12.498  1.00 94.64           O
ATOM    698 CB   ARG A  90      12.569 -13.273  12.045  1.00 96.69           C
ATOM    699 CG   ARG A  90      12.324 -12.190  13.083  1.00 91.05           C
ATOM    700 CD   ARG A  90      13.388 -12.206  14.174  1.00 86.95           C
ATOM    701 NE   ARG A  90      13.189 -11.159  15.172  1.00 78.32           N
ATOM    702 CZ   ARG A  90      13.801  -9.979  15.157  1.00 72.52           C
ATOM    703 NH1  ARG A  90      14.652  -9.705  14.183  1.00 65.64           N
ATOM    704 NH2  ARG A  90      13.545  -9.097  16.097  1.00 65.48           N
ATOM    705  N   CYS A  91       9.041 -13.305  11.162  1.00 96.89           N
ATOM    706 CA   CYS A  91       7.767 -13.603  11.818  1.00 95.14           C
ATOM    707  C   CYS A  91       7.068 -14.855  11.272  1.00 94.08           C
ATOM    708  O   CYS A  91       5.921 -15.124  11.626  1.00 88.36           O
ATOM    709 CB   CYS A  91       6.823 -12.400  11.733  1.00 91.83           C
ATOM    710 SG   CYS A  91       6.172 -12.063  10.091  1.00 84.40           S
ATOM    711  N   SER A  92       7.760 -15.623  10.425  1.00 93.79           N
ATOM    712 CA   SER A  92       7.255 -16.911   9.940  1.00 93.88           C
ATOM    713  C   SER A  92       5.876 -16.823   9.287  1.00 94.86           C
ATOM    714  O   SER A  92       4.979 -17.618   9.588  1.00 89.73           O
ATOM    715 CB   SER A  92       7.224 -17.942  11.076  1.00 90.29           C
ATOM    716 OG   SER A  92       8.513 -18.123  11.633  1.00 80.90           O
ATOM    717  N   ASP A  93       5.702 -15.861   8.381  1.00 96.93           N
ATOM    718 CA   ASP A  93       4.452 -15.692   7.655  1.00 97.48           C
ATOM    719  C   ASP A  93       4.613 -16.032   6.178  1.00 97.96           C
ATOM    720  O   ASP A  93       3.929 -15.483   5.318  1.00 96.93           O
ATOM    721 CB   ASP A  93       3.910 -14.272   7.818  1.00 96.75           C
ATOM    722 CG   ASP A  93       4.865 -13.212   7.286  1.00 97.20           C
ATOM    723 OD1  ASP A  93       5.982 -13.563   6.855  1.00 95.60           O
ATOM    724 OD2  ASP A  93       4.491 -12.017   7.307  1.00 94.43           O
ATOM    725  N   SER A  94       5.529 -16.957   5.874  1.00 97.20           N
ATOM    726 CA   SER A  94       5.827 -17.331   4.503  1.00 97.40           C
ATOM    727  C   SER A  94       4.619 -17.954   3.807  1.00 97.94           C
ATOM    728  O   SER A  94       3.842 -18.680   4.429  1.00 96.71           O
ATOM    729 CB   SER A  94       6.993 -18.313   4.460  1.00 95.33           C
ATOM    730 OG   SER A  94       7.240 -18.754   3.143  1.00 87.43           O
ATOM    731  N   ASP A  95       4.481 -17.665   2.520  1.00 98.21           N
ATOM    732 CA   ASP A  95       3.468 -18.309   1.699  1.00 98.37           C
ATOM    733  C   ASP A  95       4.052 -19.480   0.926  1.00 98.47           C
ATOM    734  O   ASP A  95       3.386 -20.058   0.069  1.00 97.64           O
ATOM    735 CB   ASP A  95       2.832 -17.294   0.738  1.00 97.95           C
ATOM    736 CG   ASP A  95       3.825 -16.716  -0.260  1.00 98.15           C
ATOM    737 OD1  ASP A  95       5.037 -16.988  -0.150  1.00 97.02           O
ATOM    738 OD2  ASP A  95       3.387 -15.980  -1.174  1.00 96.43           O
ATOM    739  N   GLY A  96       5.311 -19.827   1.230  1.00 98.37           N
ATOM    740 CA   GLY A  96       5.988 -20.916   0.552  1.00 98.10           C
ATOM    741  C   GLY A  96       6.647 -20.520  -0.753  1.00 98.47           C
ATOM    742  O   GLY A  96       7.324 -21.347  -1.380  1.00 97.50           O
ATOM    743  N   LEU A  97       6.464 -19.262  -1.173  1.00 98.67           N
ATOM    744 CA   LEU A  97       7.009 -18.786  -2.438  1.00 98.69           C
ATOM    745  C   LEU A  97       7.908 -17.564  -2.257  1.00 98.84           C
ATOM    746  O   LEU A  97       8.989 -17.482  -2.847  1.00 98.48           O
ATOM    747 CB   LEU A  97       5.875 -18.460  -3.412  1.00 98.37           C
ATOM    748 CG   LEU A  97       4.990 -19.640  -3.823  1.00 97.29           C
ATOM    749 CD1  LEU A  97       3.752 -19.152  -4.568  1.00 94.17           C
ATOM    750 CD2  LEU A  97       5.779 -20.618  -4.682  1.00 93.64           C
ATOM    751  N   ALA A  98       7.472 -16.606  -1.448  1.00 98.70           N
ATOM    752 CA   ALA A  98       8.182 -15.346  -1.296  1.00 98.84           C
ATOM    753  C   ALA A  98       9.302 -15.435  -0.261  1.00 98.89           C
ATOM    754  O   ALA A  98       9.094 -15.975   0.831  1.00 98.72           O
ATOM    755 CB   ALA A  98       7.214 -14.235  -0.895  1.00 98.80           C
ATOM    756  N   PRO A  99      10.496 -14.906  -0.570  1.00 98.73           N
ATOM    757 CA   PRO A  99      11.545 -14.796   0.448  1.00 98.71           C
ATOM    758  C   PRO A  99      11.053 -13.929   1.606  1.00 98.84           C
ATOM    759  O   PRO A  99      10.314 -12.967   1.385  1.00 98.77           O
ATOM    760 CB   PRO A  99      12.695 -14.118  -0.304  1.00 98.66           C
ATOM    761 CG   PRO A  99      12.432 -14.409  -1.744  1.00 98.01           C
ATOM    762 CD   PRO A  99      10.934 -14.400  -1.879  1.00 98.73           C
ATOM    763  N   PRO A 100      11.433 -14.261   2.849  1.00 98.71           N
ATOM    764 CA   PRO A 100      10.898 -13.548   4.013  1.00 98.64           C
ATOM    765  C   PRO A 100      11.271 -12.072   4.065  1.00 98.65           C
ATOM    766  O   PRO A 100      10.595 -11.300   4.755  1.00 98.46           O
ATOM    767 CB   PRO A 100      11.501 -14.316   5.203  1.00 98.21           C
ATOM    768 CG   PRO A 100      12.703 -15.002   4.642  1.00 96.20           C
ATOM    769 CD   PRO A 100      12.347 -15.346   3.226  1.00 98.33           C
ATOM    770  N   GLN A 101      12.312 -11.655   3.348  1.00 98.68           N
ATOM    771 CA   GLN A 101      12.742 -10.267   3.390  1.00 98.64           C
ATOM    772  C   GLN A 101      12.029  -9.382   2.364  1.00 98.78           C
ATOM    773  O   GLN A 101      12.151  -8.158   2.417  1.00 98.70           O
ATOM    774 CB   GLN A 101      14.264 -10.173   3.179  1.00 98.08           C
ATOM    775 CG   GLN A 101      14.740 -10.512   1.772  1.00 92.00           C
ATOM    776 CD   GLN A 101      15.030 -11.995   1.570  1.00 89.38           C
ATOM    777 OE1  GLN A 101      14.507 -12.850   2.288  1.00 83.04           O
ATOM    778 NE2  GLN A 101      15.878 -12.310   0.590  1.00 80.22           N
ATOM    779  N   HIS A 102      11.265  -9.966   1.443  1.00 98.82           N
ATOM    780 CA   HIS A 102      10.619  -9.200   0.378  1.00 98.97           C
ATOM    781  C   HIS A 102       9.376  -8.471   0.868  1.00 98.98           C
ATOM    782  O   HIS A 102       8.484  -9.071   1.478  1.00 98.91           O
ATOM    783 CB   HIS A 102      10.246 -10.105  -0.799  1.00 98.92           C
ATOM    784 CG   HIS A 102      11.390 -10.394  -1.721  1.00 98.90           C
ATOM    785 ND1  HIS A 102      11.289 -10.304  -3.098  1.00 95.25           N
ATOM    786 CD2  HIS A 102      12.664 -10.756  -1.472  1.00 95.93           C
ATOM    787 CE1  HIS A 102      12.444 -10.607  -3.647  1.00 96.28           C
ATOM    788 NE2  HIS A 102      13.299 -10.878  -2.682  1.00 96.75           N
ATOM    789  N   LEU A 103       9.304  -7.165   0.574  1.00 98.94           N
ATOM    790 CA   LEU A 103       8.150  -6.362   0.964  1.00 98.95           C
ATOM    791  C   LEU A 103       6.920  -6.698   0.122  1.00 98.90           C
ATOM    792  O   LEU A 103       5.822  -6.861   0.667  1.00 98.95           O
ATOM    793 CB   LEU A 103       8.470  -4.868   0.830  1.00 98.97           C
ATOM    794 CG   LEU A 103       7.272  -3.939   1.069  1.00 98.90           C
ATOM    795 CD1  LEU A 103       6.838  -3.982   2.527  1.00 98.80           C
ATOM    796 CD2  LEU A 103       7.605  -2.508   0.653  1.00 98.79           C
ATOM    797  N   ILE A 104       7.093  -6.779  -1.188  1.00 98.96           N
ATOM    798 CA   ILE A 104       5.973  -6.960  -2.103  1.00 98.97           C
ATOM    799  C   ILE A 104       5.846  -8.422  -2.510  1.00 98.93           C
ATOM    800  O   ILE A 104       6.818  -9.046  -2.948  1.00 98.98           O
ATOM    801 CB   ILE A 104       6.124  -6.088  -3.369  1.00 99.00           C
ATOM    802 CG1  ILE A 104       6.312  -4.617  -2.990  1.00 98.96           C
ATOM    803 CG2  ILE A 104       4.900  -6.260  -4.277  1.00 98.97           C
ATOM    804 CD1  ILE A 104       6.520  -3.697  -4.193  1.00 98.91           C
ATOM    805  N   ARG A 105       4.631  -8.956  -2.373  1.00 98.98           N
ATOM    806 CA   ARG A 105       4.300 -10.291  -2.844  1.00 98.92           C
ATOM    807  C   ARG A 105       3.178 -10.219  -3.869  1.00 98.97           C
ATOM    808  O   ARG A 105       2.405  -9.259  -3.893  1.00 98.99           O
ATOM    809 CB   ARG A 105       3.853 -11.198  -1.690  1.00 98.98           C
ATOM    810 CG   ARG A 105       4.889 -11.424  -0.610  1.00 98.89           C
ATOM    811 CD   ARG A 105       4.331 -12.340   0.469  1.00 98.75           C
ATOM    812 NE   ARG A 105       5.288 -12.559   1.545  1.00 98.65           N
ATOM    813 CZ   ARG A 105       5.022 -13.230   2.656  1.00 98.58           C
ATOM    814 NH1  ARG A 105       3.814 -13.754   2.857  1.00 98.16           N
ATOM    815 NH2  ARG A 105       5.959 -13.379   3.582  1.00 98.11           N
ATOM    816  N   VAL A 106       3.094 -11.246  -4.705  1.00 98.95           N
ATOM    817 CA   VAL A 106       1.929 -11.452  -5.558  1.00 98.94           C
ATOM    818  C   VAL A 106       1.183 -12.663  -5.027  1.00 98.99           C
ATOM    819  O   VAL A 106       1.786 -13.711  -4.794  1.00 98.80           O
ATOM    820 CB   VAL A 106       2.318 -11.680  -7.032  1.00 98.97           C
ATOM    821 CG1  VAL A 106       1.118 -12.167  -7.836  1.00 98.77           C
ATOM    822 CG2  VAL A 106       2.868 -10.393  -7.636  1.00 98.79           C
ATOM    823  N   GLU A 107      -0.117 -12.516  -4.823  1.00 98.89           N
ATOM    824 CA   GLU A 107      -0.913 -13.632  -4.335  1.00 98.62           C
ATOM    825  C   GLU A 107      -1.726 -14.258  -5.462  1.00 98.79           C
ATOM    826  O   GLU A 107      -2.114 -13.582  -6.412  1.00 98.41           O
ATOM    827 CB   GLU A 107      -1.847 -13.181  -3.192  1.00 96.72           C
ATOM    828 CG   GLU A 107      -3.041 -12.363  -3.623  1.00 91.71           C
ATOM    829 CD   GLU A 107      -3.970 -12.041  -2.449  1.00 94.34           C
ATOM    830 OE1  GLU A 107      -3.627 -11.151  -1.658  1.00 90.36           O
ATOM    831 OE2  GLU A 107      -5.011 -12.693  -2.331  1.00 91.10           O
ATOM    832  N   GLY A 108      -1.947 -15.559  -5.347  1.00 98.62           N
ATOM    833 CA   GLY A 108      -2.821 -16.256  -6.273  1.00 98.53           C
ATOM    834  C   GLY A 108      -2.263 -16.466  -7.666  1.00 98.60           C
ATOM    835  O   GLY A 108      -3.025 -16.544  -8.631  1.00 97.66           O
ATOM    836  N   ASN A 109      -0.936 -16.554  -7.785  1.00 98.83           N
ATOM    837 CA   ASN A 109      -0.302 -16.799  -9.074  1.00 98.87           C
ATOM    838  C   ASN A 109       0.864 -17.766  -8.889  1.00 98.76           C
ATOM    839  O   ASN A 109       1.900 -17.395  -8.340  1.00 98.39           O
ATOM    840 CB   ASN A 109       0.166 -15.494  -9.720  1.00 98.74           C
ATOM    841 CG   ASN A 109       0.499 -15.654 -11.189  1.00 98.71           C
ATOM    842 OD1  ASN A 109       1.087 -16.652 -11.607  1.00 97.13           O
ATOM    843 ND2  ASN A 109       0.129 -14.661 -12.001  1.00 96.83           N
ATOM    844  N   LEU A 110       0.697 -19.007  -9.352  1.00 98.57           N
ATOM    845 CA   LEU A 110       1.720 -20.034  -9.153  1.00 98.46           C
ATOM    846  C   LEU A 110       2.934 -19.841 -10.049  1.00 98.51           C
ATOM    847  O   LEU A 110       3.949 -20.517  -9.860  1.00 97.56           O
ATOM    848 CB   LEU A 110       1.120 -21.420  -9.381  1.00 97.63           C
ATOM    849 CG   LEU A 110       0.049 -21.845  -8.376  1.00 94.83           C
ATOM    850 CD1  LEU A 110      -0.498 -23.225  -8.732  1.00 91.75           C
ATOM    851 CD2  LEU A 110       0.610 -21.844  -6.964  1.00 91.23           C
ATOM    852  N   ARG A 111       2.864 -18.921 -11.009  1.00 98.85           N
ATOM    853 CA   ARG A 111       3.998 -18.635 -11.884  1.00 98.87           C
ATOM    854  C   ARG A 111       4.801 -17.427 -11.413  1.00 98.96           C
ATOM    855  O   ARG A 111       5.616 -16.886 -12.164  1.00 98.81           O
ATOM    856 CB   ARG A 111       3.518 -18.438 -13.331  1.00 98.69           C
ATOM    857 CG   ARG A 111       2.943 -19.702 -13.945  1.00 97.42           C
ATOM    858 CD   ARG A 111       2.741 -19.558 -15.458  1.00 94.69           C
ATOM    859 NE   ARG A 111       1.710 -18.595 -15.798  1.00 88.72           N
ATOM    860 CZ   ARG A 111       1.444 -18.185 -17.037  1.00 84.43           C
ATOM    861 NH1  ARG A 111       2.145 -18.653 -18.062  1.00 78.97           N
ATOM    862 NH2  ARG A 111       0.479 -17.302 -17.256  1.00 76.72           N
ATOM    863  N   VAL A 112       4.587 -17.009 -10.166  1.00 98.99           N
ATOM    864 CA   VAL A 112       5.307 -15.875  -9.605  1.00 98.92           C
ATOM    865  C   VAL A 112       6.787 -16.203  -9.434  1.00 98.99           C
ATOM    866  O   VAL A 112       7.160 -17.333  -9.107  1.00 98.80           O
ATOM    867 CB   VAL A 112       4.698 -15.460  -8.252  1.00 98.81           C
ATOM    868 CG1  VAL A 112       4.861 -16.572  -7.216  1.00 98.01           C
ATOM    869 CG2  VAL A 112       5.330 -14.167  -7.750  1.00 97.72           C
ATOM    870  N   GLU A 113       7.645 -15.209  -9.678  1.00 98.91           N
ATOM    871 CA   GLU A 113       9.078 -15.347  -9.445  1.00 98.98           C
ATOM    872  C   GLU A 113       9.564 -14.160  -8.624  1.00 98.98           C
ATOM    873  O   GLU A 113       9.161 -13.022  -8.850  1.00 98.93           O
ATOM    874 CB   GLU A 113       9.846 -15.416 -10.767  1.00 98.82           C
ATOM    875 CG   GLU A 113       9.498 -16.621 -11.633  1.00 95.13           C
ATOM    876 CD   GLU A 113      10.280 -16.652 -12.940  1.00 94.28           C
ATOM    877 OE1  GLU A 113       9.924 -17.450 -13.827  1.00 89.29           O
ATOM    878 OE2  GLU A 113      11.248 -15.877 -13.081  1.00 89.45           O
ATOM    879  N   TYR A 114      10.462 -14.444  -7.666  1.00 98.99           N
ATOM    880 CA   TYR A 114      11.044 -13.411  -6.819  1.00 98.94           C
ATOM    881  C   TYR A 114      12.524 -13.266  -7.136  1.00 98.93           C
ATOM    882  O   TYR A 114      13.231 -14.268  -7.269  1.00 98.80           O
ATOM    883 CB   TYR A 114      10.826 -13.747  -5.343  1.00 98.96           C
ATOM    884 CG   TYR A 114       9.372 -13.647  -4.935  1.00 98.98           C
ATOM    885 CD1  TYR A 114       8.845 -12.444  -4.487  1.00 98.96           C
ATOM    886 CD2  TYR A 114       8.531 -14.750  -5.025  1.00 98.96           C
ATOM    887 CE1  TYR A 114       7.512 -12.340  -4.130  1.00 98.95           C
ATOM    888 CE2  TYR A 114       7.196 -14.649  -4.679  1.00 98.95           C
ATOM    889 CZ   TYR A 114       6.690 -13.441  -4.224  1.00 98.96           C
ATOM    890 OH   TYR A 114       5.371 -13.331  -3.876  1.00 98.94           O
ATOM    891  N   LEU A 115      12.979 -12.024  -7.262  1.00 98.89           N
ATOM    892 CA   LEU A 115      14.353 -11.746  -7.667  1.00 98.86           C
ATOM    893  C   LEU A 115      15.098 -10.941  -6.612  1.00 98.85           C
ATOM    894  O   LEU A 115      14.601  -9.925  -6.131  1.00 98.81           O
ATOM    895 CB   LEU A 115      14.373 -10.986  -8.995  1.00 98.66           C
ATOM    896 CG   LEU A 115      15.747 -10.507  -9.478  1.00 97.14           C
ATOM    897 CD1  LEU A 115      16.633 -11.697  -9.842  1.00 95.38           C
ATOM    898 CD2  LEU A 115      15.610  -9.569 -10.669  1.00 95.00           C
ATOM    899  N   ASP A 116      16.297 -11.413  -6.255  1.00 98.60           N
ATOM    900 CA   ASP A 116      17.280 -10.630  -5.526  1.00 98.47           C
ATOM    901  C   ASP A 116      18.356 -10.267  -6.548  1.00 98.31           C
ATOM    902  O   ASP A 116      19.177 -11.110  -6.912  1.00 97.81           O
ATOM    903 CB   ASP A 116      17.878 -11.428  -4.365  1.00 98.17           C
ATOM    904 CG   ASP A 116      16.861 -11.778  -3.304  1.00 94.82           C
ATOM    905 OD1  ASP A 116      16.118 -10.883  -2.868  1.00 90.46           O
ATOM    906 OD2  ASP A 116      16.809 -12.956  -2.888  1.00 89.13           O
ATOM    907  N   ASP A 117      18.339  -9.023  -7.028  1.00 98.30           N
ATOM    908 CA   ASP A 117      19.205  -8.639  -8.132  1.00 98.28           C
ATOM    909  C   ASP A 117      20.678  -8.769  -7.749  1.00 98.02           C
ATOM    910  O   ASP A 117      21.112  -8.265  -6.716  1.00 97.64           O
ATOM    911 CB   ASP A 117      18.902  -7.207  -8.575  1.00 98.02           C
ATOM    912 CG   ASP A 117      19.541  -6.872  -9.907  1.00 97.42           C
ATOM    913 OD1  ASP A 117      20.761  -6.593  -9.933  1.00 94.95           O
ATOM    914 OD2  ASP A 117      18.826  -6.899 -10.926  1.00 93.99           O
ATOM    915  N   ARG A 118      21.458  -9.453  -8.590  1.00 97.47           N
ATOM    916 CA   ARG A 118      22.857  -9.747  -8.300  1.00 97.16           C
ATOM    917  C   ARG A 118      23.737  -8.499  -8.292  1.00 97.19           C
ATOM    918  O   ARG A 118      24.796  -8.494  -7.663  1.00 95.89           O
ATOM    919 CB   ARG A 118      23.402 -10.751  -9.318  1.00 96.25           C
ATOM    920 CG   ARG A 118      22.633 -12.063  -9.376  1.00 87.76           C
ATOM    921 CD   ARG A 118      23.119 -12.937 -10.522  1.00 80.04           C
ATOM    922 NE   ARG A 118      22.342 -14.161 -10.648  1.00 73.61           N
ATOM    923 CZ   ARG A 118      22.500 -15.066 -11.623  1.00 65.73           C
ATOM    924 NH1  ARG A 118      23.410 -14.876 -12.554  1.00 60.78           N
ATOM    925 NH2  ARG A 118      21.743 -16.147 -11.648  1.00 61.35           N
ATOM    926  N   ASN A 119      23.322  -7.441  -8.972  1.00 96.74           N
ATOM    927 CA   ASN A 119      24.114  -6.228  -9.095  1.00 96.75           C
ATOM    928  C   ASN A 119      23.601  -5.084  -8.224  1.00 97.03           C
ATOM    929  O   ASN A 119      24.386  -4.371  -7.596  1.00 96.40           O
ATOM    930 CB   ASN A 119      24.170  -5.782 -10.557  1.00 96.21           C
ATOM    931 CG   ASN A 119      24.840  -6.801 -11.454  1.00 93.34           C
ATOM    932 OD1  ASN A 119      25.892  -7.333 -11.122  1.00 85.16           O
ATOM    933 ND2  ASN A 119      24.229  -7.083 -12.595  1.00 82.23           N
ATOM    934  N   THR A 120      22.277  -4.902  -8.192  1.00 97.84           N
ATOM    935 CA   THR A 120      21.685  -3.795  -7.441  1.00 97.88           C
ATOM    936  C   THR A 120      21.234  -4.211  -6.046  1.00 97.99           C
ATOM    937  O   THR A 120      20.986  -3.357  -5.196  1.00 97.70           O
ATOM    938 CB   THR A 120      20.468  -3.214  -8.172  1.00 97.74           C
ATOM    939 OG1  THR A 120      19.407  -4.175  -8.183  1.00 96.90           O
ATOM    940 CG2  THR A 120      20.836  -2.859  -9.618  1.00 96.61           C
ATOM    941  N   PHE A 121      21.099  -5.531  -5.812  1.00 97.93           N
ATOM    942 CA   PHE A 121      20.648  -6.106  -4.542  1.00 97.88           C
ATOM    943  C   PHE A 121      19.178  -5.805  -4.241  1.00 98.29           C
ATOM    944  O   PHE A 121      18.695  -6.152  -3.164  1.00 98.03           O
ATOM    945 CB   PHE A 121      21.533  -5.632  -3.384  1.00 97.36           C
ATOM    946 CG   PHE A 121      23.000  -5.727  -3.674  1.00 96.80           C
ATOM    947 CD1  PHE A 121      23.582  -6.951  -3.960  1.00 94.41           C
ATOM    948 CD2  PHE A 121      23.796  -4.594  -3.679  1.00 94.08           C
ATOM    949 CE1  PHE A 121      24.938  -7.045  -4.233  1.00 92.52           C
ATOM    950 CE2  PHE A 121      25.148  -4.684  -3.946  1.00 92.49           C
ATOM    951 CZ   PHE A 121      25.722  -5.902  -4.227  1.00 92.90           C
ATOM    952  N   ARG A 122      18.486  -5.185  -5.174  1.00 98.43           N
ATOM    953 CA   ARG A 122      17.087  -4.830  -4.956  1.00 98.56           C
ATOM    954  C   ARG A 122      16.171  -6.028  -5.144  1.00 98.60           C
ATOM    955  O   ARG A 122      16.484  -6.979  -5.871  1.00 98.57           O
ATOM    956 CB   ARG A 122      16.657  -3.693  -5.887  1.00 98.49           C
ATOM    957 CG   ARG A 122      17.364  -2.376  -5.585  1.00 97.94           C
ATOM    958 CD   ARG A 122      16.825  -1.242  -6.441  1.00 97.93           C
ATOM    959 NE   ARG A 122      17.552   0.007  -6.194  1.00 97.83           N
ATOM    960 CZ   ARG A 122      17.255   0.876  -5.234  1.00 98.32           C
ATOM    961 NH1  ARG A 122      16.237   0.652  -4.413  1.00 96.21           N
ATOM    962 NH2  ARG A 122      17.982   1.978  -5.088  1.00 96.90           N
ATOM    963  N   HIS A 123      15.015  -5.969  -4.486  1.00 98.72           N
ATOM    964 CA   HIS A 123      14.007  -7.019  -4.561  1.00 98.85           C
ATOM    965  C   HIS A 123      12.951  -6.670  -5.595  1.00 98.86           C
ATOM    966  O   HIS A 123      12.591  -5.503  -5.759  1.00 98.84           O
ATOM    967 CB   HIS A 123      13.317  -7.209  -3.209  1.00 98.79           C
ATOM    968 CG   HIS A 123      14.257  -7.476  -2.075  1.00 98.75           C
ATOM    969 ND1  HIS A 123      13.887  -7.300  -0.750  1.00 95.19           N
ATOM    970 CD2  HIS A 123      15.533  -7.899  -2.055  1.00 94.66           C
ATOM    971 CE1  HIS A 123      14.900  -7.608   0.026  1.00 95.80           C
ATOM    972 NE2  HIS A 123      15.920  -7.974  -0.736  1.00 96.52           N
ATOM    973  N   SER A 124      12.438  -7.684  -6.280  1.00 98.97           N
ATOM    974 CA   SER A 124      11.298  -7.482  -7.161  1.00 98.99           C
ATOM    975  C   SER A 124      10.512  -8.773  -7.272  1.00 98.95           C
ATOM    976  O   SER A 124      11.005  -9.855  -6.930  1.00 98.94           O
ATOM    977 CB   SER A 124      11.734  -6.992  -8.547  1.00 98.89           C
ATOM    978 OG   SER A 124      12.534  -7.957  -9.208  1.00 98.69           O
ATOM    979  N   VAL A 125       9.268  -8.656  -7.742  1.00 98.93           N
ATOM    980 CA   VAL A 125       8.405  -9.806  -7.969  1.00 98.93           C
ATOM    981  C   VAL A 125       7.838  -9.692  -9.372  1.00 98.97           C
ATOM    982  O   VAL A 125       7.386  -8.616  -9.782  1.00 98.97           O
ATOM    983 CB   VAL A 125       7.294  -9.908  -6.912  1.00 98.97           C
ATOM    984 CG1  VAL A 125       6.454  -8.637  -6.847  1.00 98.73           C
ATOM    985 CG2  VAL A 125       6.421 -11.132  -7.165  1.00 98.58           C
ATOM    986  N   VAL A 126       7.877 -10.783 -10.122  1.00 98.93           N
ATOM    987 CA   VAL A 126       7.488 -10.750 -11.525  1.00 98.90           C
ATOM    988  C   VAL A 126       6.550 -11.913 -11.843  1.00 98.91           C
ATOM    989  O   VAL A 126       6.714 -13.017 -11.324  1.00 98.91           O
ATOM    990 CB   VAL A 126       8.729 -10.768 -12.457  1.00 98.70           C
ATOM    991 CG1  VAL A 126       9.536 -12.043 -12.263  1.00 94.13           C
ATOM    992 CG2  VAL A 126       8.323 -10.592 -13.910  1.00 95.19           C
ATOM    993  N   VAL A 127       5.553 -11.641 -12.687  1.00 98.92           N
ATOM    994 CA   VAL A 127       4.624 -12.659 -13.160  1.00 98.92           C
ATOM    995  C   VAL A 127       4.458 -12.513 -14.670  1.00 98.93           C
ATOM    996  O   VAL A 127       4.686 -11.433 -15.222  1.00 98.95           O
ATOM    997 CB   VAL A 127       3.237 -12.548 -12.487  1.00 98.94           C
ATOM    998 CG1  VAL A 127       3.335 -12.862 -11.005  1.00 98.54           C
ATOM    999 CG2  VAL A 127       2.633 -11.167 -12.712  1.00 98.28           C
ATOM   1000  N   PRO A 128       4.073 -13.590 -15.358  1.00 98.99           N
ATOM   1001 CA   PRO A 128       3.794 -13.473 -16.791  1.00 98.91           C
ATOM   1002  C   PRO A 128       2.615 -12.540 -17.032  1.00 98.93           C
ATOM   1003  O   PRO A 128       1.638 -12.562 -16.280  1.00 98.96           O
ATOM   1004 CB   PRO A 128       3.451 -14.901 -17.213  1.00 98.93           C
ATOM   1005 CG   PRO A 128       4.067 -15.771 -16.161  1.00 97.70           C
ATOM   1006 CD   PRO A 128       3.942 -14.976 -14.891  1.00 98.91           C
ATOM   1007  N   TYR A 129       2.704 -11.716 -18.069  1.00 98.90           N
ATOM   1008 CA   TYR A 129       1.556 -10.913 -18.464  1.00 98.94           C
ATOM   1009  C   TYR A 129       0.490 -11.836 -19.043  1.00 98.96           C
ATOM   1010  O   TYR A 129       0.787 -12.705 -19.867  1.00 98.89           O
ATOM   1011 CB   TYR A 129       1.936  -9.849 -19.493  1.00 98.96           C
ATOM   1012 CG   TYR A 129       0.721  -9.114 -20.019  1.00 98.95           C
ATOM   1013 CD1  TYR A 129       0.142  -8.082 -19.291  1.00 98.86           C
ATOM   1014 CD2  TYR A 129       0.128  -9.482 -21.220  1.00 98.86           C
ATOM   1015 CE1  TYR A 129      -0.993  -7.423 -19.750  1.00 98.79           C
ATOM   1016 CE2  TYR A 129      -1.014  -8.838 -21.690  1.00 98.76           C
ATOM   1017 CZ   TYR A 129      -1.569  -7.809 -20.950  1.00 98.81           C
ATOM   1018 OH   TYR A 129      -2.691  -7.165 -21.402  1.00 98.44           O
ATOM   1019  N   GLU A 130      -0.750 -11.632 -18.598  1.00 98.97           N
ATOM   1020 CA   GLU A 130      -1.873 -12.403 -19.111  1.00 98.82           C
ATOM   1021  C   GLU A 130      -2.886 -11.440 -19.715  1.00 98.84           C
ATOM   1022  O   GLU A 130      -3.320 -10.502 -19.044  1.00 98.71           O
ATOM   1023 CB   GLU A 130      -2.528 -13.226 -18.003  1.00 98.52           C
ATOM   1024 CG   GLU A 130      -1.597 -14.215 -17.332  1.00 94.60           C
ATOM   1025 CD   GLU A 130      -2.264 -14.964 -16.186  1.00 88.42           C
ATOM   1026 OE1  GLU A 130      -3.456 -15.316 -16.316  1.00 81.03           O
ATOM   1027 OE2  GLU A 130      -1.598 -15.197 -15.164  1.00 81.00           O
ATOM   1028  N   PRO A 131      -3.265 -11.636 -20.979  1.00 98.78           N
ATOM   1029 CA   PRO A 131      -4.274 -10.769 -21.591  1.00 98.76           C
ATOM   1030  C   PRO A 131      -5.587 -10.846 -20.825  1.00 98.72           C
ATOM   1031  O   PRO A 131      -5.865 -11.848 -20.168  1.00 98.53           O
ATOM   1032 CB   PRO A 131      -4.428 -11.338 -23.005  1.00 98.18           C
ATOM   1033 CG   PRO A 131      -3.138 -12.046 -23.268  1.00 96.13           C
ATOM   1034 CD   PRO A 131      -2.727 -12.617 -21.937  1.00 98.30           C
ATOM   1035  N   PRO A 132      -6.403  -9.784 -20.888  1.00 98.76           N
ATOM   1036 CA   PRO A 132      -7.697  -9.796 -20.197  1.00 98.73           C
ATOM   1037  C   PRO A 132      -8.549 -10.982 -20.633  1.00 98.58           C
ATOM   1038  O   PRO A 132      -8.477 -11.423 -21.779  1.00 97.68           O
ATOM   1039 CB   PRO A 132      -8.334  -8.475 -20.625  1.00 98.50           C
ATOM   1040 CG   PRO A 132      -7.181  -7.597 -20.965  1.00 97.53           C
ATOM   1041 CD   PRO A 132      -6.157  -8.506 -21.575  1.00 98.67           C
ATOM   1042  N   GLU A 133      -9.341 -11.499 -19.687  1.00 97.93           N
ATOM   1043 CA   GLU A 133     -10.279 -12.554 -20.017  1.00 97.32           C
ATOM   1044  C   GLU A 133     -11.284 -12.043 -21.039  1.00 97.61           C
ATOM   1045  O   GLU A 133     -11.542 -10.837 -21.132  1.00 96.59           O
ATOM   1046 CB   GLU A 133     -11.006 -13.037 -18.762  1.00 95.29           C
ATOM   1047 CG   GLU A 133     -10.097 -13.502 -17.653  1.00 86.66           C
ATOM   1048 CD   GLU A 133     -10.865 -13.843 -16.381  1.00 82.40           C
ATOM   1049 OE1  GLU A 133     -11.899 -14.532 -16.484  1.00 75.41           O
ATOM   1050 OE2  GLU A 133     -10.429 -13.420 -15.297  1.00 74.28           O
ATOM   1051  N   VAL A 134     -11.857 -12.954 -21.811  1.00 95.33           N
ATOM   1052 CA   VAL A 134     -12.851 -12.574 -22.802  1.00 95.34           C
ATOM   1053  C   VAL A 134     -13.990 -11.818 -22.121  1.00 95.65           C
ATOM   1054  O   VAL A 134     -14.580 -12.313 -21.157  1.00 93.61           O
ATOM   1055 CB   VAL A 134     -13.398 -13.805 -23.543  1.00 93.66           C
ATOM   1056 CG1  VAL A 134     -14.463 -13.388 -24.538  1.00 86.24           C
ATOM   1057 CG2  VAL A 134     -12.270 -14.547 -24.236  1.00 86.71           C
ATOM   1058  N   GLY A 135     -14.269 -10.606 -22.597  1.00 96.39           N
ATOM   1059 CA   GLY A 135     -15.302  -9.779 -22.008  1.00 96.21           C
ATOM   1060  C   GLY A 135     -14.793  -8.784 -20.986  1.00 96.94           C
ATOM   1061  O   GLY A 135     -15.566  -7.960 -20.496  1.00 95.32           O
ATOM   1062  N   SER A 136     -13.490  -8.838 -20.656  1.00 97.45           N
ATOM   1063 CA   SER A 136     -12.880  -7.905 -19.720  1.00 97.59           C
ATOM   1064  C   SER A 136     -11.974  -6.929 -20.461  1.00 98.18           C
ATOM   1065  O   SER A 136     -11.445  -7.240 -21.532  1.00 97.51           O
ATOM   1066 CB   SER A 136     -12.074  -8.653 -18.661  1.00 96.39           C
ATOM   1067 OG   SER A 136     -12.908  -9.497 -17.880  1.00 87.65           O
ATOM   1068  N   ASP A 137     -11.785  -5.737 -19.869  1.00 98.36           N
ATOM   1069 CA   ASP A 137     -10.998  -4.683 -20.494  1.00 98.11           C
ATOM   1070  C   ASP A 137      -9.591  -4.567 -19.930  1.00 98.57           C
ATOM   1071  O   ASP A 137      -8.762  -3.843 -20.486  1.00 97.70           O
ATOM   1072 CB   ASP A 137     -11.711  -3.339 -20.351  1.00 96.83           C
ATOM   1073 CG   ASP A 137     -13.047  -3.312 -21.052  1.00 93.40           C
ATOM   1074 OD1  ASP A 137     -13.131  -3.782 -22.202  1.00 89.37           O
ATOM   1075 OD2  ASP A 137     -14.035  -2.818 -20.454  1.00 87.44           O
ATOM   1076  N   CYS A 138      -9.297  -5.258 -18.831  1.00 98.74           N
ATOM   1077 CA   CYS A 138      -8.001  -5.133 -18.194  1.00 98.83           C
ATOM   1078  C   CYS A 138      -7.609  -6.422 -17.488  1.00 98.84           C
ATOM   1079  O   CYS A 138      -8.417  -7.340 -17.328  1.00 98.67           O
ATOM   1080 CB   CYS A 138      -8.006  -3.972 -17.188  1.00 98.61           C
ATOM   1081 SG   CYS A 138      -9.079  -4.243 -15.760  1.00 98.57           S
ATOM   1082  N   THR A 139      -6.337  -6.480 -17.073  1.00 98.94           N
ATOM   1083 CA   THR A 139      -5.791  -7.591 -16.299  1.00 98.97           C
ATOM   1084  C   THR A 139      -5.526  -7.099 -14.886  1.00 98.94           C
ATOM   1085  O   THR A 139      -4.987  -6.005 -14.707  1.00 98.93           O
ATOM   1086 CB   THR A 139      -4.490  -8.102 -16.918  1.00 98.78           C
ATOM   1087 OG1  THR A 139      -4.737  -8.571 -18.240  1.00 96.77           O
ATOM   1088 CG2  THR A 139      -3.888  -9.218 -16.081  1.00 97.20           C
ATOM   1089  N   THR A 140      -5.884  -7.890 -13.865  1.00 98.96           N
ATOM   1090 CA   THR A 140      -5.685  -7.497 -12.476  1.00 98.91           C
ATOM   1091  C   THR A 140      -4.633  -8.377 -11.811  1.00 98.92           C
ATOM   1092  O   THR A 140      -4.688  -9.603 -11.905  1.00 98.90           O
ATOM   1093 CB   THR A 140      -6.995  -7.565 -11.680  1.00 98.87           C
ATOM   1094 OG1  THR A 140      -7.959  -6.692 -12.263  1.00 98.31           O
ATOM   1095 CG2  THR A 140      -6.764  -7.149 -10.224  1.00 98.44           C
ATOM   1096  N   ILE A 141      -3.665  -7.735 -11.149  1.00 98.96           N
ATOM   1097 CA   ILE A 141      -2.696  -8.429 -10.309  1.00 98.93           C
ATOM   1098  C   ILE A 141      -2.998  -8.088  -8.862  1.00 98.99           C
ATOM   1099  O   ILE A 141      -3.276  -6.933  -8.534  1.00 98.98           O
ATOM   1100 CB   ILE A 141      -1.250  -8.033 -10.662  1.00 98.98           C
ATOM   1101 CG1  ILE A 141      -0.935  -8.390 -12.110  1.00 98.77           C
ATOM   1102 CG2  ILE A 141      -0.260  -8.717  -9.715  1.00 98.87           C
ATOM   1103 CD1  ILE A 141       0.457  -7.996 -12.559  1.00 97.98           C
ATOM   1104  N   HIS A 142      -2.950  -9.096  -7.984  1.00 98.92           N
ATOM   1105 CA   HIS A 142      -3.201  -8.889  -6.560  1.00 98.90           C
ATOM   1106  C   HIS A 142      -1.877  -8.860  -5.808  1.00 98.95           C
ATOM   1107  O   HIS A 142      -1.202  -9.882  -5.676  1.00 98.96           O
ATOM   1108 CB   HIS A 142      -4.103  -9.990  -6.019  1.00 98.97           C
ATOM   1109 CG   HIS A 142      -5.499  -9.934  -6.563  1.00 98.88           C
ATOM   1110 ND1  HIS A 142      -6.283 -11.058  -6.746  1.00 93.23           N
ATOM   1111 CD2  HIS A 142      -6.249  -8.891  -6.961  1.00 94.08           C
ATOM   1112 CE1  HIS A 142      -7.457 -10.698  -7.227  1.00 94.33           C
ATOM   1113 NE2  HIS A 142      -7.465  -9.390  -7.373  1.00 95.42           N
ATOM   1114  N   TYR A 143      -1.505  -7.669  -5.315  1.00 98.90           N
ATOM   1115 CA   TYR A 143      -0.283  -7.501  -4.549  1.00 98.93           C
ATOM   1116  C   TYR A 143      -0.560  -7.500  -3.052  1.00 98.97           C
ATOM   1117  O   TYR A 143      -1.657  -7.148  -2.611  1.00 98.97           O
ATOM   1118 CB   TYR A 143       0.426  -6.201  -4.942  1.00 99.00           C
ATOM   1119 CG   TYR A 143       0.999  -6.210  -6.339  1.00 99.00           C
ATOM   1120 CD1  TYR A 143       2.156  -6.908  -6.632  1.00 98.98           C
ATOM   1121 CD2  TYR A 143       0.373  -5.513  -7.372  1.00 98.97           C
ATOM   1122 CE1  TYR A 143       2.690  -6.920  -7.903  1.00 98.97           C
ATOM   1123 CE2  TYR A 143       0.897  -5.521  -8.653  1.00 98.95           C
ATOM   1124 CZ   TYR A 143       2.060  -6.224  -8.917  1.00 98.99           C
ATOM   1125 OH   TYR A 143       2.583  -6.234 -10.187  1.00 98.96           O
ATOM   1126  N   ASN A 144       0.452  -7.902  -2.269  1.00 98.91           N
ATOM   1127 CA   ASN A 144       0.434  -7.755  -0.817  1.00 98.97           C
ATOM   1128  C   ASN A 144       1.678  -6.973  -0.398  1.00 98.98           C
ATOM   1129  O   ASN A 144       2.763  -7.201  -0.933  1.00 98.95           O
ATOM   1130 CB   ASN A 144       0.483  -9.113  -0.100  1.00 98.92           C
ATOM   1131 CG   ASN A 144      -0.694 -10.005  -0.421  1.00 98.59           C
ATOM   1132 OD1  ASN A 144      -0.600 -11.235  -0.286  1.00 93.93           O
ATOM   1133 ND2  ASN A 144      -1.808  -9.436  -0.821  1.00 91.90           N
ATOM   1134  N   TYR A 145       1.518  -6.063   0.581  1.00 98.97           N
ATOM   1135 CA   TYR A 145       2.651  -5.353   1.172  1.00 98.97           C
ATOM   1136  C   TYR A 145       2.840  -5.876   2.591  1.00 98.92           C
ATOM   1137  O   TYR A 145       1.918  -5.832   3.401  1.00 98.88           O
ATOM   1138 CB   TYR A 145       2.410  -3.847   1.166  1.00 98.99           C
ATOM   1139 CG   TYR A 145       2.423  -3.262  -0.230  1.00 98.99           C
ATOM   1140 CD1  TYR A 145       1.287  -3.306  -1.029  1.00 98.98           C
ATOM   1141 CD2  TYR A 145       3.570  -2.686  -0.752  1.00 98.97           C
ATOM   1142 CE1  TYR A 145       1.297  -2.792  -2.315  1.00 98.97           C
ATOM   1143 CE2  TYR A 145       3.592  -2.167  -2.037  1.00 98.96           C
ATOM   1144 CZ   TYR A 145       2.456  -2.222  -2.814  1.00 98.99           C
ATOM   1145 OH   TYR A 145       2.471  -1.706  -4.093  1.00 98.97           O
ATOM   1146  N   MET A 146       4.049  -6.374   2.899  1.00 98.98           N
ATOM   1147 CA   MET A 146       4.252  -7.181   4.096  1.00 98.92           C
ATOM   1148  C   MET A 146       4.941  -6.452   5.248  1.00 98.89           C
ATOM   1149  O   MET A 146       5.456  -7.091   6.169  1.00 98.55           O
ATOM   1150 CB   MET A 146       5.035  -8.451   3.724  1.00 98.92           C
ATOM   1151 CG   MET A 146       4.365  -9.275   2.637  1.00 98.79           C
ATOM   1152 SD   MET A 146       2.650  -9.713   3.018  1.00 98.55           S
ATOM   1153 CE   MET A 146       2.876 -10.768   4.446  1.00 96.98           C
ATOM   1154  N   CYS A 147       4.943  -5.122   5.226  1.00 98.87           N
ATOM   1155 CA   CYS A 147       5.413  -4.295   6.333  1.00 98.80           C
ATOM   1156  C   CYS A 147       4.603  -3.013   6.344  1.00 98.98           C
ATOM   1157  O   CYS A 147       4.213  -2.523   5.281  1.00 98.76           O
ATOM   1158 CB   CYS A 147       6.892  -3.940   6.176  1.00 98.68           C
ATOM   1159 SG   CYS A 147       8.026  -4.882   7.210  1.00 97.69           S
ATOM   1160  N   ASN A 148       4.362  -2.450   7.527  1.00 98.74           N
ATOM   1161 CA   ASN A 148       3.793  -1.117   7.620  1.00 98.70           C
ATOM   1162  C   ASN A 148       4.848  -0.075   7.277  1.00 98.83           C
ATOM   1163  O   ASN A 148       6.041  -0.281   7.508  1.00 98.74           O
ATOM   1164 CB   ASN A 148       3.245  -0.847   9.022  1.00 98.46           C
ATOM   1165 CG   ASN A 148       1.922  -1.533   9.286  1.00 97.74           C
ATOM   1166 OD1  ASN A 148       1.010  -1.502   8.460  1.00 93.24           O
ATOM   1167 ND2  ASN A 148       1.801  -2.153  10.451  1.00 91.58           N
ATOM   1168  N   SER A 149       4.395   1.068   6.741  1.00 98.83           N
ATOM   1169 CA   SER A 149       5.309   2.161   6.453  1.00 98.82           C
ATOM   1170  C   SER A 149       6.025   2.631   7.718  1.00 98.89           C
ATOM   1171  O   SER A 149       7.130   3.167   7.641  1.00 98.75           O
ATOM   1172 CB   SER A 149       4.553   3.326   5.815  1.00 98.87           C
ATOM   1173 OG   SER A 149       4.079   2.980   4.528  1.00 98.42           O
ATOM   1174  N   SER A 150       5.409   2.416   8.880  1.00 98.60           N
ATOM   1175 CA   SER A 150       5.955   2.897  10.147  1.00 98.42           C
ATOM   1176  C   SER A 150       6.971   1.955  10.788  1.00 98.55           C
ATOM   1177  O   SER A 150       7.569   2.312  11.798  1.00 98.17           O
ATOM   1178 CB   SER A 150       4.805   3.132  11.133  1.00 97.92           C
ATOM   1179 OG   SER A 150       4.107   1.933  11.360  1.00 96.62           O
ATOM   1180  N   CYS A 151       7.172   0.759  10.221  1.00 98.48           N
ATOM   1181 CA   CYS A 151       8.005  -0.258  10.864  1.00 98.50           C
ATOM   1182  C   CYS A 151       9.436   0.227  11.114  1.00 98.62           C
ATOM   1183  O   CYS A 151      10.166   0.566  10.182  1.00 98.49           O
ATOM   1184 CB   CYS A 151       8.035  -1.529  10.029  1.00 98.46           C
ATOM   1185 SG   CYS A 151       6.518  -2.506  10.131  1.00 98.25           S
ATOM   1186  N   MET A 152       9.831   0.245  12.398  1.00 98.03           N
ATOM   1187 CA   MET A 152      11.183   0.618  12.784  1.00 97.67           C
ATOM   1188  C   MET A 152      12.180  -0.416  12.285  1.00 98.02           C
ATOM   1189  O   MET A 152      11.940  -1.614  12.353  1.00 97.14           O
ATOM   1190 CB   MET A 152      11.287   0.751  14.301  1.00 96.20           C
ATOM   1191 CG   MET A 152      10.481   1.891  14.885  1.00 87.22           C
ATOM   1192 SD   MET A 152      11.199   3.496  14.501  1.00 80.37           S
ATOM   1193 CE   MET A 152      12.725   3.420  15.429  1.00 71.02           C
ATOM   1194  N   GLY A 153      13.309   0.062  11.774  1.00 97.97           N
ATOM   1195 CA   GLY A 153      14.313  -0.828  11.214  1.00 97.94           C
ATOM   1196  C   GLY A 153      14.022  -1.219   9.780  1.00 98.36           C
ATOM   1197  O   GLY A 153      14.840  -1.902   9.152  1.00 97.72           O
ATOM   1198  N   GLY A 154      12.863  -0.817   9.271  1.00 98.36           N
ATOM   1199 CA   GLY A 154      12.494  -1.058   7.894  1.00 98.55           C
ATOM   1200  C   GLY A 154      12.214   0.260   7.202  1.00 98.76           C
ATOM   1201  O   GLY A 154      13.084   1.122   7.128  1.00 98.54           O
ATOM   1202  N   MET A 155      10.988   0.433   6.706  1.00 98.86           N
ATOM   1203 CA   MET A 155      10.642   1.683   6.033  1.00 98.99           C
ATOM   1204  C   MET A 155      10.719   2.883   6.973  1.00 98.90           C
ATOM   1205  O   MET A 155      11.042   3.990   6.542  1.00 98.84           O
ATOM   1206 CB   MET A 155       9.250   1.575   5.391  1.00 98.94           C
ATOM   1207 CG   MET A 155       9.252   0.726   4.124  1.00 98.88           C
ATOM   1208 SD   MET A 155       7.643   0.600   3.324  1.00 98.80           S
ATOM   1209 CE   MET A 155       6.850  -0.633   4.340  1.00 97.78           C
ATOM   1210  N   ASN A 156      10.431   2.672   8.258  1.00 98.79           N
ATOM   1211 CA   ASN A 156      10.651   3.692   9.286  1.00 98.65           C
ATOM   1212  C   ASN A 156       9.955   5.016   8.950  1.00 98.61           C
ATOM   1213  O   ASN A 156      10.548   6.091   9.022  1.00 98.19           O
ATOM   1214 CB   ASN A 156      12.147   3.923   9.503  1.00 98.40           C
ATOM   1215 CG   ASN A 156      12.443   4.697  10.776  1.00 97.23           C
ATOM   1216 OD1  ASN A 156      11.708   4.604  11.760  1.00 90.92           O
ATOM   1217 ND2  ASN A 156      13.524   5.462  10.763  1.00 87.81           N
ATOM   1218  N   ARG A 157       8.670   4.909   8.581  1.00 98.72           N
ATOM   1219 CA   ARG A 157       7.811   6.057   8.275  1.00 98.76           C
ATOM   1220  C   ARG A 157       8.195   6.790   6.992  1.00 98.88           C
ATOM   1221  O   ARG A 157       7.654   7.865   6.707  1.00 98.63           O
ATOM   1222 CB   ARG A 157       7.761   7.040   9.447  1.00 98.12           C
ATOM   1223 CG   ARG A 157       7.228   6.415  10.727  1.00 95.69           C
ATOM   1224 CD   ARG A 157       6.996   7.448  11.811  1.00 91.76           C
ATOM   1225 NE   ARG A 157       6.405   6.830  13.002  1.00 84.10           N
ATOM   1226 CZ   ARG A 157       5.102   6.581  13.153  1.00 80.16           C
ATOM   1227 NH1  ARG A 157       4.265   6.905  12.181  1.00 71.34           N
ATOM   1228 NH2  ARG A 157       4.659   6.004  14.243  1.00 73.12           N
ATOM   1229  N   ARG A 158       9.092   6.203   6.187  1.00 98.96           N
ATOM   1230 CA   ARG A 158       9.476   6.812   4.916  1.00 98.96           C
ATOM   1231  C   ARG A 158       8.537   6.333   3.807  1.00 98.94           C
ATOM   1232  O   ARG A 158       8.302   5.132   3.666  1.00 98.89           O
ATOM   1233 CB   ARG A 158      10.922   6.453   4.573  1.00 98.83           C
ATOM   1234 CG   ARG A 158      11.935   7.007   5.567  1.00 98.65           C
ATOM   1235 CD   ARG A 158      13.335   6.478   5.287  1.00 98.47           C
ATOM   1236 NE   ARG A 158      13.447   5.054   5.568  1.00 98.19           N
ATOM   1237 CZ   ARG A 158      14.545   4.327   5.345  1.00 98.48           C
ATOM   1238 NH1  ARG A 158      15.630   4.898   4.843  1.00 97.05           N
ATOM   1239 NH2  ARG A 158      14.557   3.037   5.632  1.00 97.21           N
ATOM   1240  N   PRO A 159       7.992   7.259   2.999  1.00 98.94           N
ATOM   1241 CA   PRO A 159       7.109   6.856   1.907  1.00 98.95           C
ATOM   1242  C   PRO A 159       7.867   6.116   0.815  1.00 98.96           C
ATOM   1243  O   PRO A 159       9.059   6.382   0.583  1.00 98.92           O
ATOM   1244 CB   PRO A 159       6.556   8.188   1.384  1.00 98.60           C
ATOM   1245 CG   PRO A 159       7.600   9.190   1.761  1.00 96.79           C
ATOM   1246 CD   PRO A 159       8.158   8.716   3.068  1.00 98.66           C
ATOM   1247  N   ILE A 160       7.179   5.192   0.142  1.00 98.96           N
ATOM   1248 CA   ILE A 160       7.777   4.444  -0.949  1.00 98.95           C
ATOM   1249  C   ILE A 160       6.948   4.608  -2.223  1.00 98.93           C
ATOM   1250  O   ILE A 160       5.786   5.021  -2.185  1.00 98.98           O
ATOM   1251 CB   ILE A 160       7.896   2.936  -0.634  1.00 98.97           C
ATOM   1252 CG1  ILE A 160       6.514   2.327  -0.374  1.00 98.83           C
ATOM   1253 CG2  ILE A 160       8.827   2.711   0.552  1.00 98.74           C
ATOM   1254 CD1  ILE A 160       6.492   0.817  -0.345  1.00 98.61           C
ATOM   1255  N   LEU A 161       7.571   4.288  -3.343  1.00 98.93           N
ATOM   1256 CA   LEU A 161       6.901   4.157  -4.623  1.00 98.97           C
ATOM   1257  C   LEU A 161       6.943   2.700  -5.038  1.00 98.97           C
ATOM   1258  O   LEU A 161       7.927   2.004  -4.774  1.00 98.98           O
ATOM   1259 CB   LEU A 161       7.592   4.992  -5.704  1.00 98.96           C
ATOM   1260 CG   LEU A 161       7.800   6.483  -5.426  1.00 98.30           C
ATOM   1261 CD1  LEU A 161       8.579   7.113  -6.578  1.00 97.74           C
ATOM   1262 CD2  LEU A 161       6.465   7.180  -5.231  1.00 97.68           C
ATOM   1263  N   THR A 162       5.883   2.229  -5.686  1.00 98.96           N
ATOM   1264 CA   THR A 162       5.918   0.947  -6.373  1.00 98.91           C
ATOM   1265  C   THR A 162       6.051   1.233  -7.863  1.00 98.97           C
ATOM   1266  O   THR A 162       5.250   1.980  -8.420  1.00 98.99           O
ATOM   1267 CB   THR A 162       4.657   0.117  -6.108  1.00 98.99           C
ATOM   1268 OG1  THR A 162       4.630  -0.266  -4.732  1.00 98.62           O
ATOM   1269 CG2  THR A 162       4.646  -1.143  -6.965  1.00 98.74           C
ATOM   1270  N   ILE A 163       7.076   0.655  -8.479  1.00 98.97           N
ATOM   1271 CA   ILE A 163       7.309   0.794  -9.911  1.00 98.93           C
ATOM   1272  C   ILE A 163       6.860  -0.489 -10.585  1.00 98.96           C
ATOM   1273  O   ILE A 163       7.349  -1.577 -10.257  1.00 98.98           O
ATOM   1274 CB   ILE A 163       8.791   1.064 -10.219  1.00 98.98           C
ATOM   1275 CG1  ILE A 163       9.265   2.327  -9.487  1.00 98.84           C
ATOM   1276 CG2  ILE A 163       9.008   1.204 -11.724  1.00 98.86           C
ATOM   1277 CD1  ILE A 163      10.763   2.545  -9.570  1.00 98.46           C
ATOM   1278  N   ILE A 164       5.921  -0.373 -11.521  1.00 98.94           N
ATOM   1279 CA   ILE A 164       5.445  -1.509 -12.294  1.00 98.97           C
ATOM   1280  C   ILE A 164       6.020  -1.391 -13.694  1.00 98.94           C
ATOM   1281  O   ILE A 164       5.780  -0.398 -14.388  1.00 98.98           O
ATOM   1282 CB   ILE A 164       3.909  -1.544 -12.370  1.00 98.99           C
ATOM   1283 CG1  ILE A 164       3.290  -1.509 -10.970  1.00 98.68           C
ATOM   1284 CG2  ILE A 164       3.447  -2.776 -13.143  1.00 98.96           C
ATOM   1285 CD1  ILE A 164       3.589  -2.729 -10.125  1.00 97.71           C
ATOM   1286  N   THR A 165       6.787  -2.399 -14.119  1.00 98.90           N
ATOM   1287 CA   THR A 165       7.373  -2.394 -15.448  1.00 98.95           C
ATOM   1288  C   THR A 165       6.844  -3.548 -16.275  1.00 98.98           C
ATOM   1289  O   THR A 165       6.704  -4.670 -15.794  1.00 98.97           O
ATOM   1290 CB   THR A 165       8.912  -2.460 -15.408  1.00 98.93           C
ATOM   1291 OG1  THR A 165       9.336  -3.572 -14.611  1.00 94.41           O
ATOM   1292 CG2  THR A 165       9.486  -1.175 -14.825  1.00 94.64           C
ATOM   1293  N   LEU A 166       6.554  -3.242 -17.535  1.00 98.99           N
ATOM   1294 CA   LEU A 166       6.218  -4.242 -18.534  1.00 98.96           C
ATOM   1295  C   LEU A 166       7.507  -4.576 -19.264  1.00 98.95           C
ATOM   1296  O   LEU A 166       8.184  -3.686 -19.782  1.00 98.89           O
ATOM   1297 CB   LEU A 166       5.168  -3.684 -19.498  1.00 98.89           C
ATOM   1298 CG   LEU A 166       4.300  -4.653 -20.300  1.00 96.67           C
ATOM   1299 CD1  LEU A 166       3.402  -5.464 -19.377  1.00 96.01           C
ATOM   1300 CD2  LEU A 166       3.472  -3.876 -21.312  1.00 96.02           C
ATOM   1301  N   GLU A 167       7.878  -5.871 -19.295  1.00 98.93           N
ATOM   1302 CA   GLU A 167       9.147  -6.313 -19.863  1.00 98.94           C
ATOM   1303  C   GLU A 167       8.921  -7.390 -20.907  1.00 98.90           C
ATOM   1304  O   GLU A 167       7.986  -8.179 -20.796  1.00 98.76           O
ATOM   1305 CB   GLU A 167      10.063  -6.888 -18.774  1.00 98.27           C
ATOM   1306 CG   GLU A 167      10.325  -5.974 -17.598  1.00 95.69           C
ATOM   1307 CD   GLU A 167      11.104  -6.679 -16.494  1.00 96.57           C
ATOM   1308 OE1  GLU A 167      11.363  -7.901 -16.617  1.00 93.79           O
ATOM   1309 OE2  GLU A 167      11.450  -6.017 -15.499  1.00 94.54           O
ATOM   1310  N   ASP A 168       9.804  -7.440 -21.913  1.00 98.93           N
ATOM   1311 CA   ASP A 168       9.757  -8.566 -22.839  1.00 98.80           C
ATOM   1312  C   ASP A 168      10.445  -9.778 -22.217  1.00 98.87           C
ATOM   1313  O   ASP A 168      10.909  -9.725 -21.077  1.00 98.44           O
ATOM   1314 CB   ASP A 168      10.339  -8.203 -24.218  1.00 98.58           C
ATOM   1315 CG   ASP A 168      11.825  -7.881 -24.171  1.00 98.17           C
ATOM   1316 OD1  ASP A 168      12.519  -8.251 -23.211  1.00 96.95           O
ATOM   1317 OD2  ASP A 168      12.307  -7.256 -25.147  1.00 95.95           O
ATOM   1318  N   SER A 169      10.515 -10.883 -22.952  1.00 98.63           N
ATOM   1319 CA   SER A 169      11.054 -12.119 -22.413  1.00 98.44           C
ATOM   1320  C   SER A 169      12.539 -12.015 -22.065  1.00 98.39           C
ATOM   1321  O   SER A 169      13.044 -12.825 -21.287  1.00 96.98           O
ATOM   1322 CB   SER A 169      10.837 -13.266 -23.406  1.00 97.78           C
ATOM   1323 OG   SER A 169      11.472 -12.998 -24.638  1.00 92.63           O
ATOM   1324  N   SER A 170      13.234 -11.020 -22.612  1.00 98.29           N
ATOM   1325 CA   SER A 170      14.644 -10.800 -22.331  1.00 98.04           C
ATOM   1326  C   SER A 170      14.871  -9.776 -21.224  1.00 98.06           C
ATOM   1327  O   SER A 170      16.016  -9.491 -20.864  1.00 96.48           O
ATOM   1328 CB   SER A 170      15.378 -10.358 -23.604  1.00 97.32           C
ATOM   1329 OG   SER A 170      15.323 -11.361 -24.603  1.00 92.38           O
ATOM   1330  N   GLY A 171      13.797  -9.211 -20.682  1.00 97.77           N
ATOM   1331 CA   GLY A 171      13.907  -8.233 -19.617  1.00 97.55           C
ATOM   1332  C   GLY A 171      14.002  -6.797 -20.092  1.00 97.98           C
ATOM   1333  O   GLY A 171      14.252  -5.896 -19.291  1.00 96.95           O
ATOM   1334  N   ASN A 172      13.819  -6.559 -21.390  1.00 98.01           N
ATOM   1335 CA   ASN A 172      13.878  -5.203 -21.930  1.00 98.27           C
ATOM   1336  C   ASN A 172      12.590  -4.446 -21.634  1.00 98.66           C
ATOM   1337  O   ASN A 172      11.500  -5.021 -21.607  1.00 98.45           O
ATOM   1338 CB   ASN A 172      14.123  -5.239 -23.439  1.00 97.72           C
ATOM   1339 CG   ASN A 172      15.436  -5.901 -23.795  1.00 96.14           C
ATOM   1340 OD1  ASN A 172      16.493  -5.539 -23.274  1.00 91.10           O
ATOM   1341 ND2  ASN A 172      15.382  -6.878 -24.685  1.00 89.51           N
ATOM   1342  N   LEU A 173      12.724  -3.133 -21.427  1.00 98.77           N
ATOM   1343 CA   LEU A 173      11.593  -2.299 -21.042  1.00 98.82           C
ATOM   1344  C   LEU A 173      10.591  -2.116 -22.182  1.00 98.84           C
ATOM   1345  O   LEU A 173      10.959  -1.711 -23.279  1.00 98.72           O
ATOM   1346 CB   LEU A 173      12.096  -0.932 -20.581  1.00 98.69           C
ATOM   1347 CG   LEU A 173      11.021   0.058 -20.128  1.00 98.33           C
ATOM   1348 CD1  LEU A 173      10.430  -0.391 -18.802  1.00 97.47           C
ATOM   1349 CD2  LEU A 173      11.616   1.457 -20.004  1.00 97.18           C
ATOM   1350  N   LEU A 174       9.317  -2.401 -21.891  1.00 98.94           N
ATOM   1351 CA   LEU A 174       8.228  -2.138 -22.821  1.00 98.93           C
ATOM   1352  C   LEU A 174       7.333  -1.009 -22.323  1.00 98.94           C
ATOM   1353  O   LEU A 174       6.769  -0.266 -23.126  1.00 98.93           O
ATOM   1354 CB   LEU A 174       7.387  -3.395 -23.040  1.00 98.96           C
ATOM   1355 CG   LEU A 174       8.111  -4.613 -23.639  1.00 98.83           C
ATOM   1356 CD1  LEU A 174       7.143  -5.781 -23.774  1.00 98.67           C
ATOM   1357 CD2  LEU A 174       8.729  -4.266 -24.986  1.00 98.56           C
ATOM   1358  N   GLY A 175       7.205  -0.867 -21.001  1.00 98.94           N
ATOM   1359 CA   GLY A 175       6.383   0.177 -20.418  1.00 98.95           C
ATOM   1360  C   GLY A 175       6.655   0.300 -18.935  1.00 98.92           C
ATOM   1361  O   GLY A 175       7.152  -0.635 -18.307  1.00 98.97           O
ATOM   1362  N   ARG A 176       6.331   1.476 -18.357  1.00 98.96           N
ATOM   1363 CA   ARG A 176       6.580   1.718 -16.937  1.00 98.90           C
ATOM   1364  C   ARG A 176       5.549   2.675 -16.369  1.00 98.94           C
ATOM   1365  O   ARG A 176       5.215   3.693 -16.977  1.00 98.98           O
ATOM   1366 CB   ARG A 176       7.987   2.285 -16.700  1.00 98.99           C
ATOM   1367 CG   ARG A 176       8.334   2.451 -15.221  1.00 98.91           C
ATOM   1368 CD   ARG A 176       9.574   3.313 -15.023  1.00 98.85           C
ATOM   1369 NE   ARG A 176      10.790   2.702 -15.557  1.00 98.56           N
ATOM   1370 CZ   ARG A 176      11.460   3.137 -16.622  1.00 98.78           C
ATOM   1371 NH1  ARG A 176      11.037   4.212 -17.286  1.00 97.11           N
ATOM   1372 NH2  ARG A 176      12.547   2.502 -17.032  1.00 97.24           N
ATOM   1373  N   ASN A 177       5.058   2.364 -15.176  1.00 98.92           N
ATOM   1374 CA   ASN A 177       4.196   3.256 -14.413  1.00 98.91           C
ATOM   1375  C   ASN A 177       4.532   3.095 -12.936  1.00 98.97           C
ATOM   1376  O   ASN A 177       5.181   2.127 -12.539  1.00 98.97           O
ATOM   1377 CB   ASN A 177       2.719   2.948 -14.659  1.00 98.93           C
ATOM   1378 CG   ASN A 177       2.227   3.463 -16.000  1.00 98.32           C
ATOM   1379 OD1  ASN A 177       1.915   4.643 -16.141  1.00 92.17           O
ATOM   1380 ND2  ASN A 177       2.163   2.579 -16.979  1.00 91.16           N
ATOM   1381  N   SER A 178       4.092   4.055 -12.106  1.00 98.98           N
ATOM   1382 CA   SER A 178       4.392   3.988 -10.687  1.00 98.98           C
ATOM   1383  C   SER A 178       3.309   4.670  -9.866  1.00 98.93           C
ATOM   1384  O   SER A 178       2.518   5.460 -10.386  1.00 98.94           O
ATOM   1385 CB   SER A 178       5.755   4.628 -10.382  1.00 98.92           C
ATOM   1386 OG   SER A 178       5.731   6.017 -10.644  1.00 98.20           O
ATOM   1387  N   PHE A 179       3.277   4.350  -8.569  1.00 98.92           N
ATOM   1388 CA   PHE A 179       2.362   4.987  -7.630  1.00 98.94           C
ATOM   1389  C   PHE A 179       2.976   4.955  -6.245  1.00 98.94           C
ATOM   1390  O   PHE A 179       3.727   4.035  -5.908  1.00 98.98           O
ATOM   1391 CB   PHE A 179       0.977   4.303  -7.631  1.00 98.99           C
ATOM   1392 CG   PHE A 179       1.024   2.819  -7.372  1.00 99.00           C
ATOM   1393 CD1  PHE A 179       1.240   1.923  -8.413  1.00 98.96           C
ATOM   1394 CD2  PHE A 179       0.814   2.316  -6.097  1.00 98.93           C
ATOM   1395 CE1  PHE A 179       1.266   0.554  -8.180  1.00 98.93           C
ATOM   1396 CE2  PHE A 179       0.842   0.945  -5.855  1.00 98.90           C
ATOM   1397 CZ   PHE A 179       1.067   0.065  -6.901  1.00 98.98           C
ATOM   1398  N   GLU A 180       2.672   5.982  -5.440  1.00 98.93           N
ATOM   1399 CA   GLU A 180       3.129   6.019  -4.059  1.00 98.92           C
ATOM   1400  C   GLU A 180       2.306   5.050  -3.213  1.00 98.91           C
ATOM   1401  O   GLU A 180       1.153   4.750  -3.532  1.00 98.97           O
ATOM   1402 CB   GLU A 180       3.025   7.442  -3.507  1.00 98.98           C
ATOM   1403 CG   GLU A 180       3.609   7.617  -2.103  1.00 98.65           C
ATOM   1404 CD   GLU A 180       3.629   9.060  -1.647  1.00 98.56           C
ATOM   1405 OE1  GLU A 180       3.512   9.964  -2.503  1.00 97.46           O
ATOM   1406 OE2  GLU A 180       3.769   9.292  -0.419  1.00 97.47           O
ATOM   1407  N   VAL A 181       2.905   4.544  -2.130  1.00 98.90           N
ATOM   1408 CA   VAL A 181       2.215   3.598  -1.252  1.00 98.92           C
ATOM   1409  C   VAL A 181       2.428   3.965   0.207  1.00 98.92           C
ATOM   1410  O   VAL A 181       3.543   4.278   0.623  1.00 98.95           O
ATOM   1411 CB   VAL A 181       2.703   2.150  -1.476  1.00 98.98           C
ATOM   1412 CG1  VAL A 181       1.960   1.185  -0.549  1.00 98.80           C
ATOM   1413 CG2  VAL A 181       2.508   1.738  -2.922  1.00 98.80           C
ATOM   1414  N   ARG A 182       1.340   3.914   0.974  1.00 98.94           N
ATOM   1415 CA   ARG A 182       1.403   3.993   2.430  1.00 98.91           C
ATOM   1416  C   ARG A 182       0.722   2.754   2.992  1.00 98.95           C
ATOM   1417  O   ARG A 182      -0.469   2.528   2.763  1.00 98.89           O
ATOM   1418 CB   ARG A 182       0.721   5.252   2.955  1.00 98.85           C
ATOM   1419 CG   ARG A 182       0.602   5.301   4.481  1.00 98.00           C
ATOM   1420 CD   ARG A 182       0.007   6.617   4.951  1.00 95.83           C
ATOM   1421 NE   ARG A 182      -0.315   6.594   6.376  1.00 92.76           N
ATOM   1422 CZ   ARG A 182       0.557   6.840   7.358  1.00 89.89           C
ATOM   1423 NH1  ARG A 182       1.822   7.135   7.070  1.00 85.31           N
ATOM   1424 NH2  ARG A 182       0.169   6.779   8.627  1.00 86.91           N
ATOM   1425  N   VAL A 183       1.485   1.935   3.713  1.00 98.91           N
ATOM   1426 CA   VAL A 183       0.937   0.753   4.369  1.00 98.93           C
ATOM   1427  C   VAL A 183       0.665   1.127   5.816  1.00 98.92           C
ATOM   1428  O   VAL A 183       1.580   1.505   6.553  1.00 98.76           O
ATOM   1429 CB   VAL A 183       1.903  -0.444   4.291  1.00 98.95           C
ATOM   1430 CG1  VAL A 183       1.188  -1.720   4.725  1.00 98.88           C
ATOM   1431 CG2  VAL A 183       2.468  -0.604   2.883  1.00 98.88           C
ATOM   1432  N   CYS A 184      -0.601   1.053   6.223  1.00 98.63           N
ATOM   1433 CA   CYS A 184      -1.018   1.643   7.491  1.00 98.34           C
ATOM   1434  C   CYS A 184      -2.230   0.931   8.065  1.00 98.10           C
ATOM   1435  O   CYS A 184      -2.869   0.116   7.394  1.00 97.62           O
ATOM   1436 CB   CYS A 184      -1.341   3.130   7.289  1.00 98.22           C
ATOM   1437 SG   CYS A 184      -2.554   3.437   5.983  1.00 98.09           S
ATOM   1438  N   ALA A 185      -2.550   1.256   9.329  1.00 98.09           N
ATOM   1439 CA   ALA A 185      -3.661   0.591  10.008  1.00 97.63           C
ATOM   1440  C   ALA A 185      -5.027   1.076   9.525  1.00 97.60           C
ATOM   1441  O   ALA A 185      -5.997   0.311   9.533  1.00 96.56           O
ATOM   1442 CB   ALA A 185      -3.545   0.787  11.516  1.00 96.78           C
ATOM   1443  N   CYS A 186      -5.123   2.343   9.124  1.00 97.78           N
ATOM   1444 CA   CYS A 186      -6.394   2.939   8.735  1.00 97.11           C
ATOM   1445  C   CYS A 186      -6.283   3.659   7.394  1.00 97.48           C
ATOM   1446  O   CYS A 186      -6.173   4.887   7.345  1.00 96.82           O
ATOM   1447 CB   CYS A 186      -6.880   3.915   9.808  1.00 95.99           C
ATOM   1448 SG   CYS A 186      -7.065   3.188  11.454  1.00 91.86           S
ATOM   1449  N   PRO A 187      -6.308   2.904   6.277  1.00 98.32           N
ATOM   1450 CA   PRO A 187      -6.145   3.509   4.949  1.00 98.53           C
ATOM   1451  C   PRO A 187      -7.189   4.572   4.627  1.00 98.40           C
ATOM   1452  O   PRO A 187      -6.843   5.609   4.048  1.00 98.16           O
ATOM   1453 CB   PRO A 187      -6.270   2.307   4.002  1.00 98.55           C
ATOM   1454 CG   PRO A 187      -5.872   1.128   4.830  1.00 98.11           C
ATOM   1455 CD   PRO A 187      -6.371   1.436   6.216  1.00 98.64           C
ATOM   1456  N   GLY A 188      -8.445   4.337   4.988  1.00 98.08           N
ATOM   1457 CA   GLY A 188      -9.500   5.291   4.683  1.00 97.88           C
ATOM   1458  C   GLY A 188      -9.274   6.629   5.363  1.00 97.93           C
ATOM   1459  O   GLY A 188      -9.365   7.686   4.731  1.00 97.55           O
ATOM   1460  N   ARG A 189      -8.967   6.589   6.664  1.00 97.58           N
ATOM   1461 CA   ARG A 189      -8.679   7.810   7.416  1.00 97.18           C
ATOM   1462  C   ARG A 189      -7.468   8.531   6.847  1.00 97.54           C
ATOM   1463  O   ARG A 189      -7.497   9.748   6.640  1.00 97.31           O
ATOM   1464 CB   ARG A 189      -8.425   7.480   8.890  1.00 96.08           C
ATOM   1465 CG   ARG A 189      -8.029   8.680   9.741  1.00 93.55           C
ATOM   1466 CD   ARG A 189      -7.443   8.226  11.076  1.00 93.02           C
ATOM   1467 NE   ARG A 189      -6.181   7.521  10.894  1.00 91.84           N
ATOM   1468 CZ   ARG A 189      -5.567   6.810  11.838  1.00 92.84           C
ATOM   1469 NH1  ARG A 189      -6.114   6.694  13.033  1.00 87.03           N
ATOM   1470 NH2  ARG A 189      -4.406   6.212  11.581  1.00 87.40           N
ATOM   1471  N   ASP A 190      -6.397   7.796   6.601  1.00 98.14           N
ATOM   1472 CA   ASP A 190      -5.161   8.424   6.162  1.00 98.28           C
ATOM   1473  C   ASP A 190      -5.289   9.020   4.766  1.00 98.33           C
ATOM   1474  O   ASP A 190      -4.708  10.071   4.485  1.00 98.23           O
ATOM   1475 CB   ASP A 190      -4.007   7.412   6.222  1.00 98.11           C
ATOM   1476 CG   ASP A 190      -3.609   7.076   7.653  1.00 97.72           C
ATOM   1477 OD1  ASP A 190      -4.165   7.688   8.590  1.00 96.33           O
ATOM   1478 OD2  ASP A 190      -2.741   6.202   7.834  1.00 96.02           O
ATOM   1479  N   ARG A 191      -6.056   8.384   3.885  1.00 98.27           N
ATOM   1480 CA   ARG A 191      -6.307   8.960   2.565  1.00 98.59           C
ATOM   1481  C   ARG A 191      -7.050  10.283   2.700  1.00 98.41           C
ATOM   1482  O   ARG A 191      -6.675  11.279   2.075  1.00 98.34           O
ATOM   1483 CB   ARG A 191      -7.106   7.996   1.681  1.00 98.62           C
ATOM   1484 CG   ARG A 191      -7.496   8.626   0.348  1.00 98.43           C
ATOM   1485 CD   ARG A 191      -8.339   7.712  -0.521  1.00 98.03           C
ATOM   1486 NE   ARG A 191      -8.951   8.465  -1.621  1.00 97.72           N
ATOM   1487 CZ   ARG A 191      -9.844   7.981  -2.474  1.00 98.16           C
ATOM   1488 NH1  ARG A 191     -10.246   6.717  -2.376  1.00 95.89           N
ATOM   1489 NH2  ARG A 191     -10.351   8.754  -3.423  1.00 96.41           N
ATOM   1490  N   ARG A 192      -8.110  10.300   3.507  1.00 97.93           N
ATOM   1491 CA   ARG A 192      -8.879  11.531   3.694  1.00 97.50           C
ATOM   1492  C   ARG A 192      -8.001  12.645   4.263  1.00 97.72           C
ATOM   1493  O   ARG A 192      -8.076  13.788   3.811  1.00 97.35           O
ATOM   1494 CB   ARG A 192     -10.069  11.284   4.624  1.00 96.86           C
ATOM   1495 CG   ARG A 192     -11.264  10.662   3.918  1.00 91.49           C
ATOM   1496 CD   ARG A 192     -12.491  10.598   4.814  1.00 89.50           C
ATOM   1497 NE   ARG A 192     -12.608   9.316   5.503  1.00 83.44           N
ATOM   1498 CZ   ARG A 192     -12.408   9.143   6.806  1.00 79.19           C
ATOM   1499 NH1  ARG A 192     -12.080  10.170   7.574  1.00 71.43           N
ATOM   1500 NH2  ARG A 192     -12.540   7.937   7.334  1.00 70.52           N
ATOM   1501  N   THR A 193      -7.169  12.311   5.241  1.00 97.27           N
ATOM   1502 CA   THR A 193      -6.295  13.296   5.866  1.00 96.89           C
ATOM   1503  C   THR A 193      -5.315  13.893   4.862  1.00 97.39           C
ATOM   1504  O   THR A 193      -5.157  15.115   4.786  1.00 97.19           O
ATOM   1505 CB   THR A 193      -5.527  12.667   7.041  1.00 96.05           C
ATOM   1506 OG1  THR A 193      -6.445  12.244   8.046  1.00 93.51           O
ATOM   1507 CG2  THR A 193      -4.557  13.684   7.651  1.00 93.69           C
ATOM   1508  N   GLU A 194      -4.665  13.043   4.075  1.00 98.06           N
ATOM   1509 CA   GLU A 194      -3.666  13.541   3.137  1.00 98.37           C
ATOM   1510  C   GLU A 194      -4.297  14.308   1.980  1.00 98.42           C
ATOM   1511  O   GLU A 194      -3.713  15.274   1.482  1.00 98.36           O
ATOM   1512 CB   GLU A 194      -2.790  12.386   2.627  1.00 98.44           C
ATOM   1513 CG   GLU A 194      -1.904  11.787   3.721  1.00 97.86           C
ATOM   1514 CD   GLU A 194      -0.820  10.870   3.191  1.00 97.77           C
ATOM   1515 OE1  GLU A 194      -0.431  11.026   2.016  1.00 96.38           O
ATOM   1516 OE2  GLU A 194      -0.347  10.006   3.961  1.00 96.59           O
ATOM   1517  N   GLU A 195      -5.493  13.908   1.550  1.00 98.54           N
ATOM   1518 CA   GLU A 195      -6.191  14.656   0.510  1.00 98.56           C
ATOM   1519  C   GLU A 195      -6.624  16.030   1.027  1.00 98.40           C
ATOM   1520  O   GLU A 195      -6.563  17.022   0.293  1.00 98.09           O
ATOM   1521 CB   GLU A 195      -7.396  13.869   0.001  1.00 98.56           C
ATOM   1522 CG   GLU A 195      -7.017  12.667  -0.859  1.00 98.43           C
ATOM   1523 CD   GLU A 195      -8.222  11.917  -1.409  1.00 98.49           C
ATOM   1524 OE1  GLU A 195      -9.336  12.132  -0.888  1.00 97.91           O
ATOM   1525 OE2  GLU A 195      -8.051  11.130  -2.354  1.00 98.07           O
ATOM   1526  N   GLU A 196      -7.035  16.089   2.293  1.00 97.76           N
ATOM   1527 CA   GLU A 196      -7.404  17.365   2.890  1.00 97.31           C
ATOM   1528  C   GLU A 196      -6.181  18.282   2.999  1.00 97.58           C
ATOM   1529  O   GLU A 196      -6.272  19.485   2.744  1.00 96.82           O
ATOM   1530 CB   GLU A 196      -8.031  17.153   4.267  1.00 96.28           C
ATOM   1531 CG   GLU A 196      -8.446  18.438   4.979  1.00 84.87           C
ATOM   1532 CD   GLU A 196      -9.058  18.186   6.343  1.00 77.62           C
ATOM   1533 OE1  GLU A 196      -9.318  17.010   6.682  1.00 73.06           O
ATOM   1534 OE2  GLU A 196      -9.277  19.168   7.089  1.00 72.54           O
ATOM   1535  N   ASN A 197      -5.045  17.715   3.378  1.00 97.29           N
ATOM   1536 CA   ASN A 197      -3.816  18.496   3.464  1.00 96.83           C
ATOM   1537  C   ASN A 197      -3.415  19.045   2.105  1.00 97.20           C
ATOM   1538  O   ASN A 197      -2.949  20.184   1.996  1.00 96.12           O
ATOM   1539 CB   ASN A 197      -2.685  17.648   4.053  1.00 95.86           C
ATOM   1540 CG   ASN A 197      -2.886  17.340   5.526  1.00 91.48           C
ATOM   1541 OD1  ASN A 197      -3.656  18.015   6.214  1.00 84.19           O
ATOM   1542 ND2  ASN A 197      -2.178  16.337   6.021  1.00 83.55           N
ATOM   1543  N   LEU A 198      -3.590  18.246   1.056  1.00 97.38           N
ATOM   1544 CA   LEU A 198      -3.290  18.697  -0.290  1.00 97.47           C
ATOM   1545  C   LEU A 198      -4.177  19.863  -0.677  1.00 97.31           C
ATOM   1546  O   LEU A 198      -3.717  20.847  -1.268  1.00 95.54           O
ATOM   1547 CB   LEU A 198      -3.461  17.552  -1.292  1.00 96.92           C
ATOM   1548 CG   LEU A 198      -3.187  17.891  -2.765  1.00 95.51           C
ATOM   1549 CD1  LEU A 198      -1.723  18.237  -2.959  1.00 93.17           C
ATOM   1550 CD2  LEU A 198      -3.603  16.745  -3.664  1.00 92.73           C
ATOM   1551  N   ARG A 199      -5.471  19.775  -0.328  1.00 97.62           N
ATOM   1552 CA   ARG A 199      -6.420  20.843  -0.636  1.00 96.71           C
ATOM   1553  C   ARG A 199      -6.047  22.137   0.076  1.00 95.80           C
ATOM   1554  O   ARG A 199      -6.091  23.213  -0.517  1.00 92.84           O
ATOM   1555 CB   ARG A 199      -7.834  20.421  -0.245  1.00 95.21           C
ATOM   1556 CG   ARG A 199      -8.903  21.430  -0.612  1.00 84.29           C
ATOM   1557 CD   ARG A 199     -10.227  21.106   0.048  1.00 81.65           C
ATOM   1558 NE   ARG A 199     -10.149  21.166   1.505  1.00 74.61           N
ATOM   1559 CZ   ARG A 199     -10.170  22.289   2.211  1.00 70.87           C
ATOM   1560 NH1  ARG A 199     -10.279  23.461   1.608  1.00 64.53           N
ATOM   1561 NH2  ARG A 199     -10.087  22.243   3.532  1.00 64.17           N
ATOM   1562  N   LYS A 200      -5.665  22.034   1.342  1.00 96.46           N
ATOM   1563 CA   LYS A 200      -5.302  23.219   2.113  1.00 95.49           C
ATOM   1564  C   LYS A 200      -4.038  23.883   1.589  1.00 94.92           C
ATOM   1565  O   LYS A 200      -3.904  25.099   1.642  1.00 91.63           O
ATOM   1566 CB   LYS A 200      -5.136  22.855   3.594  1.00 93.36           C
ATOM   1567 CG   LYS A 200      -6.437  22.501   4.282  1.00 87.41           C
ATOM   1568 CD   LYS A 200      -6.233  22.181   5.755  1.00 83.07           C
ATOM   1569 CE   LYS A 200      -7.549  21.895   6.446  1.00 75.83           C
ATOM   1570 NZ   LYS A 200      -7.363  21.580   7.884  1.00 70.64           N
ATOM   1571  N   LYS A 201      -3.094  23.094   1.084  1.00 93.21           N
ATOM   1572 CA   LYS A 201      -1.883  23.642   0.504  1.00 91.38           C
ATOM   1573  C   LYS A 201      -2.172  24.345  -0.817  1.00 89.94           C
ATOM   1574  O   LYS A 201      -1.452  25.274  -1.205  1.00 83.89           O
ATOM   1575 CB   LYS A 201      -0.842  22.547   0.276  1.00 87.23           C
ATOM   1576 CG   LYS A 201      -0.203  22.020   1.543  1.00 79.03           C
ATOM   1577 CD   LYS A 201       0.864  20.988   1.219  1.00 75.26           C
ATOM   1578 CE   LYS A 201       1.547  20.476   2.468  1.00 68.50           C
ATOM   1579 NZ   LYS A 201       2.603  19.486   2.158  1.00 62.40           N
ATOM   1580  N   GLY A 202      -3.211  23.916  -1.507  1.00 88.95           N
ATOM   1581 CA   GLY A 202      -3.537  24.459  -2.820  1.00 89.23           C
ATOM   1582  C   GLY A 202      -4.316  25.756  -2.793  1.00 90.16           C
ATOM   1583  O   GLY A 202      -4.396  26.446  -3.816  1.00 83.83           O
ATOM   1584  N   GLU A 203      -4.911  26.107  -1.651  1.00 83.50           N
ATOM   1585 CA   GLU A 203      -5.680  27.338  -1.544  1.00 84.66           C
ATOM   1586  C   GLU A 203      -4.762  28.513  -1.203  1.00 82.56           C
ATOM   1587  O   GLU A 203      -4.292  28.622  -0.070  1.00 76.14           O
ATOM   1588 CB   GLU A 203      -6.790  27.198  -0.494  1.00 79.03           C
ATOM   1589 CG   GLU A 203      -6.344  26.617   0.834  1.00 69.98           C
ATOM   1590 CD   GLU A 203      -7.480  26.495   1.835  1.00 68.09           C
ATOM   1591 OE1  GLU A 203      -7.399  27.132   2.896  1.00 61.91           O
ATOM   1592 OE2  GLU A 203      -8.440  25.759   1.558  1.00 63.26           O
ATOM   1593  N   PRO A 204      -4.494  29.393  -2.166  1.00 80.80           N
ATOM   1594 CA   PRO A 204      -3.613  30.558  -1.938  1.00 83.75           C
ATOM   1595  C   PRO A 204      -4.204  31.557  -0.940  1.00 82.75           C
ATOM   1596  O   PRO A 204      -3.582  31.830   0.082  1.00 75.62           O
ATOM   1597 CB   PRO A 204      -3.485  31.175  -3.333  1.00 76.11           C
ATOM   1598 CG   PRO A 204      -3.875  30.086  -4.283  1.00 72.47           C
ATOM   1599 CD   PRO A 204      -4.933  29.302  -3.546  1.00 79.53           C
ATOM   1600 OXT  PRO A 204      -5.254  32.088  -1.182  1.00 69.16           O
HETATM 1601  K     K B   1      -7.340   5.107  16.104  1.00 90.89           K
HETATM 1602  K     K C   1      -7.861   5.020  19.276  1.00 92.42           K
HETATM 1603  K     K D   1      -8.405   4.869  22.236  1.00 86.74           K
ATOM   1604 OP3    G E   1      -1.542  12.933  22.547  1.00 77.97           O
ATOM   1605  P     G E   1      -0.926  12.526  21.408  1.00 83.44           P
ATOM   1606 OP1    G E   1      -1.045  12.630  20.061  1.00 80.53           O
ATOM   1607 OP2    G E   1      -0.081  13.365  21.088  1.00 79.96           O
ATOM   1608 O5'    G E   1      -0.397  11.038  21.647  1.00 81.19           O
ATOM   1609 C5'    G E   1       0.752  10.752  22.411  1.00 84.45           C
ATOM   1610 C4'    G E   1       0.838   9.297  22.764  1.00 88.34           C
ATOM   1611 O4'    G E   1      -0.343   8.917  23.518  1.00 87.39           O
ATOM   1612 C3'    G E   1       0.855   8.321  21.602  1.00 88.00           C
ATOM   1613 O3'    G E   1       2.144   8.186  21.024  1.00 86.62           O
ATOM   1614 C2'    G E   1       0.376   7.044  22.256  1.00 86.84           C
ATOM   1615 O2'    G E   1       1.415   6.430  22.990  1.00 83.95           O
ATOM   1616 C1'    G E   1      -0.676   7.578  23.223  1.00 88.27           C
ATOM   1617 N9     G E   1      -2.034   7.548  22.669  1.00 88.78           N
ATOM   1618 C8     G E   1      -2.807   8.615  22.292  1.00 88.21           C
ATOM   1619 N7     G E   1      -3.975   8.263  21.838  1.00 88.55           N
ATOM   1620 C5     G E   1      -3.982   6.883  21.925  1.00 89.07           C
ATOM   1621 C6     G E   1      -4.978   5.934  21.577  1.00 88.35           C
ATOM   1622 O6     G E   1      -6.113   6.142  21.111  1.00 86.77           O
ATOM   1623 N1     G E   1      -4.566   4.628  21.828  1.00 88.47           N
ATOM   1624 C2     G E   1      -3.342   4.283  22.336  1.00 88.43           C
ATOM   1625 N2     G E   1      -3.130   2.965  22.518  1.00 85.95           N
ATOM   1626 N3     G E   1      -2.403   5.150  22.669  1.00 88.87           N
ATOM   1627 C4     G E   1      -2.785   6.425  22.439  1.00 89.86           C
ATOM   1628  P     G E   2       2.295   7.829  19.448  1.00 85.14           P
ATOM   1629 OP1    G E   2       3.737   7.961  19.110  1.00 81.22           O
ATOM   1630 OP2    G E   2       1.286   8.581  18.680  1.00 81.03           O
ATOM   1631 O5'    G E   2       1.902   6.283  19.385  1.00 84.51           O
ATOM   1632 C5'    G E   2       2.676   5.320  20.062  1.00 84.51           C
ATOM   1633 C4'    G E   2       2.067   3.952  19.921  1.00 87.05           C
ATOM   1634 O4'    G E   2       0.757   3.941  20.537  1.00 85.02           O
ATOM   1635 C3'    G E   2       1.813   3.487  18.501  1.00 85.78           C
ATOM   1636 O3'    G E   2       2.980   2.953  17.903  1.00 84.26           O
ATOM   1637 C2'    G E   2       0.712   2.456  18.688  1.00 84.55           C
ATOM   1638 O2'    G E   2       1.247   1.220  19.139  1.00 81.42           O
ATOM   1639 C1'    G E   2      -0.094   3.070  19.824  1.00 86.64           C
ATOM   1640 N9     G E   2      -1.261   3.829  19.363  1.00 87.94           N
ATOM   1641 C8     G E   2      -1.382   5.203  19.280  1.00 87.72           C
ATOM   1642 N7     G E   2      -2.547   5.589  18.855  1.00 87.87           N
ATOM   1643 C5     G E   2      -3.252   4.409  18.648  1.00 88.71           C
ATOM   1644 C6     G E   2      -4.588   4.202  18.207  1.00 88.09           C
ATOM   1645 O6     G E   2      -5.435   5.042  17.884  1.00 86.40           O
ATOM   1646 N1     G E   2      -4.897   2.842  18.137  1.00 88.20           N
ATOM   1647 C2     G E   2      -4.037   1.826  18.466  1.00 87.57           C
ATOM   1648 N2     G E   2      -4.514   0.583  18.336  1.00 84.69           N
ATOM   1649 N3     G E   2      -2.803   2.009  18.888  1.00 87.32           N
ATOM   1650 C4     G E   2      -2.478   3.321  18.959  1.00 88.45           C
ATOM   1651  P     G E   3       3.227   3.047  16.298  1.00 86.78           P
ATOM   1652 OP1    G E   3       4.652   2.726  16.045  1.00 83.34           O
ATOM   1653 OP2    G E   3       2.652   4.316  15.793  1.00 84.83           O
ATOM   1654 O5'    G E   3       2.338   1.851  15.733  1.00 86.25           O
ATOM   1655 C5'    G E   3       2.477   0.544  16.253  1.00 86.25           C
ATOM   1656 C4'    G E   3       1.439  -0.383  15.671  1.00 88.90           C
ATOM   1657 O4'    G E   3       0.113   0.117  16.009  1.00 87.08           O
ATOM   1658 C3'    G E   3       1.470  -0.492  14.150  1.00 86.95           C
ATOM   1659 O3'    G E   3       1.062  -1.800  13.758  1.00 84.60           O
ATOM   1660 C2'    G E   3       0.417   0.516  13.721  1.00 84.75           C
ATOM   1661 O2'    G E   3      -0.151   0.277  12.451  1.00 80.59           O
ATOM   1662 C1'    G E   3      -0.625   0.336  14.827  1.00 88.46           C
ATOM   1663 N9     G E   3      -1.485   1.506  15.004  1.00 88.72           N
ATOM   1664 C8     G E   3      -1.101   2.792  15.268  1.00 88.50           C
ATOM   1665 N7     G E   3      -2.110   3.619  15.349  1.00 88.65           N
ATOM   1666 C5     G E   3      -3.222   2.824  15.123  1.00 89.77           C
ATOM   1667 C6     G E   3      -4.598   3.156  15.078  1.00 89.38           C
ATOM   1668 O6     G E   3      -5.138   4.261  15.234  1.00 88.06           O
ATOM   1669 N1     G E   3      -5.393   2.034  14.823  1.00 89.70           N
ATOM   1670 C2     G E   3      -4.913   0.772  14.625  1.00 88.58           C
ATOM   1671 N2     G E   3      -5.827  -0.175  14.393  1.00 85.47           N
ATOM   1672 N3     G E   3      -3.635   0.445  14.658  1.00 88.29           N
ATOM   1673 C4     G E   3      -2.848   1.519  14.909  1.00 89.97           C
ATOM   1674  P     U E   4       2.074  -2.791  13.086  1.00 89.53           P
ATOM   1675 OP1    U E   4       2.116  -2.505  11.627  1.00 85.34           O
ATOM   1676 OP2    U E   4       1.733  -4.145  13.563  1.00 87.15           O
ATOM   1677 O5'    U E   4       3.456  -2.361  13.718  1.00 88.29           O
ATOM   1678 C5'    U E   4       3.854  -2.812  15.005  1.00 88.51           C
ATOM   1679 C4'    U E   4       4.874  -3.909  14.878  1.00 91.74           C
ATOM   1680 O4'    U E   4       6.043  -3.402  14.192  1.00 91.06           O
ATOM   1681 C3'    U E   4       5.421  -4.460  16.177  1.00 92.37           C
ATOM   1682 O3'    U E   4       4.558  -5.444  16.730  1.00 91.41           O
ATOM   1683 C2'    U E   4       6.779  -5.024  15.765  1.00 90.92           C
ATOM   1684 O2'    U E   4       6.640  -6.303  15.168  1.00 87.04           O
ATOM   1685 C1'    U E   4       7.205  -4.018  14.688  1.00 91.39           C
ATOM   1686 N1     U E   4       8.093  -2.959  15.229  1.00 91.00           N
ATOM   1687 C2     U E   4       9.418  -3.269  15.401  1.00 86.66           C
ATOM   1688 O2     U E   4       9.881  -4.368  15.144  1.00 82.84           O
ATOM   1689 N3     U E   4      10.189  -2.250  15.905  1.00 84.03           N
ATOM   1690 C4     U E   4       9.769  -0.974  16.231  1.00 83.59           C
ATOM   1691 O4     U E   4      10.580  -0.178  16.665  1.00 80.73           O
ATOM   1692 C5     U E   4       8.381  -0.736  16.014  1.00 83.72           C
ATOM   1693 C6     U E   4       7.608  -1.706  15.536  1.00 86.50           C
ATOM   1694  P     U E   5       4.054  -5.263  18.210  1.00 87.36           P
ATOM   1695 OP1    U E   5       2.889  -6.171  18.359  1.00 83.20           O
ATOM   1696 OP2    U E   5       3.922  -3.813  18.493  1.00 83.34           O
ATOM   1697 O5'    U E   5       5.251  -5.815  19.126  1.00 85.01           O
ATOM   1698 C5'    U E   5       5.493  -7.205  19.226  1.00 84.90           C
ATOM   1699 C4'    U E   5       6.604  -7.497  20.200  1.00 87.74           C
ATOM   1700 O4'    U E   5       7.748  -6.677  19.892  1.00 86.66           O
ATOM   1701 C3'    U E   5       6.318  -7.193  21.646  1.00 88.27           C
ATOM   1702 O3'    U E   5       5.619  -8.249  22.287  1.00 86.66           O
ATOM   1703 C2'    U E   5       7.711  -7.009  22.240  1.00 85.27           C
ATOM   1704 O2'    U E   5       8.284  -8.254  22.582  1.00 80.50           O
ATOM   1705 C1'    U E   5       8.488  -6.417  21.065  1.00 84.80           C
ATOM   1706 N1     U E   5       8.718  -4.972  21.191  1.00 83.28           N
ATOM   1707 C2     U E   5       9.947  -4.586  21.681  1.00 78.20           C
ATOM   1708 O2     U E   5      10.810  -5.386  22.005  1.00 73.69           O
ATOM   1709 N3     U E   5      10.129  -3.232  21.783  1.00 74.70           N
ATOM   1710 C4     U E   5       9.222  -2.241  21.451  1.00 73.84           C
ATOM   1711 O4     U E   5       9.546  -1.062  21.599  1.00 71.34           O
ATOM   1712 C5     U E   5       7.978  -2.728  20.948  1.00 74.39           C
ATOM   1713 C6     U E   5       7.768  -4.043  20.832  1.00 77.49           C
ATOM   1714  P     A E   6       4.141  -8.156  22.686  1.00 83.73           P
ATOM   1715 OP1    A E   6       3.921  -9.231  23.697  1.00 78.24           O
ATOM   1716 OP2    A E   6       3.358  -8.159  21.438  1.00 79.53           O
ATOM   1717 O5'    A E   6       3.919  -6.766  23.424  1.00 81.15           O
ATOM   1718 C5'    A E   6       2.766  -6.571  24.236  1.00 81.00           C
ATOM   1719 C4'    A E   6       1.994  -5.360  23.811  1.00 83.90           C
ATOM   1720 O4'    A E   6       2.589  -4.181  24.395  1.00 82.14           O
ATOM   1721 C3'    A E   6       1.924  -5.119  22.313  1.00 83.90           C
ATOM   1722 O3'    A E   6       0.671  -4.549  21.976  1.00 81.39           O
ATOM   1723 C2'    A E   6       3.028  -4.089  22.090  1.00 81.16           C
ATOM   1724 O2'    A E   6       2.827  -3.267  20.963  1.00 75.58           O
ATOM   1725 C1'    A E   6       2.958  -3.285  23.387  1.00 80.46           C
ATOM   1726 N9     A E   6       4.229  -2.693  23.789  1.00 78.72           N
ATOM   1727 C8     A E   6       5.336  -3.344  24.248  1.00 75.07           C
ATOM   1728 N7     A E   6       6.328  -2.548  24.552  1.00 73.02           N
ATOM   1729 C5     A E   6       5.833  -1.280  24.278  1.00 73.90           C
ATOM   1730 C6     A E   6       6.395   0.005  24.390  1.00 71.68           C
ATOM   1731 N6     A E   6       7.638   0.225  24.822  1.00 68.87           N
ATOM   1732 N1     A E   6       5.627   1.052  24.047  1.00 70.63           N
ATOM   1733 C2     A E   6       4.389   0.823  23.617  1.00 71.30           C
ATOM   1734 N3     A E   6       3.747  -0.334  23.466  1.00 72.30           N
ATOM   1735 C4     A E   6       4.534  -1.360  23.820  1.00 76.68           C
ATOM   1736  P     G E   7      -0.633  -5.461  21.919  1.00 80.95           P
ATOM   1737 OP1    G E   7      -0.655  -6.385  23.080  1.00 76.39           O
ATOM   1738 OP2    G E   7      -0.758  -5.994  20.550  1.00 75.91           O
ATOM   1739 O5'    G E   7      -1.801  -4.408  22.131  1.00 81.55           O
ATOM   1740 C5'    G E   7      -2.487  -3.845  21.051  1.00 82.74           C
ATOM   1741 C4'    G E   7      -3.942  -4.099  21.214  1.00 85.54           C
ATOM   1742 O4'    G E   7      -4.482  -3.184  22.203  1.00 85.28           O
ATOM   1743 C3'    G E   7      -4.795  -3.860  19.984  1.00 85.69           C
ATOM   1744 O3'    G E   7      -4.788  -5.008  19.138  1.00 84.94           O
ATOM   1745 C2'    G E   7      -6.157  -3.569  20.579  1.00 85.11           C
ATOM   1746 O2'    G E   7      -6.802  -4.769  20.950  1.00 83.40           O
ATOM   1747 C1'    G E   7      -5.788  -2.796  21.845  1.00 85.69           C
ATOM   1748 N9     G E   7      -5.796  -1.340  21.657  1.00 86.88           N
ATOM   1749 C8     G E   7      -4.717  -0.496  21.725  1.00 86.78           C
ATOM   1750 N7     G E   7      -5.038   0.757  21.533  1.00 87.15           N
ATOM   1751 C5     G E   7      -6.406   0.734  21.332  1.00 87.54           C
ATOM   1752 C6     G E   7      -7.306   1.798  21.084  1.00 86.87           C
ATOM   1753 O6     G E   7      -7.071   3.009  20.978  1.00 85.65           O
ATOM   1754 N1     G E   7      -8.613   1.336  20.939  1.00 87.30           N
ATOM   1755 C2     G E   7      -8.991   0.026  21.035  1.00 86.89           C
ATOM   1756 N2     G E   7     -10.290  -0.226  20.870  1.00 85.33           N
ATOM   1757 N3     G E   7      -8.155  -0.971  21.263  1.00 86.85           N
ATOM   1758 C4     G E   7      -6.881  -0.551  21.406  1.00 87.39           C
ATOM   1759  P     G E   8      -4.873  -4.832  17.529  1.00 82.60           P
ATOM   1760 OP1    G E   8      -4.564  -6.152  16.931  1.00 79.41           O
ATOM   1761 OP2    G E   8      -4.099  -3.633  17.129  1.00 79.07           O
ATOM   1762 O5'    G E   8      -6.411  -4.516  17.284  1.00 82.88           O
ATOM   1763 C5'    G E   8      -7.413  -5.407  17.719  1.00 83.92           C
ATOM   1764 C4'    G E   8      -8.782  -4.811  17.544  1.00 85.87           C
ATOM   1765 O4'    G E   8      -8.920  -3.663  18.418  1.00 84.71           O
ATOM   1766 C3'    G E   8      -9.079  -4.273  16.166  1.00 85.06           C
ATOM   1767 O3'    G E   8      -9.495  -5.296  15.282  1.00 83.95           O
ATOM   1768 C2'    G E   8     -10.152  -3.236  16.435  1.00 84.08           C
ATOM   1769 O2'    G E   8     -11.414  -3.853  16.595  1.00 81.74           O
ATOM   1770 C1'    G E   8      -9.717  -2.688  17.793  1.00 85.26           C
ATOM   1771 N9     G E   8      -8.927  -1.447  17.701  1.00 86.35           N
ATOM   1772 C8     G E   8      -7.576  -1.318  17.858  1.00 86.32           C
ATOM   1773 N7     G E   8      -7.170  -0.087  17.757  1.00 86.64           N
ATOM   1774 C5     G E   8      -8.323   0.640  17.516  1.00 87.39           C
ATOM   1775 C6     G E   8      -8.506   2.041  17.329  1.00 86.88           C
ATOM   1776 O6     G E   8      -7.658   2.934  17.335  1.00 85.56           O
ATOM   1777 N1     G E   8      -9.841   2.343  17.114  1.00 86.96           N
ATOM   1778 C2     G E   8     -10.867   1.443  17.083  1.00 86.17           C
ATOM   1779 N2     G E   8     -12.086   1.934  16.858  1.00 83.95           N
ATOM   1780 N3     G E   8     -10.708   0.147  17.261  1.00 85.94           N
ATOM   1781 C4     G E   8      -9.417  -0.182  17.482  1.00 86.90           C
ATOM   1782  P     G E   9      -9.116  -5.268  13.714  1.00 81.61           P
ATOM   1783 OP1    G E   9      -9.370  -6.622  13.168  1.00 79.75           O
ATOM   1784 OP2    G E   9      -7.783  -4.638  13.555  1.00 80.63           O
ATOM   1785 O5'    G E   9     -10.198  -4.276  13.100  1.00 81.11           O
ATOM   1786 C5'    G E   9     -11.582  -4.480  13.335  1.00 82.12           C
ATOM   1787 C4'    G E   9     -12.402  -3.377  12.725  1.00 84.30           C
ATOM   1788 O4'    G E   9     -12.080  -2.122  13.392  1.00 83.16           O
ATOM   1789 C3'    G E   9     -12.144  -3.148  11.238  1.00 82.46           C
ATOM   1790 O3'    G E   9     -13.348  -2.760  10.592  1.00 80.17           O
ATOM   1791 C2'    G E   9     -11.159  -1.989  11.235  1.00 80.72           C
ATOM   1792 O2'    G E   9     -11.176  -1.205  10.064  1.00 76.62           O
ATOM   1793 C1'    G E   9     -11.633  -1.179  12.444  1.00 83.90           C
ATOM   1794 N9     G E   9     -10.570  -0.369  13.043  1.00 84.75           N
ATOM   1795 C8     G E   9      -9.343  -0.801  13.450  1.00 85.15           C
ATOM   1796 N7     G E   9      -8.589   0.159  13.919  1.00 85.75           N
ATOM   1797 C5     G E   9      -9.378   1.289  13.822  1.00 87.10           C
ATOM   1798 C6     G E   9      -9.097   2.637  14.171  1.00 86.95           C
ATOM   1799 O6     G E   9      -8.067   3.110  14.660  1.00 85.81           O
ATOM   1800 N1     G E   9     -10.179   3.463  13.900  1.00 86.97           N
ATOM   1801 C2     G E   9     -11.361   3.055  13.362  1.00 85.45           C
ATOM   1802 N2     G E   9     -12.277   4.013  13.180  1.00 82.49           N
ATOM   1803 N3     G E   9     -11.639   1.805  13.022  1.00 84.77           N
ATOM   1804 C4     G E   9     -10.602   0.981  13.281  1.00 86.35           C
ATOM   1805  P     U E  10     -14.035  -3.718   9.561  1.00 81.05           P
ATOM   1806 OP1    U E  10     -13.159  -3.832   8.385  1.00 77.13           O
ATOM   1807 OP2    U E  10     -15.458  -3.314   9.388  1.00 78.35           O
ATOM   1808 O5'    U E  10     -14.004  -5.111  10.335  1.00 78.75           O
ATOM   1809 C5'    U E  10     -15.126  -5.616  11.025  1.00 78.97           C
ATOM   1810 C4'    U E  10     -14.889  -7.062  11.354  1.00 82.54           C
ATOM   1811 O4'    U E  10     -13.654  -7.176  12.086  1.00 81.77           O
ATOM   1812 C3'    U E  10     -15.924  -7.716  12.251  1.00 83.28           C
ATOM   1813 O3'    U E  10     -17.000  -8.221  11.482  1.00 81.59           O
ATOM   1814 C2'    U E  10     -15.138  -8.840  12.935  1.00 80.24           C
ATOM   1815 O2'    U E  10     -15.176 -10.029  12.164  1.00 75.94           O
ATOM   1816 C1'    U E  10     -13.699  -8.296  12.925  1.00 80.72           C
ATOM   1817 N1     U E  10     -13.171  -7.902  14.249  1.00 79.64           N
ATOM   1818 C2     U E  10     -12.141  -8.664  14.759  1.00 75.44           C
ATOM   1819 O2     U E  10     -11.686  -9.630  14.176  1.00 71.99           O
ATOM   1820 N3     U E  10     -11.667  -8.251  15.977  1.00 72.70           N
ATOM   1821 C4     U E  10     -12.111  -7.178  16.721  1.00 72.07           C
ATOM   1822 O4     U E  10     -11.581  -6.943  17.804  1.00 69.76           O
ATOM   1823 C5     U E  10     -13.180  -6.443  16.119  1.00 72.63           C
ATOM   1824 C6     U E  10     -13.666  -6.816  14.929  1.00 75.32           C
ATOM   1825  P     U E  11     -18.481  -7.912  11.755  1.00 80.49           P
ATOM   1826 OP1    U E  11     -19.207  -8.743  10.764  1.00 76.73           O
ATOM   1827 OP2    U E  11     -18.668  -6.467  11.811  1.00 77.80           O
ATOM   1828 O5'    U E  11     -18.768  -8.507  13.207  1.00 78.25           O
ATOM   1829 C5'    U E  11     -20.097  -8.864  13.551  1.00 77.94           C
ATOM   1830 C4'    U E  11     -20.156  -9.832  14.699  1.00 81.31           C
ATOM   1831 O4'    U E  11     -19.138 -10.850  14.534  1.00 80.64           O
ATOM   1832 C3'    U E  11     -19.879  -9.270  16.064  1.00 82.38           C
ATOM   1833 O3'    U E  11     -21.021  -8.639  16.611  1.00 80.88           O
ATOM   1834 C2'    U E  11     -19.452 -10.500  16.865  1.00 79.02           C
ATOM   1835 O2'    U E  11     -20.585 -11.221  17.326  1.00 75.35           O
ATOM   1836 C1'    U E  11     -18.735 -11.336  15.797  1.00 79.82           C
ATOM   1837 N1     U E  11     -17.263 -11.262  15.885  1.00 78.57           N
ATOM   1838 C2     U E  11     -16.632 -12.130  16.766  1.00 74.42           C
ATOM   1839 O2     U E  11     -17.253 -12.927  17.458  1.00 71.10           O
ATOM   1840 N3     U E  11     -15.271 -12.027  16.813  1.00 71.78           N
ATOM   1841 C4     U E  11     -14.470 -11.169  16.076  1.00 70.76           C
ATOM   1842 O4     U E  11     -13.257 -11.201  16.232  1.00 68.87           O
ATOM   1843 C5     U E  11     -15.199 -10.311  15.190  1.00 71.56           C
ATOM   1844 C6     U E  11     -16.529 -10.381  15.123  1.00 74.34           C
ATOM   1845  P     A E  12     -21.030  -7.188  17.124  1.00 78.22           P
ATOM   1846 OP1    A E  12     -22.309  -6.982  17.855  1.00 73.64           O
ATOM   1847 OP2    A E  12     -20.688  -6.314  15.983  1.00 74.65           O
ATOM   1848 O5'    A E  12     -19.847  -7.128  18.206  1.00 75.84           O
ATOM   1849 C5'    A E  12     -19.864  -6.166  19.250  1.00 76.15           C
ATOM   1850 C4'    A E  12     -18.630  -5.317  19.226  1.00 78.83           C
ATOM   1851 O4'    A E  12     -17.515  -6.053  19.795  1.00 77.54           O
ATOM   1852 C3'    A E  12     -18.189  -4.868  17.843  1.00 79.22           C
ATOM   1853 O3'    A E  12     -17.648  -3.561  17.904  1.00 76.71           O
ATOM   1854 C2'    A E  12     -17.094  -5.877  17.496  1.00 77.16           C
ATOM   1855 O2'    A E  12     -16.128  -5.403  16.591  1.00 72.50           O
ATOM   1856 C1'    A E  12     -16.475  -6.150  18.864  1.00 76.69           C
ATOM   1857 N9     A E  12     -15.900  -7.486  19.002  1.00 75.38           N
ATOM   1858 C8     A E  12     -16.570  -8.677  18.999  1.00 72.62           C
ATOM   1859 N7     A E  12     -15.793  -9.718  19.144  1.00 71.47           N
ATOM   1860 C5     A E  12     -14.518  -9.177  19.249  1.00 71.74           C
ATOM   1861 C6     A E  12     -13.246  -9.751  19.419  1.00 69.24           C
ATOM   1862 N6     A E  12     -13.049 -11.074  19.515  1.00 66.97           N
ATOM   1863 N1     A E  12     -12.186  -8.925  19.495  1.00 68.67           N
ATOM   1864 C2     A E  12     -12.389  -7.604  19.403  1.00 69.51           C
ATOM   1865 N3     A E  12     -13.527  -6.954  19.240  1.00 71.11           N
ATOM   1866 C4     A E  12     -14.577  -7.793  19.169  1.00 74.48           C
ATOM   1867  P     G E  13     -18.699  -2.347  17.844  1.00 81.18           P
ATOM   1868 OP1    G E  13     -19.380  -2.256  19.159  1.00 76.71           O
ATOM   1869 OP2    G E  13     -19.509  -2.495  16.613  1.00 75.33           O
ATOM   1870 O5'    G E  13     -17.791  -1.070  17.639  1.00 81.34           O
ATOM   1871 C5'    G E  13     -16.918  -0.661  18.666  1.00 82.78           C
ATOM   1872 C4'    G E  13     -17.216   0.764  19.029  1.00 86.50           C
ATOM   1873 O4'    G E  13     -16.469   1.118  20.217  1.00 86.04           O
ATOM   1874 C3'    G E  13     -16.797   1.801  17.996  1.00 86.67           C
ATOM   1875 O3'    G E  13     -17.801   1.994  16.989  1.00 85.93           O
ATOM   1876 C2'    G E  13     -16.577   3.035  18.846  1.00 85.75           C
ATOM   1877 O2'    G E  13     -17.806   3.650  19.143  1.00 83.96           O
ATOM   1878 C1'    G E  13     -15.996   2.436  20.123  1.00 86.96           C
ATOM   1879 N9     G E  13     -14.533   2.386  20.135  1.00 87.98           N
ATOM   1880 C8     G E  13     -13.744   1.279  20.060  1.00 87.32           C
ATOM   1881 N7     G E  13     -12.471   1.555  20.124  1.00 87.63           N
ATOM   1882 C5     G E  13     -12.420   2.929  20.247  1.00 88.06           C
ATOM   1883 C6     G E  13     -11.308   3.804  20.356  1.00 87.27           C
ATOM   1884 O6     G E  13     -10.112   3.526  20.364  1.00 86.14           O
ATOM   1885 N1     G E  13     -11.715   5.134  20.467  1.00 87.61           N
ATOM   1886 C2     G E  13     -13.019   5.553  20.468  1.00 87.32           C
ATOM   1887 N2     G E  13     -13.218   6.868  20.580  1.00 85.90           N
ATOM   1888 N3     G E  13     -14.058   4.751  20.356  1.00 87.62           N
ATOM   1889 C4     G E  13     -13.686   3.459  20.262  1.00 88.35           C
ATOM   1890  P     G E  14     -17.384   2.484  15.496  1.00 83.55           P
ATOM   1891 OP1    G E  14     -18.589   2.362  14.640  1.00 80.13           O
ATOM   1892 OP2    G E  14     -16.133   1.796  15.110  1.00 80.17           O
ATOM   1893 O5'    G E  14     -17.053   4.028  15.677  1.00 83.49           O
ATOM   1894 C5'    G E  14     -18.038   4.934  16.124  1.00 84.07           C
ATOM   1895 C4'    G E  14     -17.451   6.282  16.394  1.00 86.55           C
ATOM   1896 O4'    G E  14     -16.455   6.181  17.441  1.00 85.43           O
ATOM   1897 C3'    G E  14     -16.716   6.922  15.236  1.00 85.89           C
ATOM   1898 O3'    G E  14     -17.590   7.584  14.340  1.00 84.68           O
ATOM   1899 C2'    G E  14     -15.755   7.869  15.933  1.00 84.63           C
ATOM   1900 O2'    G E  14     -16.411   9.057  16.311  1.00 82.12           O
ATOM   1901 C1'    G E  14     -15.409   7.087  17.195  1.00 86.18           C
ATOM   1902 N9     G E  14     -14.159   6.328  17.097  1.00 87.28           N
ATOM   1903 C8     G E  14     -14.012   4.971  16.931  1.00 87.13           C
ATOM   1904 N7     G E  14     -12.775   4.587  16.909  1.00 87.34           N
ATOM   1905 C5     G E  14     -12.042   5.754  17.076  1.00 88.21           C
ATOM   1906 C6     G E  14     -10.638   5.952  17.141  1.00 87.85           C
ATOM   1907 O6     G E  14      -9.731   5.115  17.066  1.00 86.59           O
ATOM   1908 N1     G E  14     -10.334   7.301  17.316  1.00 87.60           N
ATOM   1909 C2     G E  14     -11.248   8.310  17.415  1.00 86.90           C
ATOM   1910 N2     G E  14     -10.747   9.545  17.578  1.00 84.61           N
ATOM   1911 N3     G E  14     -12.551   8.136  17.360  1.00 86.78           N
ATOM   1912 C4     G E  14     -12.871   6.833  17.195  1.00 87.75           C
ATOM   1913  P     G E  15     -17.290   7.658  12.759  1.00 83.35           P
ATOM   1914 OP1    G E  15     -18.537   8.068  12.083  1.00 81.22           O
ATOM   1915 OP2    G E  15     -16.600   6.411  12.352  1.00 82.17           O
ATOM   1916 O5'    G E  15     -16.239   8.852  12.638  1.00 82.22           O
ATOM   1917 C5'    G E  15     -16.539  10.134  13.174  1.00 82.71           C
ATOM   1918 C4'    G E  15     -15.366  11.069  13.032  1.00 84.93           C
ATOM   1919 O4'    G E  15     -14.244  10.531  13.784  1.00 83.89           O
ATOM   1920 C3'    G E  15     -14.867  11.257  11.603  1.00 83.56           C
ATOM   1921 O3'    G E  15     -14.376  12.582  11.431  1.00 81.49           O
ATOM   1922 C2'    G E  15     -13.714  10.282  11.513  1.00 81.97           C
ATOM   1923 O2'    G E  15     -12.738  10.608  10.548  1.00 77.45           O
ATOM   1924 C1'    G E  15     -13.139  10.372  12.922  1.00 84.93           C
ATOM   1925 N9     G E  15     -12.398   9.172  13.314  1.00 85.76           N
ATOM   1926 C8     G E  15     -12.838   7.869  13.281  1.00 86.19           C
ATOM   1927 N7     G E  15     -11.930   7.015  13.675  1.00 86.61           N
ATOM   1928 C5     G E  15     -10.832   7.802  13.985  1.00 87.96           C
ATOM   1929 C6     G E  15      -9.557   7.429  14.459  1.00 87.80           C
ATOM   1930 O6     G E  15      -9.119   6.289  14.707  1.00 86.74           O
ATOM   1931 N1     G E  15      -8.731   8.541  14.648  1.00 87.54           N
ATOM   1932 C2     G E  15      -9.102   9.833  14.409  1.00 86.08           C
ATOM   1933 N2     G E  15      -8.172  10.768  14.649  1.00 83.12           N
ATOM   1934 N3     G E  15     -10.296  10.190  13.956  1.00 85.66           N
ATOM   1935 C4     G E  15     -11.107   9.127  13.772  1.00 87.13           C
ATOM   1936  P     U E  16     -15.107  13.579  10.448  1.00 83.72           P
ATOM   1937 OP1    U E  16     -14.985  13.025   9.081  1.00 80.01           O
ATOM   1938 OP2    U E  16     -14.636  14.967  10.726  1.00 80.91           O
ATOM   1939 O5'    U E  16     -16.622  13.473  10.895  1.00 81.44           O
ATOM   1940 C5'    U E  16     -17.136  14.194  12.001  1.00 81.68           C
ATOM   1941 C4'    U E  16     -18.626  14.036  12.039  1.00 84.71           C
ATOM   1942 O4'    U E  16     -18.958  12.661  12.332  1.00 84.16           O
ATOM   1943 C3'    U E  16     -19.342  14.820  13.123  1.00 85.55           C
ATOM   1944 O3'    U E  16     -19.584  16.151  12.702  1.00 83.96           O
ATOM   1945 C2'    U E  16     -20.637  14.026  13.338  1.00 82.62           C
ATOM   1946 O2'    U E  16     -21.643  14.442  12.420  1.00 78.51           O
ATOM   1947 C1'    U E  16     -20.204  12.590  12.975  1.00 83.27           C
ATOM   1948 N1     U E  16     -20.097  11.666  14.128  1.00 82.25           N
ATOM   1949 C2     U E  16     -21.075  10.701  14.237  1.00 78.02           C
ATOM   1950 O2     U E  16     -21.991  10.589  13.445  1.00 74.52           O
ATOM   1951 N3     U E  16     -20.932   9.858  15.314  1.00 75.47           N
ATOM   1952 C4     U E  16     -19.939   9.889  16.269  1.00 74.78           C
ATOM   1953 O4     U E  16     -19.957   9.064  17.177  1.00 72.51           O
ATOM   1954 C5     U E  16     -18.978  10.930  16.076  1.00 74.96           C
ATOM   1955 C6     U E  16     -19.087  11.762  15.045  1.00 77.43           C
ATOM   1956  P     U E  17     -19.195  17.388  13.583  1.00 83.80           P
ATOM   1957 OP1    U E  17     -19.356  18.618  12.758  1.00 80.52           O
ATOM   1958 OP2    U E  17     -17.906  17.099  14.239  1.00 81.06           O
ATOM   1959 O5'    U E  17     -20.331  17.383  14.712  1.00 81.54           O
ATOM   1960 C5'    U E  17     -20.798  18.612  15.234  1.00 81.55           C
ATOM   1961 C4'    U E  17     -22.045  18.430  16.060  1.00 84.60           C
ATOM   1962 O4'    U E  17     -22.993  17.594  15.358  1.00 84.51           O
ATOM   1963 C3'    U E  17     -21.879  17.729  17.392  1.00 85.56           C
ATOM   1964 O3'    U E  17     -21.397  18.603  18.392  1.00 84.46           O
ATOM   1965 C2'    U E  17     -23.284  17.214  17.688  1.00 83.09           C
ATOM   1966 O2'    U E  17     -24.073  18.240  18.269  1.00 79.33           O
ATOM   1967 C1'    U E  17     -23.819  16.920  16.281  1.00 83.71           C
ATOM   1968 N1     U E  17     -23.841  15.482  15.953  1.00 83.00           N
ATOM   1969 C2     U E  17     -24.981  14.778  16.278  1.00 79.24           C
ATOM   1970 O2     U E  17     -25.946  15.298  16.811  1.00 76.13           O
ATOM   1971 N3     U E  17     -24.959  13.443  15.952  1.00 77.27           N
ATOM   1972 C4     U E  17     -23.918  12.756  15.350  1.00 76.32           C
ATOM   1973 O4     U E  17     -24.050  11.556  15.122  1.00 74.30           O
ATOM   1974 C5     U E  17     -22.782  13.561  15.041  1.00 76.31           C
ATOM   1975 C6     U E  17     -22.770  14.864  15.350  1.00 78.53           C
ATOM   1976  P     A E  18     -20.079  18.470  19.131  1.00 83.49           P
ATOM   1977 OP1    A E  18     -20.076  19.502  20.197  1.00 79.60           O
ATOM   1978 OP2    A E  18     -18.987  18.441  18.135  1.00 80.19           O
ATOM   1979 O5'    A E  18     -20.163  17.030  19.839  1.00 80.77           O
ATOM   1980 C5'    A E  18     -19.321  16.740  20.946  1.00 81.28           C
ATOM   1981 C4'    A E  18     -18.559  15.463  20.722  1.00 83.52           C
ATOM   1982 O4'    A E  18     -19.459  14.333  20.886  1.00 83.28           O
ATOM   1983 C3'    A E  18     -17.936  15.318  19.345  1.00 84.20           C
ATOM   1984 O3'    A E  18     -16.698  14.634  19.447  1.00 82.49           O
ATOM   1985 C2'    A E  18     -18.951  14.460  18.591  1.00 82.68           C
ATOM   1986 O2'    A E  18     -18.379  13.675  17.564  1.00 78.64           O
ATOM   1987 C1'    A E  18     -19.516  13.581  19.702  1.00 82.81           C
ATOM   1988 N9     A E  18     -20.916  13.240  19.502  1.00 81.96           N
ATOM   1989 C8     A E  18     -21.986  14.109  19.458  1.00 79.25           C
ATOM   1990 N7     A E  18     -23.145  13.522  19.273  1.00 78.15           N
ATOM   1991 C5     A E  18     -22.811  12.183  19.195  1.00 78.90           C
ATOM   1992 C6     A E  18     -23.604  11.024  19.006  1.00 76.69           C
ATOM   1993 N6     A E  18     -24.927  11.064  18.852  1.00 74.69           N
ATOM   1994 N1     A E  18     -22.970   9.831  18.980  1.00 75.80           N
ATOM   1995 C2     A E  18     -21.642   9.806  19.134  1.00 76.33           C
ATOM   1996 N3     A E  18     -20.803  10.812  19.314  1.00 77.71           N
ATOM   1997 C4     A E  18     -21.456  11.988  19.340  1.00 80.85           C
ATOM   1998  P     G E  19     -15.500  15.554  19.915  1.00 85.82           P
ATOM   1999 OP1    G E  19     -15.962  16.504  20.951  1.00 81.79           O
ATOM   2000 OP2    G E  19     -14.799  16.028  18.705  1.00 80.62           O
ATOM   2001 O5'    G E  19     -14.529  14.522  20.634  1.00 85.11           O
ATOM   2002 C5'    G E  19     -13.505  13.884  19.934  1.00 85.66           C
ATOM   2003 C4'    G E  19     -12.219  14.053  20.680  1.00 88.80           C
ATOM   2004 O4'    G E  19     -12.114  13.015  21.670  1.00 88.11           O
ATOM   2005 C3'    G E  19     -10.962  13.915  19.845  1.00 88.69           C
ATOM   2006 O3'    G E  19     -10.627  15.151  19.220  1.00 87.78           O
ATOM   2007 C2'    G E  19      -9.936  13.464  20.865  1.00 87.56           C
ATOM   2008 O2'    G E  19      -9.466  14.561  21.625  1.00 85.15           O
ATOM   2009 C1'    G E  19     -10.784  12.562  21.767  1.00 88.66           C
ATOM   2010 N9     G E  19     -10.756  11.156  21.372  1.00 89.44           N
ATOM   2011 C8     G E  19     -11.819  10.409  20.941  1.00 89.03           C
ATOM   2012 N7     G E  19     -11.508   9.174  20.675  1.00 88.92           N
ATOM   2013 C5     G E  19     -10.155   9.093  20.948  1.00 89.56           C
ATOM   2014 C6     G E  19      -9.264   7.993  20.851  1.00 88.97           C
ATOM   2015 O6     G E  19      -9.503   6.835  20.481  1.00 87.81           O
ATOM   2016 N1     G E  19      -7.974   8.346  21.232  1.00 89.17           N
ATOM   2017 C2     G E  19      -7.595   9.601  21.646  1.00 88.79           C
ATOM   2018 N2     G E  19      -6.312   9.754  21.965  1.00 86.83           N
ATOM   2019 N3     G E  19      -8.416  10.629  21.737  1.00 89.02           N
ATOM   2020 C4     G E  19      -9.669  10.305  21.378  1.00 89.89           C
ATOM   2021  P     G E  20     -10.052  15.151  17.717  1.00 86.62           P
ATOM   2022 OP1    G E  20     -10.152  16.535  17.208  1.00 83.71           O
ATOM   2023 OP2    G E  20     -10.659  14.031  16.960  1.00 83.78           O
ATOM   2024 O5'    G E  20      -8.512  14.809  17.930  1.00 85.76           O
ATOM   2025 C5'    G E  20      -7.701  15.635  18.745  1.00 85.26           C
ATOM   2026 C4'    G E  20      -6.365  14.992  18.984  1.00 87.69           C
ATOM   2027 O4'    G E  20      -6.540  13.776  19.741  1.00 85.79           O
ATOM   2028 C3'    G E  20      -5.615  14.558  17.747  1.00 86.36           C
ATOM   2029 O3'    G E  20      -4.887  15.627  17.160  1.00 84.91           O
ATOM   2030 C2'    G E  20      -4.717  13.447  18.266  1.00 85.02           C
ATOM   2031 O2'    G E  20      -3.570  13.983  18.901  1.00 81.74           O
ATOM   2032 C1'    G E  20      -5.608  12.809  19.332  1.00 86.96           C
ATOM   2033 N9     G E  20      -6.340  11.631  18.857  1.00 88.14           N
ATOM   2034 C8     G E  20      -7.677  11.559  18.551  1.00 88.26           C
ATOM   2035 N7     G E  20      -8.054  10.374  18.185  1.00 88.34           N
ATOM   2036 C5     G E  20      -6.905   9.610  18.250  1.00 89.35           C
ATOM   2037 C6     G E  20      -6.696   8.228  17.979  1.00 88.98           C
ATOM   2038 O6     G E  20      -7.513   7.390  17.604  1.00 87.66           O
ATOM   2039 N1     G E  20      -5.365   7.860  18.176  1.00 88.75           N
ATOM   2040 C2     G E  20      -4.368   8.715  18.585  1.00 87.83           C
ATOM   2041 N2     G E  20      -3.153   8.187  18.718  1.00 84.73           N
ATOM   2042 N3     G E  20      -4.551   9.996  18.850  1.00 87.52           N
ATOM   2043 C4     G E  20      -5.838  10.370  18.668  1.00 88.68           C
ATOM   2044  P     G E  21      -4.608  15.666  15.563  1.00 87.21           P
ATOM   2045 OP1    G E  21      -4.137  17.037  15.234  1.00 85.57           O
ATOM   2046 OP2    G E  21      -5.779  15.099  14.863  1.00 86.71           O
ATOM   2047 O5'    G E  21      -3.390  14.657  15.371  1.00 85.77           O
ATOM   2048 C5'    G E  21      -2.175  14.864  16.058  1.00 85.15           C
ATOM   2049 C4'    G E  21      -1.199  13.747  15.780  1.00 86.72           C
ATOM   2050 O4'    G E  21      -1.799  12.476  16.163  1.00 84.86           O
ATOM   2051 C3'    G E  21      -0.799  13.612  14.309  1.00 84.25           C
ATOM   2052 O3'    G E  21       0.560  13.183  14.213  1.00 81.66           O
ATOM   2053 C2'    G E  21      -1.711  12.500  13.813  1.00 82.58           C
ATOM   2054 O2'    G E  21      -1.219  11.796  12.696  1.00 78.87           O
ATOM   2055 C1'    G E  21      -1.802  11.605  15.052  1.00 85.92           C
ATOM   2056 N9     G E  21      -3.020  10.792  15.084  1.00 87.13           N
ATOM   2057 C8     G E  21      -4.306  11.246  15.064  1.00 87.99           C
ATOM   2058 N7     G E  21      -5.183  10.280  15.084  1.00 88.60           N
ATOM   2059 C5     G E  21      -4.425   9.121  15.132  1.00 89.69           C
ATOM   2060 C6     G E  21      -4.821   7.761  15.161  1.00 89.53           C
ATOM   2061 O6     G E  21      -5.965   7.283  15.161  1.00 88.34           O
ATOM   2062 N1     G E  21      -3.723   6.894  15.198  1.00 89.44           N
ATOM   2063 C2     G E  21      -2.417   7.309  15.198  1.00 87.87           C
ATOM   2064 N2     G E  21      -1.491   6.345  15.235  1.00 85.35           N
ATOM   2065 N3     G E  21      -2.026   8.581  15.160  1.00 87.56           N
ATOM   2066 C4     G E  21      -3.084   9.429  15.131  1.00 88.65           C
ENDMDL                                                                          
END                                                                             
