# Supplementary material for: Control of Gene Expression by Proteins That Bind Many Alternative Nucleic Acid Structures Through the Same Domain
Source: Int J Mol Sci. 2025 Dec 26;27(1):272. doi: 10.3390/ijms27010272 (PMC12785367; doi:10.3390/ijms27010272)
Supplement: Supplementary file 1 [file ijms-27-00272-s001.zip › Figure-3F-P53-362-388x2-CG8x2-Mgx12-Kx6-Znx4-S1076865862-model-0.pdb]

TITLE fold_p53_362_388x2_cg8x2_mgx12_kx6_znx4_s1076865862_model_0.cif           
MODEL 1                                                                         
ATOM      1  N   SER A   1      -0.131  -0.876  18.486  1.00 53.40           N
ATOM      2 CA   SER A   1       0.590  -2.020  19.062  1.00 58.84           C
ATOM      3  C   SER A   1       2.098  -1.778  18.996  1.00 60.52           C
ATOM      4  O   SER A   1       2.613  -1.469  17.914  1.00 59.93           O
ATOM      5 CB   SER A   1       0.240  -3.308  18.317  1.00 57.42           C
ATOM      6 OG   SER A   1       1.125  -4.367  18.643  1.00 55.84           O
ATOM      7  N   ARG A   2       2.785  -1.904  20.130  1.00 53.12           N
ATOM      8 CA   ARG A   2       4.230  -1.721  20.135  1.00 56.13           C
ATOM      9  C   ARG A   2       4.917  -2.759  19.253  1.00 55.25           C
ATOM     10  O   ARG A   2       5.889  -2.447  18.561  1.00 54.61           O
ATOM     11 CB   ARG A   2       4.789  -1.806  21.561  1.00 55.42           C
ATOM     12 CG   ARG A   2       4.376  -0.647  22.456  1.00 53.74           C
ATOM     13 CD   ARG A   2       5.334  -0.492  23.626  1.00 53.15           C
ATOM     14 NE   ARG A   2       5.429  -1.686  24.453  1.00 49.61           N
ATOM     15 CZ   ARG A   2       4.625  -1.974  25.469  1.00 50.10           C
ATOM     16 NH1  ARG A   2       3.644  -1.140  25.792  1.00 45.64           N
ATOM     17 NH2  ARG A   2       4.790  -3.091  26.155  1.00 44.83           N
ATOM     18  N   ALA A   3       4.396  -3.987  19.274  1.00 55.61           N
ATOM     19 CA   ALA A   3       4.973  -5.045  18.460  1.00 59.45           C
ATOM     20  C   ALA A   3       4.831  -4.729  16.980  1.00 59.83           C
ATOM     21  O   ALA A   3       5.779  -4.885  16.205  1.00 59.20           O
ATOM     22 CB   ALA A   3       4.313  -6.382  18.791  1.00 59.96           C
ATOM     23  N   HIS A   4       3.663  -4.282  16.591  1.00 56.35           N
ATOM     24 CA   HIS A   4       3.436  -3.967  15.198  1.00 58.36           C
ATOM     25  C   HIS A   4       4.223  -2.735  14.776  1.00 59.35           C
ATOM     26  O   HIS A   4       4.763  -2.682  13.663  1.00 58.72           O
ATOM     27 CB   HIS A   4       1.943  -3.778  14.913  1.00 58.02           C
ATOM     28 CG   HIS A   4       1.636  -3.582  13.460  1.00 58.07           C
ATOM     29 ND1  HIS A   4       1.958  -4.516  12.500  1.00 51.79           N
ATOM     30 CD2  HIS A   4       1.019  -2.570  12.814  1.00 53.62           C
ATOM     31 CE1  HIS A   4       1.562  -4.072  11.316  1.00 52.08           C
ATOM     32 NE2  HIS A   4       0.988  -2.902  11.479  1.00 54.17           N
ATOM     33  N   SER A   5       4.309  -1.736  15.663  1.00 55.16           N
ATOM     34 CA   SER A   5       5.090  -0.547  15.385  1.00 55.49           C
ATOM     35  C   SER A   5       6.552  -0.903  15.122  1.00 55.42           C
ATOM     36  O   SER A   5       7.163  -0.423  14.166  1.00 54.34           O
ATOM     37 CB   SER A   5       4.993   0.441  16.546  1.00 54.12           C
ATOM     38 OG   SER A   5       5.853   1.562  16.345  1.00 51.70           O
ATOM     39  N   SER A   6       7.098  -1.761  15.973  1.00 56.66           N
ATOM     40 CA   SER A   6       8.474  -2.197  15.815  1.00 57.69           C
ATOM     41  C   SER A   6       8.656  -2.951  14.496  1.00 57.20           C
ATOM     42  O   SER A   6       9.633  -2.741  13.773  1.00 56.33           O
ATOM     43 CB   SER A   6       8.884  -3.083  16.995  1.00 57.11           C
ATOM     44 OG   SER A   6      10.223  -3.532  16.853  1.00 54.84           O
ATOM     45  N   HIS A   7       7.709  -3.814  14.194  1.00 57.23           N
ATOM     46 CA   HIS A   7       7.731  -4.570  12.948  1.00 58.85           C
ATOM     47  C   HIS A   7       7.698  -3.631  11.737  1.00 58.44           C
ATOM     48  O   HIS A   7       8.496  -3.781  10.802  1.00 57.77           O
ATOM     49 CB   HIS A   7       6.548  -5.537  12.921  1.00 58.12           C
ATOM     50 CG   HIS A   7       6.309  -6.190  11.593  1.00 57.63           C
ATOM     51 ND1  HIS A   7       7.138  -7.172  11.083  1.00 51.73           N
ATOM     52 CD2  HIS A   7       5.315  -6.038  10.694  1.00 54.49           C
ATOM     53 CE1  HIS A   7       6.672  -7.557   9.913  1.00 53.17           C
ATOM     54 NE2  HIS A   7       5.566  -6.900   9.654  1.00 55.18           N
ATOM     55  N   LEU A   8       6.790  -2.656  11.766  1.00 59.23           N
ATOM     56 CA   LEU A   8       6.653  -1.724  10.659  1.00 59.46           C
ATOM     57  C   LEU A   8       7.930  -0.916  10.444  1.00 58.41           C
ATOM     58  O   LEU A   8       8.369  -0.719   9.304  1.00 56.03           O
ATOM     59 CB   LEU A   8       5.479  -0.772  10.899  1.00 58.02           C
ATOM     60 CG   LEU A   8       4.079  -1.376  10.829  1.00 56.37           C
ATOM     61 CD1  LEU A   8       3.046  -0.304  11.165  1.00 51.43           C
ATOM     62 CD2  LEU A   8       3.821  -1.981   9.459  1.00 53.55           C
ATOM     63  N   LYS A   9       8.538  -0.445  11.543  1.00 52.64           N
ATOM     64 CA   LYS A   9       9.761   0.337  11.441  1.00 54.38           C
ATOM     65  C   LYS A   9      10.892  -0.495  10.846  1.00 53.09           C
ATOM     66  O   LYS A   9      11.677   0.007  10.031  1.00 53.12           O
ATOM     67 CB   LYS A   9      10.151   0.887  12.809  1.00 54.43           C
ATOM     68 CG   LYS A   9       9.231   2.002  13.295  1.00 54.69           C
ATOM     69 CD   LYS A   9       9.445   2.319  14.763  1.00 53.02           C
ATOM     70 CE   LYS A   9      10.770   2.981  15.020  1.00 50.68           C
ATOM     71 NZ   LYS A   9      10.908   3.387  16.455  1.00 48.45           N
ATOM     72  N   SER A  10      10.958  -1.768  11.231  1.00 57.31           N
ATOM     73 CA   SER A  10      12.020  -2.627  10.732  1.00 56.48           C
ATOM     74  C   SER A  10      11.827  -2.967   9.253  1.00 55.49           C
ATOM     75  O   SER A  10      12.783  -3.354   8.580  1.00 53.74           O
ATOM     76 CB   SER A  10      12.099  -3.921  11.556  1.00 55.64           C
ATOM     77 OG   SER A  10      11.002  -4.777  11.281  1.00 53.31           O
ATOM     78  N   LYS A  11      10.599  -2.825   8.748  1.00 55.80           N
ATOM     79 CA   LYS A  11      10.304  -3.112   7.351  1.00 55.80           C
ATOM     80  C   LYS A  11      10.441  -1.875   6.462  1.00 54.37           C
ATOM     81  O   LYS A  11      10.454  -2.006   5.227  1.00 53.21           O
ATOM     82 CB   LYS A  11       8.886  -3.681   7.207  1.00 54.81           C
ATOM     83 CG   LYS A  11       8.708  -5.082   7.782  1.00 54.36           C
ATOM     84 CD   LYS A  11       9.690  -6.048   7.173  1.00 51.96           C
ATOM     85 CE   LYS A  11       9.297  -7.485   7.426  1.00 49.58           C
ATOM     86 NZ   LYS A  11       8.203  -7.919   6.532  1.00 46.81           N
ATOM     87  N   LYS A  12      10.539  -0.690   7.066  1.00 54.92           N
ATOM     88 CA   LYS A  12      10.664   0.532   6.283  1.00 55.57           C
ATOM     89  C   LYS A  12      11.881   0.464   5.366  1.00 54.43           C
ATOM     90  O   LYS A  12      12.991   0.157   5.806  1.00 53.49           O
ATOM     91 CB   LYS A  12      10.757   1.749   7.202  1.00 55.41           C
ATOM     92 CG   LYS A  12      10.960   3.066   6.461  1.00 54.32           C
ATOM     93 CD   LYS A  12       9.884   4.071   6.767  1.00 51.86           C
ATOM     94 CE   LYS A  12       9.942   4.566   8.193  1.00 49.38           C
ATOM     95 NZ   LYS A  12       8.994   5.669   8.426  1.00 46.60           N
ATOM     96  N   GLY A  13      11.658   0.772   4.102  1.00 55.93           N
ATOM     97 CA   GLY A  13      12.728   0.747   3.123  1.00 57.12           C
ATOM     98  C   GLY A  13      12.981  -0.610   2.499  1.00 57.98           C
ATOM     99  O   GLY A  13      13.766  -0.718   1.553  1.00 55.86           O
ATOM    100  N   GLN A  14      12.329  -1.640   3.040  1.00 54.79           N
ATOM    101 CA   GLN A  14      12.490  -2.981   2.503  1.00 55.33           C
ATOM    102  C   GLN A  14      11.356  -3.330   1.545  1.00 56.02           C
ATOM    103  O   GLN A  14      10.194  -3.073   1.835  1.00 53.76           O
ATOM    104 CB   GLN A  14      12.532  -4.019   3.630  1.00 54.80           C
ATOM    105 CG   GLN A  14      13.743  -3.906   4.542  1.00 54.29           C
ATOM    106 CD   GLN A  14      13.738  -4.969   5.614  1.00 49.46           C
ATOM    107 OE1  GLN A  14      13.268  -6.089   5.399  1.00 50.64           O
ATOM    108 NE2  GLN A  14      14.260  -4.618   6.789  1.00 47.85           N
ATOM    109  N   SER A  15      11.704  -3.910   0.417  1.00 53.08           N
ATOM    110 CA   SER A  15      10.713  -4.381  -0.528  1.00 53.34           C
ATOM    111  C   SER A  15      10.238  -5.776  -0.129  1.00 54.35           C
ATOM    112  O   SER A  15      10.830  -6.425   0.736  1.00 52.12           O
ATOM    113 CB   SER A  15      11.290  -4.418  -1.936  1.00 51.16           C
ATOM    114 OG   SER A  15      12.369  -5.329  -2.011  1.00 49.27           O
ATOM    115  N   THR A  16       9.169  -6.237  -0.754  1.00 50.51           N
ATOM    116 CA   THR A  16       8.697  -7.589  -0.522  1.00 52.03           C
ATOM    117  C   THR A  16       9.672  -8.595  -1.131  1.00 52.74           C
ATOM    118  O   THR A  16      10.486  -8.245  -1.998  1.00 51.06           O
ATOM    119 CB   THR A  16       7.310  -7.812  -1.140  1.00 50.35           C
ATOM    120 OG1  THR A  16       7.389  -7.642  -2.555  1.00 48.63           O
ATOM    121 CG2  THR A  16       6.303  -6.818  -0.569  1.00 45.56           C
ATOM    122  N   SER A  17       9.562  -9.840  -0.680  1.00 55.28           N
ATOM    123 CA   SER A  17      10.410 -10.881  -1.242  1.00 55.73           C
ATOM    124  C   SER A  17      10.152 -11.032  -2.738  1.00 56.66           C
ATOM    125  O   SER A  17      11.075 -11.296  -3.510  1.00 54.89           O
ATOM    126 CB   SER A  17      10.186 -12.214  -0.520  1.00 53.81           C
ATOM    127 OG   SER A  17       8.842 -12.653  -0.655  1.00 51.68           O
ATOM    128  N   ARG A  18       8.903 -10.855  -3.144  1.00 53.11           N
ATOM    129 CA   ARG A  18       8.568 -10.941  -4.554  1.00 54.54           C
ATOM    130  C   ARG A  18       9.274  -9.845  -5.355  1.00 55.50           C
ATOM    131  O   ARG A  18       9.799 -10.095  -6.440  1.00 54.90           O
ATOM    132 CB   ARG A  18       7.039 -10.853  -4.735  1.00 53.05           C
ATOM    133 CG   ARG A  18       6.563 -10.944  -6.174  1.00 51.26           C
ATOM    134 CD   ARG A  18       5.048 -11.012  -6.243  1.00 50.14           C
ATOM    135 NE   ARG A  18       4.411 -10.009  -5.396  1.00 48.05           N
ATOM    136 CZ   ARG A  18       4.250  -8.737  -5.719  1.00 46.05           C
ATOM    137 NH1  ARG A  18       4.666  -8.287  -6.899  1.00 43.54           N
ATOM    138 NH2  ARG A  18       3.688  -7.902  -4.867  1.00 43.55           N
ATOM    139  N   HIS A  19       9.283  -8.624  -4.809  1.00 54.96           N
ATOM    140 CA   HIS A  19       9.964  -7.525  -5.490  1.00 56.62           C
ATOM    141  C   HIS A  19      11.475  -7.734  -5.499  1.00 56.32           C
ATOM    142  O   HIS A  19      12.141  -7.409  -6.484  1.00 56.61           O
ATOM    143 CB   HIS A  19       9.625  -6.182  -4.843  1.00 56.22           C
ATOM    144 CG   HIS A  19      10.259  -5.017  -5.528  1.00 55.70           C
ATOM    145 ND1  HIS A  19       9.906  -4.624  -6.805  1.00 52.06           N
ATOM    146 CD2  HIS A  19      11.224  -4.156  -5.121  1.00 52.39           C
ATOM    147 CE1  HIS A  19      10.649  -3.575  -7.148  1.00 51.63           C
ATOM    148 NE2  HIS A  19      11.446  -3.276  -6.140  1.00 53.59           N
ATOM    149  N   LYS A  20      12.026  -8.272  -4.390  1.00 57.25           N
ATOM    150 CA   LYS A  20      13.456  -8.556  -4.363  1.00 57.50           C
ATOM    151  C   LYS A  20      13.831  -9.551  -5.457  1.00 55.39           C
ATOM    152  O   LYS A  20      14.894  -9.430  -6.078  1.00 55.23           O
ATOM    153 CB   LYS A  20      13.875  -9.071  -2.984  1.00 57.09           C
ATOM    154 CG   LYS A  20      13.877  -7.993  -1.899  1.00 56.10           C
ATOM    155 CD   LYS A  20      14.439  -8.501  -0.590  1.00 53.57           C
ATOM    156 CE   LYS A  20      13.498  -9.473   0.081  1.00 51.03           C
ATOM    157 NZ   LYS A  20      14.004  -9.892   1.418  1.00 47.90           N
ATOM    158  N   LYS A  21      12.952 -10.533  -5.692  1.00 59.20           N
ATOM    159 CA   LYS A  21      13.197 -11.488  -6.765  1.00 59.84           C
ATOM    160  C   LYS A  21      13.169 -10.795  -8.125  1.00 58.32           C
ATOM    161  O   LYS A  21      13.996 -11.097  -8.995  1.00 59.28           O
ATOM    162 CB   LYS A  21      12.170 -12.620  -6.717  1.00 59.44           C
ATOM    163 CG   LYS A  21      12.357 -13.563  -5.538  1.00 57.78           C
ATOM    164 CD   LYS A  21      11.301 -14.647  -5.518  1.00 56.62           C
ATOM    165 CE   LYS A  21      11.462 -15.540  -4.309  1.00 52.92           C
ATOM    166 NZ   LYS A  21      10.429 -16.603  -4.266  1.00 50.12           N
ATOM    167  N   LEU A  22      12.232  -9.873  -8.319  1.00 60.60           N
ATOM    168 CA   LEU A  22      12.165  -9.122  -9.563  1.00 60.21           C
ATOM    169  C   LEU A  22      13.437  -8.304  -9.768  1.00 59.38           C
ATOM    170  O   LEU A  22      14.007  -8.288 -10.866  1.00 58.12           O
ATOM    171 CB   LEU A  22      10.940  -8.198  -9.573  1.00 58.72           C
ATOM    172 CG   LEU A  22      10.804  -7.260 -10.779  1.00 55.53           C
ATOM    173 CD1  LEU A  22      10.666  -8.060 -12.068  1.00 51.55           C
ATOM    174 CD2  LEU A  22       9.622  -6.322 -10.599  1.00 53.65           C
ATOM    175  N   MET A  23      13.899  -7.629  -8.702  1.00 56.93           N
ATOM    176 CA   MET A  23      15.109  -6.818  -8.787  1.00 57.54           C
ATOM    177  C   MET A  23      16.315  -7.676  -9.149  1.00 54.97           C
ATOM    178  O   MET A  23      17.157  -7.278  -9.961  1.00 55.04           O
ATOM    179 CB   MET A  23      15.359  -6.082  -7.462  1.00 57.90           C
ATOM    180 CG   MET A  23      14.333  -4.996  -7.157  1.00 57.54           C
ATOM    181 SD   MET A  23      14.346  -3.639  -8.355  1.00 52.92           S
ATOM    182 CE   MET A  23      15.926  -2.846  -7.931  1.00 48.73           C
ATOM    183  N   PHE A  24      16.389  -8.859  -8.533  1.00 61.44           N
ATOM    184 CA   PHE A  24      17.503  -9.746  -8.820  1.00 62.48           C
ATOM    185  C   PHE A  24      17.458 -10.236 -10.263  1.00 60.05           C
ATOM    186  O   PHE A  24      18.490 -10.274 -10.951  1.00 60.32           O
ATOM    187 CB   PHE A  24      17.497 -10.942  -7.858  1.00 62.87           C
ATOM    188 CG   PHE A  24      18.650 -11.883  -8.056  1.00 63.37           C
ATOM    189 CD1  PHE A  24      19.897 -11.578  -7.544  1.00 59.04           C
ATOM    190 CD2  PHE A  24      18.487 -13.069  -8.750  1.00 58.96           C
ATOM    191 CE1  PHE A  24      20.971 -12.436  -7.727  1.00 58.17           C
ATOM    192 CE2  PHE A  24      19.559 -13.930  -8.945  1.00 56.87           C
ATOM    193 CZ   PHE A  24      20.797 -13.612  -8.425  1.00 58.90           C
ATOM    194  N   LYS A  25      16.265 -10.597 -10.727  1.00 60.77           N
ATOM    195 CA   LYS A  25      16.122 -11.126 -12.079  1.00 60.97           C
ATOM    196  C   LYS A  25      16.407 -10.074 -13.144  1.00 56.25           C
ATOM    197  O   LYS A  25      16.819 -10.421 -14.258  1.00 56.95           O
ATOM    198 CB   LYS A  25      14.717 -11.709 -12.277  1.00 61.40           C
ATOM    199 CG   LYS A  25      14.451 -12.954 -11.456  1.00 59.48           C
ATOM    200 CD   LYS A  25      13.047 -13.486 -11.669  1.00 56.89           C
ATOM    201 CE   LYS A  25      12.882 -14.138 -13.023  1.00 53.61           C
ATOM    202 NZ   LYS A  25      11.549 -14.785 -13.169  1.00 51.47           N
ATOM    203  N   THR A  26      16.178  -8.795 -12.808  1.00 53.61           N
ATOM    204 CA   THR A  26      16.343  -7.729 -13.787  1.00 55.97           C
ATOM    205  C   THR A  26      17.719  -7.066 -13.729  1.00 53.17           C
ATOM    206  O   THR A  26      17.970  -6.101 -14.457  1.00 51.47           O
ATOM    207 CB   THR A  26      15.255  -6.655 -13.629  1.00 54.57           C
ATOM    208 OG1  THR A  26      15.315  -6.097 -12.319  1.00 51.42           O
ATOM    209 CG2  THR A  26      13.876  -7.245 -13.871  1.00 49.94           C
ATOM    210  N   GLU A  27      18.591  -7.540 -12.862  1.00 57.34           N
ATOM    211 CA   GLU A  27      19.919  -6.952 -12.774  1.00 59.87           C
ATOM    212  C   GLU A  27      20.866  -7.572 -13.812  1.00 52.65           C
ATOM    213  O   GLU A  27      20.504  -8.516 -14.512  1.00 49.24           O
ATOM    214 CB   GLU A  27      20.498  -7.104 -11.355  1.00 56.39           C
ATOM    215 CG   GLU A  27      21.033  -8.484 -11.031  1.00 53.59           C
ATOM    216 CD   GLU A  27      21.646  -8.551  -9.630  1.00 44.33           C
ATOM    217 OE1  GLU A  27      21.912  -7.483  -9.036  1.00 43.75           O
ATOM    218 OE2  GLU A  27      21.867  -9.664  -9.124  1.00 52.40           O
ATOM    219 OXT  GLU A  27      21.976  -7.115 -13.953  1.00 58.66           O
ATOM    220  N   SER B   1      -4.883  -7.607 -15.236  1.00 49.49           N
ATOM    221 CA   SER B   1      -6.291  -7.487 -15.649  1.00 55.21           C
ATOM    222  C   SER B   1      -6.580  -6.069 -16.116  1.00 57.21           C
ATOM    223  O   SER B   1      -6.268  -5.111 -15.398  1.00 56.23           O
ATOM    224 CB   SER B   1      -7.215  -7.841 -14.483  1.00 54.16           C
ATOM    225 OG   SER B   1      -8.548  -7.444 -14.738  1.00 52.70           O
ATOM    226  N   ARG B   2      -7.151  -5.923 -17.305  1.00 49.90           N
ATOM    227 CA   ARG B   2      -7.490  -4.600 -17.805  1.00 53.62           C
ATOM    228  C   ARG B   2      -8.504  -3.915 -16.891  1.00 53.25           C
ATOM    229  O   ARG B   2      -8.415  -2.701 -16.662  1.00 52.00           O
ATOM    230 CB   ARG B   2      -8.038  -4.670 -19.235  1.00 52.81           C
ATOM    231 CG   ARG B   2      -7.012  -5.078 -20.269  1.00 51.09           C
ATOM    232 CD   ARG B   2      -7.439  -4.630 -21.665  1.00 50.62           C
ATOM    233 NE   ARG B   2      -8.728  -5.179 -22.076  1.00 47.86           N
ATOM    234 CZ   ARG B   2      -8.899  -6.354 -22.656  1.00 48.49           C
ATOM    235 NH1  ARG B   2      -7.852  -7.132 -22.901  1.00 44.94           N
ATOM    236 NH2  ARG B   2     -10.117  -6.759 -22.989  1.00 43.80           N
ATOM    237  N   ALA B   3      -9.452  -4.686 -16.371  1.00 49.83           N
ATOM    238 CA   ALA B   3     -10.460  -4.132 -15.486  1.00 53.88           C
ATOM    239  C   ALA B   3      -9.828  -3.608 -14.203  1.00 54.01           C
ATOM    240  O   ALA B   3     -10.147  -2.513 -13.744  1.00 52.81           O
ATOM    241 CB   ALA B   3     -11.522  -5.184 -15.166  1.00 54.48           C
ATOM    242  N   HIS B   4      -8.935  -4.386 -13.630  1.00 52.55           N
ATOM    243 CA   HIS B   4      -8.283  -3.964 -12.397  1.00 54.77           C
ATOM    244  C   HIS B   4      -7.346  -2.792 -12.649  1.00 55.76           C
ATOM    245  O   HIS B   4      -7.265  -1.869 -11.833  1.00 55.07           O
ATOM    246 CB   HIS B   4      -7.540  -5.123 -11.753  1.00 54.41           C
ATOM    247 CG   HIS B   4      -6.968  -4.786 -10.410  1.00 53.82           C
ATOM    248 ND1  HIS B   4      -7.749  -4.366  -9.349  1.00 49.17           N
ATOM    249 CD2  HIS B   4      -5.701  -4.813  -9.953  1.00 50.70           C
ATOM    250 CE1  HIS B   4      -6.976  -4.145  -8.307  1.00 49.27           C
ATOM    251 NE2  HIS B   4      -5.733  -4.413  -8.644  1.00 51.28           N
ATOM    252  N   SER B   5      -6.638  -2.809 -13.778  1.00 52.05           N
ATOM    253 CA   SER B   5      -5.759  -1.707 -14.136  1.00 52.78           C
ATOM    254  C   SER B   5      -6.546  -0.397 -14.232  1.00 52.81           C
ATOM    255  O   SER B   5      -6.128   0.636 -13.706  1.00 51.46           O
ATOM    256 CB   SER B   5      -5.060  -1.991 -15.463  1.00 51.15           C
ATOM    257 OG   SER B   5      -4.291  -0.873 -15.885  1.00 48.76           O
ATOM    258  N   SER B   6      -7.692  -0.453 -14.885  1.00 52.88           N
ATOM    259 CA   SER B   6      -8.543   0.723 -15.027  1.00 54.09           C
ATOM    260  C   SER B   6      -9.024   1.202 -13.660  1.00 53.54           C
ATOM    261  O   SER B   6      -9.025   2.404 -13.369  1.00 52.20           O
ATOM    262 CB   SER B   6      -9.728   0.407 -15.932  1.00 53.13           C
ATOM    263 OG   SER B   6     -10.581   1.537 -16.069  1.00 51.14           O
ATOM    264  N   HIS B   7      -9.424   0.260 -12.823  1.00 53.33           N
ATOM    265 CA   HIS B   7      -9.862   0.579 -11.469  1.00 55.08           C
ATOM    266  C   HIS B   7      -8.750   1.258 -10.674  1.00 54.71           C
ATOM    267  O   HIS B   7      -8.967   2.285 -10.026  1.00 54.03           O
ATOM    268 CB   HIS B   7     -10.331  -0.709 -10.776  1.00 54.73           C
ATOM    269 CG   HIS B   7     -10.576  -0.567  -9.308  1.00 53.67           C
ATOM    270 ND1  HIS B   7     -11.669   0.111  -8.791  1.00 49.11           N
ATOM    271 CD2  HIS B   7      -9.892  -1.051  -8.243  1.00 51.61           C
ATOM    272 CE1  HIS B   7     -11.620   0.054  -7.470  1.00 50.51           C
ATOM    273 NE2  HIS B   7     -10.568  -0.651  -7.120  1.00 52.73           N
ATOM    274  N   LEU B   8      -7.545   0.683 -10.720  1.00 55.90           N
ATOM    275 CA   LEU B   8      -6.418   1.232  -9.984  1.00 56.45           C
ATOM    276  C   LEU B   8      -6.085   2.645 -10.438  1.00 55.41           C
ATOM    277  O   LEU B   8      -5.821   3.531  -9.612  1.00 52.97           O
ATOM    278 CB   LEU B   8      -5.191   0.332 -10.142  1.00 55.13           C
ATOM    279 CG   LEU B   8      -5.247  -1.038  -9.461  1.00 53.58           C
ATOM    280 CD1  LEU B   8      -3.978  -1.818  -9.780  1.00 49.32           C
ATOM    281 CD2  LEU B   8      -5.441  -0.883  -7.962  1.00 50.45           C
ATOM    282  N   LYS B   9      -6.100   2.872 -11.745  1.00 49.70           N
ATOM    283 CA   LYS B   9      -5.791   4.196 -12.274  1.00 51.65           C
ATOM    284  C   LYS B   9      -6.822   5.226 -11.814  1.00 49.95           C
ATOM    285  O   LYS B   9      -6.464   6.356 -11.482  1.00 49.57           O
ATOM    286 CB   LYS B   9      -5.712   4.141 -13.801  1.00 51.82           C
ATOM    287 CG   LYS B   9      -4.487   3.408 -14.326  1.00 51.84           C
ATOM    288 CD   LYS B   9      -4.578   3.104 -15.808  1.00 50.28           C
ATOM    289 CE   LYS B   9      -4.485   4.345 -16.656  1.00 47.90           C
ATOM    290 NZ   LYS B   9      -4.478   4.013 -18.114  1.00 46.08           N
ATOM    291  N   SER B  10      -8.088   4.816 -11.766  1.00 52.60           N
ATOM    292 CA   SER B  10      -9.138   5.734 -11.351  1.00 52.39           C
ATOM    293  C   SER B  10      -9.061   6.049  -9.856  1.00 50.75           C
ATOM    294  O   SER B  10      -9.619   7.058  -9.413  1.00 49.12           O
ATOM    295 CB   SER B  10     -10.516   5.152 -11.690  1.00 52.00           C
ATOM    296 OG   SER B  10     -10.845   4.066 -10.835  1.00 50.44           O
ATOM    297  N   LYS B  11      -8.388   5.205  -9.075  1.00 51.73           N
ATOM    298 CA   LYS B  11      -8.238   5.417  -7.642  1.00 51.84           C
ATOM    299  C   LYS B  11      -6.971   6.199  -7.293  1.00 50.45           C
ATOM    300  O   LYS B  11      -6.815   6.638  -6.152  1.00 48.75           O
ATOM    301 CB   LYS B  11      -8.219   4.073  -6.896  1.00 50.48           C
ATOM    302 CG   LYS B  11      -9.548   3.329  -6.898  1.00 49.96           C
ATOM    303 CD   LYS B  11     -10.660   4.182  -6.348  1.00 47.58           C
ATOM    304 CE   LYS B  11     -11.890   3.378  -5.982  1.00 44.41           C
ATOM    305 NZ   LYS B  11     -11.706   2.670  -4.699  1.00 42.95           N
ATOM    306  N   LYS B  12      -6.072   6.372  -8.256  1.00 51.01           N
ATOM    307 CA   LYS B  12      -4.825   7.092  -7.995  1.00 51.77           C
ATOM    308  C   LYS B  12      -5.116   8.498  -7.452  1.00 50.44           C
ATOM    309  O   LYS B  12      -5.912   9.248  -8.026  1.00 48.75           O
ATOM    310 CB   LYS B  12      -3.982   7.176  -9.263  1.00 51.62           C
ATOM    311 CG   LYS B  12      -2.703   7.980  -9.100  1.00 50.60           C
ATOM    312 CD   LYS B  12      -1.471   7.187  -9.438  1.00 48.25           C
ATOM    313 CE   LYS B  12      -1.373   6.866 -10.920  1.00 45.97           C
ATOM    314 NZ   LYS B  12      -0.089   6.235 -11.258  1.00 43.74           N
ATOM    315  N   GLY B  13      -4.456   8.829  -6.357  1.00 52.52           N
ATOM    316 CA   GLY B  13      -4.627  10.132  -5.742  1.00 54.51           C
ATOM    317  C   GLY B  13      -5.788  10.224  -4.769  1.00 54.76           C
ATOM    318  O   GLY B  13      -5.946  11.241  -4.082  1.00 53.22           O
ATOM    319  N   GLN B  14      -6.604   9.177  -4.718  1.00 51.89           N
ATOM    320 CA   GLN B  14      -7.750   9.156  -3.807  1.00 52.80           C
ATOM    321  C   GLN B  14      -7.411   8.419  -2.518  1.00 54.30           C
ATOM    322  O   GLN B  14      -6.813   7.347  -2.549  1.00 52.13           O
ATOM    323 CB   GLN B  14      -8.958   8.497  -4.475  1.00 51.79           C
ATOM    324 CG   GLN B  14      -9.521   9.263  -5.658  1.00 50.99           C
ATOM    325 CD   GLN B  14     -10.731   8.579  -6.255  1.00 46.28           C
ATOM    326 OE1  GLN B  14     -11.501   7.930  -5.550  1.00 46.47           O
ATOM    327 NE2  GLN B  14     -10.899   8.720  -7.568  1.00 44.14           N
ATOM    328  N   SER B  15      -7.772   9.013  -1.394  1.00 49.89           N
ATOM    329 CA   SER B  15      -7.597   8.361  -0.108  1.00 50.51           C
ATOM    330  C   SER B  15      -8.790   7.450   0.180  1.00 51.36           C
ATOM    331  O   SER B  15      -9.803   7.493  -0.522  1.00 49.57           O
ATOM    332 CB   SER B  15      -7.472   9.398   1.001  1.00 48.71           C
ATOM    333 OG   SER B  15      -8.650  10.187   1.093  1.00 47.01           O
ATOM    334  N   THR B  16      -8.663   6.620   1.215  1.00 48.64           N
ATOM    335 CA   THR B  16      -9.770   5.782   1.630  1.00 50.34           C
ATOM    336  C   THR B  16     -10.857   6.637   2.272  1.00 51.00           C
ATOM    337  O   THR B  16     -10.608   7.778   2.694  1.00 49.11           O
ATOM    338 CB   THR B  16      -9.316   4.726   2.644  1.00 48.28           C
ATOM    339 OG1  THR B  16      -8.821   5.375   3.820  1.00 46.52           O
ATOM    340 CG2  THR B  16      -8.211   3.846   2.056  1.00 43.81           C
ATOM    341  N   SER B  17     -12.060   6.076   2.364  1.00 52.65           N
ATOM    342 CA   SER B  17     -13.150   6.787   3.017  1.00 53.40           C
ATOM    343  C   SER B  17     -12.803   7.080   4.476  1.00 54.47           C
ATOM    344  O   SER B  17     -13.162   8.127   5.010  1.00 53.01           O
ATOM    345 CB   SER B  17     -14.455   5.987   2.922  1.00 51.51           C
ATOM    346 OG   SER B  17     -14.331   4.727   3.552  1.00 49.12           O
ATOM    347  N   ARG B  18     -12.099   6.159   5.115  1.00 50.63           N
ATOM    348 CA   ARG B  18     -11.688   6.355   6.498  1.00 52.30           C
ATOM    349  C   ARG B  18     -10.739   7.556   6.621  1.00 53.21           C
ATOM    350  O   ARG B  18     -10.859   8.372   7.539  1.00 52.79           O
ATOM    351 CB   ARG B  18     -11.028   5.081   7.036  1.00 51.07           C
ATOM    352 CG   ARG B  18     -10.579   5.158   8.487  1.00 49.30           C
ATOM    353 CD   ARG B  18     -10.091   3.798   8.976  1.00 48.38           C
ATOM    354 NE   ARG B  18      -9.190   3.162   8.022  1.00 46.10           N
ATOM    355 CZ   ARG B  18      -7.898   3.440   7.887  1.00 44.96           C
ATOM    356 NH1  ARG B  18      -7.334   4.349   8.671  1.00 42.76           N
ATOM    357 NH2  ARG B  18      -7.184   2.816   6.974  1.00 42.80           N
ATOM    358  N   HIS B  19      -9.796   7.663   5.691  1.00 52.58           N
ATOM    359 CA   HIS B  19      -8.877   8.788   5.709  1.00 54.14           C
ATOM    360  C   HIS B  19      -9.592  10.099   5.393  1.00 54.00           C
ATOM    361  O   HIS B  19      -9.284  11.141   5.978  1.00 54.31           O
ATOM    362 CB   HIS B  19      -7.723   8.575   4.726  1.00 54.03           C
ATOM    363 CG   HIS B  19      -6.725   9.690   4.725  1.00 52.82           C
ATOM    364 ND1  HIS B  19      -5.887   9.949   5.799  1.00 49.94           N
ATOM    365 CD2  HIS B  19      -6.421  10.615   3.789  1.00 50.08           C
ATOM    366 CE1  HIS B  19      -5.127  10.988   5.506  1.00 49.22           C
ATOM    367 NE2  HIS B  19      -5.424  11.406   4.298  1.00 50.91           N
ATOM    368  N   LYS B  20     -10.560  10.057   4.474  1.00 54.76           N
ATOM    369 CA   LYS B  20     -11.337  11.263   4.173  1.00 55.21           C
ATOM    370  C   LYS B  20     -12.073  11.747   5.416  1.00 52.98           C
ATOM    371  O   LYS B  20     -12.172  12.962   5.649  1.00 52.87           O
ATOM    372 CB   LYS B  20     -12.308  11.007   3.021  1.00 54.99           C
ATOM    373 CG   LYS B  20     -11.627  10.875   1.661  1.00 53.57           C
ATOM    374 CD   LYS B  20     -12.623  10.775   0.527  1.00 51.15           C
ATOM    375 CE   LYS B  20     -13.341   9.457   0.524  1.00 48.42           C
ATOM    376 NZ   LYS B  20     -14.264   9.327  -0.643  1.00 46.09           N
ATOM    377  N   LYS B  21     -12.587  10.808   6.223  1.00 58.30           N
ATOM    378 CA   LYS B  21     -13.247  11.185   7.468  1.00 59.04           C
ATOM    379  C   LYS B  21     -12.251  11.825   8.439  1.00 57.52           C
ATOM    380  O   LYS B  21     -12.583  12.815   9.102  1.00 58.74           O
ATOM    381 CB   LYS B  21     -13.916   9.968   8.109  1.00 58.62           C
ATOM    382 CG   LYS B  21     -15.134   9.468   7.346  1.00 56.75           C
ATOM    383 CD   LYS B  21     -15.743   8.248   8.001  1.00 55.86           C
ATOM    384 CE   LYS B  21     -16.925   7.736   7.204  1.00 51.93           C
ATOM    385 NZ   LYS B  21     -17.533   6.540   7.837  1.00 50.19           N
ATOM    386  N   LEU B  22     -11.049  11.284   8.525  1.00 59.94           N
ATOM    387 CA   LEU B  22     -10.016  11.856   9.382  1.00 59.90           C
ATOM    388  C   LEU B  22      -9.676  13.278   8.930  1.00 58.65           C
ATOM    389  O   LEU B  22      -9.569  14.191   9.753  1.00 57.45           O
ATOM    390 CB   LEU B  22      -8.761  10.986   9.375  1.00 58.69           C
ATOM    391 CG   LEU B  22      -7.554  11.531  10.153  1.00 55.26           C
ATOM    392 CD1  LEU B  22      -7.891  11.676  11.624  1.00 51.58           C
ATOM    393 CD2  LEU B  22      -6.348  10.627   9.956  1.00 53.20           C
ATOM    394  N   MET B  23      -9.508  13.472   7.615  1.00 57.42           N
ATOM    395 CA   MET B  23      -9.189  14.786   7.081  1.00 58.13           C
ATOM    396  C   MET B  23     -10.286  15.793   7.395  1.00 55.27           C
ATOM    397  O   MET B  23     -10.017  16.942   7.764  1.00 55.28           O
ATOM    398 CB   MET B  23      -8.958  14.718   5.564  1.00 58.30           C
ATOM    399 CG   MET B  23      -7.713  13.952   5.164  1.00 57.42           C
ATOM    400 SD   MET B  23      -6.175  14.738   5.734  1.00 53.39           S
ATOM    401 CE   MET B  23      -6.126  16.193   4.659  1.00 48.94           C
ATOM    402  N   PHE B  24     -11.536  15.360   7.265  1.00 60.12           N
ATOM    403 CA   PHE B  24     -12.656  16.245   7.560  1.00 61.55           C
ATOM    404  C   PHE B  24     -12.694  16.611   9.044  1.00 58.86           C
ATOM    405  O   PHE B  24     -12.906  17.777   9.397  1.00 58.96           O
ATOM    406 CB   PHE B  24     -13.977  15.599   7.147  1.00 61.80           C
ATOM    407 CG   PHE B  24     -15.175  16.475   7.365  1.00 62.24           C
ATOM    408 CD1  PHE B  24     -15.477  17.494   6.476  1.00 58.02           C
ATOM    409 CD2  PHE B  24     -15.992  16.291   8.463  1.00 57.95           C
ATOM    410 CE1  PHE B  24     -16.571  18.311   6.678  1.00 57.49           C
ATOM    411 CE2  PHE B  24     -17.099  17.105   8.673  1.00 56.32           C
ATOM    412 CZ   PHE B  24     -17.381  18.117   7.777  1.00 58.73           C
ATOM    413  N   LYS B  25     -12.475  15.615   9.913  1.00 60.37           N
ATOM    414 CA   LYS B  25     -12.539  15.850  11.350  1.00 60.78           C
ATOM    415  C   LYS B  25     -11.405  16.741  11.840  1.00 55.58           C
ATOM    416  O   LYS B  25     -11.555  17.430  12.854  1.00 56.61           O
ATOM    417 CB   LYS B  25     -12.523  14.522  12.110  1.00 61.33           C
ATOM    418 CG   LYS B  25     -13.771  13.681  11.887  1.00 59.29           C
ATOM    419 CD   LYS B  25     -13.712  12.368  12.641  1.00 56.96           C
ATOM    420 CE   LYS B  25     -13.887  12.560  14.123  1.00 53.38           C
ATOM    421 NZ   LYS B  25     -13.971  11.248  14.841  1.00 51.93           N
ATOM    422  N   THR B  26     -10.274  16.727  11.142  1.00 52.70           N
ATOM    423 CA   THR B  26      -9.102  17.482  11.583  1.00 55.38           C
ATOM    424  C   THR B  26      -8.989  18.853  10.913  1.00 52.58           C
ATOM    425  O   THR B  26      -8.016  19.577  11.162  1.00 50.72           O
ATOM    426 CB   THR B  26      -7.805  16.694  11.329  1.00 53.76           C
ATOM    427 OG1  THR B  26      -7.674  16.405   9.938  1.00 50.00           O
ATOM    428 CG2  THR B  26      -7.805  15.400  12.128  1.00 48.70           C
ATOM    429  N   GLU B  27      -9.943  19.211  10.082  1.00 57.87           N
ATOM    430 CA   GLU B  27      -9.886  20.509   9.435  1.00 60.35           C
ATOM    431  C   GLU B  27     -10.569  21.585  10.303  1.00 53.15           C
ATOM    432  O   GLU B  27     -11.166  21.266  11.338  1.00 49.91           O
ATOM    433 CB   GLU B  27     -10.524  20.460   8.034  1.00 57.00           C
ATOM    434 CG   GLU B  27     -12.037  20.480   8.018  1.00 53.88           C
ATOM    435 CD   GLU B  27     -12.595  20.493   6.593  1.00 44.43           C
ATOM    436 OE1  GLU B  27     -11.830  20.792   5.658  1.00 44.54           O
ATOM    437 OE2  GLU B  27     -13.806  20.219   6.412  1.00 52.49           O
ATOM    438 OXT  GLU B  27     -10.512  22.741   9.950  1.00 58.31           O
HETATM  439 MG    MG C   1       9.804   0.571   0.111  1.00 36.33          MG
HETATM  440 MG    MG D   1       0.092  11.797   8.127  1.00 32.75          MG
HETATM  441 MG    MG E   1      -2.047   8.608  -2.560  1.00 29.59          MG
HETATM  442 MG    MG F   1       8.145   4.593  16.514  1.00 33.74          MG
HETATM  443 MG    MG G   1       9.406  -1.092 -11.737  1.00 28.87          MG
HETATM  444 MG    MG H   1       1.275  -7.445  12.090  1.00 25.58          MG
HETATM  445 MG    MG I   1      -7.125  -5.248  -0.554  1.00 27.28          MG
HETATM  446 MG    MG J   1      -3.688 -11.684 -10.743  1.00 27.29          MG
HETATM  447 MG    MG K   1      -5.003   8.397  25.682  1.00 21.77          MG
HETATM  448 MG    MG L   1      -2.122   1.334 -13.129  1.00 25.01          MG
HETATM  449 MG    MG M   1     -10.080  -5.814  -8.432  1.00 21.62          MG
HETATM  450 MG    MG N   1      -1.479   3.487 -19.831  1.00 19.02          MG
HETATM  451  K     K O   1       8.084   5.758  15.643  1.00 39.09           K
HETATM  452  K     K P   1       0.147   1.595  10.487  1.00 37.53           K
HETATM  453  K     K Q   1       1.111   1.595  -4.061  1.00 31.29           K
HETATM  454  K     K R   1      -6.175  -2.810  16.071  1.00 27.98           K
HETATM  455  K     K S   1      -1.820 -14.173 -10.644  1.00 27.66           K
HETATM  456  K     K T   1      -2.640  -3.614 -27.660  1.00 21.35           K
HETATM  457 ZN    ZN U   1       3.067  -6.101  10.294  1.00 37.16          ZN
HETATM  458 ZN    ZN V   1      -4.644  12.774   3.272  1.00 28.01          ZN
HETATM  459 ZN    ZN W   1      -9.214  -3.064  -7.359  1.00 27.81          ZN
HETATM  460 ZN    ZN X   1      12.512  -1.867  -6.335  1.00 17.86          ZN
ATOM    461 OP3   DC Y   1       0.979  15.780  24.646  1.00 49.20           O
ATOM    462  P    DC Y   1       0.292  15.895  23.451  1.00 51.66           P
ATOM    463 OP1   DC Y   1      -0.050  17.131  23.347  1.00 48.24           O
ATOM    464 OP2   DC Y   1       0.551  15.775  21.967  1.00 49.39           O
ATOM    465 O5'   DC Y   1      -0.775  14.775  23.761  1.00 51.69           O
ATOM    466 C5'   DC Y   1      -2.151  14.955  23.814  1.00 54.42           C
ATOM    467 C4'   DC Y   1      -2.921  13.690  23.477  1.00 55.35           C
ATOM    468 O4'   DC Y   1      -2.019  12.592  23.198  1.00 55.46           O
ATOM    469 C3'   DC Y   1      -3.827  13.187  24.607  1.00 56.58           C
ATOM    470 O3'   DC Y   1      -4.963  12.543  24.058  1.00 55.96           O
ATOM    471 C2'   DC Y   1      -2.924  12.205  25.333  1.00 54.56           C
ATOM    472 C1'   DC Y   1      -2.158  11.574  24.183  1.00 55.81           C
ATOM    473 N1    DC Y   1      -0.829  11.075  24.571  1.00 54.57           N
ATOM    474 C2    DC Y   1      -0.727   9.899  25.296  1.00 53.41           C
ATOM    475 O2    DC Y   1      -1.759   9.278  25.607  1.00 52.64           O
ATOM    476 N3    DC Y   1       0.490   9.448  25.657  1.00 52.88           N
ATOM    477 C4    DC Y   1       1.590  10.128  25.308  1.00 52.24           C
ATOM    478 N4    DC Y   1       2.777   9.652  25.691  1.00 52.12           N
ATOM    479 C5    DC Y   1       1.516  11.340  24.560  1.00 52.37           C
ATOM    480 C6    DC Y   1       0.292  11.771  24.216  1.00 52.34           C
ATOM    481  P    DG Y   2      -6.269  13.422  23.830  1.00 52.20           P
ATOM    482 OP1   DG Y   2      -6.291  14.671  24.637  1.00 49.59           O
ATOM    483 OP2   DG Y   2      -7.365  12.444  23.936  1.00 50.98           O
ATOM    484 O5'   DG Y   2      -6.127  13.832  22.308  1.00 53.84           O
ATOM    485 C5'   DG Y   2      -6.028  12.826  21.301  1.00 56.15           C
ATOM    486 C4'   DG Y   2      -5.810  13.488  19.961  1.00 56.20           C
ATOM    487 O4'   DG Y   2      -4.582  14.207  19.960  1.00 56.29           O
ATOM    488 C3'   DG Y   2      -5.725  12.493  18.805  1.00 56.32           C
ATOM    489 O3'   DG Y   2      -7.001  12.466  18.173  1.00 55.58           O
ATOM    490 C2'   DG Y   2      -4.640  13.066  17.892  1.00 56.05           C
ATOM    491 C1'   DG Y   2      -3.862  14.032  18.754  1.00 57.25           C
ATOM    492 N9    DG Y   2      -2.506  13.650  19.128  1.00 55.31           N
ATOM    493 C8    DG Y   2      -1.380  14.392  18.951  1.00 54.27           C
ATOM    494 N7    DG Y   2      -0.301  13.835  19.421  1.00 55.02           N
ATOM    495 C5    DG Y   2      -0.749  12.630  19.947  1.00 56.70           C
ATOM    496 C6    DG Y   2      -0.033  11.591  20.602  1.00 55.12           C
ATOM    497 O6    DG Y   2       1.191  11.545  20.853  1.00 54.67           O
ATOM    498 N1    DG Y   2      -0.863  10.547  20.983  1.00 55.62           N
ATOM    499 C2    DG Y   2      -2.216  10.497  20.761  1.00 55.40           C
ATOM    500 N2    DG Y   2      -2.852   9.406  21.195  1.00 56.05           N
ATOM    501 N3    DG Y   2      -2.894  11.462  20.158  1.00 55.98           N
ATOM    502 C4    DG Y   2      -2.109  12.493  19.784  1.00 55.95           C
ATOM    503  P    DC Y   3      -7.564  11.504  17.103  1.00 54.15           P
ATOM    504 OP1   DC Y   3      -7.138  12.025  15.781  1.00 52.24           O
ATOM    505 OP2   DC Y   3      -8.988  11.282  17.387  1.00 52.92           O
ATOM    506 O5'   DC Y   3      -6.814  10.109  17.367  1.00 55.18           O
ATOM    507 C5'   DC Y   3      -7.201   8.961  16.611  1.00 58.38           C
ATOM    508 C4'   DC Y   3      -6.348   7.776  17.000  1.00 55.45           C
ATOM    509 O4'   DC Y   3      -4.980   8.000  16.595  1.00 57.15           O
ATOM    510 C3'   DC Y   3      -6.296   7.454  18.500  1.00 55.40           C
ATOM    511 O3'   DC Y   3      -6.307   6.031  18.688  1.00 55.90           O
ATOM    512 C2'   DC Y   3      -4.932   8.003  18.918  1.00 55.61           C
ATOM    513 C1'   DC Y   3      -4.128   7.691  17.669  1.00 55.39           C
ATOM    514 N1    DC Y   3      -2.897   8.483  17.557  1.00 55.01           N
ATOM    515 C2    DC Y   3      -1.708   7.941  18.041  1.00 55.61           C
ATOM    516 O2    DC Y   3      -1.716   6.812  18.542  1.00 54.91           O
ATOM    517 N3    DC Y   3      -0.574   8.667  17.961  1.00 54.66           N
ATOM    518 C4    DC Y   3      -0.598   9.883  17.415  1.00 55.24           C
ATOM    519 N4    DC Y   3       0.534  10.566  17.353  1.00 55.46           N
ATOM    520 C5    DC Y   3      -1.796  10.464  16.908  1.00 55.45           C
ATOM    521 C6    DC Y   3      -2.913   9.728  17.000  1.00 55.10           C
ATOM    522  P    DG Y   4      -7.685   5.263  19.053  1.00 52.24           P
ATOM    523 OP1   DG Y   4      -8.586   6.105  19.890  1.00 51.97           O
ATOM    524 OP2   DG Y   4      -7.259   3.937  19.543  1.00 52.98           O
ATOM    525 O5'   DG Y   4      -8.368   5.068  17.634  1.00 52.83           O
ATOM    526 C5'   DG Y   4      -7.711   4.320  16.607  1.00 53.62           C
ATOM    527 C4'   DG Y   4      -8.486   4.465  15.323  1.00 53.04           C
ATOM    528 O4'   DG Y   4      -8.508   5.833  14.920  1.00 52.46           O
ATOM    529 C3'   DG Y   4      -7.878   3.686  14.160  1.00 51.90           C
ATOM    530 O3'   DG Y   4      -8.590   2.469  14.040  1.00 51.37           O
ATOM    531 C2'   DG Y   4      -8.088   4.593  12.952  1.00 51.99           C
ATOM    532 C1'   DG Y   4      -8.318   5.972  13.527  1.00 52.27           C
ATOM    533 N9    DG Y   4      -7.255   6.953  13.353  1.00 52.40           N
ATOM    534 C8    DG Y   4      -7.390   8.209  12.821  1.00 51.60           C
ATOM    535 N7    DG Y   4      -6.286   8.896  12.826  1.00 52.33           N
ATOM    536 C5    DG Y   4      -5.353   8.043  13.393  1.00 53.56           C
ATOM    537 C6    DG Y   4      -3.970   8.242  13.666  1.00 52.88           C
ATOM    538 O6    DG Y   4      -3.290   9.250  13.443  1.00 52.91           O
ATOM    539 N1    DG Y   4      -3.382   7.110  14.251  1.00 53.81           N
ATOM    540 C2    DG Y   4      -4.048   5.950  14.535  1.00 53.06           C
ATOM    541 N2    DG Y   4      -3.328   4.976  15.101  1.00 53.34           N
ATOM    542 N3    DG Y   4      -5.338   5.758  14.296  1.00 53.02           N
ATOM    543 C4    DG Y   4      -5.927   6.833  13.730  1.00 52.64           C
ATOM    544  P    DC Y   5      -8.254   1.156  13.341  1.00 52.01           P
ATOM    545 OP1   DC Y   5      -8.985   1.228  12.056  1.00 49.87           O
ATOM    546 OP2   DC Y   5      -8.484   0.043  14.269  1.00 50.96           O
ATOM    547 O5'   DC Y   5      -6.663   1.184  13.022  1.00 53.32           O
ATOM    548 C5'   DC Y   5      -6.087   0.079  12.314  1.00 57.28           C
ATOM    549 C4'   DC Y   5      -4.577   0.197  12.285  1.00 54.16           C
ATOM    550 O4'   DC Y   5      -4.194   1.328  11.477  1.00 56.03           O
ATOM    551 C3'   DC Y   5      -3.900   0.402  13.651  1.00 53.61           C
ATOM    552 O3'   DC Y   5      -2.668  -0.322  13.675  1.00 54.59           O
ATOM    553 C2'   DC Y   5      -3.604   1.898  13.652  1.00 54.34           C
ATOM    554 C1'   DC Y   5      -3.261   2.101  12.185  1.00 54.96           C
ATOM    555 N1    DC Y   5      -3.369   3.498  11.739  1.00 53.86           N
ATOM    556 C2    DC Y   5      -2.228   4.284  11.727  1.00 55.03           C
ATOM    557 O2    DC Y   5      -1.152   3.793  12.094  1.00 54.51           O
ATOM    558 N3    DC Y   5      -2.320   5.573  11.331  1.00 54.29           N
ATOM    559 C4    DC Y   5      -3.497   6.064  10.945  1.00 54.95           C
ATOM    560 N4    DC Y   5      -3.547   7.338  10.556  1.00 55.30           N
ATOM    561 C5    DC Y   5      -4.684   5.272  10.952  1.00 54.94           C
ATOM    562 C6    DC Y   5      -4.574   4.010  11.345  1.00 54.72           C
ATOM    563  P    DG Y   6      -2.570  -1.793  14.358  1.00 52.06           P
ATOM    564 OP1   DG Y   6      -3.485  -1.896  15.525  1.00 51.10           O
ATOM    565 OP2   DG Y   6      -1.127  -2.051  14.534  1.00 52.46           O
ATOM    566 O5'   DG Y   6      -3.103  -2.757  13.211  1.00 52.82           O
ATOM    567 C5'   DG Y   6      -2.404  -2.876  11.968  1.00 53.88           C
ATOM    568 C4'   DG Y   6      -3.211  -3.732  11.017  1.00 53.84           C
ATOM    569 O4'   DG Y   6      -4.491  -3.142  10.810  1.00 53.67           O
ATOM    570 C3'   DG Y   6      -2.567  -3.877   9.636  1.00 52.24           C
ATOM    571 O3'   DG Y   6      -1.895  -5.123   9.593  1.00 51.89           O
ATOM    572 C2'   DG Y   6      -3.756  -3.857   8.673  1.00 52.52           C
ATOM    573 C1'   DG Y   6      -4.879  -3.228   9.455  1.00 53.46           C
ATOM    574 N9    DG Y   6      -5.273  -1.877   9.065  1.00 53.31           N
ATOM    575 C8    DG Y   6      -6.541  -1.471   8.738  1.00 53.17           C
ATOM    576 N7    DG Y   6      -6.626  -0.202   8.462  1.00 54.44           N
ATOM    577 C5    DG Y   6      -5.319   0.264   8.597  1.00 55.72           C
ATOM    578 C6    DG Y   6      -4.792   1.569   8.420  1.00 55.20           C
ATOM    579 O6    DG Y   6      -5.403   2.599   8.100  1.00 55.39           O
ATOM    580 N1    DG Y   6      -3.417   1.602   8.659  1.00 56.22           N
ATOM    581 C2    DG Y   6      -2.659   0.526   9.015  1.00 55.24           C
ATOM    582 N2    DG Y   6      -1.352   0.751   9.205  1.00 55.28           N
ATOM    583 N3    DG Y   6      -3.143  -0.694   9.190  1.00 55.06           N
ATOM    584 C4    DG Y   6      -4.475  -0.755   8.969  1.00 54.61           C
ATOM    585  P    DC Y   7      -0.452  -5.425   9.021  1.00 55.39           P
ATOM    586 OP1   DC Y   7      -0.585  -6.756   8.371  1.00 52.89           O
ATOM    587 OP2   DC Y   7       0.575  -5.215  10.043  1.00 53.44           O
ATOM    588 O5'   DC Y   7      -0.237  -4.322   7.877  1.00 57.08           O
ATOM    589 C5'   DC Y   7       0.825  -4.518   6.934  1.00 60.56           C
ATOM    590 C4'   DC Y   7       1.330  -3.188   6.411  1.00 57.08           C
ATOM    591 O4'   DC Y   7       0.281  -2.535   5.663  1.00 59.19           O
ATOM    592 C3'   DC Y   7       1.781  -2.180   7.479  1.00 56.54           C
ATOM    593 O3'   DC Y   7       2.930  -1.471   7.008  1.00 57.71           O
ATOM    594 C2'   DC Y   7       0.588  -1.222   7.547  1.00 57.40           C
ATOM    595 C1'   DC Y   7       0.198  -1.201   6.077  1.00 58.83           C
ATOM    596 N1    DC Y   7      -1.169  -0.706   5.825  1.00 57.00           N
ATOM    597 C2    DC Y   7      -1.341   0.635   5.517  1.00 58.00           C
ATOM    598 O2    DC Y   7      -0.353   1.374   5.457  1.00 57.92           O
ATOM    599 N3    DC Y   7      -2.584   1.113   5.300  1.00 57.88           N
ATOM    600 C4    DC Y   7      -3.633   0.288   5.367  1.00 58.60           C
ATOM    601 N4    DC Y   7      -4.843   0.793   5.145  1.00 58.87           N
ATOM    602 C5    DC Y   7      -3.476  -1.094   5.683  1.00 58.52           C
ATOM    603 C6    DC Y   7      -2.241  -1.548   5.897  1.00 58.14           C
ATOM    604  P    DG Y   8       4.442  -1.764   7.551  1.00 54.32           P
ATOM    605 OP1   DG Y   8       4.413  -2.277   8.953  1.00 53.57           O
ATOM    606 OP2   DG Y   8       5.251  -0.565   7.219  1.00 54.69           O
ATOM    607 O5'   DG Y   8       4.922  -2.956   6.601  1.00 54.94           O
ATOM    608 C5'   DG Y   8       5.076  -2.733   5.204  1.00 55.82           C
ATOM    609 C4'   DG Y   8       5.314  -4.057   4.512  1.00 55.62           C
ATOM    610 O4'   DG Y   8       4.226  -4.934   4.795  1.00 55.45           O
ATOM    611 C3'   DG Y   8       5.398  -3.940   2.988  1.00 53.94           C
ATOM    612 O3'   DG Y   8       6.787  -3.924   2.620  1.00 53.71           O
ATOM    613 C2'   DG Y   8       4.705  -5.195   2.490  1.00 54.44           C
ATOM    614 C1'   DG Y   8       3.863  -5.675   3.646  1.00 55.34           C
ATOM    615 N9    DG Y   8       2.413  -5.521   3.525  1.00 55.16           N
ATOM    616 C8    DG Y   8       1.470  -6.508   3.690  1.00 55.00           C
ATOM    617 N7    DG Y   8       0.252  -6.088   3.564  1.00 56.39           N
ATOM    618 C5    DG Y   8       0.376  -4.732   3.294  1.00 57.62           C
ATOM    619 C6    DG Y   8      -0.605  -3.751   3.058  1.00 57.22           C
ATOM    620 O6    DG Y   8      -1.836  -3.898   3.053  1.00 57.54           O
ATOM    621 N1    DG Y   8      -0.051  -2.497   2.817  1.00 58.36           N
ATOM    622 C2    DG Y   8       1.280  -2.235   2.798  1.00 57.23           C
ATOM    623 N2    DG Y   8       1.641  -0.963   2.551  1.00 57.11           N
ATOM    624 N3    DG Y   8       2.224  -3.144   3.021  1.00 56.92           N
ATOM    625 C4    DG Y   8       1.705  -4.364   3.263  1.00 56.49           C
ATOM    626  P    DC Y   9       7.448  -2.816   1.706  1.00 58.26           P
ATOM    627 OP1   DC Y   9       8.729  -3.379   1.223  1.00 55.63           O
ATOM    628 OP2   DC Y   9       7.436  -1.517   2.403  1.00 55.82           O
ATOM    629 O5'   DC Y   9       6.426  -2.717   0.465  1.00 60.10           O
ATOM    630 C5'   DC Y   9       6.870  -2.180  -0.786  1.00 63.35           C
ATOM    631 C4'   DC Y   9       5.828  -1.240  -1.369  1.00 59.79           C
ATOM    632 O4'   DC Y   9       4.604  -1.963  -1.646  1.00 61.61           O
ATOM    633 C3'   DC Y   9       5.427  -0.063  -0.465  1.00 59.32           C
ATOM    634 O3'   DC Y   9       5.232   1.104  -1.258  1.00 60.25           O
ATOM    635 C2'   DC Y   9       4.075  -0.529   0.104  1.00 60.39           C
ATOM    636 C1'   DC Y   9       3.523  -1.243  -1.123  1.00 61.70           C
ATOM    637 N1    DC Y   9       2.428  -2.179  -0.816  1.00 59.78           N
ATOM    638 C2    DC Y   9       1.114  -1.740  -0.931  1.00 60.55           C
ATOM    639 O2    DC Y   9       0.889  -0.582  -1.291  1.00 60.58           O
ATOM    640 N3    DC Y   9       0.097  -2.591  -0.636  1.00 60.63           N
ATOM    641 C4    DC Y   9       0.374  -3.835  -0.250  1.00 61.28           C
ATOM    642 N4    DC Y   9      -0.647  -4.644   0.033  1.00 61.63           N
ATOM    643 C5    DC Y   9       1.715  -4.306  -0.119  1.00 61.38           C
ATOM    644 C6    DC Y   9       2.700  -3.457  -0.418  1.00 60.86           C
ATOM    645  P    DG Y  10       6.336   2.279  -1.377  1.00 50.92           P
ATOM    646 OP1   DG Y  10       7.115   2.410  -0.109  1.00 50.17           O
ATOM    647 OP2   DG Y  10       5.614   3.454  -1.916  1.00 51.31           O
ATOM    648 O5'   DG Y  10       7.322   1.745  -2.500  1.00 51.45           O
ATOM    649 C5'   DG Y  10       6.869   1.600  -3.839  1.00 52.23           C
ATOM    650 C4'   DG Y  10       7.922   0.876  -4.653  1.00 51.70           C
ATOM    651 O4'   DG Y  10       8.212  -0.382  -4.062  1.00 51.75           O
ATOM    652 C3'   DG Y  10       7.480   0.584  -6.090  1.00 50.22           C
ATOM    653 O3'   DG Y  10       8.059   1.580  -6.941  1.00 49.96           O
ATOM    654 C2'   DG Y  10       8.071  -0.795  -6.388  1.00 50.64           C
ATOM    655 C1'   DG Y  10       8.363  -1.394  -5.039  1.00 51.26           C
ATOM    656 N9    DG Y  10       7.516  -2.498  -4.616  1.00 51.40           N
ATOM    657 C8    DG Y  10       7.942  -3.722  -4.170  1.00 51.34           C
ATOM    658 N7    DG Y  10       6.981  -4.515  -3.811  1.00 52.51           N
ATOM    659 C5    DG Y  10       5.830  -3.771  -4.039  1.00 53.65           C
ATOM    660 C6    DG Y  10       4.467  -4.105  -3.829  1.00 53.24           C
ATOM    661 O6    DG Y  10       4.007  -5.161  -3.383  1.00 53.64           O
ATOM    662 N1    DG Y  10       3.611  -3.060  -4.185  1.00 54.35           N
ATOM    663 C2    DG Y  10       4.030  -1.861  -4.676  1.00 53.39           C
ATOM    664 N2    DG Y  10       3.073  -0.982  -4.965  1.00 53.41           N
ATOM    665 N3    DG Y  10       5.291  -1.535  -4.865  1.00 53.35           N
ATOM    666 C4    DG Y  10       6.135  -2.523  -4.532  1.00 52.82           C
ATOM    667  P    DC Y  11       7.360   2.434  -8.029  1.00 51.64           P
ATOM    668 OP1   DC Y  11       8.388   2.658  -9.074  1.00 49.18           O
ATOM    669 OP2   DC Y  11       6.699   3.584  -7.410  1.00 50.39           O
ATOM    670 O5'   DC Y  11       6.223   1.479  -8.636  1.00 52.98           O
ATOM    671 C5'   DC Y  11       5.654   1.807  -9.919  1.00 56.04           C
ATOM    672 C4'   DC Y  11       4.215   1.322 -10.003  1.00 53.39           C
ATOM    673 O4'   DC Y  11       4.173  -0.116  -9.923  1.00 55.27           O
ATOM    674 C3'   DC Y  11       3.277   1.833  -8.900  1.00 52.54           C
ATOM    675 O3'   DC Y  11       1.984   2.104  -9.449  1.00 53.23           O
ATOM    676 C2'   DC Y  11       3.183   0.627  -7.962  1.00 53.47           C
ATOM    677 C1'   DC Y  11       3.207  -0.499  -8.982  1.00 54.00           C
ATOM    678 N1    DC Y  11       3.573  -1.806  -8.413  1.00 53.17           N
ATOM    679 C2    DC Y  11       2.560  -2.677  -8.028  1.00 54.36           C
ATOM    680 O2    DC Y  11       1.383  -2.329  -8.164  1.00 54.07           O
ATOM    681 N3    DC Y  11       2.885  -3.868  -7.500  1.00 53.97           N
ATOM    682 C4    DC Y  11       4.167  -4.206  -7.362  1.00 54.59           C
ATOM    683 N4    DC Y  11       4.443  -5.391  -6.832  1.00 54.81           N
ATOM    684 C5    DC Y  11       5.217  -3.328  -7.752  1.00 54.52           C
ATOM    685 C6    DC Y  11       4.887  -2.159  -8.278  1.00 54.27           C
ATOM    686  P    DG Y  12       1.513   3.615  -9.881  1.00 51.50           P
ATOM    687 OP1   DG Y  12       2.124   4.649  -8.985  1.00 50.64           O
ATOM    688 OP2   DG Y  12       0.041   3.567 -10.030  1.00 51.78           O
ATOM    689 O5'   DG Y  12       2.150   3.781 -11.333  1.00 51.88           O
ATOM    690 C5'   DG Y  12       1.715   2.940 -12.410  1.00 52.13           C
ATOM    691 C4'   DG Y  12       2.616   3.178 -13.605  1.00 51.41           C
ATOM    692 O4'   DG Y  12       3.948   2.861 -13.264  1.00 51.12           O
ATOM    693 C3'   DG Y  12       2.259   2.314 -14.826  1.00 49.81           C
ATOM    694 O3'   DG Y  12       1.517   3.117 -15.734  1.00 49.38           O
ATOM    695 C2'   DG Y  12       3.618   1.933 -15.412  1.00 50.18           C
ATOM    696 C1'   DG Y  12       4.611   2.183 -14.315  1.00 50.92           C
ATOM    697 N9    DG Y  12       5.224   1.007 -13.708  1.00 51.23           N
ATOM    698 C8    DG Y  12       6.563   0.808 -13.531  1.00 50.77           C
ATOM    699 N7    DG Y  12       6.847  -0.313 -12.928  1.00 52.29           N
ATOM    700 C5    DG Y  12       5.612  -0.889 -12.691  1.00 53.65           C
ATOM    701 C6    DG Y  12       5.285  -2.113 -12.062  1.00 53.13           C
ATOM    702 O6    DG Y  12       6.062  -2.948 -11.566  1.00 53.46           O
ATOM    703 N1    DG Y  12       3.914  -2.329 -12.020  1.00 54.33           N
ATOM    704 C2    DG Y  12       2.979  -1.475 -12.529  1.00 53.30           C
ATOM    705 N2    DG Y  12       1.698  -1.851 -12.397  1.00 53.27           N
ATOM    706 N3    DG Y  12       3.268  -0.325 -13.121  1.00 53.22           N
ATOM    707 C4    DG Y  12       4.593  -0.093 -13.168  1.00 52.68           C
ATOM    708  P    DC Y  13       0.302   2.703 -16.609  1.00 51.00           P
ATOM    709 OP1   DC Y  13       0.480   3.418 -17.900  1.00 48.69           O
ATOM    710 OP2   DC Y  13      -0.931   2.869 -15.840  1.00 49.82           O
ATOM    711 O5'   DC Y  13       0.495   1.127 -16.870  1.00 51.92           O
ATOM    712 C5'   DC Y  13      -0.262   0.506 -17.920  1.00 54.40           C
ATOM    713 C4'   DC Y  13      -0.575  -0.930 -17.572  1.00 52.26           C
ATOM    714 O4'   DC Y  13       0.639  -1.709 -17.542  1.00 53.66           O
ATOM    715 C3'   DC Y  13      -1.260  -1.162 -16.222  1.00 51.44           C
ATOM    716 O3'   DC Y  13      -2.253  -2.178 -16.347  1.00 51.80           O
ATOM    717 C2'   DC Y  13      -0.115  -1.669 -15.347  1.00 52.08           C
ATOM    718 C1'   DC Y  13       0.666  -2.478 -16.371  1.00 52.22           C
ATOM    719 N1    DC Y  13       2.074  -2.717 -15.998  1.00 51.85           N
ATOM    720 C2    DC Y  13       2.393  -3.885 -15.317  1.00 52.63           C
ATOM    721 O2    DC Y  13       1.500  -4.695 -15.036  1.00 52.33           O
ATOM    722 N3    DC Y  13       3.674  -4.110 -14.968  1.00 52.27           N
ATOM    723 C4    DC Y  13       4.618  -3.221 -15.286  1.00 52.61           C
ATOM    724 N4    DC Y  13       5.868  -3.477 -14.929  1.00 52.75           N
ATOM    725 C5    DC Y  13       4.310  -2.020 -15.981  1.00 52.65           C
ATOM    726 C6    DC Y  13       3.036  -1.816 -16.318  1.00 52.53           C
ATOM    727  P    DG Y  14      -3.827  -1.795 -16.590  1.00 51.90           P
ATOM    728 OP1   DG Y  14      -4.193  -0.527 -15.904  1.00 50.92           O
ATOM    729 OP2   DG Y  14      -4.594  -3.023 -16.313  1.00 52.08           O
ATOM    730 O5'   DG Y  14      -3.890  -1.542 -18.162  1.00 52.65           O
ATOM    731 C5'   DG Y  14      -3.640  -2.607 -19.080  1.00 52.94           C
ATOM    732 C4'   DG Y  14      -3.623  -2.046 -20.481  1.00 52.20           C
ATOM    733 O4'   DG Y  14      -2.611  -1.053 -20.568  1.00 51.91           O
ATOM    734 C3'   DG Y  14      -3.303  -3.086 -21.554  1.00 51.30           C
ATOM    735 O3'   DG Y  14      -4.522  -3.474 -22.170  1.00 50.49           O
ATOM    736 C2'   DG Y  14      -2.403  -2.349 -22.535  1.00 51.21           C
ATOM    737 C1'   DG Y  14      -1.913  -1.137 -21.797  1.00 51.84           C
ATOM    738 N9    DG Y  14      -0.503  -1.101 -21.452  1.00 51.83           N
ATOM    739 C8    DG Y  14       0.344  -0.054 -21.698  1.00 50.83           C
ATOM    740 N7    DG Y  14       1.556  -0.248 -21.259  1.00 52.03           N
ATOM    741 C5    DG Y  14       1.506  -1.508 -20.682  1.00 53.76           C
ATOM    742 C6    DG Y  14       2.509  -2.263 -20.040  1.00 52.87           C
ATOM    743 O6    DG Y  14       3.693  -1.938 -19.842  1.00 52.72           O
ATOM    744 N1    DG Y  14       2.040  -3.501 -19.600  1.00 53.83           N
ATOM    745 C2    DG Y  14       0.767  -3.952 -19.764  1.00 52.87           C
ATOM    746 N2    DG Y  14       0.488  -5.149 -19.279  1.00 52.86           N
ATOM    747 N3    DG Y  14      -0.195  -3.248 -20.360  1.00 52.97           N
ATOM    748 C4    DG Y  14       0.235  -2.051 -20.794  1.00 52.62           C
ATOM    749  P    DC Y  15      -4.880  -4.858 -22.797  1.00 54.18           P
ATOM    750 OP1   DC Y  15      -5.647  -4.607 -24.050  1.00 51.98           O
ATOM    751 OP2   DC Y  15      -5.459  -5.698 -21.743  1.00 52.74           O
ATOM    752 O5'   DC Y  15      -3.460  -5.485 -23.178  1.00 54.78           O
ATOM    753 C5'   DC Y  15      -3.410  -6.661 -23.996  1.00 56.48           C
ATOM    754 C4'   DC Y  15      -2.265  -7.567 -23.582  1.00 54.39           C
ATOM    755 O4'   DC Y  15      -0.997  -6.977 -23.937  1.00 55.12           O
ATOM    756 C3'   DC Y  15      -2.177  -7.881 -22.081  1.00 53.81           C
ATOM    757 O3'   DC Y  15      -1.825  -9.254 -21.903  1.00 53.86           O
ATOM    758 C2'   DC Y  15      -1.020  -6.996 -21.625  1.00 53.55           C
ATOM    759 C1'   DC Y  15      -0.123  -7.072 -22.845  1.00 54.04           C
ATOM    760 N1    DC Y  15       0.878  -5.990 -22.943  1.00 53.78           N
ATOM    761 C2    DC Y  15       2.149  -6.198 -22.429  1.00 54.00           C
ATOM    762 O2    DC Y  15       2.412  -7.273 -21.891  1.00 53.54           O
ATOM    763 N3    DC Y  15       3.062  -5.204 -22.511  1.00 53.63           N
ATOM    764 C4    DC Y  15       2.741  -4.052 -23.091  1.00 53.69           C
ATOM    765 N4    DC Y  15       3.672  -3.097 -23.154  1.00 53.67           N
ATOM    766 C5    DC Y  15       1.442  -3.824 -23.628  1.00 53.86           C
ATOM    767 C6    DC Y  15       0.553  -4.807 -23.536  1.00 53.72           C
ATOM    768  P    DG Y  16      -3.013 -10.333 -21.780  1.00 53.74           P
ATOM    769 OP1   DG Y  16      -4.079  -9.776 -20.907  1.00 52.84           O
ATOM    770 OP2   DG Y  16      -2.382 -11.638 -21.419  1.00 54.59           O
ATOM    771 O5'   DG Y  16      -3.572 -10.451 -23.261  1.00 53.83           O
ATOM    772 C5'   DG Y  16      -2.856 -11.162 -24.276  1.00 55.09           C
ATOM    773 C4'   DG Y  16      -3.599 -11.086 -25.567  1.00 55.52           C
ATOM    774 O4'   DG Y  16      -3.619  -9.727 -26.042  1.00 54.78           O
ATOM    775 C3'   DG Y  16      -2.985 -11.919 -26.688  1.00 54.43           C
ATOM    776 O3'   DG Y  16      -4.000 -12.498 -27.499  1.00 52.48           O
ATOM    777 C2'   DG Y  16      -2.228 -10.898 -27.504  1.00 52.95           C
ATOM    778 C1'   DG Y  16      -3.063  -9.659 -27.345  1.00 54.43           C
ATOM    779 N9    DG Y  16      -2.353  -8.404 -27.449  1.00 53.28           N
ATOM    780 C8    DG Y  16      -2.800  -7.235 -28.027  1.00 51.84           C
ATOM    781 N7    DG Y  16      -1.945  -6.256 -27.958  1.00 53.02           N
ATOM    782 C5    DG Y  16      -0.857  -6.807 -27.303  1.00 54.97           C
ATOM    783 C6    DG Y  16       0.377  -6.228 -26.954  1.00 53.68           C
ATOM    784 O6    DG Y  16       0.754  -5.066 -27.157  1.00 53.10           O
ATOM    785 N1    DG Y  16       1.208  -7.128 -26.295  1.00 54.43           N
ATOM    786 C2    DG Y  16       0.897  -8.432 -26.018  1.00 53.58           C
ATOM    787 N2    DG Y  16       1.823  -9.151 -25.379  1.00 53.65           N
ATOM    788 N3    DG Y  16      -0.257  -8.991 -26.337  1.00 53.88           N
ATOM    789 C4    DG Y  16      -1.085  -8.125 -26.971  1.00 54.08           C
ATOM    790 OP3   DC Z   1      11.414  -4.855 -26.702  1.00 49.96           O
ATOM    791  P    DC Z   1      10.450  -4.634 -25.677  1.00 51.97           P
ATOM    792 OP1   DC Z   1       9.486  -3.644 -26.174  1.00 48.23           O
ATOM    793 OP2   DC Z   1      11.119  -4.237 -24.402  1.00 49.21           O
ATOM    794 O5'   DC Z   1       9.541  -5.934 -25.332  1.00 51.73           O
ATOM    795 C5'   DC Z   1      10.062  -6.973 -24.540  1.00 54.28           C
ATOM    796 C4'   DC Z   1       9.017  -7.857 -23.918  1.00 55.59           C
ATOM    797 O4'   DC Z   1       7.798  -7.122 -23.707  1.00 55.33           O
ATOM    798 C3'   DC Z   1       8.615  -9.092 -24.730  1.00 56.42           C
ATOM    799 O3'   DC Z   1       8.344 -10.174 -23.849  1.00 55.58           O
ATOM    800 C2'   DC Z   1       7.344  -8.638 -25.421  1.00 54.52           C
ATOM    801 C1'   DC Z   1       6.718  -7.769 -24.351  1.00 55.87           C
ATOM    802 N1    DC Z   1       5.802  -6.755 -24.878  1.00 55.16           N
ATOM    803 C2    DC Z   1       4.501  -7.114 -25.225  1.00 53.94           C
ATOM    804 O2    DC Z   1       4.136  -8.283 -25.067  1.00 53.41           O
ATOM    805 N3    DC Z   1       3.666  -6.178 -25.723  1.00 53.68           N
ATOM    806 C4    DC Z   1       4.099  -4.922 -25.876  1.00 53.01           C
ATOM    807 N4    DC Z   1       3.243  -4.024 -26.374  1.00 52.88           N
ATOM    808 C5    DC Z   1       5.416  -4.519 -25.531  1.00 53.12           C
ATOM    809 C6    DC Z   1       6.227  -5.458 -25.041  1.00 53.12           C
ATOM    810  P    DG Z   2       9.540 -11.192 -23.503  1.00 51.81           P
ATOM    811 OP1   DG Z   2      10.670 -11.094 -24.461  1.00 49.07           O
ATOM    812 OP2   DG Z   2       8.855 -12.477 -23.275  1.00 50.40           O
ATOM    813 O5'   DG Z   2      10.034 -10.637 -22.091  1.00 53.11           O
ATOM    814 C5'   DG Z   2       9.118 -10.487 -20.998  1.00 54.67           C
ATOM    815 C4'   DG Z   2       9.818  -9.775 -19.871  1.00 54.62           C
ATOM    816 O4'   DG Z   2      10.201  -8.470 -20.301  1.00 54.54           O
ATOM    817 C3'   DG Z   2       8.954  -9.574 -18.624  1.00 54.33           C
ATOM    818 O3'   DG Z   2       9.303 -10.590 -17.696  1.00 53.46           O
ATOM    819 C2'   DG Z   2       9.331  -8.192 -18.113  1.00 53.47           C
ATOM    820 C1'   DG Z   2       9.998  -7.502 -19.288  1.00 55.23           C
ATOM    821 N9    DG Z   2       9.276  -6.409 -19.909  1.00 53.92           N
ATOM    822 C8    DG Z   2       9.774  -5.163 -20.172  1.00 53.05           C
ATOM    823 N7    DG Z   2       8.933  -4.378 -20.783  1.00 54.27           N
ATOM    824 C5    DG Z   2       7.793  -5.159 -20.928  1.00 56.17           C
ATOM    825 C6    DG Z   2       6.546  -4.858 -21.520  1.00 54.60           C
ATOM    826 O6    DG Z   2       6.197  -3.793 -22.052  1.00 54.25           O
ATOM    827 N1    DG Z   2       5.664  -5.930 -21.459  1.00 55.36           N
ATOM    828 C2    DG Z   2       5.946  -7.140 -20.900  1.00 54.81           C
ATOM    829 N2    DG Z   2       4.971  -8.064 -20.939  1.00 55.20           N
ATOM    830 N3    DG Z   2       7.109  -7.441 -20.351  1.00 55.35           N
ATOM    831 C4    DG Z   2       7.986  -6.425 -20.392  1.00 55.07           C
ATOM    832  P    DC Z   3       8.570 -11.257 -16.580  1.00 53.03           P
ATOM    833 OP1   DC Z   3       9.396 -11.028 -15.363  1.00 50.70           O
ATOM    834 OP2   DC Z   3       8.218 -12.623 -16.988  1.00 51.66           O
ATOM    835 O5'   DC Z   3       7.184 -10.449 -16.418  1.00 54.05           O
ATOM    836 C5'   DC Z   3       6.333 -10.753 -15.313  1.00 56.35           C
ATOM    837 C4'   DC Z   3       4.920 -10.272 -15.555  1.00 53.78           C
ATOM    838 O4'   DC Z   3       4.887  -8.837 -15.638  1.00 55.15           O
ATOM    839 C3'   DC Z   3       4.258 -10.783 -16.844  1.00 53.31           C
ATOM    840 O3'   DC Z   3       2.874 -11.049 -16.605  1.00 53.52           O
ATOM    841 C2'   DC Z   3       4.386  -9.569 -17.770  1.00 53.54           C
ATOM    842 C1'   DC Z   3       4.158  -8.455 -16.764  1.00 53.46           C
ATOM    843 N1    DC Z   3       4.623  -7.133 -17.229  1.00 53.38           N
ATOM    844 C2    DC Z   3       3.714  -6.305 -17.882  1.00 54.09           C
ATOM    845 O2    DC Z   3       2.558  -6.694 -18.055  1.00 53.79           O
ATOM    846 N3    DC Z   3       4.131  -5.105 -18.318  1.00 53.72           N
ATOM    847 C4    DC Z   3       5.393  -4.711 -18.117  1.00 54.21           C
ATOM    848 N4    DC Z   3       5.764  -3.520 -18.565  1.00 54.29           N
ATOM    849 C5    DC Z   3       6.334  -5.543 -17.453  1.00 54.27           C
ATOM    850 C6    DC Z   3       5.907  -6.739 -17.028  1.00 53.97           C
ATOM    851  P    DG Z   4       2.332 -12.540 -16.262  1.00 50.91           P
ATOM    852 OP1   DG Z   4       3.052 -13.557 -17.079  1.00 50.45           O
ATOM    853 OP2   DG Z   4       0.857 -12.448 -16.321  1.00 51.67           O
ATOM    854 O5'   DG Z   4       2.752 -12.746 -14.731  1.00 51.62           O
ATOM    855 C5'   DG Z   4       2.129 -11.981 -13.704  1.00 51.99           C
ATOM    856 C4'   DG Z   4       2.818 -12.253 -12.385  1.00 51.41           C
ATOM    857 O4'   DG Z   4       4.207 -11.889 -12.476  1.00 51.09           O
ATOM    858 C3'   DG Z   4       2.245 -11.430 -11.225  1.00 50.52           C
ATOM    859 O3'   DG Z   4       1.354 -12.278 -10.502  1.00 49.81           O
ATOM    860 C2'   DG Z   4       3.464 -11.062 -10.386  1.00 50.24           C
ATOM    861 C1'   DG Z   4       4.649 -11.233 -11.307  1.00 50.72           C
ATOM    862 N9    DG Z   4       5.320 -10.014 -11.745  1.00 51.07           N
ATOM    863 C8    DG Z   4       6.664  -9.742 -11.640  1.00 50.24           C
ATOM    864 N7    DG Z   4       6.996  -8.597 -12.153  1.00 51.14           N
ATOM    865 C5    DG Z   4       5.816  -8.073 -12.641  1.00 52.48           C
ATOM    866 C6    DG Z   4       5.554  -6.856 -13.312  1.00 51.68           C
ATOM    867 O6    DG Z   4       6.363  -5.970 -13.620  1.00 51.69           O
ATOM    868 N1    DG Z   4       4.209  -6.698 -13.632  1.00 52.56           N
ATOM    869 C2    DG Z   4       3.240  -7.610 -13.340  1.00 51.80           C
ATOM    870 N2    DG Z   4       1.999  -7.304 -13.726  1.00 52.06           N
ATOM    871 N3    DG Z   4       3.463  -8.764 -12.718  1.00 51.95           N
ATOM    872 C4    DG Z   4       4.756  -8.934 -12.393  1.00 51.53           C
ATOM    873  P    DC Z   5      -0.137 -11.856 -10.125  1.00 51.52           P
ATOM    874 OP1   DC Z   5      -0.543 -12.736  -9.006  1.00 49.44           O
ATOM    875 OP2   DC Z   5      -0.952 -11.809 -11.355  1.00 50.58           O
ATOM    876 O5'   DC Z   5       0.019 -10.353  -9.585  1.00 52.72           O
ATOM    877 C5'   DC Z   5      -1.004  -9.783  -8.763  1.00 55.57           C
ATOM    878 C4'   DC Z   5      -1.287  -8.354  -9.177  1.00 52.95           C
ATOM    879 O4'   DC Z   5      -0.128  -7.527  -8.940  1.00 54.69           O
ATOM    880 C3'   DC Z   5      -1.661  -8.148 -10.649  1.00 52.22           C
ATOM    881 O3'   DC Z   5      -2.691  -7.167 -10.750  1.00 52.81           O
ATOM    882 C2'   DC Z   5      -0.361  -7.592 -11.240  1.00 52.79           C
ATOM    883 C1'   DC Z   5       0.117  -6.747 -10.070  1.00 53.17           C
ATOM    884 N1    DC Z   5       1.553  -6.407 -10.124  1.00 52.59           N
ATOM    885 C2    DC Z   5       1.933  -5.209 -10.711  1.00 53.68           C
ATOM    886 O2    DC Z   5       1.071  -4.458 -11.167  1.00 53.35           O
ATOM    887 N3    DC Z   5       3.249  -4.894 -10.776  1.00 53.23           N
ATOM    888 C4    DC Z   5       4.153  -5.728 -10.265  1.00 53.73           C
ATOM    889 N4    DC Z   5       5.432  -5.385 -10.348  1.00 53.92           N
ATOM    890 C5    DC Z   5       3.783  -6.962  -9.661  1.00 53.64           C
ATOM    891 C6    DC Z   5       2.483  -7.254  -9.610  1.00 53.50           C
ATOM    892  P    DG Z   6      -4.261  -7.584 -10.913  1.00 51.52           P
ATOM    893 OP1   DG Z   6      -4.389  -8.861 -11.669  1.00 50.58           O
ATOM    894 OP2   DG Z   6      -4.971  -6.376 -11.382  1.00 51.87           O
ATOM    895 O5'   DG Z   6      -4.706  -7.861  -9.410  1.00 52.55           O
ATOM    896 C5'   DG Z   6      -4.702  -6.804  -8.447  1.00 53.23           C
ATOM    897 C4'   DG Z   6      -5.009  -7.383  -7.089  1.00 52.90           C
ATOM    898 O4'   DG Z   6      -4.038  -8.374  -6.746  1.00 52.84           O
ATOM    899 C3'   DG Z   6      -4.984  -6.339  -5.967  1.00 51.63           C
ATOM    900 O3'   DG Z   6      -6.324  -5.952  -5.704  1.00 51.33           O
ATOM    901 C2'   DG Z   6      -4.363  -7.081  -4.793  1.00 51.90           C
ATOM    902 C1'   DG Z   6      -3.652  -8.269  -5.393  1.00 52.51           C
ATOM    903 N9    DG Z   6      -2.190  -8.229  -5.395  1.00 52.51           N
ATOM    904 C8    DG Z   6      -1.358  -9.198  -4.916  1.00 52.20           C
ATOM    905 N7    DG Z   6      -0.094  -8.931  -5.067  1.00 53.40           N
ATOM    906 C5    DG Z   6      -0.091  -7.690  -5.702  1.00 54.60           C
ATOM    907 C6    DG Z   6       1.004  -6.884  -6.133  1.00 54.00           C
ATOM    908 O6    DG Z   6       2.215  -7.124  -6.030  1.00 54.18           O
ATOM    909 N1    DG Z   6       0.579  -5.694  -6.732  1.00 54.87           N
ATOM    910 C2    DG Z   6      -0.733  -5.346  -6.887  1.00 54.08           C
ATOM    911 N2    DG Z   6      -0.958  -4.170  -7.487  1.00 54.22           N
ATOM    912 N3    DG Z   6      -1.758  -6.086  -6.493  1.00 54.04           N
ATOM    913 C4    DG Z   6      -1.374  -7.241  -5.912  1.00 53.64           C
ATOM    914  P    DC Z   7      -6.872  -4.561  -5.380  1.00 55.82           P
ATOM    915 OP1   DC Z   7      -7.814  -4.819  -4.256  1.00 53.67           O
ATOM    916 OP2   DC Z   7      -7.343  -3.909  -6.597  1.00 54.13           O
ATOM    917 O5'   DC Z   7      -5.626  -3.697  -4.820  1.00 57.41           O
ATOM    918 C5'   DC Z   7      -5.880  -2.433  -4.189  1.00 60.48           C
ATOM    919 C4'   DC Z   7      -4.683  -1.516  -4.313  1.00 56.99           C
ATOM    920 O4'   DC Z   7      -3.566  -2.070  -3.586  1.00 59.19           O
ATOM    921 C3'   DC Z   7      -4.178  -1.278  -5.749  1.00 56.53           C
ATOM    922 O3'   DC Z   7      -3.757   0.085  -5.886  1.00 57.73           O
ATOM    923 C2'   DC Z   7      -2.949  -2.189  -5.822  1.00 57.45           C
ATOM    924 C1'   DC Z   7      -2.424  -2.025  -4.402  1.00 58.51           C
ATOM    925 N1    DC Z   7      -1.500  -3.089  -3.987  1.00 57.04           N
ATOM    926 C2    DC Z   7      -0.131  -2.860  -4.118  1.00 58.01           C
ATOM    927 O2    DC Z   7       0.260  -1.785  -4.571  1.00 57.82           O
ATOM    928 N3    DC Z   7       0.741  -3.834  -3.752  1.00 57.75           N
ATOM    929 C4    DC Z   7       0.280  -4.985  -3.272  1.00 58.44           C
ATOM    930 N4    DC Z   7       1.164  -5.913  -2.930  1.00 58.75           N
ATOM    931 C5    DC Z   7      -1.123  -5.238  -3.137  1.00 58.40           C
ATOM    932 C6    DC Z   7      -1.964  -4.270  -3.495  1.00 58.04           C
ATOM    933  P    DG Z   8      -4.649   1.213  -6.639  1.00 53.96           P
ATOM    934 OP1   DG Z   8      -5.460   0.606  -7.727  1.00 53.19           O
ATOM    935 OP2   DG Z   8      -3.736   2.332  -6.960  1.00 54.30           O
ATOM    936 O5'   DG Z   8      -5.639   1.710  -5.501  1.00 54.65           O
ATOM    937 C5'   DG Z   8      -5.134   2.311  -4.304  1.00 55.42           C
ATOM    938 C4'   DG Z   8      -6.269   2.442  -3.308  1.00 54.73           C
ATOM    939 O4'   DG Z   8      -6.780   1.148  -2.987  1.00 54.79           O
ATOM    940 C3'   DG Z   8      -5.836   3.069  -1.984  1.00 53.20           C
ATOM    941 O3'   DG Z   8      -6.193   4.443  -2.025  1.00 52.96           O
ATOM    942 C2'   DG Z   8      -6.644   2.311  -0.932  1.00 53.93           C
ATOM    943 C1'   DG Z   8      -7.064   1.031  -1.610  1.00 54.62           C
ATOM    944 N9    DG Z   8      -6.404  -0.203  -1.172  1.00 54.38           N
ATOM    945 C8    DG Z   8      -7.039  -1.339  -0.740  1.00 54.26           C
ATOM    946 N7    DG Z   8      -6.215  -2.305  -0.456  1.00 55.86           N
ATOM    947 C5    DG Z   8      -4.959  -1.775  -0.715  1.00 57.25           C
ATOM    948 C6    DG Z   8      -3.671  -2.369  -0.593  1.00 56.73           C
ATOM    949 O6    DG Z   8      -3.393  -3.517  -0.227  1.00 57.08           O
ATOM    950 N1    DG Z   8      -2.651  -1.481  -0.957  1.00 57.90           N
ATOM    951 C2    DG Z   8      -2.863  -0.199  -1.379  1.00 56.82           C
ATOM    952 N2    DG Z   8      -1.774   0.497  -1.690  1.00 56.72           N
ATOM    953 N3    DG Z   8      -4.056   0.355  -1.504  1.00 56.58           N
ATOM    954 C4    DG Z   8      -5.055  -0.478  -1.157  1.00 56.02           C
ATOM    955  P    DC Z   9      -5.541   5.682  -1.352  1.00 58.01           P
ATOM    956 OP1   DC Z   9      -6.623   6.219  -0.486  1.00 55.45           O
ATOM    957 OP2   DC Z   9      -4.893   6.550  -2.347  1.00 55.89           O
ATOM    958 O5'   DC Z   9      -4.382   5.101  -0.391  1.00 59.79           O
ATOM    959 C5'   DC Z   9      -3.690   6.010   0.475  1.00 63.07           C
ATOM    960 C4'   DC Z   9      -2.357   5.430   0.905  1.00 59.78           C
ATOM    961 O4'   DC Z   9      -2.561   4.270   1.729  1.00 61.54           O
ATOM    962 C3'   DC Z   9      -1.437   4.985  -0.236  1.00 59.21           C
ATOM    963 O3'   DC Z   9      -0.084   5.319   0.078  1.00 60.12           O
ATOM    964 C2'   DC Z   9      -1.601   3.462  -0.228  1.00 60.24           C
ATOM    965 C1'   DC Z   9      -1.738   3.229   1.271  1.00 61.69           C
ATOM    966 N1    DC Z   9      -2.356   1.943   1.618  1.00 59.76           N
ATOM    967 C2    DC Z   9      -1.527   0.858   1.894  1.00 60.55           C
ATOM    968 O2    DC Z   9      -0.308   1.006   1.847  1.00 60.73           O
ATOM    969 N3    DC Z   9      -2.082  -0.335   2.197  1.00 60.76           N
ATOM    970 C4    DC Z   9      -3.407  -0.463   2.239  1.00 61.35           C
ATOM    971 N4    DC Z   9      -3.918  -1.658   2.539  1.00 61.74           N
ATOM    972 C5    DC Z   9      -4.279   0.632   1.960  1.00 61.48           C
ATOM    973 C6    DC Z   9      -3.716   1.808   1.659  1.00 61.03           C
ATOM    974  P    DG Z  10       0.654   6.627  -0.516  1.00 51.74           P
ATOM    975 OP1   DG Z  10       0.131   6.963  -1.873  1.00 50.74           O
ATOM    976 OP2   DG Z  10       2.104   6.368  -0.339  1.00 52.07           O
ATOM    977 O5'   DG Z  10       0.238   7.801   0.479  1.00 52.17           O
ATOM    978 C5'   DG Z  10       0.614   7.759   1.855  1.00 53.19           C
ATOM    979 C4'   DG Z  10      -0.089   8.864   2.602  1.00 52.83           C
ATOM    980 O4'   DG Z  10      -1.503   8.707   2.454  1.00 52.61           O
ATOM    981 C3'   DG Z  10       0.187   8.856   4.111  1.00 51.23           C
ATOM    982 O3'   DG Z  10       1.189   9.830   4.373  1.00 50.71           O
ATOM    983 C2'   DG Z  10      -1.151   9.257   4.734  1.00 51.39           C
ATOM    984 C1'   DG Z  10      -2.182   8.986   3.666  1.00 52.02           C
ATOM    985 N9    DG Z  10      -3.077   7.859   3.891  1.00 52.03           N
ATOM    986 C8    DG Z  10      -4.456   7.884   3.822  1.00 52.09           C
ATOM    987 N7    DG Z  10      -5.011   6.726   4.020  1.00 53.63           N
ATOM    988 C5    DG Z  10      -3.945   5.870   4.227  1.00 54.81           C
ATOM    989 C6    DG Z  10      -3.925   4.484   4.498  1.00 54.28           C
ATOM    990 O6    DG Z  10      -4.892   3.705   4.588  1.00 54.67           O
ATOM    991 N1    DG Z  10      -2.627   4.002   4.653  1.00 55.38           N
ATOM    992 C2    DG Z  10      -1.499   4.759   4.564  1.00 54.51           C
ATOM    993 N2    DG Z  10      -0.338   4.132   4.735  1.00 54.59           N
ATOM    994 N3    DG Z  10      -1.504   6.059   4.308  1.00 54.37           N
ATOM    995 C4    DG Z  10      -2.744   6.553   4.155  1.00 53.81           C
ATOM    996  P    DC Z  11       2.491   9.664   5.233  1.00 51.16           P
ATOM    997 OP1   DC Z  11       2.745  11.020   5.784  1.00 48.50           O
ATOM    998 OP2   DC Z  11       3.531   8.995   4.463  1.00 49.80           O
ATOM    999 O5'   DC Z  11       2.081   8.679   6.442  1.00 52.74           O
ATOM   1000 C5'   DC Z  11       2.928   8.617   7.596  1.00 56.50           C
ATOM   1001 C4'   DC Z  11       2.907   7.223   8.199  1.00 53.78           C
ATOM   1002 O4'   DC Z  11       1.577   6.905   8.642  1.00 55.75           O
ATOM   1003 C3'   DC Z  11       3.321   6.082   7.261  1.00 53.04           C
ATOM   1004 O3'   DC Z  11       4.074   5.111   7.987  1.00 53.94           O
ATOM   1005 C2'   DC Z  11       1.979   5.472   6.853  1.00 54.07           C
ATOM   1006 C1'   DC Z  11       1.225   5.631   8.170  1.00 54.94           C
ATOM   1007 N1    DC Z  11      -0.244   5.568   8.022  1.00 53.50           N
ATOM   1008 C2    DC Z  11      -0.879   4.346   8.204  1.00 54.75           C
ATOM   1009 O2    DC Z  11      -0.204   3.353   8.499  1.00 54.37           O
ATOM   1010 N3    DC Z  11      -2.217   4.272   8.061  1.00 54.16           N
ATOM   1011 C4    DC Z  11      -2.917   5.365   7.746  1.00 54.85           C
ATOM   1012 N4    DC Z  11      -4.231   5.254   7.608  1.00 55.18           N
ATOM   1013 C5    DC Z  11      -2.276   6.624   7.551  1.00 54.75           C
ATOM   1014 C6    DC Z  11      -0.962   6.682   7.698  1.00 54.57           C
ATOM   1015  P    DG Z  12       5.687   5.087   7.964  1.00 50.84           P
ATOM   1016 OP1   DG Z  12       6.226   5.556   6.655  1.00 49.82           O
ATOM   1017 OP2   DG Z  12       6.064   3.743   8.471  1.00 51.12           O
ATOM   1018 O5'   DG Z  12       6.090   6.166   9.073  1.00 51.46           O
ATOM   1019 C5'   DG Z  12       5.740   5.968  10.449  1.00 52.19           C
ATOM   1020 C4'   DG Z  12       6.052   7.223  11.217  1.00 51.71           C
ATOM   1021 O4'   DG Z  12       5.294   8.311  10.677  1.00 51.19           O
ATOM   1022 C3'   DG Z  12       5.694   7.152  12.710  1.00 50.32           C
ATOM   1023 O3'   DG Z  12       6.878   6.857  13.434  1.00 49.54           O
ATOM   1024 C2'   DG Z  12       5.175   8.551  13.041  1.00 50.36           C
ATOM   1025 C1'   DG Z  12       4.809   9.163  11.705  1.00 51.22           C
ATOM   1026 N9    DG Z  12       3.391   9.345  11.429  1.00 51.38           N
ATOM   1027 C8    DG Z  12       2.790  10.517  11.011  1.00 50.94           C
ATOM   1028 N7    DG Z  12       1.512  10.393  10.797  1.00 52.47           N
ATOM   1029 C5    DG Z  12       1.239   9.062  11.086  1.00 53.65           C
ATOM   1030 C6    DG Z  12       0.019   8.347  11.032  1.00 53.24           C
ATOM   1031 O6    DG Z  12      -1.093   8.772  10.691  1.00 53.59           O
ATOM   1032 N1    DG Z  12       0.176   7.013  11.415  1.00 54.48           N
ATOM   1033 C2    DG Z  12       1.355   6.451  11.798  1.00 53.49           C
ATOM   1034 N2    DG Z  12       1.321   5.166  12.127  1.00 53.52           N
ATOM   1035 N3    DG Z  12       2.511   7.115  11.842  1.00 53.18           N
ATOM   1036 C4    DG Z  12       2.385   8.395  11.481  1.00 52.75           C
ATOM   1037  P    DC Z  13       7.092   6.054  14.760  1.00 50.61           P
ATOM   1038 OP1   DC Z  13       7.955   6.909  15.605  1.00 47.98           O
ATOM   1039 OP2   DC Z  13       7.520   4.692  14.418  1.00 49.18           O
ATOM   1040 O5'   DC Z  13       5.646   5.946  15.452  1.00 51.91           O
ATOM   1041 C5'   DC Z  13       5.559   5.425  16.780  1.00 55.38           C
ATOM   1042 C4'   DC Z  13       4.209   4.789  17.029  1.00 53.18           C
ATOM   1043 O4'   DC Z  13       3.169   5.789  16.988  1.00 54.86           O
ATOM   1044 C3'   DC Z  13       3.785   3.701  16.031  1.00 52.71           C
ATOM   1045 O3'   DC Z  13       3.107   2.653  16.724  1.00 53.45           O
ATOM   1046 C2'   DC Z  13       2.792   4.447  15.131  1.00 53.43           C
ATOM   1047 C1'   DC Z  13       2.127   5.345  16.158  1.00 53.74           C
ATOM   1048 N1    DC Z  13       1.448   6.523  15.577  1.00 52.89           N
ATOM   1049 C2    DC Z  13       0.092   6.436  15.279  1.00 53.83           C
ATOM   1050 O2    DC Z  13      -0.514   5.379  15.507  1.00 53.15           O
ATOM   1051 N3    DC Z  13      -0.532   7.504  14.741  1.00 52.93           N
ATOM   1052 C4    DC Z  13       0.145   8.633  14.511  1.00 53.48           C
ATOM   1053 N4    DC Z  13      -0.499   9.664  13.980  1.00 53.76           N
ATOM   1054 C5    DC Z  13       1.540   8.730  14.804  1.00 53.58           C
ATOM   1055 C6    DC Z  13       2.145   7.670  15.335  1.00 53.42           C
ATOM   1056  P    DG Z  14       3.882   1.300  17.166  1.00 50.50           P
ATOM   1057 OP1   DG Z  14       4.926   0.939  16.162  1.00 49.61           O
ATOM   1058 OP2   DG Z  14       2.820   0.338  17.515  1.00 50.84           O
ATOM   1059 O5'   DG Z  14       4.623   1.712  18.517  1.00 51.84           O
ATOM   1060 C5'   DG Z  14       3.875   2.024  19.700  1.00 53.14           C
ATOM   1061 C4'   DG Z  14       4.828   2.515  20.757  1.00 52.73           C
ATOM   1062 O4'   DG Z  14       5.503   3.677  20.276  1.00 52.02           O
ATOM   1063 C3'   DG Z  14       4.146   2.922  22.073  1.00 51.72           C
ATOM   1064 O3'   DG Z  14       4.366   1.865  23.005  1.00 51.07           O
ATOM   1065 C2'   DG Z  14       4.864   4.197  22.498  1.00 51.49           C
ATOM   1066 C1'   DG Z  14       5.603   4.673  21.278  1.00 52.15           C
ATOM   1067 N9    DG Z  14       5.155   5.907  20.659  1.00 51.65           N
ATOM   1068 C8    DG Z  14       5.953   6.975  20.326  1.00 50.38           C
ATOM   1069 N7    DG Z  14       5.315   7.934  19.736  1.00 51.24           N
ATOM   1070 C5    DG Z  14       4.003   7.486  19.656  1.00 52.50           C
ATOM   1071 C6    DG Z  14       2.855   8.097  19.108  1.00 51.73           C
ATOM   1072 O6    DG Z  14       2.776   9.201  18.554  1.00 51.57           O
ATOM   1073 N1    DG Z  14       1.712   7.297  19.237  1.00 52.65           N
ATOM   1074 C2    DG Z  14       1.691   6.067  19.821  1.00 51.94           C
ATOM   1075 N2    DG Z  14       0.517   5.446  19.854  1.00 52.06           N
ATOM   1076 N3    DG Z  14       2.767   5.478  20.336  1.00 51.70           N
ATOM   1077 C4    DG Z  14       3.877   6.231  20.229  1.00 51.73           C
ATOM   1078  P    DC Z  15       3.472   1.421  24.208  1.00 52.26           P
ATOM   1079 OP1   DC Z  15       4.381   1.259  25.379  1.00 50.01           O
ATOM   1080 OP2   DC Z  15       2.618   0.306  23.788  1.00 50.91           O
ATOM   1081 O5'   DC Z  15       2.513   2.680  24.473  1.00 53.18           O
ATOM   1082 C5'   DC Z  15       1.641   2.665  25.608  1.00 55.68           C
ATOM   1083 C4'   DC Z  15       0.346   3.374  25.298  1.00 53.49           C
ATOM   1084 O4'   DC Z  15       0.569   4.800  25.175  1.00 54.34           O
ATOM   1085 C3'   DC Z  15      -0.355   2.939  24.006  1.00 53.00           C
ATOM   1086 O3'   DC Z  15      -1.769   2.866  24.226  1.00 53.27           O
ATOM   1087 C2'   DC Z  15      -0.043   4.088  23.043  1.00 52.66           C
ATOM   1088 C1'   DC Z  15      -0.052   5.263  24.006  1.00 53.03           C
ATOM   1089 N1    DC Z  15       0.684   6.450  23.525  1.00 52.31           N
ATOM   1090 C2    DC Z  15      -0.007   7.435  22.837  1.00 52.66           C
ATOM   1091 O2    DC Z  15      -1.213   7.312  22.637  1.00 52.03           O
ATOM   1092 N3    DC Z  15       0.669   8.515  22.388  1.00 52.01           N
ATOM   1093 C4    DC Z  15       1.972   8.624  22.615  1.00 52.10           C
ATOM   1094 N4    DC Z  15       2.611   9.708  22.153  1.00 52.24           N
ATOM   1095 C5    DC Z  15       2.707   7.633  23.312  1.00 52.42           C
ATOM   1096 C6    DC Z  15       2.022   6.566  23.754  1.00 52.32           C
ATOM   1097  P    DG Z  16      -2.445   1.457  24.643  1.00 52.79           P
ATOM   1098 OP1   DG Z  16      -1.913   0.416  23.715  1.00 52.20           O
ATOM   1099 OP2   DG Z  16      -3.915   1.663  24.735  1.00 53.85           O
ATOM   1100 O5'   DG Z  16      -1.882   1.173  26.109  1.00 52.96           O
ATOM   1101 C5'   DG Z  16      -2.448   1.824  27.254  1.00 54.72           C
ATOM   1102 C4'   DG Z  16      -1.747   1.343  28.490  1.00 55.22           C
ATOM   1103 O4'   DG Z  16      -0.371   1.732  28.462  1.00 54.42           O
ATOM   1104 C3'   DG Z  16      -2.327   1.920  29.786  1.00 54.09           C
ATOM   1105 O3'   DG Z  16      -2.289   0.941  30.828  1.00 52.22           O
ATOM   1106 C2'   DG Z  16      -1.357   3.055  30.119  1.00 52.52           C
ATOM   1107 C1'   DG Z  16      -0.052   2.556  29.572  1.00 53.93           C
ATOM   1108 N9    DG Z  16       0.841   3.613  29.101  1.00 52.26           N
ATOM   1109 C8    DG Z  16       2.201   3.673  29.228  1.00 50.69           C
ATOM   1110 N7    DG Z  16       2.737   4.740  28.690  1.00 51.82           N
ATOM   1111 C5    DG Z  16       1.650   5.423  28.166  1.00 53.62           C
ATOM   1112 C6    DG Z  16       1.603   6.653  27.464  1.00 52.24           C
ATOM   1113 O6    DG Z  16       2.556   7.392  27.168  1.00 51.66           O
ATOM   1114 N1    DG Z  16       0.301   7.009  27.107  1.00 53.02           N
ATOM   1115 C2    DG Z  16      -0.816   6.274  27.395  1.00 52.25           C
ATOM   1116 N2    DG Z  16      -1.974   6.767  26.983  1.00 52.58           N
ATOM   1117 N3    DG Z  16      -0.784   5.119  28.046  1.00 52.60           N
ATOM   1118 C4    DG Z  16       0.470   4.753  28.400  1.00 52.87           C
ENDMDL                                                                          
END                                                                             
