# Supplementary material for: Control of Gene Expression by Proteins That Bind Many Alternative Nucleic Acid Structures Through the Same Domain
Source: Int J Mol Sci. 2025 Dec 26;27(1):272. doi: 10.3390/ijms27010272 (PMC12785367; doi:10.3390/ijms27010272)
Supplement: Supplementary file 1 [file ijms-27-00272-s001.zip › Figure-3G-Fos-134-210-Jun-241-311-rtel21x1-Kx3-S528133945-model-0.pdb]

TITLE fold_fos_134_210_jun_241_311_rtel21x1_kx3_s528133945_model_0.cif          
MODEL 1                                                                         
ATOM      1  N   PRO A   1      -7.077  32.407  20.460  1.00 76.17           N
ATOM      2 CA   PRO A   1      -7.694  31.768  21.641  1.00 81.91           C
ATOM      3  C   PRO A   1      -8.546  30.565  21.249  1.00 85.73           C
ATOM      4  O   PRO A   1      -8.122  29.423  21.436  1.00 81.85           O
ATOM      5 CB   PRO A   1      -8.552  32.886  22.252  1.00 74.24           C
ATOM      6 CG   PRO A   1      -8.759  33.851  21.132  1.00 71.28           C
ATOM      7 CD   PRO A   1      -7.522  33.772  20.281  1.00 73.93           C
ATOM      8  N   GLU A   2      -9.720  30.829  20.714  1.00 87.89           N
ATOM      9 CA   GLU A   2     -10.598  29.751  20.283  1.00 90.15           C
ATOM     10  C   GLU A   2     -10.141  29.193  18.937  1.00 90.16           C
ATOM     11  O   GLU A   2     -10.332  28.015  18.651  1.00 86.11           O
ATOM     12 CB   GLU A   2     -12.045  30.254  20.180  1.00 85.77           C
ATOM     13 CG   GLU A   2     -12.344  31.006  18.896  1.00 77.04           C
ATOM     14 CD   GLU A   2     -13.727  31.618  18.887  1.00 71.49           C
ATOM     15 OE1  GLU A   2     -13.894  32.680  19.505  1.00 66.25           O
ATOM     16 OE2  GLU A   2     -14.626  31.037  18.260  1.00 66.43           O
ATOM     17  N   GLU A   3      -9.543  30.057  18.124  1.00 85.70           N
ATOM     18 CA   GLU A   3      -9.047  29.650  16.815  1.00 86.88           C
ATOM     19  C   GLU A   3      -7.987  28.568  16.961  1.00 86.63           C
ATOM     20  O   GLU A   3      -7.953  27.604  16.200  1.00 82.39           O
ATOM     21 CB   GLU A   3      -8.456  30.852  16.082  1.00 83.58           C
ATOM     22 CG   GLU A   3      -8.142  30.602  14.625  1.00 76.26           C
ATOM     23 CD   GLU A   3      -9.377  30.657  13.754  1.00 68.88           C
ATOM     24 OE1  GLU A   3     -10.402  30.067  14.123  1.00 65.90           O
ATOM     25 OE2  GLU A   3      -9.312  31.301  12.674  1.00 65.48           O
ATOM     26  N   GLU A   4      -7.127  28.719  17.945  1.00 88.82           N
ATOM     27 CA   GLU A   4      -6.087  27.740  18.211  1.00 88.79           C
ATOM     28  C   GLU A   4      -6.696  26.433  18.701  1.00 87.92           C
ATOM     29  O   GLU A   4      -6.176  25.356  18.414  1.00 83.61           O
ATOM     30 CB   GLU A   4      -5.095  28.271  19.244  1.00 86.84           C
ATOM     31 CG   GLU A   4      -3.885  28.917  18.611  1.00 77.06           C
ATOM     32 CD   GLU A   4      -3.125  27.940  17.732  1.00 67.76           C
ATOM     33 OE1  GLU A   4      -2.641  26.924  18.261  1.00 64.08           O
ATOM     34 OE2  GLU A   4      -3.028  28.184  16.514  1.00 63.07           O
ATOM     35  N   GLU A   5      -7.775  26.527  19.430  1.00 87.53           N
ATOM     36 CA   GLU A   5      -8.472  25.340  19.917  1.00 88.45           C
ATOM     37  C   GLU A   5      -9.019  24.548  18.733  1.00 87.34           C
ATOM     38  O   GLU A   5      -8.912  23.322  18.703  1.00 82.93           O
ATOM     39 CB   GLU A   5      -9.607  25.761  20.845  1.00 87.13           C
ATOM     40 CG   GLU A   5     -10.535  24.633  21.278  1.00 79.52           C
ATOM     41 CD   GLU A   5      -9.872  23.674  22.248  1.00 72.03           C
ATOM     42 OE1  GLU A   5      -8.637  23.694  22.375  1.00 69.18           O
ATOM     43 OE2  GLU A   5     -10.604  22.886  22.885  1.00 67.63           O
ATOM     44  N   LYS A   6      -9.590  25.247  17.765  1.00 86.69           N
ATOM     45 CA   LYS A   6     -10.134  24.610  16.568  1.00 86.29           C
ATOM     46  C   LYS A   6      -9.028  23.853  15.838  1.00 85.91           C
ATOM     47  O   LYS A   6      -9.215  22.709  15.414  1.00 82.82           O
ATOM     48 CB   LYS A   6     -10.732  25.651  15.626  1.00 83.47           C
ATOM     49 CG   LYS A   6     -11.828  26.518  16.216  1.00 74.27           C
ATOM     50 CD   LYS A   6     -13.136  25.771  16.320  1.00 71.06           C
ATOM     51 CE   LYS A   6     -14.245  26.671  16.812  1.00 62.91           C
ATOM     52 NZ   LYS A   6     -14.477  27.841  15.914  1.00 57.17           N
ATOM     53  N   ARG A   7      -7.883  24.501  15.693  1.00 85.22           N
ATOM     54 CA   ARG A   7      -6.734  23.900  15.033  1.00 83.91           C
ATOM     55  C   ARG A   7      -6.314  22.613  15.723  1.00 84.31           C
ATOM     56  O   ARG A   7      -6.116  21.583  15.080  1.00 81.78           O
ATOM     57 CB   ARG A   7      -5.552  24.867  15.052  1.00 81.27           C
ATOM     58 CG   ARG A   7      -5.441  25.758  13.855  1.00 72.19           C
ATOM     59 CD   ARG A   7      -4.542  26.928  14.176  1.00 70.74           C
ATOM     60 NE   ARG A   7      -3.604  27.243  13.121  1.00 64.36           N
ATOM     61 CZ   ARG A   7      -3.952  27.735  11.944  1.00 60.09           C
ATOM     62 NH1  ARG A   7      -5.227  27.962  11.659  1.00 55.52           N
ATOM     63 NH2  ARG A   7      -3.029  28.003  11.038  1.00 53.15           N
ATOM     64  N   ARG A   8      -6.161  22.688  17.028  1.00 87.69           N
ATOM     65 CA   ARG A   8      -5.724  21.546  17.807  1.00 88.37           C
ATOM     66  C   ARG A   8      -6.681  20.366  17.658  1.00 88.49           C
ATOM     67  O   ARG A   8      -6.255  19.230  17.476  1.00 86.33           O
ATOM     68 CB   ARG A   8      -5.612  21.931  19.287  1.00 87.20           C
ATOM     69 CG   ARG A   8      -4.713  21.017  20.103  1.00 78.95           C
ATOM     70 CD   ARG A   8      -5.225  20.894  21.522  1.00 78.12           C
ATOM     71 NE   ARG A   8      -6.418  20.065  21.565  1.00 71.28           N
ATOM     72 CZ   ARG A   8      -7.184  19.899  22.637  1.00 66.59           C
ATOM     73 NH1  ARG A   8      -6.891  20.519  23.768  1.00 59.95           N
ATOM     74 NH2  ARG A   8      -8.237  19.115  22.578  1.00 57.77           N
ATOM     75  N   ILE A   9      -7.967  20.657  17.736  1.00 89.00           N
ATOM     76 CA   ILE A   9      -8.973  19.610  17.623  1.00 89.57           C
ATOM     77  C   ILE A   9      -8.948  18.950  16.247  1.00 89.11           C
ATOM     78  O   ILE A   9      -9.046  17.728  16.134  1.00 86.89           O
ATOM     79 CB   ILE A   9     -10.381  20.163  17.919  1.00 89.93           C
ATOM     80 CG1  ILE A   9     -10.476  20.547  19.400  1.00 85.77           C
ATOM     81 CG2  ILE A   9     -11.442  19.145  17.568  1.00 85.00           C
ATOM     82 CD1  ILE A   9     -11.761  21.236  19.781  1.00 76.71           C
ATOM     83  N   ARG A  10      -8.819  19.751  15.214  1.00 87.46           N
ATOM     84 CA   ARG A  10      -8.780  19.199  13.866  1.00 86.63           C
ATOM     85  C   ARG A  10      -7.578  18.264  13.696  1.00 87.03           C
ATOM     86  O   ARG A  10      -7.686  17.204  13.092  1.00 85.39           O
ATOM     87 CB   ARG A  10      -8.734  20.304  12.821  1.00 84.51           C
ATOM     88 CG   ARG A  10      -8.661  19.753  11.399  1.00 76.10           C
ATOM     89 CD   ARG A  10      -8.698  20.832  10.337  1.00 75.56           C
ATOM     90 NE   ARG A  10      -8.451  20.270   9.015  1.00 70.49           N
ATOM     91 CZ   ARG A  10      -7.249  20.171   8.456  1.00 68.71           C
ATOM     92 NH1  ARG A  10      -6.183  20.626   9.097  1.00 62.96           N
ATOM     93 NH2  ARG A  10      -7.113  19.618   7.268  1.00 60.52           N
ATOM     94  N   ARG A  11      -6.440  18.689  14.228  1.00 85.65           N
ATOM     95 CA   ARG A  11      -5.241  17.871  14.133  1.00 84.82           C
ATOM     96  C   ARG A  11      -5.408  16.544  14.860  1.00 86.59           C
ATOM     97  O   ARG A  11      -4.940  15.508  14.385  1.00 85.77           O
ATOM     98 CB   ARG A  11      -4.034  18.629  14.677  1.00 83.48           C
ATOM     99 CG   ARG A  11      -3.651  19.819  13.817  1.00 77.25           C
ATOM    100 CD   ARG A  11      -2.484  20.580  14.395  1.00 75.84           C
ATOM    101 NE   ARG A  11      -2.246  21.823  13.669  1.00 70.33           N
ATOM    102 CZ   ARG A  11      -1.311  22.718  13.981  1.00 66.85           C
ATOM    103 NH1  ARG A  11      -0.518  22.520  15.015  1.00 60.77           N
ATOM    104 NH2  ARG A  11      -1.184  23.819  13.263  1.00 59.30           N
ATOM    105  N   GLU A  12      -6.075  16.567  16.001  1.00 88.22           N
ATOM    106 CA   GLU A  12      -6.303  15.344  16.756  1.00 89.39           C
ATOM    107  C   GLU A  12      -7.213  14.398  15.980  1.00 90.38           C
ATOM    108  O   GLU A  12      -6.987  13.185  15.946  1.00 88.40           O
ATOM    109 CB   GLU A  12      -6.920  15.654  18.118  1.00 88.89           C
ATOM    110 CG   GLU A  12      -6.021  16.446  19.053  1.00 79.74           C
ATOM    111 CD   GLU A  12      -4.689  15.777  19.298  1.00 75.26           C
ATOM    112 OE1  GLU A  12      -4.660  14.545  19.468  1.00 70.41           O
ATOM    113 OE2  GLU A  12      -3.665  16.483  19.321  1.00 69.83           O
ATOM    114  N   ARG A  13      -8.247  14.963  15.364  1.00 89.04           N
ATOM    115 CA   ARG A  13      -9.175  14.156  14.578  1.00 89.25           C
ATOM    116  C   ARG A  13      -8.461  13.539  13.386  1.00 90.52           C
ATOM    117  O   ARG A  13      -8.707  12.378  13.038  1.00 89.09           O
ATOM    118 CB   ARG A  13     -10.348  15.013  14.115  1.00 88.34           C
ATOM    119 CG   ARG A  13     -11.269  15.463  15.239  1.00 81.30           C
ATOM    120 CD   ARG A  13     -12.323  16.436  14.728  1.00 80.25           C
ATOM    121 NE   ARG A  13     -13.216  15.820  13.757  1.00 74.89           N
ATOM    122 CZ   ARG A  13     -14.236  15.030  14.069  1.00 72.73           C
ATOM    123 NH1  ARG A  13     -14.502  14.763  15.339  1.00 67.03           N
ATOM    124 NH2  ARG A  13     -14.984  14.509  13.115  1.00 64.51           N
ATOM    125  N   ASN A  14      -7.587  14.308  12.773  1.00 84.88           N
ATOM    126 CA   ASN A  14      -6.842  13.809  11.632  1.00 85.84           C
ATOM    127  C   ASN A  14      -5.903  12.674  12.035  1.00 86.33           C
ATOM    128  O   ASN A  14      -5.699  11.737  11.270  1.00 85.00           O
ATOM    129 CB   ASN A  14      -6.044  14.933  10.967  1.00 83.89           C
ATOM    130 CG   ASN A  14      -6.924  15.887  10.186  1.00 78.77           C
ATOM    131 OD1  ASN A  14      -8.088  15.614   9.926  1.00 74.55           O
ATOM    132 ND2  ASN A  14      -6.364  17.029   9.806  1.00 72.27           N
ATOM    133  N   LYS A  15      -5.343  12.760  13.219  1.00 87.91           N
ATOM    134 CA   LYS A  15      -4.465  11.702  13.705  1.00 87.59           C
ATOM    135  C   LYS A  15      -5.242  10.396  13.847  1.00 88.25           C
ATOM    136  O   LYS A  15      -4.747   9.328  13.494  1.00 87.41           O
ATOM    137 CB   LYS A  15      -3.848  12.089  15.048  1.00 85.46           C
ATOM    138 CG   LYS A  15      -2.780  13.163  14.953  1.00 78.32           C
ATOM    139 CD   LYS A  15      -2.237  13.538  16.326  1.00 76.84           C
ATOM    140 CE   LYS A  15      -1.521  12.382  16.968  1.00 69.69           C
ATOM    141 NZ   LYS A  15      -0.969  12.736  18.303  1.00 66.21           N
ATOM    142  N   MET A  16      -6.458  10.480  14.369  1.00 90.36           N
ATOM    143 CA   MET A  16      -7.285   9.299  14.536  1.00 90.28           C
ATOM    144  C   MET A  16      -7.675   8.698  13.192  1.00 90.39           C
ATOM    145  O   MET A  16      -7.632   7.477  13.011  1.00 88.58           O
ATOM    146 CB   MET A  16      -8.547   9.627  15.328  1.00 89.81           C
ATOM    147 CG   MET A  16      -8.312   9.876  16.801  1.00 84.79           C
ATOM    148 SD   MET A  16      -9.851  10.167  17.675  1.00 80.44           S
ATOM    149 CE   MET A  16      -9.348  11.478  18.776  1.00 70.79           C
ATOM    150  N   ALA A  17      -8.060   9.565  12.261  1.00 89.30           N
ATOM    151 CA   ALA A  17      -8.450   9.102  10.936  1.00 88.30           C
ATOM    152  C   ALA A  17      -7.267   8.421  10.242  1.00 88.14           C
ATOM    153  O   ALA A  17      -7.426   7.385   9.596  1.00 86.55           O
ATOM    154 CB   ALA A  17      -8.948  10.273  10.093  1.00 87.32           C
ATOM    155  N   ALA A  18      -6.087   9.002  10.394  1.00 89.41           N
ATOM    156 CA   ALA A  18      -4.892   8.443   9.787  1.00 87.34           C
ATOM    157  C   ALA A  18      -4.568   7.075  10.384  1.00 86.34           C
ATOM    158  O   ALA A  18      -4.194   6.149   9.665  1.00 84.29           O
ATOM    159 CB   ALA A  18      -3.717   9.392   9.985  1.00 85.41           C
ATOM    160  N   ALA A  19      -4.721   6.949  11.687  1.00 91.48           N
ATOM    161 CA   ALA A  19      -4.446   5.683  12.366  1.00 90.61           C
ATOM    162  C   ALA A  19      -5.413   4.598  11.899  1.00 89.82           C
ATOM    163  O   ALA A  19      -5.013   3.456  11.671  1.00 88.26           O
ATOM    164 CB   ALA A  19      -4.544   5.868  13.872  1.00 90.13           C
ATOM    165  N   LYS A  20      -6.667   4.950  11.753  1.00 91.46           N
ATOM    166 CA   LYS A  20      -7.680   4.001  11.305  1.00 90.39           C
ATOM    167  C   LYS A  20      -7.370   3.512   9.891  1.00 89.26           C
ATOM    168  O   LYS A  20      -7.399   2.309   9.623  1.00 87.23           O
ATOM    169 CB   LYS A  20      -9.066   4.635  11.353  1.00 90.42           C
ATOM    170 CG   LYS A  20     -10.167   3.745  10.804  1.00 82.11           C
ATOM    171 CD   LYS A  20     -11.532   4.422  10.850  1.00 80.96           C
ATOM    172 CE   LYS A  20     -12.189   4.266  12.187  1.00 73.93           C
ATOM    173 NZ   LYS A  20     -13.569   4.829  12.207  1.00 68.75           N
ATOM    174  N   CYS A  21      -7.077   4.441   8.999  1.00 86.20           N
ATOM    175 CA   CYS A  21      -6.768   4.089   7.620  1.00 84.21           C
ATOM    176  C   CYS A  21      -5.509   3.227   7.547  1.00 83.78           C
ATOM    177  O   CYS A  21      -5.446   2.240   6.809  1.00 82.31           O
ATOM    178 CB   CYS A  21      -6.581   5.353   6.786  1.00 82.97           C
ATOM    179 SG   CYS A  21      -6.233   5.041   5.040  1.00 77.99           S
ATOM    180  N   ARG A  22      -4.519   3.609   8.324  1.00 86.79           N
ATOM    181 CA   ARG A  22      -3.249   2.901   8.404  1.00 85.44           C
ATOM    182  C   ARG A  22      -3.462   1.440   8.802  1.00 86.23           C
ATOM    183  O   ARG A  22      -2.877   0.530   8.211  1.00 85.51           O
ATOM    184 CB   ARG A  22      -2.360   3.635   9.411  1.00 83.93           C
ATOM    185 CG   ARG A  22      -1.135   2.931   9.913  1.00 78.69           C
ATOM    186 CD   ARG A  22      -0.534   3.738  11.060  1.00 77.20           C
ATOM    187 NE   ARG A  22      -0.362   5.140  10.716  1.00 73.32           N
ATOM    188 CZ   ARG A  22      -0.684   6.173  11.498  1.00 70.21           C
ATOM    189 NH1  ARG A  22      -1.216   5.963  12.689  1.00 63.75           N
ATOM    190 NH2  ARG A  22      -0.477   7.406  11.088  1.00 64.73           N
ATOM    191  N   ASN A  23      -4.311   1.214   9.803  1.00 87.41           N
ATOM    192 CA   ASN A  23      -4.588  -0.138  10.266  1.00 88.63           C
ATOM    193  C   ASN A  23      -5.305  -0.981   9.209  1.00 88.93           C
ATOM    194  O   ASN A  23      -4.986  -2.156   9.034  1.00 87.91           O
ATOM    195 CB   ASN A  23      -5.427  -0.107  11.548  1.00 88.38           C
ATOM    196 CG   ASN A  23      -4.639   0.408  12.732  1.00 83.82           C
ATOM    197 OD1  ASN A  23      -3.405   0.362  12.750  1.00 78.58           O
ATOM    198 ND2  ASN A  23      -5.340   0.890  13.745  1.00 77.49           N
ATOM    199  N   ARG A  24      -6.262  -0.386   8.512  1.00 89.70           N
ATOM    200 CA   ARG A  24      -6.985  -1.111   7.475  1.00 88.77           C
ATOM    201  C   ARG A  24      -6.053  -1.532   6.343  1.00 89.68           C
ATOM    202  O   ARG A  24      -6.103  -2.676   5.883  1.00 88.10           O
ATOM    203 CB   ARG A  24      -8.108  -0.241   6.899  1.00 87.57           C
ATOM    204 CG   ARG A  24      -9.198   0.113   7.891  1.00 78.21           C
ATOM    205 CD   ARG A  24     -10.366   0.765   7.180  1.00 76.45           C
ATOM    206 NE   ARG A  24     -11.374   1.266   8.113  1.00 70.34           N
ATOM    207 CZ   ARG A  24     -12.152   0.486   8.857  1.00 65.92           C
ATOM    208 NH1  ARG A  24     -12.039  -0.833   8.805  1.00 60.37           N
ATOM    209 NH2  ARG A  24     -13.039   1.026   9.681  1.00 57.28           N
ATOM    210  N   ARG A  25      -5.223  -0.597   5.910  1.00 87.71           N
ATOM    211 CA   ARG A  25      -4.295  -0.870   4.820  1.00 87.31           C
ATOM    212  C   ARG A  25      -3.279  -1.938   5.217  1.00 88.62           C
ATOM    213  O   ARG A  25      -2.940  -2.809   4.424  1.00 87.60           O
ATOM    214 CB   ARG A  25      -3.587   0.414   4.405  1.00 85.28           C
ATOM    215 CG   ARG A  25      -3.737   0.742   2.940  1.00 75.99           C
ATOM    216 CD   ARG A  25      -5.197   0.820   2.554  1.00 75.16           C
ATOM    217 NE   ARG A  25      -5.375   0.979   1.116  1.00 68.35           N
ATOM    218 CZ   ARG A  25      -6.521   0.788   0.485  1.00 65.47           C
ATOM    219 NH1  ARG A  25      -7.607   0.424   1.156  1.00 60.13           N
ATOM    220 NH2  ARG A  25      -6.598   0.949  -0.828  1.00 57.36           N
ATOM    221  N   ARG A  26      -2.803  -1.856   6.443  1.00 89.58           N
ATOM    222 CA   ARG A  26      -1.833  -2.814   6.937  1.00 90.24           C
ATOM    223  C   ARG A  26      -2.437  -4.217   6.956  1.00 92.09           C
ATOM    224  O   ARG A  26      -1.777  -5.192   6.611  1.00 91.71           O
ATOM    225 CB   ARG A  26      -1.386  -2.427   8.346  1.00 88.38           C
ATOM    226 CG   ARG A  26      -0.199  -3.201   8.868  1.00 80.72           C
ATOM    227 CD   ARG A  26      -0.036  -2.971  10.361  1.00 77.30           C
ATOM    228 NE   ARG A  26      -0.175  -1.553  10.695  1.00 69.77           N
ATOM    229 CZ   ARG A  26      -0.658  -1.088  11.839  1.00 63.70           C
ATOM    230 NH1  ARG A  26      -1.043  -1.924  12.781  1.00 57.91           N
ATOM    231 NH2  ARG A  26      -0.756   0.212  12.034  1.00 56.08           N
ATOM    232  N   GLU A  27      -3.681  -4.314   7.358  1.00 91.56           N
ATOM    233 CA   GLU A  27      -4.364  -5.597   7.427  1.00 92.80           C
ATOM    234  C   GLU A  27      -4.525  -6.207   6.042  1.00 93.64           C
ATOM    235  O   GLU A  27      -4.357  -7.414   5.867  1.00 92.80           O
ATOM    236 CB   GLU A  27      -5.734  -5.422   8.097  1.00 92.39           C
ATOM    237 CG   GLU A  27      -6.302  -6.699   8.683  1.00 83.38           C
ATOM    238 CD   GLU A  27      -5.560  -7.145   9.936  1.00 79.13           C
ATOM    239 OE1  GLU A  27      -4.410  -6.712  10.154  1.00 74.09           O
ATOM    240 OE2  GLU A  27      -6.135  -7.937  10.712  1.00 74.44           O
ATOM    241  N   LEU A  28      -4.864  -5.376   5.070  1.00 90.00           N
ATOM    242 CA   LEU A  28      -5.006  -5.840   3.701  1.00 90.51           C
ATOM    243  C   LEU A  28      -3.694  -6.416   3.183  1.00 92.31           C
ATOM    244  O   LEU A  28      -3.662  -7.497   2.599  1.00 91.09           O
ATOM    245 CB   LEU A  28      -5.459  -4.696   2.794  1.00 88.60           C
ATOM    246 CG   LEU A  28      -5.533  -5.007   1.297  1.00 82.84           C
ATOM    247 CD1  LEU A  28      -6.546  -6.104   1.039  1.00 78.04           C
ATOM    248 CD2  LEU A  28      -5.894  -3.753   0.525  1.00 77.60           C
ATOM    249  N   THR A  29      -2.620  -5.686   3.409  1.00 92.43           N
ATOM    250 CA   THR A  29      -1.301  -6.118   2.956  1.00 92.51           C
ATOM    251  C   THR A  29      -0.873  -7.399   3.664  1.00 93.92           C
ATOM    252  O   THR A  29      -0.323  -8.307   3.040  1.00 93.55           O
ATOM    253 CB   THR A  29      -0.254  -5.022   3.189  1.00 90.34           C
ATOM    254 OG1  THR A  29      -0.608  -3.858   2.440  1.00 82.96           O
ATOM    255 CG2  THR A  29       1.117  -5.492   2.745  1.00 81.18           C
ATOM    256  N   ASP A  30      -1.131  -7.484   4.956  1.00 94.09           N
ATOM    257 CA   ASP A  30      -0.773  -8.672   5.721  1.00 94.92           C
ATOM    258  C   ASP A  30      -1.520  -9.902   5.229  1.00 96.06           C
ATOM    259  O   ASP A  30      -0.957 -10.990   5.143  1.00 95.91           O
ATOM    260 CB   ASP A  30      -1.056  -8.459   7.214  1.00 93.89           C
ATOM    261 CG   ASP A  30      -0.075  -7.514   7.873  1.00 90.23           C
ATOM    262 OD1  ASP A  30       0.993  -7.239   7.282  1.00 86.72           O
ATOM    263 OD2  ASP A  30      -0.365  -7.047   8.992  1.00 86.42           O
ATOM    264  N   THR A  31      -2.797  -9.732   4.903  1.00 96.48           N
ATOM    265 CA   THR A  31      -3.602 -10.837   4.405  1.00 96.64           C
ATOM    266  C   THR A  31      -3.056 -11.332   3.069  1.00 97.18           C
ATOM    267  O   THR A  31      -2.954 -12.538   2.832  1.00 96.58           O
ATOM    268 CB   THR A  31      -5.064 -10.403   4.232  1.00 95.82           C
ATOM    269 OG1  THR A  31      -5.614 -10.070   5.509  1.00 89.39           O
ATOM    270 CG2  THR A  31      -5.894 -11.513   3.601  1.00 86.77           C
ATOM    271  N   LEU A  32      -2.714 -10.391   2.211  1.00 96.42           N
ATOM    272 CA   LEU A  32      -2.169 -10.719   0.904  1.00 96.16           C
ATOM    273  C   LEU A  32      -0.834 -11.437   1.041  1.00 96.72           C
ATOM    274  O   LEU A  32      -0.572 -12.413   0.352  1.00 96.18           O
ATOM    275 CB   LEU A  32      -2.003  -9.429   0.100  1.00 95.24           C
ATOM    276 CG   LEU A  32      -2.586  -9.322  -1.309  1.00 92.67           C
ATOM    277 CD1  LEU A  32      -3.857 -10.127  -1.466  1.00 89.01           C
ATOM    278 CD2  LEU A  32      -2.841  -7.848  -1.606  1.00 87.97           C
ATOM    279  N   GLN A  33      -0.001 -10.950   1.940  1.00 96.40           N
ATOM    280 CA   GLN A  33       1.305 -11.557   2.164  1.00 96.63           C
ATOM    281  C   GLN A  33       1.154 -12.973   2.720  1.00 97.46           C
ATOM    282  O   GLN A  33       1.895 -13.881   2.338  1.00 97.56           O
ATOM    283 CB   GLN A  33       2.135 -10.706   3.134  1.00 95.62           C
ATOM    284 CG   GLN A  33       3.564 -11.189   3.308  1.00 90.27           C
ATOM    285 CD   GLN A  33       4.349 -11.142   2.022  1.00 89.13           C
ATOM    286 OE1  GLN A  33       4.473 -10.087   1.406  1.00 81.99           O
ATOM    287 NE2  GLN A  33       4.877 -12.277   1.605  1.00 77.35           N
ATOM    288  N   ALA A  34       0.201 -13.156   3.617  1.00 97.99           N
ATOM    289 CA   ALA A  34      -0.039 -14.474   4.198  1.00 98.21           C
ATOM    290  C   ALA A  34      -0.487 -15.458   3.122  1.00 98.45           C
ATOM    291  O   ALA A  34      -0.100 -16.631   3.141  1.00 98.23           O
ATOM    292 CB   ALA A  34      -1.084 -14.383   5.300  1.00 98.05           C
ATOM    293  N   GLU A  35      -1.293 -14.974   2.192  1.00 98.49           N
ATOM    294 CA   GLU A  35      -1.766 -15.830   1.111  1.00 98.41           C
ATOM    295  C   GLU A  35      -0.606 -16.254   0.213  1.00 98.57           C
ATOM    296  O   GLU A  35      -0.527 -17.411  -0.202  1.00 98.23           O
ATOM    297 CB   GLU A  35      -2.838 -15.117   0.289  1.00 97.98           C
ATOM    298 CG   GLU A  35      -3.471 -16.016  -0.769  1.00 92.57           C
ATOM    299 CD   GLU A  35      -4.640 -15.367  -1.495  1.00 88.82           C
ATOM    300 OE1  GLU A  35      -4.964 -14.214  -1.183  1.00 83.11           O
ATOM    301 OE2  GLU A  35      -5.229 -16.028  -2.373  1.00 83.52           O
ATOM    302  N   THR A  36       0.290 -15.317  -0.088  1.00 98.49           N
ATOM    303 CA   THR A  36       1.431 -15.664  -0.923  1.00 98.33           C
ATOM    304  C   THR A  36       2.317 -16.681  -0.207  1.00 98.64           C
ATOM    305  O   THR A  36       2.843 -17.598  -0.830  1.00 98.40           O
ATOM    306 CB   THR A  36       2.282 -14.432  -1.305  1.00 97.57           C
ATOM    307 OG1  THR A  36       2.953 -13.914  -0.156  1.00 90.76           O
ATOM    308 CG2  THR A  36       1.415 -13.352  -1.921  1.00 88.79           C
ATOM    309  N   ASP A  37       2.477 -16.523   1.096  1.00 98.58           N
ATOM    310 CA   ASP A  37       3.292 -17.457   1.875  1.00 98.55           C
ATOM    311  C   ASP A  37       2.702 -18.862   1.835  1.00 98.64           C
ATOM    312  O   ASP A  37       3.423 -19.846   1.680  1.00 98.51           O
ATOM    313 CB   ASP A  37       3.418 -16.993   3.332  1.00 98.14           C
ATOM    314 CG   ASP A  37       4.254 -15.737   3.481  1.00 95.53           C
ATOM    315 OD1  ASP A  37       5.006 -15.388   2.542  1.00 91.37           O
ATOM    316 OD2  ASP A  37       4.177 -15.092   4.544  1.00 91.70           O
ATOM    317  N   GLN A  38       1.388 -18.958   1.971  1.00 98.87           N
ATOM    318 CA   GLN A  38       0.731 -20.254   1.926  1.00 98.88           C
ATOM    319  C   GLN A  38       0.893 -20.892   0.551  1.00 98.81           C
ATOM    320  O   GLN A  38       1.142 -22.096   0.444  1.00 98.77           O
ATOM    321 CB   GLN A  38      -0.752 -20.120   2.251  1.00 98.61           C
ATOM    322 CG   GLN A  38      -1.496 -21.453   2.238  1.00 92.80           C
ATOM    323 CD   GLN A  38      -3.000 -21.297   2.320  1.00 87.92           C
ATOM    324 OE1  GLN A  38      -3.521 -20.782   3.311  1.00 82.39           O
ATOM    325 NE2  GLN A  38      -3.702 -21.739   1.295  1.00 78.47           N
ATOM    326  N   LEU A  39       0.743 -20.098  -0.494  1.00 98.88           N
ATOM    327 CA   LEU A  39       0.884 -20.607  -1.849  1.00 98.86           C
ATOM    328  C   LEU A  39       2.310 -21.055  -2.131  1.00 98.87           C
ATOM    329  O   LEU A  39       2.522 -22.024  -2.861  1.00 98.72           O
ATOM    330 CB   LEU A  39       0.448 -19.547  -2.862  1.00 98.77           C
ATOM    331 CG   LEU A  39      -1.063 -19.292  -2.906  1.00 98.05           C
ATOM    332 CD1  LEU A  39      -1.366 -18.034  -3.692  1.00 96.16           C
ATOM    333 CD2  LEU A  39      -1.786 -20.491  -3.519  1.00 95.63           C
ATOM    334  N   GLU A  40       3.278 -20.361  -1.561  1.00 98.83           N
ATOM    335 CA   GLU A  40       4.675 -20.746  -1.730  1.00 98.74           C
ATOM    336  C   GLU A  40       4.907 -22.103  -1.062  1.00 98.80           C
ATOM    337  O   GLU A  40       5.630 -22.947  -1.597  1.00 98.69           O
ATOM    338 CB   GLU A  40       5.606 -19.701  -1.115  1.00 98.44           C
ATOM    339 CG   GLU A  40       5.672 -18.369  -1.868  1.00 92.92           C
ATOM    340 CD   GLU A  40       6.544 -18.416  -3.114  1.00 87.80           C
ATOM    341 OE1  GLU A  40       6.960 -19.520  -3.502  1.00 79.91           O
ATOM    342 OE2  GLU A  40       6.808 -17.346  -3.692  1.00 79.20           O
ATOM    343  N   ASP A  41       4.302 -22.313   0.094  1.00 98.87           N
ATOM    344 CA   ASP A  41       4.428 -23.585   0.799  1.00 98.85           C
ATOM    345  C   ASP A  41       3.787 -24.708  -0.005  1.00 98.83           C
ATOM    346  O   ASP A  41       4.339 -25.808  -0.106  1.00 98.69           O
ATOM    347 CB   ASP A  41       3.783 -23.513   2.186  1.00 98.57           C
ATOM    348 CG   ASP A  41       4.566 -22.642   3.157  1.00 94.96           C
ATOM    349 OD1  ASP A  41       5.781 -22.445   2.941  1.00 91.31           O
ATOM    350 OD2  ASP A  41       3.968 -22.176   4.144  1.00 91.29           O
ATOM    351  N   GLU A  42       2.622 -24.441  -0.572  1.00 98.87           N
ATOM    352 CA   GLU A  42       1.936 -25.433  -1.383  1.00 98.86           C
ATOM    353  C   GLU A  42       2.767 -25.787  -2.613  1.00 98.98           C
ATOM    354  O   GLU A  42       2.850 -26.953  -2.998  1.00 98.76           O
ATOM    355 CB   GLU A  42       0.560 -24.911  -1.819  1.00 98.64           C
ATOM    356 CG   GLU A  42      -0.451 -24.810  -0.691  1.00 90.21           C
ATOM    357 CD   GLU A  42      -1.778 -24.240  -1.152  1.00 87.48           C
ATOM    358 OE1  GLU A  42      -2.060 -24.290  -2.366  1.00 82.04           O
ATOM    359 OE2  GLU A  42      -2.536 -23.752  -0.300  1.00 82.93           O
ATOM    360  N   LYS A  43       3.361 -24.780  -3.213  1.00 98.84           N
ATOM    361 CA   LYS A  43       4.197 -24.993  -4.393  1.00 98.81           C
ATOM    362  C   LYS A  43       5.377 -25.895  -4.051  1.00 98.89           C
ATOM    363  O   LYS A  43       5.684 -26.834  -4.790  1.00 98.70           O
ATOM    364 CB   LYS A  43       4.699 -23.654  -4.933  1.00 98.74           C
ATOM    365 CG   LYS A  43       5.591 -23.777  -6.158  1.00 98.11           C
ATOM    366 CD   LYS A  43       6.014 -22.411  -6.665  1.00 96.60           C
ATOM    367 CE   LYS A  43       6.918 -22.527  -7.869  1.00 93.18           C
ATOM    368 NZ   LYS A  43       7.321 -21.197  -8.401  1.00 88.65           N
ATOM    369  N   SER A  44       6.019 -25.612  -2.942  1.00 98.82           N
ATOM    370 CA   SER A  44       7.162 -26.406  -2.507  1.00 98.85           C
ATOM    371  C   SER A  44       6.760 -27.853  -2.254  1.00 98.80           C
ATOM    372  O   SER A  44       7.473 -28.786  -2.636  1.00 98.61           O
ATOM    373 CB   SER A  44       7.768 -25.792  -1.245  1.00 98.52           C
ATOM    374 OG   SER A  44       8.893 -26.537  -0.810  1.00 88.29           O
ATOM    375  N   ALA A  45       5.615 -28.048  -1.616  1.00 98.95           N
ATOM    376 CA   ALA A  45       5.127 -29.393  -1.320  1.00 98.93           C
ATOM    377  C   ALA A  45       4.831 -30.166  -2.604  1.00 98.96           C
ATOM    378  O   ALA A  45       5.142 -31.351  -2.712  1.00 98.73           O
ATOM    379 CB   ALA A  45       3.877 -29.313  -0.447  1.00 98.78           C
ATOM    380  N   LEU A  46       4.225 -29.486  -3.574  1.00 98.90           N
ATOM    381 CA   LEU A  46       3.906 -30.126  -4.841  1.00 98.94           C
ATOM    382  C   LEU A  46       5.169 -30.507  -5.609  1.00 98.90           C
ATOM    383  O   LEU A  46       5.233 -31.578  -6.211  1.00 98.83           O
ATOM    384 CB   LEU A  46       3.043 -29.200  -5.703  1.00 98.86           C
ATOM    385 CG   LEU A  46       1.579 -29.086  -5.277  1.00 98.16           C
ATOM    386 CD1  LEU A  46       0.907 -27.913  -5.972  1.00 96.29           C
ATOM    387 CD2  LEU A  46       0.848 -30.384  -5.600  1.00 95.99           C
ATOM    388  N   GLN A  47       6.159 -29.644  -5.576  1.00 98.99           N
ATOM    389 CA   GLN A  47       7.407 -29.922  -6.273  1.00 98.89           C
ATOM    390  C   GLN A  47       8.105 -31.134  -5.655  1.00 98.82           C
ATOM    391  O   GLN A  47       8.673 -31.964  -6.361  1.00 98.77           O
ATOM    392 CB   GLN A  47       8.319 -28.697  -6.232  1.00 98.71           C
ATOM    393 CG   GLN A  47       7.806 -27.542  -7.088  1.00 97.39           C
ATOM    394 CD   GLN A  47       8.670 -26.302  -6.983  1.00 96.69           C
ATOM    395 OE1  GLN A  47       9.149 -25.959  -5.900  1.00 92.50           O
ATOM    396 NE2  GLN A  47       8.881 -25.629  -8.098  1.00 89.70           N
ATOM    397  N   THR A  48       8.044 -31.242  -4.339  1.00 98.93           N
ATOM    398 CA   THR A  48       8.641 -32.372  -3.641  1.00 98.90           C
ATOM    399  C   THR A  48       7.895 -33.664  -3.999  1.00 98.99           C
ATOM    400  O   THR A  48       8.515 -34.690  -4.257  1.00 98.79           O
ATOM    401 CB   THR A  48       8.605 -32.163  -2.124  1.00 98.75           C
ATOM    402 OG1  THR A  48       9.411 -31.030  -1.780  1.00 94.59           O
ATOM    403 CG2  THR A  48       9.141 -33.390  -1.391  1.00 92.01           C
ATOM    404  N   GLU A  49       6.581 -33.587  -4.021  1.00 98.95           N
ATOM    405 CA   GLU A  49       5.772 -34.748  -4.365  1.00 98.87           C
ATOM    406  C   GLU A  49       6.062 -35.215  -5.782  1.00 98.96           C
ATOM    407  O   GLU A  49       6.188 -36.415  -6.036  1.00 98.72           O
ATOM    408 CB   GLU A  49       4.288 -34.427  -4.210  1.00 98.65           C
ATOM    409 CG   GLU A  49       3.389 -35.606  -4.532  1.00 95.02           C
ATOM    410 CD   GLU A  49       1.915 -35.301  -4.339  1.00 92.77           C
ATOM    411 OE1  GLU A  49       1.588 -34.148  -3.997  1.00 87.54           O
ATOM    412 OE2  GLU A  49       1.093 -36.219  -4.537  1.00 87.45           O
ATOM    413  N   ILE A  50       6.159 -34.274  -6.698  1.00 98.99           N
ATOM    414 CA   ILE A  50       6.450 -34.605  -8.086  1.00 98.97           C
ATOM    415  C   ILE A  50       7.816 -35.280  -8.212  1.00 98.98           C
ATOM    416  O   ILE A  50       7.968 -36.258  -8.941  1.00 98.81           O
ATOM    417 CB   ILE A  50       6.385 -33.339  -8.970  1.00 98.85           C
ATOM    418 CG1  ILE A  50       4.934 -32.908  -9.126  1.00 98.35           C
ATOM    419 CG2  ILE A  50       7.024 -33.589 -10.326  1.00 98.30           C
ATOM    420 CD1  ILE A  50       4.746 -31.556  -9.780  1.00 96.73           C
ATOM    421  N   ALA A  51       8.785 -34.772  -7.487  1.00 98.95           N
ATOM    422 CA   ALA A  51      10.123 -35.356  -7.516  1.00 98.91           C
ATOM    423  C   ALA A  51      10.081 -36.800  -7.031  1.00 98.89           C
ATOM    424  O   ALA A  51      10.713 -37.678  -7.614  1.00 98.66           O
ATOM    425 CB   ALA A  51      11.077 -34.530  -6.658  1.00 98.76           C
ATOM    426  N   ASN A  52       9.334 -37.047  -5.971  1.00 98.95           N
ATOM    427 CA   ASN A  52       9.212 -38.396  -5.432  1.00 98.97           C
ATOM    428  C   ASN A  52       8.482 -39.328  -6.388  1.00 98.97           C
ATOM    429  O   ASN A  52       8.859 -40.485  -6.541  1.00 98.67           O
ATOM    430 CB   ASN A  52       8.480 -38.373  -4.083  1.00 98.76           C
ATOM    431 CG   ASN A  52       9.290 -37.707  -2.995  1.00 97.44           C
ATOM    432 OD1  ASN A  52      10.523 -37.691  -3.036  1.00 93.24           O
ATOM    433 ND2  ASN A  52       8.612 -37.169  -1.993  1.00 92.30           N
ATOM    434  N   LEU A  53       7.443 -38.819  -7.034  1.00 98.88           N
ATOM    435 CA   LEU A  53       6.687 -39.630  -7.978  1.00 98.81           C
ATOM    436  C   LEU A  53       7.534 -39.985  -9.196  1.00 98.82           C
ATOM    437  O   LEU A  53       7.454 -41.103  -9.701  1.00 98.62           O
ATOM    438 CB   LEU A  53       5.420 -38.886  -8.418  1.00 98.76           C
ATOM    439 CG   LEU A  53       4.320 -38.804  -7.362  1.00 98.32           C
ATOM    440 CD1  LEU A  53       3.268 -37.793  -7.769  1.00 97.18           C
ATOM    441 CD2  LEU A  53       3.686 -40.170  -7.163  1.00 96.94           C
ATOM    442  N   LEU A  54       8.328 -39.041  -9.650  1.00 98.87           N
ATOM    443 CA   LEU A  54       9.205 -39.301 -10.791  1.00 98.77           C
ATOM    444  C   LEU A  54      10.206 -40.386 -10.429  1.00 98.70           C
ATOM    445  O   LEU A  54      10.484 -41.278 -11.229  1.00 98.43           O
ATOM    446 CB   LEU A  54       9.941 -38.029 -11.208  1.00 98.65           C
ATOM    447 CG   LEU A  54       9.118 -37.010 -11.991  1.00 95.72           C
ATOM    448 CD1  LEU A  54       9.895 -35.715 -12.156  1.00 92.74           C
ATOM    449 CD2  LEU A  54       8.738 -37.580 -13.352  1.00 92.79           C
ATOM    450  N   LYS A  55      10.731 -40.319  -9.228  1.00 98.81           N
ATOM    451 CA   LYS A  55      11.674 -41.315  -8.736  1.00 98.67           C
ATOM    452  C   LYS A  55      11.036 -42.706  -8.737  1.00 98.67           C
ATOM    453  O   LYS A  55      11.633 -43.671  -9.202  1.00 98.11           O
ATOM    454 CB   LYS A  55      12.122 -40.959  -7.325  1.00 98.27           C
ATOM    455 CG   LYS A  55      13.021 -41.994  -6.662  1.00 89.10           C
ATOM    456 CD   LYS A  55      12.739 -42.095  -5.177  1.00 87.96           C
ATOM    457 CE   LYS A  55      11.382 -42.721  -4.899  1.00 79.03           C
ATOM    458 NZ   LYS A  55      11.081 -42.837  -3.447  1.00 71.95           N
ATOM    459  N   GLU A  56       9.831 -42.789  -8.205  1.00 98.50           N
ATOM    460 CA   GLU A  56       9.149 -44.073  -8.139  1.00 98.42           C
ATOM    461  C   GLU A  56       8.794 -44.589  -9.528  1.00 98.34           C
ATOM    462  O   GLU A  56       8.866 -45.800  -9.784  1.00 97.91           O
ATOM    463 CB   GLU A  56       7.893 -43.969  -7.274  1.00 97.94           C
ATOM    464 CG   GLU A  56       7.167 -45.298  -7.118  1.00 91.44           C
ATOM    465 CD   GLU A  56       6.162 -45.300  -5.978  1.00 87.46           C
ATOM    466 OE1  GLU A  56       5.806 -44.206  -5.503  1.00 82.40           O
ATOM    467 OE2  GLU A  56       5.733 -46.394  -5.576  1.00 81.36           O
ATOM    468  N   LYS A  57       8.428 -43.673 -10.412  1.00 98.39           N
ATOM    469 CA   LYS A  57       8.096 -44.062 -11.774  1.00 98.20           C
ATOM    470  C   LYS A  57       9.312 -44.673 -12.465  1.00 98.19           C
ATOM    471  O   LYS A  57       9.201 -45.710 -13.120  1.00 97.89           O
ATOM    472 CB   LYS A  57       7.601 -42.850 -12.568  1.00 98.13           C
ATOM    473 CG   LYS A  57       7.243 -43.169 -14.003  1.00 97.10           C
ATOM    474 CD   LYS A  57       6.884 -41.915 -14.778  1.00 94.91           C
ATOM    475 CE   LYS A  57       6.659 -42.224 -16.244  1.00 91.97           C
ATOM    476 NZ   LYS A  57       6.411 -40.991 -17.040  1.00 88.80           N
ATOM    477  N   GLU A  58      10.469 -44.045 -12.314  1.00 98.44           N
ATOM    478 CA   GLU A  58      11.698 -44.554 -12.907  1.00 98.23           C
ATOM    479  C   GLU A  58      11.972 -45.956 -12.394  1.00 98.22           C
ATOM    480  O   GLU A  58      12.281 -46.870 -13.161  1.00 97.55           O
ATOM    481 CB   GLU A  58      12.892 -43.661 -12.532  1.00 97.68           C
ATOM    482 CG   GLU A  58      12.724 -42.178 -12.800  1.00 88.00           C
ATOM    483 CD   GLU A  58      12.945 -41.816 -14.250  1.00 81.91           C
ATOM    484 OE1  GLU A  58      13.410 -42.681 -15.017  1.00 78.39           O
ATOM    485 OE2  GLU A  58      12.665 -40.653 -14.615  1.00 76.09           O
ATOM    486  N   LYS A  59      11.848 -46.128 -11.093  1.00 98.17           N
ATOM    487 CA   LYS A  59      12.081 -47.410 -10.437  1.00 97.88           C
ATOM    488  C   LYS A  59      11.173 -48.501 -11.005  1.00 97.76           C
ATOM    489  O   LYS A  59      11.636 -49.591 -11.332  1.00 97.04           O
ATOM    490 CB   LYS A  59      11.853 -47.247  -8.934  1.00 97.28           C
ATOM    491 CG   LYS A  59      12.019 -48.508  -8.115  1.00 88.17           C
ATOM    492 CD   LYS A  59      11.712 -48.229  -6.657  1.00 86.80           C
ATOM    493 CE   LYS A  59      11.796 -49.481  -5.808  1.00 78.94           C
ATOM    494 NZ   LYS A  59      11.458 -49.207  -4.385  1.00 73.49           N
ATOM    495  N   LEU A  60       9.899 -48.195 -11.124  1.00 97.91           N
ATOM    496 CA   LEU A  60       8.942 -49.165 -11.637  1.00 97.86           C
ATOM    497  C   LEU A  60       9.184 -49.494 -13.107  1.00 97.61           C
ATOM    498  O   LEU A  60       9.015 -50.643 -13.517  1.00 96.91           O
ATOM    499 CB   LEU A  60       7.514 -48.655 -11.435  1.00 97.70           C
ATOM    500 CG   LEU A  60       7.051 -48.578  -9.978  1.00 96.92           C
ATOM    501 CD1  LEU A  60       5.745 -47.820  -9.880  1.00 94.89           C
ATOM    502 CD2  LEU A  60       6.910 -49.978  -9.403  1.00 94.39           C
ATOM    503  N   GLU A  61       9.557 -48.494 -13.887  1.00 97.64           N
ATOM    504 CA   GLU A  61       9.820 -48.721 -15.298  1.00 97.34           C
ATOM    505  C   GLU A  61      11.028 -49.631 -15.478  1.00 97.14           C
ATOM    506  O   GLU A  61      11.060 -50.467 -16.380  1.00 96.11           O
ATOM    507 CB   GLU A  61      10.036 -47.389 -16.027  1.00 96.65           C
ATOM    508 CG   GLU A  61       8.758 -46.562 -16.150  1.00 93.73           C
ATOM    509 CD   GLU A  61       8.981 -45.248 -16.865  1.00 92.56           C
ATOM    510 OE1  GLU A  61      10.044 -44.635 -16.659  1.00 88.91           O
ATOM    511 OE2  GLU A  61       8.096 -44.832 -17.630  1.00 87.85           O
ATOM    512  N   PHE A  62      12.007 -49.470 -14.618  1.00 97.09           N
ATOM    513 CA   PHE A  62      13.194 -50.316 -14.652  1.00 96.86           C
ATOM    514  C   PHE A  62      12.816 -51.763 -14.384  1.00 96.64           C
ATOM    515  O   PHE A  62      13.199 -52.674 -15.111  1.00 94.97           O
ATOM    516 CB   PHE A  62      14.211 -49.858 -13.604  1.00 96.39           C
ATOM    517 CG   PHE A  62      15.486 -49.331 -14.196  1.00 91.62           C
ATOM    518 CD1  PHE A  62      15.513 -48.098 -14.829  1.00 87.21           C
ATOM    519 CD2  PHE A  62      16.660 -50.068 -14.119  1.00 85.34           C
ATOM    520 CE1  PHE A  62      16.701 -47.609 -15.381  1.00 83.87           C
ATOM    521 CE2  PHE A  62      17.843 -49.587 -14.657  1.00 81.51           C
ATOM    522 CZ   PHE A  62      17.854 -48.357 -15.292  1.00 80.53           C
ATOM    523  N   ILE A  63      12.042 -51.969 -13.331  1.00 96.96           N
ATOM    524 CA   ILE A  63      11.596 -53.303 -12.946  1.00 96.23           C
ATOM    525  C   ILE A  63      10.753 -53.936 -14.055  1.00 96.26           C
ATOM    526  O   ILE A  63      10.922 -55.112 -14.371  1.00 95.10           O
ATOM    527 CB   ILE A  63      10.785 -53.242 -11.640  1.00 95.65           C
ATOM    528 CG1  ILE A  63      11.681 -52.799 -10.484  1.00 93.88           C
ATOM    529 CG2  ILE A  63      10.154 -54.599 -11.341  1.00 93.31           C
ATOM    530 CD1  ILE A  63      10.938 -52.526  -9.196  1.00 87.03           C
ATOM    531  N   LEU A  64       9.873 -53.165 -14.623  1.00 95.70           N
ATOM    532 CA   LEU A  64       8.990 -53.648 -15.672  1.00 95.83           C
ATOM    533  C   LEU A  64       9.752 -54.031 -16.938  1.00 96.16           C
ATOM    534  O   LEU A  64       9.450 -55.041 -17.572  1.00 94.66           O
ATOM    535 CB   LEU A  64       7.955 -52.568 -15.994  1.00 94.88           C
ATOM    536 CG   LEU A  64       6.580 -53.037 -16.457  1.00 92.15           C
ATOM    537 CD1  LEU A  64       5.956 -53.909 -15.383  1.00 86.63           C
ATOM    538 CD2  LEU A  64       5.703 -51.832 -16.745  1.00 86.02           C
ATOM    539  N   ALA A  65      10.741 -53.218 -17.274  1.00 95.04           N
ATOM    540 CA   ALA A  65      11.540 -53.482 -18.466  1.00 95.30           C
ATOM    541  C   ALA A  65      12.455 -54.696 -18.291  1.00 95.00           C
ATOM    542  O   ALA A  65      12.762 -55.395 -19.252  1.00 91.78           O
ATOM    543 CB   ALA A  65      12.370 -52.250 -18.826  1.00 93.74           C
ATOM    544  N   ALA A  66      12.874 -54.936 -17.076  1.00 95.45           N
ATOM    545 CA   ALA A  66      13.773 -56.044 -16.781  1.00 94.76           C
ATOM    546  C   ALA A  66      13.036 -57.372 -16.563  1.00 93.39           C
ATOM    547  O   ALA A  66      13.652 -58.434 -16.573  1.00 87.93           O
ATOM    548 CB   ALA A  66      14.614 -55.720 -15.559  1.00 92.85           C
ATOM    549  N   HIS A  67      11.744 -57.301 -16.364  1.00 87.08           N
ATOM    550 CA   HIS A  67      10.971 -58.502 -16.095  1.00 86.93           C
ATOM    551  C   HIS A  67       9.724 -58.569 -16.967  1.00 84.36           C
ATOM    552  O   HIS A  67       9.133 -57.545 -17.256  1.00 77.36           O
ATOM    553 CB   HIS A  67      10.556 -58.570 -14.620  1.00 83.52           C
ATOM    554 CG   HIS A  67      11.703 -58.461 -13.667  1.00 83.49           C
ATOM    555 ND1  HIS A  67      12.299 -57.261 -13.360  1.00 76.07           N
ATOM    556 CD2  HIS A  67      12.369 -59.396 -12.958  1.00 74.28           C
ATOM    557 CE1  HIS A  67      13.280 -57.467 -12.497  1.00 77.69           C
ATOM    558 NE2  HIS A  67      13.339 -58.753 -12.242  1.00 79.94           N
ATOM    559 OXT  HIS A  67       9.332 -59.692 -17.314  1.00 79.12           O
ATOM    560  N   PRO B   1      11.445  45.689  -3.247  1.00 71.21           N
ATOM    561 CA   PRO B   1      11.773  46.692  -4.266  1.00 77.43           C
ATOM    562  C   PRO B   1      10.753  46.788  -5.394  1.00 80.51           C
ATOM    563  O   PRO B   1      10.615  47.843  -6.012  1.00 76.05           O
ATOM    564 CB   PRO B   1      13.149  46.257  -4.812  1.00 71.39           C
ATOM    565 CG   PRO B   1      13.333  44.871  -4.300  1.00 70.87           C
ATOM    566 CD   PRO B   1      12.560  44.795  -3.014  1.00 74.66           C
ATOM    567  N   LEU B   2      10.070  45.708  -5.688  1.00 81.73           N
ATOM    568 CA   LEU B   2       9.048  45.713  -6.722  1.00 81.61           C
ATOM    569  C   LEU B   2       7.800  46.448  -6.261  1.00 81.57           C
ATOM    570  O   LEU B   2       7.629  46.708  -5.074  1.00 74.11           O
ATOM    571 CB   LEU B   2       8.679  44.288  -7.118  1.00 76.74           C
ATOM    572 CG   LEU B   2       9.790  43.439  -7.711  1.00 74.32           C
ATOM    573 CD1  LEU B   2       9.308  42.010  -7.904  1.00 71.12           C
ATOM    574 CD2  LEU B   2      10.260  44.025  -9.028  1.00 69.77           C
ATOM    575  N   SER B   3       6.937  46.771  -7.197  1.00 79.14           N
ATOM    576 CA   SER B   3       5.703  47.456  -6.873  1.00 81.37           C
ATOM    577  C   SER B   3       4.813  46.535  -6.049  1.00 81.86           C
ATOM    578  O   SER B   3       5.018  45.316  -6.042  1.00 76.47           O
ATOM    579 CB   SER B   3       4.965  47.857  -8.147  1.00 74.07           C
ATOM    580 OG   SER B   3       4.483  46.726  -8.836  1.00 67.08           O
ATOM    581  N   PRO B   4       3.828  47.102  -5.368  1.00 81.76           N
ATOM    582 CA   PRO B   4       2.924  46.271  -4.557  1.00 82.48           C
ATOM    583  C   PRO B   4       2.288  45.151  -5.374  1.00 84.03           C
ATOM    584  O   PRO B   4       2.141  44.024  -4.884  1.00 78.24           O
ATOM    585 CB   PRO B   4       1.879  47.272  -4.075  1.00 77.29           C
ATOM    586 CG   PRO B   4       2.635  48.552  -3.991  1.00 77.07           C
ATOM    587 CD   PRO B   4       3.547  48.527  -5.188  1.00 81.45           C
ATOM    588  N   ILE B   5       1.919  45.459  -6.594  1.00 83.07           N
ATOM    589 CA   ILE B   5       1.298  44.470  -7.462  1.00 83.97           C
ATOM    590  C   ILE B   5       2.277  43.363  -7.842  1.00 85.15           C
ATOM    591  O   ILE B   5       1.915  42.185  -7.861  1.00 80.16           O
ATOM    592 CB   ILE B   5       0.719  45.135  -8.725  1.00 79.54           C
ATOM    593 CG1  ILE B   5      -0.375  46.127  -8.342  1.00 74.57           C
ATOM    594 CG2  ILE B   5       0.165  44.081  -9.675  1.00 72.77           C
ATOM    595 CD1  ILE B   5      -0.930  46.910  -9.511  1.00 68.19           C
ATOM    596  N   ASP B   6       3.503  43.734  -8.131  1.00 84.77           N
ATOM    597 CA   ASP B   6       4.509  42.740  -8.473  1.00 86.09           C
ATOM    598  C   ASP B   6       4.861  41.865  -7.278  1.00 86.27           C
ATOM    599  O   ASP B   6       5.106  40.668  -7.432  1.00 81.20           O
ATOM    600 CB   ASP B   6       5.771  43.415  -9.004  1.00 80.31           C
ATOM    601 CG   ASP B   6       5.623  43.864 -10.442  1.00 76.26           C
ATOM    602 OD1  ASP B   6       4.717  43.369 -11.135  1.00 70.02           O
ATOM    603 OD2  ASP B   6       6.422  44.704 -10.887  1.00 69.94           O
ATOM    604  N   MET B   7       4.894  42.450  -6.094  1.00 83.29           N
ATOM    605 CA   MET B   7       5.177  41.684  -4.891  1.00 84.10           C
ATOM    606  C   MET B   7       4.067  40.668  -4.656  1.00 84.80           C
ATOM    607  O   MET B   7       4.324  39.527  -4.277  1.00 81.37           O
ATOM    608 CB   MET B   7       5.312  42.597  -3.677  1.00 80.39           C
ATOM    609 CG   MET B   7       6.597  43.415  -3.690  1.00 74.61           C
ATOM    610 SD   MET B   7       8.078  42.402  -3.666  1.00 68.94           S
ATOM    611 CE   MET B   7       8.019  41.742  -2.009  1.00 61.19           C
ATOM    612  N   GLU B   8       2.849  41.081  -4.868  1.00 87.69           N
ATOM    613 CA   GLU B   8       1.703  40.194  -4.714  1.00 88.50           C
ATOM    614  C   GLU B   8       1.811  39.046  -5.715  1.00 88.80           C
ATOM    615  O   GLU B   8       1.528  37.888  -5.385  1.00 86.07           O
ATOM    616 CB   GLU B   8       0.407  40.962  -4.943  1.00 86.08           C
ATOM    617 CG   GLU B   8      -0.851  40.105  -4.814  1.00 76.19           C
ATOM    618 CD   GLU B   8      -2.104  40.891  -5.121  1.00 69.40           C
ATOM    619 OE1  GLU B   8      -2.073  41.734  -6.030  1.00 63.97           O
ATOM    620 OE2  GLU B   8      -3.128  40.640  -4.450  1.00 64.80           O
ATOM    621  N   SER B   9       2.234  39.359  -6.915  1.00 87.98           N
ATOM    622 CA   SER B   9       2.409  38.362  -7.963  1.00 88.78           C
ATOM    623  C   SER B   9       3.479  37.352  -7.570  1.00 89.03           C
ATOM    624  O   SER B   9       3.305  36.144  -7.754  1.00 86.33           O
ATOM    625 CB   SER B   9       2.775  39.035  -9.280  1.00 85.45           C
ATOM    626 OG   SER B   9       2.942  38.087 -10.302  1.00 74.32           O
ATOM    627  N   GLN B  10       4.580  37.836  -7.023  1.00 90.28           N
ATOM    628 CA   GLN B  10       5.655  36.961  -6.575  1.00 89.99           C
ATOM    629  C   GLN B  10       5.149  35.995  -5.504  1.00 89.56           C
ATOM    630  O   GLN B  10       5.470  34.808  -5.529  1.00 87.33           O
ATOM    631 CB   GLN B  10       6.818  37.756  -5.984  1.00 87.11           C
ATOM    632 CG   GLN B  10       7.833  38.233  -6.991  1.00 77.57           C
ATOM    633 CD   GLN B  10       9.113  38.681  -6.317  1.00 74.37           C
ATOM    634 OE1  GLN B  10       9.080  39.386  -5.311  1.00 68.95           O
ATOM    635 NE2  GLN B  10      10.250  38.258  -6.844  1.00 64.58           N
ATOM    636  N   GLU B  11       4.392  36.522  -4.579  1.00 87.64           N
ATOM    637 CA   GLU B  11       3.886  35.712  -3.486  1.00 86.95           C
ATOM    638  C   GLU B  11       2.971  34.594  -3.969  1.00 87.00           C
ATOM    639  O   GLU B  11       3.056  33.463  -3.485  1.00 84.38           O
ATOM    640 CB   GLU B  11       3.150  36.581  -2.468  1.00 84.96           C
ATOM    641 CG   GLU B  11       4.052  37.553  -1.738  1.00 74.49           C
ATOM    642 CD   GLU B  11       5.214  36.853  -1.048  1.00 67.06           C
ATOM    643 OE1  GLU B  11       4.957  35.992  -0.191  1.00 63.55           O
ATOM    644 OE2  GLU B  11       6.368  37.159  -1.383  1.00 63.08           O
ATOM    645  N   ARG B  12       2.106  34.890  -4.925  1.00 89.75           N
ATOM    646 CA   ARG B  12       1.213  33.846  -5.412  1.00 89.33           C
ATOM    647  C   ARG B  12       1.975  32.797  -6.222  1.00 89.39           C
ATOM    648  O   ARG B  12       1.612  31.624  -6.215  1.00 86.92           O
ATOM    649 CB   ARG B  12       0.046  34.421  -6.210  1.00 87.35           C
ATOM    650 CG   ARG B  12       0.372  35.271  -7.398  1.00 78.21           C
ATOM    651 CD   ARG B  12      -0.901  35.570  -8.193  1.00 76.48           C
ATOM    652 NE   ARG B  12      -2.011  35.998  -7.339  1.00 68.78           N
ATOM    653 CZ   ARG B  12      -2.271  37.253  -7.020  1.00 63.69           C
ATOM    654 NH1  ARG B  12      -1.511  38.228  -7.493  1.00 58.00           N
ATOM    655 NH2  ARG B  12      -3.294  37.543  -6.227  1.00 55.49           N
ATOM    656  N   ILE B  13       3.043  33.199  -6.879  1.00 89.76           N
ATOM    657 CA   ILE B  13       3.855  32.252  -7.637  1.00 89.51           C
ATOM    658  C   ILE B  13       4.547  31.283  -6.681  1.00 89.27           C
ATOM    659  O   ILE B  13       4.598  30.075  -6.932  1.00 87.46           O
ATOM    660 CB   ILE B  13       4.890  32.973  -8.513  1.00 89.40           C
ATOM    661 CG1  ILE B  13       4.182  33.702  -9.652  1.00 84.89           C
ATOM    662 CG2  ILE B  13       5.898  31.981  -9.080  1.00 83.88           C
ATOM    663 CD1  ILE B  13       5.085  34.579 -10.491  1.00 75.17           C
ATOM    664  N   LYS B  14       5.076  31.819  -5.575  1.00 88.01           N
ATOM    665 CA   LYS B  14       5.723  30.964  -4.590  1.00 87.25           C
ATOM    666  C   LYS B  14       4.725  29.978  -4.000  1.00 87.16           C
ATOM    667  O   LYS B  14       5.043  28.807  -3.792  1.00 86.11           O
ATOM    668 CB   LYS B  14       6.347  31.795  -3.469  1.00 84.57           C
ATOM    669 CG   LYS B  14       7.554  32.617  -3.902  1.00 74.81           C
ATOM    670 CD   LYS B  14       8.377  33.066  -2.716  1.00 73.69           C
ATOM    671 CE   LYS B  14       7.593  33.926  -1.757  1.00 65.72           C
ATOM    672 NZ   LYS B  14       8.405  34.384  -0.604  1.00 61.82           N
ATOM    673  N   ALA B  15       3.521  30.459  -3.740  1.00 88.08           N
ATOM    674 CA   ALA B  15       2.482  29.602  -3.185  1.00 87.19           C
ATOM    675  C   ALA B  15       2.115  28.500  -4.174  1.00 87.61           C
ATOM    676  O   ALA B  15       1.894  27.355  -3.777  1.00 86.32           O
ATOM    677 CB   ALA B  15       1.251  30.431  -2.842  1.00 85.66           C
ATOM    678  N   GLU B  16       2.062  28.845  -5.445  1.00 88.76           N
ATOM    679 CA   GLU B  16       1.743  27.869  -6.469  1.00 88.44           C
ATOM    680  C   GLU B  16       2.815  26.783  -6.553  1.00 88.44           C
ATOM    681  O   GLU B  16       2.504  25.598  -6.695  1.00 86.58           O
ATOM    682 CB   GLU B  16       1.618  28.552  -7.832  1.00 87.65           C
ATOM    683 CG   GLU B  16       0.363  29.378  -7.999  1.00 78.26           C
ATOM    684 CD   GLU B  16       0.335  30.122  -9.328  1.00 71.39           C
ATOM    685 OE1  GLU B  16       0.959  29.643 -10.298  1.00 67.66           O
ATOM    686 OE2  GLU B  16      -0.304  31.190  -9.396  1.00 66.17           O
ATOM    687  N   ARG B  17       4.072  27.184  -6.453  1.00 87.54           N
ATOM    688 CA   ARG B  17       5.171  26.227  -6.504  1.00 87.89           C
ATOM    689  C   ARG B  17       5.106  25.243  -5.346  1.00 88.30           C
ATOM    690  O   ARG B  17       5.313  24.042  -5.528  1.00 86.96           O
ATOM    691 CB   ARG B  17       6.520  26.954  -6.480  1.00 86.67           C
ATOM    692 CG   ARG B  17       6.850  27.697  -7.758  1.00 79.54           C
ATOM    693 CD   ARG B  17       8.205  28.340  -7.651  1.00 77.35           C
ATOM    694 NE   ARG B  17       8.616  28.998  -8.893  1.00 71.65           N
ATOM    695 CZ   ARG B  17       9.762  29.652  -9.053  1.00 67.61           C
ATOM    696 NH1  ARG B  17      10.617  29.751  -8.052  1.00 63.32           N
ATOM    697 NH2  ARG B  17      10.040  30.208 -10.216  1.00 59.60           N
ATOM    698  N   LYS B  18       4.814  25.768  -4.167  1.00 85.53           N
ATOM    699 CA   LYS B  18       4.711  24.907  -2.995  1.00 85.41           C
ATOM    700  C   LYS B  18       3.566  23.906  -3.167  1.00 86.45           C
ATOM    701  O   LYS B  18       3.730  22.719  -2.889  1.00 85.78           O
ATOM    702 CB   LYS B  18       4.506  25.741  -1.738  1.00 83.15           C
ATOM    703 CG   LYS B  18       4.176  24.912  -0.500  1.00 76.85           C
ATOM    704 CD   LYS B  18       4.161  25.741   0.768  1.00 74.83           C
ATOM    705 CE   LYS B  18       5.481  25.674   1.474  1.00 69.24           C
ATOM    706 NZ   LYS B  18       5.454  26.338   2.811  1.00 65.41           N
ATOM    707  N   ARG B  19       2.431  24.390  -3.632  1.00 87.77           N
ATOM    708 CA   ARG B  19       1.287  23.511  -3.842  1.00 87.03           C
ATOM    709  C   ARG B  19       1.614  22.446  -4.887  1.00 88.40           C
ATOM    710  O   ARG B  19       1.210  21.293  -4.752  1.00 87.74           O
ATOM    711 CB   ARG B  19       0.059  24.309  -4.268  1.00 85.52           C
ATOM    712 CG   ARG B  19      -0.655  24.995  -3.124  1.00 78.86           C
ATOM    713 CD   ARG B  19      -2.005  25.542  -3.563  1.00 77.16           C
ATOM    714 NE   ARG B  19      -1.872  26.806  -4.286  1.00 71.95           N
ATOM    715 CZ   ARG B  19      -1.805  27.998  -3.702  1.00 67.98           C
ATOM    716 NH1  ARG B  19      -1.847  28.109  -2.376  1.00 62.20           N
ATOM    717 NH2  ARG B  19      -1.680  29.093  -4.438  1.00 61.55           N
ATOM    718  N   MET B  20       2.348  22.833  -5.907  1.00 90.85           N
ATOM    719 CA   MET B  20       2.726  21.913  -6.964  1.00 90.83           C
ATOM    720  C   MET B  20       3.597  20.781  -6.413  1.00 91.74           C
ATOM    721  O   MET B  20       3.374  19.613  -6.719  1.00 90.49           O
ATOM    722 CB   MET B  20       3.484  22.651  -8.059  1.00 89.78           C
ATOM    723 CG   MET B  20       3.617  21.892  -9.352  1.00 82.62           C
ATOM    724 SD   MET B  20       4.681  22.745 -10.556  1.00 78.60           S
ATOM    725 CE   MET B  20       4.076  24.426 -10.430  1.00 69.40           C
ATOM    726  N   ARG B  21       4.596  21.149  -5.601  1.00 88.76           N
ATOM    727 CA   ARG B  21       5.464  20.141  -5.010  1.00 88.83           C
ATOM    728  C   ARG B  21       4.679  19.194  -4.115  1.00 90.79           C
ATOM    729  O   ARG B  21       4.924  17.986  -4.117  1.00 89.72           O
ATOM    730 CB   ARG B  21       6.594  20.789  -4.211  1.00 87.32           C
ATOM    731 CG   ARG B  21       7.648  21.490  -5.055  1.00 80.64           C
ATOM    732 CD   ARG B  21       8.936  21.721  -4.260  1.00 79.39           C
ATOM    733 NE   ARG B  21       8.738  22.587  -3.111  1.00 73.81           N
ATOM    734 CZ   ARG B  21       8.762  23.920  -3.143  1.00 71.49           C
ATOM    735 NH1  ARG B  21       8.965  24.546  -4.293  1.00 65.05           N
ATOM    736 NH2  ARG B  21       8.573  24.621  -2.041  1.00 63.47           N
ATOM    737  N   ASN B  22       3.727  19.736  -3.370  1.00 87.34           N
ATOM    738 CA   ASN B  22       2.908  18.906  -2.495  1.00 88.14           C
ATOM    739  C   ASN B  22       2.036  17.940  -3.283  1.00 89.01           C
ATOM    740  O   ASN B  22       1.876  16.787  -2.906  1.00 88.23           O
ATOM    741 CB   ASN B  22       2.028  19.779  -1.590  1.00 85.99           C
ATOM    742 CG   ASN B  22       2.826  20.479  -0.507  1.00 81.02           C
ATOM    743 OD1  ASN B  22       3.982  20.151  -0.252  1.00 76.25           O
ATOM    744 ND2  ASN B  22       2.204  21.444   0.149  1.00 74.00           N
ATOM    745  N   ARG B  23       1.474  18.409  -4.381  1.00 89.69           N
ATOM    746 CA   ARG B  23       0.628  17.558  -5.204  1.00 89.72           C
ATOM    747  C   ARG B  23       1.443  16.439  -5.829  1.00 91.54           C
ATOM    748  O   ARG B  23       0.978  15.304  -5.940  1.00 90.98           O
ATOM    749 CB   ARG B  23      -0.062  18.378  -6.292  1.00 88.04           C
ATOM    750 CG   ARG B  23      -1.038  19.410  -5.746  1.00 80.22           C
ATOM    751 CD   ARG B  23      -1.887  20.051  -6.833  1.00 78.92           C
ATOM    752 NE   ARG B  23      -2.874  19.119  -7.355  1.00 72.41           N
ATOM    753 CZ   ARG B  23      -3.948  19.469  -8.063  1.00 69.02           C
ATOM    754 NH1  ARG B  23      -4.183  20.746  -8.335  1.00 62.50           N
ATOM    755 NH2  ARG B  23      -4.792  18.545  -8.493  1.00 60.46           N
ATOM    756  N   ILE B  24       2.662  16.746  -6.222  1.00 91.92           N
ATOM    757 CA   ILE B  24       3.544  15.745  -6.809  1.00 92.29           C
ATOM    758  C   ILE B  24       3.906  14.687  -5.768  1.00 93.27           C
ATOM    759  O   ILE B  24       3.893  13.494  -6.059  1.00 92.85           O
ATOM    760 CB   ILE B  24       4.817  16.401  -7.379  1.00 92.34           C
ATOM    761 CG1  ILE B  24       4.457  17.256  -8.595  1.00 89.11           C
ATOM    762 CG2  ILE B  24       5.836  15.343  -7.762  1.00 88.48           C
ATOM    763 CD1  ILE B  24       5.598  18.099  -9.117  1.00 82.01           C
ATOM    764  N   ALA B  25       4.232  15.133  -4.557  1.00 91.67           N
ATOM    765 CA   ALA B  25       4.590  14.209  -3.492  1.00 91.50           C
ATOM    766  C   ALA B  25       3.432  13.273  -3.173  1.00 91.77           C
ATOM    767  O   ALA B  25       3.622  12.069  -2.994  1.00 90.32           O
ATOM    768 CB   ALA B  25       4.993  14.991  -2.244  1.00 90.50           C
ATOM    769  N   ALA B  26       2.224  13.831  -3.097  1.00 92.18           N
ATOM    770 CA   ALA B  26       1.047  13.033  -2.802  1.00 90.45           C
ATOM    771  C   ALA B  26       0.787  12.025  -3.912  1.00 89.41           C
ATOM    772  O   ALA B  26       0.449  10.868  -3.652  1.00 87.56           O
ATOM    773 CB   ALA B  26      -0.168  13.944  -2.623  1.00 88.76           C
ATOM    774  N   SER B  27       0.952  12.458  -5.149  1.00 93.47           N
ATOM    775 CA   SER B  27       0.738  11.598  -6.298  1.00 92.98           C
ATOM    776  C   SER B  27       1.713  10.419  -6.295  1.00 92.06           C
ATOM    777  O   SER B  27       1.328   9.274  -6.539  1.00 90.23           O
ATOM    778 CB   SER B  27       0.894  12.397  -7.591  1.00 92.61           C
ATOM    779 OG   SER B  27       0.710  11.571  -8.721  1.00 83.20           O
ATOM    780  N   LYS B  28       2.970  10.693  -6.006  1.00 93.19           N
ATOM    781 CA   LYS B  28       3.978   9.644  -5.965  1.00 92.35           C
ATOM    782  C   LYS B  28       3.687   8.640  -4.862  1.00 91.60           C
ATOM    783  O   LYS B  28       3.878   7.433  -5.037  1.00 90.37           O
ATOM    784 CB   LYS B  28       5.368  10.246  -5.761  1.00 92.34           C
ATOM    785 CG   LYS B  28       5.889  11.014  -6.971  1.00 87.00           C
ATOM    786 CD   LYS B  28       7.270  11.588  -6.718  1.00 85.13           C
ATOM    787 CE   LYS B  28       7.795  12.314  -7.938  1.00 79.72           C
ATOM    788 NZ   LYS B  28       9.133  12.922  -7.705  1.00 75.19           N
ATOM    789  N   CYS B  29       3.213   9.139  -3.730  1.00 90.84           N
ATOM    790 CA   CYS B  29       2.863   8.262  -2.621  1.00 88.72           C
ATOM    791  C   CYS B  29       1.751   7.303  -3.023  1.00 87.65           C
ATOM    792  O   CYS B  29       1.836   6.096  -2.778  1.00 86.28           O
ATOM    793 CB   CYS B  29       2.428   9.088  -1.412  1.00 87.80           C
ATOM    794 SG   CYS B  29       1.840   8.088  -0.014  1.00 83.53           S
ATOM    795  N   ARG B  30       0.702   7.842  -3.645  1.00 89.84           N
ATOM    796 CA   ARG B  30      -0.422   7.024  -4.058  1.00 89.09           C
ATOM    797  C   ARG B  30       0.011   5.947  -5.047  1.00 89.82           C
ATOM    798  O   ARG B  30      -0.425   4.797  -4.957  1.00 88.62           O
ATOM    799 CB   ARG B  30      -1.514   7.889  -4.683  1.00 87.80           C
ATOM    800 CG   ARG B  30      -2.087   8.936  -3.740  1.00 83.47           C
ATOM    801 CD   ARG B  30      -3.256   9.671  -4.362  1.00 82.14           C
ATOM    802 NE   ARG B  30      -4.421   8.814  -4.465  1.00 77.83           N
ATOM    803 CZ   ARG B  30      -5.618   9.208  -4.895  1.00 75.11           C
ATOM    804 NH1  ARG B  30      -5.809  10.465  -5.260  1.00 68.30           N
ATOM    805 NH2  ARG B  30      -6.619   8.345  -4.954  1.00 68.59           N
ATOM    806  N   LYS B  31       0.871   6.304  -5.980  1.00 91.81           N
ATOM    807 CA   LYS B  31       1.344   5.346  -6.969  1.00 92.62           C
ATOM    808  C   LYS B  31       2.121   4.202  -6.322  1.00 92.47           C
ATOM    809  O   LYS B  31       1.928   3.043  -6.671  1.00 91.20           O
ATOM    810 CB   LYS B  31       2.223   6.034  -8.011  1.00 92.35           C
ATOM    811 CG   LYS B  31       1.472   6.944  -8.961  1.00 86.62           C
ATOM    812 CD   LYS B  31       2.404   7.565  -9.979  1.00 84.49           C
ATOM    813 CE   LYS B  31       1.670   8.515 -10.908  1.00 77.46           C
ATOM    814 NZ   LYS B  31       2.589   9.162 -11.884  1.00 71.25           N
ATOM    815  N   ARG B  32       2.996   4.535  -5.386  1.00 91.41           N
ATOM    816 CA   ARG B  32       3.784   3.514  -4.708  1.00 90.22           C
ATOM    817  C   ARG B  32       2.894   2.527  -3.956  1.00 90.40           C
ATOM    818  O   ARG B  32       3.146   1.322  -3.981  1.00 88.87           O
ATOM    819 CB   ARG B  32       4.776   4.153  -3.741  1.00 89.49           C
ATOM    820 CG   ARG B  32       5.912   4.905  -4.424  1.00 83.19           C
ATOM    821 CD   ARG B  32       6.846   5.536  -3.407  1.00 81.62           C
ATOM    822 NE   ARG B  32       7.575   4.536  -2.647  1.00 76.89           N
ATOM    823 CZ   ARG B  32       8.876   4.275  -2.770  1.00 73.80           C
ATOM    824 NH1  ARG B  32       9.623   4.958  -3.635  1.00 68.29           N
ATOM    825 NH2  ARG B  32       9.439   3.336  -2.039  1.00 65.59           N
ATOM    826  N   LYS B  33       1.871   3.047  -3.278  1.00 88.50           N
ATOM    827 CA   LYS B  33       0.965   2.195  -2.526  1.00 87.97           C
ATOM    828  C   LYS B  33       0.229   1.233  -3.457  1.00 89.09           C
ATOM    829  O   LYS B  33       0.153   0.030  -3.193  1.00 88.10           O
ATOM    830 CB   LYS B  33      -0.062   3.030  -1.761  1.00 85.78           C
ATOM    831 CG   LYS B  33       0.520   3.924  -0.686  1.00 78.24           C
ATOM    832 CD   LYS B  33       1.091   3.137   0.463  1.00 76.15           C
ATOM    833 CE   LYS B  33       1.514   4.046   1.593  1.00 69.74           C
ATOM    834 NZ   LYS B  33       2.077   3.311   2.746  1.00 65.36           N
ATOM    835  N   LEU B  34      -0.322   1.754  -4.544  1.00 90.74           N
ATOM    836 CA   LEU B  34      -1.060   0.928  -5.486  1.00 91.25           C
ATOM    837  C   LEU B  34      -0.163  -0.087  -6.176  1.00 92.60           C
ATOM    838  O   LEU B  34      -0.576  -1.219  -6.410  1.00 92.03           O
ATOM    839 CB   LEU B  34      -1.738   1.815  -6.540  1.00 89.76           C
ATOM    840 CG   LEU B  34      -2.869   2.706  -6.032  1.00 85.32           C
ATOM    841 CD1  LEU B  34      -3.380   3.580  -7.162  1.00 81.71           C
ATOM    842 CD2  LEU B  34      -3.989   1.862  -5.457  1.00 81.19           C
ATOM    843  N   GLU B  35       1.041   0.305  -6.498  1.00 92.95           N
ATOM    844 CA   GLU B  35       1.965  -0.595  -7.164  1.00 93.47           C
ATOM    845  C   GLU B  35       2.351  -1.774  -6.276  1.00 93.31           C
ATOM    846  O   GLU B  35       2.508  -2.894  -6.757  1.00 92.04           O
ATOM    847 CB   GLU B  35       3.213   0.164  -7.613  1.00 93.24           C
ATOM    848 CG   GLU B  35       2.947   1.117  -8.768  1.00 86.86           C
ATOM    849 CD   GLU B  35       4.158   1.953  -9.150  1.00 83.60           C
ATOM    850 OE1  GLU B  35       5.078   2.086  -8.315  1.00 79.47           O
ATOM    851 OE2  GLU B  35       4.175   2.480 -10.271  1.00 79.21           O
ATOM    852  N   ARG B  36       2.505  -1.523  -4.991  1.00 92.25           N
ATOM    853 CA   ARG B  36       2.845  -2.610  -4.077  1.00 92.01           C
ATOM    854  C   ARG B  36       1.728  -3.636  -3.991  1.00 93.39           C
ATOM    855  O   ARG B  36       1.980  -4.842  -4.027  1.00 92.49           O
ATOM    856 CB   ARG B  36       3.148  -2.075  -2.679  1.00 89.95           C
ATOM    857 CG   ARG B  36       3.686  -3.166  -1.771  1.00 81.17           C
ATOM    858 CD   ARG B  36       3.830  -2.747  -0.333  1.00 77.97           C
ATOM    859 NE   ARG B  36       4.329  -3.856   0.464  1.00 71.69           N
ATOM    860 CZ   ARG B  36       4.387  -3.870   1.800  1.00 68.13           C
ATOM    861 NH1  ARG B  36       3.979  -2.828   2.491  1.00 62.60           N
ATOM    862 NH2  ARG B  36       4.858  -4.929   2.421  1.00 59.84           N
ATOM    863  N   ILE B  37       0.500  -3.161  -3.865  1.00 91.70           N
ATOM    864 CA   ILE B  37      -0.645  -4.056  -3.787  1.00 92.27           C
ATOM    865  C   ILE B  37      -0.801  -4.831  -5.088  1.00 94.17           C
ATOM    866  O   ILE B  37      -1.048  -6.041  -5.077  1.00 94.34           O
ATOM    867 CB   ILE B  37      -1.937  -3.275  -3.461  1.00 90.76           C
ATOM    868 CG1  ILE B  37      -1.848  -2.715  -2.043  1.00 86.60           C
ATOM    869 CG2  ILE B  37      -3.156  -4.181  -3.606  1.00 85.44           C
ATOM    870 CD1  ILE B  37      -3.001  -1.812  -1.665  1.00 76.13           C
ATOM    871  N   ALA B  38      -0.681  -4.149  -6.205  1.00 94.76           N
ATOM    872 CA   ALA B  38      -0.812  -4.797  -7.507  1.00 95.39           C
ATOM    873  C   ALA B  38       0.255  -5.875  -7.676  1.00 96.00           C
ATOM    874  O   ALA B  38      -0.003  -6.940  -8.245  1.00 95.80           O
ATOM    875 CB   ALA B  38      -0.692  -3.753  -8.619  1.00 94.91           C
ATOM    876  N   ARG B  39       1.433  -5.596  -7.185  1.00 96.66           N
ATOM    877 CA   ARG B  39       2.553  -6.537  -7.259  1.00 96.65           C
ATOM    878  C   ARG B  39       2.216  -7.822  -6.493  1.00 97.37           C
ATOM    879  O   ARG B  39       2.456  -8.924  -6.988  1.00 96.88           O
ATOM    880 CB   ARG B  39       3.793  -5.868  -6.666  1.00 95.53           C
ATOM    881 CG   ARG B  39       5.101  -6.588  -6.879  1.00 86.06           C
ATOM    882 CD   ARG B  39       6.232  -5.751  -6.303  1.00 83.53           C
ATOM    883 NE   ARG B  39       6.246  -4.407  -6.860  1.00 76.10           N
ATOM    884 CZ   ARG B  39       6.384  -3.288  -6.145  1.00 71.67           C
ATOM    885 NH1  ARG B  39       6.530  -3.330  -4.828  1.00 64.59           N
ATOM    886 NH2  ARG B  39       6.372  -2.108  -6.749  1.00 62.98           N
ATOM    887  N   LEU B  40       1.671  -7.670  -5.302  1.00 95.61           N
ATOM    888 CA   LEU B  40       1.297  -8.823  -4.487  1.00 95.75           C
ATOM    889  C   LEU B  40       0.160  -9.615  -5.119  1.00 96.87           C
ATOM    890  O   LEU B  40       0.179 -10.845  -5.114  1.00 96.74           O
ATOM    891 CB   LEU B  40       0.890  -8.374  -3.081  1.00 94.67           C
ATOM    892 CG   LEU B  40       2.032  -7.992  -2.144  1.00 91.37           C
ATOM    893 CD1  LEU B  40       1.489  -7.344  -0.886  1.00 87.23           C
ATOM    894 CD2  LEU B  40       2.854  -9.226  -1.799  1.00 85.85           C
ATOM    895  N   GLU B  41      -0.826  -8.912  -5.647  1.00 96.87           N
ATOM    896 CA   GLU B  41      -1.956  -9.582  -6.269  1.00 97.03           C
ATOM    897  C   GLU B  41      -1.507 -10.373  -7.495  1.00 97.53           C
ATOM    898  O   GLU B  41      -2.000 -11.469  -7.753  1.00 97.32           O
ATOM    899 CB   GLU B  41      -3.034  -8.570  -6.661  1.00 96.17           C
ATOM    900 CG   GLU B  41      -3.715  -7.935  -5.455  1.00 90.64           C
ATOM    901 CD   GLU B  41      -4.783  -6.937  -5.848  1.00 87.18           C
ATOM    902 OE1  GLU B  41      -4.553  -6.170  -6.808  1.00 81.86           O
ATOM    903 OE2  GLU B  41      -5.838  -6.909  -5.196  1.00 81.53           O
ATOM    904  N   GLU B  42      -0.569  -9.822  -8.230  1.00 98.33           N
ATOM    905 CA   GLU B  42      -0.055 -10.500  -9.411  1.00 98.49           C
ATOM    906  C   GLU B  42       0.704 -11.755  -9.005  1.00 98.61           C
ATOM    907  O   GLU B  42       0.616 -12.794  -9.664  1.00 98.43           O
ATOM    908 CB   GLU B  42       0.860  -9.567 -10.212  1.00 98.13           C
ATOM    909 CG   GLU B  42       1.321 -10.134 -11.541  1.00 93.58           C
ATOM    910 CD   GLU B  42       0.165 -10.495 -12.456  1.00 86.79           C
ATOM    911 OE1  GLU B  42      -0.809  -9.721 -12.515  1.00 82.52           O
ATOM    912 OE2  GLU B  42       0.231 -11.556 -13.101  1.00 81.02           O
ATOM    913  N   LYS B  43       1.444 -11.665  -7.917  1.00 98.24           N
ATOM    914 CA   LYS B  43       2.194 -12.813  -7.421  1.00 98.36           C
ATOM    915  C   LYS B  43       1.248 -13.933  -6.990  1.00 98.61           C
ATOM    916  O   LYS B  43       1.511 -15.107  -7.257  1.00 98.36           O
ATOM    917 CB   LYS B  43       3.090 -12.404  -6.253  1.00 97.88           C
ATOM    918 CG   LYS B  43       4.052 -13.488  -5.815  1.00 92.14           C
ATOM    919 CD   LYS B  43       5.083 -12.961  -4.844  1.00 87.41           C
ATOM    920 CE   LYS B  43       6.118 -14.015  -4.514  1.00 81.39           C
ATOM    921 NZ   LYS B  43       7.194 -13.489  -3.628  1.00 73.57           N
ATOM    922  N   VAL B  44       0.161 -13.567  -6.328  1.00 98.37           N
ATOM    923 CA   VAL B  44      -0.831 -14.551  -5.909  1.00 98.30           C
ATOM    924  C   VAL B  44      -1.415 -15.243  -7.138  1.00 98.51           C
ATOM    925  O   VAL B  44      -1.569 -16.467  -7.167  1.00 98.44           O
ATOM    926 CB   VAL B  44      -1.969 -13.888  -5.100  1.00 97.96           C
ATOM    927 CG1  VAL B  44      -3.147 -14.845  -4.938  1.00 96.10           C
ATOM    928 CG2  VAL B  44      -1.457 -13.452  -3.741  1.00 96.04           C
ATOM    929  N   LYS B  45      -1.729 -14.457  -8.144  1.00 98.69           N
ATOM    930 CA   LYS B  45      -2.312 -14.986  -9.371  1.00 98.63           C
ATOM    931  C   LYS B  45      -1.381 -15.969 -10.068  1.00 98.71           C
ATOM    932  O   LYS B  45      -1.797 -17.053 -10.469  1.00 98.53           O
ATOM    933 CB   LYS B  45      -2.660 -13.832 -10.313  1.00 98.15           C
ATOM    934 CG   LYS B  45      -3.349 -14.261 -11.590  1.00 90.77           C
ATOM    935 CD   LYS B  45      -3.695 -13.054 -12.445  1.00 89.13           C
ATOM    936 CE   LYS B  45      -4.394 -13.469 -13.730  1.00 81.08           C
ATOM    937 NZ   LYS B  45      -4.751 -12.285 -14.570  1.00 73.89           N
ATOM    938  N   THR B  46      -0.123 -15.612 -10.210  1.00 98.85           N
ATOM    939 CA   THR B  46       0.829 -16.487 -10.879  1.00 98.89           C
ATOM    940  C   THR B  46       1.094 -17.753 -10.068  1.00 98.85           C
ATOM    941  O   THR B  46       1.233 -18.833 -10.634  1.00 98.76           O
ATOM    942 CB   THR B  46       2.163 -15.767 -11.164  1.00 98.59           C
ATOM    943 OG1  THR B  46       2.777 -15.381  -9.939  1.00 95.34           O
ATOM    944 CG2  THR B  46       1.935 -14.538 -12.032  1.00 93.82           C
ATOM    945  N   LEU B  47       1.148 -17.625  -8.748  1.00 98.86           N
ATOM    946 CA   LEU B  47       1.371 -18.796  -7.907  1.00 98.82           C
ATOM    947  C   LEU B  47       0.205 -19.774  -7.998  1.00 98.81           C
ATOM    948  O   LEU B  47       0.411 -20.985  -8.002  1.00 98.61           O
ATOM    949 CB   LEU B  47       1.590 -18.387  -6.448  1.00 98.67           C
ATOM    950 CG   LEU B  47       2.984 -17.836  -6.118  1.00 97.53           C
ATOM    951 CD1  LEU B  47       2.999 -17.232  -4.725  1.00 94.88           C
ATOM    952 CD2  LEU B  47       4.019 -18.951  -6.222  1.00 94.40           C
ATOM    953  N   LYS B  48      -1.010 -19.254  -8.071  1.00 98.73           N
ATOM    954 CA   LYS B  48      -2.176 -20.119  -8.189  1.00 98.76           C
ATOM    955  C   LYS B  48      -2.135 -20.882  -9.512  1.00 98.71           C
ATOM    956  O   LYS B  48      -2.471 -22.065  -9.560  1.00 98.55           O
ATOM    957 CB   LYS B  48      -3.465 -19.301  -8.092  1.00 98.50           C
ATOM    958 CG   LYS B  48      -3.804 -18.865  -6.685  1.00 96.92           C
ATOM    959 CD   LYS B  48      -5.109 -18.092  -6.640  1.00 95.02           C
ATOM    960 CE   LYS B  48      -5.483 -17.730  -5.224  1.00 91.54           C
ATOM    961 NZ   LYS B  48      -6.737 -16.942  -5.152  1.00 84.62           N
ATOM    962  N   ALA B  49      -1.738 -20.199 -10.566  1.00 98.89           N
ATOM    963 CA   ALA B  49      -1.650 -20.834 -11.874  1.00 98.87           C
ATOM    964  C   ALA B  49      -0.568 -21.908 -11.871  1.00 98.88           C
ATOM    965  O   ALA B  49      -0.775 -23.012 -12.381  1.00 98.68           O
ATOM    966 CB   ALA B  49      -1.346 -19.788 -12.946  1.00 98.71           C
ATOM    967  N   GLN B  50       0.569 -21.607 -11.284  1.00 98.93           N
ATOM    968 CA   GLN B  50       1.660 -22.560 -11.213  1.00 98.83           C
ATOM    969  C   GLN B  50       1.284 -23.778 -10.382  1.00 98.92           C
ATOM    970  O   GLN B  50       1.586 -24.913 -10.759  1.00 98.79           O
ATOM    971 CB   GLN B  50       2.905 -21.895 -10.615  1.00 98.78           C
ATOM    972 CG   GLN B  50       3.525 -20.839 -11.512  1.00 97.19           C
ATOM    973 CD   GLN B  50       4.699 -20.124 -10.861  1.00 97.32           C
ATOM    974 OE1  GLN B  50       4.883 -20.214  -9.649  1.00 93.71           O
ATOM    975 NE2  GLN B  50       5.478 -19.420 -11.646  1.00 91.28           N
ATOM    976  N   ASN B  51       0.622 -23.548  -9.254  1.00 98.82           N
ATOM    977 CA   ASN B  51       0.216 -24.651  -8.396  1.00 98.88           C
ATOM    978  C   ASN B  51      -0.832 -25.535  -9.060  1.00 98.89           C
ATOM    979  O   ASN B  51      -0.845 -26.748  -8.850  1.00 98.57           O
ATOM    980 CB   ASN B  51      -0.304 -24.125  -7.054  1.00 98.72           C
ATOM    981 CG   ASN B  51       0.811 -23.598  -6.170  1.00 98.53           C
ATOM    982 OD1  ASN B  51       1.981 -23.627  -6.553  1.00 95.99           O
ATOM    983 ND2  ASN B  51       0.468 -23.125  -4.990  1.00 95.87           N
ATOM    984  N   SER B  52      -1.696 -24.931  -9.852  1.00 98.82           N
ATOM    985 CA   SER B  52      -2.701 -25.697 -10.582  1.00 98.84           C
ATOM    986  C   SER B  52      -2.007 -26.614 -11.584  1.00 98.84           C
ATOM    987  O   SER B  52      -2.364 -27.784 -11.732  1.00 98.63           O
ATOM    988 CB   SER B  52      -3.662 -24.758 -11.301  1.00 98.60           C
ATOM    989 OG   SER B  52      -4.640 -25.484 -12.015  1.00 90.01           O
ATOM    990  N   GLU B  53      -1.007 -26.072 -12.248  1.00 98.84           N
ATOM    991 CA   GLU B  53      -0.229 -26.829 -13.217  1.00 98.85           C
ATOM    992  C   GLU B  53       0.495 -27.983 -12.533  1.00 98.89           C
ATOM    993  O   GLU B  53       0.487 -29.122 -13.009  1.00 98.69           O
ATOM    994 CB   GLU B  53       0.806 -25.903 -13.874  1.00 98.48           C
ATOM    995 CG   GLU B  53       1.226 -26.337 -15.259  1.00 86.94           C
ATOM    996 CD   GLU B  53       0.474 -25.571 -16.335  1.00 78.98           C
ATOM    997 OE1  GLU B  53      -0.710 -25.251 -16.121  1.00 73.61           O
ATOM    998 OE2  GLU B  53       1.085 -25.283 -17.386  1.00 72.32           O
ATOM    999  N   LEU B  54       1.130 -27.672 -11.408  1.00 98.91           N
ATOM   1000 CA   LEU B  54       1.857 -28.679 -10.644  1.00 98.93           C
ATOM   1001  C   LEU B  54       0.933 -29.776 -10.140  1.00 98.93           C
ATOM   1002  O   LEU B  54       1.302 -30.951 -10.130  1.00 98.82           O
ATOM   1003 CB   LEU B  54       2.575 -28.008  -9.459  1.00 98.83           C
ATOM   1004 CG   LEU B  54       4.051 -27.632  -9.587  1.00 98.05           C
ATOM   1005 CD1  LEU B  54       4.483 -27.427 -11.019  1.00 96.50           C
ATOM   1006 CD2  LEU B  54       4.324 -26.390  -8.758  1.00 96.12           C
ATOM   1007  N   ALA B  55      -0.266 -29.394  -9.709  1.00 98.98           N
ATOM   1008 CA   ALA B  55      -1.229 -30.373  -9.206  1.00 98.91           C
ATOM   1009  C   ALA B  55      -1.631 -31.331 -10.319  1.00 98.96           C
ATOM   1010  O   ALA B  55      -1.792 -32.533 -10.086  1.00 98.72           O
ATOM   1011 CB   ALA B  55      -2.454 -29.656  -8.646  1.00 98.73           C
ATOM   1012  N   SER B  56      -1.807 -30.807 -11.522  1.00 98.90           N
ATOM   1013 CA   SER B  56      -2.161 -31.640 -12.664  1.00 98.81           C
ATOM   1014  C   SER B  56      -1.045 -32.629 -12.972  1.00 98.92           C
ATOM   1015  O   SER B  56      -1.294 -33.800 -13.241  1.00 98.66           O
ATOM   1016 CB   SER B  56      -2.446 -30.777 -13.894  1.00 98.66           C
ATOM   1017 OG   SER B  56      -3.612 -30.005 -13.704  1.00 85.17           O
ATOM   1018  N   THR B  57       0.171 -32.146 -12.926  1.00 98.97           N
ATOM   1019 CA   THR B  57       1.323 -33.000 -13.183  1.00 98.92           C
ATOM   1020  C   THR B  57       1.415 -34.112 -12.135  1.00 98.93           C
ATOM   1021  O   THR B  57       1.678 -35.270 -12.468  1.00 98.75           O
ATOM   1022 CB   THR B  57       2.622 -32.180 -13.166  1.00 98.73           C
ATOM   1023 OG1  THR B  57       2.583 -31.197 -14.206  1.00 95.83           O
ATOM   1024 CG2  THR B  57       3.836 -33.077 -13.377  1.00 95.06           C
ATOM   1025  N   ALA B  58       1.179 -33.747 -10.882  1.00 98.92           N
ATOM   1026 CA   ALA B  58       1.219 -34.725  -9.803  1.00 98.96           C
ATOM   1027  C   ALA B  58       0.137 -35.787 -10.002  1.00 98.98           C
ATOM   1028  O   ALA B  58       0.396 -36.981  -9.812  1.00 98.78           O
ATOM   1029 CB   ALA B  58       1.037 -34.034  -8.458  1.00 98.83           C
ATOM   1030  N   ASN B  59      -1.057 -35.368 -10.392  1.00 98.90           N
ATOM   1031 CA   ASN B  59      -2.150 -36.308 -10.625  1.00 98.96           C
ATOM   1032  C   ASN B  59      -1.817 -37.257 -11.765  1.00 98.90           C
ATOM   1033  O   ASN B  59      -2.082 -38.456 -11.686  1.00 98.70           O
ATOM   1034 CB   ASN B  59      -3.452 -35.552 -10.939  1.00 98.69           C
ATOM   1035 CG   ASN B  59      -4.037 -34.868  -9.725  1.00 94.80           C
ATOM   1036 OD1  ASN B  59      -3.783 -35.262  -8.589  1.00 86.99           O
ATOM   1037 ND2  ASN B  59      -4.827 -33.834  -9.957  1.00 86.51           N
ATOM   1038  N   MET B  60      -1.246 -36.722 -12.814  1.00 98.96           N
ATOM   1039 CA   MET B  60      -0.848 -37.523 -13.957  1.00 98.88           C
ATOM   1040  C   MET B  60       0.163 -38.592 -13.536  1.00 98.96           C
ATOM   1041  O   MET B  60       0.031 -39.761 -13.892  1.00 98.66           O
ATOM   1042 CB   MET B  60      -0.227 -36.630 -15.032  1.00 98.63           C
ATOM   1043 CG   MET B  60       0.333 -37.380 -16.218  1.00 92.01           C
ATOM   1044 SD   MET B  60       1.454 -36.372 -17.203  1.00 89.10           S
ATOM   1045 CE   MET B  60       2.890 -36.336 -16.138  1.00 81.10           C
ATOM   1046  N   LEU B  61       1.161 -38.167 -12.779  1.00 98.82           N
ATOM   1047 CA   LEU B  61       2.183 -39.096 -12.324  1.00 98.82           C
ATOM   1048  C   LEU B  61       1.631 -40.156 -11.377  1.00 98.82           C
ATOM   1049  O   LEU B  61       2.056 -41.309 -11.423  1.00 98.63           O
ATOM   1050 CB   LEU B  61       3.330 -38.338 -11.652  1.00 98.73           C
ATOM   1051 CG   LEU B  61       4.214 -37.526 -12.600  1.00 97.62           C
ATOM   1052 CD1  LEU B  61       5.137 -36.621 -11.811  1.00 96.09           C
ATOM   1053 CD2  LEU B  61       5.010 -38.460 -13.496  1.00 95.71           C
ATOM   1054  N   ARG B  62       0.695 -39.776 -10.533  1.00 98.75           N
ATOM   1055 CA   ARG B  62       0.089 -40.748  -9.626  1.00 98.65           C
ATOM   1056  C   ARG B  62      -0.639 -41.827 -10.409  1.00 98.57           C
ATOM   1057  O   ARG B  62      -0.578 -43.003 -10.055  1.00 98.12           O
ATOM   1058 CB   ARG B  62      -0.870 -40.061  -8.649  1.00 98.41           C
ATOM   1059 CG   ARG B  62      -0.208 -39.572  -7.372  1.00 94.18           C
ATOM   1060 CD   ARG B  62      -1.235 -39.232  -6.304  1.00 93.89           C
ATOM   1061 NE   ARG B  62      -1.971 -38.020  -6.619  1.00 88.87           N
ATOM   1062 CZ   ARG B  62      -1.533 -36.790  -6.355  1.00 86.75           C
ATOM   1063 NH1  ARG B  62      -0.367 -36.594  -5.759  1.00 75.70           N
ATOM   1064 NH2  ARG B  62      -2.269 -35.733  -6.684  1.00 78.01           N
ATOM   1065  N   GLU B  63      -1.316 -41.437 -11.477  1.00 98.65           N
ATOM   1066 CA   GLU B  63      -2.028 -42.398 -12.305  1.00 98.55           C
ATOM   1067  C   GLU B  63      -1.045 -43.325 -13.004  1.00 98.58           C
ATOM   1068  O   GLU B  63      -1.263 -44.533 -13.075  1.00 98.19           O
ATOM   1069 CB   GLU B  63      -2.876 -41.675 -13.358  1.00 97.95           C
ATOM   1070 CG   GLU B  63      -4.089 -40.972 -12.780  1.00 84.98           C
ATOM   1071 CD   GLU B  63      -4.922 -40.265 -13.842  1.00 78.00           C
ATOM   1072 OE1  GLU B  63      -4.760 -40.613 -15.035  1.00 74.02           O
ATOM   1073 OE2  GLU B  63      -5.718 -39.389 -13.491  1.00 71.65           O
ATOM   1074  N   GLN B  64       0.023 -42.767 -13.512  1.00 98.68           N
ATOM   1075 CA   GLN B  64       1.037 -43.564 -14.200  1.00 98.58           C
ATOM   1076  C   GLN B  64       1.663 -44.575 -13.244  1.00 98.44           C
ATOM   1077  O   GLN B  64       1.856 -45.736 -13.601  1.00 98.02           O
ATOM   1078 CB   GLN B  64       2.125 -42.658 -14.779  1.00 98.34           C
ATOM   1079 CG   GLN B  64       1.639 -41.788 -15.914  1.00 97.00           C
ATOM   1080 CD   GLN B  64       2.722 -40.840 -16.433  1.00 96.39           C
ATOM   1081 OE1  GLN B  64       3.862 -40.891 -15.973  1.00 93.22           O
ATOM   1082 NE2  GLN B  64       2.367 -39.992 -17.368  1.00 90.13           N
ATOM   1083  N   VAL B  65       1.971 -44.120 -12.041  1.00 98.46           N
ATOM   1084 CA   VAL B  65       2.553 -45.006 -11.040  1.00 98.46           C
ATOM   1085  C   VAL B  65       1.573 -46.124 -10.685  1.00 98.32           C
ATOM   1086  O   VAL B  65       1.958 -47.288 -10.595  1.00 97.93           O
ATOM   1087 CB   VAL B  65       2.957 -44.228  -9.768  1.00 98.19           C
ATOM   1088 CG1  VAL B  65       3.289 -45.180  -8.639  1.00 96.64           C
ATOM   1089 CG2  VAL B  65       4.149 -43.328 -10.071  1.00 96.52           C
ATOM   1090  N   ALA B  66       0.311 -45.767 -10.502  1.00 98.50           N
ATOM   1091 CA   ALA B  66      -0.705 -46.755 -10.158  1.00 98.40           C
ATOM   1092  C   ALA B  66      -0.817 -47.820 -11.245  1.00 98.29           C
ATOM   1093  O   ALA B  66      -0.937 -49.010 -10.950  1.00 97.55           O
ATOM   1094 CB   ALA B  66      -2.053 -46.072  -9.946  1.00 98.19           C
ATOM   1095  N   GLN B  67      -0.763 -47.408 -12.497  1.00 98.12           N
ATOM   1096 CA   GLN B  67      -0.840 -48.342 -13.609  1.00 97.76           C
ATOM   1097  C   GLN B  67       0.385 -49.246 -13.669  1.00 97.49           C
ATOM   1098  O   GLN B  67       0.270 -50.429 -13.966  1.00 96.27           O
ATOM   1099 CB   GLN B  67      -0.996 -47.574 -14.930  1.00 97.16           C
ATOM   1100 CG   GLN B  67      -2.349 -46.912 -15.085  1.00 89.56           C
ATOM   1101 CD   GLN B  67      -2.424 -45.993 -16.285  1.00 85.50           C
ATOM   1102 OE1  GLN B  67      -1.633 -46.116 -17.220  1.00 78.06           O
ATOM   1103 NE2  GLN B  67      -3.367 -45.069 -16.279  1.00 74.03           N
ATOM   1104  N   LEU B  68       1.539 -48.676 -13.382  1.00 97.87           N
ATOM   1105 CA   LEU B  68       2.762 -49.465 -13.384  1.00 97.74           C
ATOM   1106  C   LEU B  68       2.778 -50.467 -12.241  1.00 97.43           C
ATOM   1107  O   LEU B  68       3.284 -51.577 -12.396  1.00 96.48           O
ATOM   1108 CB   LEU B  68       3.985 -48.540 -13.287  1.00 97.59           C
ATOM   1109 CG   LEU B  68       4.272 -47.684 -14.519  1.00 96.99           C
ATOM   1110 CD1  LEU B  68       5.338 -46.650 -14.204  1.00 95.54           C
ATOM   1111 CD2  LEU B  68       4.718 -48.566 -15.670  1.00 95.11           C
ATOM   1112  N   LYS B  69       2.224 -50.081 -11.096  1.00 96.89           N
ATOM   1113 CA   LYS B  69       2.161 -50.970  -9.942  1.00 96.22           C
ATOM   1114  C   LYS B  69       1.247 -52.146 -10.241  1.00 95.09           C
ATOM   1115  O   LYS B  69       1.482 -53.264  -9.775  1.00 92.14           O
ATOM   1116 CB   LYS B  69       1.632 -50.217  -8.711  1.00 95.99           C
ATOM   1117 CG   LYS B  69       2.445 -48.999  -8.311  1.00 94.78           C
ATOM   1118 CD   LYS B  69       3.677 -49.365  -7.529  1.00 92.27           C
ATOM   1119 CE   LYS B  69       3.371 -49.554  -6.060  1.00 89.52           C
ATOM   1120 NZ   LYS B  69       4.603 -49.737  -5.251  1.00 82.65           N
ATOM   1121  N   GLN B  70       0.206 -51.893 -11.006  1.00 95.15           N
ATOM   1122 CA   GLN B  70      -0.749 -52.920 -11.372  1.00 93.68           C
ATOM   1123  C   GLN B  70      -0.073 -54.034 -12.168  1.00 91.41           C
ATOM   1124  O   GLN B  70      -0.211 -55.215 -11.849  1.00 85.10           O
ATOM   1125 CB   GLN B  70      -1.891 -52.313 -12.180  1.00 91.55           C
ATOM   1126 CG   GLN B  70      -2.974 -53.310 -12.557  1.00 86.16           C
ATOM   1127 CD   GLN B  70      -4.048 -52.697 -13.441  1.00 82.27           C
ATOM   1128 OE1  GLN B  70      -4.121 -51.481 -13.572  1.00 75.05           O
ATOM   1129 NE2  GLN B  70      -4.864 -53.540 -14.041  1.00 71.78           N
ATOM   1130  N   LYS B  71       0.641 -53.628 -13.204  1.00 87.43           N
ATOM   1131 CA   LYS B  71       1.342 -54.611 -14.019  1.00 85.27           C
ATOM   1132  C   LYS B  71       2.211 -53.942 -15.074  1.00 82.37           C
ATOM   1133  O   LYS B  71       1.828 -52.937 -15.635  1.00 74.07           O
ATOM   1134 CB   LYS B  71       0.341 -55.540 -14.706  1.00 78.45           C
ATOM   1135 CG   LYS B  71       0.975 -56.770 -15.327  1.00 73.46           C
ATOM   1136 CD   LYS B  71      -0.083 -57.709 -15.878  1.00 72.03           C
ATOM   1137 CE   LYS B  71       0.550 -58.962 -16.438  1.00 64.66           C
ATOM   1138 NZ   LYS B  71      -0.459 -59.912 -16.959  1.00 61.34           N
ATOM   1139 OXT  LYS B  71       3.284 -54.468 -15.352  1.00 66.13           O
HETATM 1140  K     K C   1       1.636  13.923   2.950  1.00 84.98           K
HETATM 1141  K     K D   1       1.082  14.101   5.938  1.00 86.34           K
HETATM 1142  K     K E   1       0.423  14.224   8.729  1.00 83.53           K
ATOM   1143 OP3    G F   1      -8.859   7.826   4.835  1.00 64.37           O
ATOM   1144  P     G F   1      -8.783   7.781   5.976  1.00 71.19           P
ATOM   1145 OP1    G F   1      -9.930   7.231   6.566  1.00 67.93           O
ATOM   1146 OP2    G F   1      -7.995   7.460   4.913  1.00 69.14           O
ATOM   1147 O5'    G F   1      -8.558   9.259   6.527  1.00 69.60           O
ATOM   1148 C5'    G F   1      -8.220  10.282   5.648  1.00 73.00           C
ATOM   1149 C4'    G F   1      -8.488  11.640   6.211  1.00 74.72           C
ATOM   1150 O4'    G F   1      -7.709  11.820   7.411  1.00 74.10           O
ATOM   1151 C3'    G F   1      -8.094  12.793   5.305  1.00 74.03           C
ATOM   1152 O3'    G F   1      -9.179  13.125   4.432  1.00 72.89           O
ATOM   1153 C2'    G F   1      -7.759  13.898   6.278  1.00 73.16           C
ATOM   1154 O2'    G F   1      -8.926  14.554   6.730  1.00 71.16           O
ATOM   1155 C1'    G F   1      -7.139  13.102   7.432  1.00 74.50           C
ATOM   1156 N9     G F   1      -5.692  12.942   7.356  1.00 74.76           N
ATOM   1157 C8     G F   1      -5.011  11.747   7.284  1.00 75.32           C
ATOM   1158 N7     G F   1      -3.717  11.895   7.259  1.00 75.47           N
ATOM   1159 C5     G F   1      -3.528  13.266   7.315  1.00 75.87           C
ATOM   1160 C6     G F   1      -2.335  14.024   7.331  1.00 75.76           C
ATOM   1161 O6     G F   1      -1.158  13.621   7.296  1.00 74.63           O
ATOM   1162 N1     G F   1      -2.583  15.391   7.397  1.00 75.44           N
ATOM   1163 C2     G F   1      -3.831  15.950   7.447  1.00 74.89           C
ATOM   1164 N2     G F   1      -3.875  17.291   7.514  1.00 73.14           N
ATOM   1165 N3     G F   1      -4.958  15.254   7.439  1.00 75.07           N
ATOM   1166 C4     G F   1      -4.737  13.918   7.371  1.00 76.57           C
ATOM   1167  P     G F   2      -8.867  13.472   2.905  1.00 75.02           P
ATOM   1168 OP1    G F   2     -10.178  13.583   2.222  1.00 72.50           O
ATOM   1169 OP2    G F   2      -7.848  12.524   2.402  1.00 72.74           O
ATOM   1170 O5'    G F   2      -8.206  14.918   2.967  1.00 74.59           O
ATOM   1171 C5'    G F   2      -8.922  16.021   3.500  1.00 75.76           C
ATOM   1172 C4'    G F   2      -8.051  17.234   3.555  1.00 76.35           C
ATOM   1173 O4'    G F   2      -7.027  17.052   4.556  1.00 75.55           O
ATOM   1174 C3'    G F   2      -7.278  17.534   2.281  1.00 75.18           C
ATOM   1175 O3'    G F   2      -8.077  18.229   1.340  1.00 74.28           O
ATOM   1176 C2'    G F   2      -6.111  18.358   2.802  1.00 74.25           C
ATOM   1177 O2'    G F   2      -6.505  19.696   3.053  1.00 72.15           O
ATOM   1178 C1'    G F   2      -5.836  17.676   4.134  1.00 75.35           C
ATOM   1179 N9     G F   2      -4.784  16.660   4.071  1.00 76.61           N
ATOM   1180 C8     G F   2      -4.951  15.298   4.004  1.00 76.82           C
ATOM   1181 N7     G F   2      -3.820  14.644   3.990  1.00 76.89           N
ATOM   1182 C5     G F   2      -2.839  15.637   4.054  1.00 77.87           C
ATOM   1183 C6     G F   2      -1.432  15.532   4.083  1.00 77.90           C
ATOM   1184 O6     G F   2      -0.724  14.507   4.058  1.00 76.85           O
ATOM   1185 N1     G F   2      -0.828  16.787   4.142  1.00 77.13           N
ATOM   1186 C2     G F   2      -1.496  17.975   4.168  1.00 76.08           C
ATOM   1187 N2     G F   2      -0.736  19.083   4.227  1.00 73.44           N
ATOM   1188 N3     G F   2      -2.813  18.089   4.154  1.00 75.24           N
ATOM   1189 C4     G F   2      -3.425  16.880   4.098  1.00 76.59           C
ATOM   1190  P     G F   3      -7.828  18.092  -0.238  1.00 74.22           P
ATOM   1191 OP1    G F   3      -9.005  18.674  -0.928  1.00 73.16           O
ATOM   1192 OP2    G F   3      -7.430  16.700  -0.526  1.00 73.43           O
ATOM   1193 O5'    G F   3      -6.571  19.024  -0.517  1.00 72.44           O
ATOM   1194 C5'    G F   3      -6.554  20.357  -0.033  1.00 73.16           C
ATOM   1195 C4'    G F   3      -5.224  21.007  -0.303  1.00 73.80           C
ATOM   1196 O4'    G F   3      -4.189  20.302   0.446  1.00 70.90           O
ATOM   1197 C3'    G F   3      -4.795  20.962  -1.764  1.00 71.86           C
ATOM   1198 O3'    G F   3      -4.117  22.170  -2.093  1.00 69.21           O
ATOM   1199 C2'    G F   3      -3.830  19.794  -1.813  1.00 69.48           C
ATOM   1200 O2'    G F   3      -2.855  19.883  -2.833  1.00 66.18           O
ATOM   1201 C1'    G F   3      -3.179  19.878  -0.438  1.00 71.56           C
ATOM   1202 N9     G F   3      -2.656  18.597   0.026  1.00 71.58           N
ATOM   1203 C8     G F   3      -3.344  17.415   0.160  1.00 72.77           C
ATOM   1204 N7     G F   3      -2.600  16.423   0.568  1.00 72.69           N
ATOM   1205 C5     G F   3      -1.346  16.991   0.719  1.00 73.78           C
ATOM   1206 C6     G F   3      -0.119  16.391   1.140  1.00 73.96           C
ATOM   1207 O6     G F   3       0.096  15.211   1.460  1.00 73.65           O
ATOM   1208 N1     G F   3       0.913  17.322   1.158  1.00 73.66           N
ATOM   1209 C2     G F   3       0.783  18.645   0.821  1.00 72.20           C
ATOM   1210 N2     G F   3       1.896  19.382   0.902  1.00 69.06           N
ATOM   1211 N3     G F   3      -0.340  19.210   0.425  1.00 70.87           N
ATOM   1212 C4     G F   3      -1.358  18.320   0.404  1.00 72.72           C
ATOM   1213  P     U F   4      -4.823  23.317  -2.915  1.00 73.21           P
ATOM   1214 OP1    U F   4      -4.707  22.930  -4.336  1.00 70.58           O
ATOM   1215 OP2    U F   4      -4.299  24.623  -2.470  1.00 72.47           O
ATOM   1216 O5'    U F   4      -6.356  23.235  -2.495  1.00 72.36           O
ATOM   1217 C5'    U F   4      -6.871  23.948  -1.386  1.00 70.91           C
ATOM   1218 C4'    U F   4      -8.207  24.540  -1.726  1.00 71.40           C
ATOM   1219 O4'    U F   4      -9.053  23.513  -2.291  1.00 70.01           O
ATOM   1220 C3'    U F   4      -9.010  25.081  -0.549  1.00 73.46           C
ATOM   1221 O3'    U F   4      -8.605  26.394  -0.195  1.00 71.76           O
ATOM   1222 C2'    U F   4     -10.440  25.032  -1.081  1.00 70.16           C
ATOM   1223 O2'    U F   4     -10.726  26.139  -1.916  1.00 65.98           O
ATOM   1224 C1'    U F   4     -10.397  23.762  -1.941  1.00 69.75           C
ATOM   1225 N1     U F   4     -10.921  22.561  -1.249  1.00 67.64           N
ATOM   1226 C2     U F   4     -12.062  21.998  -1.748  1.00 64.28           C
ATOM   1227 O2     U F   4     -12.653  22.425  -2.720  1.00 61.44           O
ATOM   1228 N3     U F   4     -12.506  20.882  -1.073  1.00 60.97           N
ATOM   1229 C4     U F   4     -11.923  20.300   0.025  1.00 60.45           C
ATOM   1230 O4     U F   4     -12.442  19.304   0.512  1.00 59.27           O
ATOM   1231 C5     U F   4     -10.744  20.954   0.484  1.00 61.80           C
ATOM   1232 C6     U F   4     -10.293  22.035  -0.153  1.00 64.72           C
ATOM   1233  P     U F   5      -8.127  26.678   1.269  1.00 75.44           P
ATOM   1234 OP1    U F   5      -7.582  28.057   1.285  1.00 72.22           O
ATOM   1235 OP2    U F   5      -7.292  25.547   1.715  1.00 73.10           O
ATOM   1236 O5'    U F   5      -9.479  26.650   2.125  1.00 74.50           O
ATOM   1237 C5'    U F   5     -10.197  27.855   2.389  1.00 73.53           C
ATOM   1238 C4'    U F   5     -11.431  27.596   3.207  1.00 74.90           C
ATOM   1239 O4'    U F   5     -12.248  26.597   2.558  1.00 73.83           O
ATOM   1240 C3'    U F   5     -11.202  27.029   4.599  1.00 76.89           C
ATOM   1241 O3'    U F   5     -10.903  28.052   5.538  1.00 75.52           O
ATOM   1242 C2'    U F   5     -12.537  26.362   4.901  1.00 74.60           C
ATOM   1243 O2'    U F   5     -13.488  27.284   5.408  1.00 71.21           O
ATOM   1244 C1'    U F   5     -12.987  25.877   3.520  1.00 73.82           C
ATOM   1245 N1     U F   5     -12.790  24.445   3.302  1.00 71.87           N
ATOM   1246 C2     U F   5     -13.855  23.603   3.591  1.00 67.16           C
ATOM   1247 O2     U F   5     -14.922  24.017   4.011  1.00 63.74           O
ATOM   1248 N3     U F   5     -13.630  22.269   3.362  1.00 63.89           N
ATOM   1249 C4     U F   5     -12.462  21.696   2.888  1.00 63.15           C
ATOM   1250 O4     U F   5     -12.424  20.480   2.739  1.00 61.64           O
ATOM   1251 C5     U F   5     -11.411  22.637   2.612  1.00 64.47           C
ATOM   1252 C6     U F   5     -11.607  23.945   2.824  1.00 67.61           C
ATOM   1253  P     A F   6      -9.515  28.140   6.265  1.00 72.77           P
ATOM   1254 OP1    A F   6      -9.739  29.007   7.448  1.00 69.75           O
ATOM   1255 OP2    A F   6      -8.520  28.524   5.249  1.00 71.56           O
ATOM   1256 O5'    A F   6      -9.160  26.678   6.787  1.00 71.78           O
ATOM   1257 C5'    A F   6      -8.041  26.495   7.663  1.00 70.69           C
ATOM   1258 C4'    A F   6      -7.265  25.262   7.301  1.00 73.04           C
ATOM   1259 O4'    A F   6      -8.038  24.095   7.676  1.00 70.72           O
ATOM   1260 C3'    A F   6      -6.932  25.101   5.825  1.00 73.73           C
ATOM   1261 O3'    A F   6      -5.649  24.475   5.680  1.00 70.88           O
ATOM   1262 C2'    A F   6      -8.025  24.157   5.330  1.00 70.47           C
ATOM   1263 O2'    A F   6      -7.642  23.385   4.211  1.00 66.74           O
ATOM   1264 C1'    A F   6      -8.254  23.282   6.555  1.00 70.16           C
ATOM   1265 N9     A F   6      -9.604  22.742   6.671  1.00 68.08           N
ATOM   1266 C8     A F   6     -10.734  23.395   7.087  1.00 65.11           C
ATOM   1267 N7     A F   6     -11.809  22.645   7.118  1.00 63.89           N
ATOM   1268 C5     A F   6     -11.353  21.405   6.695  1.00 63.45           C
ATOM   1269 C6     A F   6     -12.001  20.179   6.504  1.00 61.37           C
ATOM   1270 N6     A F   6     -13.305  19.983   6.727  1.00 60.22           N
ATOM   1271 N1     A F   6     -11.265  19.129   6.077  1.00 61.22           N
ATOM   1272 C2     A F   6      -9.954  19.319   5.851  1.00 62.25           C
ATOM   1273 N3     A F   6      -9.236  20.435   5.995  1.00 63.50           N
ATOM   1274 C4     A F   6      -9.993  21.453   6.424  1.00 65.94           C
ATOM   1275  P     G F   7      -4.359  25.426   5.443  1.00 71.41           P
ATOM   1276 OP1    G F   7      -4.269  26.302   6.632  1.00 68.48           O
ATOM   1277 OP2    G F   7      -4.466  26.014   4.088  1.00 69.33           O
ATOM   1278 O5'    G F   7      -3.079  24.490   5.416  1.00 71.97           O
ATOM   1279 C5'    G F   7      -2.877  23.472   6.377  1.00 72.58           C
ATOM   1280 C4'    G F   7      -1.494  23.565   6.963  1.00 72.71           C
ATOM   1281 O4'    G F   7      -1.404  22.653   8.090  1.00 73.03           O
ATOM   1282 C3'    G F   7      -0.355  23.158   6.044  1.00 73.16           C
ATOM   1283 O3'    G F   7       0.106  24.248   5.243  1.00 72.91           O
ATOM   1284 C2'    G F   7       0.709  22.694   7.020  1.00 72.99           C
ATOM   1285 O2'    G F   7       1.407  23.783   7.570  1.00 71.12           O
ATOM   1286 C1'    G F   7      -0.149  22.039   8.106  1.00 73.06           C
ATOM   1287 N9     G F   7      -0.356  20.600   7.930  1.00 74.30           N
ATOM   1288 C8     G F   7      -1.535  19.966   7.628  1.00 75.12           C
ATOM   1289 N7     G F   7      -1.408  18.666   7.556  1.00 75.38           N
ATOM   1290 C5     G F   7      -0.073  18.437   7.818  1.00 75.51           C
ATOM   1291 C6     G F   7       0.648  17.222   7.885  1.00 75.45           C
ATOM   1292 O6     G F   7       0.236  16.066   7.711  1.00 74.52           O
ATOM   1293 N1     G F   7       1.994  17.444   8.181  1.00 75.18           N
ATOM   1294 C2     G F   7       2.562  18.665   8.387  1.00 74.30           C
ATOM   1295 N2     G F   7       3.876  18.678   8.662  1.00 72.12           N
ATOM   1296 N3     G F   7       1.898  19.805   8.328  1.00 73.06           N
ATOM   1297 C4     G F   7       0.589  19.621   8.048  1.00 74.01           C
ATOM   1298  P     G F   8       0.880  23.971   3.838  1.00 72.57           P
ATOM   1299 OP1    G F   8       1.124  25.291   3.204  1.00 70.86           O
ATOM   1300 OP2    G F   8       0.136  22.931   3.097  1.00 71.09           O
ATOM   1301 O5'    G F   8       2.280  23.350   4.267  1.00 72.42           O
ATOM   1302 C5'    G F   8       3.258  24.126   4.943  1.00 73.72           C
ATOM   1303 C4'    G F   8       4.491  23.312   5.226  1.00 74.26           C
ATOM   1304 O4'    G F   8       4.158  22.212   6.108  1.00 72.85           O
ATOM   1305 C3'    G F   8       5.123  22.642   4.013  1.00 72.88           C
ATOM   1306 O3'    G F   8       5.980  23.521   3.316  1.00 72.33           O
ATOM   1307 C2'    G F   8       5.867  21.469   4.637  1.00 72.50           C
ATOM   1308 O2'    G F   8       7.089  21.887   5.215  1.00 71.15           O
ATOM   1309 C1'    G F   8       4.909  21.070   5.760  1.00 72.88           C
ATOM   1310 N9     G F   8       3.983  20.003   5.393  1.00 74.31           N
ATOM   1311 C8     G F   8       2.656  20.142   5.064  1.00 74.82           C
ATOM   1312 N7     G F   8       2.065  19.014   4.827  1.00 74.94           N
ATOM   1313 C5     G F   8       3.062  18.058   5.009  1.00 75.41           C
ATOM   1314 C6     G F   8       3.008  16.640   4.900  1.00 75.58           C
ATOM   1315 O6     G F   8       2.041  15.929   4.619  1.00 74.56           O
ATOM   1316 N1     G F   8       4.251  16.057   5.156  1.00 75.10           N
ATOM   1317 C2     G F   8       5.382  16.758   5.482  1.00 74.01           C
ATOM   1318 N2     G F   8       6.484  16.015   5.695  1.00 71.07           N
ATOM   1319 N3     G F   8       5.439  18.066   5.599  1.00 72.23           N
ATOM   1320 C4     G F   8       4.247  18.652   5.349  1.00 73.55           C
ATOM   1321  P     G F   9       6.143  23.430   1.725  1.00 70.58           P
ATOM   1322 OP1    G F   9       6.827  24.670   1.289  1.00 70.40           O
ATOM   1323 OP2    G F   9       4.829  23.063   1.132  1.00 70.49           O
ATOM   1324 O5'    G F   9       7.129  22.194   1.500  1.00 68.74           O
ATOM   1325 C5'    G F   9       8.397  22.151   2.152  1.00 69.62           C
ATOM   1326 C4'    G F   9       9.114  20.868   1.826  1.00 69.83           C
ATOM   1327 O4'    G F   9       8.329  19.749   2.328  1.00 66.39           O
ATOM   1328 C3'    G F   9       9.300  20.608   0.328  1.00 67.87           C
ATOM   1329 O3'    G F   9      10.526  19.906   0.111  1.00 64.96           O
ATOM   1330 C2'    G F   9       8.143  19.696  -0.010  1.00 65.26           C
ATOM   1331 O2'    G F   9       8.356  18.864  -1.132  1.00 63.02           O
ATOM   1332 C1'    G F   9       8.027  18.868   1.266  1.00 67.82           C
ATOM   1333 N9     G F   9       6.692  18.322   1.470  1.00 67.91           N
ATOM   1334 C8     G F   9       5.508  19.013   1.448  1.00 69.79           C
ATOM   1335 N7     G F   9       4.462  18.240   1.625  1.00 70.00           N
ATOM   1336 C5     G F   9       5.002  16.971   1.776  1.00 70.90           C
ATOM   1337 C6     G F   9       4.360  15.729   1.986  1.00 71.08           C
ATOM   1338 O6     G F   9       3.150  15.495   2.087  1.00 70.71           O
ATOM   1339 N1     G F   9       5.276  14.684   2.087  1.00 70.60           N
ATOM   1340 C2     G F   9       6.631  14.820   1.987  1.00 68.94           C
ATOM   1341 N2     G F   9       7.353  13.714   2.109  1.00 66.20           N
ATOM   1342 N3     G F   9       7.250  15.989   1.782  1.00 67.63           N
ATOM   1343 C4     G F   9       6.369  17.006   1.688  1.00 69.48           C
ATOM   1344  P     U F  10      11.608  20.471  -0.888  1.00 66.95           P
ATOM   1345 OP1    U F  10      10.937  21.101  -2.051  1.00 65.80           O
ATOM   1346 OP2    U F  10      12.613  19.407  -1.098  1.00 67.32           O
ATOM   1347 O5'    U F  10      12.290  21.630  -0.042  1.00 66.17           O
ATOM   1348 C5'    U F  10      13.204  21.322   0.983  1.00 65.32           C
ATOM   1349 C4'    U F  10      14.358  22.283   1.022  1.00 65.72           C
ATOM   1350 O4'    U F  10      14.705  22.718  -0.329  1.00 63.33           O
ATOM   1351 C3'    U F  10      14.123  23.593   1.749  1.00 67.65           C
ATOM   1352 O3'    U F  10      14.122  23.473   3.158  1.00 65.80           O
ATOM   1353 C2'    U F  10      15.270  24.444   1.204  1.00 63.35           C
ATOM   1354 O2'    U F  10      16.510  24.078   1.757  1.00 59.62           O
ATOM   1355 C1'    U F  10      15.216  24.043  -0.275  1.00 62.71           C
ATOM   1356 N1     U F  10      14.335  24.948  -1.021  1.00 59.92           N
ATOM   1357 C2     U F  10      14.872  26.154  -1.435  1.00 56.98           C
ATOM   1358 O2     U F  10      16.039  26.462  -1.238  1.00 54.67           O
ATOM   1359 N3     U F  10      13.999  26.991  -2.076  1.00 53.60           N
ATOM   1360 C4     U F  10      12.670  26.752  -2.346  1.00 53.24           C
ATOM   1361 O4     U F  10      12.014  27.601  -2.926  1.00 52.38           O
ATOM   1362 C5     U F  10      12.181  25.492  -1.886  1.00 54.79           C
ATOM   1363 C6     U F  10      13.007  24.656  -1.253  1.00 57.94           C
ATOM   1364  P     U F  11      13.139  24.488   3.888  1.00 68.55           P
ATOM   1365 OP1    U F  11      11.809  23.851   4.022  1.00 66.60           O
ATOM   1366 OP2    U F  11      13.264  25.792   3.191  1.00 66.79           O
ATOM   1367 O5'    U F  11      13.768  24.673   5.336  1.00 67.79           O
ATOM   1368 C5'    U F  11      15.172  24.939   5.462  1.00 66.56           C
ATOM   1369 C4'    U F  11      15.420  26.191   6.280  1.00 67.03           C
ATOM   1370 O4'    U F  11      14.619  27.278   5.766  1.00 65.34           O
ATOM   1371 C3'    U F  11      15.051  26.132   7.743  1.00 69.39           C
ATOM   1372 O3'    U F  11      16.076  25.507   8.515  1.00 68.16           O
ATOM   1373 C2'    U F  11      14.897  27.600   8.112  1.00 66.31           C
ATOM   1374 O2'    U F  11      16.139  28.179   8.481  1.00 63.90           O
ATOM   1375 C1'    U F  11      14.423  28.232   6.799  1.00 65.95           C
ATOM   1376 N1     U F  11      13.032  28.704   6.805  1.00 63.64           N
ATOM   1377 C2     U F  11      12.791  29.927   7.392  1.00 59.60           C
ATOM   1378 O2     U F  11      13.668  30.600   7.903  1.00 57.12           O
ATOM   1379 N3     U F  11      11.485  30.330   7.367  1.00 56.61           N
ATOM   1380 C4     U F  11      10.413  29.666   6.822  1.00 55.95           C
ATOM   1381 O4     U F  11       9.299  30.169   6.879  1.00 54.96           O
ATOM   1382 C5     U F  11      10.745  28.410   6.228  1.00 57.53           C
ATOM   1383 C6     U F  11      12.020  27.984   6.242  1.00 60.50           C
ATOM   1384  P     A F  12      15.976  24.007   8.839  1.00 68.15           P
ATOM   1385 OP1    A F  12      16.908  23.764   9.977  1.00 65.91           O
ATOM   1386 OP2    A F  12      16.111  23.245   7.583  1.00 67.61           O
ATOM   1387 O5'    A F  12      14.480  23.849   9.370  1.00 67.37           O
ATOM   1388 C5'    A F  12      14.150  22.844  10.296  1.00 66.68           C
ATOM   1389 C4'    A F  12      12.889  22.120   9.924  1.00 67.84           C
ATOM   1390 O4'    A F  12      11.749  22.878  10.332  1.00 65.31           O
ATOM   1391 C3'    A F  12      12.705  21.846   8.422  1.00 68.13           C
ATOM   1392 O3'    A F  12      12.048  20.588   8.266  1.00 65.09           O
ATOM   1393 C2'    A F  12      11.749  22.933   7.990  1.00 64.63           C
ATOM   1394 O2'    A F  12      10.972  22.599   6.851  1.00 61.15           O
ATOM   1395 C1'    A F  12      10.860  23.060   9.244  1.00 63.86           C
ATOM   1396 N9     A F  12      10.165  24.325   9.462  1.00 61.79           N
ATOM   1397 C8     A F  12       9.500  24.660  10.618  1.00 59.41           C
ATOM   1398 N7     A F  12       8.948  25.849  10.600  1.00 58.29           N
ATOM   1399 C5     A F  12       9.241  26.315   9.348  1.00 57.88           C
ATOM   1400 C6     A F  12       8.913  27.520   8.707  1.00 55.97           C
ATOM   1401 N6     A F  12       8.207  28.491   9.284  1.00 54.81           N
ATOM   1402 N1     A F  12       9.352  27.703   7.439  1.00 55.50           N
ATOM   1403 C2     A F  12      10.061  26.720   6.871  1.00 56.37           C
ATOM   1404 N3     A F  12      10.430  25.551   7.375  1.00 58.04           N
ATOM   1405 C4     A F  12       9.989  25.395   8.631  1.00 60.04           C
ATOM   1406  P     G F  13      12.821  19.265   8.531  1.00 67.31           P
ATOM   1407 OP1    G F  13      12.898  19.106  10.004  1.00 63.95           O
ATOM   1408 OP2    G F  13      14.048  19.234   7.727  1.00 64.74           O
ATOM   1409 O5'    G F  13      11.851  18.149   7.962  1.00 68.45           O
ATOM   1410 C5'    G F  13      10.597  17.942   8.567  1.00 69.90           C
ATOM   1411 C4'    G F  13      10.507  16.523   9.035  1.00 69.70           C
ATOM   1412 O4'    G F  13       9.391  16.374   9.943  1.00 70.06           O
ATOM   1413 C3'    G F  13      10.261  15.493   7.946  1.00 70.17           C
ATOM   1414 O3'    G F  13      11.467  15.077   7.306  1.00 69.97           O
ATOM   1415 C2'    G F  13       9.593  14.368   8.712  1.00 70.40           C
ATOM   1416 O2'    G F  13      10.553  13.588   9.383  1.00 69.01           O
ATOM   1417 C1'    G F  13       8.761  15.144   9.736  1.00 70.85           C
ATOM   1418 N9     G F  13       7.388  15.403   9.308  1.00 72.18           N
ATOM   1419 C8     G F  13       6.829  16.604   8.975  1.00 73.35           C
ATOM   1420 N7     G F  13       5.570  16.516   8.659  1.00 73.78           N
ATOM   1421 C5     G F  13       5.288  15.172   8.789  1.00 73.74           C
ATOM   1422 C6     G F  13       4.073  14.479   8.578  1.00 73.70           C
ATOM   1423 O6     G F  13       2.976  14.918   8.224  1.00 72.73           O
ATOM   1424 N1     G F  13       4.220  13.108   8.825  1.00 73.53           N
ATOM   1425 C2     G F  13       5.375  12.508   9.226  1.00 72.69           C
ATOM   1426 N2     G F  13       5.336  11.182   9.412  1.00 70.76           N
ATOM   1427 N3     G F  13       6.519  13.149   9.425  1.00 71.48           N
ATOM   1428 C4     G F  13       6.391  14.470   9.191  1.00 72.44           C
ATOM   1429  P     G F  14      11.446  14.548   5.779  1.00 70.70           P
ATOM   1430 OP1    G F  14      12.864  14.386   5.361  1.00 67.86           O
ATOM   1431 OP2    G F  14      10.536  15.398   4.994  1.00 67.81           O
ATOM   1432 O5'    G F  14      10.794  13.105   5.890  1.00 71.04           O
ATOM   1433 C5'    G F  14      11.420  12.075   6.639  1.00 72.98           C
ATOM   1434 C4'    G F  14      10.558  10.843   6.683  1.00 72.98           C
ATOM   1435 O4'    G F  14       9.324  11.141   7.381  1.00 71.79           O
ATOM   1436 C3'    G F  14      10.106  10.320   5.333  1.00 71.46           C
ATOM   1437 O3'    G F  14      11.095   9.511   4.729  1.00 71.16           O
ATOM   1438 C2'    G F  14       8.853   9.539   5.694  1.00 71.34           C
ATOM   1439 O2'    G F  14       9.167   8.282   6.244  1.00 69.73           O
ATOM   1440 C1'    G F  14       8.265  10.420   6.795  1.00 71.87           C
ATOM   1441 N9     G F  14       7.274  11.374   6.316  1.00 73.40           N
ATOM   1442 C8     G F  14       7.456  12.719   6.096  1.00 74.25           C
ATOM   1443 N7     G F  14       6.368  13.326   5.706  1.00 74.50           N
ATOM   1444 C5     G F  14       5.403  12.329   5.665  1.00 75.17           C
ATOM   1445 C6     G F  14       4.038  12.388   5.324  1.00 75.39           C
ATOM   1446 O6     G F  14       3.376  13.373   4.975  1.00 74.28           O
ATOM   1447 N1     G F  14       3.424  11.139   5.414  1.00 74.78           N
ATOM   1448 C2     G F  14       4.059   9.990   5.786  1.00 73.64           C
ATOM   1449 N2     G F  14       3.301   8.877   5.811  1.00 70.96           N
ATOM   1450 N3     G F  14       5.333   9.913   6.116  1.00 72.19           N
ATOM   1451 C4     G F  14       5.946  11.120   6.035  1.00 73.52           C
ATOM   1452  P     G F  15      11.276   9.457   3.123  1.00 70.44           P
ATOM   1453 OP1    G F  15      12.615   8.899   2.830  1.00 69.65           O
ATOM   1454 OP2    G F  15      10.896  10.782   2.562  1.00 69.85           O
ATOM   1455 O5'    G F  15      10.178   8.408   2.659  1.00 68.57           O
ATOM   1456 C5'    G F  15      10.094   7.130   3.278  1.00 69.54           C
ATOM   1457 C4'    G F  15       8.833   6.417   2.856  1.00 69.00           C
ATOM   1458 O4'    G F  15       7.683   7.229   3.246  1.00 65.82           O
ATOM   1459 C3'    G F  15       8.698   6.193   1.358  1.00 66.18           C
ATOM   1460 O3'    G F  15       8.001   4.966   1.123  1.00 63.74           O
ATOM   1461 C2'    G F  15       7.832   7.363   0.910  1.00 63.92           C
ATOM   1462 O2'    G F  15       7.103   7.132  -0.278  1.00 61.70           O
ATOM   1463 C1'    G F  15       6.896   7.498   2.112  1.00 66.80           C
ATOM   1464 N9     G F  15       6.304   8.832   2.231  1.00 67.19           N
ATOM   1465 C8     G F  15       6.961  10.031   2.304  1.00 69.49           C
ATOM   1466 N7     G F  15       6.156  11.053   2.364  1.00 69.74           N
ATOM   1467 C5     G F  15       4.891  10.492   2.331  1.00 70.54           C
ATOM   1468 C6     G F  15       3.611  11.111   2.358  1.00 71.02           C
ATOM   1469 O6     G F  15       3.331  12.317   2.419  1.00 70.70           O
ATOM   1470 N1     G F  15       2.578  10.168   2.309  1.00 70.66           N
ATOM   1471 C2     G F  15       2.770   8.817   2.233  1.00 69.15           C
ATOM   1472 N2     G F  15       1.664   8.077   2.193  1.00 66.16           N
ATOM   1473 N3     G F  15       3.959   8.230   2.201  1.00 66.95           N
ATOM   1474 C4     G F  15       4.964   9.129   2.252  1.00 68.48           C
ATOM   1475  P     U F  16       8.600   3.642   0.449  1.00 72.28           P
ATOM   1476 OP1    U F  16       8.847   3.922  -0.990  1.00 69.61           O
ATOM   1477 OP2    U F  16       7.717   2.518   0.835  1.00 70.72           O
ATOM   1478 O5'    U F  16       9.995   3.428   1.157  1.00 71.89           O
ATOM   1479 C5'    U F  16      10.092   3.002   2.508  1.00 70.71           C
ATOM   1480 C4'    U F  16      10.927   1.750   2.626  1.00 72.02           C
ATOM   1481 O4'    U F  16      12.170   1.930   1.915  1.00 69.75           O
ATOM   1482 C3'    U F  16      11.344   1.390   4.042  1.00 73.76           C
ATOM   1483 O3'    U F  16      10.335   0.634   4.692  1.00 71.83           O
ATOM   1484 C2'    U F  16      12.639   0.609   3.829  1.00 69.64           C
ATOM   1485 O2'    U F  16      12.397  -0.738   3.474  1.00 65.20           O
ATOM   1486 C1'    U F  16      13.235   1.345   2.623  1.00 68.74           C
ATOM   1487 N1     U F  16      14.164   2.436   3.007  1.00 66.10           N
ATOM   1488 C2     U F  16      15.401   2.110   3.514  1.00 62.21           C
ATOM   1489 O2     U F  16      15.775   0.960   3.678  1.00 59.03           O
ATOM   1490 N3     U F  16      16.202   3.180   3.828  1.00 58.61           N
ATOM   1491 C4     U F  16      15.896   4.517   3.684  1.00 58.35           C
ATOM   1492 O4     U F  16      16.729   5.367   4.006  1.00 57.04           O
ATOM   1493 C5     U F  16      14.598   4.780   3.149  1.00 59.61           C
ATOM   1494 C6     U F  16      13.798   3.760   2.837  1.00 62.77           C
ATOM   1495  P     U F  17       9.765   1.118   6.061  1.00 72.62           P
ATOM   1496 OP1    U F  17       8.506   0.396   6.322  1.00 69.33           O
ATOM   1497 OP2    U F  17       9.786   2.599   6.076  1.00 69.89           O
ATOM   1498 O5'    U F  17      10.869   0.605   7.108  1.00 72.19           O
ATOM   1499 C5'    U F  17      11.045  -0.780   7.364  1.00 71.01           C
ATOM   1500 C4'    U F  17      12.303  -1.034   8.151  1.00 72.13           C
ATOM   1501 O4'    U F  17      13.419  -0.404   7.478  1.00 70.57           O
ATOM   1502 C3'    U F  17      12.335  -0.452   9.551  1.00 73.68           C
ATOM   1503 O3'    U F  17      11.730  -1.317  10.500  1.00 72.52           O
ATOM   1504 C2'    U F  17      13.833  -0.287   9.813  1.00 70.83           C
ATOM   1505 O2'    U F  17      14.421  -1.504  10.246  1.00 67.72           O
ATOM   1506 C1'    U F  17      14.361   0.056   8.423  1.00 70.23           C
ATOM   1507 N1     U F  17      14.583   1.490   8.220  1.00 68.25           N
ATOM   1508 C2     U F  17      15.832   1.998   8.532  1.00 64.45           C
ATOM   1509 O2     U F  17      16.736   1.308   8.968  1.00 61.21           O
ATOM   1510 N3     U F  17      15.989   3.348   8.319  1.00 61.32           N
ATOM   1511 C4     U F  17      15.036   4.229   7.833  1.00 60.99           C
ATOM   1512 O4     U F  17      15.330   5.410   7.699  1.00 59.76           O
ATOM   1513 C5     U F  17      13.769   3.625   7.537  1.00 62.34           C
ATOM   1514 C6     U F  17      13.584   2.317   7.733  1.00 65.20           C
ATOM   1515  P     A F  18      10.398  -0.969  11.236  1.00 73.00           P
ATOM   1516 OP1    A F  18      10.586  -1.402  12.649  1.00 69.90           O
ATOM   1517 OP2    A F  18       9.350  -1.574  10.413  1.00 70.70           O
ATOM   1518 O5'    A F  18      10.171   0.608  11.251  1.00 72.00           O
ATOM   1519 C5'    A F  18       8.970   1.146  11.856  1.00 71.21           C
ATOM   1520 C4'    A F  18       8.570   2.451  11.214  1.00 73.02           C
ATOM   1521 O4'    A F  18       9.506   3.482  11.614  1.00 71.18           O
ATOM   1522 C3'    A F  18       8.554   2.452   9.693  1.00 73.62           C
ATOM   1523 O3'    A F  18       7.494   3.293   9.215  1.00 71.06           O
ATOM   1524 C2'    A F  18       9.919   3.043   9.339  1.00 70.41           C
ATOM   1525 O2'    A F  18       9.948   3.703   8.095  1.00 66.48           O
ATOM   1526 C1'    A F  18      10.147   4.024  10.495  1.00 69.34           C
ATOM   1527 N9     A F  18      11.559   4.199  10.852  1.00 67.06           N
ATOM   1528 C8     A F  18      12.325   3.356  11.616  1.00 64.37           C
ATOM   1529 N7     A F  18      13.556   3.774  11.792  1.00 63.49           N
ATOM   1530 C5     A F  18      13.598   4.979  11.097  1.00 63.10           C
ATOM   1531 C6     A F  18      14.625   5.918  10.901  1.00 60.85           C
ATOM   1532 N6     A F  18      15.862   5.789  11.400  1.00 59.89           N
ATOM   1533 N1     A F  18      14.345   7.018  10.173  1.00 60.41           N
ATOM   1534 C2     A F  18      13.102   7.147   9.675  1.00 61.18           C
ATOM   1535 N3     A F  18      12.059   6.341   9.787  1.00 63.31           N
ATOM   1536 C4     A F  18      12.369   5.257  10.527  1.00 65.54           C
ATOM   1537  P     G F  19       6.110   2.594   8.767  1.00 71.16           P
ATOM   1538 OP1    G F  19       5.535   1.979   9.987  1.00 67.45           O
ATOM   1539 OP2    G F  19       6.410   1.748   7.582  1.00 67.67           O
ATOM   1540 O5'    G F  19       5.129   3.732   8.239  1.00 71.20           O
ATOM   1541 C5'    G F  19       4.787   4.854   9.024  1.00 72.25           C
ATOM   1542 C4'    G F  19       3.298   4.903   9.230  1.00 72.82           C
ATOM   1543 O4'    G F  19       2.989   6.007  10.113  1.00 72.46           O
ATOM   1544 C3'    G F  19       2.460   5.164   7.987  1.00 72.69           C
ATOM   1545 O3'    G F  19       2.135   3.962   7.286  1.00 72.17           O
ATOM   1546 C2'    G F  19       1.219   5.827   8.563  1.00 71.41           C
ATOM   1547 O2'    G F  19       0.330   4.868   9.088  1.00 68.51           O
ATOM   1548 C1'    G F  19       1.816   6.646   9.690  1.00 72.13           C
ATOM   1549 N9     G F  19       2.155   8.017   9.317  1.00 73.31           N
ATOM   1550 C8     G F  19       3.409   8.561   9.213  1.00 74.46           C
ATOM   1551 N7     G F  19       3.388   9.824   8.872  1.00 74.62           N
ATOM   1552 C5     G F  19       2.048  10.126   8.742  1.00 74.82           C
ATOM   1553 C6     G F  19       1.414  11.338   8.391  1.00 74.82           C
ATOM   1554 O6     G F  19       1.918  12.426   8.111  1.00 73.91           O
ATOM   1555 N1     G F  19       0.024  11.197   8.374  1.00 74.62           N
ATOM   1556 C2     G F  19      -0.652  10.052   8.662  1.00 73.61           C
ATOM   1557 N2     G F  19      -1.990  10.122   8.595  1.00 71.31           N
ATOM   1558 N3     G F  19      -0.073   8.912   8.991  1.00 72.14           N
ATOM   1559 C4     G F  19       1.274   9.029   9.012  1.00 73.19           C
ATOM   1560  P     G F  20       1.777   3.994   5.695  1.00 74.57           P
ATOM   1561 OP1    G F  20       1.655   2.586   5.245  1.00 71.74           O
ATOM   1562 OP2    G F  20       2.739   4.901   5.029  1.00 71.80           O
ATOM   1563 O5'    G F  20       0.338   4.678   5.618  1.00 74.40           O
ATOM   1564 C5'    G F  20      -0.813   4.012   6.113  1.00 75.39           C
ATOM   1565 C4'    G F  20      -2.040   4.865   5.940  1.00 75.57           C
ATOM   1566 O4'    G F  20      -1.890   6.092   6.693  1.00 74.19           O
ATOM   1567 C3'    G F  20      -2.321   5.323   4.522  1.00 73.28           C
ATOM   1568 O3'    G F  20      -3.026   4.347   3.777  1.00 72.70           O
ATOM   1569 C2'    G F  20      -3.141   6.588   4.741  1.00 72.28           C
ATOM   1570 O2'    G F  20      -4.497   6.281   5.043  1.00 69.92           O
ATOM   1571 C1'    G F  20      -2.486   7.164   5.993  1.00 73.05           C
ATOM   1572 N9     G F  20      -1.449   8.152   5.715  1.00 74.43           N
ATOM   1573 C8     G F  20      -0.091   7.985   5.815  1.00 75.65           C
ATOM   1574 N7     G F  20       0.579   9.065   5.549  1.00 75.66           N
ATOM   1575 C5     G F  20      -0.391  10.013   5.262  1.00 76.39           C
ATOM   1576 C6     G F  20      -0.265  11.384   4.906  1.00 76.65           C
ATOM   1577 O6     G F  20       0.765  12.058   4.782  1.00 75.67           O
ATOM   1578 N1     G F  20      -1.505  11.979   4.688  1.00 76.16           N
ATOM   1579 C2     G F  20      -2.708  11.326   4.798  1.00 74.89           C
ATOM   1580 N2     G F  20      -3.800  12.070   4.551  1.00 71.64           N
ATOM   1581 N3     G F  20      -2.842  10.060   5.137  1.00 73.06           N
ATOM   1582 C4     G F  20      -1.639   9.466   5.349  1.00 74.63           C
ATOM   1583  P     G F  21      -2.917   4.286   2.174  1.00 77.19           P
ATOM   1584 OP1    G F  21      -3.576   3.026   1.731  1.00 76.58           O
ATOM   1585 OP2    G F  21      -1.504   4.556   1.784  1.00 77.50           O
ATOM   1586 O5'    G F  21      -3.794   5.515   1.669  1.00 75.22           O
ATOM   1587 C5'    G F  21      -5.162   5.615   2.026  1.00 76.21           C
ATOM   1588 C4'    G F  21      -5.777   6.861   1.437  1.00 76.31           C
ATOM   1589 O4'    G F  21      -5.037   8.026   1.916  1.00 73.47           O
ATOM   1590 C3'    G F  21      -5.742   6.923  -0.095  1.00 72.37           C
ATOM   1591 O3'    G F  21      -6.928   7.545  -0.584  1.00 69.92           O
ATOM   1592 C2'    G F  21      -4.538   7.811  -0.375  1.00 70.73           C
ATOM   1593 O2'    G F  21      -4.610   8.521  -1.608  1.00 67.97           O
ATOM   1594 C1'    G F  21      -4.575   8.777   0.813  1.00 73.51           C
ATOM   1595 N9     G F  21      -3.252   9.335   1.129  1.00 73.99           N
ATOM   1596 C8     G F  21      -2.125   8.638   1.478  1.00 74.99           C
ATOM   1597 N7     G F  21      -1.090   9.400   1.674  1.00 74.90           N
ATOM   1598 C5     G F  21      -1.557  10.683   1.440  1.00 75.98           C
ATOM   1599 C6     G F  21      -0.881  11.926   1.486  1.00 76.37           C
ATOM   1600 O6     G F  21       0.315  12.159   1.762  1.00 75.73           O
ATOM   1601 N1     G F  21      -1.726  12.994   1.181  1.00 75.95           N
ATOM   1602 C2     G F  21      -3.053  12.862   0.866  1.00 74.60           C
ATOM   1603 N2     G F  21      -3.709  14.004   0.605  1.00 71.47           N
ATOM   1604 N3     G F  21      -3.699  11.703   0.811  1.00 73.00           N
ATOM   1605 C4     G F  21      -2.890  10.661   1.105  1.00 74.58           C
ENDMDL                                                                          
END                                                                             
