# Supplementary material for: Control of Gene Expression by Proteins That Bind Many Alternative Nucleic Acid Structures Through the Same Domain
Source: Int J Mol Sci. 2025 Dec 26;27(1):272. doi: 10.3390/ijms27010272 (PMC12785367; doi:10.3390/ijms27010272)
Supplement: Supplementary file 1 [file ijms-27-00272-s001.zip › Figure-3H-Fos-dMeR155-134-210-Jun-dMeR263-270-241-311-CG6x2-Mgx12-Kx6-Znx41-Kx3-S1076865862-model-1.pdb]

TITLE fold_fos_dmer155_134_210_jun_dmer263_270_241_311_cg6x2_mgx12_kx6_znx41_kx3_s1076865862_model_1.cif
MODEL 1                                                                         
ATOM      1  N   PRO A   1      35.759 -13.775  -9.712  1.00 82.29           N
ATOM      2 CA   PRO A   1      35.688 -13.985  -8.254  1.00 88.44           C
ATOM      3  C   PRO A   1      35.531 -12.671  -7.502  1.00 91.01           C
ATOM      4  O   PRO A   1      34.584 -12.516  -6.731  1.00 86.80           O
ATOM      5 CB   PRO A   1      37.014 -14.670  -7.914  1.00 81.25           C
ATOM      6 CG   PRO A   1      37.392 -15.365  -9.188  1.00 76.36           C
ATOM      7 CD   PRO A   1      36.906 -14.491 -10.301  1.00 76.39           C
ATOM      8  N   GLU A   2      36.472 -11.744  -7.708  1.00 91.89           N
ATOM      9 CA   GLU A   2      36.349 -10.450  -7.068  1.00 93.88           C
ATOM     10  C   GLU A   2      35.161  -9.682  -7.632  1.00 93.88           C
ATOM     11  O   GLU A   2      34.441  -8.998  -6.892  1.00 91.06           O
ATOM     12 CB   GLU A   2      37.642  -9.643  -7.234  1.00 90.53           C
ATOM     13 CG   GLU A   2      37.621  -8.309  -6.508  1.00 80.61           C
ATOM     14 CD   GLU A   2      38.955  -7.583  -6.589  1.00 77.06           C
ATOM     15 OE1  GLU A   2      39.916  -8.188  -7.109  1.00 73.67           O
ATOM     16 OE2  GLU A   2      39.023  -6.438  -6.128  1.00 75.81           O
ATOM     17  N   GLU A   3      34.950  -9.789  -8.955  1.00 93.42           N
ATOM     18 CA   GLU A   3      33.800  -9.150  -9.580  1.00 94.15           C
ATOM     19  C   GLU A   3      32.504  -9.774  -9.075  1.00 94.00           C
ATOM     20  O   GLU A   3      31.528  -9.067  -8.815  1.00 91.75           O
ATOM     21 CB   GLU A   3      33.897  -9.266 -11.096  1.00 92.17           C
ATOM     22 CG   GLU A   3      32.730  -8.653 -11.852  1.00 83.80           C
ATOM     23 CD   GLU A   3      32.690  -7.154 -11.700  1.00 78.70           C
ATOM     24 OE1  GLU A   3      33.720  -6.558 -11.339  1.00 76.15           O
ATOM     25 OE2  GLU A   3      31.604  -6.574 -11.941  1.00 75.75           O
ATOM     26  N   GLU A   4      32.500 -11.082  -8.923  1.00 94.64           N
ATOM     27 CA   GLU A   4      31.325 -11.763  -8.400  1.00 94.77           C
ATOM     28  C   GLU A   4      31.052 -11.359  -6.958  1.00 94.20           C
ATOM     29  O   GLU A   4      29.902 -11.205  -6.553  1.00 92.02           O
ATOM     30 CB   GLU A   4      31.499 -13.277  -8.506  1.00 93.46           C
ATOM     31 CG   GLU A   4      30.355 -14.086  -7.940  1.00 85.92           C
ATOM     32 CD   GLU A   4      29.070 -13.849  -8.708  1.00 80.84           C
ATOM     33 OE1  GLU A   4      29.140 -13.486  -9.902  1.00 78.18           O
ATOM     34 OE2  GLU A   4      27.985 -14.027  -8.109  1.00 76.16           O
ATOM     35  N   GLU A   5      32.116 -11.167  -6.185  1.00 95.22           N
ATOM     36 CA   GLU A   5      31.947 -10.738  -4.798  1.00 95.75           C
ATOM     37  C   GLU A   5      31.390  -9.321  -4.727  1.00 95.44           C
ATOM     38  O   GLU A   5      30.547  -9.024  -3.878  1.00 93.60           O
ATOM     39 CB   GLU A   5      33.278 -10.832  -4.063  1.00 95.11           C
ATOM     40 CG   GLU A   5      33.229 -10.381  -2.607  1.00 90.97           C
ATOM     41 CD   GLU A   5      32.370 -11.289  -1.752  1.00 88.14           C
ATOM     42 OE1  GLU A   5      31.998 -12.380  -2.212  1.00 84.78           O
ATOM     43 OE2  GLU A   5      32.067 -10.883  -0.600  1.00 82.56           O
ATOM     44  N   LYS A   6      31.836  -8.448  -5.627  1.00 93.49           N
ATOM     45 CA   LYS A   6      31.302  -7.097  -5.671  1.00 93.27           C
ATOM     46  C   LYS A   6      29.809  -7.113  -5.986  1.00 93.13           C
ATOM     47  O   LYS A   6      29.034  -6.360  -5.388  1.00 91.27           O
ATOM     48 CB   LYS A   6      32.050  -6.255  -6.703  1.00 92.06           C
ATOM     49 CG   LYS A   6      33.457  -5.842  -6.285  1.00 85.85           C
ATOM     50 CD   LYS A   6      34.077  -4.922  -7.310  1.00 83.31           C
ATOM     51 CE   LYS A   6      35.449  -4.457  -6.884  1.00 76.72           C
ATOM     52 NZ   LYS A   6      36.068  -3.528  -7.876  1.00 71.83           N
ATOM     53  N   ARG A   7      29.424  -7.967  -6.927  1.00 91.64           N
ATOM     54 CA   ARG A   7      28.014  -8.069  -7.269  1.00 90.44           C
ATOM     55  C   ARG A   7      27.199  -8.607  -6.095  1.00 90.40           C
ATOM     56  O   ARG A   7      26.074  -8.158  -5.857  1.00 88.62           O
ATOM     57 CB   ARG A   7      27.816  -8.939  -8.506  1.00 88.45           C
ATOM     58 CG   ARG A   7      28.367  -8.332  -9.788  1.00 80.87           C
ATOM     59 CD   ARG A   7      27.667  -8.886 -11.007  1.00 79.70           C
ATOM     60 NE   ARG A   7      27.882 -10.316 -11.178  1.00 74.60           N
ATOM     61 CZ   ARG A   7      28.837 -10.835 -11.933  1.00 71.60           C
ATOM     62 NH1  ARG A   7      29.664 -10.056 -12.607  1.00 65.11           N
ATOM     63 NH2  ARG A   7      28.959 -12.152 -12.027  1.00 61.97           N
ATOM     64  N   ARG A   8      27.760  -9.553  -5.360  1.00 93.27           N
ATOM     65 CA   ARG A   8      27.062 -10.099  -4.209  1.00 93.49           C
ATOM     66  C   ARG A   8      26.841  -9.022  -3.150  1.00 93.07           C
ATOM     67  O   ARG A   8      25.762  -8.929  -2.564  1.00 91.89           O
ATOM     68 CB   ARG A   8      27.857 -11.269  -3.608  1.00 93.32           C
ATOM     69 CG   ARG A   8      27.109 -12.038  -2.538  1.00 88.66           C
ATOM     70 CD   ARG A   8      28.015 -13.003  -1.809  1.00 88.37           C
ATOM     71 NE   ARG A   8      28.998 -12.296  -0.997  1.00 83.67           N
ATOM     72 CZ   ARG A   8      28.755 -11.791   0.209  1.00 81.51           C
ATOM     73 NH1  ARG A   8      27.555 -11.905   0.747  1.00 73.68           N
ATOM     74 NH2  ARG A   8      29.712 -11.174   0.872  1.00 73.64           N
ATOM     75  N   ILE A   9      27.862  -8.214  -2.918  1.00 93.73           N
ATOM     76 CA   ILE A   9      27.743  -7.148  -1.933  1.00 93.95           C
ATOM     77  C   ILE A   9      26.705  -6.125  -2.379  1.00 93.22           C
ATOM     78  O   ILE A   9      25.905  -5.643  -1.576  1.00 91.69           O
ATOM     79 CB   ILE A   9      29.117  -6.483  -1.693  1.00 94.24           C
ATOM     80 CG1  ILE A   9      30.055  -7.473  -1.015  1.00 92.40           C
ATOM     81 CG2  ILE A   9      28.971  -5.220  -0.871  1.00 91.95           C
ATOM     82 CD1  ILE A   9      31.496  -7.015  -0.947  1.00 87.07           C
ATOM     83  N   ARG A  10      26.709  -5.776  -3.663  1.00 87.35           N
ATOM     84 CA   ARG A  10      25.722  -4.847  -4.202  1.00 86.14           C
ATOM     85  C   ARG A  10      24.306  -5.382  -3.996  1.00 86.04           C
ATOM     86  O   ARG A  10      23.410  -4.620  -3.604  1.00 84.98           O
ATOM     87 CB   ARG A  10      26.002  -4.584  -5.679  1.00 84.02           C
ATOM     88 CG   ARG A  10      24.852  -3.927  -6.439  1.00 77.08           C
ATOM     89 CD   ARG A  10      24.503  -2.558  -5.897  1.00 76.82           C
ATOM     90 NE   ARG A  10      23.399  -1.946  -6.629  1.00 73.49           N
ATOM     91 CZ   ARG A  10      22.755  -0.846  -6.267  1.00 70.87           C
ATOM     92 NH1  ARG A  10      23.097  -0.226  -5.150  1.00 64.90           N
ATOM     93 NH2  ARG A  10      21.778  -0.375  -7.014  1.00 64.12           N
ATOM     94  N   ARG A  11      24.116  -6.676  -4.262  1.00 87.06           N
ATOM     95 CA   ARG A  11      22.783  -7.249  -4.077  1.00 85.14           C
ATOM     96  C   ARG A  11      22.359  -7.207  -2.614  1.00 86.39           C
ATOM     97  O   ARG A  11      21.198  -6.950  -2.313  1.00 85.90           O
ATOM     98 CB   ARG A  11      22.744  -8.681  -4.596  1.00 83.42           C
ATOM     99 CG   ARG A  11      22.758  -8.802  -6.111  1.00 78.63           C
ATOM    100 CD   ARG A  11      22.389 -10.208  -6.558  1.00 77.94           C
ATOM    101 NE   ARG A  11      23.342 -11.199  -6.098  1.00 74.81           N
ATOM    102 CZ   ARG A  11      24.409 -11.586  -6.775  1.00 72.17           C
ATOM    103 NH1  ARG A  11      24.677 -11.068  -7.965  1.00 66.99           N
ATOM    104 NH2  ARG A  11      25.226 -12.495  -6.267  1.00 66.59           N
ATOM    105  N   GLU A  12      23.299  -7.442  -1.697  1.00 89.53           N
ATOM    106 CA   GLU A  12      22.966  -7.408  -0.282  1.00 90.29           C
ATOM    107  C   GLU A  12      22.583  -6.006   0.169  1.00 90.16           C
ATOM    108  O   GLU A  12      21.625  -5.824   0.928  1.00 89.40           O
ATOM    109 CB   GLU A  12      24.132  -7.938   0.549  1.00 90.50           C
ATOM    110 CG   GLU A  12      24.374  -9.423   0.388  1.00 86.13           C
ATOM    111 CD   GLU A  12      23.184 -10.259   0.834  1.00 83.44           C
ATOM    112 OE1  GLU A  12      22.584  -9.930   1.870  1.00 81.21           O
ATOM    113 OE2  GLU A  12      22.857 -11.231   0.127  1.00 79.82           O
ATOM    114  N   ARG A  13      23.326  -5.005  -0.285  1.00 89.14           N
ATOM    115 CA   ARG A  13      23.012  -3.627   0.081  1.00 88.58           C
ATOM    116  C   ARG A  13      21.671  -3.205  -0.499  1.00 88.50           C
ATOM    117  O   ARG A  13      20.873  -2.536   0.161  1.00 87.70           O
ATOM    118 CB   ARG A  13      24.120  -2.690  -0.390  1.00 88.59           C
ATOM    119 CG   ARG A  13      25.412  -2.851   0.381  1.00 83.83           C
ATOM    120 CD   ARG A  13      26.508  -1.970  -0.166  1.00 83.68           C
ATOM    121 NE   ARG A  13      27.726  -2.054   0.632  1.00 80.64           N
ATOM    122 CZ   ARG A  13      28.903  -1.581   0.268  1.00 79.38           C
ATOM    123 NH1  ARG A  13      29.050  -0.987  -0.902  1.00 74.96           N
ATOM    124 NH2  ARG A  13      29.943  -1.705   1.074  1.00 73.35           N
ATOM    125  N   ASN A  14      21.427  -3.600  -1.744  1.00 85.17           N
ATOM    126 CA   ASN A  14      20.164  -3.279  -2.374  1.00 83.71           C
ATOM    127  C   ASN A  14      19.009  -3.989  -1.673  1.00 83.20           C
ATOM    128  O   ASN A  14      17.919  -3.424  -1.533  1.00 83.05           O
ATOM    129 CB   ASN A  14      20.210  -3.657  -3.851  1.00 81.47           C
ATOM    130 CG   ASN A  14      19.054  -3.080  -4.647  1.00 79.32           C
ATOM    131 OD1  ASN A  14      18.773  -1.896  -4.567  1.00 76.80           O
ATOM    132 ND2  ASN A  14      18.391  -3.937  -5.414  1.00 75.92           N
ATOM    133  N   LYS A  15      19.252  -5.209  -1.243  1.00 85.64           N
ATOM    134 CA   LYS A  15      18.241  -5.949  -0.509  1.00 85.49           C
ATOM    135  C   LYS A  15      17.862  -5.222   0.780  1.00 86.36           C
ATOM    136  O   LYS A  15      16.679  -5.119   1.117  1.00 86.33           O
ATOM    137 CB   LYS A  15      18.764  -7.356  -0.204  1.00 83.94           C
ATOM    138 CG   LYS A  15      17.824  -8.230   0.601  1.00 81.93           C
ATOM    139 CD   LYS A  15      18.456  -9.595   0.839  1.00 80.57           C
ATOM    140 CE   LYS A  15      17.566 -10.504   1.650  1.00 75.81           C
ATOM    141 NZ   LYS A  15      18.208 -11.822   1.866  1.00 72.74           N
ATOM    142  N   MET A  16      18.855  -4.717   1.499  1.00 89.18           N
ATOM    143 CA   MET A  16      18.574  -3.994   2.723  1.00 89.36           C
ATOM    144  C   MET A  16      17.829  -2.697   2.444  1.00 89.06           C
ATOM    145  O   MET A  16      16.923  -2.317   3.189  1.00 88.37           O
ATOM    146 CB   MET A  16      19.871  -3.714   3.477  1.00 89.97           C
ATOM    147 CG   MET A  16      20.527  -4.943   4.065  1.00 87.73           C
ATOM    148 SD   MET A  16      21.900  -4.548   5.145  1.00 84.62           S
ATOM    149 CE   MET A  16      23.011  -3.748   3.992  1.00 79.24           C
ATOM    150  N   ALA A  17      18.217  -2.001   1.372  1.00 87.14           N
ATOM    151 CA   ALA A  17      17.540  -0.758   1.023  1.00 85.71           C
ATOM    152  C   ALA A  17      16.075  -1.004   0.698  1.00 85.94           C
ATOM    153  O   ALA A  17      15.207  -0.230   1.101  1.00 85.39           O
ATOM    154 CB   ALA A  17      18.241  -0.092  -0.156  1.00 84.11           C
ATOM    155  N   ALA A  18      15.805  -2.074  -0.030  1.00 87.14           N
ATOM    156 CA   ALA A  18      14.434  -2.392  -0.384  1.00 86.40           C
ATOM    157  C   ALA A  18      13.611  -2.726   0.849  1.00 86.41           C
ATOM    158  O   ALA A  18      12.454  -2.317   0.964  1.00 86.32           O
ATOM    159 CB   ALA A  18      14.397  -3.561  -1.370  1.00 84.29           C
ATOM    160  N   ALA A  19      14.195  -3.488   1.776  1.00 86.75           N
ATOM    161 CA   ALA A  19      13.483  -3.826   3.005  1.00 86.91           C
ATOM    162  C   ALA A  19      13.169  -2.579   3.808  1.00 87.51           C
ATOM    163  O   ALA A  19      12.081  -2.447   4.371  1.00 87.49           O
ATOM    164 CB   ALA A  19      14.308  -4.803   3.829  1.00 86.43           C
ATOM    165  N   LYS A  20      14.116  -1.655   3.885  1.00 88.95           N
ATOM    166 CA   LYS A  20      13.898  -0.425   4.622  1.00 89.55           C
ATOM    167  C   LYS A  20      12.795   0.412   3.987  1.00 89.98           C
ATOM    168  O   LYS A  20      11.943   0.966   4.690  1.00 89.93           O
ATOM    169 CB   LYS A  20      15.197   0.370   4.701  1.00 89.77           C
ATOM    170 CG   LYS A  20      15.132   1.572   5.614  1.00 86.27           C
ATOM    171 CD   LYS A  20      16.511   2.136   5.869  1.00 85.47           C
ATOM    172 CE   LYS A  20      16.486   3.199   6.940  1.00 82.25           C
ATOM    173 NZ   LYS A  20      17.849   3.652   7.316  1.00 79.12           N
ATOM    174  N   CYS A  21      12.826   0.513   2.661  1.00 88.28           N
ATOM    175 CA   CYS A  21      11.816   1.279   1.948  1.00 87.14           C
ATOM    176  C   CYS A  21      10.430   0.730   2.221  1.00 87.55           C
ATOM    177  O   CYS A  21       9.501   1.478   2.530  1.00 87.76           O
ATOM    178 CB   CYS A  21      12.101   1.261   0.452  1.00 85.19           C
ATOM    179 SG   CYS A  21      10.838   2.049  -0.586  1.00 81.74           S
HETATM  180  N   2MR A  22      10.255  -0.580   2.045  1.00 85.79           N
HETATM  181 CA   2MR A  22       8.975  -1.243   2.323  1.00 88.61           C
HETATM  182 CB   2MR A  22       9.048  -2.768   2.137  1.00 85.54           C
HETATM  183 CG   2MR A  22       9.448  -3.284   0.800  1.00 84.53           C
HETATM  184 CD   2MR A  22       9.529  -4.751   0.893  1.00 82.79           C
HETATM  185 NE   2MR A  22      10.045  -5.248  -0.328  1.00 79.83           N
HETATM  186 CZ   2MR A  22      10.878  -6.258  -0.343  1.00 77.50           C
HETATM  187 NH1  2MR A  22      11.579  -6.581   0.666  1.00 72.70           N
HETATM  188 CQ1  2MR A  22      12.419  -7.692   0.783  1.00 68.95           C
HETATM  189 NH2  2MR A  22      10.930  -6.909  -1.458  1.00 71.68           N
HETATM  190 CQ2  2MR A  22      10.093  -7.028  -2.490  1.00 66.53           C
HETATM  191  C   2MR A  22       8.479  -0.977   3.699  1.00 88.14           C
HETATM  192  O   2MR A  22       7.317  -0.660   3.902  1.00 89.68           O
ATOM    193  N   ASN A  23       9.414  -1.107   4.664  1.00 90.76           N
ATOM    194 CA   ASN A  23       9.068  -0.949   6.053  1.00 91.84           C
ATOM    195  C   ASN A  23       8.650   0.484   6.353  1.00 92.55           C
ATOM    196  O   ASN A  23       7.690   0.708   7.090  1.00 92.93           O
ATOM    197 CB   ASN A  23      10.238  -1.347   6.945  1.00 91.87           C
ATOM    198 CG   ASN A  23       9.867  -1.355   8.415  1.00 89.86           C
ATOM    199 OD1  ASN A  23       8.899  -1.999   8.806  1.00 85.32           O
ATOM    200 ND2  ASN A  23      10.630  -0.642   9.218  1.00 84.80           N
ATOM    201  N   ARG A  24       9.349   1.466   5.802  1.00 91.22           N
ATOM    202 CA   ARG A  24       8.954   2.849   6.012  1.00 91.15           C
ATOM    203  C   ARG A  24       7.571   3.119   5.446  1.00 92.57           C
ATOM    204  O   ARG A  24       6.778   3.857   6.043  1.00 92.71           O
ATOM    205 CB   ARG A  24       9.978   3.801   5.386  1.00 90.35           C
ATOM    206 CG   ARG A  24      11.350   3.697   6.011  1.00 84.16           C
ATOM    207 CD   ARG A  24      12.184   4.919   5.725  1.00 82.29           C
ATOM    208 NE   ARG A  24      13.567   4.731   6.143  1.00 79.31           N
ATOM    209 CZ   ARG A  24      14.383   5.706   6.531  1.00 75.49           C
ATOM    210 NH1  ARG A  24      13.955   6.948   6.583  1.00 70.27           N
ATOM    211 NH2  ARG A  24      15.628   5.436   6.878  1.00 68.81           N
ATOM    212  N   ARG A  25       7.287   2.550   4.284  1.00 91.82           N
ATOM    213 CA   ARG A  25       5.975   2.720   3.674  1.00 91.74           C
ATOM    214  C   ARG A  25       4.887   2.107   4.557  1.00 93.54           C
ATOM    215  O   ARG A  25       3.820   2.701   4.743  1.00 93.91           O
ATOM    216 CB   ARG A  25       5.951   2.095   2.282  1.00 89.46           C
ATOM    217 CG   ARG A  25       4.627   2.217   1.549  1.00 82.78           C
ATOM    218 CD   ARG A  25       4.261   3.661   1.278  1.00 80.39           C
ATOM    219 NE   ARG A  25       5.399   4.452   0.830  1.00 75.11           N
ATOM    220 CZ   ARG A  25       5.919   4.410  -0.385  1.00 71.38           C
ATOM    221 NH1  ARG A  25       5.418   3.596  -1.297  1.00 66.11           N
ATOM    222 NH2  ARG A  25       6.956   5.165  -0.699  1.00 65.61           N
ATOM    223  N   ARG A  26       5.151   0.930   5.112  1.00 93.27           N
ATOM    224 CA   ARG A  26       4.193   0.287   5.999  1.00 93.53           C
ATOM    225  C   ARG A  26       3.973   1.125   7.255  1.00 94.96           C
ATOM    226  O   ARG A  26       2.840   1.314   7.691  1.00 95.75           O
ATOM    227 CB   ARG A  26       4.663  -1.116   6.371  1.00 92.58           C
ATOM    228 CG   ARG A  26       3.813  -1.783   7.431  1.00 88.43           C
ATOM    229 CD   ARG A  26       4.285  -3.188   7.740  1.00 85.34           C
ATOM    230 NE   ARG A  26       4.012  -4.109   6.638  1.00 80.63           N
ATOM    231 CZ   ARG A  26       4.923  -4.573   5.795  1.00 75.69           C
ATOM    232 NH1  ARG A  26       6.197  -4.217   5.914  1.00 69.60           N
ATOM    233 NH2  ARG A  26       4.562  -5.394   4.836  1.00 69.73           N
ATOM    234  N   GLU A  27       5.061   1.621   7.849  1.00 96.85           N
ATOM    235 CA   GLU A  27       4.939   2.417   9.064  1.00 97.51           C
ATOM    236  C   GLU A  27       4.176   3.708   8.802  1.00 97.91           C
ATOM    237  O   GLU A  27       3.378   4.145   9.640  1.00 98.09           O
ATOM    238 CB   GLU A  27       6.328   2.718   9.630  1.00 97.38           C
ATOM    239 CG   GLU A  27       7.035   1.491  10.194  1.00 92.20           C
ATOM    240 CD   GLU A  27       8.405   1.813  10.762  1.00 89.72           C
ATOM    241 OE1  GLU A  27       8.838   2.975  10.627  1.00 87.32           O
ATOM    242 OE2  GLU A  27       9.036   0.903  11.322  1.00 86.47           O
ATOM    243  N   LEU A  28       4.420   4.324   7.654  1.00 96.91           N
ATOM    244 CA   LEU A  28       3.694   5.537   7.310  1.00 97.43           C
ATOM    245  C   LEU A  28       2.199   5.255   7.204  1.00 98.10           C
ATOM    246  O   LEU A  28       1.380   6.011   7.732  1.00 98.21           O
ATOM    247 CB   LEU A  28       4.215   6.102   6.000  1.00 97.12           C
ATOM    248 CG   LEU A  28       3.483   7.315   5.439  1.00 96.14           C
ATOM    249 CD1  LEU A  28       3.496   8.462   6.429  1.00 95.08           C
ATOM    250 CD2  LEU A  28       4.102   7.746   4.114  1.00 94.65           C
ATOM    251  N   THR A  29       1.850   4.186   6.520  1.00 97.63           N
ATOM    252 CA   THR A  29       0.448   3.831   6.378  1.00 97.71           C
ATOM    253  C   THR A  29      -0.186   3.577   7.741  1.00 98.34           C
ATOM    254  O   THR A  29      -1.293   4.050   8.019  1.00 98.50           O
ATOM    255 CB   THR A  29       0.298   2.597   5.486  1.00 96.68           C
ATOM    256 OG1  THR A  29       0.951   2.825   4.238  1.00 94.56           O
ATOM    257 CG2  THR A  29      -1.178   2.308   5.232  1.00 94.46           C
ATOM    258  N   ASP A  30       0.502   2.841   8.594  1.00 98.25           N
ATOM    259 CA   ASP A  30      -0.029   2.530   9.912  1.00 98.40           C
ATOM    260  C   ASP A  30      -0.196   3.793  10.753  1.00 98.76           C
ATOM    261  O   ASP A  30      -1.197   3.945  11.462  1.00 98.77           O
ATOM    262 CB   ASP A  30       0.883   1.542  10.637  1.00 98.14           C
ATOM    263 CG   ASP A  30       0.852   0.160  10.028  1.00 97.00           C
ATOM    264 OD1  ASP A  30      -0.055  -0.120   9.222  1.00 95.38           O
ATOM    265 OD2  ASP A  30       1.740  -0.648  10.364  1.00 94.49           O
ATOM    266  N   THR A  31       0.777   4.698  10.692  1.00 98.85           N
ATOM    267 CA   THR A  31       0.703   5.929  11.458  1.00 98.84           C
ATOM    268  C   THR A  31      -0.467   6.787  11.000  1.00 98.95           C
ATOM    269  O   THR A  31      -1.212   7.332  11.823  1.00 98.92           O
ATOM    270 CB   THR A  31       2.014   6.706  11.341  1.00 98.72           C
ATOM    271 OG1  THR A  31       3.058   5.953  11.953  1.00 94.79           O
ATOM    272 CG2  THR A  31       1.902   8.064  12.019  1.00 93.62           C
ATOM    273  N   LEU A  32      -0.641   6.919   9.687  1.00 98.91           N
ATOM    274 CA   LEU A  32      -1.739   7.710   9.167  1.00 98.98           C
ATOM    275  C   LEU A  32      -3.083   7.102   9.519  1.00 98.91           C
ATOM    276  O   LEU A  32      -4.038   7.828   9.829  1.00 98.94           O
ATOM    277 CB   LEU A  32      -1.608   7.860   7.651  1.00 98.91           C
ATOM    278 CG   LEU A  32      -0.473   8.756   7.176  1.00 98.77           C
ATOM    279 CD1  LEU A  32      -0.263   8.580   5.675  1.00 98.52           C
ATOM    280 CD2  LEU A  32      -0.770  10.211   7.497  1.00 98.29           C
ATOM    281  N   GLN A  33      -3.176   5.784   9.460  1.00 98.92           N
ATOM    282 CA   GLN A  33      -4.429   5.129   9.823  1.00 98.90           C
ATOM    283  C   GLN A  33      -4.761   5.366  11.292  1.00 98.96           C
ATOM    284  O   GLN A  33      -5.906   5.647  11.638  1.00 98.94           O
ATOM    285 CB   GLN A  33      -4.354   3.636   9.534  1.00 98.85           C
ATOM    286 CG   GLN A  33      -5.657   2.900   9.784  1.00 97.71           C
ATOM    287 CD   GLN A  33      -6.757   3.364   8.851  1.00 97.89           C
ATOM    288 OE1  GLN A  33      -6.639   3.229   7.640  1.00 92.08           O
ATOM    289 NE2  GLN A  33      -7.809   3.939   9.415  1.00 88.41           N
ATOM    290  N   ALA A  34      -3.761   5.264  12.166  1.00 98.98           N
ATOM    291 CA   ALA A  34      -3.990   5.485  13.587  1.00 98.91           C
ATOM    292  C   ALA A  34      -4.396   6.933  13.856  1.00 98.97           C
ATOM    293  O   ALA A  34      -5.278   7.197  14.681  1.00 98.98           O
ATOM    294 CB   ALA A  34      -2.746   5.119  14.388  1.00 98.97           C
ATOM    295  N   GLU A  35      -3.745   7.874  13.182  1.00 98.96           N
ATOM    296 CA   GLU A  35      -4.098   9.277  13.365  1.00 98.93           C
ATOM    297  C   GLU A  35      -5.507   9.552  12.868  1.00 98.96           C
ATOM    298  O   GLU A  35      -6.259  10.311  13.492  1.00 98.97           O
ATOM    299 CB   GLU A  35      -3.086  10.168  12.648  1.00 98.96           C
ATOM    300 CG   GLU A  35      -3.297  11.649  12.920  1.00 96.82           C
ATOM    301 CD   GLU A  35      -2.175  12.516  12.373  1.00 95.81           C
ATOM    302 OE1  GLU A  35      -1.301  11.976  11.670  1.00 91.79           O
ATOM    303 OE2  GLU A  35      -2.175  13.731  12.650  1.00 91.78           O
ATOM    304  N   THR A  36      -5.877   8.945  11.746  1.00 98.95           N
ATOM    305 CA   THR A  36      -7.231   9.098  11.239  1.00 98.90           C
ATOM    306  C   THR A  36      -8.246   8.584  12.247  1.00 98.94           C
ATOM    307  O   THR A  36      -9.256   9.240  12.522  1.00 98.96           O
ATOM    308 CB   THR A  36      -7.380   8.349   9.906  1.00 98.94           C
ATOM    309 OG1  THR A  36      -6.526   8.936   8.929  1.00 95.60           O
ATOM    310 CG2  THR A  36      -8.831   8.417   9.410  1.00 95.91           C
ATOM    311  N   ASP A  37      -7.989   7.415  12.819  1.00 98.95           N
ATOM    312 CA   ASP A  37      -8.899   6.847  13.796  1.00 98.97           C
ATOM    313  C   ASP A  37      -9.038   7.754  15.013  1.00 98.90           C
ATOM    314  O   ASP A  37     -10.138   7.970  15.525  1.00 98.96           O
ATOM    315 CB   ASP A  37      -8.420   5.463  14.232  1.00 98.96           C
ATOM    316 CG   ASP A  37      -8.488   4.444  13.108  1.00 98.42           C
ATOM    317 OD1  ASP A  37      -9.173   4.699  12.098  1.00 96.78           O
ATOM    318 OD2  ASP A  37      -7.848   3.374  13.242  1.00 96.41           O
ATOM    319  N   GLN A  38      -7.925   8.298  15.491  1.00 98.98           N
ATOM    320 CA   GLN A  38      -7.971   9.183  16.650  1.00 98.97           C
ATOM    321  C   GLN A  38      -8.766  10.445  16.341  1.00 98.93           C
ATOM    322  O   GLN A  38      -9.570  10.903  17.166  1.00 98.99           O
ATOM    323 CB   GLN A  38      -6.552   9.542  17.092  1.00 98.98           C
ATOM    324 CG   GLN A  38      -6.511  10.499  18.275  1.00 96.92           C
ATOM    325 CD   GLN A  38      -5.100  10.905  18.642  1.00 95.35           C
ATOM    326 OE1  GLN A  38      -4.178  10.089  18.561  1.00 91.48           O
ATOM    327 NE2  GLN A  38      -4.920  12.144  19.046  1.00 90.27           N
ATOM    328  N   LEU A  39      -8.546  11.023  15.158  1.00 98.96           N
ATOM    329 CA   LEU A  39      -9.265  12.238  14.792  1.00 98.95           C
ATOM    330  C   LEU A  39     -10.749  11.983  14.600  1.00 98.96           C
ATOM    331  O   LEU A  39     -11.567  12.848  14.920  1.00 98.99           O
ATOM    332 CB   LEU A  39      -8.652  12.837  13.524  1.00 99.00           C
ATOM    333 CG   LEU A  39      -7.272  13.475  13.714  1.00 98.97           C
ATOM    334 CD1  LEU A  39      -6.605  13.704  12.372  1.00 98.92           C
ATOM    335 CD2  LEU A  39      -7.404  14.793  14.472  1.00 98.87           C
ATOM    336  N   GLU A  40     -11.110  10.828  14.072  1.00 98.90           N
ATOM    337 CA   GLU A  40     -12.520  10.479  13.951  1.00 98.90           C
ATOM    338  C   GLU A  40     -13.164  10.354  15.333  1.00 98.93           C
ATOM    339  O   GLU A  40     -14.304  10.784  15.531  1.00 98.99           O
ATOM    340 CB   GLU A  40     -12.686   9.175  13.175  1.00 98.98           C
ATOM    341 CG   GLU A  40     -12.349   9.261  11.692  1.00 96.82           C
ATOM    342 CD   GLU A  40     -13.459   9.847  10.846  1.00 93.80           C
ATOM    343 OE1  GLU A  40     -14.414  10.404  11.410  1.00 87.58           O
ATOM    344 OE2  GLU A  40     -13.366   9.747   9.601  1.00 86.99           O
ATOM    345  N   ASP A  41     -12.450   9.772  16.281  1.00 98.98           N
ATOM    346 CA   ASP A  41     -12.964   9.670  17.644  1.00 98.98           C
ATOM    347  C   ASP A  41     -13.142  11.056  18.255  1.00 98.91           C
ATOM    348  O   ASP A  41     -14.148  11.330  18.923  1.00 98.97           O
ATOM    349 CB   ASP A  41     -12.030   8.836  18.514  1.00 98.96           C
ATOM    350 CG   ASP A  41     -12.073   7.362  18.169  1.00 97.34           C
ATOM    351 OD1  ASP A  41     -13.013   6.932  17.464  1.00 95.70           O
ATOM    352 OD2  ASP A  41     -11.164   6.632  18.609  1.00 95.35           O
ATOM    353  N   GLU A  42     -12.175  11.939  18.043  1.00 98.96           N
ATOM    354 CA   GLU A  42     -12.280  13.294  18.568  1.00 98.96           C
ATOM    355  C   GLU A  42     -13.457  14.035  17.945  1.00 98.98           C
ATOM    356  O   GLU A  42     -14.170  14.769  18.628  1.00 98.98           O
ATOM    357 CB   GLU A  42     -10.976  14.054  18.314  1.00 98.97           C
ATOM    358 CG   GLU A  42      -9.796  13.526  19.111  1.00 93.00           C
ATOM    359 CD   GLU A  42      -8.502  14.265  18.812  1.00 91.40           C
ATOM    360 OE1  GLU A  42      -8.525  15.175  17.960  1.00 87.28           O
ATOM    361 OE2  GLU A  42      -7.471  13.930  19.428  1.00 87.29           O
ATOM    362  N   LYS A  43     -13.649  13.850  16.643  1.00 98.92           N
ATOM    363 CA   LYS A  43     -14.771  14.495  15.971  1.00 98.94           C
ATOM    364  C   LYS A  43     -16.098  14.035  16.565  1.00 98.96           C
ATOM    365  O   LYS A  43     -16.985  14.852  16.840  1.00 98.99           O
ATOM    366 CB   LYS A  43     -14.725  14.193  14.473  1.00 98.99           C
ATOM    367 CG   LYS A  43     -15.889  14.776  13.691  1.00 98.94           C
ATOM    368 CD   LYS A  43     -15.754  14.510  12.196  1.00 98.56           C
ATOM    369 CE   LYS A  43     -16.944  15.043  11.436  1.00 96.58           C
ATOM    370 NZ   LYS A  43     -16.822  14.804   9.964  1.00 94.83           N
ATOM    371  N   SER A  44     -16.235  12.736  16.765  1.00 98.94           N
ATOM    372 CA   SER A  44     -17.467  12.196  17.326  1.00 98.96           C
ATOM    373  C   SER A  44     -17.716  12.757  18.724  1.00 98.91           C
ATOM    374  O   SER A  44     -18.847  13.115  19.071  1.00 98.98           O
ATOM    375 CB   SER A  44     -17.403  10.670  17.362  1.00 98.97           C
ATOM    376 OG   SER A  44     -18.584  10.122  17.904  1.00 90.48           O
ATOM    377  N   ALA A  45     -16.667  12.849  19.535  1.00 98.96           N
ATOM    378 CA   ALA A  45     -16.815  13.378  20.884  1.00 98.93           C
ATOM    379  C   ALA A  45     -17.231  14.841  20.859  1.00 98.96           C
ATOM    380  O   ALA A  45     -18.083  15.267  21.651  1.00 98.98           O
ATOM    381 CB   ALA A  45     -15.511  13.201  21.659  1.00 98.98           C
ATOM    382  N   LEU A  46     -16.649  15.625  19.970  1.00 98.91           N
ATOM    383 CA   LEU A  46     -17.006  17.028  19.867  1.00 98.93           C
ATOM    384  C   LEU A  46     -18.448  17.206  19.418  1.00 98.94           C
ATOM    385  O   LEU A  46     -19.154  18.084  19.918  1.00 98.98           O
ATOM    386 CB   LEU A  46     -16.063  17.742  18.900  1.00 98.99           C
ATOM    387 CG   LEU A  46     -14.655  18.019  19.429  1.00 98.94           C
ATOM    388 CD1  LEU A  46     -13.710  18.356  18.292  1.00 98.79           C
ATOM    389 CD2  LEU A  46     -14.693  19.149  20.445  1.00 98.73           C
ATOM    390  N   GLN A  47     -18.887  16.393  18.477  1.00 98.99           N
ATOM    391 CA   GLN A  47     -20.265  16.501  17.997  1.00 98.95           C
ATOM    392  C   GLN A  47     -21.252  16.167  19.109  1.00 98.91           C
ATOM    393  O   GLN A  47     -22.292  16.823  19.246  1.00 98.98           O
ATOM    394 CB   GLN A  47     -20.466  15.585  16.788  1.00 98.99           C
ATOM    395 CG   GLN A  47     -19.738  16.066  15.546  1.00 98.71           C
ATOM    396 CD   GLN A  47     -19.804  15.080  14.402  1.00 98.50           C
ATOM    397 OE1  GLN A  47     -19.715  13.870  14.603  1.00 96.92           O
ATOM    398 NE2  GLN A  47     -19.971  15.584  13.188  1.00 95.26           N
ATOM    399  N   THR A  48     -20.937  15.160  19.915  1.00 98.91           N
ATOM    400 CA   THR A  48     -21.802  14.812  21.031  1.00 98.91           C
ATOM    401  C   THR A  48     -21.843  15.943  22.058  1.00 98.98           C
ATOM    402  O   THR A  48     -22.912  16.305  22.559  1.00 98.97           O
ATOM    403 CB   THR A  48     -21.318  13.512  21.690  1.00 98.97           C
ATOM    404 OG1  THR A  48     -21.444  12.434  20.757  1.00 96.65           O
ATOM    405 CG2  THR A  48     -22.140  13.198  22.935  1.00 95.85           C
ATOM    406  N   GLU A  49     -20.674  16.513  22.349  1.00 98.98           N
ATOM    407 CA   GLU A  49     -20.625  17.611  23.301  1.00 98.96           C
ATOM    408  C   GLU A  49     -21.427  18.807  22.813  1.00 98.96           C
ATOM    409  O   GLU A  49     -22.165  19.436  23.585  1.00 98.96           O
ATOM    410 CB   GLU A  49     -19.175  18.013  23.561  1.00 98.96           C
ATOM    411 CG   GLU A  49     -19.032  19.144  24.566  1.00 97.67           C
ATOM    412 CD   GLU A  49     -17.590  19.529  24.815  1.00 97.18           C
ATOM    413 OE1  GLU A  49     -16.703  18.983  24.131  1.00 94.03           O
ATOM    414 OE2  GLU A  49     -17.354  20.370  25.700  1.00 93.49           O
ATOM    415  N   ILE A  50     -21.302  19.140  21.541  1.00 98.95           N
ATOM    416 CA   ILE A  50     -22.043  20.269  20.984  1.00 98.99           C
ATOM    417  C   ILE A  50     -23.541  20.029  21.081  1.00 98.99           C
ATOM    418  O   ILE A  50     -24.303  20.927  21.442  1.00 98.98           O
ATOM    419 CB   ILE A  50     -21.594  20.526  19.530  1.00 98.99           C
ATOM    420 CG1  ILE A  50     -20.201  21.157  19.531  1.00 98.94           C
ATOM    421 CG2  ILE A  50     -22.592  21.404  18.800  1.00 98.93           C
ATOM    422 CD1  ILE A  50     -19.544  21.206  18.172  1.00 98.86           C
ATOM    423  N   ALA A  51     -23.975  18.823  20.774  1.00 98.97           N
ATOM    424 CA   ALA A  51     -25.397  18.511  20.865  1.00 98.93           C
ATOM    425  C   ALA A  51     -25.899  18.695  22.294  1.00 98.98           C
ATOM    426  O   ALA A  51     -26.986  19.240  22.515  1.00 98.93           O
ATOM    427 CB   ALA A  51     -25.655  17.087  20.386  1.00 98.96           C
ATOM    428  N   ASN A  52     -25.119  18.260  23.267  1.00 98.95           N
ATOM    429 CA   ASN A  52     -25.513  18.411  24.664  1.00 98.98           C
ATOM    430  C   ASN A  52     -25.541  19.873  25.083  1.00 98.99           C
ATOM    431  O   ASN A  52     -26.433  20.295  25.823  1.00 98.92           O
ATOM    432 CB   ASN A  52     -24.570  17.614  25.566  1.00 98.95           C
ATOM    433 CG   ASN A  52     -24.734  16.117  25.414  1.00 98.53           C
ATOM    434 OD1  ASN A  52     -25.791  15.639  25.008  1.00 96.45           O
ATOM    435 ND2  ASN A  52     -23.699  15.364  25.750  1.00 95.98           N
ATOM    436  N   LEU A  53     -24.574  20.647  24.634  1.00 98.95           N
ATOM    437 CA   LEU A  53     -24.539  22.058  24.981  1.00 98.90           C
ATOM    438  C   LEU A  53     -25.711  22.814  24.370  1.00 98.91           C
ATOM    439  O   LEU A  53     -26.299  23.688  25.013  1.00 98.92           O
ATOM    440 CB   LEU A  53     -23.211  22.678  24.527  1.00 98.97           C
ATOM    441 CG   LEU A  53     -21.986  22.277  25.334  1.00 98.92           C
ATOM    442 CD1  LEU A  53     -20.710  22.628  24.593  1.00 98.75           C
ATOM    443 CD2  LEU A  53     -22.001  22.951  26.702  1.00 98.68           C
ATOM    444  N   LEU A  54     -26.063  22.491  23.131  1.00 98.96           N
ATOM    445 CA   LEU A  54     -27.206  23.137  22.501  1.00 98.99           C
ATOM    446  C   LEU A  54     -28.491  22.812  23.252  1.00 98.94           C
ATOM    447  O   LEU A  54     -29.344  23.686  23.434  1.00 98.90           O
ATOM    448 CB   LEU A  54     -27.319  22.701  21.039  1.00 98.95           C
ATOM    449 CG   LEU A  54     -26.275  23.272  20.091  1.00 98.42           C
ATOM    450 CD1  LEU A  54     -26.339  22.587  18.737  1.00 97.53           C
ATOM    451 CD2  LEU A  54     -26.471  24.781  19.921  1.00 97.39           C
ATOM    452  N   LYS A  55     -28.629  21.576  23.687  1.00 98.93           N
ATOM    453 CA   LYS A  55     -29.800  21.183  24.461  1.00 98.97           C
ATOM    454  C   LYS A  55     -29.875  21.978  25.760  1.00 98.95           C
ATOM    455  O   LYS A  55     -30.935  22.486  26.132  1.00 98.83           O
ATOM    456 CB   LYS A  55     -29.756  19.681  24.742  1.00 98.84           C
ATOM    457 CG   LYS A  55     -30.884  19.163  25.623  1.00 93.09           C
ATOM    458 CD   LYS A  55     -30.664  17.706  26.018  1.00 90.90           C
ATOM    459 CE   LYS A  55     -29.450  17.554  26.905  1.00 83.42           C
ATOM    460 NZ   LYS A  55     -29.220  16.142  27.326  1.00 76.39           N
ATOM    461  N   GLU A  56     -28.757  22.079  26.458  1.00 98.91           N
ATOM    462 CA   GLU A  56     -28.736  22.805  27.719  1.00 98.94           C
ATOM    463  C   GLU A  56     -29.019  24.280  27.514  1.00 98.91           C
ATOM    464  O   GLU A  56     -29.760  24.903  28.292  1.00 98.76           O
ATOM    465 CB   GLU A  56     -27.390  22.602  28.422  1.00 98.76           C
ATOM    466 CG   GLU A  56     -27.316  23.237  29.799  1.00 95.66           C
ATOM    467 CD   GLU A  56     -26.039  22.894  30.537  1.00 92.74           C
ATOM    468 OE1  GLU A  56     -25.148  22.269  29.929  1.00 88.84           O
ATOM    469 OE2  GLU A  56     -25.930  23.267  31.730  1.00 88.18           O
ATOM    470  N   LYS A  57     -28.434  24.866  26.474  1.00 98.88           N
ATOM    471 CA   LYS A  57     -28.663  26.271  26.175  1.00 98.84           C
ATOM    472  C   LYS A  57     -30.134  26.533  25.886  1.00 98.88           C
ATOM    473  O   LYS A  57     -30.718  27.506  26.386  1.00 98.76           O
ATOM    474 CB   LYS A  57     -27.792  26.696  24.989  1.00 98.83           C
ATOM    475 CG   LYS A  57     -27.989  28.129  24.530  1.00 98.37           C
ATOM    476 CD   LYS A  57     -26.937  28.506  23.490  1.00 96.92           C
ATOM    477 CE   LYS A  57     -27.122  29.924  22.990  1.00 93.93           C
ATOM    478 NZ   LYS A  57     -27.861  29.994  21.717  1.00 92.41           N
ATOM    479  N   GLU A  58     -30.747  25.669  25.090  1.00 98.81           N
ATOM    480 CA   GLU A  58     -32.158  25.817  24.761  1.00 98.84           C
ATOM    481  C   GLU A  58     -33.017  25.751  26.023  1.00 98.81           C
ATOM    482  O   GLU A  58     -33.945  26.545  26.199  1.00 98.65           O
ATOM    483 CB   GLU A  58     -32.578  24.725  23.773  1.00 98.64           C
ATOM    484 CG   GLU A  58     -33.917  24.966  23.105  1.00 91.29           C
ATOM    485 CD   GLU A  58     -33.811  25.888  21.899  1.00 86.78           C
ATOM    486 OE1  GLU A  58     -32.678  26.139  21.461  1.00 84.66           O
ATOM    487 OE2  GLU A  58     -34.866  26.335  21.415  1.00 83.68           O
ATOM    488  N   LYS A  59     -32.702  24.823  26.918  1.00 98.66           N
ATOM    489 CA   LYS A  59     -33.469  24.670  28.145  1.00 98.68           C
ATOM    490  C   LYS A  59     -33.361  25.928  29.008  1.00 98.56           C
ATOM    491  O   LYS A  59     -34.366  26.415  29.545  1.00 98.17           O
ATOM    492 CB   LYS A  59     -32.987  23.443  28.919  1.00 98.34           C
ATOM    493 CG   LYS A  59     -33.752  23.180  30.214  1.00 89.78           C
ATOM    494 CD   LYS A  59     -33.292  21.897  30.886  1.00 88.12           C
ATOM    495 CE   LYS A  59     -31.901  22.030  31.453  1.00 79.02           C
ATOM    496 NZ   LYS A  59     -31.487  20.817  32.208  1.00 72.95           N
ATOM    497  N   LEU A  60     -32.165  26.457  29.160  1.00 98.60           N
ATOM    498 CA   LEU A  60     -31.970  27.643  29.985  1.00 98.58           C
ATOM    499  C   LEU A  60     -32.678  28.856  29.397  1.00 98.41           C
ATOM    500  O   LEU A  60     -33.286  29.642  30.134  1.00 98.08           O
ATOM    501 CB   LEU A  60     -30.473  27.924  30.146  1.00 98.46           C
ATOM    502 CG   LEU A  60     -29.689  26.900  30.972  1.00 98.19           C
ATOM    503 CD1  LEU A  60     -28.202  27.106  30.806  1.00 97.49           C
ATOM    504 CD2  LEU A  60     -30.083  26.997  32.439  1.00 97.33           C
ATOM    505  N   GLU A  61     -32.616  29.017  28.079  1.00 98.53           N
ATOM    506 CA   GLU A  61     -33.278  30.144  27.437  1.00 98.44           C
ATOM    507  C   GLU A  61     -34.789  30.053  27.597  1.00 98.33           C
ATOM    508  O   GLU A  61     -35.458  31.073  27.805  1.00 97.96           O
ATOM    509 CB   GLU A  61     -32.885  30.214  25.964  1.00 98.28           C
ATOM    510 CG   GLU A  61     -31.445  30.650  25.740  1.00 97.42           C
ATOM    511 CD   GLU A  61     -31.037  30.631  24.280  1.00 97.09           C
ATOM    512 OE1  GLU A  61     -31.610  29.835  23.513  1.00 94.86           O
ATOM    513 OE2  GLU A  61     -30.133  31.404  23.915  1.00 94.95           O
ATOM    514  N   PHE A  62     -35.336  28.854  27.503  1.00 98.28           N
ATOM    515 CA   PHE A  62     -36.770  28.685  27.685  1.00 98.27           C
ATOM    516  C   PHE A  62     -37.184  29.072  29.099  1.00 98.03           C
ATOM    517  O   PHE A  62     -38.172  29.785  29.301  1.00 97.41           O
ATOM    518 CB   PHE A  62     -37.175  27.231  27.385  1.00 98.05           C
ATOM    519 CG   PHE A  62     -38.612  26.939  27.688  1.00 96.28           C
ATOM    520 CD1  PHE A  62     -39.603  27.261  26.779  1.00 93.03           C
ATOM    521 CD2  PHE A  62     -38.980  26.343  28.881  1.00 92.72           C
ATOM    522 CE1  PHE A  62     -40.936  26.994  27.056  1.00 91.88           C
ATOM    523 CE2  PHE A  62     -40.300  26.076  29.167  1.00 91.63           C
ATOM    524 CZ   PHE A  62     -41.290  26.403  28.252  1.00 90.31           C
ATOM    525  N   ILE A  63     -36.433  28.604  30.092  1.00 98.08           N
ATOM    526 CA   ILE A  63     -36.762  28.899  31.484  1.00 97.53           C
ATOM    527  C   ILE A  63     -36.734  30.405  31.735  1.00 97.55           C
ATOM    528  O   ILE A  63     -37.624  30.960  32.378  1.00 96.74           O
ATOM    529 CB   ILE A  63     -35.802  28.152  32.427  1.00 97.11           C
ATOM    530 CG1  ILE A  63     -36.063  26.646  32.357  1.00 95.79           C
ATOM    531 CG2  ILE A  63     -35.948  28.651  33.853  1.00 95.57           C
ATOM    532 CD1  ILE A  63     -35.026  25.809  33.081  1.00 92.16           C
ATOM    533  N   LEU A  64     -35.708  31.075  31.224  1.00 97.22           N
ATOM    534 CA   LEU A  64     -35.588  32.509  31.432  1.00 97.12           C
ATOM    535  C   LEU A  64     -36.704  33.279  30.726  1.00 97.36           C
ATOM    536  O   LEU A  64     -37.177  34.304  31.239  1.00 96.25           O
ATOM    537 CB   LEU A  64     -34.222  32.993  30.956  1.00 96.58           C
ATOM    538 CG   LEU A  64     -33.099  33.019  31.998  1.00 94.99           C
ATOM    539 CD1  LEU A  64     -32.896  31.659  32.631  1.00 92.20           C
ATOM    540 CD2  LEU A  64     -31.805  33.524  31.376  1.00 91.73           C
ATOM    541  N   ALA A  65     -37.123  32.813  29.560  1.00 97.32           N
ATOM    542 CA   ALA A  65     -38.162  33.499  28.806  1.00 97.10           C
ATOM    543  C   ALA A  65     -39.552  33.262  29.390  1.00 96.60           C
ATOM    544  O   ALA A  65     -40.440  34.113  29.255  1.00 94.03           O
ATOM    545 CB   ALA A  65     -38.134  33.060  27.348  1.00 96.26           C
ATOM    546  N   ALA A  66     -39.740  32.115  30.016  1.00 96.89           N
ATOM    547 CA   ALA A  66     -41.048  31.763  30.551  1.00 96.38           C
ATOM    548  C   ALA A  66     -41.381  32.520  31.833  1.00 95.16           C
ATOM    549  O   ALA A  66     -42.549  32.600  32.220  1.00 89.82           O
ATOM    550 CB   ALA A  66     -41.130  30.260  30.795  1.00 94.80           C
ATOM    551  N   HIS A  67     -40.408  33.086  32.486  1.00 92.77           N
ATOM    552 CA   HIS A  67     -40.624  33.795  33.744  1.00 91.30           C
ATOM    553  C   HIS A  67     -40.318  35.287  33.585  1.00 86.59           C
ATOM    554  O   HIS A  67     -40.052  35.762  32.496  1.00 79.13           O
ATOM    555 CB   HIS A  67     -39.772  33.177  34.853  1.00 87.13           C
ATOM    556 CG   HIS A  67     -40.134  31.759  35.167  1.00 82.11           C
ATOM    557 ND1  HIS A  67     -39.744  30.691  34.380  1.00 74.41           N
ATOM    558 CD2  HIS A  67     -40.855  31.225  36.179  1.00 71.93           C
ATOM    559 CE1  HIS A  67     -40.201  29.578  34.902  1.00 75.09           C
ATOM    560 NE2  HIS A  67     -40.879  29.865  35.993  1.00 77.03           N
ATOM    561 OXT  HIS A  67     -40.406  35.997  34.580  1.00 72.93           O
ATOM    562  N   PRO B   1       2.694 -31.492 -37.686  1.00 70.02           N
ATOM    563 CA   PRO B   1       3.373 -31.012 -36.470  1.00 77.73           C
ATOM    564  C   PRO B   1       4.267 -29.814 -36.759  1.00 80.81           C
ATOM    565  O   PRO B   1       4.875 -29.738 -37.829  1.00 74.70           O
ATOM    566 CB   PRO B   1       4.205 -32.204 -35.999  1.00 69.92           C
ATOM    567 CG   PRO B   1       4.313 -33.087 -37.193  1.00 67.42           C
ATOM    568 CD   PRO B   1       3.102 -32.840 -38.049  1.00 68.01           C
ATOM    569  N   LEU B   2       4.349 -28.910 -35.803  1.00 85.30           N
ATOM    570 CA   LEU B   2       5.143 -27.710 -35.967  1.00 85.32           C
ATOM    571  C   LEU B   2       6.628 -28.005 -35.844  1.00 85.89           C
ATOM    572  O   LEU B   2       7.032 -28.942 -35.163  1.00 78.39           O
ATOM    573 CB   LEU B   2       4.737 -26.668 -34.927  1.00 76.88           C
ATOM    574 CG   LEU B   2       3.302 -26.160 -35.005  1.00 70.15           C
ATOM    575 CD1  LEU B   2       2.997 -25.273 -33.805  1.00 65.90           C
ATOM    576 CD2  LEU B   2       3.076 -25.414 -36.306  1.00 66.60           C
ATOM    577  N   SER B   3       7.424 -27.195 -36.502  1.00 86.71           N
ATOM    578 CA   SER B   3       8.865 -27.341 -36.442  1.00 88.88           C
ATOM    579  C   SER B   3       9.374 -26.908 -35.071  1.00 89.57           C
ATOM    580  O   SER B   3       8.679 -26.198 -34.340  1.00 84.59           O
ATOM    581 CB   SER B   3       9.537 -26.502 -37.522  1.00 80.52           C
ATOM    582 OG   SER B   3       9.415 -25.124 -37.234  1.00 69.96           O
ATOM    583  N   PRO B   4      10.587 -27.327 -34.708  1.00 86.87           N
ATOM    584 CA   PRO B   4      11.158 -26.866 -33.441  1.00 88.16           C
ATOM    585  C   PRO B   4      11.216 -25.342 -33.340  1.00 88.74           C
ATOM    586  O   PRO B   4      10.992 -24.785 -32.259  1.00 81.79           O
ATOM    587 CB   PRO B   4      12.553 -27.495 -33.426  1.00 83.41           C
ATOM    588 CG   PRO B   4      12.411 -28.719 -34.255  1.00 83.28           C
ATOM    589 CD   PRO B   4      11.452 -28.343 -35.354  1.00 84.98           C
ATOM    590  N   ILE B   5      11.524 -24.663 -34.445  1.00 90.29           N
ATOM    591 CA   ILE B   5      11.595 -23.212 -34.432  1.00 90.45           C
ATOM    592  C   ILE B   5      10.218 -22.615 -34.148  1.00 92.09           C
ATOM    593  O   ILE B   5      10.088 -21.664 -33.370  1.00 88.67           O
ATOM    594 CB   ILE B   5      12.171 -22.682 -35.756  1.00 85.49           C
ATOM    595 CG1  ILE B   5      13.633 -23.109 -35.896  1.00 76.55           C
ATOM    596 CG2  ILE B   5      12.049 -21.172 -35.831  1.00 73.15           C
ATOM    597 CD1  ILE B   5      14.248 -22.737 -37.225  1.00 68.02           C
ATOM    598  N   ASP B   6       9.189 -23.160 -34.773  1.00 89.38           N
ATOM    599 CA   ASP B   6       7.839 -22.671 -34.524  1.00 90.49           C
ATOM    600  C   ASP B   6       7.415 -22.931 -33.087  1.00 91.35           C
ATOM    601  O   ASP B   6       6.728 -22.104 -32.479  1.00 85.93           O
ATOM    602 CB   ASP B   6       6.851 -23.323 -35.491  1.00 84.36           C
ATOM    603 CG   ASP B   6       6.956 -22.763 -36.891  1.00 77.69           C
ATOM    604 OD1  ASP B   6       7.495 -21.647 -37.049  1.00 71.80           O
ATOM    605 OD2  ASP B   6       6.499 -23.427 -37.837  1.00 72.68           O
ATOM    606  N   MET B   7       7.816 -24.073 -32.529  1.00 93.38           N
ATOM    607 CA   MET B   7       7.505 -24.353 -31.133  1.00 94.14           C
ATOM    608  C   MET B   7       8.175 -23.342 -30.223  1.00 95.00           C
ATOM    609  O   MET B   7       7.559 -22.849 -29.277  1.00 92.63           O
ATOM    610 CB   MET B   7       7.929 -25.769 -30.765  1.00 91.17           C
ATOM    611 CG   MET B   7       7.111 -26.860 -31.440  1.00 83.43           C
ATOM    612 SD   MET B   7       5.386 -26.838 -30.949  1.00 77.42           S
ATOM    613 CE   MET B   7       5.511 -27.194 -29.202  1.00 66.72           C
ATOM    614  N   GLU B   8       9.429 -23.034 -30.489  1.00 94.08           N
ATOM    615 CA   GLU B   8      10.133 -22.040 -29.690  1.00 95.11           C
ATOM    616  C   GLU B   8       9.452 -20.684 -29.785  1.00 95.44           C
ATOM    617  O   GLU B   8       9.333 -19.965 -28.781  1.00 93.64           O
ATOM    618 CB   GLU B   8      11.586 -21.925 -30.135  1.00 93.39           C
ATOM    619 CG   GLU B   8      12.434 -23.141 -29.813  1.00 82.36           C
ATOM    620 CD   GLU B   8      13.874 -22.988 -30.269  1.00 77.81           C
ATOM    621 OE1  GLU B   8      14.594 -24.006 -30.269  1.00 73.96           O
ATOM    622 OE2  GLU B   8      14.264 -21.868 -30.617  1.00 75.04           O
ATOM    623  N   SER B   9       9.007 -20.317 -30.976  1.00 95.37           N
ATOM    624 CA   SER B   9       8.326 -19.050 -31.152  1.00 95.78           C
ATOM    625  C   SER B   9       7.034 -19.005 -30.342  1.00 96.20           C
ATOM    626  O   SER B   9       6.722 -17.986 -29.717  1.00 94.46           O
ATOM    627 CB   SER B   9       8.038 -18.796 -32.629  1.00 93.59           C
ATOM    628 OG   SER B   9       9.233 -18.663 -33.368  1.00 79.51           O
ATOM    629  N   GLN B  10       6.293 -20.083 -30.334  1.00 96.35           N
ATOM    630 CA   GLN B  10       5.065 -20.132 -29.551  1.00 96.45           C
ATOM    631  C   GLN B  10       5.364 -19.998 -28.062  1.00 96.27           C
ATOM    632  O   GLN B  10       4.645 -19.307 -27.334  1.00 94.49           O
ATOM    633 CB   GLN B  10       4.304 -21.422 -29.826  1.00 94.93           C
ATOM    634 CG   GLN B  10       3.655 -21.476 -31.198  1.00 83.63           C
ATOM    635 CD   GLN B  10       2.776 -22.691 -31.373  1.00 80.91           C
ATOM    636 OE1  GLN B  10       2.998 -23.720 -30.741  1.00 73.87           O
ATOM    637 NE2  GLN B  10       1.762 -22.578 -32.216  1.00 72.05           N
ATOM    638  N   GLU B  11       6.424 -20.646 -27.614  1.00 95.41           N
ATOM    639 CA   GLU B  11       6.790 -20.544 -26.207  1.00 94.77           C
ATOM    640  C   GLU B  11       7.183 -19.126 -25.840  1.00 94.20           C
ATOM    641  O   GLU B  11       6.841 -18.632 -24.761  1.00 92.70           O
ATOM    642 CB   GLU B  11       7.931 -21.516 -25.886  1.00 93.79           C
ATOM    643 CG   GLU B  11       7.532 -22.973 -25.962  1.00 83.24           C
ATOM    644 CD   GLU B  11       6.470 -23.336 -24.952  1.00 78.69           C
ATOM    645 OE1  GLU B  11       6.585 -22.898 -23.790  1.00 76.41           O
ATOM    646 OE2  GLU B  11       5.515 -24.043 -25.325  1.00 75.53           O
ATOM    647  N   ARG B  12       7.908 -18.440 -26.723  1.00 93.26           N
ATOM    648 CA   ARG B  12       8.297 -17.065 -26.463  1.00 92.40           C
ATOM    649  C   ARG B  12       7.075 -16.159 -26.365  1.00 92.18           C
ATOM    650  O   ARG B  12       7.018 -15.272 -25.513  1.00 90.42           O
ATOM    651 CB   ARG B  12       9.237 -16.558 -27.558  1.00 91.27           C
ATOM    652 CG   ARG B  12      10.595 -17.231 -27.585  1.00 82.98           C
ATOM    653 CD   ARG B  12      11.403 -16.739 -28.757  1.00 81.76           C
ATOM    654 NE   ARG B  12      12.557 -17.595 -29.043  1.00 75.44           N
ATOM    655 CZ   ARG B  12      13.301 -17.515 -30.127  1.00 71.33           C
ATOM    656 NH1  ARG B  12      13.035 -16.608 -31.056  1.00 64.27           N
ATOM    657 NH2  ARG B  12      14.323 -18.339 -30.299  1.00 60.16           N
ATOM    658  N   ILE B  13       6.104 -16.382 -27.236  1.00 93.45           N
ATOM    659 CA   ILE B  13       4.905 -15.558 -27.215  1.00 92.82           C
ATOM    660  C   ILE B  13       4.144 -15.759 -25.910  1.00 92.79           C
ATOM    661  O   ILE B  13       3.677 -14.794 -25.297  1.00 91.73           O
ATOM    662 CB   ILE B  13       4.016 -15.863 -28.435  1.00 92.51           C
ATOM    663 CG1  ILE B  13       4.712 -15.394 -29.713  1.00 90.33           C
ATOM    664 CG2  ILE B  13       2.654 -15.213 -28.294  1.00 89.92           C
ATOM    665 CD1  ILE B  13       4.054 -15.869 -30.986  1.00 83.59           C
ATOM    666  N   LYS B  14       4.024 -16.993 -25.485  1.00 91.41           N
ATOM    667 CA   LYS B  14       3.340 -17.257 -24.224  1.00 90.47           C
ATOM    668  C   LYS B  14       4.057 -16.586 -23.061  1.00 89.58           C
ATOM    669  O   LYS B  14       3.415 -16.012 -22.173  1.00 88.26           O
ATOM    670 CB   LYS B  14       3.216 -18.761 -23.981  1.00 89.20           C
ATOM    671 CG   LYS B  14       2.257 -19.467 -24.917  1.00 81.16           C
ATOM    672 CD   LYS B  14       1.921 -20.861 -24.431  1.00 80.31           C
ATOM    673 CE   LYS B  14       3.135 -21.743 -24.359  1.00 73.20           C
ATOM    674 NZ   LYS B  14       2.803 -23.134 -23.958  1.00 68.12           N
ATOM    675  N   ALA B  15       5.382 -16.659 -23.048  1.00 89.29           N
ATOM    676 CA   ALA B  15       6.142 -16.044 -21.970  1.00 88.19           C
ATOM    677  C   ALA B  15       5.969 -14.537 -21.979  1.00 88.42           C
ATOM    678  O   ALA B  15       5.839 -13.916 -20.919  1.00 87.46           O
ATOM    679 CB   ALA B  15       7.618 -16.411 -22.090  1.00 86.42           C
ATOM    680  N   GLU B  16       5.977 -13.931 -23.151  1.00 90.18           N
ATOM    681 CA   GLU B  16       5.790 -12.485 -23.246  1.00 90.10           C
ATOM    682  C   GLU B  16       4.420 -12.070 -22.722  1.00 90.03           C
ATOM    683  O   GLU B  16       4.285 -11.048 -22.044  1.00 89.11           O
ATOM    684 CB   GLU B  16       5.965 -12.019 -24.684  1.00 89.47           C
ATOM    685 CG   GLU B  16       7.398 -12.068 -25.193  1.00 83.83           C
ATOM    686 CD   GLU B  16       7.546 -11.545 -26.602  1.00 78.71           C
ATOM    687 OE1  GLU B  16       6.526 -11.131 -27.195  1.00 75.98           O
ATOM    688 OE2  GLU B  16       8.684 -11.546 -27.122  1.00 74.06           O
ATOM    689  N   ARG B  17       3.407 -12.842 -23.034  1.00 91.30           N
ATOM    690 CA   ARG B  17       2.069 -12.502 -22.584  1.00 91.47           C
ATOM    691  C   ARG B  17       1.955 -12.616 -21.069  1.00 91.23           C
ATOM    692  O   ARG B  17       1.275 -11.810 -20.427  1.00 89.89           O
ATOM    693 CB   ARG B  17       1.029 -13.386 -23.274  1.00 91.38           C
ATOM    694 CG   ARG B  17       0.889 -13.068 -24.748  1.00 85.92           C
ATOM    695 CD   ARG B  17      -0.168 -13.902 -25.415  1.00 84.75           C
ATOM    696 NE   ARG B  17      -0.369 -13.497 -26.797  1.00 80.90           N
ATOM    697 CZ   ARG B  17      -1.216 -14.061 -27.631  1.00 78.01           C
ATOM    698 NH1  ARG B  17      -1.965 -15.086 -27.245  1.00 73.00           N
ATOM    699 NH2  ARG B  17      -1.335 -13.613 -28.877  1.00 68.54           N
ATOM    700  N   LYS B  18       2.621 -13.595 -20.496  1.00 86.93           N
ATOM    701 CA   LYS B  18       2.624 -13.727 -19.047  1.00 86.44           C
ATOM    702  C   LYS B  18       3.292 -12.528 -18.400  1.00 86.88           C
ATOM    703  O   LYS B  18       2.780 -11.975 -17.416  1.00 86.44           O
ATOM    704 CB   LYS B  18       3.319 -15.020 -18.638  1.00 84.95           C
ATOM    705 CG   LYS B  18       3.371 -15.255 -17.139  1.00 81.24           C
ATOM    706 CD   LYS B  18       3.985 -16.605 -16.826  1.00 79.31           C
ATOM    707 CE   LYS B  18       4.013 -16.869 -15.342  1.00 74.13           C
ATOM    708 NZ   LYS B  18       4.565 -18.216 -15.018  1.00 69.42           N
ATOM    709  N   ARG B  19       4.444 -12.130 -18.938  1.00 85.68           N
ATOM    710 CA   ARG B  19       5.134 -10.971 -18.395  1.00 84.34           C
ATOM    711  C   ARG B  19       4.269  -9.717 -18.516  1.00 85.02           C
ATOM    712  O   ARG B  19       4.263  -8.867 -17.621  1.00 84.78           O
ATOM    713 CB   ARG B  19       6.479 -10.750 -19.094  1.00 82.80           C
ATOM    714 CG   ARG B  19       7.511 -11.833 -18.844  1.00 79.26           C
ATOM    715 CD   ARG B  19       8.906 -11.355 -19.189  1.00 78.08           C
ATOM    716 NE   ARG B  19       9.015 -10.880 -20.565  1.00 73.79           N
ATOM    717 CZ   ARG B  19       9.280 -11.655 -21.616  1.00 70.88           C
ATOM    718 NH1  ARG B  19       9.464 -12.953 -21.464  1.00 65.33           N
ATOM    719 NH2  ARG B  19       9.355 -11.118 -22.827  1.00 65.41           N
ATOM    720  N   MET B  20       3.545  -9.607 -19.619  1.00 89.38           N
ATOM    721 CA   MET B  20       2.681  -8.455 -19.821  1.00 88.90           C
ATOM    722  C   MET B  20       1.576  -8.411 -18.771  1.00 88.91           C
ATOM    723  O   MET B  20       1.292  -7.351 -18.205  1.00 87.67           O
ATOM    724 CB   MET B  20       2.088  -8.475 -21.222  1.00 88.03           C
ATOM    725 CG   MET B  20       1.266  -7.242 -21.556  1.00 82.21           C
ATOM    726 SD   MET B  20       2.258  -5.752 -21.620  1.00 78.91           S
ATOM    727 CE   MET B  20       3.323  -6.117 -23.005  1.00 71.76           C
ATOM    728  N   ARG B  21       0.941  -9.539 -18.511  1.00 87.78           N
ATOM    729 CA   ARG B  21      -0.100  -9.575 -17.490  1.00 87.20           C
ATOM    730  C   ARG B  21       0.469  -9.237 -16.122  1.00 87.37           C
ATOM    731  O   ARG B  21      -0.161  -8.514 -15.341  1.00 86.55           O
ATOM    732 CB   ARG B  21      -0.773 -10.938 -17.458  1.00 86.71           C
ATOM    733 CG   ARG B  21      -1.583 -11.278 -18.693  1.00 83.19           C
ATOM    734 CD   ARG B  21      -2.529 -12.430 -18.423  1.00 83.06           C
ATOM    735 NE   ARG B  21      -1.848 -13.603 -17.923  1.00 79.88           N
ATOM    736 CZ   ARG B  21      -1.306 -14.554 -18.684  1.00 77.58           C
ATOM    737 NH1  ARG B  21      -1.371 -14.461 -20.001  1.00 72.07           N
ATOM    738 NH2  ARG B  21      -0.693 -15.588 -18.124  1.00 71.85           N
ATOM    739  N   ASN B  22       1.653  -9.759 -15.827  1.00 85.29           N
ATOM    740 CA   ASN B  22       2.279  -9.462 -14.543  1.00 84.15           C
ATOM    741  C   ASN B  22       2.608  -7.998 -14.411  1.00 83.53           C
ATOM    742  O   ASN B  22       2.500  -7.432 -13.321  1.00 83.42           O
ATOM    743 CB   ASN B  22       3.546 -10.301 -14.366  1.00 82.37           C
ATOM    744 CG   ASN B  22       3.254 -11.749 -14.049  1.00 79.93           C
ATOM    745 OD1  ASN B  22       2.109 -12.127 -13.815  1.00 77.42           O
ATOM    746 ND2  ASN B  22       4.296 -12.561 -14.029  1.00 76.78           N
HETATM  747  N   2MR B  23       3.047  -7.388 -15.436  1.00 84.01           N
HETATM  748 CA   2MR B  23       3.302  -5.966 -15.501  1.00 86.46           C
HETATM  749 CB   2MR B  23       3.665  -5.586 -16.944  1.00 83.74           C
HETATM  750 CG   2MR B  23       4.973  -4.951 -17.056  1.00 79.29           C
HETATM  751 CD   2MR B  23       5.716  -5.503 -18.184  1.00 77.35           C
HETATM  752 NE   2MR B  23       6.541  -6.568 -17.708  1.00 74.87           N
HETATM  753 CZ   2MR B  23       7.707  -6.863 -18.233  1.00 74.42           C
HETATM  754 NH1  2MR B  23       8.186  -6.102 -19.154  1.00 68.81           N
HETATM  755 CQ1  2MR B  23       9.356  -6.158 -19.825  1.00 66.15           C
HETATM  756 NH2  2MR B  23       8.310  -7.922 -17.809  1.00 66.83           N
HETATM  757 CQ2  2MR B  23       8.743  -8.741 -17.042  1.00 62.36           C
HETATM  758  C   2MR B  23       2.123  -5.153 -15.081  1.00 85.15           C
HETATM  759  O   2MR B  23       2.259  -4.221 -14.303  1.00 84.04           O
ATOM    760  N   ILE B  24       0.989  -5.462 -15.676  1.00 89.17           N
ATOM    761 CA   ILE B  24      -0.234  -4.747 -15.376  1.00 89.27           C
ATOM    762  C   ILE B  24      -0.619  -4.947 -13.914  1.00 89.48           C
ATOM    763  O   ILE B  24      -1.004  -3.999 -13.232  1.00 88.99           O
ATOM    764 CB   ILE B  24      -1.353  -5.212 -16.313  1.00 89.25           C
ATOM    765 CG1  ILE B  24      -1.027  -4.813 -17.758  1.00 87.43           C
ATOM    766 CG2  ILE B  24      -2.687  -4.626 -15.886  1.00 87.09           C
ATOM    767 CD1  ILE B  24      -1.949  -5.411 -18.786  1.00 83.80           C
ATOM    768  N   ALA B  25      -0.525  -6.183 -13.429  1.00 86.88           N
ATOM    769 CA   ALA B  25      -0.875  -6.462 -12.051  1.00 86.12           C
ATOM    770  C   ALA B  25       0.022  -5.709 -11.080  1.00 86.38           C
ATOM    771  O   ALA B  25      -0.454  -5.185 -10.067  1.00 85.70           O
ATOM    772 CB   ALA B  25      -0.792  -7.963 -11.787  1.00 84.41           C
ATOM    773  N   ALA B  26       1.307  -5.656 -11.376  1.00 86.27           N
ATOM    774 CA   ALA B  26       2.239  -4.967 -10.495  1.00 85.37           C
ATOM    775  C   ALA B  26       1.960  -3.478 -10.451  1.00 85.44           C
ATOM    776  O   ALA B  26       2.030  -2.855  -9.387  1.00 85.21           O
ATOM    777 CB   ALA B  26       3.672  -5.219 -10.949  1.00 82.97           C
ATOM    778  N   SER B  27       1.659  -2.875 -11.594  1.00 87.05           N
ATOM    779 CA   SER B  27       1.351  -1.453 -11.630  1.00 86.97           C
ATOM    780  C   SER B  27       0.083  -1.154 -10.841  1.00 87.37           C
ATOM    781  O   SER B  27       0.017  -0.168 -10.109  1.00 86.98           O
ATOM    782 CB   SER B  27       1.208  -0.982 -13.072  1.00 85.69           C
ATOM    783 OG   SER B  27       2.427  -1.087 -13.769  1.00 80.78           O
ATOM    784  N   LYS B  28      -0.913  -1.986 -10.986  1.00 87.95           N
ATOM    785 CA   LYS B  28      -2.161  -1.792 -10.261  1.00 88.45           C
ATOM    786  C   LYS B  28      -1.939  -1.888  -8.757  1.00 88.80           C
ATOM    787  O   LYS B  28      -2.470  -1.081  -7.989  1.00 89.05           O
ATOM    788 CB   LYS B  28      -3.181  -2.818 -10.731  1.00 88.67           C
ATOM    789 CG   LYS B  28      -4.567  -2.637 -10.160  1.00 86.50           C
ATOM    790 CD   LYS B  28      -5.534  -3.644 -10.754  1.00 85.65           C
ATOM    791 CE   LYS B  28      -6.942  -3.455 -10.219  1.00 82.70           C
ATOM    792 NZ   LYS B  28      -7.896  -4.436 -10.814  1.00 79.49           N
ATOM    793  N   CYS B  29      -1.163  -2.877  -8.348  1.00 88.07           N
ATOM    794 CA   CYS B  29      -0.882  -3.065  -6.936  1.00 87.32           C
ATOM    795  C   CYS B  29      -0.216  -1.848  -6.334  1.00 87.58           C
ATOM    796  O   CYS B  29      -0.610  -1.359  -5.276  1.00 87.46           O
ATOM    797 CB   CYS B  29       0.010  -4.292  -6.744  1.00 85.89           C
ATOM    798 SG   CYS B  29       0.553  -4.562  -5.032  1.00 82.99           S
HETATM  799  N   2MR B  30       0.848  -1.394  -6.959  1.00 85.87           N
HETATM  800 CA   2MR B  30       1.572  -0.207  -6.508  1.00 87.22           C
HETATM  801 CB   2MR B  30       2.702   0.149  -7.488  1.00 84.27           C
HETATM  802 CG   2MR B  30       3.748  -0.901  -7.719  1.00 82.35           C
HETATM  803 CD   2MR B  30       4.738  -0.304  -8.624  1.00 80.74           C
HETATM  804 NE   2MR B  30       5.584  -1.332  -9.063  1.00 77.05           N
HETATM  805 CZ   2MR B  30       5.899  -1.378 -10.332  1.00 75.37           C
HETATM  806 NH1  2MR B  30       5.217  -0.728 -11.193  1.00 69.34           N
HETATM  807 CQ1  2MR B  30       5.439  -0.584 -12.495  1.00 64.55           C
HETATM  808 NH2  2MR B  30       6.883  -2.138 -10.643  1.00 68.10           N
HETATM  809 CQ2  2MR B  30       7.742  -2.043 -11.644  1.00 63.61           C
HETATM  810  C   2MR B  30       0.702   1.007  -6.387  1.00 86.21           C
HETATM  811  O   2MR B  30       0.788   1.742  -5.421  1.00 87.64           O
ATOM    812  N   LYS B  31      -0.128   1.211  -7.382  1.00 88.02           N
ATOM    813 CA   LYS B  31      -0.990   2.374  -7.387  1.00 89.30           C
ATOM    814  C   LYS B  31      -1.984   2.331  -6.238  1.00 90.45           C
ATOM    815  O   LYS B  31      -2.281   3.359  -5.645  1.00 90.97           O
ATOM    816 CB   LYS B  31      -1.725   2.471  -8.725  1.00 89.51           C
ATOM    817 CG   LYS B  31      -0.834   2.836  -9.896  1.00 87.67           C
ATOM    818 CD   LYS B  31      -1.601   2.871 -11.208  1.00 86.07           C
ATOM    819 CE   LYS B  31      -0.686   3.178 -12.375  1.00 82.12           C
ATOM    820 NZ   LYS B  31      -1.399   3.116 -13.677  1.00 78.34           N
ATOM    821  N   ARG B  32      -2.515   1.152  -5.919  1.00 90.24           N
ATOM    822 CA   ARG B  32      -3.454   1.058  -4.810  1.00 90.60           C
ATOM    823  C   ARG B  32      -2.810   1.471  -3.492  1.00 92.11           C
ATOM    824  O   ARG B  32      -3.444   2.126  -2.660  1.00 92.24           O
ATOM    825 CB   ARG B  32      -4.009  -0.367  -4.700  1.00 90.05           C
ATOM    826 CG   ARG B  32      -5.040  -0.721  -5.760  1.00 84.75           C
ATOM    827 CD   ARG B  32      -5.759  -2.005  -5.401  1.00 83.69           C
ATOM    828 NE   ARG B  32      -4.899  -3.165  -5.546  1.00 81.16           N
ATOM    829 CZ   ARG B  32      -5.015  -4.084  -6.499  1.00 77.23           C
ATOM    830 NH1  ARG B  32      -5.972  -3.980  -7.411  1.00 72.50           N
ATOM    831 NH2  ARG B  32      -4.172  -5.104  -6.551  1.00 71.19           N
ATOM    832  N   LYS B  33      -1.556   1.093  -3.297  1.00 90.63           N
ATOM    833 CA   LYS B  33      -0.873   1.471  -2.070  1.00 91.15           C
ATOM    834  C   LYS B  33      -0.669   2.976  -1.998  1.00 93.15           C
ATOM    835  O   LYS B  33      -0.864   3.590  -0.940  1.00 93.81           O
ATOM    836 CB   LYS B  33       0.468   0.749  -1.964  1.00 89.67           C
ATOM    837 CG   LYS B  33       0.345  -0.748  -1.760  1.00 86.61           C
ATOM    838 CD   LYS B  33       1.698  -1.419  -1.707  1.00 84.11           C
ATOM    839 CE   LYS B  33       1.580  -2.909  -1.479  1.00 78.90           C
ATOM    840 NZ   LYS B  33       2.908  -3.589  -1.464  1.00 73.31           N
ATOM    841  N   LEU B  34      -0.269   3.586  -3.101  1.00 91.74           N
ATOM    842 CA   LEU B  34      -0.064   5.027  -3.108  1.00 92.46           C
ATOM    843  C   LEU B  34      -1.378   5.769  -2.927  1.00 94.30           C
ATOM    844  O   LEU B  34      -1.426   6.798  -2.248  1.00 95.23           O
ATOM    845 CB   LEU B  34       0.603   5.457  -4.412  1.00 91.01           C
ATOM    846 CG   LEU B  34       2.022   4.949  -4.642  1.00 88.69           C
ATOM    847 CD1  LEU B  34       2.524   5.387  -6.006  1.00 86.61           C
ATOM    848 CD2  LEU B  34       2.950   5.447  -3.549  1.00 86.46           C
ATOM    849  N   GLU B  35      -2.434   5.268  -3.522  1.00 94.49           N
ATOM    850 CA   GLU B  35      -3.727   5.920  -3.382  1.00 95.49           C
ATOM    851  C   GLU B  35      -4.230   5.868  -1.951  1.00 96.11           C
ATOM    852  O   GLU B  35      -4.845   6.818  -1.466  1.00 96.68           O
ATOM    853 CB   GLU B  35      -4.736   5.274  -4.326  1.00 95.58           C
ATOM    854 CG   GLU B  35      -4.508   5.608  -5.788  1.00 91.83           C
ATOM    855 CD   GLU B  35      -5.403   4.833  -6.737  1.00 89.97           C
ATOM    856 OE1  GLU B  35      -5.414   5.156  -7.931  1.00 87.75           O
ATOM    857 OE2  GLU B  35      -6.079   3.893  -6.267  1.00 86.87           O
ATOM    858  N   ARG B  36      -3.981   4.762  -1.261  1.00 95.96           N
ATOM    859 CA   ARG B  36      -4.407   4.672   0.125  1.00 96.90           C
ATOM    860  C   ARG B  36      -3.705   5.715   0.985  1.00 97.75           C
ATOM    861  O   ARG B  36      -4.336   6.373   1.815  1.00 97.82           O
ATOM    862 CB   ARG B  36      -4.148   3.280   0.691  1.00 96.66           C
ATOM    863 CG   ARG B  36      -4.685   3.136   2.100  1.00 91.77           C
ATOM    864 CD   ARG B  36      -4.377   1.805   2.731  1.00 91.51           C
ATOM    865 NE   ARG B  36      -4.928   1.747   4.078  1.00 89.91           N
ATOM    866 CZ   ARG B  36      -4.646   0.811   4.980  1.00 88.33           C
ATOM    867 NH1  ARG B  36      -3.812  -0.166   4.679  1.00 84.01           N
ATOM    868 NH2  ARG B  36      -5.211   0.859   6.180  1.00 84.66           N
ATOM    869  N   ILE B  37      -2.398   5.870   0.793  1.00 97.41           N
ATOM    870 CA   ILE B  37      -1.651   6.858   1.554  1.00 97.15           C
ATOM    871  C   ILE B  37      -2.166   8.258   1.257  1.00 98.18           C
ATOM    872  O   ILE B  37      -2.388   9.060   2.169  1.00 98.45           O
ATOM    873 CB   ILE B  37      -0.148   6.740   1.258  1.00 95.81           C
ATOM    874 CG1  ILE B  37       0.390   5.457   1.874  1.00 94.42           C
ATOM    875 CG2  ILE B  37       0.606   7.951   1.777  1.00 94.65           C
ATOM    876 CD1  ILE B  37       1.818   5.147   1.499  1.00 90.83           C
ATOM    877  N   ALA B  38      -2.368   8.575  -0.019  1.00 97.29           N
ATOM    878 CA   ALA B  38      -2.866   9.892  -0.381  1.00 97.68           C
ATOM    879  C   ALA B  38      -4.241  10.143   0.224  1.00 98.13           C
ATOM    880  O   ALA B  38      -4.531  11.241   0.700  1.00 98.37           O
ATOM    881 CB   ALA B  38      -2.916  10.032  -1.900  1.00 97.29           C
ATOM    882  N   ARG B  39      -5.088   9.139   0.210  1.00 98.88           N
ATOM    883 CA   ARG B  39      -6.428   9.255   0.777  1.00 98.85           C
ATOM    884  C   ARG B  39      -6.365   9.522   2.278  1.00 98.95           C
ATOM    885  O   ARG B  39      -7.099  10.359   2.803  1.00 98.92           O
ATOM    886 CB   ARG B  39      -7.212   7.975   0.490  1.00 98.69           C
ATOM    887 CG   ARG B  39      -8.671   8.011   0.866  1.00 89.82           C
ATOM    888 CD   ARG B  39      -9.320   6.685   0.514  1.00 88.74           C
ATOM    889 NE   ARG B  39      -8.969   6.250  -0.830  1.00 83.21           N
ATOM    890 CZ   ARG B  39      -8.399   5.095  -1.134  1.00 78.98           C
ATOM    891 NH1  ARG B  39      -8.112   4.221  -0.181  1.00 74.23           N
ATOM    892 NH2  ARG B  39      -8.106   4.807  -2.389  1.00 70.77           N
ATOM    893  N   LEU B  40      -5.482   8.809   2.979  1.00 98.94           N
ATOM    894 CA   LEU B  40      -5.346   9.001   4.417  1.00 98.98           C
ATOM    895  C   LEU B  40      -4.777  10.375   4.742  1.00 98.98           C
ATOM    896  O   LEU B  40      -5.215  11.009   5.698  1.00 98.95           O
ATOM    897 CB   LEU B  40      -4.456   7.907   5.010  1.00 98.92           C
ATOM    898 CG   LEU B  40      -5.086   6.518   5.079  1.00 98.82           C
ATOM    899 CD1  LEU B  40      -4.030   5.477   5.440  1.00 98.64           C
ATOM    900 CD2  LEU B  40      -6.219   6.502   6.100  1.00 98.43           C
ATOM    901  N   GLU B  41      -3.803  10.827   3.969  1.00 98.98           N
ATOM    902 CA   GLU B  41      -3.244  12.151   4.207  1.00 98.94           C
ATOM    903  C   GLU B  41      -4.310  13.225   4.054  1.00 98.92           C
ATOM    904  O   GLU B  41      -4.386  14.165   4.853  1.00 98.94           O
ATOM    905 CB   GLU B  41      -2.075  12.407   3.253  1.00 98.83           C
ATOM    906 CG   GLU B  41      -0.829  11.603   3.579  1.00 96.71           C
ATOM    907 CD   GLU B  41       0.277  11.776   2.558  1.00 95.57           C
ATOM    908 OE1  GLU B  41      -0.038  12.106   1.391  1.00 90.64           O
ATOM    909 OE2  GLU B  41       1.454  11.588   2.912  1.00 90.40           O
ATOM    910  N   GLU B  42      -5.134  13.099   3.027  1.00 98.92           N
ATOM    911 CA   GLU B  42      -6.196  14.075   2.817  1.00 98.96           C
ATOM    912  C   GLU B  42      -7.232  14.007   3.932  1.00 98.92           C
ATOM    913  O   GLU B  42      -7.724  15.038   4.388  1.00 98.97           O
ATOM    914 CB   GLU B  42      -6.857  13.851   1.460  1.00 98.96           C
ATOM    915 CG   GLU B  42      -7.971  14.837   1.139  1.00 97.05           C
ATOM    916 CD   GLU B  42      -7.472  16.263   1.048  1.00 89.41           C
ATOM    917 OE1  GLU B  42      -6.293  16.464   0.708  1.00 87.53           O
ATOM    918 OE2  GLU B  42      -8.276  17.184   1.318  1.00 84.35           O
ATOM    919  N   LYS B  43      -7.554  12.807   4.378  1.00 98.90           N
ATOM    920 CA   LYS B  43      -8.522  12.651   5.458  1.00 98.95           C
ATOM    921  C   LYS B  43      -8.014  13.290   6.748  1.00 98.93           C
ATOM    922  O   LYS B  43      -8.776  13.949   7.457  1.00 98.98           O
ATOM    923 CB   LYS B  43      -8.824  11.169   5.681  1.00 98.96           C
ATOM    924 CG   LYS B  43      -9.833  10.903   6.786  1.00 95.79           C
ATOM    925 CD   LYS B  43     -11.193  11.455   6.439  1.00 92.59           C
ATOM    926 CE   LYS B  43     -11.835  10.709   5.297  1.00 86.52           C
ATOM    927 NZ   LYS B  43     -13.223  11.200   5.015  1.00 79.56           N
ATOM    928  N   VAL B  44      -6.734  13.083   7.063  1.00 98.98           N
ATOM    929 CA   VAL B  44      -6.162  13.705   8.255  1.00 98.93           C
ATOM    930  C   VAL B  44      -6.285  15.224   8.167  1.00 98.90           C
ATOM    931  O   VAL B  44      -6.676  15.885   9.130  1.00 98.99           O
ATOM    932 CB   VAL B  44      -4.702  13.279   8.438  1.00 98.99           C
ATOM    933 CG1  VAL B  44      -3.990  14.171   9.440  1.00 98.91           C
ATOM    934 CG2  VAL B  44      -4.635  11.828   8.876  1.00 98.90           C
ATOM    935  N   LYS B  45      -5.942  15.783   7.013  1.00 98.96           N
ATOM    936 CA   LYS B  45      -6.021  17.228   6.828  1.00 98.91           C
ATOM    937  C   LYS B  45      -7.449  17.727   7.016  1.00 98.91           C
ATOM    938  O   LYS B  45      -7.691  18.726   7.711  1.00 98.96           O
ATOM    939 CB   LYS B  45      -5.494  17.598   5.442  1.00 98.89           C
ATOM    940 CG   LYS B  45      -5.525  19.079   5.119  1.00 88.17           C
ATOM    941 CD   LYS B  45      -4.981  19.343   3.733  1.00 88.23           C
ATOM    942 CE   LYS B  45      -5.035  20.825   3.381  1.00 79.65           C
ATOM    943 NZ   LYS B  45      -4.509  21.098   2.011  1.00 74.01           N
ATOM    944  N   THR B  46      -8.405  17.046   6.407  1.00 98.97           N
ATOM    945 CA   THR B  46      -9.803  17.450   6.510  1.00 98.95           C
ATOM    946  C   THR B  46     -10.310  17.359   7.943  1.00 98.96           C
ATOM    947  O   THR B  46     -10.983  18.270   8.434  1.00 98.98           O
ATOM    948 CB   THR B  46     -10.664  16.591   5.579  1.00 98.96           C
ATOM    949 OG1  THR B  46     -10.268  16.823   4.227  1.00 95.59           O
ATOM    950 CG2  THR B  46     -12.146  16.929   5.742  1.00 94.77           C
ATOM    951  N   LEU B  47      -9.990  16.251   8.628  1.00 98.95           N
ATOM    952 CA   LEU B  47     -10.470  16.074   9.985  1.00 98.93           C
ATOM    953  C   LEU B  47      -9.878  17.098  10.938  1.00 98.93           C
ATOM    954  O   LEU B  47     -10.561  17.563  11.858  1.00 98.99           O
ATOM    955 CB   LEU B  47     -10.152  14.659  10.475  1.00 99.00           C
ATOM    956 CG   LEU B  47     -11.023  13.554   9.888  1.00 98.95           C
ATOM    957 CD1  LEU B  47     -10.430  12.192  10.192  1.00 98.82           C
ATOM    958 CD2  LEU B  47     -12.442  13.652  10.442  1.00 98.72           C
ATOM    959  N   LYS B  48      -8.613  17.461  10.755  1.00 98.93           N
ATOM    960 CA   LYS B  48      -8.013  18.475  11.614  1.00 98.95           C
ATOM    961  C   LYS B  48      -8.749  19.803  11.473  1.00 98.90           C
ATOM    962  O   LYS B  48      -9.000  20.494  12.465  1.00 98.99           O
ATOM    963 CB   LYS B  48      -6.534  18.646  11.280  1.00 98.98           C
ATOM    964 CG   LYS B  48      -5.654  17.528  11.808  1.00 98.76           C
ATOM    965 CD   LYS B  48      -4.190  17.760  11.462  1.00 97.85           C
ATOM    966 CE   LYS B  48      -3.300  16.708  12.067  1.00 95.83           C
ATOM    967 NZ   LYS B  48      -1.872  16.900  11.693  1.00 91.60           N
ATOM    968  N   ALA B  49      -9.098  20.169  10.242  1.00 98.95           N
ATOM    969 CA   ALA B  49      -9.827  21.411  10.024  1.00 98.95           C
ATOM    970  C   ALA B  49     -11.222  21.340  10.630  1.00 98.95           C
ATOM    971  O   ALA B  49     -11.681  22.288  11.271  1.00 98.96           O
ATOM    972 CB   ALA B  49      -9.906  21.715   8.534  1.00 98.96           C
ATOM    973  N   GLN B  50     -11.906  20.230  10.432  1.00 98.92           N
ATOM    974 CA   GLN B  50     -13.242  20.078  10.986  1.00 98.92           C
ATOM    975  C   GLN B  50     -13.217  20.129  12.509  1.00 98.92           C
ATOM    976  O   GLN B  50     -14.063  20.785  13.137  1.00 98.99           O
ATOM    977 CB   GLN B  50     -13.858  18.760  10.515  1.00 98.98           C
ATOM    978 CG   GLN B  50     -14.196  18.733   9.037  1.00 98.04           C
ATOM    979 CD   GLN B  50     -14.716  17.387   8.592  1.00 98.24           C
ATOM    980 OE1  GLN B  50     -14.360  16.362   9.159  1.00 95.90           O
ATOM    981 NE2  GLN B  50     -15.553  17.385   7.576  1.00 94.16           N
ATOM    982  N   ASN B  51     -12.261  19.434  13.115  1.00 98.92           N
ATOM    983 CA   ASN B  51     -12.198  19.397  14.565  1.00 98.99           C
ATOM    984  C   ASN B  51     -11.832  20.753  15.150  1.00 98.95           C
ATOM    985  O   ASN B  51     -12.286  21.098  16.247  1.00 98.98           O
ATOM    986 CB   ASN B  51     -11.209  18.326  15.027  1.00 99.00           C
ATOM    987 CG   ASN B  51     -11.735  16.922  14.808  1.00 98.99           C
ATOM    988 OD1  ASN B  51     -12.851  16.746  14.318  1.00 98.45           O
ATOM    989 ND2  ASN B  51     -10.944  15.929  15.166  1.00 98.34           N
ATOM    990  N   SER B  52     -11.030  21.515  14.442  1.00 98.94           N
ATOM    991 CA   SER B  52     -10.715  22.860  14.895  1.00 98.92           C
ATOM    992  C   SER B  52     -11.977  23.714  14.942  1.00 98.93           C
ATOM    993  O   SER B  52     -12.219  24.449  15.915  1.00 98.98           O
ATOM    994 CB   SER B  52      -9.665  23.491  13.982  1.00 98.97           C
ATOM    995 OG   SER B  52      -9.344  24.810  14.400  1.00 93.16           O
ATOM    996  N   GLU B  53     -12.801  23.626  13.910  1.00 98.91           N
ATOM    997 CA   GLU B  53     -14.054  24.378  13.883  1.00 98.98           C
ATOM    998  C   GLU B  53     -15.017  23.892  14.954  1.00 98.99           C
ATOM    999  O   GLU B  53     -15.668  24.698  15.632  1.00 98.97           O
ATOM   1000 CB   GLU B  53     -14.699  24.272  12.503  1.00 98.94           C
ATOM   1001 CG   GLU B  53     -16.104  24.835  12.421  1.00 90.78           C
ATOM   1002 CD   GLU B  53     -16.157  26.326  12.665  1.00 80.73           C
ATOM   1003 OE1  GLU B  53     -15.131  26.996  12.444  1.00 78.40           O
ATOM   1004 OE2  GLU B  53     -17.227  26.816  13.077  1.00 77.27           O
ATOM   1005  N   LEU B  54     -15.119  22.586  15.129  1.00 98.94           N
ATOM   1006 CA   LEU B  54     -16.011  22.044  16.149  1.00 98.90           C
ATOM   1007  C   LEU B  54     -15.562  22.451  17.544  1.00 98.93           C
ATOM   1008  O   LEU B  54     -16.398  22.754  18.405  1.00 98.99           O
ATOM   1009 CB   LEU B  54     -16.075  20.521  16.034  1.00 98.99           C
ATOM   1010 CG   LEU B  54     -16.764  19.975  14.783  1.00 98.94           C
ATOM   1011 CD1  LEU B  54     -16.512  18.483  14.645  1.00 98.83           C
ATOM   1012 CD2  LEU B  54     -18.256  20.263  14.817  1.00 98.76           C
ATOM   1013  N   ALA B  55     -14.257  22.446  17.787  1.00 98.95           N
ATOM   1014 CA   ALA B  55     -13.752  22.854  19.087  1.00 98.91           C
ATOM   1015  C   ALA B  55     -14.078  24.318  19.360  1.00 98.96           C
ATOM   1016  O   ALA B  55     -14.417  24.690  20.486  1.00 98.96           O
ATOM   1017 CB   ALA B  55     -12.247  22.624  19.167  1.00 98.97           C
ATOM   1018  N   SER B  56     -13.980  25.156  18.347  1.00 98.91           N
ATOM   1019 CA   SER B  56     -14.323  26.564  18.500  1.00 98.94           C
ATOM   1020  C   SER B  56     -15.805  26.713  18.837  1.00 98.94           C
ATOM   1021  O   SER B  56     -16.178  27.509  19.710  1.00 98.96           O
ATOM   1022 CB   SER B  56     -13.978  27.329  17.227  1.00 98.94           C
ATOM   1023 OG   SER B  56     -14.271  28.703  17.357  1.00 85.83           O
ATOM   1024  N   THR B  57     -16.658  25.971  18.166  1.00 98.95           N
ATOM   1025 CA   THR B  57     -18.083  26.019  18.436  1.00 98.94           C
ATOM   1026  C   THR B  57     -18.384  25.580  19.861  1.00 98.92           C
ATOM   1027  O   THR B  57     -19.186  26.202  20.563  1.00 98.97           O
ATOM   1028 CB   THR B  57     -18.839  25.143  17.435  1.00 98.97           C
ATOM   1029 OG1  THR B  57     -18.639  25.649  16.120  1.00 98.09           O
ATOM   1030 CG2  THR B  57     -20.330  25.118  17.753  1.00 98.07           C
ATOM   1031  N   ALA B  58     -17.745  24.488  20.300  1.00 98.94           N
ATOM   1032 CA   ALA B  58     -17.968  24.003  21.653  1.00 98.96           C
ATOM   1033  C   ALA B  58     -17.542  25.045  22.682  1.00 98.98           C
ATOM   1034  O   ALA B  58     -18.250  25.276  23.663  1.00 98.95           O
ATOM   1035 CB   ALA B  58     -17.215  22.692  21.869  1.00 98.98           C
ATOM   1036  N   ASN B  59     -16.404  25.684  22.471  1.00 98.90           N
ATOM   1037 CA   ASN B  59     -15.941  26.705  23.398  1.00 98.95           C
ATOM   1038  C   ASN B  59     -16.923  27.869  23.461  1.00 98.93           C
ATOM   1039  O   ASN B  59     -17.207  28.402  24.538  1.00 98.92           O
ATOM   1040 CB   ASN B  59     -14.558  27.195  22.995  1.00 98.93           C
ATOM   1041 CG   ASN B  59     -13.473  26.186  23.281  1.00 96.96           C
ATOM   1042 OD1  ASN B  59     -13.629  25.317  24.137  1.00 91.74           O
ATOM   1043 ND2  ASN B  59     -12.364  26.289  22.571  1.00 90.93           N
ATOM   1044  N   MET B  60     -17.439  28.277  22.324  1.00 98.95           N
ATOM   1045 CA   MET B  60     -18.412  29.359  22.279  1.00 98.96           C
ATOM   1046  C   MET B  60     -19.664  29.000  23.070  1.00 98.96           C
ATOM   1047  O   MET B  60     -20.179  29.806  23.847  1.00 98.95           O
ATOM   1048 CB   MET B  60     -18.778  29.665  20.831  1.00 98.93           C
ATOM   1049 CG   MET B  60     -19.883  30.689  20.668  1.00 92.32           C
ATOM   1050 SD   MET B  60     -20.594  30.664  19.014  1.00 87.90           S
ATOM   1051 CE   MET B  60     -21.451  29.097  19.037  1.00 76.34           C
ATOM   1052  N   LEU B  61     -20.162  27.782  22.868  1.00 98.93           N
ATOM   1053 CA   LEU B  61     -21.377  27.372  23.552  1.00 98.93           C
ATOM   1054  C   LEU B  61     -21.172  27.255  25.052  1.00 98.90           C
ATOM   1055  O   LEU B  61     -22.072  27.586  25.829  1.00 98.94           O
ATOM   1056 CB   LEU B  61     -21.878  26.046  22.978  1.00 98.98           C
ATOM   1057 CG   LEU B  61     -22.463  26.126  21.572  1.00 98.89           C
ATOM   1058 CD1  LEU B  61     -22.669  24.742  20.989  1.00 98.71           C
ATOM   1059 CD2  LEU B  61     -23.785  26.895  21.589  1.00 98.64           C
ATOM   1060  N   ARG B  62     -20.007  26.781  25.477  1.00 98.97           N
ATOM   1061 CA   ARG B  62     -19.738  26.710  26.908  1.00 98.95           C
ATOM   1062  C   ARG B  62     -19.786  28.100  27.535  1.00 98.95           C
ATOM   1063  O   ARG B  62     -20.311  28.264  28.637  1.00 98.79           O
ATOM   1064 CB   ARG B  62     -18.382  26.055  27.168  1.00 98.88           C
ATOM   1065 CG   ARG B  62     -18.419  24.529  27.140  1.00 96.73           C
ATOM   1066 CD   ARG B  62     -17.117  23.925  27.659  1.00 96.18           C
ATOM   1067 NE   ARG B  62     -16.032  24.069  26.697  1.00 92.84           N
ATOM   1068 CZ   ARG B  62     -15.759  23.178  25.739  1.00 91.66           C
ATOM   1069 NH1  ARG B  62     -16.488  22.084  25.615  1.00 83.25           N
ATOM   1070 NH2  ARG B  62     -14.756  23.401  24.903  1.00 84.72           N
ATOM   1071  N   GLU B  63     -19.268  29.098  26.846  1.00 98.95           N
ATOM   1072 CA   GLU B  63     -19.327  30.464  27.357  1.00 98.99           C
ATOM   1073  C   GLU B  63     -20.764  30.947  27.457  1.00 98.98           C
ATOM   1074  O   GLU B  63     -21.150  31.579  28.444  1.00 98.79           O
ATOM   1075 CB   GLU B  63     -18.513  31.398  26.457  1.00 98.79           C
ATOM   1076 CG   GLU B  63     -17.021  31.140  26.476  1.00 90.73           C
ATOM   1077 CD   GLU B  63     -16.265  32.063  25.537  1.00 82.83           C
ATOM   1078 OE1  GLU B  63     -16.912  32.918  24.900  1.00 81.04           O
ATOM   1079 OE2  GLU B  63     -15.032  31.922  25.440  1.00 80.49           O
ATOM   1080  N   GLN B  64     -21.565  30.671  26.448  1.00 98.99           N
ATOM   1081 CA   GLN B  64     -22.952  31.116  26.440  1.00 98.87           C
ATOM   1082  C   GLN B  64     -23.750  30.455  27.562  1.00 98.82           C
ATOM   1083  O   GLN B  64     -24.554  31.108  28.229  1.00 98.69           O
ATOM   1084 CB   GLN B  64     -23.584  30.832  25.084  1.00 98.82           C
ATOM   1085 CG   GLN B  64     -23.001  31.680  23.961  1.00 98.14           C
ATOM   1086 CD   GLN B  64     -23.542  31.304  22.595  1.00 97.52           C
ATOM   1087 OE1  GLN B  64     -23.990  30.179  22.395  1.00 95.07           O
ATOM   1088 NE2  GLN B  64     -23.504  32.240  21.668  1.00 92.76           N
ATOM   1089  N   VAL B  65     -23.533  29.156  27.766  1.00 98.99           N
ATOM   1090 CA   VAL B  65     -24.224  28.457  28.838  1.00 98.95           C
ATOM   1091  C   VAL B  65     -23.825  29.044  30.188  1.00 98.82           C
ATOM   1092  O   VAL B  65     -24.669  29.245  31.071  1.00 98.71           O
ATOM   1093 CB   VAL B  65     -23.930  26.946  28.780  1.00 98.85           C
ATOM   1094 CG1  VAL B  65     -24.361  26.257  30.057  1.00 98.63           C
ATOM   1095 CG2  VAL B  65     -24.630  26.334  27.571  1.00 98.59           C
ATOM   1096  N   ALA B  66     -22.540  29.333  30.363  1.00 98.93           N
ATOM   1097 CA   ALA B  66     -22.081  29.909  31.618  1.00 98.81           C
ATOM   1098  C   ALA B  66     -22.747  31.258  31.870  1.00 98.89           C
ATOM   1099  O   ALA B  66     -23.121  31.566  33.003  1.00 98.50           O
ATOM   1100 CB   ALA B  66     -20.567  30.047  31.610  1.00 98.76           C
ATOM   1101  N   GLN B  67     -22.915  32.077  30.843  1.00 98.73           N
ATOM   1102 CA   GLN B  67     -23.564  33.374  30.999  1.00 98.66           C
ATOM   1103  C   GLN B  67     -25.025  33.210  31.407  1.00 98.67           C
ATOM   1104  O   GLN B  67     -25.524  33.941  32.263  1.00 98.14           O
ATOM   1105 CB   GLN B  67     -23.462  34.175  29.701  1.00 98.43           C
ATOM   1106 CG   GLN B  67     -22.047  34.589  29.338  1.00 94.71           C
ATOM   1107 CD   GLN B  67     -21.434  35.516  30.359  1.00 92.07           C
ATOM   1108 OE1  GLN B  67     -22.122  36.386  30.894  1.00 87.02           O
ATOM   1109 NE2  GLN B  67     -20.160  35.335  30.650  1.00 83.81           N
ATOM   1110  N   LEU B  68     -25.714  32.253  30.790  1.00 98.66           N
ATOM   1111 CA   LEU B  68     -27.120  32.037  31.117  1.00 98.50           C
ATOM   1112  C   LEU B  68     -27.297  31.556  32.550  1.00 98.52           C
ATOM   1113  O   LEU B  68     -28.265  31.935  33.213  1.00 98.14           O
ATOM   1114 CB   LEU B  68     -27.729  31.033  30.140  1.00 98.55           C
ATOM   1115 CG   LEU B  68     -27.891  31.519  28.701  1.00 98.29           C
ATOM   1116 CD1  LEU B  68     -28.197  30.365  27.769  1.00 97.77           C
ATOM   1117 CD2  LEU B  68     -28.981  32.578  28.625  1.00 97.62           C
ATOM   1118  N   LYS B  69     -26.372  30.726  33.036  1.00 98.25           N
ATOM   1119 CA   LYS B  69     -26.467  30.220  34.402  1.00 98.03           C
ATOM   1120  C   LYS B  69     -26.250  31.328  35.430  1.00 97.57           C
ATOM   1121  O   LYS B  69     -26.734  31.222  36.558  1.00 95.42           O
ATOM   1122 CB   LYS B  69     -25.461  29.099  34.622  1.00 98.00           C
ATOM   1123 CG   LYS B  69     -25.811  27.797  33.917  1.00 97.54           C
ATOM   1124 CD   LYS B  69     -24.773  26.721  34.188  1.00 96.00           C
ATOM   1125 CE   LYS B  69     -25.179  25.398  33.575  1.00 94.45           C
ATOM   1126 NZ   LYS B  69     -24.164  24.340  33.818  1.00 90.44           N
ATOM   1127  N   GLN B  70     -25.540  32.381  35.054  1.00 97.77           N
ATOM   1128 CA   GLN B  70     -25.354  33.528  35.937  1.00 97.08           C
ATOM   1129  C   GLN B  70     -26.664  34.292  36.118  1.00 95.83           C
ATOM   1130  O   GLN B  70     -26.820  35.052  37.076  1.00 91.34           O
ATOM   1131 CB   GLN B  70     -24.260  34.441  35.374  1.00 95.54           C
ATOM   1132 CG   GLN B  70     -24.065  35.742  36.127  1.00 89.93           C
ATOM   1133 CD   GLN B  70     -24.943  36.857  35.590  1.00 86.85           C
ATOM   1134 OE1  GLN B  70     -25.224  36.907  34.399  1.00 82.74           O
ATOM   1135 NE2  GLN B  70     -25.378  37.736  36.473  1.00 79.71           N
ATOM   1136  N   LYS B  71     -27.600  34.043  35.200  1.00 88.23           N
ATOM   1137 CA   LYS B  71     -28.907  34.682  35.156  1.00 87.65           C
ATOM   1138  C   LYS B  71     -28.900  35.986  34.338  1.00 83.99           C
ATOM   1139  O   LYS B  71     -28.429  36.004  33.219  1.00 75.36           O
ATOM   1140 CB   LYS B  71     -29.452  34.963  36.563  1.00 79.56           C
ATOM   1141 CG   LYS B  71     -30.352  33.871  37.084  1.00 74.91           C
ATOM   1142 CD   LYS B  71     -31.276  34.398  38.148  1.00 70.56           C
ATOM   1143 CE   LYS B  71     -32.280  33.351  38.582  1.00 63.53           C
ATOM   1144 NZ   LYS B  71     -33.195  33.875  39.614  1.00 60.72           N
ATOM   1145 OXT  LYS B  71     -29.467  36.968  34.761  1.00 67.15           O
HETATM 1146  K     K C   1      11.875 -17.416 -14.444  1.00 58.54           K
HETATM 1147  K     K D   1      14.812   5.067   0.224  1.00 58.50           K
HETATM 1148  K     K E   1      28.777   3.148 -14.777  1.00 51.10           K
HETATM 1149  K     K F   1       0.006  -1.785   4.317  1.00 52.11           K
HETATM 1150  K     K G   1     -19.051  23.033  11.624  1.00 68.50           K
HETATM 1151  K     K H   1     -21.946  22.400  33.141  1.00 47.56           K
HETATM 1152 MG    MG I   1      -0.779 -12.318 -11.858  1.00 59.66          MG
HETATM 1153 MG    MG J   1      18.543 -12.728  -4.157  1.00 51.60          MG
HETATM 1154 MG    MG K   1       4.054   0.908 -14.695  1.00 44.49          MG
HETATM 1155 MG    MG L   1      12.167 -10.976 -16.129  1.00 42.70          MG
HETATM 1156 MG    MG M   1      19.652   2.558  -2.684  1.00 43.49          MG
HETATM 1157 MG    MG N   1      10.692  -5.081   5.515  1.00 43.30          MG
HETATM 1158 MG    MG O   1       8.033   6.073   3.440  1.00 44.87          MG
HETATM 1159 MG    MG P   1       2.936 -21.904 -18.606  1.00 40.72          MG
HETATM 1160 MG    MG Q   1      -0.335  -6.156  -2.961  1.00 36.89          MG
HETATM 1161 MG    MG R   1     -15.180   6.023  16.444  1.00 71.66          MG
HETATM 1162 MG    MG S   1       0.409 -23.339 -19.416  1.00 26.35          MG
HETATM 1163 MG    MG T   1     -14.254  30.263  20.108  1.00 60.87          MG
HETATM 1164 ZN    ZN U   1      -0.194  -5.827  -5.141  1.00 68.57          ZN
HETATM 1165 ZN    ZN V   1      11.068   3.898  -0.312  1.00 56.57          ZN
HETATM 1166 ZN    ZN W   1      10.956  -4.896 -19.637  1.00 37.44          ZN
HETATM 1167 ZN    ZN X   1      13.534 -13.575  -1.459  1.00 33.79          ZN
ATOM   1168 OP3   DC Y   1       2.632 -25.940   1.411  1.00 49.90           O
ATOM   1169  P    DC Y   1       2.796 -24.906   0.963  1.00 54.79           P
ATOM   1170 OP1   DC Y   1       2.835 -26.170   0.304  1.00 49.46           O
ATOM   1171 OP2   DC Y   1       3.981 -24.160   1.251  1.00 53.01           O
ATOM   1172 O5'   DC Y   1       1.726 -23.939   0.265  1.00 55.67           O
ATOM   1173 C5'   DC Y   1       1.540 -22.652   0.838  1.00 58.97           C
ATOM   1174 C4'   DC Y   1       0.764 -21.738  -0.072  1.00 62.98           C
ATOM   1175 O4'   DC Y   1       1.281 -21.859  -1.414  1.00 60.76           O
ATOM   1176 C3'   DC Y   1      -0.743 -22.017  -0.171  1.00 62.37           C
ATOM   1177 O3'   DC Y   1      -1.457 -20.795  -0.298  1.00 60.28           O
ATOM   1178 C2'   DC Y   1      -0.832 -22.844  -1.447  1.00 58.11           C
ATOM   1179 C1'   DC Y   1       0.229 -22.173  -2.295  1.00 60.16           C
ATOM   1180 N1    DC Y   1       0.759 -23.031  -3.371  1.00 62.00           N
ATOM   1181 C2    DC Y   1       0.095 -23.083  -4.590  1.00 61.00           C
ATOM   1182 O2    DC Y   1      -0.925 -22.401  -4.756  1.00 61.68           O
ATOM   1183 N3    DC Y   1       0.577 -23.880  -5.572  1.00 62.26           N
ATOM   1184 C4    DC Y   1       1.680 -24.591  -5.362  1.00 61.19           C
ATOM   1185 N4    DC Y   1       2.120 -25.369  -6.361  1.00 60.72           N
ATOM   1186 C5    DC Y   1       2.379 -24.556  -4.128  1.00 60.44           C
ATOM   1187 C6    DC Y   1       1.890 -23.771  -3.176  1.00 60.45           C
ATOM   1188  P    DG Y   2      -2.047 -20.025   0.958  1.00 58.51           P
ATOM   1189 OP1   DG Y   2      -2.367 -20.960   2.071  1.00 55.94           O
ATOM   1190 OP2   DG Y   2      -3.087 -19.163   0.395  1.00 59.11           O
ATOM   1191 O5'   DG Y   2      -0.857 -19.085   1.420  1.00 59.37           O
ATOM   1192 C5'   DG Y   2      -0.337 -18.098   0.526  1.00 60.54           C
ATOM   1193 C4'   DG Y   2       0.917 -17.498   1.126  1.00 63.40           C
ATOM   1194 O4'   DG Y   2       1.894 -18.518   1.306  1.00 62.42           O
ATOM   1195 C3'   DG Y   2       1.567 -16.429   0.253  1.00 62.33           C
ATOM   1196 O3'   DG Y   2       1.173 -15.153   0.744  1.00 60.80           O
ATOM   1197 C2'   DG Y   2       3.070 -16.656   0.440  1.00 61.70           C
ATOM   1198 C1'   DG Y   2       3.192 -18.062   0.974  1.00 62.19           C
ATOM   1199 N9    DG Y   2       3.767 -19.049   0.082  1.00 64.21           N
ATOM   1200 C8    DG Y   2       4.815 -19.882   0.371  1.00 63.19           C
ATOM   1201 N7    DG Y   2       5.119 -20.696  -0.595  1.00 64.81           N
ATOM   1202 C5    DG Y   2       4.212 -20.381  -1.592  1.00 67.16           C
ATOM   1203 C6    DG Y   2       4.048 -20.938  -2.896  1.00 65.59           C
ATOM   1204 O6    DG Y   2       4.697 -21.844  -3.422  1.00 64.57           O
ATOM   1205 N1    DG Y   2       3.000 -20.334  -3.598  1.00 65.42           N
ATOM   1206 C2    DG Y   2       2.215 -19.324  -3.101  1.00 64.61           C
ATOM   1207 N2    DG Y   2       1.256 -18.866  -3.925  1.00 65.21           N
ATOM   1208 N3    DG Y   2       2.365 -18.801  -1.893  1.00 65.61           N
ATOM   1209 C4    DG Y   2       3.368 -19.369  -1.198  1.00 65.78           C
ATOM   1210  P    DC Y   3       0.963 -13.845   0.047  1.00 63.72           P
ATOM   1211 OP1   DC Y   3       1.944 -12.955   0.698  1.00 61.40           O
ATOM   1212 OP2   DC Y   3      -0.446 -13.457   0.013  1.00 63.62           O
ATOM   1213 O5'   DC Y   3       1.401 -14.066  -1.477  1.00 64.17           O
ATOM   1214 C5'   DC Y   3       1.403 -12.939  -2.336  1.00 67.28           C
ATOM   1215 C4'   DC Y   3       1.464 -13.374  -3.785  1.00 67.78           C
ATOM   1216 O4'   DC Y   3       2.712 -14.045  -4.033  1.00 67.47           O
ATOM   1217 C3'   DC Y   3       0.363 -14.342  -4.228  1.00 66.31           C
ATOM   1218 O3'   DC Y   3      -0.072 -14.011  -5.545  1.00 64.81           O
ATOM   1219 C2'   DC Y   3       1.093 -15.684  -4.251  1.00 64.88           C
ATOM   1220 C1'   DC Y   3       2.463 -15.235  -4.722  1.00 65.77           C
ATOM   1221 N1    DC Y   3       3.544 -16.201  -4.426  1.00 66.99           N
ATOM   1222 C2    DC Y   3       3.922 -17.110  -5.419  1.00 67.52           C
ATOM   1223 O2    DC Y   3       3.341 -17.074  -6.514  1.00 67.32           O
ATOM   1224 N3    DC Y   3       4.896 -17.998  -5.162  1.00 67.44           N
ATOM   1225 C4    DC Y   3       5.500 -18.003  -3.971  1.00 67.94           C
ATOM   1226 N4    DC Y   3       6.462 -18.898  -3.757  1.00 68.19           N
ATOM   1227 C5    DC Y   3       5.127 -17.088  -2.944  1.00 68.16           C
ATOM   1228 C6    DC Y   3       4.155 -16.215  -3.211  1.00 67.27           C
ATOM   1229  P    DG Y   4      -1.354 -13.059  -5.813  1.00 63.99           P
ATOM   1230 OP1   DG Y   4      -2.412 -13.351  -4.821  1.00 63.57           O
ATOM   1231 OP2   DG Y   4      -1.645 -13.177  -7.262  1.00 67.66           O
ATOM   1232 O5'   DG Y   4      -0.788 -11.588  -5.554  1.00 64.15           O
ATOM   1233 C5'   DG Y   4       0.240 -11.073  -6.393  1.00 65.13           C
ATOM   1234 C4'   DG Y   4       0.762  -9.773  -5.806  1.00 65.71           C
ATOM   1235 O4'   DG Y   4       1.245 -10.014  -4.484  1.00 63.89           O
ATOM   1236 C3'   DG Y   4       1.938  -9.184  -6.583  1.00 63.53           C
ATOM   1237 O3'   DG Y   4       1.439  -8.246  -7.537  1.00 61.66           O
ATOM   1238 C2'   DG Y   4       2.775  -8.508  -5.498  1.00 62.81           C
ATOM   1239 C1'   DG Y   4       2.400  -9.231  -4.221  1.00 63.22           C
ATOM   1240 N9    DG Y   4       3.410 -10.144  -3.704  1.00 65.24           N
ATOM   1241 C8    DG Y   4       3.929 -10.144  -2.430  1.00 64.83           C
ATOM   1242 N7    DG Y   4       4.792 -11.080  -2.231  1.00 66.83           N
ATOM   1243 C5    DG Y   4       4.868 -11.746  -3.438  1.00 68.40           C
ATOM   1244 C6    DG Y   4       5.656 -12.875  -3.817  1.00 67.89           C
ATOM   1245 O6    DG Y   4       6.463 -13.503  -3.131  1.00 67.73           O
ATOM   1246 N1    DG Y   4       5.431 -13.245  -5.145  1.00 68.56           N
ATOM   1247 C2    DG Y   4       4.556 -12.611  -5.982  1.00 67.17           C
ATOM   1248 N2    DG Y   4       4.466 -13.111  -7.232  1.00 66.76           N
ATOM   1249 N3    DG Y   4       3.816 -11.565  -5.643  1.00 65.85           N
ATOM   1250 C4    DG Y   4       4.019 -11.188  -4.369  1.00 66.30           C
ATOM   1251  P    DC Y   5       1.789  -8.450  -9.090  1.00 69.17           P
ATOM   1252 OP1   DC Y   5       1.255  -7.286  -9.798  1.00 66.54           O
ATOM   1253 OP2   DC Y   5       1.389  -9.809  -9.497  1.00 67.44           O
ATOM   1254 O5'   DC Y   5       3.383  -8.389  -9.088  1.00 70.86           O
ATOM   1255 C5'   DC Y   5       4.072  -7.873 -10.218  1.00 73.53           C
ATOM   1256 C4'   DC Y   5       5.214  -8.788 -10.608  1.00 72.88           C
ATOM   1257 O4'   DC Y   5       6.153  -8.905  -9.513  1.00 73.08           O
ATOM   1258 C3'   DC Y   5       4.821 -10.223 -10.983  1.00 72.23           C
ATOM   1259 O3'   DC Y   5       5.611 -10.663 -12.081  1.00 71.09           O
ATOM   1260 C2'   DC Y   5       5.216 -11.006  -9.731  1.00 71.67           C
ATOM   1261 C1'   DC Y   5       6.473 -10.256  -9.331  1.00 72.74           C
ATOM   1262 N1    DC Y   5       6.885 -10.467  -7.939  1.00 72.77           N
ATOM   1263 C2    DC Y   5       7.763 -11.510  -7.651  1.00 72.75           C
ATOM   1264 O2    DC Y   5       8.163 -12.229  -8.574  1.00 72.55           O
ATOM   1265 N3    DC Y   5       8.143 -11.716  -6.374  1.00 72.92           N
ATOM   1266 C4    DC Y   5       7.689 -10.917  -5.408  1.00 73.21           C
ATOM   1267 N4    DC Y   5       8.089 -11.147  -4.169  1.00 73.41           N
ATOM   1268 C5    DC Y   5       6.791  -9.856  -5.690  1.00 73.33           C
ATOM   1269 C6    DC Y   5       6.423  -9.663  -6.946  1.00 72.70           C
ATOM   1270  P    DG Y   6       5.052 -10.599 -13.605  1.00 68.06           P
ATOM   1271 OP1   DG Y   6       3.602 -10.928 -13.628  1.00 67.91           O
ATOM   1272 OP2   DG Y   6       6.005 -11.378 -14.409  1.00 70.89           O
ATOM   1273 O5'   DG Y   6       5.230  -9.057 -13.995  1.00 67.92           O
ATOM   1274 C5'   DG Y   6       6.529  -8.498 -14.115  1.00 68.88           C
ATOM   1275 C4'   DG Y   6       6.425  -6.997 -14.272  1.00 69.64           C
ATOM   1276 O4'   DG Y   6       5.778  -6.457 -13.121  1.00 68.47           O
ATOM   1277 C3'   DG Y   6       7.783  -6.303 -14.369  1.00 68.12           C
ATOM   1278 O3'   DG Y   6       8.082  -6.087 -15.751  1.00 66.75           O
ATOM   1279 C2'   DG Y   6       7.564  -4.979 -13.639  1.00 68.24           C
ATOM   1280 C1'   DG Y   6       6.358  -5.210 -12.757  1.00 68.14           C
ATOM   1281 N9    DG Y   6       6.614  -5.286 -11.325  1.00 69.30           N
ATOM   1282 C8    DG Y   6       6.015  -4.519 -10.352  1.00 69.12           C
ATOM   1283 N7    DG Y   6       6.398  -4.806  -9.152  1.00 70.64           N
ATOM   1284 C5    DG Y   6       7.311  -5.828  -9.335  1.00 72.14           C
ATOM   1285 C6    DG Y   6       8.067  -6.557  -8.385  1.00 71.52           C
ATOM   1286 O6    DG Y   6       8.069  -6.435  -7.157  1.00 71.48           O
ATOM   1287 N1    DG Y   6       8.886  -7.520  -8.984  1.00 72.14           N
ATOM   1288 C2    DG Y   6       8.957  -7.734 -10.324  1.00 71.19           C
ATOM   1289 N2    DG Y   6       9.802  -8.698 -10.722  1.00 70.68           N
ATOM   1290 N3    DG Y   6       8.259  -7.073 -11.226  1.00 69.71           N
ATOM   1291 C4    DG Y   6       7.464  -6.142 -10.667  1.00 70.40           C
ATOM   1292  P    DC Y   7       9.435  -6.583 -16.406  1.00 70.44           P
ATOM   1293 OP1   DC Y   7       9.544  -5.944 -17.728  1.00 67.64           O
ATOM   1294 OP2   DC Y   7       9.469  -8.053 -16.296  1.00 68.22           O
ATOM   1295 O5'   DC Y   7      10.552  -5.989 -15.434  1.00 71.85           O
ATOM   1296 C5'   DC Y   7      11.876  -5.811 -15.924  1.00 74.64           C
ATOM   1297 C4'   DC Y   7      12.886  -6.317 -14.915  1.00 74.08           C
ATOM   1298 O4'   DC Y   7      12.771  -5.553 -13.691  1.00 74.45           O
ATOM   1299 C3'   DC Y   7      12.748  -7.785 -14.514  1.00 73.44           C
ATOM   1300 O3'   DC Y   7      14.036  -8.363 -14.348  1.00 72.30           O
ATOM   1301 C2'   DC Y   7      12.062  -7.692 -13.150  1.00 73.47           C
ATOM   1302 C1'   DC Y   7      12.705  -6.429 -12.609  1.00 74.37           C
ATOM   1303 N1    DC Y   7      11.954  -5.793 -11.523  1.00 74.20           N
ATOM   1304 C2    DC Y   7      12.253  -6.131 -10.206  1.00 73.94           C
ATOM   1305 O2    DC Y   7      13.147  -6.952  -9.990  1.00 73.76           O
ATOM   1306 N3    DC Y   7      11.558  -5.557  -9.211  1.00 74.20           N
ATOM   1307 C4    DC Y   7      10.600  -4.674  -9.488  1.00 74.18           C
ATOM   1308 N4    DC Y   7       9.935  -4.125  -8.480  1.00 74.29           N
ATOM   1309 C5    DC Y   7      10.277  -4.325 -10.832  1.00 74.38           C
ATOM   1310 C6    DC Y   7      10.969  -4.899 -11.801  1.00 73.84           C
ATOM   1311  P    DG Y   8      14.731  -9.218 -15.559  1.00 63.46           P
ATOM   1312 OP1   DG Y   8      13.699  -9.973 -16.314  1.00 63.46           O
ATOM   1313 OP2   DG Y   8      15.871  -9.926 -14.951  1.00 67.32           O
ATOM   1314 O5'   DG Y   8      15.334  -8.087 -16.515  1.00 63.18           O
ATOM   1315 C5'   DG Y   8      16.293  -7.176 -16.011  1.00 63.72           C
ATOM   1316 C4'   DG Y   8      16.537  -6.081 -17.024  1.00 64.82           C
ATOM   1317 O4'   DG Y   8      15.301  -5.403 -17.255  1.00 62.57           O
ATOM   1318 C3'   DG Y   8      17.520  -5.015 -16.553  1.00 62.54           C
ATOM   1319 O3'   DG Y   8      18.817  -5.334 -17.054  1.00 60.64           O
ATOM   1320 C2'   DG Y   8      16.971  -3.734 -17.180  1.00 61.81           C
ATOM   1321 C1'   DG Y   8      15.515  -4.019 -17.446  1.00 62.17           C
ATOM   1322 N9    DG Y   8      14.556  -3.350 -16.587  1.00 64.33           N
ATOM   1323 C8    DG Y   8      13.486  -2.600 -17.021  1.00 63.61           C
ATOM   1324 N7    DG Y   8      12.764  -2.127 -16.056  1.00 65.92           N
ATOM   1325 C5    DG Y   8      13.387  -2.586 -14.910  1.00 67.80           C
ATOM   1326 C6    DG Y   8      13.040  -2.391 -13.555  1.00 66.84           C
ATOM   1327 O6    DG Y   8      12.089  -1.745 -13.090  1.00 66.62           O
ATOM   1328 N1    DG Y   8      13.935  -3.026 -12.701  1.00 67.59           N
ATOM   1329 C2    DG Y   8      15.021  -3.757 -13.099  1.00 66.25           C
ATOM   1330 N2    DG Y   8      15.762  -4.304 -12.129  1.00 65.94           N
ATOM   1331 N3    DG Y   8      15.341  -3.952 -14.363  1.00 64.84           N
ATOM   1332 C4    DG Y   8      14.490  -3.346 -15.210  1.00 64.86           C
ATOM   1333  P    DC Y   9      20.063  -5.519 -16.118  1.00 65.98           P
ATOM   1334 OP1   DC Y   9      21.251  -5.719 -16.965  1.00 63.12           O
ATOM   1335 OP2   DC Y   9      19.715  -6.515 -15.085  1.00 65.31           O
ATOM   1336 O5'   DC Y   9      20.163  -4.085 -15.407  1.00 66.76           O
ATOM   1337 C5'   DC Y   9      21.403  -3.625 -14.908  1.00 69.80           C
ATOM   1338 C4'   DC Y   9      21.272  -3.161 -13.472  1.00 69.88           C
ATOM   1339 O4'   DC Y   9      20.338  -2.066 -13.391  1.00 69.75           O
ATOM   1340 C3'   DC Y   9      20.779  -4.220 -12.480  1.00 68.83           C
ATOM   1341 O3'   DC Y   9      21.477  -4.080 -11.249  1.00 67.65           O
ATOM   1342 C2'   DC Y   9      19.309  -3.829 -12.280  1.00 67.97           C
ATOM   1343 C1'   DC Y   9      19.430  -2.313 -12.355  1.00 68.68           C
ATOM   1344 N1    DC Y   9      18.160  -1.627 -12.650  1.00 69.80           N
ATOM   1345 C2    DC Y   9      17.354  -1.194 -11.592  1.00 70.01           C
ATOM   1346 O2    DC Y   9      17.727  -1.397 -10.433  1.00 70.29           O
ATOM   1347 N3    DC Y   9      16.190  -0.571 -11.863  1.00 70.46           N
ATOM   1348 C4    DC Y   9      15.827  -0.373 -13.134  1.00 70.71           C
ATOM   1349 N4    DC Y   9      14.681   0.243 -13.360  1.00 71.02           N
ATOM   1350 C5    DC Y   9      16.625  -0.810 -14.221  1.00 70.86           C
ATOM   1351 C6    DC Y   9      17.775  -1.425 -13.941  1.00 70.28           C
ATOM   1352  P    DG Y  10      22.811  -4.995 -10.999  1.00 61.95           P
ATOM   1353 OP1   DG Y  10      22.650  -6.324 -11.628  1.00 61.33           O
ATOM   1354 OP2   DG Y  10      23.105  -4.889  -9.559  1.00 64.77           O
ATOM   1355 O5'   DG Y  10      23.951  -4.201 -11.776  1.00 62.30           O
ATOM   1356 C5'   DG Y  10      24.330  -2.898 -11.349  1.00 62.22           C
ATOM   1357 C4'   DG Y  10      25.264  -2.297 -12.382  1.00 63.44           C
ATOM   1358 O4'   DG Y  10      24.603  -2.253 -13.637  1.00 61.69           O
ATOM   1359 C3'   DG Y  10      25.679  -0.864 -12.064  1.00 61.43           C
ATOM   1360 O3'   DG Y  10      26.944  -0.882 -11.396  1.00 59.67           O
ATOM   1361 C2'   DG Y  10      25.773  -0.211 -13.448  1.00 60.95           C
ATOM   1362 C1'   DG Y  10      24.931  -1.073 -14.346  1.00 61.72           C
ATOM   1363 N9    DG Y  10      23.672  -0.509 -14.806  1.00 63.42           N
ATOM   1364 C8    DG Y  10      23.274  -0.410 -16.107  1.00 62.64           C
ATOM   1365 N7    DG Y  10      22.104   0.108 -16.255  1.00 65.47           N
ATOM   1366 C5    DG Y  10      21.690   0.375 -14.962  1.00 68.00           C
ATOM   1367 C6    DG Y  10      20.479   0.949 -14.495  1.00 66.67           C
ATOM   1368 O6    DG Y  10      19.505   1.334 -15.157  1.00 65.96           O
ATOM   1369 N1    DG Y  10      20.452   1.040 -13.102  1.00 66.92           N
ATOM   1370 C2    DG Y  10      21.468   0.639 -12.278  1.00 65.74           C
ATOM   1371 N2    DG Y  10      21.264   0.799 -10.963  1.00 65.67           N
ATOM   1372 N3    DG Y  10      22.596   0.100 -12.709  1.00 65.36           N
ATOM   1373 C4    DG Y  10      22.642  -0.002 -14.050  1.00 65.45           C
ATOM   1374  P    DC Y  11      27.206  -0.172 -10.021  1.00 66.12           P
ATOM   1375 OP1   DC Y  11      28.668  -0.149  -9.759  1.00 63.98           O
ATOM   1376 OP2   DC Y  11      26.309  -0.784  -9.035  1.00 65.96           O
ATOM   1377 O5'   DC Y  11      26.713   1.316 -10.301  1.00 65.81           O
ATOM   1378 C5'   DC Y  11      27.201   2.380  -9.494  1.00 67.13           C
ATOM   1379 C4'   DC Y  11      26.077   3.316  -9.107  1.00 68.27           C
ATOM   1380 O4'   DC Y  11      25.487   3.895 -10.287  1.00 67.41           O
ATOM   1381 C3'   DC Y  11      24.924   2.682  -8.325  1.00 66.83           C
ATOM   1382 O3'   DC Y  11      24.499   3.563  -7.286  1.00 65.31           O
ATOM   1383 C2'   DC Y  11      23.831   2.550  -9.382  1.00 65.41           C
ATOM   1384 C1'   DC Y  11      24.090   3.800 -10.198  1.00 65.88           C
ATOM   1385 N1    DC Y  11      23.521   3.766 -11.562  1.00 68.20           N
ATOM   1386 C2    DC Y  11      22.236   4.272 -11.775  1.00 68.49           C
ATOM   1387 O2    DC Y  11      21.608   4.732 -10.812  1.00 68.64           O
ATOM   1388 N3    DC Y  11      21.710   4.234 -13.004  1.00 69.13           N
ATOM   1389 C4    DC Y  11      22.415   3.727 -14.021  1.00 69.46           C
ATOM   1390 N4    DC Y  11      21.857   3.710 -15.229  1.00 69.51           N
ATOM   1391 C5    DC Y  11      23.723   3.204 -13.829  1.00 69.63           C
ATOM   1392 C6    DC Y  11      24.231   3.242 -12.591  1.00 68.78           C
ATOM   1393  P    DG Y  12      25.169   3.381  -5.816  1.00 61.08           P
ATOM   1394 OP1   DG Y  12      25.041   1.949  -5.436  1.00 59.25           O
ATOM   1395 OP2   DG Y  12      24.585   4.418  -4.926  1.00 63.11           O
ATOM   1396 O5'   DG Y  12      26.701   3.728  -6.033  1.00 61.78           O
ATOM   1397 C5'   DG Y  12      27.139   5.088  -6.168  1.00 63.04           C
ATOM   1398 C4'   DG Y  12      28.622   5.117  -6.350  1.00 64.82           C
ATOM   1399 O4'   DG Y  12      28.959   4.508  -7.607  1.00 62.88           O
ATOM   1400 C3'   DG Y  12      29.225   6.522  -6.386  1.00 63.60           C
ATOM   1401 O3'   DG Y  12      30.466   6.564  -5.719  1.00 60.74           O
ATOM   1402 C2'   DG Y  12      29.436   6.775  -7.872  1.00 61.72           C
ATOM   1403 C1'   DG Y  12      29.691   5.409  -8.424  1.00 61.95           C
ATOM   1404 N9    DG Y  12      29.240   5.221  -9.792  1.00 63.76           N
ATOM   1405 C8    DG Y  12      29.893   4.556 -10.798  1.00 62.04           C
ATOM   1406 N7    DG Y  12      29.237   4.534 -11.923  1.00 64.22           N
ATOM   1407 C5    DG Y  12      28.070   5.233 -11.656  1.00 66.99           C
ATOM   1408 C6    DG Y  12      26.978   5.539 -12.490  1.00 65.36           C
ATOM   1409 O6    DG Y  12      26.823   5.240 -13.678  1.00 63.90           O
ATOM   1410 N1    DG Y  12      25.993   6.267 -11.818  1.00 64.82           N
ATOM   1411 C2    DG Y  12      26.058   6.650 -10.506  1.00 63.90           C
ATOM   1412 N2    DG Y  12      25.011   7.355 -10.039  1.00 64.39           N
ATOM   1413 N3    DG Y  12      27.075   6.373  -9.714  1.00 65.18           N
ATOM   1414 C4    DG Y  12      28.047   5.658 -10.341  1.00 65.62           C
ATOM   1415 OP3   DC Z   1      19.301   9.554 -18.625  1.00 50.88           O
ATOM   1416  P    DC Z   1      18.849  10.118 -17.797  1.00 55.18           P
ATOM   1417 OP1   DC Z   1      18.979  11.346 -18.378  1.00 49.27           O
ATOM   1418 OP2   DC Z   1      18.183   8.942 -18.200  1.00 52.75           O
ATOM   1419 O5'   DC Z   1      19.241  10.094 -16.243  1.00 56.12           O
ATOM   1420 C5'   DC Z   1      18.263  10.377 -15.294  1.00 59.89           C
ATOM   1421 C4'   DC Z   1      18.612   9.911 -13.903  1.00 63.87           C
ATOM   1422 O4'   DC Z   1      19.370   8.682 -13.961  1.00 61.94           O
ATOM   1423 C3'   DC Z   1      19.450  10.882 -13.059  1.00 64.03           C
ATOM   1424 O3'   DC Z   1      19.024  10.821 -11.699  1.00 62.01           O
ATOM   1425 C2'   DC Z   1      20.859  10.319 -13.220  1.00 60.77           C
ATOM   1426 C1'   DC Z   1      20.581   8.837 -13.241  1.00 62.02           C
ATOM   1427 N1    DC Z   1      21.641   8.044 -13.899  1.00 63.78           N
ATOM   1428 C2    DC Z   1      22.783   7.696 -13.180  1.00 62.45           C
ATOM   1429 O2    DC Z   1      22.887   8.053 -11.997  1.00 63.35           O
ATOM   1430 N3    DC Z   1      23.749   6.980 -13.788  1.00 64.16           N
ATOM   1431 C4    DC Z   1      23.602   6.608 -15.059  1.00 62.76           C
ATOM   1432 N4    DC Z   1      24.586   5.898 -15.629  1.00 62.11           N
ATOM   1433 C5    DC Z   1      22.450   6.951 -15.820  1.00 61.89           C
ATOM   1434 C6    DC Z   1      21.501   7.666 -15.202  1.00 62.00           C
ATOM   1435  P    DG Z   2      17.956  11.847 -11.151  1.00 58.88           P
ATOM   1436 OP1   DG Z   2      17.945  13.131 -11.892  1.00 56.32           O
ATOM   1437 OP2   DG Z   2      18.207  11.825  -9.696  1.00 59.53           O
ATOM   1438 O5'   DG Z   2      16.571  11.110 -11.405  1.00 59.40           O
ATOM   1439 C5'   DG Z   2      16.279   9.875 -10.760  1.00 60.39           C
ATOM   1440 C4'   DG Z   2      15.000   9.309 -11.325  1.00 63.00           C
ATOM   1441 O4'   DG Z   2      15.131   9.119 -12.724  1.00 62.34           O
ATOM   1442 C3'   DG Z   2      14.611   7.952 -10.749  1.00 62.72           C
ATOM   1443 O3'   DG Z   2      13.673   8.167  -9.717  1.00 61.19           O
ATOM   1444 C2'   DG Z   2      14.011   7.202 -11.933  1.00 62.00           C
ATOM   1445 C1'   DG Z   2      14.518   7.928 -13.156  1.00 62.29           C
ATOM   1446 N9    DG Z   2      15.497   7.228 -13.969  1.00 64.49           N
ATOM   1447 C8    DG Z   2      15.413   7.000 -15.320  1.00 63.70           C
ATOM   1448 N7    DG Z   2      16.437   6.375 -15.810  1.00 65.32           N
ATOM   1449 C5    DG Z   2      17.264   6.175 -14.719  1.00 67.71           C
ATOM   1450 C6    DG Z   2      18.531   5.553 -14.635  1.00 66.17           C
ATOM   1451 O6    DG Z   2      19.205   5.022 -15.557  1.00 65.17           O
ATOM   1452 N1    DG Z   2      19.040   5.553 -13.337  1.00 66.02           N
ATOM   1453 C2    DG Z   2      18.403   6.094 -12.260  1.00 65.09           C
ATOM   1454 N2    DG Z   2      19.041   6.010 -11.084  1.00 65.66           N
ATOM   1455 N3    DG Z   2      17.216   6.685 -12.323  1.00 65.99           N
ATOM   1456 C4    DG Z   2      16.697   6.691 -13.571  1.00 66.08           C
ATOM   1457  P    DC Z   3      13.154   7.308  -8.654  1.00 64.03           P
ATOM   1458 OP1   DC Z   3      11.861   6.755  -9.125  1.00 61.71           O
ATOM   1459 OP2   DC Z   3      13.206   8.073  -7.411  1.00 63.79           O
ATOM   1460 O5'   DC Z   3      14.193   6.089  -8.509  1.00 64.24           O
ATOM   1461 C5'   DC Z   3      13.976   5.119  -7.501  1.00 67.21           C
ATOM   1462 C4'   DC Z   3      15.171   4.211  -7.367  1.00 67.89           C
ATOM   1463 O4'   DC Z   3      15.323   3.427  -8.563  1.00 68.02           O
ATOM   1464 C3'   DC Z   3      16.509   4.922  -7.132  1.00 67.11           C
ATOM   1465 O3'   DC Z   3      17.296   4.185  -6.196  1.00 65.86           O
ATOM   1466 C2'   DC Z   3      17.161   4.845  -8.518  1.00 65.99           C
ATOM   1467 C1'   DC Z   3      16.658   3.492  -8.982  1.00 66.48           C
ATOM   1468 N1    DC Z   3      16.711   3.298 -10.449  1.00 67.94           N
ATOM   1469 C2    DC Z   3      17.834   2.675 -11.001  1.00 68.25           C
ATOM   1470 O2    DC Z   3      18.750   2.307 -10.258  1.00 68.12           O
ATOM   1471 N3    DC Z   3      17.895   2.504 -12.335  1.00 68.45           N
ATOM   1472 C4    DC Z   3      16.893   2.915 -13.109  1.00 68.50           C
ATOM   1473 N4    DC Z   3      16.997   2.727 -14.421  1.00 68.62           N
ATOM   1474 C5    DC Z   3      15.741   3.553 -12.571  1.00 68.57           C
ATOM   1475 C6    DC Z   3      15.692   3.722 -11.246  1.00 67.83           C
ATOM   1476  P    DG Z   4      17.277   4.536  -4.622  1.00 64.21           P
ATOM   1477 OP1   DG Z   4      17.157   6.008  -4.428  1.00 64.04           O
ATOM   1478 OP2   DG Z   4      18.411   3.815  -4.031  1.00 68.02           O
ATOM   1479 O5'   DG Z   4      15.927   3.845  -4.098  1.00 64.57           O
ATOM   1480 C5'   DG Z   4      15.787   2.430  -4.136  1.00 64.97           C
ATOM   1481 C4'   DG Z   4      14.359   2.044  -3.832  1.00 65.70           C
ATOM   1482 O4'   DG Z   4      13.481   2.682  -4.762  1.00 64.02           O
ATOM   1483 C3'   DG Z   4      14.084   0.546  -3.969  1.00 63.92           C
ATOM   1484 O3'   DG Z   4      14.244  -0.067  -2.690  1.00 62.14           O
ATOM   1485 C2'   DG Z   4      12.642   0.492  -4.458  1.00 62.88           C
ATOM   1486 C1'   DG Z   4      12.406   1.837  -5.115  1.00 62.67           C
ATOM   1487 N9    DG Z   4      12.331   1.817  -6.569  1.00 65.16           N
ATOM   1488 C8    DG Z   4      11.310   2.329  -7.340  1.00 64.55           C
ATOM   1489 N7    DG Z   4      11.516   2.192  -8.616  1.00 66.51           N
ATOM   1490 C5    DG Z   4      12.743   1.556  -8.714  1.00 68.24           C
ATOM   1491 C6    DG Z   4      13.480   1.156  -9.849  1.00 67.59           C
ATOM   1492 O6    DG Z   4      13.181   1.285 -11.040  1.00 67.37           O
ATOM   1493 N1    DG Z   4      14.678   0.540  -9.503  1.00 68.17           N
ATOM   1494 C2    DG Z   4      15.118   0.343  -8.223  1.00 66.83           C
ATOM   1495 N2    DG Z   4      16.299  -0.265  -8.078  1.00 66.50           N
ATOM   1496 N3    DG Z   4      14.433   0.720  -7.142  1.00 65.72           N
ATOM   1497 C4    DG Z   4      13.264   1.319  -7.455  1.00 66.15           C
ATOM   1498  P    DC Z   5      15.235  -1.279  -2.500  1.00 70.39           P
ATOM   1499 OP1   DC Z   5      15.038  -1.791  -1.132  1.00 68.03           O
ATOM   1500 OP2   DC Z   5      16.577  -0.854  -2.936  1.00 68.70           O
ATOM   1501 O5'   DC Z   5      14.707  -2.369  -3.550  1.00 71.67           O
ATOM   1502 C5'   DC Z   5      14.933  -3.753  -3.319  1.00 73.95           C
ATOM   1503 C4'   DC Z   5      15.432  -4.450  -4.561  1.00 73.58           C
ATOM   1504 O4'   DC Z   5      14.458  -4.313  -5.616  1.00 73.94           O
ATOM   1505 C3'   DC Z   5      16.756  -3.922  -5.134  1.00 72.92           C
ATOM   1506 O3'   DC Z   5      17.535  -5.007  -5.610  1.00 71.84           O
ATOM   1507 C2'   DC Z   5      16.278  -3.082  -6.320  1.00 72.43           C
ATOM   1508 C1'   DC Z   5      15.115  -3.923  -6.795  1.00 73.01           C
ATOM   1509 N1    DC Z   5      14.166  -3.217  -7.675  1.00 73.48           N
ATOM   1510 C2    DC Z   5      14.360  -3.268  -9.046  1.00 73.39           C
ATOM   1511 O2    DC Z   5      15.326  -3.896  -9.490  1.00 73.14           O
ATOM   1512 N3    DC Z   5      13.504  -2.625  -9.860  1.00 73.51           N
ATOM   1513 C4    DC Z   5      12.478  -1.955  -9.341  1.00 73.79           C
ATOM   1514 N4    DC Z   5      11.650  -1.330 -10.175  1.00 73.88           N
ATOM   1515 C5    DC Z   5      12.265  -1.882  -7.938  1.00 73.77           C
ATOM   1516 C6    DC Z   5      13.112  -2.524  -7.151  1.00 73.17           C
ATOM   1517  P    DG Z   6      18.755  -5.642  -4.755  1.00 68.16           P
ATOM   1518 OP1   DG Z   6      19.442  -4.574  -3.994  1.00 68.20           O
ATOM   1519 OP2   DG Z   6      19.499  -6.490  -5.700  1.00 70.88           O
ATOM   1520 O5'   DG Z   6      18.032  -6.614  -3.695  1.00 67.99           O
ATOM   1521 C5'   DG Z   6      17.373  -7.786  -4.134  1.00 68.52           C
ATOM   1522 C4'   DG Z   6      16.568  -8.373  -2.998  1.00 69.33           C
ATOM   1523 O4'   DG Z   6      15.620  -7.400  -2.531  1.00 68.37           O
ATOM   1524 C3'   DG Z   6      15.742  -9.597  -3.399  1.00 67.71           C
ATOM   1525 O3'   DG Z   6      16.478 -10.770  -3.035  1.00 66.62           O
ATOM   1526 C2'   DG Z   6      14.461  -9.463  -2.574  1.00 67.87           C
ATOM   1527 C1'   DG Z   6      14.389  -8.005  -2.189  1.00 67.59           C
ATOM   1528 N9    DG Z   6      13.363  -7.208  -2.850  1.00 69.17           N
ATOM   1529 C8    DG Z   6      12.405  -6.450  -2.222  1.00 68.87           C
ATOM   1530 N7    DG Z   6      11.633  -5.816  -3.041  1.00 70.29           N
ATOM   1531 C5    DG Z   6      12.101  -6.164  -4.299  1.00 72.07           C
ATOM   1532 C6    DG Z   6      11.661  -5.779  -5.578  1.00 71.35           C
ATOM   1533 O6    DG Z   6      10.726  -5.014  -5.865  1.00 71.22           O
ATOM   1534 N1    DG Z   6      12.412  -6.363  -6.597  1.00 72.09           N
ATOM   1535 C2    DG Z   6      13.451  -7.214  -6.397  1.00 70.96           C
ATOM   1536 N2    DG Z   6      14.061  -7.677  -7.502  1.00 70.45           N
ATOM   1537 N3    DG Z   6      13.883  -7.579  -5.203  1.00 69.62           N
ATOM   1538 C4    DG Z   6      13.172  -7.025  -4.200  1.00 70.16           C
ATOM   1539  P    DC Z   7      16.757 -11.897  -4.074  1.00 71.55           P
ATOM   1540 OP1   DC Z   7      17.281 -13.046  -3.309  1.00 69.24           O
ATOM   1541 OP2   DC Z   7      17.556 -11.318  -5.159  1.00 69.81           O
ATOM   1542 O5'   DC Z   7      15.304 -12.258  -4.648  1.00 72.65           O
ATOM   1543 C5'   DC Z   7      15.079 -13.542  -5.237  1.00 75.20           C
ATOM   1544 C4'   DC Z   7      14.345 -13.414  -6.552  1.00 74.47           C
ATOM   1545 O4'   DC Z   7      13.052 -12.790  -6.345  1.00 74.82           O
ATOM   1546 C3'   DC Z   7      15.046 -12.572  -7.626  1.00 73.73           C
ATOM   1547 O3'   DC Z   7      14.840 -13.169  -8.906  1.00 72.69           O
ATOM   1548 C2'   DC Z   7      14.288 -11.245  -7.562  1.00 73.71           C
ATOM   1549 C1'   DC Z   7      12.886 -11.752  -7.266  1.00 74.54           C
ATOM   1550 N1    DC Z   7      11.988 -10.734  -6.691  1.00 74.55           N
ATOM   1551 C2    DC Z   7      11.211  -9.962  -7.533  1.00 74.38           C
ATOM   1552 O2    DC Z   7      11.298 -10.131  -8.752  1.00 74.11           O
ATOM   1553 N3    DC Z   7      10.396  -9.027  -7.008  1.00 74.52           N
ATOM   1554 C4    DC Z   7      10.334  -8.868  -5.689  1.00 74.47           C
ATOM   1555 N4    DC Z   7       9.517  -7.941  -5.207  1.00 74.70           N
ATOM   1556 C5    DC Z   7      11.125  -9.649  -4.811  1.00 74.88           C
ATOM   1557 C6    DC Z   7      11.924 -10.568  -5.345  1.00 74.31           C
ATOM   1558  P    DG Z   8      15.971 -14.181  -9.531  1.00 66.45           P
ATOM   1559 OP1   DG Z   8      17.339 -13.807  -9.080  1.00 66.09           O
ATOM   1560 OP2   DG Z   8      15.673 -14.269 -10.963  1.00 69.26           O
ATOM   1561 O5'   DG Z   8      15.594 -15.591  -8.865  1.00 66.69           O
ATOM   1562 C5'   DG Z   8      14.345 -16.188  -9.139  1.00 66.84           C
ATOM   1563 C4'   DG Z   8      14.157 -17.400  -8.257  1.00 68.22           C
ATOM   1564 O4'   DG Z   8      14.260 -17.000  -6.881  1.00 66.39           O
ATOM   1565 C3'   DG Z   8      12.779 -18.044  -8.387  1.00 65.84           C
ATOM   1566 O3'   DG Z   8      12.874 -19.115  -9.333  1.00 63.87           O
ATOM   1567 C2'   DG Z   8      12.482 -18.556  -6.972  1.00 64.86           C
ATOM   1568 C1'   DG Z   8      13.348 -17.718  -6.072  1.00 65.13           C
ATOM   1569 N9    DG Z   8      12.662 -16.719  -5.260  1.00 67.16           N
ATOM   1570 C8    DG Z   8      12.785 -16.561  -3.914  1.00 66.35           C
ATOM   1571 N7    DG Z   8      12.079 -15.578  -3.439  1.00 68.65           N
ATOM   1572 C5    DG Z   8      11.445 -15.051  -4.545  1.00 70.39           C
ATOM   1573 C6    DG Z   8      10.546 -13.964  -4.654  1.00 69.68           C
ATOM   1574 O6    DG Z   8      10.128 -13.235  -3.755  1.00 69.35           O
ATOM   1575 N1    DG Z   8      10.133 -13.765  -5.965  1.00 70.19           N
ATOM   1576 C2    DG Z   8      10.537 -14.508  -7.034  1.00 68.99           C
ATOM   1577 N2    DG Z   8      10.031 -14.161  -8.228  1.00 68.54           N
ATOM   1578 N3    DG Z   8      11.380 -15.523  -6.947  1.00 67.51           N
ATOM   1579 C4    DG Z   8      11.795 -15.742  -5.686  1.00 67.89           C
ATOM   1580  P    DC Z   9      11.978 -19.142 -10.645  1.00 67.06           P
ATOM   1581 OP1   DC Z   9      12.267 -20.375 -11.373  1.00 64.39           O
ATOM   1582 OP2   DC Z   9      12.121 -17.836 -11.324  1.00 66.36           O
ATOM   1583 O5'   DC Z   9      10.513 -19.227 -10.026  1.00 67.34           O
ATOM   1584 C5'   DC Z   9       9.462 -19.856 -10.749  1.00 70.16           C
ATOM   1585 C4'   DC Z   9       8.239 -18.970 -10.801  1.00 70.18           C
ATOM   1586 O4'   DC Z   9       7.785 -18.675  -9.465  1.00 69.55           O
ATOM   1587 C3'   DC Z   9       8.434 -17.616 -11.491  1.00 68.52           C
ATOM   1588 O3'   DC Z   9       7.281 -17.299 -12.257  1.00 67.16           O
ATOM   1589 C2'   DC Z   9       8.541 -16.653 -10.302  1.00 67.23           C
ATOM   1590 C1'   DC Z   9       7.566 -17.295  -9.338  1.00 68.30           C
ATOM   1591 N1    DC Z   9       7.755 -16.898  -7.938  1.00 69.38           N
ATOM   1592 C2    DC Z   9       7.029 -15.827  -7.426  1.00 69.85           C
ATOM   1593 O2    DC Z   9       6.248 -15.227  -8.172  1.00 70.07           O
ATOM   1594 N3    DC Z   9       7.209 -15.465  -6.144  1.00 70.13           N
ATOM   1595 C4    DC Z   9       8.061 -16.134  -5.370  1.00 70.71           C
ATOM   1596 N4    DC Z   9       8.206 -15.743  -4.110  1.00 71.21           N
ATOM   1597 C5    DC Z   9       8.812 -17.232  -5.878  1.00 71.08           C
ATOM   1598 C6    DC Z   9       8.632 -17.578  -7.141  1.00 70.28           C
ATOM   1599  P    DG Z  10       7.200 -17.723 -13.834  1.00 61.35           P
ATOM   1600 OP1   DG Z  10       8.549 -17.615 -14.453  1.00 60.55           O
ATOM   1601 OP2   DG Z  10       6.064 -16.984 -14.403  1.00 63.80           O
ATOM   1602 O5'   DG Z  10       6.792 -19.273 -13.801  1.00 61.54           O
ATOM   1603 C5'   DG Z  10       5.522 -19.670 -13.324  1.00 62.18           C
ATOM   1604 C4'   DG Z  10       5.465 -21.172 -13.245  1.00 63.83           C
ATOM   1605 O4'   DG Z  10       6.511 -21.639 -12.389  1.00 61.72           O
ATOM   1606 C3'   DG Z  10       4.166 -21.706 -12.646  1.00 61.41           C
ATOM   1607 O3'   DG Z  10       3.293 -22.077 -13.712  1.00 59.16           O
ATOM   1608 C2'   DG Z  10       4.611 -22.928 -11.834  1.00 60.47           C
ATOM   1609 C1'   DG Z  10       6.084 -22.736 -11.611  1.00 61.47           C
ATOM   1610 N9    DG Z  10       6.502 -22.436 -10.256  1.00 63.22           N
ATOM   1611 C8    DG Z  10       7.474 -23.105  -9.547  1.00 62.41           C
ATOM   1612 N7    DG Z  10       7.673 -22.631  -8.365  1.00 65.16           N
ATOM   1613 C5    DG Z  10       6.789 -21.577  -8.264  1.00 67.50           C
ATOM   1614 C6    DG Z  10       6.548 -20.676  -7.202  1.00 66.24           C
ATOM   1615 O6    DG Z  10       7.110 -20.634  -6.089  1.00 65.51           O
ATOM   1616 N1    DG Z  10       5.551 -19.754  -7.501  1.00 66.56           N
ATOM   1617 C2    DG Z  10       4.883 -19.700  -8.681  1.00 65.36           C
ATOM   1618 N2    DG Z  10       3.969 -18.732  -8.802  1.00 65.34           N
ATOM   1619 N3    DG Z  10       5.098 -20.525  -9.689  1.00 64.98           N
ATOM   1620 C4    DG Z  10       6.049 -21.438  -9.420  1.00 65.01           C
ATOM   1621  P    DC Z  11       1.825 -21.597 -13.900  1.00 64.08           P
ATOM   1622 OP1   DC Z  11       1.130 -22.569 -14.776  1.00 61.62           O
ATOM   1623 OP2   DC Z  11       1.863 -20.191 -14.268  1.00 63.56           O
ATOM   1624 O5'   DC Z  11       1.216 -21.714 -12.430  1.00 63.91           O
ATOM   1625 C5'   DC Z  11      -0.203 -21.722 -12.278  1.00 65.83           C
ATOM   1626 C4'   DC Z  11      -0.621 -20.944 -11.046  1.00 66.89           C
ATOM   1627 O4'   DC Z  11      -0.078 -21.568  -9.867  1.00 65.86           O
ATOM   1628 C3'   DC Z  11      -0.160 -19.480 -11.005  1.00 65.30           C
ATOM   1629 O3'   DC Z  11      -1.194 -18.667 -10.453  1.00 63.61           O
ATOM   1630 C2'   DC Z  11       1.021 -19.536 -10.034  1.00 63.33           C
ATOM   1631 C1'   DC Z  11       0.531 -20.600  -9.067  1.00 64.42           C
ATOM   1632 N1    DC Z  11       1.599 -21.238  -8.272  1.00 66.15           N
ATOM   1633 C2    DC Z  11       1.885 -20.732  -7.012  1.00 66.58           C
ATOM   1634 O2    DC Z  11       1.247 -19.754  -6.597  1.00 66.66           O
ATOM   1635 N3    DC Z  11       2.867 -21.297  -6.279  1.00 66.93           N
ATOM   1636 C4    DC Z  11       3.535 -22.345  -6.762  1.00 67.38           C
ATOM   1637 N4    DC Z  11       4.496 -22.883  -6.011  1.00 67.48           N
ATOM   1638 C5    DC Z  11       3.263 -22.876  -8.052  1.00 67.52           C
ATOM   1639 C6    DC Z  11       2.291 -22.299  -8.759  1.00 66.69           C
ATOM   1640  P    DG Z  12      -2.217 -17.911 -11.484  1.00 58.80           P
ATOM   1641 OP1   DG Z  12      -1.415 -17.301 -12.571  1.00 56.51           O
ATOM   1642 OP2   DG Z  12      -3.107 -17.042 -10.667  1.00 60.20           O
ATOM   1643 O5'   DG Z  12      -3.110 -19.081 -12.071  1.00 59.65           O
ATOM   1644 C5'   DG Z  12      -4.112 -19.714 -11.277  1.00 61.62           C
ATOM   1645 C4'   DG Z  12      -4.779 -20.785 -12.075  1.00 63.80           C
ATOM   1646 O4'   DG Z  12      -3.828 -21.808 -12.375  1.00 61.46           O
ATOM   1647 C3'   DG Z  12      -5.942 -21.474 -11.357  1.00 62.06           C
ATOM   1648 O3'   DG Z  12      -7.002 -21.740 -12.244  1.00 59.14           O
ATOM   1649 C2'   DG Z  12      -5.326 -22.780 -10.876  1.00 59.76           C
ATOM   1650 C1'   DG Z  12      -4.271 -23.066 -11.894  1.00 60.64           C
ATOM   1651 N9    DG Z  12      -3.114 -23.777 -11.377  1.00 61.98           N
ATOM   1652 C8    DG Z  12      -2.400 -24.753 -12.004  1.00 60.54           C
ATOM   1653 N7    DG Z  12      -1.392 -25.198 -11.301  1.00 62.96           N
ATOM   1654 C5    DG Z  12      -1.455 -24.465 -10.121  1.00 65.28           C
ATOM   1655 C6    DG Z  12      -0.634 -24.506  -8.972  1.00 63.68           C
ATOM   1656 O6    DG Z  12       0.349 -25.228  -8.764  1.00 62.46           O
ATOM   1657 N1    DG Z  12      -1.037 -23.589  -8.002  1.00 63.10           N
ATOM   1658 C2    DG Z  12      -2.097 -22.743  -8.123  1.00 62.43           C
ATOM   1659 N2    DG Z  12      -2.337 -21.930  -7.088  1.00 63.04           N
ATOM   1660 N3    DG Z  12      -2.874 -22.689  -9.195  1.00 63.52           N
ATOM   1661 C4    DG Z  12      -2.504 -23.570 -10.154  1.00 64.12           C
ENDMDL                                                                          
END                                                                             
