# Supplementary material for: Control of Gene Expression by Proteins That Bind Many Alternative Nucleic Acid Structures Through the Same Domain
Source: Int J Mol Sci. 2025 Dec 26;27(1):272. doi: 10.3390/ijms27010272 (PMC12785367; doi:10.3390/ijms27010272)
Supplement: Supplementary file 1 [file ijms-27-00272-s001.zip › Figure-4A-NRF2-497-560x2-dMeR19-21-CG8x2-Mgx12-Kx6-Znx4-S1076865862-model-3.pdb]

TITLE fold_nrf2_497_560x2_dmer19_21_cg8x2_mgx12_kx6_znx4_s1076865862_model_3.cif
MODEL 1                                                                         
ATOM      1  N   LEU A   1     -24.559  25.220  10.349  1.00 80.58           N
ATOM      2 CA   LEU A   1     -25.216  24.746  11.581  1.00 87.16           C
ATOM      3  C   LEU A   1     -25.415  23.233  11.531  1.00 88.00           C
ATOM      4  O   LEU A   1     -24.463  22.475  11.728  1.00 85.49           O
ATOM      5 CB   LEU A   1     -26.552  25.473  11.755  1.00 83.03           C
ATOM      6 CG   LEU A   1     -26.413  26.992  11.880  1.00 77.07           C
ATOM      7 CD1  LEU A   1     -27.705  27.681  11.482  1.00 74.33           C
ATOM      8 CD2  LEU A   1     -26.004  27.359  13.301  1.00 74.92           C
ATOM      9  N   ILE A   2     -26.648  22.817  11.292  1.00 89.25           N
ATOM     10 CA   ILE A   2     -26.955  21.395  11.173  1.00 91.45           C
ATOM     11  C   ILE A   2     -26.302  20.826   9.921  1.00 90.53           C
ATOM     12  O   ILE A   2     -25.855  19.675   9.900  1.00 87.47           O
ATOM     13 CB   ILE A   2     -28.471  21.158  11.129  1.00 90.55           C
ATOM     14 CG1  ILE A   2     -29.136  21.728  12.375  1.00 85.34           C
ATOM     15 CG2  ILE A   2     -28.790  19.677  11.004  1.00 85.27           C
ATOM     16 CD1  ILE A   2     -28.684  21.056  13.664  1.00 80.61           C
ATOM     17  N   ARG A   3     -26.238  21.665   8.880  1.00 88.05           N
ATOM     18 CA   ARG A   3     -25.609  21.255   7.621  1.00 87.45           C
ATOM     19  C   ARG A   3     -24.157  20.842   7.849  1.00 87.54           C
ATOM     20  O   ARG A   3     -23.669  19.886   7.244  1.00 84.65           O
ATOM     21 CB   ARG A   3     -25.679  22.404   6.613  1.00 84.96           C
ATOM     22 CG   ARG A   3     -24.805  23.603   6.966  1.00 77.02           C
ATOM     23 CD   ARG A   3     -25.216  24.863   6.226  1.00 76.65           C
ATOM     24 NE   ARG A   3     -26.446  25.431   6.745  1.00 71.50           N
ATOM     25 CZ   ARG A   3     -26.928  26.625   6.417  1.00 67.64           C
ATOM     26 NH1  ARG A   3     -26.254  27.403   5.582  1.00 61.74           N
ATOM     27 NH2  ARG A   3     -28.063  27.043   6.940  1.00 57.60           N
ATOM     28  N   ASP A   4     -23.470  21.577   8.721  1.00 87.41           N
ATOM     29 CA   ASP A   4     -22.076  21.313   8.987  1.00 86.85           C
ATOM     30  C   ASP A   4     -21.890  20.033   9.800  1.00 87.03           C
ATOM     31  O   ASP A   4     -20.943  19.273   9.574  1.00 84.86           O
ATOM     32 CB   ASP A   4     -21.432  22.495   9.725  1.00 84.91           C
ATOM     33 CG   ASP A   4     -19.933  22.350   9.875  1.00 80.77           C
ATOM     34 OD1  ASP A   4     -19.258  22.122   8.855  1.00 77.62           O
ATOM     35 OD2  ASP A   4     -19.446  22.470  11.014  1.00 76.78           O
ATOM     36  N   ILE A   5     -22.783  19.800  10.735  1.00 90.40           N
ATOM     37 CA   ILE A   5     -22.735  18.580  11.541  1.00 89.94           C
ATOM     38  C   ILE A   5     -22.922  17.362  10.644  1.00 89.22           C
ATOM     39  O   ILE A   5     -22.228  16.352  10.799  1.00 87.68           O
ATOM     40 CB   ILE A   5     -23.811  18.616  12.642  1.00 90.26           C
ATOM     41 CG1  ILE A   5     -23.517  19.747  13.629  1.00 87.69           C
ATOM     42 CG2  ILE A   5     -23.874  17.284  13.371  1.00 86.97           C
ATOM     43 CD1  ILE A   5     -24.569  19.911  14.701  1.00 82.12           C
ATOM     44  N   ARG A   6     -23.854  17.447   9.708  1.00 89.57           N
ATOM     45 CA   ARG A   6     -24.093  16.345   8.784  1.00 89.42           C
ATOM     46  C   ARG A   6     -22.897  16.130   7.869  1.00 88.90           C
ATOM     47  O   ARG A   6     -22.506  14.986   7.598  1.00 87.04           O
ATOM     48 CB   ARG A   6     -25.336  16.616   7.937  1.00 88.88           C
ATOM     49 CG   ARG A   6     -26.614  16.807   8.740  1.00 86.02           C
ATOM     50 CD   ARG A   6     -26.928  15.600   9.590  1.00 85.41           C
ATOM     51 NE   ARG A   6     -28.206  15.733  10.280  1.00 80.68           N
ATOM     52 CZ   ARG A   6     -28.654  14.907  11.216  1.00 78.50           C
ATOM     53 NH1  ARG A   6     -27.916  13.875  11.610  1.00 72.01           N
ATOM     54 NH2  ARG A   6     -29.840  15.108  11.772  1.00 69.74           N
ATOM     55  N   ARG A   7     -22.326  17.227   7.393  1.00 88.31           N
ATOM     56 CA   ARG A   7     -21.158  17.142   6.526  1.00 86.24           C
ATOM     57  C   ARG A   7     -19.988  16.468   7.243  1.00 85.60           C
ATOM     58  O   ARG A   7     -19.321  15.600   6.675  1.00 83.86           O
ATOM     59 CB   ARG A   7     -20.749  18.525   6.037  1.00 84.28           C
ATOM     60 CG   ARG A   7     -19.607  18.512   5.030  1.00 79.02           C
ATOM     61 CD   ARG A   7     -19.238  19.927   4.598  1.00 78.29           C
ATOM     62 NE   ARG A   7     -18.733  20.720   5.712  1.00 74.41           N
ATOM     63 CZ   ARG A   7     -17.482  20.683   6.168  1.00 72.39           C
ATOM     64 NH1  ARG A   7     -16.592  19.880   5.617  1.00 66.44           N
ATOM     65 NH2  ARG A   7     -17.126  21.444   7.190  1.00 63.64           N
ATOM     66  N   ARG A   8     -19.745  16.889   8.487  1.00 87.66           N
ATOM     67 CA   ARG A   8     -18.651  16.315   9.259  1.00 85.87           C
ATOM     68  C   ARG A   8     -18.899  14.834   9.542  1.00 86.08           C
ATOM     69  O   ARG A   8     -17.958  14.037   9.577  1.00 84.98           O
ATOM     70 CB   ARG A   8     -18.448  17.083  10.567  1.00 84.47           C
ATOM     71 CG   ARG A   8     -17.807  18.448  10.375  1.00 81.11           C
ATOM     72 CD   ARG A   8     -17.431  19.107  11.697  1.00 79.26           C
ATOM     73 NE   ARG A   8     -18.592  19.545  12.461  1.00 75.83           N
ATOM     74 CZ   ARG A   8     -19.078  18.916  13.528  1.00 72.74           C
ATOM     75 NH1  ARG A   8     -18.504  17.801  13.972  1.00 67.58           N
ATOM     76 NH2  ARG A   8     -20.143  19.393  14.159  1.00 65.10           N
ATOM     77  N   GLY A   9     -20.150  14.467   9.742  1.00 88.88           N
ATOM     78 CA   GLY A   9     -20.496  13.082   9.981  1.00 88.78           C
ATOM     79  C   GLY A   9     -20.227  12.209   8.774  1.00 88.94           C
ATOM     80  O   GLY A   9     -19.626  11.137   8.892  1.00 87.78           O
ATOM     81  N   LYS A  10     -20.676  12.666   7.610  1.00 89.21           N
ATOM     82 CA   LYS A  10     -20.432  11.926   6.381  1.00 88.40           C
ATOM     83  C   LYS A  10     -18.943  11.829   6.088  1.00 88.48           C
ATOM     84  O   LYS A  10     -18.463  10.802   5.600  1.00 87.29           O
ATOM     85 CB   LYS A  10     -21.145  12.595   5.206  1.00 87.63           C
ATOM     86 CG   LYS A  10     -22.653  12.493   5.228  1.00 83.55           C
ATOM     87 CD   LYS A  10     -23.250  12.966   3.924  1.00 82.03           C
ATOM     88 CE   LYS A  10     -22.795  12.096   2.772  1.00 77.52           C
ATOM     89 NZ   LYS A  10     -23.391  12.515   1.478  1.00 73.15           N
ATOM     90  N   ASN A  11     -18.220  12.897   6.384  1.00 86.36           N
ATOM     91 CA   ASN A  11     -16.793  12.918   6.123  1.00 85.52           C
ATOM     92  C   ASN A  11     -16.051  11.938   7.029  1.00 85.30           C
ATOM     93  O   ASN A  11     -15.076  11.313   6.609  1.00 84.69           O
ATOM     94 CB   ASN A  11     -16.242  14.331   6.315  1.00 83.95           C
ATOM     95 CG   ASN A  11     -14.857  14.496   5.738  1.00 81.35           C
ATOM     96 OD1  ASN A  11     -13.896  14.726   6.462  1.00 78.56           O
ATOM     97 ND2  ASN A  11     -14.768  14.361   4.427  1.00 77.79           N
ATOM     98  N   LYS A  12     -16.514  11.823   8.261  1.00 88.46           N
ATOM     99 CA   LYS A  12     -15.923  10.879   9.189  1.00 88.44           C
ATOM    100  C   LYS A  12     -16.080   9.450   8.685  1.00 89.09           C
ATOM    101  O   LYS A  12     -15.143   8.650   8.741  1.00 88.95           O
ATOM    102 CB   LYS A  12     -16.566  11.034  10.567  1.00 87.86           C
ATOM    103 CG   LYS A  12     -16.011  10.101  11.631  1.00 86.35           C
ATOM    104 CD   LYS A  12     -16.639  10.385  12.982  1.00 84.50           C
ATOM    105 CE   LYS A  12     -16.080   9.493  14.066  1.00 79.95           C
ATOM    106 NZ   LYS A  12     -16.644   9.827  15.406  1.00 75.54           N
ATOM    107  N   VAL A  13     -17.272   9.121   8.205  1.00 89.47           N
ATOM    108 CA   VAL A  13     -17.534   7.795   7.665  1.00 89.76           C
ATOM    109  C   VAL A  13     -16.694   7.543   6.420  1.00 89.91           C
ATOM    110  O   VAL A  13     -16.132   6.456   6.244  1.00 89.54           O
ATOM    111 CB   VAL A  13     -19.032   7.615   7.339  1.00 89.62           C
ATOM    112 CG1  VAL A  13     -19.268   6.284   6.650  1.00 88.29           C
ATOM    113 CG2  VAL A  13     -19.861   7.725   8.608  1.00 88.19           C
ATOM    114  N   ALA A  14     -16.619   8.546   5.548  1.00 89.87           N
ATOM    115 CA   ALA A  14     -15.832   8.414   4.335  1.00 88.94           C
ATOM    116  C   ALA A  14     -14.366   8.149   4.658  1.00 88.99           C
ATOM    117  O   ALA A  14     -13.718   7.336   4.007  1.00 88.23           O
ATOM    118 CB   ALA A  14     -15.960   9.672   3.480  1.00 87.49           C
ATOM    119  N   ALA A  15     -13.863   8.847   5.665  1.00 88.47           N
ATOM    120 CA   ALA A  15     -12.483   8.667   6.074  1.00 88.17           C
ATOM    121  C   ALA A  15     -12.256   7.265   6.613  1.00 88.27           C
ATOM    122  O   ALA A  15     -11.234   6.637   6.335  1.00 87.88           O
ATOM    123 CB   ALA A  15     -12.103   9.708   7.118  1.00 86.44           C
ATOM    124  N   GLN A  16     -13.204   6.778   7.407  1.00 88.90           N
ATOM    125 CA   GLN A  16     -13.107   5.432   7.951  1.00 89.02           C
ATOM    126  C   GLN A  16     -13.098   4.390   6.842  1.00 89.42           C
ATOM    127  O   GLN A  16     -12.297   3.453   6.858  1.00 89.60           O
ATOM    128 CB   GLN A  16     -14.266   5.175   8.912  1.00 89.21           C
ATOM    129 CG   GLN A  16     -14.176   5.970  10.206  1.00 87.28           C
ATOM    130 CD   GLN A  16     -15.426   5.837  11.064  1.00 87.62           C
ATOM    131 OE1  GLN A  16     -15.418   6.173  12.245  1.00 86.00           O
ATOM    132 NE2  GLN A  16     -16.522   5.365  10.476  1.00 82.98           N
ATOM    133  N   ASN A  17     -13.971   4.548   5.871  1.00 89.69           N
ATOM    134 CA   ASN A  17     -14.034   3.613   4.759  1.00 89.55           C
ATOM    135  C   ASN A  17     -12.771   3.661   3.911  1.00 89.83           C
ATOM    136  O   ASN A  17     -12.304   2.627   3.423  1.00 89.39           O
ATOM    137 CB   ASN A  17     -15.249   3.904   3.885  1.00 89.20           C
ATOM    138 CG   ASN A  17     -16.547   3.537   4.565  1.00 87.75           C
ATOM    139 OD1  ASN A  17     -16.577   2.706   5.468  1.00 83.83           O
ATOM    140 ND2  ASN A  17     -17.640   4.148   4.120  1.00 83.03           N
ATOM    141  N   CYS A  18     -12.256   4.851   3.720  1.00 89.80           N
ATOM    142 CA   CYS A  18     -11.032   5.002   2.950  1.00 88.37           C
ATOM    143  C   CYS A  18      -9.871   4.299   3.638  1.00 88.45           C
ATOM    144  O   CYS A  18      -9.127   3.552   3.012  1.00 88.06           O
ATOM    145 CB   CYS A  18     -10.706   6.479   2.753  1.00 86.30           C
ATOM    146 SG   CYS A  18      -9.179   6.775   1.834  1.00 82.99           S
HETATM  147  N   2MR A  19      -9.710   4.597   4.896  1.00 85.85           N
HETATM  148 CA   2MR A  19      -8.657   3.950   5.677  1.00 88.60           C
HETATM  149 CB   2MR A  19      -8.645   4.410   7.071  1.00 86.66           C
HETATM  150 CG   2MR A  19      -8.365   5.869   7.239  1.00 85.20           C
HETATM  151 CD   2MR A  19      -8.396   6.170   8.676  1.00 83.77           C
HETATM  152 NE   2MR A  19      -8.272   7.614   8.790  1.00 82.22           N
HETATM  153 CZ   2MR A  19      -8.977   8.328   9.613  1.00 80.36           C
HETATM  154 NH1  2MR A  19      -9.804   7.744  10.397  1.00 77.87           N
HETATM  155 CQ1  2MR A  19     -10.678   8.374  11.328  1.00 72.96           C
HETATM  156 NH2  2MR A  19      -8.794   9.618   9.607  1.00 77.71           N
HETATM  157 CQ2  2MR A  19      -7.762  10.291   8.830  1.00 72.11           C
HETATM  158  C   2MR A  19      -8.795   2.448   5.615  1.00 87.62           C
HETATM  159  O   2MR A  19      -7.786   1.794   5.508  1.00 87.80           O
ATOM    160  N   LYS A  20      -9.985   1.994   5.776  1.00 90.18           N
ATOM    161 CA   LYS A  20     -10.223   0.570   5.753  1.00 90.66           C
ATOM    162  C   LYS A  20      -9.843  -0.025   4.411  1.00 91.08           C
ATOM    163  O   LYS A  20      -9.202  -1.068   4.349  1.00 90.76           O
ATOM    164 CB   LYS A  20     -11.693   0.282   6.043  1.00 90.77           C
ATOM    165 CG   LYS A  20     -12.034  -1.199   5.983  1.00 88.88           C
ATOM    166 CD   LYS A  20     -13.489  -1.453   6.296  1.00 87.50           C
ATOM    167 CE   LYS A  20     -13.818  -2.940   6.232  1.00 82.80           C
ATOM    168 NZ   LYS A  20     -15.245  -3.218   6.492  1.00 78.02           N
HETATM  169  N   2MR A  21     -10.229   0.636   3.350  1.00 90.17           N
HETATM  170 CA   2MR A  21      -9.833   0.235   2.008  1.00 92.55           C
HETATM  171 CB   2MR A  21     -10.508   0.932   0.915  1.00 88.86           C
HETATM  172 CG   2MR A  21     -11.959   0.596   0.789  1.00 84.40           C
HETATM  173 CD   2MR A  21     -12.542   0.941  -0.531  1.00 84.41           C
HETATM  174 NE   2MR A  21     -11.663   1.737  -1.293  1.00 79.06           N
HETATM  175 CZ   2MR A  21     -12.066   2.765  -2.050  1.00 79.98           C
HETATM  176 NH1  2MR A  21     -12.408   2.510  -3.278  1.00 74.26           N
HETATM  177 CQ1  2MR A  21     -12.240   3.420  -4.372  1.00 66.44           C
HETATM  178 NH2  2MR A  21     -12.150   3.996  -1.570  1.00 73.08           N
HETATM  179 CQ2  2MR A  21     -11.375   4.499  -0.519  1.00 68.39           C
HETATM  180  C   2MR A  21      -8.349   0.167   1.832  1.00 90.54           C
HETATM  181  O   2MR A  21      -7.871  -0.805   1.280  1.00 89.42           O
ATOM    182  N   LYS A  22      -7.608   1.071   2.337  1.00 89.72           N
ATOM    183 CA   LYS A  22      -6.161   1.038   2.263  1.00 88.22           C
ATOM    184  C   LYS A  22      -5.588  -0.113   3.089  1.00 88.99           C
ATOM    185  O   LYS A  22      -4.634  -0.761   2.669  1.00 88.81           O
ATOM    186 CB   LYS A  22      -5.581   2.372   2.736  1.00 86.88           C
ATOM    187 CG   LYS A  22      -5.835   3.505   1.760  1.00 81.13           C
ATOM    188 CD   LYS A  22      -5.051   4.750   2.121  1.00 77.93           C
ATOM    189 CE   LYS A  22      -5.258   5.838   1.087  1.00 73.95           C
ATOM    190 NZ   LYS A  22      -4.469   7.069   1.386  1.00 69.20           N
ATOM    191  N   LEU A  23      -6.172  -0.351   4.262  1.00 90.20           N
ATOM    192 CA   LEU A  23      -5.737  -1.476   5.082  1.00 90.39           C
ATOM    193  C   LEU A  23      -5.956  -2.793   4.353  1.00 90.81           C
ATOM    194  O   LEU A  23      -5.104  -3.678   4.389  1.00 90.39           O
ATOM    195 CB   LEU A  23      -6.484  -1.484   6.413  1.00 89.51           C
ATOM    196 CG   LEU A  23      -5.754  -0.893   7.610  1.00 84.30           C
ATOM    197 CD1  LEU A  23      -6.631  -0.976   8.850  1.00 81.53           C
ATOM    198 CD2  LEU A  23      -4.427  -1.609   7.836  1.00 81.56           C
ATOM    199  N   GLU A  24      -7.097  -2.924   3.719  1.00 91.37           N
ATOM    200 CA   GLU A  24      -7.415  -4.140   2.984  1.00 91.63           C
ATOM    201  C   GLU A  24      -6.417  -4.370   1.848  1.00 91.59           C
ATOM    202  O   GLU A  24      -6.023  -5.504   1.582  1.00 90.79           O
ATOM    203 CB   GLU A  24      -8.839  -4.071   2.434  1.00 91.86           C
ATOM    204 CG   GLU A  24      -9.911  -4.135   3.516  1.00 90.52           C
ATOM    205 CD   GLU A  24     -11.314  -3.923   2.966  1.00 89.32           C
ATOM    206 OE1  GLU A  24     -11.436  -3.330   1.882  1.00 87.05           O
ATOM    207 OE2  GLU A  24     -12.275  -4.345   3.622  1.00 86.04           O
ATOM    208  N   ASN A  25      -6.016  -3.302   1.188  1.00 91.45           N
ATOM    209 CA   ASN A  25      -5.038  -3.419   0.116  1.00 90.55           C
ATOM    210  C   ASN A  25      -3.689  -3.878   0.643  1.00 90.86           C
ATOM    211  O   ASN A  25      -3.002  -4.681   0.007  1.00 90.11           O
ATOM    212 CB   ASN A  25      -4.883  -2.091  -0.624  1.00 89.95           C
ATOM    213 CG   ASN A  25      -6.109  -1.740  -1.447  1.00 87.48           C
ATOM    214 OD1  ASN A  25      -6.934  -2.600  -1.733  1.00 82.25           O
ATOM    215 ND2  ASN A  25      -6.210  -0.476  -1.835  1.00 82.05           N
ATOM    216  N   ILE A  26      -3.306  -3.364   1.787  1.00 91.45           N
ATOM    217 CA   ILE A  26      -2.044  -3.765   2.403  1.00 90.46           C
ATOM    218  C   ILE A  26      -2.093  -5.232   2.802  1.00 91.26           C
ATOM    219  O   ILE A  26      -1.142  -5.982   2.563  1.00 91.08           O
ATOM    220 CB   ILE A  26      -1.723  -2.884   3.626  1.00 89.22           C
ATOM    221 CG1  ILE A  26      -1.444  -1.455   3.179  1.00 85.81           C
ATOM    222 CG2  ILE A  26      -0.533  -3.451   4.395  1.00 84.68           C
ATOM    223 CD1  ILE A  26      -1.270  -0.476   4.311  1.00 80.73           C
ATOM    224  N   VAL A  27      -3.184  -5.646   3.409  1.00 91.75           N
ATOM    225 CA   VAL A  27      -3.354  -7.042   3.790  1.00 92.10           C
ATOM    226  C   VAL A  27      -3.295  -7.934   2.555  1.00 93.19           C
ATOM    227  O   VAL A  27      -2.682  -9.006   2.572  1.00 93.02           O
ATOM    228 CB   VAL A  27      -4.683  -7.256   4.534  1.00 91.92           C
ATOM    229 CG1  VAL A  27      -4.971  -8.737   4.714  1.00 89.93           C
ATOM    230 CG2  VAL A  27      -4.640  -6.557   5.884  1.00 89.31           C
ATOM    231  N   GLU A  28      -3.936  -7.491   1.504  1.00 90.06           N
ATOM    232 CA   GLU A  28      -3.929  -8.234   0.251  1.00 89.48           C
ATOM    233  C   GLU A  28      -2.509  -8.415  -0.276  1.00 89.73           C
ATOM    234  O   GLU A  28      -2.126  -9.513  -0.704  1.00 90.72           O
ATOM    235 CB   GLU A  28      -4.794  -7.509  -0.779  1.00 89.21           C
ATOM    236 CG   GLU A  28      -4.955  -8.238  -2.103  1.00 82.78           C
ATOM    237 CD   GLU A  28      -5.768  -7.424  -3.096  1.00 80.15           C
ATOM    238 OE1  GLU A  28      -6.663  -6.677  -2.674  1.00 77.50           O
ATOM    239 OE2  GLU A  28      -5.485  -7.528  -4.307  1.00 76.61           O
ATOM    240  N   LEU A  29      -1.727  -7.343  -0.263  1.00 91.75           N
ATOM    241 CA   LEU A  29      -0.345  -7.417  -0.708  1.00 90.79           C
ATOM    242  C   LEU A  29       0.467  -8.372   0.156  1.00 92.13           C
ATOM    243  O   LEU A  29       1.285  -9.141  -0.352  1.00 92.13           O
ATOM    244 CB   LEU A  29       0.298  -6.031  -0.674  1.00 89.38           C
ATOM    245 CG   LEU A  29      -0.015  -5.107  -1.851  1.00 81.00           C
ATOM    246 CD1  LEU A  29       0.481  -3.702  -1.566  1.00 77.57           C
ATOM    247 CD2  LEU A  29       0.608  -5.653  -3.124  1.00 78.51           C
ATOM    248  N   GLU A  30       0.244  -8.319   1.450  1.00 91.46           N
ATOM    249 CA   GLU A  30       0.983  -9.166   2.368  1.00 91.30           C
ATOM    250  C   GLU A  30       0.655 -10.639   2.163  1.00 92.40           C
ATOM    251  O   GLU A  30       1.544 -11.484   2.201  1.00 92.48           O
ATOM    252 CB   GLU A  30       0.703  -8.747   3.810  1.00 91.19           C
ATOM    253 CG   GLU A  30       1.309  -7.397   4.174  1.00 83.14           C
ATOM    254 CD   GLU A  30       0.930  -6.932   5.562  1.00 80.19           C
ATOM    255 OE1  GLU A  30       0.042  -7.544   6.177  1.00 75.87           O
ATOM    256 OE2  GLU A  30       1.535  -5.945   6.033  1.00 76.41           O
ATOM    257  N   GLN A  31      -0.599 -10.957   1.948  1.00 90.34           N
ATOM    258 CA   GLN A  31      -0.944 -12.357   1.738  1.00 90.60           C
ATOM    259  C   GLN A  31      -0.505 -12.826   0.345  1.00 91.22           C
ATOM    260  O   GLN A  31      -0.234 -14.008   0.160  1.00 91.54           O
ATOM    261 CB   GLN A  31      -2.435 -12.609   1.991  1.00 90.48           C
ATOM    262 CG   GLN A  31      -3.403 -11.791   1.199  1.00 85.59           C
ATOM    263 CD   GLN A  31      -4.842 -11.970   1.684  1.00 84.68           C
ATOM    264 OE1  GLN A  31      -5.078 -12.227   2.870  1.00 83.24           O
ATOM    265 NE2  GLN A  31      -5.802 -11.844   0.780  1.00 81.66           N
ATOM    266  N   ASP A  32      -0.438 -11.917  -0.608  1.00 93.16           N
ATOM    267 CA   ASP A  32       0.132 -12.256  -1.907  1.00 92.66           C
ATOM    268  C   ASP A  32       1.606 -12.621  -1.758  1.00 93.23           C
ATOM    269  O   ASP A  32       2.078 -13.597  -2.355  1.00 92.66           O
ATOM    270 CB   ASP A  32      -0.002 -11.101  -2.894  1.00 92.63           C
ATOM    271 CG   ASP A  32      -1.417 -10.972  -3.450  1.00 89.19           C
ATOM    272 OD1  ASP A  32      -2.270 -11.806  -3.107  1.00 85.56           O
ATOM    273 OD2  ASP A  32      -1.650 -10.030  -4.233  1.00 85.16           O
ATOM    274  N   LEU A  33       2.324 -11.849  -0.970  1.00 94.81           N
ATOM    275 CA   LEU A  33       3.726 -12.141  -0.698  1.00 94.05           C
ATOM    276  C   LEU A  33       3.884 -13.494  -0.016  1.00 94.07           C
ATOM    277  O   LEU A  33       4.729 -14.297  -0.409  1.00 93.88           O
ATOM    278 CB   LEU A  33       4.341 -11.045   0.178  1.00 93.04           C
ATOM    279 CG   LEU A  33       4.899  -9.814  -0.525  1.00 84.54           C
ATOM    280 CD1  LEU A  33       5.402  -8.813   0.502  1.00 80.10           C
ATOM    281 CD2  LEU A  33       6.030 -10.208  -1.480  1.00 80.92           C
ATOM    282  N   ASP A  34       3.086 -13.727   1.009  1.00 93.18           N
ATOM    283 CA   ASP A  34       3.154 -14.993   1.731  1.00 92.75           C
ATOM    284  C   ASP A  34       2.862 -16.163   0.801  1.00 92.93           C
ATOM    285  O   ASP A  34       3.528 -17.197   0.852  1.00 93.13           O
ATOM    286 CB   ASP A  34       2.169 -14.999   2.897  1.00 92.07           C
ATOM    287 CG   ASP A  34       2.600 -14.088   4.039  1.00 85.75           C
ATOM    288 OD1  ASP A  34       3.775 -13.655   4.052  1.00 82.19           O
ATOM    289 OD2  ASP A  34       1.766 -13.807   4.918  1.00 81.51           O
ATOM    290  N   HIS A  35       1.863 -16.004  -0.037  1.00 93.88           N
ATOM    291 CA   HIS A  35       1.503 -17.050  -0.977  1.00 93.39           C
ATOM    292  C   HIS A  35       2.642 -17.356  -1.938  1.00 94.19           C
ATOM    293  O   HIS A  35       2.964 -18.519  -2.187  1.00 94.29           O
ATOM    294 CB   HIS A  35       0.253 -16.647  -1.753  1.00 92.32           C
ATOM    295 CG   HIS A  35      -0.181 -17.650  -2.780  1.00 89.37           C
ATOM    296 ND1  HIS A  35      -0.784 -18.836  -2.448  1.00 83.99           N
ATOM    297 CD2  HIS A  35      -0.083 -17.640  -4.120  1.00 84.17           C
ATOM    298 CE1  HIS A  35      -1.044 -19.511  -3.550  1.00 86.00           C
ATOM    299 NE2  HIS A  35      -0.628 -18.814  -4.584  1.00 87.64           N
ATOM    300  N   LEU A  36       3.245 -16.309  -2.482  1.00 94.94           N
ATOM    301 CA   LEU A  36       4.341 -16.496  -3.424  1.00 93.86           C
ATOM    302  C   LEU A  36       5.562 -17.122  -2.761  1.00 93.51           C
ATOM    303  O   LEU A  36       6.271 -17.919  -3.378  1.00 93.33           O
ATOM    304 CB   LEU A  36       4.717 -15.162  -4.071  1.00 93.21           C
ATOM    305 CG   LEU A  36       3.744 -14.674  -5.143  1.00 84.55           C
ATOM    306 CD1  LEU A  36       4.032 -13.232  -5.501  1.00 79.84           C
ATOM    307 CD2  LEU A  36       3.831 -15.568  -6.374  1.00 82.19           C
ATOM    308  N   LYS A  37       5.818 -16.758  -1.522  1.00 94.79           N
ATOM    309 CA   LYS A  37       6.926 -17.359  -0.787  1.00 93.22           C
ATOM    310  C   LYS A  37       6.691 -18.854  -0.595  1.00 93.46           C
ATOM    311  O   LYS A  37       7.617 -19.651  -0.731  1.00 93.68           O
ATOM    312 CB   LYS A  37       7.104 -16.665   0.562  1.00 92.81           C
ATOM    313 CG   LYS A  37       7.658 -15.256   0.464  1.00 86.74           C
ATOM    314 CD   LYS A  37       7.707 -14.572   1.818  1.00 86.67           C
ATOM    315 CE   LYS A  37       8.197 -13.146   1.713  1.00 82.19           C
ATOM    316 NZ   LYS A  37       8.173 -12.446   3.024  1.00 78.66           N
ATOM    317  N   ASP A  38       5.470 -19.222  -0.279  1.00 94.70           N
ATOM    318 CA   ASP A  38       5.135 -20.632  -0.125  1.00 93.99           C
ATOM    319  C   ASP A  38       5.269 -21.373  -1.446  1.00 93.50           C
ATOM    320  O   ASP A  38       5.795 -22.489  -1.496  1.00 93.14           O
ATOM    321 CB   ASP A  38       3.720 -20.792   0.421  1.00 93.36           C
ATOM    322 CG   ASP A  38       3.587 -20.364   1.875  1.00 88.84           C
ATOM    323 OD1  ASP A  38       4.629 -20.186   2.545  1.00 84.90           O
ATOM    324 OD2  ASP A  38       2.440 -20.212   2.348  1.00 84.25           O
ATOM    325  N   GLU A  39       4.789 -20.760  -2.523  1.00 94.59           N
ATOM    326 CA   GLU A  39       4.918 -21.348  -3.849  1.00 93.47           C
ATOM    327  C   GLU A  39       6.379 -21.590  -4.200  1.00 93.77           C
ATOM    328  O   GLU A  39       6.746 -22.654  -4.693  1.00 93.33           O
ATOM    329 CB   GLU A  39       4.280 -20.430  -4.906  1.00 93.20           C
ATOM    330 CG   GLU A  39       2.774 -20.320  -4.821  1.00 84.91           C
ATOM    331 CD   GLU A  39       2.061 -21.332  -5.682  1.00 82.95           C
ATOM    332 OE1  GLU A  39       2.457 -21.496  -6.849  1.00 77.68           O
ATOM    333 OE2  GLU A  39       1.106 -21.957  -5.188  1.00 79.07           O
ATOM    334  N   LYS A  40       7.205 -20.586  -3.942  1.00 96.46           N
ATOM    335 CA   LYS A  40       8.624 -20.709  -4.223  1.00 95.20           C
ATOM    336  C   LYS A  40       9.249 -21.836  -3.401  1.00 95.06           C
ATOM    337  O   LYS A  40      10.059 -22.611  -3.914  1.00 94.91           O
ATOM    338 CB   LYS A  40       9.337 -19.389  -3.926  1.00 94.55           C
ATOM    339 CG   LYS A  40      10.841 -19.436  -4.153  1.00 90.43           C
ATOM    340 CD   LYS A  40      11.508 -18.114  -3.821  1.00 87.76           C
ATOM    341 CE   LYS A  40      13.011 -18.202  -3.958  1.00 82.60           C
ATOM    342 NZ   LYS A  40      13.685 -16.931  -3.594  1.00 78.69           N
ATOM    343  N   GLU A  41       8.854 -21.926  -2.152  1.00 94.04           N
ATOM    344 CA   GLU A  41       9.375 -22.969  -1.280  1.00 93.44           C
ATOM    345  C   GLU A  41       9.034 -24.356  -1.810  1.00 93.13           C
ATOM    346  O   GLU A  41       9.891 -25.256  -1.825  1.00 92.66           O
ATOM    347 CB   GLU A  41       8.820 -22.789   0.135  1.00 93.09           C
ATOM    348 CG   GLU A  41       9.335 -23.799   1.143  1.00 81.49           C
ATOM    349 CD   GLU A  41       8.786 -23.555   2.541  1.00 77.93           C
ATOM    350 OE1  GLU A  41       7.876 -22.717   2.688  1.00 74.40           O
ATOM    351 OE2  GLU A  41       9.268 -24.211   3.485  1.00 73.63           O
ATOM    352  N   LYS A  42       7.799 -24.531  -2.251  1.00 95.09           N
ATOM    353 CA   LYS A  42       7.386 -25.829  -2.782  1.00 94.27           C
ATOM    354  C   LYS A  42       8.113 -26.169  -4.069  1.00 94.39           C
ATOM    355  O   LYS A  42       8.503 -27.323  -4.284  1.00 93.45           O
ATOM    356 CB   LYS A  42       5.868 -25.853  -3.019  1.00 93.88           C
ATOM    357 CG   LYS A  42       5.026 -25.637  -1.771  1.00 85.46           C
ATOM    358 CD   LYS A  42       5.500 -26.481  -0.599  1.00 85.97           C
ATOM    359 CE   LYS A  42       4.700 -26.213   0.650  1.00 81.14           C
ATOM    360 NZ   LYS A  42       5.327 -26.812   1.866  1.00 77.25           N
ATOM    361  N   LEU A  43       8.289 -25.182  -4.926  1.00 94.81           N
ATOM    362 CA   LEU A  43       8.986 -25.419  -6.186  1.00 93.83           C
ATOM    363  C   LEU A  43      10.447 -25.786  -5.961  1.00 93.20           C
ATOM    364  O   LEU A  43      10.995 -26.634  -6.673  1.00 92.47           O
ATOM    365 CB   LEU A  43       8.884 -24.184  -7.082  1.00 93.25           C
ATOM    366 CG   LEU A  43       7.525 -23.978  -7.740  1.00 87.18           C
ATOM    367 CD1  LEU A  43       7.421 -22.596  -8.354  1.00 82.21           C
ATOM    368 CD2  LEU A  43       7.284 -25.050  -8.793  1.00 83.58           C
ATOM    369  N   LEU A  44      11.082 -25.148  -4.994  1.00 94.85           N
ATOM    370 CA   LEU A  44      12.456 -25.486  -4.661  1.00 94.05           C
ATOM    371  C   LEU A  44      12.553 -26.927  -4.177  1.00 93.52           C
ATOM    372  O   LEU A  44      13.497 -27.646  -4.511  1.00 92.21           O
ATOM    373 CB   LEU A  44      13.003 -24.526  -3.599  1.00 93.46           C
ATOM    374 CG   LEU A  44      13.449 -23.149  -4.102  1.00 88.95           C
ATOM    375 CD1  LEU A  44      13.687 -22.206  -2.940  1.00 84.68           C
ATOM    376 CD2  LEU A  44      14.703 -23.286  -4.954  1.00 84.30           C
ATOM    377  N   LYS A  45      11.579 -27.340  -3.394  1.00 94.41           N
ATOM    378 CA   LYS A  45      11.550 -28.708  -2.897  1.00 93.58           C
ATOM    379  C   LYS A  45      11.363 -29.692  -4.048  1.00 92.86           C
ATOM    380  O   LYS A  45      12.056 -30.710  -4.121  1.00 91.90           O
ATOM    381 CB   LYS A  45      10.436 -28.879  -1.861  1.00 93.07           C
ATOM    382 CG   LYS A  45      10.321 -30.281  -1.289  1.00 84.85           C
ATOM    383 CD   LYS A  45       9.256 -30.361  -0.210  1.00 84.02           C
ATOM    384 CE   LYS A  45       9.129 -31.761   0.337  1.00 78.16           C
ATOM    385 NZ   LYS A  45       8.108 -31.851   1.423  1.00 73.46           N
ATOM    386  N   GLU A  46      10.433 -29.388  -4.939  1.00 94.81           N
ATOM    387 CA   GLU A  46      10.202 -30.253  -6.094  1.00 93.62           C
ATOM    388  C   GLU A  46      11.446 -30.341  -6.974  1.00 93.24           C
ATOM    389  O   GLU A  46      11.793 -31.418  -7.452  1.00 91.60           O
ATOM    390 CB   GLU A  46       9.028 -29.739  -6.923  1.00 93.45           C
ATOM    391 CG   GLU A  46       7.675 -29.903  -6.271  1.00 86.21           C
ATOM    392 CD   GLU A  46       6.547 -29.476  -7.186  1.00 84.47           C
ATOM    393 OE1  GLU A  46       6.418 -30.061  -8.278  1.00 80.84           O
ATOM    394 OE2  GLU A  46       5.804 -28.549  -6.824  1.00 80.42           O
ATOM    395  N   LYS A  47      12.090 -29.217  -7.203  1.00 95.24           N
ATOM    396 CA   LYS A  47      13.294 -29.214  -8.023  1.00 94.09           C
ATOM    397  C   LYS A  47      14.385 -30.061  -7.382  1.00 93.97           C
ATOM    398  O   LYS A  47      15.103 -30.783  -8.068  1.00 93.18           O
ATOM    399 CB   LYS A  47      13.799 -27.785  -8.256  1.00 93.13           C
ATOM    400 CG   LYS A  47      14.855 -27.700  -9.344  1.00 87.57           C
ATOM    401 CD   LYS A  47      15.394 -26.292  -9.527  1.00 84.67           C
ATOM    402 CE   LYS A  47      16.478 -25.974  -8.527  1.00 79.44           C
ATOM    403 NZ   LYS A  47      17.164 -24.695  -8.840  1.00 74.72           N
ATOM    404  N   GLY A  48      14.500 -29.973  -6.068  1.00 94.67           N
ATOM    405 CA   GLY A  48      15.466 -30.782  -5.350  1.00 94.34           C
ATOM    406  C   GLY A  48      15.206 -32.257  -5.522  1.00 94.69           C
ATOM    407  O   GLY A  48      16.129 -33.053  -5.726  1.00 93.25           O
ATOM    408  N   GLU A  49      13.946 -32.640  -5.443  1.00 94.17           N
ATOM    409 CA   GLU A  49      13.565 -34.034  -5.628  1.00 94.17           C
ATOM    410  C   GLU A  49      13.856 -34.496  -7.052  1.00 94.11           C
ATOM    411  O   GLU A  49      14.350 -35.607  -7.263  1.00 92.74           O
ATOM    412 CB   GLU A  49      12.079 -34.211  -5.309  1.00 93.48           C
ATOM    413 CG   GLU A  49      11.743 -33.984  -3.836  1.00 85.65           C
ATOM    414 CD   GLU A  49      10.250 -33.997  -3.558  1.00 82.08           C
ATOM    415 OE1  GLU A  49       9.470 -33.891  -4.517  1.00 78.47           O
ATOM    416 OE2  GLU A  49       9.863 -34.101  -2.368  1.00 77.85           O
ATOM    417  N   ASN A  50      13.556 -33.640  -8.011  1.00 94.16           N
ATOM    418 CA   ASN A  50      13.852 -33.967  -9.399  1.00 93.64           C
ATOM    419  C   ASN A  50      15.351 -34.122  -9.625  1.00 93.61           C
ATOM    420  O   ASN A  50      15.788 -35.025 -10.348  1.00 93.36           O
ATOM    421 CB   ASN A  50      13.297 -32.891 -10.341  1.00 92.97           C
ATOM    422 CG   ASN A  50      11.790 -32.945 -10.458  1.00 88.41           C
ATOM    423 OD1  ASN A  50      11.157 -33.903 -10.011  1.00 81.70           O
ATOM    424 ND2  ASN A  50      11.216 -31.924 -11.066  1.00 80.32           N
ATOM    425  N   ASP A  51      16.121 -33.245  -9.026  1.00 93.29           N
ATOM    426 CA   ASP A  51      17.570 -33.320  -9.150  1.00 93.24           C
ATOM    427  C   ASP A  51      18.108 -34.630  -8.586  1.00 93.55           C
ATOM    428  O   ASP A  51      19.022 -35.233  -9.149  1.00 92.74           O
ATOM    429 CB   ASP A  51      18.241 -32.139  -8.444  1.00 91.79           C
ATOM    430 CG   ASP A  51      18.056 -30.829  -9.200  1.00 85.24           C
ATOM    431 OD1  ASP A  51      17.627 -30.862 -10.371  1.00 80.21           O
ATOM    432 OD2  ASP A  51      18.347 -29.765  -8.611  1.00 79.19           O
ATOM    433  N   LYS A  52      17.558 -35.082  -7.481  1.00 94.70           N
ATOM    434 CA   LYS A  52      17.983 -36.334  -6.879  1.00 95.06           C
ATOM    435  C   LYS A  52      17.658 -37.507  -7.797  1.00 95.58           C
ATOM    436  O   LYS A  52      18.502 -38.374  -8.024  1.00 95.06           O
ATOM    437 CB   LYS A  52      17.314 -36.529  -5.517  1.00 94.52           C
ATOM    438 CG   LYS A  52      17.807 -35.579  -4.439  1.00 86.32           C
ATOM    439 CD   LYS A  52      17.111 -35.836  -3.111  1.00 85.29           C
ATOM    440 CE   LYS A  52      17.567 -34.874  -2.044  1.00 79.37           C
ATOM    441 NZ   LYS A  52      16.897 -35.125  -0.738  1.00 74.31           N
ATOM    442  N   SER A  53      16.439 -37.538  -8.305  1.00 94.61           N
ATOM    443 CA   SER A  53      16.034 -38.607  -9.208  1.00 95.19           C
ATOM    444  C   SER A  53      16.891 -38.606 -10.466  1.00 95.63           C
ATOM    445  O   SER A  53      17.328 -39.667 -10.929  1.00 94.65           O
ATOM    446 CB   SER A  53      14.556 -38.456  -9.584  1.00 94.64           C
ATOM    447 OG   SER A  53      13.739 -38.594  -8.442  1.00 86.73           O
ATOM    448  N   LEU A  54      17.119 -37.420 -11.010  1.00 95.32           N
ATOM    449 CA   LEU A  54      17.923 -37.296 -12.209  1.00 95.28           C
ATOM    450  C   LEU A  54      19.350 -37.780 -11.962  1.00 95.37           C
ATOM    451  O   LEU A  54      19.929 -38.486 -12.789  1.00 95.43           O
ATOM    452 CB   LEU A  54      17.931 -35.843 -12.686  1.00 94.74           C
ATOM    453 CG   LEU A  54      18.534 -35.566 -14.057  1.00 86.96           C
ATOM    454 CD1  LEU A  54      17.781 -36.329 -15.136  1.00 83.31           C
ATOM    455 CD2  LEU A  54      18.510 -34.069 -14.347  1.00 84.65           C
ATOM    456  N   HIS A  55      19.888 -37.389 -10.818  1.00 94.00           N
ATOM    457 CA   HIS A  55      21.247 -37.806 -10.465  1.00 93.79           C
ATOM    458  C   HIS A  55      21.337 -39.319 -10.332  1.00 93.82           C
ATOM    459  O   HIS A  55      22.297 -39.940 -10.801  1.00 93.53           O
ATOM    460 CB   HIS A  55      21.668 -37.135  -9.157  1.00 92.75           C
ATOM    461 CG   HIS A  55      23.058 -37.484  -8.718  1.00 83.95           C
ATOM    462 ND1  HIS A  55      24.179 -37.011  -9.365  1.00 75.25           N
ATOM    463 CD2  HIS A  55      23.516 -38.251  -7.708  1.00 74.99           C
ATOM    464 CE1  HIS A  55      25.263 -37.480  -8.766  1.00 75.06           C
ATOM    465 NE2  HIS A  55      24.892 -38.233  -7.756  1.00 75.74           N
ATOM    466  N   LEU A  56      20.351 -39.932  -9.708  1.00 95.09           N
ATOM    467 CA   LEU A  56      20.331 -41.375  -9.533  1.00 94.80           C
ATOM    468  C   LEU A  56      20.263 -42.087 -10.885  1.00 94.91           C
ATOM    469  O   LEU A  56      20.994 -43.052 -11.123  1.00 94.45           O
ATOM    470 CB   LEU A  56      19.141 -41.788  -8.664  1.00 94.37           C
ATOM    471 CG   LEU A  56      18.987 -43.282  -8.411  1.00 85.43           C
ATOM    472 CD1  LEU A  56      20.216 -43.831  -7.702  1.00 82.32           C
ATOM    473 CD2  LEU A  56      17.723 -43.562  -7.609  1.00 84.56           C
ATOM    474  N   LEU A  57      19.396 -41.613 -11.765  1.00 95.18           N
ATOM    475 CA   LEU A  57      19.269 -42.221 -13.084  1.00 94.86           C
ATOM    476  C   LEU A  57      20.549 -42.084 -13.899  1.00 94.91           C
ATOM    477  O   LEU A  57      20.916 -43.001 -14.635  1.00 94.89           O
ATOM    478 CB   LEU A  57      18.090 -41.601 -13.838  1.00 94.46           C
ATOM    479 CG   LEU A  57      16.704 -41.980 -13.320  1.00 86.45           C
ATOM    480 CD1  LEU A  57      15.627 -41.214 -14.060  1.00 81.89           C
ATOM    481 CD2  LEU A  57      16.486 -43.479 -13.462  1.00 82.77           C
ATOM    482  N   LYS A  58      21.210 -40.954 -13.764  1.00 94.50           N
ATOM    483 CA   LYS A  58      22.478 -40.754 -14.468  1.00 94.35           C
ATOM    484  C   LYS A  58      23.527 -41.739 -13.966  1.00 94.39           C
ATOM    485  O   LYS A  58      24.314 -42.265 -14.749  1.00 94.30           O
ATOM    486 CB   LYS A  58      22.962 -39.314 -14.304  1.00 94.03           C
ATOM    487 CG   LYS A  58      22.179 -38.303 -15.125  1.00 87.53           C
ATOM    488 CD   LYS A  58      22.687 -36.889 -14.897  1.00 86.76           C
ATOM    489 CE   LYS A  58      21.942 -35.887 -15.750  1.00 81.39           C
ATOM    490 NZ   LYS A  58      22.399 -34.496 -15.513  1.00 75.93           N
ATOM    491  N   LYS A  59      23.545 -41.974 -12.668  1.00 95.29           N
ATOM    492 CA   LYS A  59      24.449 -42.963 -12.101  1.00 95.15           C
ATOM    493  C   LYS A  59      24.162 -44.343 -12.670  1.00 94.89           C
ATOM    494  O   LYS A  59      25.071 -45.060 -13.083  1.00 93.94           O
ATOM    495 CB   LYS A  59      24.333 -42.990 -10.569  1.00 94.53           C
ATOM    496 CG   LYS A  59      25.089 -41.890  -9.861  1.00 87.16           C
ATOM    497 CD   LYS A  59      25.036 -42.092  -8.351  1.00 85.92           C
ATOM    498 CE   LYS A  59      25.898 -41.086  -7.614  1.00 80.58           C
ATOM    499 NZ   LYS A  59      25.835 -41.273  -6.146  1.00 75.23           N
ATOM    500  N   GLN A  60      22.887 -44.706 -12.675  1.00 95.28           N
ATOM    501 CA   GLN A  60      22.494 -46.016 -13.188  1.00 94.77           C
ATOM    502  C   GLN A  60      22.896 -46.188 -14.646  1.00 94.69           C
ATOM    503  O   GLN A  60      23.371 -47.254 -15.044  1.00 93.54           O
ATOM    504 CB   GLN A  60      20.988 -46.211 -13.022  1.00 94.37           C
ATOM    505 CG   GLN A  60      20.541 -46.300 -11.567  1.00 89.57           C
ATOM    506 CD   GLN A  60      19.034 -46.382 -11.418  1.00 87.68           C
ATOM    507 OE1  GLN A  60      18.301 -45.950 -12.300  1.00 83.58           O
ATOM    508 NE2  GLN A  60      18.575 -46.931 -10.303  1.00 80.35           N
ATOM    509  N   LEU A  61      22.703 -45.127 -15.422  1.00 94.26           N
ATOM    510 CA   LEU A  61      23.092 -45.180 -16.827  1.00 93.73           C
ATOM    511  C   LEU A  61      24.603 -45.283 -17.001  1.00 92.95           C
ATOM    512  O   LEU A  61      25.093 -46.016 -17.866  1.00 91.96           O
ATOM    513 CB   LEU A  61      22.565 -43.954 -17.570  1.00 93.38           C
ATOM    514 CG   LEU A  61      21.345 -44.159 -18.465  1.00 87.31           C
ATOM    515 CD1  LEU A  61      20.222 -44.823 -17.704  1.00 81.17           C
ATOM    516 CD2  LEU A  61      20.897 -42.827 -19.050  1.00 82.77           C
ATOM    517  N   SER A  62      25.336 -44.555 -16.194  1.00 93.17           N
ATOM    518 CA   SER A  62      26.789 -44.517 -16.321  1.00 93.41           C
ATOM    519  C   SER A  62      27.432 -45.843 -15.922  1.00 91.81           C
ATOM    520  O   SER A  62      28.543 -46.157 -16.357  1.00 89.32           O
ATOM    521 CB   SER A  62      27.374 -43.384 -15.478  1.00 92.12           C
ATOM    522 OG   SER A  62      27.276 -43.672 -14.099  1.00 82.52           O
ATOM    523  N   THR A  63      26.745 -46.597 -15.079  1.00 91.67           N
ATOM    524 CA   THR A  63      27.291 -47.879 -14.628  1.00 92.77           C
ATOM    525  C   THR A  63      27.104 -48.977 -15.669  1.00 91.07           C
ATOM    526  O   THR A  63      27.544 -50.106 -15.457  1.00 85.90           O
ATOM    527 CB   THR A  63      26.657 -48.328 -13.307  1.00 89.95           C
ATOM    528 OG1  THR A  63      25.244 -48.433 -13.466  1.00 82.26           O
ATOM    529 CG2  THR A  63      26.973 -47.339 -12.197  1.00 79.98           C
ATOM    530  N   LEU A  64      26.450 -48.676 -16.760  1.00 87.30           N
ATOM    531 CA   LEU A  64      26.333 -49.621 -17.851  1.00 86.60           C
ATOM    532  C   LEU A  64      27.698 -49.843 -18.505  1.00 82.57           C
ATOM    533  O   LEU A  64      28.372 -48.876 -18.853  1.00 78.76           O
ATOM    534 CB   LEU A  64      25.348 -49.122 -18.906  1.00 81.44           C
ATOM    535 CG   LEU A  64      23.902 -48.883 -18.449  1.00 76.37           C
ATOM    536 CD1  LEU A  64      23.080 -48.329 -19.607  1.00 73.02           C
ATOM    537 CD2  LEU A  64      23.282 -50.186 -17.936  1.00 72.86           C
ATOM    538 OXT  LEU A  64      28.067 -50.991 -18.688  1.00 72.59           O
ATOM    539  N   LEU B   1       0.580  33.471  16.479  1.00 82.80           N
ATOM    540 CA   LEU B   1       1.004  34.387  15.400  1.00 88.45           C
ATOM    541  C   LEU B   1       2.108  33.755  14.561  1.00 89.13           C
ATOM    542  O   LEU B   1       1.829  32.905  13.708  1.00 86.25           O
ATOM    543 CB   LEU B   1       1.479  35.703  16.020  1.00 84.56           C
ATOM    544 CG   LEU B   1       0.403  36.438  16.821  1.00 79.25           C
ATOM    545 CD1  LEU B   1       1.033  37.375  17.836  1.00 75.84           C
ATOM    546 CD2  LEU B   1      -0.521  37.182  15.874  1.00 76.41           C
ATOM    547  N   ILE B   2       3.343  34.177  14.791  1.00 88.79           N
ATOM    548 CA   ILE B   2       4.482  33.606  14.079  1.00 90.96           C
ATOM    549  C   ILE B   2       4.681  32.155  14.497  1.00 89.92           C
ATOM    550  O   ILE B   2       5.083  31.309  13.694  1.00 87.02           O
ATOM    551 CB   ILE B   2       5.768  34.407  14.357  1.00 89.91           C
ATOM    552 CG1  ILE B   2       5.570  35.868  13.958  1.00 85.36           C
ATOM    553 CG2  ILE B   2       6.948  33.824  13.612  1.00 85.04           C
ATOM    554 CD1  ILE B   2       5.306  36.058  12.479  1.00 81.47           C
ATOM    555  N   ARG B   3       4.389  31.883  15.763  1.00 87.56           N
ATOM    556 CA   ARG B   3       4.498  30.519  16.283  1.00 87.05           C
ATOM    557  C   ARG B   3       3.631  29.551  15.490  1.00 87.30           C
ATOM    558  O   ARG B   3       4.031  28.413  15.226  1.00 84.70           O
ATOM    559 CB   ARG B   3       4.094  30.502  17.762  1.00 84.30           C
ATOM    560 CG   ARG B   3       2.603  30.728  17.999  1.00 76.66           C
ATOM    561 CD   ARG B   3       2.300  31.146  19.432  1.00 76.02           C
ATOM    562 NE   ARG B   3       2.701  32.516  19.703  1.00 71.23           N
ATOM    563 CZ   ARG B   3       2.383  33.191  20.802  1.00 67.39           C
ATOM    564 NH1  ARG B   3       1.630  32.631  21.739  1.00 61.94           N
ATOM    565 NH2  ARG B   3       2.802  34.433  20.969  1.00 57.54           N
ATOM    566  N   ASP B   4       2.446  30.009  15.097  1.00 86.11           N
ATOM    567 CA   ASP B   4       1.518  29.166  14.367  1.00 85.97           C
ATOM    568  C   ASP B   4       1.981  28.937  12.936  1.00 86.02           C
ATOM    569  O   ASP B   4       1.818  27.838  12.389  1.00 84.11           O
ATOM    570 CB   ASP B   4       0.121  29.784  14.370  1.00 84.49           C
ATOM    571 CG   ASP B   4      -0.926  28.870  13.770  1.00 81.30           C
ATOM    572 OD1  ASP B   4      -1.021  27.713  14.217  1.00 77.97           O
ATOM    573 OD2  ASP B   4      -1.654  29.317  12.860  1.00 77.21           O
ATOM    574  N   ILE B   5       2.552  29.971  12.332  1.00 90.42           N
ATOM    575 CA   ILE B   5       3.081  29.846  10.976  1.00 89.94           C
ATOM    576  C   ILE B   5       4.214  28.825  10.952  1.00 89.23           C
ATOM    577  O   ILE B   5       4.295  27.999  10.035  1.00 87.89           O
ATOM    578 CB   ILE B   5       3.564  31.210  10.447  1.00 90.21           C
ATOM    579 CG1  ILE B   5       2.385  32.170  10.316  1.00 87.61           C
ATOM    580 CG2  ILE B   5       4.270  31.050   9.110  1.00 86.64           C
ATOM    581 CD1  ILE B   5       2.778  33.568   9.882  1.00 82.10           C
ATOM    582  N   ARG B   6       5.085  28.880  11.934  1.00 88.98           N
ATOM    583 CA   ARG B   6       6.191  27.933  12.028  1.00 88.92           C
ATOM    584  C   ARG B   6       5.674  26.519  12.260  1.00 88.42           C
ATOM    585  O   ARG B   6       6.177  25.558  11.671  1.00 86.70           O
ATOM    586 CB   ARG B   6       7.139  28.324  13.154  1.00 88.10           C
ATOM    587 CG   ARG B   6       7.761  29.710  13.002  1.00 85.82           C
ATOM    588 CD   ARG B   6       8.526  29.837  11.717  1.00 84.53           C
ATOM    589 NE   ARG B   6       9.218  31.126  11.617  1.00 79.95           N
ATOM    590 CZ   ARG B   6       9.835  31.563  10.529  1.00 77.65           C
ATOM    591 NH1  ARG B   6       9.847  30.843   9.419  1.00 71.32           N
ATOM    592 NH2  ARG B   6      10.438  32.740  10.549  1.00 69.10           N
ATOM    593  N   ARG B   7       4.676  26.405  13.124  1.00 87.30           N
ATOM    594 CA   ARG B   7       4.097  25.102  13.423  1.00 85.40           C
ATOM    595  C   ARG B   7       3.478  24.478  12.170  1.00 84.94           C
ATOM    596  O   ARG B   7       3.677  23.293  11.896  1.00 83.32           O
ATOM    597 CB   ARG B   7       3.048  25.223  14.523  1.00 83.51           C
ATOM    598 CG   ARG B   7       2.468  23.897  14.978  1.00 78.73           C
ATOM    599 CD   ARG B   7       1.417  24.083  16.057  1.00 78.03           C
ATOM    600 NE   ARG B   7       0.271  24.836  15.578  1.00 74.51           N
ATOM    601 CZ   ARG B   7      -0.741  24.323  14.879  1.00 72.78           C
ATOM    602 NH1  ARG B   7      -0.741  23.035  14.566  1.00 66.82           N
ATOM    603 NH2  ARG B   7      -1.739  25.096  14.487  1.00 64.07           N
ATOM    604  N   ARG B   8       2.722  25.295  11.428  1.00 87.05           N
ATOM    605 CA   ARG B   8       2.097  24.806  10.212  1.00 85.45           C
ATOM    606  C   ARG B   8       3.134  24.419   9.163  1.00 85.65           C
ATOM    607  O   ARG B   8       2.938  23.469   8.404  1.00 84.69           O
ATOM    608 CB   ARG B   8       1.124  25.844   9.644  1.00 84.32           C
ATOM    609 CG   ARG B   8      -0.161  25.977  10.453  1.00 81.48           C
ATOM    610 CD   ARG B   8      -1.185  26.851   9.758  1.00 79.55           C
ATOM    611 NE   ARG B   8      -0.828  28.262   9.753  1.00 76.36           N
ATOM    612 CZ   ARG B   8      -0.343  28.917   8.700  1.00 73.45           C
ATOM    613 NH1  ARG B   8      -0.160  28.291   7.546  1.00 68.21           N
ATOM    614 NH2  ARG B   8      -0.042  30.207   8.803  1.00 66.14           N
ATOM    615  N   GLY B   9       4.228  25.155   9.122  1.00 89.07           N
ATOM    616 CA   GLY B   9       5.306  24.850   8.198  1.00 88.79           C
ATOM    617  C   GLY B   9       5.964  23.523   8.499  1.00 88.83           C
ATOM    618  O   GLY B   9       6.172  22.699   7.604  1.00 87.67           O
ATOM    619  N   LYS B  10       6.298  23.319   9.765  1.00 88.82           N
ATOM    620 CA   LYS B  10       6.907  22.065  10.174  1.00 88.02           C
ATOM    621  C   LYS B  10       5.952  20.901   9.943  1.00 88.17           C
ATOM    622  O   LYS B  10       6.378  19.806   9.562  1.00 87.17           O
ATOM    623 CB   LYS B  10       7.307  22.120  11.648  1.00 87.03           C
ATOM    624 CG   LYS B  10       8.474  23.030  11.966  1.00 83.25           C
ATOM    625 CD   LYS B  10       8.941  22.833  13.398  1.00 81.45           C
ATOM    626 CE   LYS B  10       9.462  21.435  13.605  1.00 76.92           C
ATOM    627 NZ   LYS B  10       9.990  21.218  14.982  1.00 72.23           N
ATOM    628  N   ASN B  11       4.677  21.137  10.173  1.00 86.65           N
ATOM    629 CA   ASN B  11       3.685  20.091  10.006  1.00 86.04           C
ATOM    630  C   ASN B  11       3.530  19.706   8.541  1.00 85.71           C
ATOM    631  O   ASN B  11       3.315  18.540   8.215  1.00 85.23           O
ATOM    632 CB   ASN B  11       2.343  20.538  10.580  1.00 84.73           C
ATOM    633 CG   ASN B  11       1.369  19.402  10.731  1.00 82.20           C
ATOM    634 OD1  ASN B  11       0.331  19.364  10.082  1.00 79.40           O
ATOM    635 ND2  ASN B  11       1.721  18.459  11.598  1.00 78.60           N
ATOM    636  N   LYS B  12       3.635  20.698   7.667  1.00 88.57           N
ATOM    637 CA   LYS B  12       3.567  20.444   6.236  1.00 88.40           C
ATOM    638  C   LYS B  12       4.716  19.546   5.792  1.00 88.98           C
ATOM    639  O   LYS B  12       4.524  18.606   5.022  1.00 88.98           O
ATOM    640 CB   LYS B  12       3.596  21.765   5.467  1.00 87.93           C
ATOM    641 CG   LYS B  12       3.512  21.615   3.958  1.00 86.37           C
ATOM    642 CD   LYS B  12       3.455  22.975   3.284  1.00 84.81           C
ATOM    643 CE   LYS B  12       3.338  22.849   1.778  1.00 80.29           C
ATOM    644 NZ   LYS B  12       3.209  24.180   1.128  1.00 76.02           N
ATOM    645  N   VAL B  13       5.915  19.845   6.270  1.00 89.65           N
ATOM    646 CA   VAL B  13       7.085  19.046   5.939  1.00 89.68           C
ATOM    647  C   VAL B  13       6.943  17.632   6.501  1.00 89.74           C
ATOM    648  O   VAL B  13       7.265  16.649   5.819  1.00 89.33           O
ATOM    649 CB   VAL B  13       8.367  19.698   6.479  1.00 89.26           C
ATOM    650 CG1  VAL B  13       9.562  18.795   6.252  1.00 87.50           C
ATOM    651 CG2  VAL B  13       8.587  21.053   5.819  1.00 87.46           C
ATOM    652  N   ALA B  14       6.476  17.534   7.727  1.00 90.05           N
ATOM    653 CA   ALA B  14       6.282  16.231   8.349  1.00 88.93           C
ATOM    654  C   ALA B  14       5.304  15.382   7.553  1.00 88.97           C
ATOM    655  O   ALA B  14       5.508  14.177   7.385  1.00 88.35           O
ATOM    656 CB   ALA B  14       5.789  16.398   9.781  1.00 87.34           C
ATOM    657  N   ALA B  15       4.243  16.022   7.080  1.00 88.38           N
ATOM    658 CA   ALA B  15       3.249  15.313   6.295  1.00 88.05           C
ATOM    659  C   ALA B  15       3.838  14.826   4.973  1.00 88.17           C
ATOM    660  O   ALA B  15       3.559  13.714   4.527  1.00 87.80           O
ATOM    661 CB   ALA B  15       2.047  16.214   6.036  1.00 86.52           C
ATOM    662  N   GLN B  16       4.639  15.677   4.343  1.00 89.23           N
ATOM    663 CA   GLN B  16       5.292  15.300   3.096  1.00 89.30           C
ATOM    664  C   GLN B  16       6.228  14.109   3.298  1.00 89.62           C
ATOM    665  O   GLN B  16       6.227  13.172   2.503  1.00 89.76           O
ATOM    666 CB   GLN B  16       6.071  16.492   2.534  1.00 89.40           C
ATOM    667 CG   GLN B  16       5.187  17.618   2.020  1.00 87.47           C
ATOM    668 CD   GLN B  16       5.967  18.861   1.645  1.00 87.72           C
ATOM    669 OE1  GLN B  16       5.443  19.744   0.968  1.00 85.97           O
ATOM    670 NE2  GLN B  16       7.216  18.949   2.085  1.00 82.91           N
ATOM    671  N   ASN B  17       7.012  14.155   4.352  1.00 89.87           N
ATOM    672 CA   ASN B  17       7.929  13.055   4.646  1.00 89.65           C
ATOM    673  C   ASN B  17       7.185  11.770   4.962  1.00 90.11           C
ATOM    674  O   ASN B  17       7.617  10.684   4.581  1.00 89.74           O
ATOM    675 CB   ASN B  17       8.854  13.425   5.795  1.00 89.21           C
ATOM    676 CG   ASN B  17       9.864  14.484   5.414  1.00 87.67           C
ATOM    677 OD1  ASN B  17      10.185  14.649   4.238  1.00 83.26           O
ATOM    678 ND2  ASN B  17      10.376  15.199   6.406  1.00 82.48           N
ATOM    679  N   CYS B  18       6.091  11.912   5.685  1.00 89.72           N
ATOM    680 CA   CYS B  18       5.300  10.743   6.029  1.00 88.26           C
ATOM    681  C   CYS B  18       4.722  10.096   4.783  1.00 88.08           C
ATOM    682  O   CYS B  18       4.804   8.885   4.599  1.00 87.69           O
ATOM    683 CB   CYS B  18       4.182  11.129   6.989  1.00 86.21           C
ATOM    684 SG   CYS B  18       3.102   9.758   7.440  1.00 82.53           S
HETATM  685  N   2MR B  19       4.102  10.905   3.963  1.00 85.68           N
HETATM  686 CA   2MR B  19       3.551  10.428   2.696  1.00 88.81           C
HETATM  687 CB   2MR B  19       2.904  11.484   1.907  1.00 86.35           C
HETATM  688 CG   2MR B  19       1.735  12.108   2.586  1.00 85.14           C
HETATM  689 CD   2MR B  19       1.195  13.157   1.682  1.00 83.91           C
HETATM  690 NE   2MR B  19       0.160  13.828   2.421  1.00 81.42           N
HETATM  691 CZ   2MR B  19       0.011  15.122   2.437  1.00 80.49           C
HETATM  692 NH1  2MR B  19       0.842  15.861   1.773  1.00 77.87           N
HETATM  693 CQ1  2MR B  19       0.860  17.262   1.745  1.00 74.36           C
HETATM  694 NH2  2MR B  19      -0.956  15.610   3.155  1.00 77.34           N
HETATM  695 CQ2  2MR B  19      -1.970  14.778   3.793  1.00 74.08           C
HETATM  696  C   2MR B  19       4.628   9.736   1.865  1.00 87.10           C
HETATM  697  O   2MR B  19       4.319   8.720   1.265  1.00 87.64           O
ATOM    698  N   LYS B  20       5.747  10.360   1.809  1.00 90.28           N
ATOM    699 CA   LYS B  20       6.842   9.808   1.032  1.00 90.69           C
ATOM    700  C   LYS B  20       7.270   8.459   1.576  1.00 90.99           C
ATOM    701  O   LYS B  20       7.488   7.523   0.823  1.00 90.80           O
ATOM    702 CB   LYS B  20       8.022  10.772   1.035  1.00 90.60           C
ATOM    703 CG   LYS B  20       9.217  10.230   0.271  1.00 88.59           C
ATOM    704 CD   LYS B  20      10.375  11.227   0.260  1.00 87.21           C
ATOM    705 CE   LYS B  20      11.556  10.676  -0.518  1.00 82.48           C
ATOM    706 NZ   LYS B  20      12.725  11.600  -0.500  1.00 77.74           N
HETATM  707  N   2MR B  21       7.386   8.365   2.861  1.00 89.47           N
HETATM  708 CA   2MR B  21       7.704   7.109   3.525  1.00 92.07           C
HETATM  709 CB   2MR B  21       8.009   7.190   4.942  1.00 88.47           C
HETATM  710 CG   2MR B  21       9.338   7.833   5.235  1.00 84.08           C
HETATM  711 CD   2MR B  21       9.837   7.487   6.553  1.00 83.98           C
HETATM  712 NE   2MR B  21       8.768   7.092   7.406  1.00 79.28           N
HETATM  713 CZ   2MR B  21       8.701   7.348   8.702  1.00 78.01           C
HETATM  714 NH1  2MR B  21       9.561   6.806   9.505  1.00 72.31           N
HETATM  715 CQ1  2MR B  21       9.296   6.462  10.883  1.00 66.85           C
HETATM  716 NH2  2MR B  21       7.763   8.140   9.196  1.00 71.43           N
HETATM  717 CQ2  2MR B  21       6.628   8.550   8.493  1.00 68.43           C
HETATM  718  C   2MR B  21       6.694   6.045   3.207  1.00 90.40           C
HETATM  719  O   2MR B  21       7.113   4.943   2.906  1.00 89.25           O
ATOM    720  N   LYS B  22       5.469   6.314   3.187  1.00 89.92           N
ATOM    721 CA   LYS B  22       4.448   5.334   2.839  1.00 88.21           C
ATOM    722  C   LYS B  22       4.553   4.918   1.377  1.00 88.86           C
ATOM    723  O   LYS B  22       4.393   3.748   1.052  1.00 88.65           O
ATOM    724 CB   LYS B  22       3.059   5.899   3.133  1.00 86.96           C
ATOM    725 CG   LYS B  22       2.760   6.020   4.611  1.00 81.25           C
ATOM    726 CD   LYS B  22       1.316   6.347   4.882  1.00 78.28           C
ATOM    727 CE   LYS B  22       1.022   6.374   6.368  1.00 74.54           C
ATOM    728 NZ   LYS B  22      -0.403   6.675   6.658  1.00 69.92           N
ATOM    729  N   LEU B  23       4.832   5.886   0.498  1.00 90.62           N
ATOM    730 CA   LEU B  23       5.020   5.565  -0.911  1.00 90.57           C
ATOM    731  C   LEU B  23       6.199   4.623  -1.100  1.00 90.82           C
ATOM    732  O   LEU B  23       6.132   3.671  -1.880  1.00 90.27           O
ATOM    733 CB   LEU B  23       5.246   6.837  -1.723  1.00 89.67           C
ATOM    734 CG   LEU B  23       4.029   7.421  -2.420  1.00 84.09           C
ATOM    735 CD1  LEU B  23       4.410   8.682  -3.175  1.00 81.30           C
ATOM    736 CD2  LEU B  23       3.430   6.391  -3.373  1.00 81.61           C
ATOM    737  N   GLU B  24       7.272   4.883  -0.396  1.00 91.59           N
ATOM    738 CA   GLU B  24       8.452   4.041  -0.480  1.00 91.64           C
ATOM    739  C   GLU B  24       8.161   2.619  -0.026  1.00 91.48           C
ATOM    740  O   GLU B  24       8.659   1.656  -0.611  1.00 90.59           O
ATOM    741 CB   GLU B  24       9.593   4.634   0.347  1.00 91.68           C
ATOM    742 CG   GLU B  24      10.151   5.936  -0.224  1.00 90.33           C
ATOM    743 CD   GLU B  24      11.173   6.589   0.683  1.00 89.18           C
ATOM    744 OE1  GLU B  24      11.160   6.297   1.895  1.00 86.62           O
ATOM    745 OE2  GLU B  24      11.984   7.398   0.187  1.00 85.52           O
ATOM    746  N   ASN B  25       7.354   2.486   1.011  1.00 91.58           N
ATOM    747 CA   ASN B  25       6.982   1.160   1.497  1.00 90.57           C
ATOM    748  C   ASN B  25       6.161   0.407   0.470  1.00 90.97           C
ATOM    749  O   ASN B  25       6.334  -0.800   0.285  1.00 90.30           O
ATOM    750 CB   ASN B  25       6.214   1.266   2.812  1.00 89.85           C
ATOM    751 CG   ASN B  25       7.086   1.713   3.965  1.00 87.35           C
ATOM    752 OD1  ASN B  25       8.311   1.653   3.882  1.00 82.06           O
ATOM    753 ND2  ASN B  25       6.455   2.156   5.041  1.00 81.98           N
ATOM    754  N   ILE B  26       5.249   1.108  -0.191  1.00 91.27           N
ATOM    755 CA   ILE B  26       4.438   0.484  -1.221  1.00 90.38           C
ATOM    756  C   ILE B  26       5.305   0.043  -2.392  1.00 91.26           C
ATOM    757  O   ILE B  26       5.137  -1.058  -2.917  1.00 91.13           O
ATOM    758 CB   ILE B  26       3.336   1.451  -1.698  1.00 89.08           C
ATOM    759 CG1  ILE B  26       2.331   1.687  -0.575  1.00 85.59           C
ATOM    760 CG2  ILE B  26       2.633   0.897  -2.934  1.00 84.45           C
ATOM    761 CD1  ILE B  26       1.307   2.754  -0.877  1.00 80.31           C
ATOM    762  N   VAL B  27       6.229   0.888  -2.793  1.00 92.18           N
ATOM    763 CA   VAL B  27       7.143   0.539  -3.870  1.00 92.53           C
ATOM    764  C   VAL B  27       7.960  -0.691  -3.496  1.00 93.58           C
ATOM    765  O   VAL B  27       8.178  -1.580  -4.325  1.00 93.46           O
ATOM    766 CB   VAL B  27       8.074   1.715  -4.209  1.00 92.26           C
ATOM    767 CG1  VAL B  27       9.172   1.275  -5.160  1.00 89.90           C
ATOM    768 CG2  VAL B  27       7.276   2.859  -4.814  1.00 89.37           C
ATOM    769  N   GLU B  28       8.408  -0.738  -2.264  1.00 91.56           N
ATOM    770 CA   GLU B  28       9.140  -1.901  -1.780  1.00 91.07           C
ATOM    771  C   GLU B  28       8.325  -3.175  -1.902  1.00 91.64           C
ATOM    772  O   GLU B  28       8.819  -4.206  -2.371  1.00 92.10           O
ATOM    773 CB   GLU B  28       9.534  -1.708  -0.310  1.00 90.37           C
ATOM    774 CG   GLU B  28      10.935  -1.186  -0.097  1.00 83.43           C
ATOM    775 CD   GLU B  28      11.268  -1.069   1.373  1.00 80.61           C
ATOM    776 OE1  GLU B  28      11.061   0.013   1.942  1.00 77.69           O
ATOM    777 OE2  GLU B  28      11.717  -2.073   1.952  1.00 76.30           O
ATOM    778  N   LEU B  29       7.078  -3.120  -1.459  1.00 90.96           N
ATOM    779 CA   LEU B  29       6.210  -4.280  -1.538  1.00 90.36           C
ATOM    780  C   LEU B  29       6.012  -4.719  -2.982  1.00 91.80           C
ATOM    781  O   LEU B  29       6.017  -5.918  -3.277  1.00 91.88           O
ATOM    782 CB   LEU B  29       4.855  -3.973  -0.897  1.00 89.06           C
ATOM    783 CG   LEU B  29       4.802  -4.028   0.624  1.00 81.53           C
ATOM    784 CD1  LEU B  29       3.481  -3.476   1.127  1.00 77.83           C
ATOM    785 CD2  LEU B  29       5.001  -5.463   1.101  1.00 78.58           C
ATOM    786  N   GLU B  30       5.831  -3.767  -3.864  1.00 91.55           N
ATOM    787 CA   GLU B  30       5.631  -4.082  -5.271  1.00 91.53           C
ATOM    788  C   GLU B  30       6.886  -4.710  -5.879  1.00 92.50           C
ATOM    789  O   GLU B  30       6.793  -5.642  -6.677  1.00 92.49           O
ATOM    790 CB   GLU B  30       5.232  -2.822  -6.035  1.00 91.13           C
ATOM    791 CG   GLU B  30       3.844  -2.319  -5.670  1.00 82.67           C
ATOM    792 CD   GLU B  30       3.491  -1.005  -6.339  1.00 80.07           C
ATOM    793 OE1  GLU B  30       4.393  -0.370  -6.918  1.00 75.63           O
ATOM    794 OE2  GLU B  30       2.318  -0.607  -6.272  1.00 75.73           O
ATOM    795  N   GLN B  31       8.028  -4.206  -5.504  1.00 91.80           N
ATOM    796 CA   GLN B  31       9.284  -4.775  -5.976  1.00 91.94           C
ATOM    797  C   GLN B  31       9.463  -6.199  -5.457  1.00 92.62           C
ATOM    798  O   GLN B  31       9.933  -7.074  -6.185  1.00 92.86           O
ATOM    799 CB   GLN B  31      10.465  -3.907  -5.531  1.00 91.17           C
ATOM    800 CG   GLN B  31      10.550  -2.570  -6.249  1.00 86.26           C
ATOM    801 CD   GLN B  31      11.700  -1.718  -5.739  1.00 85.36           C
ATOM    802 OE1  GLN B  31      12.102  -1.831  -4.586  1.00 84.10           O
ATOM    803 NE2  GLN B  31      12.237  -0.870  -6.603  1.00 82.37           N
ATOM    804  N   ASP B  32       9.104  -6.408  -4.210  1.00 93.98           N
ATOM    805 CA   ASP B  32       9.187  -7.742  -3.632  1.00 93.28           C
ATOM    806  C   ASP B  32       8.284  -8.715  -4.374  1.00 93.84           C
ATOM    807  O   ASP B  32       8.677  -9.848  -4.651  1.00 93.05           O
ATOM    808 CB   ASP B  32       8.809  -7.716  -2.152  1.00 93.08           C
ATOM    809 CG   ASP B  32       9.891  -7.098  -1.285  1.00 89.56           C
ATOM    810 OD1  ASP B  32      10.978  -6.768  -1.814  1.00 85.34           O
ATOM    811 OD2  ASP B  32       9.658  -6.944  -0.067  1.00 85.13           O
ATOM    812  N   LEU B  33       7.073  -8.276  -4.685  1.00 95.03           N
ATOM    813 CA   LEU B  33       6.144  -9.107  -5.440  1.00 94.45           C
ATOM    814  C   LEU B  33       6.705  -9.450  -6.811  1.00 94.48           C
ATOM    815  O   LEU B  33       6.668 -10.613  -7.231  1.00 93.99           O
ATOM    816 CB   LEU B  33       4.798  -8.406  -5.590  1.00 93.29           C
ATOM    817 CG   LEU B  33       3.777  -8.586  -4.468  1.00 84.92           C
ATOM    818 CD1  LEU B  33       2.528  -7.777  -4.768  1.00 80.05           C
ATOM    819 CD2  LEU B  33       3.434 -10.059  -4.296  1.00 81.28           C
ATOM    820  N   ASP B  34       7.193  -8.453  -7.510  1.00 93.95           N
ATOM    821 CA   ASP B  34       7.759  -8.673  -8.834  1.00 93.66           C
ATOM    822  C   ASP B  34       8.925  -9.648  -8.776  1.00 93.94           C
ATOM    823  O   ASP B  34       9.056 -10.535  -9.619  1.00 94.01           O
ATOM    824 CB   ASP B  34       8.220  -7.351  -9.453  1.00 92.99           C
ATOM    825 CG   ASP B  34       7.063  -6.469  -9.875  1.00 86.51           C
ATOM    826 OD1  ASP B  34       5.921  -6.961  -9.933  1.00 82.59           O
ATOM    827 OD2  ASP B  34       7.312  -5.282 -10.159  1.00 82.02           O
ATOM    828  N   HIS B  35       9.770  -9.475  -7.790  1.00 94.07           N
ATOM    829 CA   HIS B  35      10.921 -10.349  -7.622  1.00 93.38           C
ATOM    830  C   HIS B  35      10.491 -11.790  -7.385  1.00 93.87           C
ATOM    831  O   HIS B  35      11.020 -12.715  -7.996  1.00 94.07           O
ATOM    832 CB   HIS B  35      11.787  -9.859  -6.458  1.00 92.26           C
ATOM    833 CG   HIS B  35      12.979 -10.717  -6.193  1.00 88.39           C
ATOM    834 ND1  HIS B  35      14.095 -10.722  -6.998  1.00 82.79           N
ATOM    835 CD2  HIS B  35      13.232 -11.604  -5.208  1.00 83.71           C
ATOM    836 CE1  HIS B  35      14.976 -11.576  -6.520  1.00 85.36           C
ATOM    837 NE2  HIS B  35      14.494 -12.130  -5.426  1.00 87.35           N
ATOM    838  N   LEU B  36       9.529 -11.982  -6.499  1.00 95.74           N
ATOM    839 CA   LEU B  36       9.056 -13.329  -6.194  1.00 94.68           C
ATOM    840  C   LEU B  36       8.357 -13.962  -7.384  1.00 94.43           C
ATOM    841  O   LEU B  36       8.471 -15.176  -7.603  1.00 94.09           O
ATOM    842 CB   LEU B  36       8.128 -13.303  -4.985  1.00 93.98           C
ATOM    843 CG   LEU B  36       8.825 -13.127  -3.640  1.00 85.95           C
ATOM    844 CD1  LEU B  36       7.819 -12.819  -2.549  1.00 80.82           C
ATOM    845 CD2  LEU B  36       9.617 -14.383  -3.292  1.00 83.01           C
ATOM    846  N   LYS B  37       7.630 -13.176  -8.154  1.00 95.19           N
ATOM    847 CA   LYS B  37       6.982 -13.691  -9.355  1.00 93.94           C
ATOM    848  C   LYS B  37       8.023 -14.168 -10.360  1.00 94.17           C
ATOM    849  O   LYS B  37       7.853 -15.206 -10.991  1.00 94.37           O
ATOM    850 CB   LYS B  37       6.092 -12.618  -9.978  1.00 93.49           C
ATOM    851 CG   LYS B  37       4.828 -12.326  -9.182  1.00 87.32           C
ATOM    852 CD   LYS B  37       4.045 -11.174  -9.784  1.00 87.19           C
ATOM    853 CE   LYS B  37       2.827 -10.836  -8.959  1.00 82.61           C
ATOM    854 NZ   LYS B  37       2.099  -9.652  -9.497  1.00 78.97           N
ATOM    855  N   ASP B  38       9.089 -13.413 -10.505  1.00 95.24           N
ATOM    856 CA   ASP B  38      10.168 -13.802 -11.402  1.00 94.59           C
ATOM    857  C   ASP B  38      10.846 -15.076 -10.914  1.00 94.02           C
ATOM    858  O   ASP B  38      11.142 -15.976 -11.700  1.00 93.63           O
ATOM    859 CB   ASP B  38      11.193 -12.680 -11.538  1.00 93.85           C
ATOM    860 CG   ASP B  38      10.663 -11.484 -12.315  1.00 88.94           C
ATOM    861 OD1  ASP B  38       9.596 -11.616 -12.953  1.00 84.72           O
ATOM    862 OD2  ASP B  38      11.315 -10.426 -12.287  1.00 84.53           O
ATOM    863  N   GLU B  39      11.091 -15.146  -9.604  1.00 95.77           N
ATOM    864 CA   GLU B  39      11.689 -16.340  -9.019  1.00 94.78           C
ATOM    865  C   GLU B  39      10.828 -17.560  -9.283  1.00 94.99           C
ATOM    866  O   GLU B  39      11.321 -18.623  -9.673  1.00 94.34           O
ATOM    867 CB   GLU B  39      11.874 -16.153  -7.508  1.00 94.42           C
ATOM    868 CG   GLU B  39      12.926 -15.129  -7.116  1.00 86.48           C
ATOM    869 CD   GLU B  39      14.297 -15.741  -6.929  1.00 84.04           C
ATOM    870 OE1  GLU B  39      14.397 -16.783  -6.258  1.00 79.06           O
ATOM    871 OE2  GLU B  39      15.265 -15.173  -7.456  1.00 79.67           O
ATOM    872  N   LYS B  40       9.525 -17.419  -9.066  1.00 96.39           N
ATOM    873 CA   LYS B  40       8.599 -18.520  -9.297  1.00 95.14           C
ATOM    874  C   LYS B  40       8.606 -18.931 -10.764  1.00 94.95           C
ATOM    875  O   LYS B  40       8.589 -20.124 -11.083  1.00 94.84           O
ATOM    876 CB   LYS B  40       7.187 -18.117  -8.865  1.00 94.62           C
ATOM    877 CG   LYS B  40       6.143 -19.190  -9.113  1.00 90.42           C
ATOM    878 CD   LYS B  40       4.760 -18.745  -8.694  1.00 88.04           C
ATOM    879 CE   LYS B  40       3.714 -19.783  -9.035  1.00 83.09           C
ATOM    880 NZ   LYS B  40       2.345 -19.344  -8.680  1.00 79.04           N
ATOM    881  N   GLU B  41       8.633 -17.960 -11.643  1.00 94.83           N
ATOM    882 CA   GLU B  41       8.653 -18.233 -13.073  1.00 94.31           C
ATOM    883  C   GLU B  41       9.885 -19.042 -13.463  1.00 93.92           C
ATOM    884  O   GLU B  41       9.789 -20.005 -14.233  1.00 93.39           O
ATOM    885 CB   GLU B  41       8.610 -16.921 -13.857  1.00 93.77           C
ATOM    886 CG   GLU B  41       8.588 -17.101 -15.369  1.00 82.13           C
ATOM    887 CD   GLU B  41       8.510 -15.771 -16.104  1.00 78.57           C
ATOM    888 OE1  GLU B  41       8.665 -14.711 -15.462  1.00 75.04           O
ATOM    889 OE2  GLU B  41       8.298 -15.788 -17.336  1.00 74.13           O
ATOM    890  N   LYS B  42      11.031 -18.656 -12.933  1.00 95.78           N
ATOM    891 CA   LYS B  42      12.262 -19.365 -13.248  1.00 94.76           C
ATOM    892  C   LYS B  42      12.246 -20.787 -12.698  1.00 94.96           C
ATOM    893  O   LYS B  42      12.704 -21.718 -13.357  1.00 94.16           O
ATOM    894 CB   LYS B  42      13.479 -18.611 -12.696  1.00 94.30           C
ATOM    895 CG   LYS B  42      13.663 -17.213 -13.278  1.00 86.26           C
ATOM    896 CD   LYS B  42      13.522 -17.189 -14.783  1.00 86.07           C
ATOM    897 CE   LYS B  42      13.643 -15.781 -15.339  1.00 81.50           C
ATOM    898 NZ   LYS B  42      13.225 -15.701 -16.763  1.00 77.54           N
ATOM    899  N   LEU B  43      11.725 -20.947 -11.497  1.00 94.84           N
ATOM    900 CA   LEU B  43      11.664 -22.272 -10.895  1.00 93.84           C
ATOM    901  C   LEU B  43      10.728 -23.198 -11.667  1.00 93.40           C
ATOM    902  O   LEU B  43      11.008 -24.384 -11.826  1.00 92.65           O
ATOM    903 CB   LEU B  43      11.227 -22.178  -9.429  1.00 93.30           C
ATOM    904 CG   LEU B  43      12.306 -21.668  -8.475  1.00 87.33           C
ATOM    905 CD1  LEU B  43      11.704 -21.318  -7.126  1.00 82.19           C
ATOM    906 CD2  LEU B  43      13.401 -22.716  -8.316  1.00 83.69           C
ATOM    907  N   LEU B  44       9.615 -22.664 -12.138  1.00 94.86           N
ATOM    908 CA   LEU B  44       8.688 -23.448 -12.947  1.00 94.18           C
ATOM    909  C   LEU B  44       9.362 -23.907 -14.234  1.00 93.64           C
ATOM    910  O   LEU B  44       9.173 -25.044 -14.679  1.00 92.22           O
ATOM    911 CB   LEU B  44       7.433 -22.643 -13.255  1.00 93.45           C
ATOM    912 CG   LEU B  44       6.390 -22.557 -12.140  1.00 89.12           C
ATOM    913 CD1  LEU B  44       5.343 -21.500 -12.451  1.00 84.52           C
ATOM    914 CD2  LEU B  44       5.729 -23.919 -11.937  1.00 84.10           C
ATOM    915  N   LYS B  45      10.138 -23.020 -14.823  1.00 95.10           N
ATOM    916 CA   LYS B  45      10.858 -23.359 -16.044  1.00 94.25           C
ATOM    917  C   LYS B  45      11.886 -24.455 -15.778  1.00 93.99           C
ATOM    918  O   LYS B  45      11.995 -25.413 -16.545  1.00 92.96           O
ATOM    919 CB   LYS B  45      11.537 -22.121 -16.615  1.00 93.46           C
ATOM    920 CG   LYS B  45      12.318 -22.369 -17.892  1.00 85.36           C
ATOM    921 CD   LYS B  45      12.897 -21.082 -18.462  1.00 84.09           C
ATOM    922 CE   LYS B  45      13.697 -21.341 -19.723  1.00 78.58           C
ATOM    923 NZ   LYS B  45      14.246 -20.086 -20.297  1.00 73.65           N
ATOM    924  N   GLU B  46      12.632 -24.319 -14.699  1.00 94.92           N
ATOM    925 CA   GLU B  46      13.621 -25.329 -14.337  1.00 93.80           C
ATOM    926  C   GLU B  46      12.968 -26.677 -14.067  1.00 93.34           C
ATOM    927  O   GLU B  46      13.475 -27.712 -14.486  1.00 91.87           O
ATOM    928 CB   GLU B  46      14.416 -24.891 -13.104  1.00 93.49           C
ATOM    929 CG   GLU B  46      15.369 -23.741 -13.340  1.00 86.75           C
ATOM    930 CD   GLU B  46      16.201 -23.426 -12.113  1.00 84.83           C
ATOM    931 OE1  GLU B  46      16.931 -24.327 -11.650  1.00 81.31           O
ATOM    932 OE2  GLU B  46      16.110 -22.299 -11.605  1.00 80.63           O
ATOM    933  N   LYS B  47      11.845 -26.654 -13.355  1.00 95.12           N
ATOM    934 CA   LYS B  47      11.148 -27.895 -13.054  1.00 93.99           C
ATOM    935  C   LYS B  47      10.668 -28.563 -14.339  1.00 93.87           C
ATOM    936  O   LYS B  47      10.740 -29.784 -14.479  1.00 93.03           O
ATOM    937 CB   LYS B  47       9.972 -27.646 -12.114  1.00 92.97           C
ATOM    938 CG   LYS B  47       9.390 -28.925 -11.524  1.00 87.61           C
ATOM    939 CD   LYS B  47       8.186 -28.678 -10.642  1.00 84.72           C
ATOM    940 CE   LYS B  47       6.924 -28.515 -11.454  1.00 79.49           C
ATOM    941 NZ   LYS B  47       5.718 -28.473 -10.592  1.00 74.88           N
ATOM    942  N   GLY B  48      10.174 -27.762 -15.270  1.00 94.26           N
ATOM    943 CA   GLY B  48       9.747 -28.289 -16.551  1.00 93.84           C
ATOM    944  C   GLY B  48      10.875 -28.950 -17.301  1.00 94.37           C
ATOM    945  O   GLY B  48      10.712 -30.025 -17.889  1.00 92.91           O
ATOM    946  N   GLU B  49      12.026 -28.329 -17.287  1.00 93.95           N
ATOM    947 CA   GLU B  49      13.204 -28.890 -17.939  1.00 94.08           C
ATOM    948  C   GLU B  49      13.626 -30.196 -17.274  1.00 94.01           C
ATOM    949  O   GLU B  49      13.970 -31.161 -17.950  1.00 92.76           O
ATOM    950 CB   GLU B  49      14.351 -27.882 -17.908  1.00 93.24           C
ATOM    951 CG   GLU B  49      14.094 -26.643 -18.752  1.00 85.73           C
ATOM    952 CD   GLU B  49      15.164 -25.565 -18.577  1.00 82.50           C
ATOM    953 OE1  GLU B  49      15.944 -25.665 -17.608  1.00 79.37           O
ATOM    954 OE2  GLU B  49      15.212 -24.633 -19.397  1.00 78.12           O
ATOM    955  N   ASN B  50      13.588 -30.206 -15.955  1.00 93.88           N
ATOM    956 CA   ASN B  50      13.924 -31.427 -15.224  1.00 93.20           C
ATOM    957  C   ASN B  50      12.935 -32.541 -15.540  1.00 93.22           C
ATOM    958  O   ASN B  50      13.332 -33.701 -15.701  1.00 92.93           O
ATOM    959 CB   ASN B  50      13.949 -31.168 -13.716  1.00 92.68           C
ATOM    960 CG   ASN B  50      15.168 -30.361 -13.293  1.00 88.57           C
ATOM    961 OD1  ASN B  50      16.095 -30.168 -14.064  1.00 81.79           O
ATOM    962 ND2  ASN B  50      15.156 -29.904 -12.042  1.00 80.54           N
ATOM    963  N   ASP B  51      11.666 -32.197 -15.617  1.00 92.86           N
ATOM    964 CA   ASP B  51      10.643 -33.186 -15.934  1.00 92.94           C
ATOM    965  C   ASP B  51      10.869 -33.786 -17.319  1.00 93.45           C
ATOM    966  O   ASP B  51      10.688 -34.988 -17.525  1.00 92.58           O
ATOM    967 CB   ASP B  51       9.245 -32.565 -15.856  1.00 91.38           C
ATOM    968 CG   ASP B  51       8.801 -32.295 -14.431  1.00 84.99           C
ATOM    969 OD1  ASP B  51       9.449 -32.795 -13.490  1.00 80.03           O
ATOM    970 OD2  ASP B  51       7.794 -31.589 -14.247  1.00 79.08           O
ATOM    971  N   LYS B  52      11.257 -32.958 -18.270  1.00 94.10           N
ATOM    972 CA   LYS B  52      11.529 -33.445 -19.620  1.00 94.48           C
ATOM    973  C   LYS B  52      12.712 -34.404 -19.626  1.00 95.08           C
ATOM    974  O   LYS B  52      12.649 -35.475 -20.227  1.00 94.64           O
ATOM    975 CB   LYS B  52      11.795 -32.274 -20.563  1.00 93.70           C
ATOM    976 CG   LYS B  52      10.575 -31.427 -20.875  1.00 85.63           C
ATOM    977 CD   LYS B  52      10.919 -30.295 -21.819  1.00 84.68           C
ATOM    978 CE   LYS B  52       9.716 -29.423 -22.104  1.00 79.16           C
ATOM    979 NZ   LYS B  52      10.043 -28.292 -23.025  1.00 74.46           N
ATOM    980  N   SER B  53      13.779 -34.007 -18.967  1.00 94.24           N
ATOM    981 CA   SER B  53      14.967 -34.855 -18.886  1.00 94.89           C
ATOM    982  C   SER B  53      14.650 -36.171 -18.200  1.00 95.31           C
ATOM    983  O   SER B  53      15.068 -37.243 -18.652  1.00 94.31           O
ATOM    984 CB   SER B  53      16.088 -34.134 -18.149  1.00 94.25           C
ATOM    985 OG   SER B  53      16.503 -32.977 -18.853  1.00 86.44           O
ATOM    986  N   LEU B  54      13.916 -36.091 -17.112  1.00 94.80           N
ATOM    987 CA   LEU B  54      13.540 -37.278 -16.363  1.00 94.79           C
ATOM    988  C   LEU B  54      12.678 -38.202 -17.214  1.00 94.87           C
ATOM    989  O   LEU B  54      12.874 -39.425 -17.220  1.00 95.01           O
ATOM    990 CB   LEU B  54      12.806 -36.881 -15.088  1.00 94.27           C
ATOM    991 CG   LEU B  54      12.532 -37.986 -14.064  1.00 86.48           C
ATOM    992 CD1  LEU B  54      13.839 -38.596 -13.581  1.00 82.48           C
ATOM    993 CD2  LEU B  54      11.731 -37.437 -12.898  1.00 84.06           C
ATOM    994  N   HIS B  55      11.730 -37.624 -17.928  1.00 93.90           N
ATOM    995 CA   HIS B  55      10.859 -38.405 -18.798  1.00 93.56           C
ATOM    996  C   HIS B  55      11.656 -39.108 -19.892  1.00 93.53           C
ATOM    997  O   HIS B  55      11.415 -40.280 -20.199  1.00 93.09           O
ATOM    998 CB   HIS B  55       9.789 -37.500 -19.415  1.00 92.32           C
ATOM    999 CG   HIS B  55       8.833 -38.217 -20.308  1.00 83.66           C
ATOM   1000 ND1  HIS B  55       7.864 -39.073 -19.830  1.00 75.23           N
ATOM   1001 CD2  HIS B  55       8.673 -38.206 -21.649  1.00 74.78           C
ATOM   1002 CE1  HIS B  55       7.168 -39.556 -20.835  1.00 75.11           C
ATOM   1003 NE2  HIS B  55       7.632 -39.052 -21.957  1.00 75.64           N
ATOM   1004  N   LEU B  56      12.592 -38.400 -20.480  1.00 94.77           N
ATOM   1005 CA   LEU B  56      13.417 -38.977 -21.530  1.00 94.44           C
ATOM   1006  C   LEU B  56      14.252 -40.136 -21.002  1.00 94.50           C
ATOM   1007  O   LEU B  56      14.340 -41.187 -21.640  1.00 93.80           O
ATOM   1008 CB   LEU B  56      14.328 -37.902 -22.131  1.00 93.82           C
ATOM   1009 CG   LEU B  56      15.267 -38.370 -23.235  1.00 84.26           C
ATOM   1010 CD1  LEU B  56      14.471 -38.925 -24.406  1.00 80.96           C
ATOM   1011 CD2  LEU B  56      16.171 -37.230 -23.682  1.00 83.16           C
ATOM   1012  N   LEU B  57      14.855 -39.943 -19.841  1.00 95.06           N
ATOM   1013 CA   LEU B  57      15.674 -40.995 -19.255  1.00 94.67           C
ATOM   1014  C   LEU B  57      14.835 -42.224 -18.904  1.00 94.60           C
ATOM   1015  O   LEU B  57      15.303 -43.356 -19.056  1.00 94.48           O
ATOM   1016 CB   LEU B  57      16.393 -40.480 -18.012  1.00 94.16           C
ATOM   1017 CG   LEU B  57      17.531 -39.489 -18.276  1.00 86.64           C
ATOM   1018 CD1  LEU B  57      18.080 -38.947 -16.972  1.00 81.65           C
ATOM   1019 CD2  LEU B  57      18.631 -40.162 -19.085  1.00 82.64           C
ATOM   1020  N   LYS B  58      13.615 -42.006 -18.434  1.00 94.00           N
ATOM   1021 CA   LYS B  58      12.735 -43.121 -18.128  1.00 93.65           C
ATOM   1022  C   LYS B  58      12.385 -43.898 -19.394  1.00 93.56           C
ATOM   1023  O   LYS B  58      12.322 -45.128 -19.375  1.00 93.40           O
ATOM   1024 CB   LYS B  58      11.458 -42.618 -17.444  1.00 93.16           C
ATOM   1025 CG   LYS B  58      11.662 -42.187 -16.003  1.00 86.60           C
ATOM   1026 CD   LYS B  58      10.381 -41.671 -15.389  1.00 85.97           C
ATOM   1027 CE   LYS B  58      10.558 -41.294 -13.936  1.00 80.26           C
ATOM   1028 NZ   LYS B  58       9.323 -40.755 -13.327  1.00 75.10           N
ATOM   1029  N   LYS B  59      12.176 -43.196 -20.484  1.00 94.66           N
ATOM   1030 CA   LYS B  59      11.922 -43.848 -21.764  1.00 94.37           C
ATOM   1031  C   LYS B  59      13.114 -44.693 -22.181  1.00 93.96           C
ATOM   1032  O   LYS B  59      12.967 -45.845 -22.576  1.00 92.77           O
ATOM   1033 CB   LYS B  59      11.617 -42.810 -22.847  1.00 93.56           C
ATOM   1034 CG   LYS B  59      10.198 -42.282 -22.838  1.00 85.36           C
ATOM   1035 CD   LYS B  59       9.957 -41.378 -24.030  1.00 84.17           C
ATOM   1036 CE   LYS B  59       8.508 -40.950 -24.129  1.00 78.60           C
ATOM   1037 NZ   LYS B  59       8.272 -40.036 -25.281  1.00 73.32           N
ATOM   1038  N   GLN B  60      14.282 -44.119 -22.096  1.00 95.09           N
ATOM   1039 CA   GLN B  60      15.498 -44.827 -22.480  1.00 94.66           C
ATOM   1040  C   GLN B  60      15.690 -46.086 -21.645  1.00 94.66           C
ATOM   1041  O   GLN B  60      16.081 -47.132 -22.168  1.00 93.55           O
ATOM   1042 CB   GLN B  60      16.712 -43.906 -22.345  1.00 93.99           C
ATOM   1043 CG   GLN B  60      16.712 -42.756 -23.341  1.00 89.08           C
ATOM   1044 CD   GLN B  60      17.865 -41.797 -23.124  1.00 86.92           C
ATOM   1045 OE1  GLN B  60      18.410 -41.705 -22.024  1.00 83.19           O
ATOM   1046 NE2  GLN B  60      18.245 -41.076 -24.165  1.00 79.48           N
ATOM   1047  N   LEU B  61      15.410 -45.967 -20.350  1.00 93.99           N
ATOM   1048 CA   LEU B  61      15.527 -47.128 -19.470  1.00 93.64           C
ATOM   1049  C   LEU B  61      14.489 -48.187 -19.799  1.00 92.88           C
ATOM   1050  O   LEU B  61      14.787 -49.389 -19.783  1.00 91.71           O
ATOM   1051 CB   LEU B  61      15.393 -46.702 -18.015  1.00 93.05           C
ATOM   1052 CG   LEU B  61      16.686 -46.637 -17.192  1.00 87.05           C
ATOM   1053 CD1  LEU B  61      17.725 -45.789 -17.893  1.00 80.54           C
ATOM   1054 CD2  LEU B  61      16.397 -46.109 -15.802  1.00 82.07           C
ATOM   1055  N   SER B  62      13.275 -47.764 -20.086  1.00 92.76           N
ATOM   1056 CA   SER B  62      12.193 -48.702 -20.342  1.00 93.23           C
ATOM   1057  C   SER B  62      12.380 -49.462 -21.652  1.00 91.60           C
ATOM   1058  O   SER B  62      11.848 -50.556 -21.819  1.00 88.83           O
ATOM   1059 CB   SER B  62      10.851 -47.974 -20.354  1.00 91.77           C
ATOM   1060 OG   SER B  62      10.722 -47.175 -21.510  1.00 81.89           O
ATOM   1061  N   THR B  63      13.103 -48.863 -22.584  1.00 91.37           N
ATOM   1062 CA   THR B  63      13.324 -49.504 -23.877  1.00 92.45           C
ATOM   1063  C   THR B  63      14.408 -50.575 -23.816  1.00 90.58           C
ATOM   1064  O   THR B  63      14.688 -51.234 -24.821  1.00 85.24           O
ATOM   1065 CB   THR B  63      13.707 -48.480 -24.951  1.00 89.25           C
ATOM   1066 OG1  THR B  63      14.883 -47.782 -24.547  1.00 81.48           O
ATOM   1067 CG2  THR B  63      12.574 -47.498 -25.182  1.00 78.88           C
ATOM   1068  N   LEU B  64      15.010 -50.756 -22.680  1.00 87.80           N
ATOM   1069 CA   LEU B  64      15.980 -51.823 -22.499  1.00 87.18           C
ATOM   1070  C   LEU B  64      15.272 -53.183 -22.564  1.00 83.14           C
ATOM   1071  O   LEU B  64      14.281 -53.392 -21.872  1.00 79.63           O
ATOM   1072 CB   LEU B  64      16.697 -51.690 -21.159  1.00 82.03           C
ATOM   1073 CG   LEU B  64      17.517 -50.403 -20.930  1.00 76.86           C
ATOM   1074 CD1  LEU B  64      18.105 -50.421 -19.528  1.00 72.99           C
ATOM   1075 CD2  LEU B  64      18.619 -50.276 -21.980  1.00 73.33           C
ATOM   1076 OXT  LEU B  64      15.737 -54.042 -23.306  1.00 72.71           O
HETATM 1077  K     K C   1      -6.845  16.137 -11.872  1.00 37.31           K
HETATM 1078  K     K D   1       2.993  -0.334   3.362  1.00 48.75           K
HETATM 1079  K     K E   1      -2.909  -3.473  -4.085  1.00 42.10           K
HETATM 1080  K     K F   1      -1.263   6.022  24.039  1.00 31.84           K
HETATM 1081  K     K G   1      -8.042  12.719  19.055  1.00 32.44           K
HETATM 1082  K     K H   1      18.433 -30.083 -16.707  1.00 36.86           K
HETATM 1083 MG    MG I   1     -14.636   6.660  14.408  1.00 41.00          MG
HETATM 1084 MG    MG J   1       2.506   7.468  10.670  1.00 38.21          MG
HETATM 1085 MG    MG K   1      -8.556   6.799  -1.611  1.00 33.66          MG
HETATM 1086 MG    MG L   1       7.030  11.380   9.350  1.00 31.21          MG
HETATM 1087 MG    MG M   1     -24.128   8.654   3.970  1.00 36.08          MG
HETATM 1088 MG    MG N   1       9.464  -5.568   2.746  1.00 38.89          MG
HETATM 1089 MG    MG O   1      -3.770  -9.946  -5.856  1.00 37.71          MG
HETATM 1090 MG    MG P   1       4.749 -19.696   4.857  1.00 37.04          MG
HETATM 1091 MG    MG Q   1       8.301 -11.278 -14.924  1.00 36.41          MG
HETATM 1092 MG    MG R   1      13.473  -9.703  -1.420  1.00 25.72          MG
HETATM 1093 MG    MG S   1       6.900  22.172   0.434  1.00 26.33          MG
HETATM 1094 MG    MG T   1      12.396  23.937  14.249  1.00 20.59          MG
HETATM 1095 ZN    ZN U   1      -0.504 -19.786  -6.290  1.00 62.36          ZN
HETATM 1096 ZN    ZN V   1      10.480  -8.887 -13.026  1.00 59.35          ZN
HETATM 1097 ZN    ZN W   1      15.378 -13.900  -4.821  1.00 36.01          ZN
HETATM 1098 ZN    ZN X   1      -3.841  12.882   4.249  1.00 39.46          ZN
ATOM   1099 OP3   DC Y   1     -17.071  13.731 -20.358  1.00 52.90           O
ATOM   1100  P    DC Y   1     -17.566  13.730 -19.755  1.00 55.34           P
ATOM   1101 OP1   DC Y   1     -18.415  12.697 -20.308  1.00 50.92           O
ATOM   1102 OP2   DC Y   1     -16.772  14.441 -20.761  1.00 52.90           O
ATOM   1103 O5'   DC Y   1     -18.424  14.843 -19.060  1.00 54.89           O
ATOM   1104 C5'   DC Y   1     -19.617  14.764 -18.415  1.00 57.85           C
ATOM   1105 C4'   DC Y   1     -19.573  14.520 -16.940  1.00 60.88           C
ATOM   1106 O4'   DC Y   1     -18.398  15.085 -16.332  1.00 59.37           O
ATOM   1107 C3'   DC Y   1     -20.736  15.155 -16.195  1.00 60.18           C
ATOM   1108 O3'   DC Y   1     -21.003  14.429 -15.028  1.00 58.31           O
ATOM   1109 C2'   DC Y   1     -20.183  16.520 -15.883  1.00 57.30           C
ATOM   1110 C1'   DC Y   1     -18.744  16.223 -15.536  1.00 59.31           C
ATOM   1111 N1    DC Y   1     -17.799  17.315 -15.810  1.00 59.31           N
ATOM   1112 C2    DC Y   1     -18.035  18.608 -15.325  1.00 58.25           C
ATOM   1113 O2    DC Y   1     -19.052  18.837 -14.656  1.00 58.43           O
ATOM   1114 N3    DC Y   1     -17.151  19.585 -15.584  1.00 58.85           N
ATOM   1115 C4    DC Y   1     -16.058  19.310 -16.306  1.00 57.84           C
ATOM   1116 N4    DC Y   1     -15.200  20.301 -16.551  1.00 57.57           N
ATOM   1117 C5    DC Y   1     -15.785  18.013 -16.812  1.00 57.60           C
ATOM   1118 C6    DC Y   1     -16.677  17.049 -16.543  1.00 57.92           C
ATOM   1119  P    DG Y   2     -22.262  13.604 -14.971  1.00 56.07           P
ATOM   1120 OP1   DG Y   2     -22.260  12.479 -15.938  1.00 53.37           O
ATOM   1121 OP2   DG Y   2     -23.442  14.462 -14.839  1.00 55.89           O
ATOM   1122 O5'   DG Y   2     -21.916  13.027 -13.550  1.00 57.28           O
ATOM   1123 C5'   DG Y   2     -21.690  13.857 -12.410  1.00 58.44           C
ATOM   1124 C4'   DG Y   2     -21.173  13.001 -11.322  1.00 60.20           C
ATOM   1125 O4'   DG Y   2     -19.893  12.498 -11.684  1.00 59.95           O
ATOM   1126 C3'   DG Y   2     -20.991  13.716  -9.988  1.00 59.20           C
ATOM   1127 O3'   DG Y   2     -21.461  12.922  -8.932  1.00 57.94           O
ATOM   1128 C2'   DG Y   2     -19.486  13.948  -9.913  1.00 58.61           C
ATOM   1129 C1'   DG Y   2     -18.894  12.885 -10.751  1.00 59.43           C
ATOM   1130 N9    DG Y   2     -17.725  13.297 -11.505  1.00 60.08           N
ATOM   1131 C8    DG Y   2     -16.727  12.497 -12.019  1.00 59.21           C
ATOM   1132 N7    DG Y   2     -15.810  13.146 -12.663  1.00 61.01           N
ATOM   1133 C5    DG Y   2     -16.206  14.466 -12.580  1.00 63.68           C
ATOM   1134 C6    DG Y   2     -15.604  15.634 -13.093  1.00 62.34           C
ATOM   1135 O6    DG Y   2     -14.561  15.727 -13.744  1.00 61.49           O
ATOM   1136 N1    DG Y   2     -16.338  16.776 -12.779  1.00 62.55           N
ATOM   1137 C2    DG Y   2     -17.504  16.792 -12.063  1.00 61.59           C
ATOM   1138 N2    DG Y   2     -18.067  17.998 -11.857  1.00 61.95           N
ATOM   1139 N3    DG Y   2     -18.077  15.712 -11.591  1.00 62.24           N
ATOM   1140 C4    DG Y   2     -17.385  14.581 -11.878  1.00 62.48           C
ATOM   1141  P    DC Y   3     -21.138  13.180  -7.469  1.00 61.58           P
ATOM   1142 OP1   DC Y   3     -19.863  12.496  -7.173  1.00 59.81           O
ATOM   1143 OP2   DC Y   3     -22.359  12.849  -6.720  1.00 60.41           O
ATOM   1144 O5'   DC Y   3     -20.915  14.779  -7.389  1.00 60.60           O
ATOM   1145 C5'   DC Y   3     -20.991  15.435  -6.135  1.00 62.50           C
ATOM   1146 C4'   DC Y   3     -20.240  16.741  -6.171  1.00 62.35           C
ATOM   1147 O4'   DC Y   3     -18.847  16.496  -6.405  1.00 62.03           O
ATOM   1148 C3'   DC Y   3     -20.695  17.709  -7.270  1.00 61.83           C
ATOM   1149 O3'   DC Y   3     -20.688  19.046  -6.759  1.00 60.36           O
ATOM   1150 C2'   DC Y   3     -19.591  17.560  -8.331  1.00 59.98           C
ATOM   1151 C1'   DC Y   3     -18.388  17.335  -7.432  1.00 60.03           C
ATOM   1152 N1    DC Y   3     -17.242  16.690  -8.122  1.00 61.42           N
ATOM   1153 C2    DC Y   3     -16.251  17.481  -8.688  1.00 61.32           C
ATOM   1154 O2    DC Y   3     -16.342  18.711  -8.598  1.00 61.75           O
ATOM   1155 N3    DC Y   3     -15.226  16.898  -9.334  1.00 61.77           N
ATOM   1156 C4    DC Y   3     -15.162  15.570  -9.416  1.00 61.49           C
ATOM   1157 N4    DC Y   3     -14.131  15.023 -10.059  1.00 61.73           N
ATOM   1158 C5    DC Y   3     -16.168  14.736  -8.840  1.00 61.68           C
ATOM   1159 C6    DC Y   3     -17.176  15.331  -8.212  1.00 61.56           C
ATOM   1160  P    DG Y   4     -22.011  19.723  -6.168  1.00 61.59           P
ATOM   1161 OP1   DG Y   4     -23.225  19.029  -6.660  1.00 61.35           O
ATOM   1162 OP2   DG Y   4     -21.851  21.172  -6.385  1.00 63.79           O
ATOM   1163 O5'   DG Y   4     -21.880  19.463  -4.597  1.00 62.41           O
ATOM   1164 C5'   DG Y   4     -20.737  19.907  -3.851  1.00 62.55           C
ATOM   1165 C4'   DG Y   4     -20.754  19.267  -2.496  1.00 63.43           C
ATOM   1166 O4'   DG Y   4     -20.684  17.850  -2.645  1.00 60.66           O
ATOM   1167 C3'   DG Y   4     -19.581  19.659  -1.594  1.00 60.82           C
ATOM   1168 O3'   DG Y   4     -20.040  20.582  -0.643  1.00 59.09           O
ATOM   1169 C2'   DG Y   4     -19.152  18.357  -0.919  1.00 58.93           C
ATOM   1170 C1'   DG Y   4     -19.840  17.264  -1.679  1.00 59.65           C
ATOM   1171 N9    DG Y   4     -18.976  16.358  -2.410  1.00 61.01           N
ATOM   1172 C8    DG Y   4     -19.055  14.987  -2.388  1.00 59.01           C
ATOM   1173 N7    DG Y   4     -18.179  14.401  -3.146  1.00 62.47           N
ATOM   1174 C5    DG Y   4     -17.477  15.446  -3.723  1.00 64.79           C
ATOM   1175 C6    DG Y   4     -16.402  15.424  -4.644  1.00 63.43           C
ATOM   1176 O6    DG Y   4     -15.849  14.439  -5.145  1.00 63.05           O
ATOM   1177 N1    DG Y   4     -15.975  16.714  -4.966  1.00 64.47           N
ATOM   1178 C2    DG Y   4     -16.514  17.863  -4.480  1.00 63.41           C
ATOM   1179 N2    DG Y   4     -15.972  19.006  -4.918  1.00 63.45           N
ATOM   1180 N3    DG Y   4     -17.519  17.890  -3.624  1.00 62.29           N
ATOM   1181 C4    DG Y   4     -17.956  16.664  -3.285  1.00 61.89           C
ATOM   1182  P    DC Y   5     -19.295  21.667   0.045  1.00 61.60           P
ATOM   1183 OP1   DC Y   5     -19.681  21.559   1.467  1.00 60.69           O
ATOM   1184 OP2   DC Y   5     -19.563  22.890  -0.710  1.00 62.16           O
ATOM   1185 O5'   DC Y   5     -17.732  21.331  -0.079  1.00 61.07           O
ATOM   1186 C5'   DC Y   5     -16.795  22.110   0.661  1.00 63.54           C
ATOM   1187 C4'   DC Y   5     -15.424  22.055   0.034  1.00 62.09           C
ATOM   1188 O4'   DC Y   5     -14.899  20.717   0.103  1.00 62.03           O
ATOM   1189 C3'   DC Y   5     -15.365  22.457  -1.444  1.00 61.54           C
ATOM   1190 O3'   DC Y   5     -14.180  23.205  -1.695  1.00 61.32           O
ATOM   1191 C2'   DC Y   5     -15.282  21.102  -2.156  1.00 60.01           C
ATOM   1192 C1'   DC Y   5     -14.445  20.316  -1.160  1.00 60.60           C
ATOM   1193 N1    DC Y   5     -14.584  18.851  -1.280  1.00 61.43           N
ATOM   1194 C2    DC Y   5     -13.712  18.142  -2.094  1.00 61.73           C
ATOM   1195 O2    DC Y   5     -12.827  18.776  -2.699  1.00 62.14           O
ATOM   1196 N3    DC Y   5     -13.851  16.815  -2.227  1.00 62.21           N
ATOM   1197 C4    DC Y   5     -14.821  16.179  -1.560  1.00 61.94           C
ATOM   1198 N4    DC Y   5     -14.926  14.872  -1.706  1.00 62.66           N
ATOM   1199 C5    DC Y   5     -15.733  16.885  -0.721  1.00 62.39           C
ATOM   1200 C6    DC Y   5     -15.581  18.206  -0.611  1.00 62.20           C
ATOM   1201  P    DG Y   6     -14.200  24.796  -1.704  1.00 62.30           P
ATOM   1202 OP1   DG Y   6     -15.560  25.294  -2.033  1.00 62.53           O
ATOM   1203 OP2   DG Y   6     -13.046  25.205  -2.532  1.00 65.87           O
ATOM   1204 O5'   DG Y   6     -13.876  25.177  -0.190  1.00 63.17           O
ATOM   1205 C5'   DG Y   6     -12.639  24.822   0.410  1.00 63.71           C
ATOM   1206 C4'   DG Y   6     -12.659  25.144   1.883  1.00 64.11           C
ATOM   1207 O4'   DG Y   6     -13.784  24.502   2.495  1.00 61.08           O
ATOM   1208 C3'   DG Y   6     -11.417  24.656   2.649  1.00 61.40           C
ATOM   1209 O3'   DG Y   6     -10.545  25.749   2.836  1.00 60.31           O
ATOM   1210 C2'   DG Y   6     -11.971  24.153   3.989  1.00 60.07           C
ATOM   1211 C1'   DG Y   6     -13.451  23.961   3.760  1.00 61.24           C
ATOM   1212 N9    DG Y   6     -13.930  22.583   3.734  1.00 62.26           N
ATOM   1213 C8    DG Y   6     -14.997  22.096   4.446  1.00 60.63           C
ATOM   1214 N7    DG Y   6     -15.234  20.838   4.218  1.00 63.99           N
ATOM   1215 C5    DG Y   6     -14.269  20.467   3.295  1.00 65.96           C
ATOM   1216 C6    DG Y   6     -14.028  19.212   2.680  1.00 64.42           C
ATOM   1217 O6    DG Y   6     -14.650  18.156   2.831  1.00 64.39           O
ATOM   1218 N1    DG Y   6     -12.936  19.264   1.807  1.00 65.48           N
ATOM   1219 C2    DG Y   6     -12.189  20.386   1.575  1.00 64.65           C
ATOM   1220 N2    DG Y   6     -11.183  20.241   0.696  1.00 64.91           N
ATOM   1221 N3    DG Y   6     -12.408  21.558   2.134  1.00 63.51           N
ATOM   1222 C4    DG Y   6     -13.453  21.532   2.978  1.00 62.95           C
ATOM   1223  P    DC Y   7      -9.029  25.678   2.496  1.00 63.41           P
ATOM   1224 OP1   DC Y   7      -8.408  26.873   3.085  1.00 63.00           O
ATOM   1225 OP2   DC Y   7      -8.919  25.424   1.053  1.00 64.61           O
ATOM   1226 O5'   DC Y   7      -8.496  24.386   3.278  1.00 62.73           O
ATOM   1227 C5'   DC Y   7      -7.105  24.257   3.594  1.00 65.53           C
ATOM   1228 C4'   DC Y   7      -6.609  22.857   3.333  1.00 63.49           C
ATOM   1229 O4'   DC Y   7      -7.368  21.910   4.113  1.00 63.82           O
ATOM   1230 C3'   DC Y   7      -6.732  22.377   1.874  1.00 62.72           C
ATOM   1231 O3'   DC Y   7      -5.633  21.534   1.559  1.00 62.65           O
ATOM   1232 C2'   DC Y   7      -8.010  21.551   1.909  1.00 62.27           C
ATOM   1233 C1'   DC Y   7      -7.868  20.908   3.281  1.00 63.07           C
ATOM   1234 N1    DC Y   7      -9.143  20.419   3.835  1.00 63.43           N
ATOM   1235 C2    DC Y   7      -9.517  19.090   3.615  1.00 63.97           C
ATOM   1236 O2    DC Y   7      -8.760  18.362   2.970  1.00 64.28           O
ATOM   1237 N3    DC Y   7     -10.678  18.646   4.109  1.00 64.46           N
ATOM   1238 C4    DC Y   7     -11.468  19.473   4.805  1.00 64.38           C
ATOM   1239 N4    DC Y   7     -12.618  18.998   5.270  1.00 65.20           N
ATOM   1240 C5    DC Y   7     -11.116  20.825   5.035  1.00 65.07           C
ATOM   1241 C6    DC Y   7      -9.954  21.255   4.541  1.00 64.58           C
ATOM   1242  P    DG Y   8      -4.308  22.076   0.849  1.00 61.44           P
ATOM   1243 OP1   DG Y   8      -4.610  23.290   0.058  1.00 62.46           O
ATOM   1244 OP2   DG Y   8      -3.669  20.910   0.208  1.00 66.00           O
ATOM   1245 O5'   DG Y   8      -3.391  22.490   2.095  1.00 61.66           O
ATOM   1246 C5'   DG Y   8      -2.984  21.498   3.018  1.00 62.09           C
ATOM   1247 C4'   DG Y   8      -2.264  22.133   4.188  1.00 61.91           C
ATOM   1248 O4'   DG Y   8      -3.111  23.127   4.780  1.00 59.53           O
ATOM   1249 C3'   DG Y   8      -1.927  21.151   5.315  1.00 59.41           C
ATOM   1250 O3'   DG Y   8      -0.591  20.688   5.140  1.00 57.86           O
ATOM   1251 C2'   DG Y   8      -2.069  21.988   6.581  1.00 58.32           C
ATOM   1252 C1'   DG Y   8      -2.988  23.122   6.182  1.00 59.61           C
ATOM   1253 N9    DG Y   8      -4.348  23.053   6.709  1.00 60.56           N
ATOM   1254 C8    DG Y   8      -5.014  24.061   7.359  1.00 59.60           C
ATOM   1255 N7    DG Y   8      -6.226  23.746   7.711  1.00 63.34           N
ATOM   1256 C5    DG Y   8      -6.375  22.446   7.264  1.00 65.41           C
ATOM   1257 C6    DG Y   8      -7.476  21.572   7.353  1.00 64.25           C
ATOM   1258 O6    DG Y   8      -8.582  21.788   7.866  1.00 64.48           O
ATOM   1259 N1    DG Y   8      -7.211  20.329   6.774  1.00 65.68           N
ATOM   1260 C2    DG Y   8      -6.036  19.992   6.185  1.00 64.46           C
ATOM   1261 N2    DG Y   8      -5.962  18.751   5.676  1.00 64.20           N
ATOM   1262 N3    DG Y   8      -4.991  20.799   6.092  1.00 62.89           N
ATOM   1263 C4    DG Y   8      -5.221  22.001   6.636  1.00 62.28           C
ATOM   1264  P    DC Y   9      -0.244  19.159   5.017  1.00 63.49           P
ATOM   1265 OP1   DC Y   9       1.225  19.036   5.016  1.00 62.94           O
ATOM   1266 OP2   DC Y   9      -1.030  18.587   3.913  1.00 64.23           O
ATOM   1267 O5'   DC Y   9      -0.809  18.549   6.388  1.00 63.16           O
ATOM   1268 C5'   DC Y   9      -0.255  17.354   6.917  1.00 65.76           C
ATOM   1269 C4'   DC Y   9      -1.327  16.452   7.469  1.00 63.99           C
ATOM   1270 O4'   DC Y   9      -2.068  17.143   8.497  1.00 64.78           O
ATOM   1271 C3'   DC Y   9      -2.371  15.971   6.455  1.00 63.43           C
ATOM   1272 O3'   DC Y   9      -2.716  14.619   6.726  1.00 63.57           O
ATOM   1273 C2'   DC Y   9      -3.561  16.876   6.761  1.00 62.92           C
ATOM   1274 C1'   DC Y   9      -3.440  17.001   8.265  1.00 64.12           C
ATOM   1275 N1    DC Y   9      -4.149  18.154   8.826  1.00 63.89           N
ATOM   1276 C2    DC Y   9      -5.472  17.992   9.240  1.00 64.34           C
ATOM   1277 O2    DC Y   9      -6.002  16.879   9.121  1.00 64.60           O
ATOM   1278 N3    DC Y   9      -6.142  19.042   9.745  1.00 64.94           N
ATOM   1279 C4    DC Y   9      -5.536  20.226   9.852  1.00 64.67           C
ATOM   1280 N4    DC Y   9      -6.227  21.247  10.357  1.00 65.30           N
ATOM   1281 C5    DC Y   9      -4.192  20.416   9.429  1.00 65.09           C
ATOM   1282 C6    DC Y   9      -3.543  19.368   8.937  1.00 64.78           C
ATOM   1283  P    DG Y  10      -2.087  13.396   5.902  1.00 60.25           P
ATOM   1284 OP1   DG Y  10      -1.651  13.844   4.561  1.00 61.02           O
ATOM   1285 OP2   DG Y  10      -3.060  12.296   6.034  1.00 64.32           O
ATOM   1286 O5'   DG Y  10      -0.799  12.987   6.736  1.00 60.76           O
ATOM   1287 C5'   DG Y  10      -0.924  12.517   8.082  1.00 61.56           C
ATOM   1288 C4'   DG Y  10       0.432  12.538   8.738  1.00 61.14           C
ATOM   1289 O4'   DG Y  10       0.952  13.866   8.709  1.00 59.33           O
ATOM   1290 C3'   DG Y  10       0.420  12.114  10.208  1.00 58.22           C
ATOM   1291 O3'   DG Y  10       0.844  10.765  10.280  1.00 56.94           O
ATOM   1292 C2'   DG Y  10       1.418  13.045  10.885  1.00 57.62           C
ATOM   1293 C1'   DG Y  10       1.616  14.193   9.919  1.00 59.05           C
ATOM   1294 N9    DG Y  10       1.087  15.477  10.329  1.00 59.68           N
ATOM   1295 C8    DG Y  10       1.784  16.664  10.330  1.00 59.00           C
ATOM   1296 N7    DG Y  10       1.066  17.671  10.718  1.00 63.18           N
ATOM   1297 C5    DG Y  10      -0.179  17.135  10.982  1.00 65.50           C
ATOM   1298 C6    DG Y  10      -1.370  17.759  11.430  1.00 64.39           C
ATOM   1299 O6    DG Y  10      -1.559  18.952  11.688  1.00 64.72           O
ATOM   1300 N1    DG Y  10      -2.420  16.845  11.572  1.00 66.13           N
ATOM   1301 C2    DG Y  10      -2.314  15.511  11.311  1.00 64.79           C
ATOM   1302 N2    DG Y  10      -3.430  14.785  11.499  1.00 64.24           N
ATOM   1303 N3    DG Y  10      -1.212  14.918  10.889  1.00 63.12           N
ATOM   1304 C4    DG Y  10      -0.190  15.780  10.745  1.00 62.45           C
ATOM   1305  P    DC Y  11       0.615   9.751  11.360  1.00 61.85           P
ATOM   1306 OP1   DC Y  11       1.968   9.492  11.906  1.00 61.24           O
ATOM   1307 OP2   DC Y  11      -0.188   8.648  10.844  1.00 62.72           O
ATOM   1308 O5'   DC Y  11      -0.265  10.491  12.486  1.00 60.96           O
ATOM   1309 C5'   DC Y  11      -0.635   9.764  13.652  1.00 63.73           C
ATOM   1310 C4'   DC Y  11      -1.758  10.449  14.374  1.00 62.36           C
ATOM   1311 O4'   DC Y  11      -1.315  11.702  14.925  1.00 63.03           O
ATOM   1312 C3'   DC Y  11      -2.988  10.776  13.511  1.00 61.82           C
ATOM   1313 O3'   DC Y  11      -4.184  10.562  14.266  1.00 61.72           O
ATOM   1314 C2'   DC Y  11      -2.804  12.272  13.251  1.00 61.10           C
ATOM   1315 C1'   DC Y  11      -2.201  12.716  14.569  1.00 62.32           C
ATOM   1316 N1    DC Y  11      -1.459  13.988  14.483  1.00 62.60           N
ATOM   1317 C2    DC Y  11      -2.108  15.168  14.821  1.00 63.32           C
ATOM   1318 O2    DC Y  11      -3.295  15.118  15.191  1.00 63.66           O
ATOM   1319 N3    DC Y  11      -1.451  16.336  14.729  1.00 64.09           N
ATOM   1320 C4    DC Y  11      -0.173  16.355  14.329  1.00 63.89           C
ATOM   1321 N4    DC Y  11       0.445  17.529  14.257  1.00 64.59           N
ATOM   1322 C5    DC Y  11       0.506  15.155  13.979  1.00 64.56           C
ATOM   1323 C6    DC Y  11      -0.159  14.014  14.069  1.00 64.05           C
ATOM   1324  P    DG Y  12      -4.957   9.174  14.256  1.00 58.30           P
ATOM   1325 OP1   DG Y  12      -4.889   8.554  12.906  1.00 58.80           O
ATOM   1326 OP2   DG Y  12      -6.270   9.483  14.848  1.00 62.38           O
ATOM   1327 O5'   DG Y  12      -4.170   8.269  15.275  1.00 58.55           O
ATOM   1328 C5'   DG Y  12      -4.058   8.646  16.649  1.00 59.45           C
ATOM   1329 C4'   DG Y  12      -3.071   7.744  17.343  1.00 59.22           C
ATOM   1330 O4'   DG Y  12      -1.788   7.881  16.718  1.00 57.19           O
ATOM   1331 C3'   DG Y  12      -2.860   8.081  18.813  1.00 55.71           C
ATOM   1332 O3'   DG Y  12      -3.635   7.182  19.598  1.00 54.69           O
ATOM   1333 C2'   DG Y  12      -1.357   7.894  19.044  1.00 55.13           C
ATOM   1334 C1'   DG Y  12      -0.746   7.861  17.663  1.00 56.29           C
ATOM   1335 N9    DG Y  12       0.139   8.962  17.344  1.00 57.59           N
ATOM   1336 C8    DG Y  12       1.411   8.856  16.819  1.00 56.65           C
ATOM   1337 N7    DG Y  12       1.977   9.994  16.598  1.00 60.28           N
ATOM   1338 C5    DG Y  12       1.036  10.927  17.001  1.00 62.57           C
ATOM   1339 C6    DG Y  12       1.087  12.346  16.994  1.00 61.53           C
ATOM   1340 O6    DG Y  12       2.014  13.075  16.613  1.00 61.61           O
ATOM   1341 N1    DG Y  12      -0.084  12.920  17.488  1.00 62.89           N
ATOM   1342 C2    DG Y  12      -1.164  12.210  17.929  1.00 61.51           C
ATOM   1343 N2    DG Y  12      -2.212  12.935  18.366  1.00 61.38           N
ATOM   1344 N3    DG Y  12      -1.227  10.889  17.933  1.00 60.43           N
ATOM   1345 C4    DG Y  12      -0.112  10.312  17.464  1.00 60.10           C
ATOM   1346  P    DC Y  13      -3.688   7.120  21.145  1.00 58.54           P
ATOM   1347 OP1   DC Y  13      -2.490   6.436  21.663  1.00 57.25           O
ATOM   1348 OP2   DC Y  13      -5.024   6.627  21.500  1.00 58.54           O
ATOM   1349 O5'   DC Y  13      -3.617   8.677  21.545  1.00 57.72           O
ATOM   1350 C5'   DC Y  13      -3.936   9.082  22.868  1.00 59.85           C
ATOM   1351 C4'   DC Y  13      -3.640  10.546  23.060  1.00 59.75           C
ATOM   1352 O4'   DC Y  13      -2.213  10.766  23.002  1.00 58.96           O
ATOM   1353 C3'   DC Y  13      -4.261  11.475  22.004  1.00 58.13           C
ATOM   1354 O3'   DC Y  13      -4.778  12.643  22.638  1.00 56.97           O
ATOM   1355 C2'   DC Y  13      -3.062  11.846  21.117  1.00 56.48           C
ATOM   1356 C1'   DC Y  13      -1.943  11.850  22.154  1.00 57.43           C
ATOM   1357 N1    DC Y  13      -0.604  11.683  21.551  1.00 58.22           N
ATOM   1358 C2    DC Y  13       0.148  12.823  21.246  1.00 58.40           C
ATOM   1359 O2    DC Y  13      -0.327  13.935  21.502  1.00 59.27           O
ATOM   1360 N3    DC Y  13       1.358  12.682  20.671  1.00 59.39           N
ATOM   1361 C4    DC Y  13       1.832  11.460  20.413  1.00 59.38           C
ATOM   1362 N4    DC Y  13       3.036  11.361  19.842  1.00 60.03           N
ATOM   1363 C5    DC Y  13       1.076  10.288  20.716  1.00 60.08           C
ATOM   1364 C6    DC Y  13      -0.124  10.443  21.278  1.00 59.70           C
ATOM   1365  P    DG Y  14      -6.317  12.725  23.083  1.00 56.62           P
ATOM   1366 OP1   DG Y  14      -7.136  11.640  22.486  1.00 56.04           O
ATOM   1367 OP2   DG Y  14      -6.696  14.133  22.871  1.00 58.30           O
ATOM   1368 O5'   DG Y  14      -6.239  12.488  24.661  1.00 57.00           O
ATOM   1369 C5'   DG Y  14      -5.414  13.284  25.514  1.00 57.79           C
ATOM   1370 C4'   DG Y  14      -5.321  12.634  26.859  1.00 58.34           C
ATOM   1371 O4'   DG Y  14      -4.720  11.354  26.717  1.00 56.02           O
ATOM   1372 C3'   DG Y  14      -4.478  13.410  27.876  1.00 54.93           C
ATOM   1373 O3'   DG Y  14      -5.288  13.810  28.973  1.00 52.83           O
ATOM   1374 C2'   DG Y  14      -3.393  12.444  28.324  1.00 53.55           C
ATOM   1375 C1'   DG Y  14      -3.712  11.131  27.686  1.00 55.22           C
ATOM   1376 N9    DG Y  14      -2.596  10.529  26.988  1.00 56.19           N
ATOM   1377 C8    DG Y  14      -2.287   9.207  26.953  1.00 55.19           C
ATOM   1378 N7    DG Y  14      -1.234   8.931  26.247  1.00 58.24           N
ATOM   1379 C5    DG Y  14      -0.820  10.164  25.772  1.00 60.45           C
ATOM   1380 C6    DG Y  14       0.284  10.508  24.957  1.00 59.49           C
ATOM   1381 O6    DG Y  14       1.124   9.754  24.467  1.00 59.25           O
ATOM   1382 N1    DG Y  14       0.352  11.881  24.717  1.00 60.48           N
ATOM   1383 C2    DG Y  14      -0.527  12.797  25.205  1.00 59.31           C
ATOM   1384 N2    DG Y  14      -0.307  14.066  24.873  1.00 59.28           N
ATOM   1385 N3    DG Y  14      -1.561  12.491  25.971  1.00 58.35           N
ATOM   1386 C4    DG Y  14      -1.654  11.169  26.216  1.00 58.44           C
ATOM   1387  P    DC Y  15      -4.935  14.993  29.882  1.00 59.95           P
ATOM   1388 OP1   DC Y  15      -5.485  14.729  31.232  1.00 58.20           O
ATOM   1389 OP2   DC Y  15      -5.322  16.200  29.140  1.00 59.10           O
ATOM   1390 O5'   DC Y  15      -3.333  14.980  29.978  1.00 58.76           O
ATOM   1391 C5'   DC Y  15      -2.688  15.804  30.940  1.00 60.00           C
ATOM   1392 C4'   DC Y  15      -1.407  16.399  30.390  1.00 61.37           C
ATOM   1393 O4'   DC Y  15      -0.399  15.374  30.265  1.00 59.39           O
ATOM   1394 C3'   DC Y  15      -1.526  17.057  29.008  1.00 58.91           C
ATOM   1395 O3'   DC Y  15      -0.746  18.241  28.979  1.00 56.65           O
ATOM   1396 C2'   DC Y  15      -0.909  16.010  28.077  1.00 56.18           C
ATOM   1397 C1'   DC Y  15       0.162  15.416  28.982  1.00 57.27           C
ATOM   1398 N1    DC Y  15       0.573  14.050  28.607  1.00 58.89           N
ATOM   1399 C2    DC Y  15       1.679  13.862  27.796  1.00 58.73           C
ATOM   1400 O2    DC Y  15       2.315  14.849  27.411  1.00 58.76           O
ATOM   1401 N3    DC Y  15       2.039  12.616  27.441  1.00 58.65           N
ATOM   1402 C4    DC Y  15       1.324  11.571  27.879  1.00 58.63           C
ATOM   1403 N4    DC Y  15       1.707  10.348  27.506  1.00 58.83           N
ATOM   1404 C5    DC Y  15       0.188  11.741  28.699  1.00 58.84           C
ATOM   1405 C6    DC Y  15      -0.156  12.985  29.043  1.00 58.86           C
ATOM   1406  P    DG Y  16      -1.387  19.589  29.503  1.00 56.24           P
ATOM   1407 OP1   DG Y  16      -2.857  19.459  29.509  1.00 53.85           O
ATOM   1408 OP2   DG Y  16      -0.758  20.698  28.745  1.00 55.46           O
ATOM   1409 O5'   DG Y  16      -0.858  19.652  30.993  1.00 56.48           O
ATOM   1410 C5'   DG Y  16       0.533  19.858  31.294  1.00 59.12           C
ATOM   1411 C4'   DG Y  16       0.767  19.757  32.773  1.00 60.93           C
ATOM   1412 O4'   DG Y  16       0.441  18.448  33.237  1.00 59.93           O
ATOM   1413 C3'   DG Y  16       2.221  20.014  33.186  1.00 59.34           C
ATOM   1414 O3'   DG Y  16       2.280  20.825  34.340  1.00 56.83           O
ATOM   1415 C2'   DG Y  16       2.755  18.624  33.509  1.00 57.60           C
ATOM   1416 C1'   DG Y  16       1.533  17.887  33.958  1.00 58.36           C
ATOM   1417 N9    DG Y  16       1.536  16.457  33.688  1.00 57.98           N
ATOM   1418 C8    DG Y  16       0.955  15.481  34.441  1.00 56.56           C
ATOM   1419 N7    DG Y  16       1.095  14.280  33.950  1.00 57.99           N
ATOM   1420 C5    DG Y  16       1.835  14.478  32.796  1.00 60.00           C
ATOM   1421 C6    DG Y  16       2.306  13.549  31.855  1.00 58.81           C
ATOM   1422 O6    DG Y  16       2.162  12.311  31.856  1.00 57.69           O
ATOM   1423 N1    DG Y  16       3.016  14.162  30.831  1.00 58.74           N
ATOM   1424 C2    DG Y  16       3.236  15.508  30.725  1.00 57.95           C
ATOM   1425 N2    DG Y  16       3.940  15.911  29.656  1.00 58.49           N
ATOM   1426 N3    DG Y  16       2.796  16.385  31.591  1.00 58.90           N
ATOM   1427 C4    DG Y  16       2.103  15.814  32.600  1.00 59.88           C
ATOM   1428 OP3   DC Z   1       8.890   5.551  27.184  1.00 51.75           O
ATOM   1429  P    DC Z   1       8.636   5.361  28.526  1.00 53.84           P
ATOM   1430 OP1   DC Z   1       9.992   4.944  29.004  1.00 48.90           O
ATOM   1431 OP2   DC Z   1       7.579   4.496  29.112  1.00 50.67           O
ATOM   1432 O5'   DC Z   1       8.254   6.681  29.295  1.00 53.56           O
ATOM   1433 C5'   DC Z   1       8.990   7.818  29.449  1.00 56.64           C
ATOM   1434 C4'   DC Z   1       8.887   8.805  28.349  1.00 60.05           C
ATOM   1435 O4'   DC Z   1       7.499   9.094  28.046  1.00 58.83           O
ATOM   1436 C3'   DC Z   1       9.528  10.146  28.679  1.00 59.40           C
ATOM   1437 O3'   DC Z   1      10.000  10.767  27.529  1.00 57.56           O
ATOM   1438 C2'   DC Z   1       8.345  10.896  29.279  1.00 56.51           C
ATOM   1439 C1'   DC Z   1       7.199  10.434  28.416  1.00 58.77           C
ATOM   1440 N1    DC Z   1       5.887  10.459  29.089  1.00 58.64           N
ATOM   1441 C2    DC Z   1       5.359  11.660  29.562  1.00 57.84           C
ATOM   1442 O2    DC Z   1       5.993  12.704  29.421  1.00 57.68           O
ATOM   1443 N3    DC Z   1       4.162  11.658  30.176  1.00 58.00           N
ATOM   1444 C4    DC Z   1       3.492  10.511  30.312  1.00 57.24           C
ATOM   1445 N4    DC Z   1       2.299  10.535  30.925  1.00 56.92           N
ATOM   1446 C5    DC Z   1       4.001   9.275  29.837  1.00 56.99           C
ATOM   1447 C6    DC Z   1       5.188   9.296  29.240  1.00 57.27           C
ATOM   1448  P    DG Z   2      11.529  10.685  27.155  1.00 54.82           P
ATOM   1449 OP1   DG Z   2      12.143   9.332  27.251  1.00 51.92           O
ATOM   1450 OP2   DG Z   2      12.178  11.848  27.780  1.00 54.62           O
ATOM   1451 O5'   DG Z   2      11.332  11.051  25.644  1.00 55.74           O
ATOM   1452 C5'   DG Z   2      10.560  12.203  25.327  1.00 57.28           C
ATOM   1453 C4'   DG Z   2      10.173  12.169  23.891  1.00 59.60           C
ATOM   1454 O4'   DG Z   2       9.307  11.066  23.655  1.00 59.34           O
ATOM   1455 C3'   DG Z   2       9.434  13.420  23.443  1.00 58.54           C
ATOM   1456 O3'   DG Z   2      10.003  13.907  22.277  1.00 56.84           O
ATOM   1457 C2'   DG Z   2       7.996  12.952  23.245  1.00 57.44           C
ATOM   1458 C1'   DG Z   2       8.091  11.471  23.051  1.00 59.00           C
ATOM   1459 N9    DG Z   2       7.008  10.738  23.681  1.00 59.58           N
ATOM   1460 C8    DG Z   2       6.611   9.457  23.425  1.00 59.10           C
ATOM   1461 N7    DG Z   2       5.612   9.057  24.151  1.00 60.62           N
ATOM   1462 C5    DG Z   2       5.321  10.138  24.947  1.00 62.93           C
ATOM   1463 C6    DG Z   2       4.322  10.301  25.948  1.00 61.85           C
ATOM   1464 O6    DG Z   2       3.480   9.473  26.312  1.00 61.15           O
ATOM   1465 N1    DG Z   2       4.366  11.564  26.518  1.00 62.17           N
ATOM   1466 C2    DG Z   2       5.257  12.552  26.173  1.00 61.17           C
ATOM   1467 N2    DG Z   2       5.143  13.713  26.827  1.00 61.50           N
ATOM   1468 N3    DG Z   2       6.195  12.408  25.260  1.00 61.65           N
ATOM   1469 C4    DG Z   2       6.168  11.184  24.687  1.00 62.09           C
ATOM   1470  P    DC Z   3       9.483  15.054  21.444  1.00 59.28           P
ATOM   1471 OP1   DC Z   3       8.953  14.371  20.254  1.00 57.21           O
ATOM   1472 OP2   DC Z   3      10.537  16.066  21.340  1.00 58.02           O
ATOM   1473 O5'   DC Z   3       8.245  15.747  22.248  1.00 58.34           O
ATOM   1474 C5'   DC Z   3       7.646  16.909  21.687  1.00 60.41           C
ATOM   1475 C4'   DC Z   3       6.274  17.160  22.273  1.00 60.66           C
ATOM   1476 O4'   DC Z   3       5.391  16.065  21.945  1.00 60.16           O
ATOM   1477 C3'   DC Z   3       6.239  17.302  23.802  1.00 59.94           C
ATOM   1478 O3'   DC Z   3       5.354  18.362  24.157  1.00 58.35           O
ATOM   1479 C2'   DC Z   3       5.641  15.968  24.248  1.00 57.71           C
ATOM   1480 C1'   DC Z   3       4.689  15.674  23.101  1.00 58.43           C
ATOM   1481 N1    DC Z   3       4.309  14.248  22.978  1.00 59.48           N
ATOM   1482 C2    DC Z   3       3.168  13.793  23.615  1.00 59.76           C
ATOM   1483 O2    DC Z   3       2.486  14.601  24.268  1.00 60.00           O
ATOM   1484 N3    DC Z   3       2.833  12.494  23.531  1.00 59.98           N
ATOM   1485 C4    DC Z   3       3.589  11.651  22.817  1.00 60.11           C
ATOM   1486 N4    DC Z   3       3.223  10.377  22.745  1.00 60.45           N
ATOM   1487 C5    DC Z   3       4.769  12.098  22.149  1.00 60.48           C
ATOM   1488 C6    DC Z   3       5.092  13.390  22.258  1.00 60.10           C
ATOM   1489  P    DG Z   4       5.915  19.857  24.323  1.00 60.03           P
ATOM   1490 OP1   DG Z   4       7.403  19.893  24.430  1.00 59.62           O
ATOM   1491 OP2   DG Z   4       5.086  20.457  25.372  1.00 62.55           O
ATOM   1492 O5'   DG Z   4       5.512  20.550  22.941  1.00 60.86           O
ATOM   1493 C5'   DG Z   4       4.168  20.496  22.430  1.00 61.48           C
ATOM   1494 C4'   DG Z   4       4.168  20.980  21.003  1.00 62.42           C
ATOM   1495 O4'   DG Z   4       5.029  20.146  20.250  1.00 60.01           O
ATOM   1496 C3'   DG Z   4       2.801  20.930  20.304  1.00 59.90           C
ATOM   1497 O3'   DG Z   4       2.289  22.248  20.223  1.00 57.69           O
ATOM   1498 C2'   DG Z   4       3.093  20.384  18.918  1.00 57.68           C
ATOM   1499 C1'   DG Z   4       4.501  19.854  18.970  1.00 58.78           C
ATOM   1500 N9    DG Z   4       4.650  18.423  18.793  1.00 60.07           N
ATOM   1501 C8    DG Z   4       5.583  17.815  17.995  1.00 58.75           C
ATOM   1502 N7    DG Z   4       5.524  16.514  18.024  1.00 61.97           N
ATOM   1503 C5    DG Z   4       4.485  16.251  18.897  1.00 64.04           C
ATOM   1504 C6    DG Z   4       3.951  15.020  19.324  1.00 63.18           C
ATOM   1505 O6    DG Z   4       4.305  13.877  18.997  1.00 62.90           O
ATOM   1506 N1    DG Z   4       2.888  15.188  20.218  1.00 64.27           N
ATOM   1507 C2    DG Z   4       2.410  16.397  20.642  1.00 62.86           C
ATOM   1508 N2    DG Z   4       1.389  16.374  21.506  1.00 62.60           N
ATOM   1509 N3    DG Z   4       2.907  17.559  20.248  1.00 61.31           N
ATOM   1510 C4    DG Z   4       3.930  17.413  19.388  1.00 61.47           C
ATOM   1511  P    DC Z   5       0.848  22.651  20.516  1.00 60.37           P
ATOM   1512 OP1   DC Z   5       0.638  24.003  19.955  1.00 59.15           O
ATOM   1513 OP2   DC Z   5       0.645  22.384  21.933  1.00 60.68           O
ATOM   1514 O5'   DC Z   5      -0.056  21.615  19.678  1.00 59.94           O
ATOM   1515 C5'   DC Z   5      -1.423  21.930  19.414  1.00 62.40           C
ATOM   1516 C4'   DC Z   5      -2.294  20.699  19.499  1.00 61.87           C
ATOM   1517 O4'   DC Z   5      -1.873  19.721  18.522  1.00 61.93           O
ATOM   1518 C3'   DC Z   5      -2.273  19.972  20.853  1.00 61.43           C
ATOM   1519 O3'   DC Z   5      -3.568  19.465  21.143  1.00 61.01           O
ATOM   1520 C2'   DC Z   5      -1.321  18.813  20.581  1.00 59.90           C
ATOM   1521 C1'   DC Z   5      -1.678  18.480  19.140  1.00 61.05           C
ATOM   1522 N1    DC Z   5      -0.626  17.742  18.418  1.00 61.77           N
ATOM   1523 C2    DC Z   5      -0.674  16.359  18.382  1.00 62.26           C
ATOM   1524 O2    DC Z   5      -1.601  15.767  18.950  1.00 62.51           O
ATOM   1525 N3    DC Z   5       0.297  15.680  17.734  1.00 62.70           N
ATOM   1526 C4    DC Z   5       1.279  16.342  17.130  1.00 62.67           C
ATOM   1527 N4    DC Z   5       2.217  15.641  16.499  1.00 63.32           N
ATOM   1528 C5    DC Z   5       1.352  17.765  17.159  1.00 63.18           C
ATOM   1529 C6    DC Z   5       0.389  18.416  17.806  1.00 62.68           C
ATOM   1530  P    DG Z   6      -4.580  20.320  22.099  1.00 60.45           P
ATOM   1531 OP1   DG Z   6      -3.851  21.334  22.903  1.00 61.00           O
ATOM   1532 OP2   DG Z   6      -5.450  19.338  22.772  1.00 64.37           O
ATOM   1533 O5'   DG Z   6      -5.465  21.082  21.019  1.00 61.05           O
ATOM   1534 C5'   DG Z   6      -6.214  20.353  20.048  1.00 61.77           C
ATOM   1535 C4'   DG Z   6      -6.826  21.316  19.057  1.00 62.14           C
ATOM   1536 O4'   DG Z   6      -5.783  22.100  18.474  1.00 59.20           O
ATOM   1537 C3'   DG Z   6      -7.551  20.646  17.894  1.00 59.30           C
ATOM   1538 O3'   DG Z   6      -8.959  20.696  18.142  1.00 57.84           O
ATOM   1539 C2'   DG Z   6      -7.185  21.486  16.676  1.00 57.86           C
ATOM   1540 C1'   DG Z   6      -5.983  22.284  17.089  1.00 59.53           C
ATOM   1541 N9    DG Z   6      -4.720  21.942  16.459  1.00 60.33           N
ATOM   1542 C8    DG Z   6      -3.826  22.831  15.908  1.00 59.19           C
ATOM   1543 N7    DG Z   6      -2.760  22.271  15.434  1.00 62.80           N
ATOM   1544 C5    DG Z   6      -2.945  20.921  15.677  1.00 64.80           C
ATOM   1545 C6    DG Z   6      -2.120  19.824  15.388  1.00 63.46           C
ATOM   1546 O6    DG Z   6      -1.004  19.825  14.825  1.00 63.62           O
ATOM   1547 N1    DG Z   6      -2.689  18.615  15.809  1.00 64.74           N
ATOM   1548 C2    DG Z   6      -3.897  18.499  16.431  1.00 63.72           C
ATOM   1549 N2    DG Z   6      -4.286  17.259  16.765  1.00 63.83           N
ATOM   1550 N3    DG Z   6      -4.677  19.527  16.718  1.00 62.60           N
ATOM   1551 C4    DG Z   6      -4.154  20.697  16.320  1.00 61.88           C
ATOM   1552  P    DC Z   7      -9.885  19.477  17.933  1.00 62.39           P
ATOM   1553 OP1   DC Z   7     -11.272  19.976  18.031  1.00 61.85           O
ATOM   1554 OP2   DC Z   7      -9.436  18.383  18.813  1.00 63.51           O
ATOM   1555 O5'   DC Z   7      -9.600  19.036  16.417  1.00 61.99           O
ATOM   1556 C5'   DC Z   7     -10.600  18.335  15.678  1.00 65.21           C
ATOM   1557 C4'   DC Z   7      -9.993  17.175  14.916  1.00 63.59           C
ATOM   1558 O4'   DC Z   7      -9.022  17.668  13.960  1.00 63.92           O
ATOM   1559 C3'   DC Z   7      -9.256  16.146  15.764  1.00 63.01           C
ATOM   1560 O3'   DC Z   7      -9.455  14.845  15.204  1.00 62.89           O
ATOM   1561 C2'   DC Z   7      -7.794  16.558  15.589  1.00 62.48           C
ATOM   1562 C1'   DC Z   7      -7.817  16.988  14.130  1.00 63.46           C
ATOM   1563 N1    DC Z   7      -6.707  17.882  13.750  1.00 63.57           N
ATOM   1564 C2    DC Z   7      -5.528  17.328  13.272  1.00 64.18           C
ATOM   1565 O2    DC Z   7      -5.434  16.097  13.175  1.00 64.50           O
ATOM   1566 N3    DC Z   7      -4.507  18.140  12.934  1.00 64.68           N
ATOM   1567 C4    DC Z   7      -4.646  19.462  13.052  1.00 64.59           C
ATOM   1568 N4    DC Z   7      -3.621  20.235  12.710  1.00 65.33           N
ATOM   1569 C5    DC Z   7      -5.842  20.043  13.548  1.00 65.17           C
ATOM   1570 C6    DC Z   7      -6.839  19.230  13.872  1.00 64.73           C
ATOM   1571  P    DG Z   8     -10.609  13.864  15.734  1.00 60.30           P
ATOM   1572 OP1   DG Z   8     -11.099  14.257  17.080  1.00 61.32           O
ATOM   1573 OP2   DG Z   8     -10.120  12.491  15.504  1.00 64.78           O
ATOM   1574 O5'   DG Z   8     -11.765  14.151  14.668  1.00 60.70           O
ATOM   1575 C5'   DG Z   8     -11.536  13.914  13.283  1.00 61.46           C
ATOM   1576 C4'   DG Z   8     -12.706  14.434  12.476  1.00 61.02           C
ATOM   1577 O4'   DG Z   8     -12.888  15.827  12.746  1.00 58.86           O
ATOM   1578 C3'   DG Z   8     -12.517  14.317  10.966  1.00 58.22           C
ATOM   1579 O3'   DG Z   8     -13.142  13.131  10.491  1.00 56.79           O
ATOM   1580 C2'   DG Z   8     -13.214  15.570  10.414  1.00 57.28           C
ATOM   1581 C1'   DG Z   8     -13.256  16.530  11.571  1.00 58.74           C
ATOM   1582 N9    DG Z   8     -12.359  17.675  11.491  1.00 59.60           N
ATOM   1583 C8    DG Z   8     -12.698  18.982  11.687  1.00 58.68           C
ATOM   1584 N7    DG Z   8     -11.705  19.804  11.573  1.00 62.62           N
ATOM   1585 C5    DG Z   8     -10.627  18.997  11.286  1.00 64.85           C
ATOM   1586 C6    DG Z   8      -9.275  19.314  11.049  1.00 63.45           C
ATOM   1587 O6    DG Z   8      -8.739  20.441  11.064  1.00 63.63           O
ATOM   1588 N1    DG Z   8      -8.500  18.185  10.790  1.00 64.88           N
ATOM   1589 C2    DG Z   8      -8.985  16.905  10.752  1.00 63.77           C
ATOM   1590 N2    DG Z   8      -8.091  15.937  10.479  1.00 63.75           N
ATOM   1591 N3    DG Z   8     -10.245  16.589  10.971  1.00 62.52           N
ATOM   1592 C4    DG Z   8     -11.009  17.670  11.229  1.00 61.65           C
ATOM   1593  P    DC Z   9     -12.324  12.050   9.681  1.00 62.95           P
ATOM   1594 OP1   DC Z   9     -13.292  11.011   9.274  1.00 62.53           O
ATOM   1595 OP2   DC Z   9     -11.117  11.686  10.442  1.00 63.78           O
ATOM   1596 O5'   DC Z   9     -11.864  12.874   8.392  1.00 62.47           O
ATOM   1597 C5'   DC Z   9     -11.622  12.195   7.163  1.00 64.83           C
ATOM   1598 C4'   DC Z   9     -10.410  12.757   6.466  1.00 63.15           C
ATOM   1599 O4'   DC Z   9     -10.579  14.173   6.231  1.00 63.82           O
ATOM   1600 C3'   DC Z   9      -9.083  12.615   7.233  1.00 62.61           C
ATOM   1601 O3'   DC Z   9      -8.038  12.322   6.312  1.00 62.98           O
ATOM   1602 C2'   DC Z   9      -8.893  14.017   7.814  1.00 62.32           C
ATOM   1603 C1'   DC Z   9      -9.439  14.856   6.672  1.00 63.43           C
ATOM   1604 N1    DC Z   9      -9.817  16.224   7.059  1.00 63.28           N
ATOM   1605 C2    DC Z   9      -8.863  17.241   6.994  1.00 63.57           C
ATOM   1606 O2    DC Z   9      -7.718  16.961   6.610  1.00 63.87           O
ATOM   1607 N3    DC Z   9      -9.205  18.486   7.357  1.00 64.26           N
ATOM   1608 C4    DC Z   9     -10.444  18.750   7.763  1.00 63.72           C
ATOM   1609 N4    DC Z   9     -10.745  19.994   8.112  1.00 64.28           N
ATOM   1610 C5    DC Z   9     -11.432  17.731   7.844  1.00 64.13           C
ATOM   1611 C6    DC Z   9     -11.079  16.498   7.479  1.00 63.98           C
ATOM   1612  P    DG Z  10      -7.447  10.856   6.121  1.00 60.19           P
ATOM   1613 OP1   DG Z  10      -7.651  10.061   7.349  1.00 61.70           O
ATOM   1614 OP2   DG Z  10      -6.097  11.035   5.567  1.00 64.46           O
ATOM   1615 O5'   DG Z  10      -8.360  10.253   4.953  1.00 60.00           O
ATOM   1616 C5'   DG Z  10      -8.310  10.812   3.636  1.00 60.31           C
ATOM   1617 C4'   DG Z  10      -9.449  10.272   2.817  1.00 59.34           C
ATOM   1618 O4'   DG Z  10     -10.679  10.577   3.467  1.00 57.56           O
ATOM   1619 C3'   DG Z  10      -9.534  10.876   1.414  1.00 56.32           C
ATOM   1620 O3'   DG Z  10      -8.999   9.947   0.480  1.00 55.26           O
ATOM   1621 C2'   DG Z  10     -11.033  11.090   1.179  1.00 55.64           C
ATOM   1622 C1'   DG Z  10     -11.666  10.983   2.540  1.00 56.92           C
ATOM   1623 N9    DG Z  10     -12.244  12.204   3.078  1.00 57.69           N
ATOM   1624 C8    DG Z  10     -13.507  12.336   3.588  1.00 56.91           C
ATOM   1625 N7    DG Z  10     -13.767  13.519   4.034  1.00 61.76           N
ATOM   1626 C5    DG Z  10     -12.604  14.227   3.806  1.00 64.36           C
ATOM   1627 C6    DG Z  10     -12.281  15.573   4.083  1.00 63.03           C
ATOM   1628 O6    DG Z  10     -13.001  16.436   4.606  1.00 63.39           O
ATOM   1629 N1    DG Z  10     -10.985  15.905   3.690  1.00 64.88           N
ATOM   1630 C2    DG Z  10     -10.110  15.036   3.103  1.00 63.50           C
ATOM   1631 N2    DG Z  10      -8.898  15.527   2.792  1.00 62.95           N
ATOM   1632 N3    DG Z  10     -10.400  13.774   2.843  1.00 61.73           N
ATOM   1633 C4    DG Z  10     -11.643  13.436   3.213  1.00 60.78           C
ATOM   1634  P    DC Z  11      -8.190  10.324  -0.790  1.00 63.01           P
ATOM   1635 OP1   DC Z  11      -8.523   9.334  -1.853  1.00 62.06           O
ATOM   1636 OP2   DC Z  11      -6.792  10.529  -0.422  1.00 63.69           O
ATOM   1637 O5'   DC Z  11      -8.786  11.740  -1.212  1.00 62.22           O
ATOM   1638 C5'   DC Z  11      -8.430  12.269  -2.482  1.00 64.53           C
ATOM   1639 C4'   DC Z  11      -8.290  13.780  -2.421  1.00 63.09           C
ATOM   1640 O4'   DC Z  11      -9.563  14.392  -2.153  1.00 63.70           O
ATOM   1641 C3'   DC Z  11      -7.330  14.308  -1.341  1.00 62.52           C
ATOM   1642 O3'   DC Z  11      -6.617  15.424  -1.850  1.00 62.45           O
ATOM   1643 C2'   DC Z  11      -8.293  14.774  -0.254  1.00 61.86           C
ATOM   1644 C1'   DC Z  11      -9.426  15.307  -1.108  1.00 62.88           C
ATOM   1645 N1    DC Z  11     -10.714  15.409  -0.405  1.00 63.52           N
ATOM   1646 C2    DC Z  11     -11.069  16.625   0.184  1.00 64.16           C
ATOM   1647 O2    DC Z  11     -10.280  17.582   0.101  1.00 64.61           O
ATOM   1648 N3    DC Z  11     -12.233  16.731   0.848  1.00 65.07           N
ATOM   1649 C4    DC Z  11     -13.050  15.676   0.917  1.00 64.88           C
ATOM   1650 N4    DC Z  11     -14.188  15.811   1.570  1.00 65.50           N
ATOM   1651 C5    DC Z  11     -12.705  14.429   0.323  1.00 65.41           C
ATOM   1652 C6    DC Z  11     -11.547  14.342  -0.319  1.00 64.98           C
ATOM   1653  P    DG Z  12      -5.164  15.306  -2.479  1.00 60.07           P
ATOM   1654 OP1   DG Z  12      -4.357  14.271  -1.770  1.00 61.07           O
ATOM   1655 OP2   DG Z  12      -4.654  16.689  -2.593  1.00 64.45           O
ATOM   1656 O5'   DG Z  12      -5.459  14.791  -3.954  1.00 59.80           O
ATOM   1657 C5'   DG Z  12      -6.215  15.585  -4.845  1.00 60.42           C
ATOM   1658 C4'   DG Z  12      -6.498  14.797  -6.095  1.00 60.74           C
ATOM   1659 O4'   DG Z  12      -7.263  13.642  -5.769  1.00 58.35           O
ATOM   1660 C3'   DG Z  12      -7.317  15.572  -7.125  1.00 57.20           C
ATOM   1661 O3'   DG Z  12      -6.413  16.096  -8.081  1.00 56.02           O
ATOM   1662 C2'   DG Z  12      -8.252  14.530  -7.721  1.00 56.31           C
ATOM   1663 C1'   DG Z  12      -8.257  13.381  -6.741  1.00 57.32           C
ATOM   1664 N9    DG Z  12      -9.499  13.173  -6.008  1.00 58.94           N
ATOM   1665 C8    DG Z  12     -10.166  11.984  -5.905  1.00 57.78           C
ATOM   1666 N7    DG Z  12     -11.231  12.058  -5.177  1.00 61.56           N
ATOM   1667 C5    DG Z  12     -11.279  13.375  -4.758  1.00 64.03           C
ATOM   1668 C6    DG Z  12     -12.218  14.046  -3.930  1.00 62.91           C
ATOM   1669 O6    DG Z  12     -13.230  13.579  -3.392  1.00 63.00           O
ATOM   1670 N1    DG Z  12     -11.894  15.386  -3.762  1.00 64.50           N
ATOM   1671 C2    DG Z  12     -10.809  15.996  -4.321  1.00 62.99           C
ATOM   1672 N2    DG Z  12     -10.656  17.306  -4.039  1.00 62.66           N
ATOM   1673 N3    DG Z  12      -9.918  15.384  -5.080  1.00 61.69           N
ATOM   1674 C4    DG Z  12     -10.218  14.078  -5.262  1.00 61.29           C
ATOM   1675  P    DC Z  13      -6.750  16.973  -9.262  1.00 60.98           P
ATOM   1676 OP1   DC Z  13      -7.409  16.159 -10.311  1.00 59.76           O
ATOM   1677 OP2   DC Z  13      -5.505  17.709  -9.564  1.00 61.11           O
ATOM   1678 O5'   DC Z  13      -7.801  18.024  -8.675  1.00 60.01           O
ATOM   1679 C5'   DC Z  13      -8.137  19.174  -9.438  1.00 61.50           C
ATOM   1680 C4'   DC Z  13      -9.244  19.939  -8.766  1.00 61.37           C
ATOM   1681 O4'   DC Z  13     -10.452  19.157  -8.780  1.00 60.24           O
ATOM   1682 C3'   DC Z  13      -8.982  20.299  -7.299  1.00 59.53           C
ATOM   1683 O3'   DC Z  13      -9.460  21.617  -7.034  1.00 58.53           O
ATOM   1684 C2'   DC Z  13      -9.823  19.268  -6.535  1.00 58.05           C
ATOM   1685 C1'   DC Z  13     -11.001  19.110  -7.487  1.00 58.65           C
ATOM   1686 N1    DC Z  13     -11.725  17.831  -7.318  1.00 60.41           N
ATOM   1687 C2    DC Z  13     -12.862  17.790  -6.520  1.00 60.30           C
ATOM   1688 O2    DC Z  13     -13.247  18.836  -5.975  1.00 61.32           O
ATOM   1689 N3    DC Z  13     -13.510  16.624  -6.346  1.00 61.44           N
ATOM   1690 C4    DC Z  13     -13.059  15.517  -6.952  1.00 61.27           C
ATOM   1691 N4    DC Z  13     -13.728  14.379  -6.760  1.00 61.82           N
ATOM   1692 C5    DC Z  13     -11.893  15.539  -7.773  1.00 61.82           C
ATOM   1693 C6    DC Z  13     -11.261  16.702  -7.931  1.00 61.50           C
ATOM   1694  P    DG Z  14      -8.507  22.894  -7.226  1.00 59.64           P
ATOM   1695 OP1   DG Z  14      -7.076  22.499  -7.093  1.00 59.13           O
ATOM   1696 OP2   DG Z  14      -9.068  23.954  -6.366  1.00 61.66           O
ATOM   1697 O5'   DG Z  14      -8.775  23.330  -8.735  1.00 60.27           O
ATOM   1698 C5'   DG Z  14     -10.098  23.643  -9.200  1.00 60.38           C
ATOM   1699 C4'   DG Z  14     -10.098  23.743 -10.697  1.00 61.00           C
ATOM   1700 O4'   DG Z  14      -9.650  22.522 -11.244  1.00 58.51           O
ATOM   1701 C3'   DG Z  14     -11.475  24.016 -11.313  1.00 57.80           C
ATOM   1702 O3'   DG Z  14     -11.556  25.368 -11.707  1.00 55.53           O
ATOM   1703 C2'   DG Z  14     -11.553  23.088 -12.516  1.00 56.56           C
ATOM   1704 C1'   DG Z  14     -10.374  22.171 -12.411  1.00 57.85           C
ATOM   1705 N9    DG Z  14     -10.683  20.764 -12.288  1.00 58.93           N
ATOM   1706 C8    DG Z  14     -10.059  19.756 -12.961  1.00 57.78           C
ATOM   1707 N7    DG Z  14     -10.515  18.577 -12.669  1.00 60.73           N
ATOM   1708 C5    DG Z  14     -11.508  18.823 -11.734  1.00 63.05           C
ATOM   1709 C6    DG Z  14     -12.358  17.918 -11.053  1.00 61.91           C
ATOM   1710 O6    DG Z  14     -12.395  16.692 -11.148  1.00 61.52           O
ATOM   1711 N1    DG Z  14     -13.231  18.578 -10.193  1.00 62.66           N
ATOM   1712 C2    DG Z  14     -13.274  19.934 -10.018  1.00 61.43           C
ATOM   1713 N2    DG Z  14     -14.178  20.392  -9.146  1.00 61.14           N
ATOM   1714 N3    DG Z  14     -12.485  20.783 -10.643  1.00 60.57           N
ATOM   1715 C4    DG Z  14     -11.626  20.164 -11.484  1.00 60.80           C
ATOM   1716  P    DC Z  15     -12.838  26.225 -11.820  1.00 61.52           P
ATOM   1717 OP1   DC Z  15     -12.749  27.052 -13.051  1.00 59.61           O
ATOM   1718 OP2   DC Z  15     -13.034  26.854 -10.514  1.00 60.34           O
ATOM   1719 O5'   DC Z  15     -14.020  25.172 -12.017  1.00 60.29           O
ATOM   1720 C5'   DC Z  15     -15.325  25.649 -12.273  1.00 61.22           C
ATOM   1721 C4'   DC Z  15     -16.376  24.686 -11.792  1.00 62.16           C
ATOM   1722 O4'   DC Z  15     -16.333  23.481 -12.589  1.00 60.25           O
ATOM   1723 C3'   DC Z  15     -16.247  24.239 -10.326  1.00 59.84           C
ATOM   1724 O3'   DC Z  15     -17.548  24.121  -9.743  1.00 57.82           O
ATOM   1725 C2'   DC Z  15     -15.640  22.844 -10.463  1.00 57.31           C
ATOM   1726 C1'   DC Z  15     -16.322  22.374 -11.733  1.00 58.25           C
ATOM   1727 N1    DC Z  15     -15.610  21.271 -12.401  1.00 59.99           N
ATOM   1728 C2    DC Z  15     -16.065  19.971 -12.215  1.00 59.61           C
ATOM   1729 O2    DC Z  15     -17.053  19.779 -11.498  1.00 59.75           O
ATOM   1730 N3    DC Z  15     -15.416  18.959 -12.798  1.00 59.77           N
ATOM   1731 C4    DC Z  15     -14.350  19.200 -13.569  1.00 59.45           C
ATOM   1732 N4    DC Z  15     -13.734  18.168 -14.141  1.00 59.57           N
ATOM   1733 C5    DC Z  15     -13.859  20.526 -13.779  1.00 59.45           C
ATOM   1734 C6    DC Z  15     -14.525  21.525 -13.180  1.00 59.58           C
ATOM   1735  P    DG Z  16     -18.160  25.311  -8.918  1.00 58.15           P
ATOM   1736 OP1   DG Z  16     -17.066  26.104  -8.308  1.00 56.11           O
ATOM   1737 OP2   DG Z  16     -19.215  24.745  -8.044  1.00 58.19           O
ATOM   1738 O5'   DG Z  16     -18.858  26.171 -10.038  1.00 58.40           O
ATOM   1739 C5'   DG Z  16     -20.010  25.684 -10.734  1.00 60.88           C
ATOM   1740 C4'   DG Z  16     -20.388  26.656 -11.810  1.00 62.63           C
ATOM   1741 O4'   DG Z  16     -19.286  26.780 -12.691  1.00 61.04           O
ATOM   1742 C3'   DG Z  16     -21.593  26.245 -12.661  1.00 60.66           C
ATOM   1743 O3'   DG Z  16     -22.544  27.295 -12.720  1.00 57.86           O
ATOM   1744 C2'   DG Z  16     -21.025  26.002 -14.039  1.00 58.62           C
ATOM   1745 C1'   DG Z  16     -19.689  26.656 -14.044  1.00 59.46           C
ATOM   1746 N9    DG Z  16     -18.653  25.889 -14.722  1.00 59.24           N
ATOM   1747 C8    DG Z  16     -17.655  26.384 -15.507  1.00 57.69           C
ATOM   1748 N7    DG Z  16     -16.866  25.459 -15.979  1.00 59.45           N
ATOM   1749 C5    DG Z  16     -17.385  24.278 -15.475  1.00 61.63           C
ATOM   1750 C6    DG Z  16     -16.954  22.950 -15.641  1.00 60.33           C
ATOM   1751 O6    DG Z  16     -15.995  22.538 -16.302  1.00 59.06           O
ATOM   1752 N1    DG Z  16     -17.761  22.046 -14.945  1.00 60.13           N
ATOM   1753 C2    DG Z  16     -18.850  22.386 -14.195  1.00 59.24           C
ATOM   1754 N2    DG Z  16     -19.507  21.383 -13.598  1.00 59.65           N
ATOM   1755 N3    DG Z  16     -19.262  23.628 -14.028  1.00 60.29           N
ATOM   1756 C4    DG Z  16     -18.491  24.522 -14.685  1.00 61.21           C
ENDMDL                                                                          
END                                                                             
