# Supplementary material for: Control of Gene Expression by Proteins That Bind Many Alternative Nucleic Acid Structures Through the Same Domain
Source: Int J Mol Sci. 2025 Dec 26;27(1):272. doi: 10.3390/ijms27010272 (PMC12785367; doi:10.3390/ijms27010272)
Supplement: Supplementary file 1 [file ijms-27-00272-s001.zip › Figure-4B-BACH1-559-620x2-dMer47-49-CG8x2-Mgx12-Kx6-Znx4-S1076865862-model-2.pdb]

TITLE fold_bach1_559_620x2_dmer47_49_cg8x2_mgx12_kx6_znx4_s1076865862_model_2.cif
MODEL 1                                                                         
ATOM      1  N   ILE A   1      27.463  26.480   3.681  1.00 60.42           N
ATOM      2 CA   ILE A   1      26.838  25.429   2.867  1.00 70.25           C
ATOM      3  C   ILE A   1      25.401  25.184   3.323  1.00 73.50           C
ATOM      4  O   ILE A   1      25.032  25.484   4.461  1.00 71.46           O
ATOM      5 CB   ILE A   1      27.639  24.121   2.947  1.00 65.66           C
ATOM      6 CG1  ILE A   1      27.713  23.641   4.393  1.00 60.65           C
ATOM      7 CG2  ILE A   1      29.035  24.324   2.392  1.00 58.48           C
ATOM      8 CD1  ILE A   1      28.308  22.243   4.522  1.00 57.16           C
ATOM      9  N   HIS A   2      24.605  24.652   2.424  1.00 59.61           N
ATOM     10 CA   HIS A   2      23.200  24.386   2.697  1.00 61.39           C
ATOM     11  C   HIS A   2      22.851  22.901   2.623  1.00 62.36           C
ATOM     12  O   HIS A   2      21.730  22.522   2.978  1.00 59.61           O
ATOM     13 CB   HIS A   2      22.314  25.159   1.714  1.00 58.31           C
ATOM     14 CG   HIS A   2      22.413  26.647   1.859  1.00 56.07           C
ATOM     15 ND1  HIS A   2      22.469  27.500   0.766  1.00 50.31           N
ATOM     16 CD2  HIS A   2      22.472  27.445   2.945  1.00 48.40           C
ATOM     17 CE1  HIS A   2      22.545  28.744   1.185  1.00 51.59           C
ATOM     18 NE2  HIS A   2      22.561  28.741   2.513  1.00 51.11           N
ATOM     19  N   ASP A   3      23.784  22.092   2.173  1.00 69.89           N
ATOM     20 CA   ASP A   3      23.475  20.685   1.941  1.00 74.37           C
ATOM     21  C   ASP A   3      23.272  19.899   3.230  1.00 75.07           C
ATOM     22  O   ASP A   3      22.527  18.912   3.232  1.00 71.91           O
ATOM     23 CB   ASP A   3      24.572  20.036   1.087  1.00 68.82           C
ATOM     24 CG   ASP A   3      25.941  20.161   1.697  1.00 64.67           C
ATOM     25 OD1  ASP A   3      26.227  21.200   2.319  1.00 63.08           O
ATOM     26 OD2  ASP A   3      26.752  19.218   1.534  1.00 62.42           O
ATOM     27  N   ILE A   4      23.920  20.317   4.319  1.00 81.90           N
ATOM     28 CA   ILE A   4      23.693  19.632   5.584  1.00 83.82           C
ATOM     29  C   ILE A   4      22.299  19.939   6.109  1.00 83.01           C
ATOM     30  O   ILE A   4      21.653  19.074   6.714  1.00 80.08           O
ATOM     31 CB   ILE A   4      24.766  20.013   6.630  1.00 82.61           C
ATOM     32 CG1  ILE A   4      24.961  21.525   6.689  1.00 78.03           C
ATOM     33 CG2  ILE A   4      26.074  19.311   6.324  1.00 76.70           C
ATOM     34 CD1  ILE A   4      25.901  21.969   7.792  1.00 72.48           C
ATOM     35  N   ARG A   5      21.833  21.162   5.889  1.00 78.79           N
ATOM     36 CA   ARG A   5      20.470  21.503   6.259  1.00 80.71           C
ATOM     37  C   ARG A   5      19.481  20.695   5.435  1.00 80.93           C
ATOM     38  O   ARG A   5      18.497  20.162   5.969  1.00 78.98           O
ATOM     39 CB   ARG A   5      20.218  22.998   6.057  1.00 79.56           C
ATOM     40 CG   ARG A   5      20.921  23.883   7.062  1.00 76.37           C
ATOM     41 CD   ARG A   5      20.304  23.753   8.442  1.00 76.09           C
ATOM     42 NE   ARG A   5      20.853  24.709   9.401  1.00 72.12           N
ATOM     43 CZ   ARG A   5      20.480  24.819  10.674  1.00 68.83           C
ATOM     44 NH1  ARG A   5      19.548  24.012  11.154  1.00 62.87           N
ATOM     45 NH2  ARG A   5      21.040  25.727  11.444  1.00 60.14           N
ATOM     46  N   ARG A   6      19.748  20.595   4.153  1.00 81.04           N
ATOM     47 CA   ARG A   6      18.885  19.814   3.277  1.00 81.13           C
ATOM     48  C   ARG A   6      18.874  18.343   3.675  1.00 82.03           C
ATOM     49  O   ARG A   6      17.809  17.720   3.742  1.00 80.35           O
ATOM     50 CB   ARG A   6      19.332  19.962   1.826  1.00 78.01           C
ATOM     51 CG   ARG A   6      18.462  19.212   0.830  1.00 74.24           C
ATOM     52 CD   ARG A   6      19.081  19.219  -0.554  1.00 74.08           C
ATOM     53 NE   ARG A   6      20.364  18.535  -0.582  1.00 71.21           N
ATOM     54 CZ   ARG A   6      20.530  17.225  -0.678  1.00 68.23           C
ATOM     55 NH1  ARG A   6      19.473  16.429  -0.744  1.00 63.01           N
ATOM     56 NH2  ARG A   6      21.746  16.705  -0.698  1.00 59.31           N
ATOM     57  N   ARG A   7      20.073  17.804   3.945  1.00 83.15           N
ATOM     58 CA   ARG A   7      20.174  16.395   4.311  1.00 82.76           C
ATOM     59  C   ARG A   7      19.499  16.113   5.649  1.00 84.10           C
ATOM     60  O   ARG A   7      18.871  15.064   5.836  1.00 83.33           O
ATOM     61 CB   ARG A   7      21.632  15.957   4.345  1.00 80.83           C
ATOM     62 CG   ARG A   7      22.254  15.790   2.966  1.00 76.88           C
ATOM     63 CD   ARG A   7      23.618  15.122   3.020  1.00 75.83           C
ATOM     64 NE   ARG A   7      24.683  16.042   3.386  1.00 73.28           N
ATOM     65 CZ   ARG A   7      25.229  16.132   4.599  1.00 69.62           C
ATOM     66 NH1  ARG A   7      24.808  15.351   5.577  1.00 64.28           N
ATOM     67 NH2  ARG A   7      26.203  17.004   4.834  1.00 61.96           N
ATOM     68  N   SER A   8      19.627  17.032   6.579  1.00 83.55           N
ATOM     69 CA   SER A   8      19.028  16.852   7.893  1.00 85.27           C
ATOM     70  C   SER A   8      17.507  16.859   7.803  1.00 85.79           C
ATOM     71  O   SER A   8      16.832  16.007   8.380  1.00 84.79           O
ATOM     72 CB   SER A   8      19.506  17.936   8.850  1.00 84.13           C
ATOM     73 OG   SER A   8      18.933  17.769  10.138  1.00 77.91           O
ATOM     74  N   LYS A   9      16.965  17.827   7.082  1.00 85.41           N
ATOM     75 CA   LYS A   9      15.521  17.892   6.922  1.00 85.09           C
ATOM     76  C   LYS A   9      15.014  16.706   6.114  1.00 85.95           C
ATOM     77  O   LYS A   9      13.907  16.210   6.358  1.00 85.42           O
ATOM     78 CB   LYS A   9      15.121  19.206   6.244  1.00 83.93           C
ATOM     79 CG   LYS A   9      15.326  20.443   7.104  1.00 78.93           C
ATOM     80 CD   LYS A   9      14.643  21.652   6.505  1.00 77.41           C
ATOM     81 CE   LYS A   9      13.140  21.515   6.570  1.00 73.18           C
ATOM     82 NZ   LYS A   9      12.435  22.748   6.123  1.00 68.08           N
ATOM     83  N   ASN A  10      15.814  16.248   5.174  1.00 82.97           N
ATOM     84 CA   ASN A  10      15.407  15.109   4.371  1.00 83.41           C
ATOM     85  C   ASN A  10      15.388  13.824   5.190  1.00 84.30           C
ATOM     86  O   ASN A  10      14.537  12.958   4.975  1.00 84.46           O
ATOM     87 CB   ASN A  10      16.329  14.940   3.168  1.00 81.82           C
ATOM     88 CG   ASN A  10      15.920  13.787   2.290  1.00 81.01           C
ATOM     89 OD1  ASN A  10      14.814  13.759   1.751  1.00 77.21           O
ATOM     90 ND2  ASN A  10      16.805  12.811   2.148  1.00 76.45           N
ATOM     91  N   ARG A  11      16.338  13.695   6.114  1.00 87.96           N
ATOM     92 CA   ARG A  11      16.362  12.521   6.975  1.00 87.53           C
ATOM     93  C   ARG A  11      15.088  12.447   7.809  1.00 88.50           C
ATOM     94  O   ARG A  11      14.470  11.385   7.936  1.00 88.26           O
ATOM     95 CB   ARG A  11      17.595  12.553   7.876  1.00 86.08           C
ATOM     96 CG   ARG A  11      17.724  11.354   8.808  1.00 82.97           C
ATOM     97 CD   ARG A  11      19.021  11.407   9.582  1.00 81.30           C
ATOM     98 NE   ARG A  11      19.117  12.600  10.411  1.00 78.11           N
ATOM     99 CZ   ARG A  11      20.220  12.991  11.051  1.00 74.40           C
ATOM    100 NH1  ARG A  11      21.335  12.286  10.957  1.00 69.67           N
ATOM    101 NH2  ARG A  11      20.204  14.093  11.782  1.00 68.54           N
ATOM    102  N   ILE A  12      14.696  13.569   8.381  1.00 88.91           N
ATOM    103 CA   ILE A  12      13.481  13.614   9.172  1.00 88.87           C
ATOM    104  C   ILE A  12      12.261  13.380   8.290  1.00 89.67           C
ATOM    105  O   ILE A  12      11.329  12.673   8.673  1.00 89.74           O
ATOM    106 CB   ILE A  12      13.377  14.956   9.916  1.00 88.32           C
ATOM    107 CG1  ILE A  12      14.500  15.067  10.948  1.00 86.24           C
ATOM    108 CG2  ILE A  12      12.008  15.107  10.582  1.00 86.15           C
ATOM    109 CD1  ILE A  12      14.597  16.417  11.617  1.00 81.92           C
ATOM    110  N   ALA A  13      12.254  13.982   7.116  1.00 87.78           N
ATOM    111 CA   ALA A  13      11.137  13.805   6.199  1.00 87.74           C
ATOM    112  C   ALA A  13      11.006  12.345   5.775  1.00 88.66           C
ATOM    113  O   ALA A  13       9.888  11.833   5.654  1.00 88.47           O
ATOM    114 CB   ALA A  13      11.308  14.694   4.978  1.00 85.91           C
ATOM    115  N   ALA A  14      12.133  11.703   5.536  1.00 88.76           N
ATOM    116 CA   ALA A  14      12.104  10.298   5.162  1.00 89.08           C
ATOM    117  C   ALA A  14      11.537   9.440   6.276  1.00 89.25           C
ATOM    118  O   ALA A  14      10.795   8.488   6.024  1.00 88.99           O
ATOM    119 CB   ALA A  14      13.509   9.833   4.794  1.00 87.11           C
ATOM    120  N   GLN A  15      11.886   9.766   7.514  1.00 90.35           N
ATOM    121 CA   GLN A  15      11.356   9.028   8.650  1.00 89.71           C
ATOM    122  C   GLN A  15       9.854   9.209   8.761  1.00 89.95           C
ATOM    123  O   GLN A  15       9.121   8.263   9.032  1.00 89.92           O
ATOM    124 CB   GLN A  15      12.046   9.486   9.931  1.00 89.16           C
ATOM    125 CG   GLN A  15      13.506   9.088  10.011  1.00 86.10           C
ATOM    126 CD   GLN A  15      14.239   9.757  11.159  1.00 86.20           C
ATOM    127 OE1  GLN A  15      13.749  10.719  11.749  1.00 84.06           O
ATOM    128 NE2  GLN A  15      15.428   9.268  11.468  1.00 80.62           N
HETATM  129  N   2MR A  16       9.390  10.367   8.599  1.00 89.89           N
HETATM  130 CA   2MR A  16       7.956  10.669   8.555  1.00 91.19           C
HETATM  131 CB   2MR A  16       7.658  12.068   8.482  1.00 89.55           C
HETATM  132 CG   2MR A  16       8.130  12.895   9.618  1.00 85.24           C
HETATM  133 CD   2MR A  16       7.463  14.209   9.587  1.00 82.76           C
HETATM  134 NE   2MR A  16       7.266  14.639   8.211  1.00 78.46           N
HETATM  135 CZ   2MR A  16       6.601  15.713   7.928  1.00 78.10           C
HETATM  136 NH1  2MR A  16       6.120  16.405   8.921  1.00 73.45           N
HETATM  137 CQ1  2MR A  16       5.450  17.637   8.831  1.00 68.33           C
HETATM  138 NH2  2MR A  16       6.423  16.071   6.655  1.00 69.02           N
HETATM  139 CQ2  2MR A  16       6.807  15.293   5.557  1.00 65.83           C
HETATM  140  C   2MR A  16       7.226   9.879   7.481  1.00 90.43           C
HETATM  141  O   2MR A  16       6.201   9.368   7.776  1.00 88.29           O
ATOM    142  N   CYS A  17       7.819   9.903   6.336  1.00 90.03           N
ATOM    143 CA   CYS A  17       7.232   9.223   5.200  1.00 88.71           C
ATOM    144  C   CYS A  17       7.088   7.741   5.481  1.00 88.59           C
ATOM    145  O   CYS A  17       6.043   7.148   5.246  1.00 88.51           O
ATOM    146 CB   CYS A  17       8.079   9.448   3.960  1.00 87.15           C
ATOM    147 SG   CYS A  17       7.528   8.551   2.497  1.00 83.97           S
HETATM  148  N   2MR A  18       8.136   7.125   5.956  1.00 88.37           N
HETATM  149 CA   2MR A  18       8.157   5.718   6.360  1.00 90.54           C
HETATM  150 CB   2MR A  18       9.476   5.264   6.874  1.00 89.73           C
HETATM  151 CG   2MR A  18      10.499   5.365   5.802  1.00 86.70           C
HETATM  152 CD   2MR A  18      11.794   4.962   6.320  1.00 83.78           C
HETATM  153 NE   2MR A  18      12.562   4.883   5.090  1.00 81.78           N
HETATM  154 CZ   2MR A  18      13.800   5.156   4.938  1.00 80.00           C
HETATM  155 NH1  2MR A  18      14.499   5.638   5.896  1.00 76.03           N
HETATM  156 CQ1  2MR A  18      15.849   5.997   5.762  1.00 70.47           C
HETATM  157 NH2  2MR A  18      14.264   4.929   3.737  1.00 76.67           N
HETATM  158 CQ2  2MR A  18      13.452   4.309   2.749  1.00 70.37           C
HETATM  159  C   2MR A  18       7.092   5.423   7.386  1.00 89.52           C
HETATM  160  O   2MR A  18       6.428   4.415   7.268  1.00 88.05           O
ATOM    161  N   LYS A  19       7.010   6.284   8.347  1.00 91.00           N
ATOM    162 CA   LYS A  19       6.028   6.164   9.414  1.00 90.80           C
ATOM    163  C   LYS A  19       4.604   6.165   8.867  1.00 90.98           C
ATOM    164  O   LYS A  19       3.785   5.339   9.262  1.00 90.65           O
ATOM    165 CB   LYS A  19       6.217   7.298  10.415  1.00 90.46           C
ATOM    166 CG   LYS A  19       5.131   7.386  11.481  1.00 88.15           C
ATOM    167 CD   LYS A  19       5.148   6.184  12.390  1.00 85.59           C
ATOM    168 CE   LYS A  19       4.183   6.369  13.544  1.00 81.01           C
ATOM    169 NZ   LYS A  19       4.049   5.146  14.356  1.00 75.46           N
ATOM    170  N   ARG A  20       4.300   7.105   7.960  1.00 89.80           N
ATOM    171 CA   ARG A  20       2.960   7.157   7.382  1.00 88.50           C
ATOM    172  C   ARG A  20       2.641   5.897   6.592  1.00 89.33           C
ATOM    173  O   ARG A  20       1.512   5.400   6.629  1.00 88.85           O
ATOM    174 CB   ARG A  20       2.826   8.384   6.477  1.00 87.58           C
ATOM    175 CG   ARG A  20       2.619   9.669   7.250  1.00 84.30           C
ATOM    176 CD   ARG A  20       2.457  10.866   6.328  1.00 83.23           C
ATOM    177 NE   ARG A  20       3.744  11.404   5.903  1.00 79.96           N
ATOM    178 CZ   ARG A  20       4.117  11.579   4.652  1.00 77.32           C
ATOM    179 NH1  ARG A  20       3.306  11.267   3.666  1.00 72.25           N
ATOM    180 NH2  ARG A  20       5.310  12.069   4.376  1.00 72.56           N
ATOM    181  N   LYS A  21       3.628   5.385   5.874  1.00 88.83           N
ATOM    182 CA   LYS A  21       3.446   4.144   5.135  1.00 87.57           C
ATOM    183  C   LYS A  21       3.178   2.977   6.074  1.00 88.08           C
ATOM    184  O   LYS A  21       2.288   2.163   5.826  1.00 88.21           O
ATOM    185 CB   LYS A  21       4.675   3.870   4.277  1.00 86.45           C
ATOM    186 CG   LYS A  21       4.637   2.550   3.522  1.00 81.67           C
ATOM    187 CD   LYS A  21       3.545   2.525   2.480  1.00 79.17           C
ATOM    188 CE   LYS A  21       3.593   1.246   1.673  1.00 75.31           C
ATOM    189 NZ   LYS A  21       2.580   1.210   0.603  1.00 70.29           N
ATOM    190  N   LEU A  22       3.934   2.892   7.148  1.00 90.38           N
ATOM    191 CA   LEU A  22       3.732   1.829   8.118  1.00 89.76           C
ATOM    192  C   LEU A  22       2.354   1.924   8.764  1.00 90.08           C
ATOM    193  O   LEU A  22       1.688   0.906   8.953  1.00 89.83           O
ATOM    194 CB   LEU A  22       4.817   1.883   9.192  1.00 89.22           C
ATOM    195 CG   LEU A  22       6.207   1.424   8.778  1.00 83.83           C
ATOM    196 CD1  LEU A  22       7.191   1.615   9.919  1.00 81.75           C
ATOM    197 CD2  LEU A  22       6.177  -0.034   8.330  1.00 82.29           C
ATOM    198  N   ASP A  23       1.924   3.121   9.099  1.00 90.96           N
ATOM    199 CA   ASP A  23       0.611   3.304   9.700  1.00 90.54           C
ATOM    200  C   ASP A  23      -0.488   2.858   8.747  1.00 91.18           C
ATOM    201  O   ASP A  23      -1.463   2.226   9.164  1.00 90.66           O
ATOM    202 CB   ASP A  23       0.403   4.766  10.086  1.00 89.94           C
ATOM    203 CG   ASP A  23       1.257   5.184  11.262  1.00 88.66           C
ATOM    204 OD1  ASP A  23       1.811   4.304  11.949  1.00 85.47           O
ATOM    205 OD2  ASP A  23       1.375   6.399  11.504  1.00 84.80           O
ATOM    206  N   CYS A  24      -0.350   3.191   7.487  1.00 92.48           N
ATOM    207 CA   CYS A  24      -1.328   2.786   6.490  1.00 91.71           C
ATOM    208  C   CYS A  24      -1.415   1.270   6.398  1.00 92.45           C
ATOM    209  O   CYS A  24      -2.507   0.694   6.404  1.00 91.51           O
ATOM    210 CB   CYS A  24      -0.964   3.382   5.133  1.00 90.07           C
ATOM    211 SG   CYS A  24      -2.079   2.912   3.794  1.00 83.90           S
ATOM    212  N   ILE A  25      -0.268   0.609   6.323  1.00 91.13           N
ATOM    213 CA   ILE A  25      -0.230  -0.842   6.236  1.00 90.74           C
ATOM    214  C   ILE A  25      -0.845  -1.472   7.475  1.00 91.69           C
ATOM    215  O   ILE A  25      -1.611  -2.440   7.389  1.00 91.97           O
ATOM    216 CB   ILE A  25       1.217  -1.321   6.020  1.00 90.12           C
ATOM    217 CG1  ILE A  25       1.704  -0.898   4.634  1.00 87.27           C
ATOM    218 CG2  ILE A  25       1.312  -2.841   6.183  1.00 87.22           C
ATOM    219 CD1  ILE A  25       3.186  -1.123   4.411  1.00 84.20           C
ATOM    220  N   GLN A  26      -0.519  -0.948   8.633  1.00 91.66           N
ATOM    221 CA   GLN A  26      -1.058  -1.498   9.872  1.00 90.92           C
ATOM    222  C   GLN A  26      -2.571  -1.330   9.936  1.00 91.49           C
ATOM    223  O   GLN A  26      -3.269  -2.211  10.448  1.00 91.74           O
ATOM    224 CB   GLN A  26      -0.373  -0.840  11.067  1.00 91.11           C
ATOM    225 CG   GLN A  26       1.062  -1.307  11.256  1.00 83.73           C
ATOM    226 CD   GLN A  26       1.855  -0.530  12.304  1.00 83.85           C
ATOM    227 OE1  GLN A  26       3.032  -0.833  12.558  1.00 81.43           O
ATOM    228 NE2  GLN A  26       1.226   0.473  12.898  1.00 80.04           N
ATOM    229  N   ASN A  27      -3.095  -0.227   9.439  1.00 94.45           N
ATOM    230 CA   ASN A  27      -4.534  -0.042   9.401  1.00 93.74           C
ATOM    231  C   ASN A  27      -5.196  -1.071   8.496  1.00 94.16           C
ATOM    232  O   ASN A  27      -6.249  -1.629   8.840  1.00 93.64           O
ATOM    233 CB   ASN A  27      -4.881   1.372   8.931  1.00 93.17           C
ATOM    234 CG   ASN A  27      -4.599   2.420   9.991  1.00 89.22           C
ATOM    235 OD1  ASN A  27      -4.427   2.100  11.165  1.00 85.02           O
ATOM    236 ND2  ASN A  27      -4.551   3.679   9.582  1.00 84.20           N
ATOM    237  N   LEU A  28      -4.613  -1.324   7.342  1.00 93.18           N
ATOM    238 CA   LEU A  28      -5.155  -2.325   6.437  1.00 92.79           C
ATOM    239  C   LEU A  28      -5.119  -3.712   7.058  1.00 93.24           C
ATOM    240  O   LEU A  28      -6.085  -4.481   6.954  1.00 92.54           O
ATOM    241 CB   LEU A  28      -4.381  -2.317   5.115  1.00 92.63           C
ATOM    242 CG   LEU A  28      -4.601  -1.104   4.214  1.00 87.57           C
ATOM    243 CD1  LEU A  28      -3.643  -1.136   3.037  1.00 83.87           C
ATOM    244 CD2  LEU A  28      -6.043  -1.059   3.730  1.00 84.55           C
ATOM    245  N   GLU A  29      -4.006  -4.047   7.693  1.00 93.60           N
ATOM    246 CA   GLU A  29      -3.887  -5.339   8.340  1.00 93.37           C
ATOM    247  C   GLU A  29      -4.912  -5.491   9.456  1.00 93.51           C
ATOM    248  O   GLU A  29      -5.481  -6.565   9.648  1.00 93.06           O
ATOM    249 CB   GLU A  29      -2.473  -5.531   8.888  1.00 93.16           C
ATOM    250 CG   GLU A  29      -1.423  -5.694   7.803  1.00 86.17           C
ATOM    251 CD   GLU A  29      -0.011  -5.730   8.345  1.00 85.07           C
ATOM    252 OE1  GLU A  29       0.181  -5.396   9.529  1.00 80.85           O
ATOM    253 OE2  GLU A  29       0.917  -6.089   7.591  1.00 81.28           O
ATOM    254  N   SER A  30      -5.159  -4.415  10.182  1.00 94.98           N
ATOM    255 CA   SER A  30      -6.141  -4.453  11.253  1.00 94.54           C
ATOM    256  C   SER A  30      -7.544  -4.695  10.702  1.00 94.97           C
ATOM    257  O   SER A  30      -8.315  -5.471  11.273  1.00 93.78           O
ATOM    258 CB   SER A  30      -6.099  -3.158  12.054  1.00 94.06           C
ATOM    259 OG   SER A  30      -7.070  -3.163  13.083  1.00 86.35           O
ATOM    260  N   GLU A  31      -7.880  -4.044   9.600  1.00 94.84           N
ATOM    261 CA   GLU A  31      -9.197  -4.245   8.998  1.00 94.26           C
ATOM    262  C   GLU A  31      -9.369  -5.664   8.487  1.00 95.08           C
ATOM    263  O   GLU A  31     -10.446  -6.247   8.613  1.00 94.31           O
ATOM    264 CB   GLU A  31      -9.409  -3.249   7.862  1.00 93.75           C
ATOM    265 CG   GLU A  31      -9.560  -1.805   8.322  1.00 82.83           C
ATOM    266 CD   GLU A  31     -10.757  -1.611   9.231  1.00 80.10           C
ATOM    267 OE1  GLU A  31     -11.814  -2.201   8.956  1.00 76.79           O
ATOM    268 OE2  GLU A  31     -10.628  -0.862  10.218  1.00 75.85           O
ATOM    269  N   ILE A  32      -8.316  -6.217   7.902  1.00 94.54           N
ATOM    270 CA   ILE A  32      -8.387  -7.590   7.423  1.00 93.86           C
ATOM    271  C   ILE A  32      -8.582  -8.551   8.582  1.00 94.40           C
ATOM    272  O   ILE A  32      -9.400  -9.474   8.507  1.00 94.52           O
ATOM    273 CB   ILE A  32      -7.122  -7.933   6.610  1.00 93.81           C
ATOM    274 CG1  ILE A  32      -7.126  -7.161   5.285  1.00 90.23           C
ATOM    275 CG2  ILE A  32      -7.039  -9.438   6.352  1.00 89.95           C
ATOM    276 CD1  ILE A  32      -5.819  -7.236   4.536  1.00 85.80           C
ATOM    277  N   GLU A  33      -7.848  -8.346   9.661  1.00 94.72           N
ATOM    278 CA   GLU A  33      -7.998  -9.198  10.829  1.00 94.78           C
ATOM    279  C   GLU A  33      -9.409  -9.117  11.391  1.00 95.09           C
ATOM    280  O   GLU A  33      -9.976 -10.124  11.815  1.00 94.61           O
ATOM    281 CB   GLU A  33      -6.974  -8.809  11.902  1.00 94.70           C
ATOM    282 CG   GLU A  33      -5.545  -9.133  11.553  1.00 85.25           C
ATOM    283 CD   GLU A  33      -4.553  -8.655  12.601  1.00 82.18           C
ATOM    284 OE1  GLU A  33      -4.995  -8.249  13.691  1.00 77.37           O
ATOM    285 OE2  GLU A  33      -3.341  -8.688  12.336  1.00 77.37           O
ATOM    286  N   LYS A  34      -9.989  -7.927  11.396  1.00 94.98           N
ATOM    287 CA   LYS A  34     -11.338  -7.771  11.910  1.00 94.28           C
ATOM    288  C   LYS A  34     -12.347  -8.511  11.035  1.00 94.45           C
ATOM    289  O   LYS A  34     -13.244  -9.189  11.545  1.00 93.71           O
ATOM    290 CB   LYS A  34     -11.703  -6.289  12.007  1.00 93.69           C
ATOM    291 CG   LYS A  34     -13.036  -6.022  12.688  1.00 87.88           C
ATOM    292 CD   LYS A  34     -13.189  -4.570  13.111  1.00 87.07           C
ATOM    293 CE   LYS A  34     -13.383  -3.656  11.927  1.00 81.06           C
ATOM    294 NZ   LYS A  34     -13.671  -2.260  12.358  1.00 76.63           N
ATOM    295  N   LEU A  35     -12.209  -8.393   9.718  1.00 95.13           N
ATOM    296 CA   LEU A  35     -13.097  -9.112   8.818  1.00 94.56           C
ATOM    297  C   LEU A  35     -12.962 -10.620   8.985  1.00 94.76           C
ATOM    298  O   LEU A  35     -13.953 -11.351   8.939  1.00 93.97           O
ATOM    299 CB   LEU A  35     -12.812  -8.718   7.371  1.00 94.17           C
ATOM    300 CG   LEU A  35     -13.309  -7.335   6.943  1.00 88.87           C
ATOM    301 CD1  LEU A  35     -12.737  -6.962   5.588  1.00 83.21           C
ATOM    302 CD2  LEU A  35     -14.825  -7.310   6.911  1.00 83.90           C
ATOM    303  N   GLN A  36     -11.744 -11.090   9.174  1.00 95.24           N
ATOM    304 CA   GLN A  36     -11.515 -12.515   9.349  1.00 94.43           C
ATOM    305  C   GLN A  36     -12.135 -13.027  10.641  1.00 94.52           C
ATOM    306  O   GLN A  36     -12.699 -14.125  10.668  1.00 94.27           O
ATOM    307 CB   GLN A  36     -10.017 -12.814   9.311  1.00 94.41           C
ATOM    308 CG   GLN A  36      -9.394 -12.655   7.936  1.00 88.27           C
ATOM    309 CD   GLN A  36      -7.884 -12.765   7.943  1.00 86.84           C
ATOM    310 OE1  GLN A  36      -7.249 -12.577   8.978  1.00 82.19           O
ATOM    311 NE2  GLN A  36      -7.300 -13.068   6.791  1.00 81.23           N
ATOM    312  N   SER A  37     -12.052 -12.254  11.699  1.00 95.95           N
ATOM    313 CA   SER A  37     -12.650 -12.676  12.956  1.00 95.57           C
ATOM    314  C   SER A  37     -14.176 -12.638  12.874  1.00 95.48           C
ATOM    315  O   SER A  37     -14.852 -13.488  13.455  1.00 94.11           O
ATOM    316 CB   SER A  37     -12.147 -11.804  14.105  1.00 95.32           C
ATOM    317 OG   SER A  37     -12.561 -10.467  13.967  1.00 85.45           O
ATOM    318  N   GLU A  38     -14.720 -11.662  12.158  1.00 96.24           N
ATOM    319 CA   GLU A  38     -16.163 -11.619  11.956  1.00 95.88           C
ATOM    320  C   GLU A  38     -16.643 -12.835  11.182  1.00 95.97           C
ATOM    321  O   GLU A  38     -17.662 -13.438  11.521  1.00 94.82           O
ATOM    322 CB   GLU A  38     -16.558 -10.340  11.216  1.00 95.51           C
ATOM    323 CG   GLU A  38     -16.406  -9.071  12.049  1.00 87.70           C
ATOM    324 CD   GLU A  38     -16.644  -7.811  11.234  1.00 85.93           C
ATOM    325 OE1  GLU A  38     -16.960  -7.914  10.033  1.00 82.70           O
ATOM    326 OE2  GLU A  38     -16.507  -6.710  11.800  1.00 81.54           O
ATOM    327  N   LYS A  39     -15.910 -13.197  10.142  1.00 95.95           N
ATOM    328 CA   LYS A  39     -16.262 -14.382   9.371  1.00 95.02           C
ATOM    329  C   LYS A  39     -16.203 -15.633  10.232  1.00 95.09           C
ATOM    330  O   LYS A  39     -17.109 -16.475  10.197  1.00 94.74           O
ATOM    331 CB   LYS A  39     -15.328 -14.520   8.167  1.00 94.16           C
ATOM    332 CG   LYS A  39     -15.542 -15.796   7.376  1.00 91.21           C
ATOM    333 CD   LYS A  39     -14.577 -15.906   6.209  1.00 87.89           C
ATOM    334 CE   LYS A  39     -14.738 -17.206   5.464  1.00 80.72           C
ATOM    335 NZ   LYS A  39     -13.791 -17.333   4.333  1.00 75.75           N
ATOM    336  N   GLU A  40     -15.145 -15.767  11.004  1.00 95.84           N
ATOM    337 CA   GLU A  40     -14.997 -16.929  11.871  1.00 95.80           C
ATOM    338  C   GLU A  40     -16.135 -17.006  12.877  1.00 96.02           C
ATOM    339  O   GLU A  40     -16.660 -18.090  13.161  1.00 95.32           O
ATOM    340 CB   GLU A  40     -13.645 -16.886  12.582  1.00 95.40           C
ATOM    341 CG   GLU A  40     -13.320 -18.125  13.385  1.00 85.93           C
ATOM    342 CD   GLU A  40     -11.911 -18.091  13.963  1.00 82.73           C
ATOM    343 OE1  GLU A  40     -11.261 -17.029  13.867  1.00 78.78           O
ATOM    344 OE2  GLU A  40     -11.476 -19.122  14.506  1.00 76.48           O
ATOM    345  N   SER A  41     -16.541 -15.872  13.415  1.00 95.78           N
ATOM    346 CA   SER A  41     -17.633 -15.840  14.374  1.00 95.56           C
ATOM    347  C   SER A  41     -18.945 -16.263  13.728  1.00 96.07           C
ATOM    348  O   SER A  41     -19.736 -16.997  14.325  1.00 94.54           O
ATOM    349 CB   SER A  41     -17.755 -14.443  14.977  1.00 94.81           C
ATOM    350 OG   SER A  41     -18.782 -14.396  15.952  1.00 85.43           O
ATOM    351  N   LEU A  42     -19.191 -15.808  12.504  1.00 95.96           N
ATOM    352 CA   LEU A  42     -20.410 -16.186  11.806  1.00 95.62           C
ATOM    353  C   LEU A  42     -20.435 -17.680  11.493  1.00 95.79           C
ATOM    354  O   LEU A  42     -21.483 -18.320  11.589  1.00 95.01           O
ATOM    355 CB   LEU A  42     -20.542 -15.378  10.516  1.00 95.31           C
ATOM    356 CG   LEU A  42     -20.913 -13.914  10.692  1.00 90.24           C
ATOM    357 CD1  LEU A  42     -20.766 -13.155   9.377  1.00 84.46           C
ATOM    358 CD2  LEU A  42     -22.335 -13.779  11.218  1.00 85.91           C
ATOM    359  N   LEU A  43     -19.296 -18.227  11.105  1.00 96.05           N
ATOM    360 CA   LEU A  43     -19.224 -19.653  10.823  1.00 95.95           C
ATOM    361  C   LEU A  43     -19.502 -20.469  12.086  1.00 96.20           C
ATOM    362  O   LEU A  43     -20.196 -21.492  12.035  1.00 95.43           O
ATOM    363 CB   LEU A  43     -17.854 -20.015  10.253  1.00 95.65           C
ATOM    364 CG   LEU A  43     -17.560 -19.511   8.836  1.00 92.46           C
ATOM    365 CD1  LEU A  43     -16.122 -19.792   8.465  1.00 88.72           C
ATOM    366 CD2  LEU A  43     -18.512 -20.161   7.844  1.00 88.84           C
ATOM    367  N   LYS A  44     -18.962 -20.029  13.203  1.00 95.92           N
ATOM    368 CA   LYS A  44     -19.182 -20.732  14.462  1.00 95.55           C
ATOM    369  C   LYS A  44     -20.649 -20.668  14.860  1.00 95.97           C
ATOM    370  O   LYS A  44     -21.221 -21.660  15.324  1.00 95.12           O
ATOM    371 CB   LYS A  44     -18.294 -20.138  15.552  1.00 94.94           C
ATOM    372 CG   LYS A  44     -18.285 -20.922  16.848  1.00 90.00           C
ATOM    373 CD   LYS A  44     -17.234 -20.399  17.803  1.00 88.20           C
ATOM    374 CE   LYS A  44     -17.148 -21.238  19.058  1.00 82.15           C
ATOM    375 NZ   LYS A  44     -16.077 -20.769  19.983  1.00 77.16           N
ATOM    376  N   GLU A  45     -21.266 -19.509  14.687  1.00 96.54           N
ATOM    377 CA   GLU A  45     -22.683 -19.373  15.002  1.00 96.11           C
ATOM    378  C   GLU A  45     -23.533 -20.251  14.095  1.00 96.45           C
ATOM    379  O   GLU A  45     -24.482 -20.901  14.548  1.00 95.73           O
ATOM    380 CB   GLU A  45     -23.119 -17.918  14.888  1.00 95.85           C
ATOM    381 CG   GLU A  45     -24.588 -17.698  15.213  1.00 87.71           C
ATOM    382 CD   GLU A  45     -25.011 -16.245  15.127  1.00 84.80           C
ATOM    383 OE1  GLU A  45     -24.183 -15.415  14.698  1.00 81.74           O
ATOM    384 OE2  GLU A  45     -26.174 -15.938  15.476  1.00 78.89           O
ATOM    385  N   ARG A  46     -23.214 -20.263  12.807  1.00 96.32           N
ATOM    386 CA   ARG A  46     -23.948 -21.110  11.870  1.00 95.64           C
ATOM    387  C   ARG A  46     -23.861 -22.575  12.266  1.00 96.31           C
ATOM    388  O   ARG A  46     -24.861 -23.296  12.257  1.00 96.12           O
ATOM    389 CB   ARG A  46     -23.406 -20.919  10.456  1.00 94.93           C
ATOM    390 CG   ARG A  46     -24.129 -21.739   9.406  1.00 91.17           C
ATOM    391 CD   ARG A  46     -23.256 -21.948   8.186  1.00 88.30           C
ATOM    392 NE   ARG A  46     -22.082 -22.728   8.495  1.00 82.41           N
ATOM    393 CZ   ARG A  46     -21.070 -22.960   7.648  1.00 80.16           C
ATOM    394 NH1  ARG A  46     -21.097 -22.444   6.423  1.00 72.82           N
ATOM    395 NH2  ARG A  46     -20.036 -23.686   8.029  1.00 72.30           N
ATOM    396  N   ASP A  47     -22.671 -23.031  12.610  1.00 95.71           N
ATOM    397 CA   ASP A  47     -22.492 -24.419  13.014  1.00 95.86           C
ATOM    398  C   ASP A  47     -23.304 -24.732  14.260  1.00 96.38           C
ATOM    399  O   ASP A  47     -23.868 -25.828  14.383  1.00 95.60           O
ATOM    400 CB   ASP A  47     -21.011 -24.714  13.257  1.00 95.14           C
ATOM    401 CG   ASP A  47     -20.205 -24.712  11.977  1.00 91.42           C
ATOM    402 OD1  ASP A  47     -20.804 -24.668  10.888  1.00 85.96           O
ATOM    403 OD2  ASP A  47     -18.964 -24.759  12.062  1.00 85.99           O
ATOM    404  N   HIS A  48     -23.364 -23.798  15.173  1.00 96.66           N
ATOM    405 CA   HIS A  48     -24.160 -23.991  16.377  1.00 96.59           C
ATOM    406  C   HIS A  48     -25.640 -24.113  16.045  1.00 96.96           C
ATOM    407  O   HIS A  48     -26.346 -24.957  16.597  1.00 96.12           O
ATOM    408 CB   HIS A  48     -23.929 -22.839  17.356  1.00 95.76           C
ATOM    409 CG   HIS A  48     -24.759 -22.927  18.599  1.00 89.17           C
ATOM    410 ND1  HIS A  48     -24.632 -23.948  19.509  1.00 79.65           N
ATOM    411 CD2  HIS A  48     -25.729 -22.117  19.081  1.00 80.54           C
ATOM    412 CE1  HIS A  48     -25.497 -23.762  20.494  1.00 80.01           C
ATOM    413 NE2  HIS A  48     -26.171 -22.658  20.267  1.00 81.84           N
ATOM    414  N   ILE A  49     -26.131 -23.278  15.134  1.00 96.80           N
ATOM    415 CA   ILE A  49     -27.533 -23.340  14.731  1.00 96.22           C
ATOM    416  C   ILE A  49     -27.830 -24.664  14.033  1.00 96.12           C
ATOM    417  O   ILE A  49     -28.866 -25.292  14.288  1.00 95.93           O
ATOM    418 CB   ILE A  49     -27.891 -22.146  13.830  1.00 96.13           C
ATOM    419 CG1  ILE A  49     -27.791 -20.845  14.622  1.00 92.62           C
ATOM    420 CG2  ILE A  49     -29.277 -22.313  13.242  1.00 92.38           C
ATOM    421 CD1  ILE A  49     -27.808 -19.604  13.755  1.00 87.93           C
ATOM    422  N   LEU A  50     -26.940 -25.095  13.150  1.00 96.52           N
ATOM    423 CA   LEU A  50     -27.127 -26.370  12.475  1.00 95.85           C
ATOM    424  C   LEU A  50     -27.128 -27.521  13.460  1.00 95.33           C
ATOM    425  O   LEU A  50     -27.901 -28.481  13.315  1.00 94.51           O
ATOM    426 CB   LEU A  50     -26.029 -26.569  11.427  1.00 95.48           C
ATOM    427 CG   LEU A  50     -26.108 -25.668  10.199  1.00 92.25           C
ATOM    428 CD1  LEU A  50     -24.881 -25.834   9.325  1.00 88.37           C
ATOM    429 CD2  LEU A  50     -27.375 -25.965   9.399  1.00 88.86           C
ATOM    430  N   SER A  51     -26.279 -27.453  14.458  1.00 96.05           N
ATOM    431 CA   SER A  51     -26.233 -28.494  15.474  1.00 95.54           C
ATOM    432  C   SER A  51     -27.540 -28.538  16.261  1.00 95.31           C
ATOM    433  O   SER A  51     -28.088 -29.613  16.513  1.00 93.89           O
ATOM    434 CB   SER A  51     -25.050 -28.257  16.408  1.00 94.59           C
ATOM    435 OG   SER A  51     -24.969 -29.255  17.399  1.00 84.36           O
ATOM    436  N   THR A  52     -28.045 -27.379  16.621  1.00 95.89           N
ATOM    437 CA   THR A  52     -29.309 -27.308  17.338  1.00 95.15           C
ATOM    438  C   THR A  52     -30.447 -27.849  16.482  1.00 95.27           C
ATOM    439  O   THR A  52     -31.320 -28.569  16.973  1.00 94.72           O
ATOM    440 CB   THR A  52     -29.592 -25.865  17.765  1.00 94.49           C
ATOM    441 OG1  THR A  52     -28.559 -25.420  18.648  1.00 88.45           O
ATOM    442 CG2  THR A  52     -30.943 -25.766  18.474  1.00 86.98           C
ATOM    443  N   LEU A  53     -30.452 -27.503  15.194  1.00 96.02           N
ATOM    444 CA   LEU A  53     -31.489 -27.991  14.300  1.00 95.17           C
ATOM    445  C   LEU A  53     -31.424 -29.511  14.176  1.00 94.31           C
ATOM    446  O   LEU A  53     -32.466 -30.178  14.118  1.00 93.81           O
ATOM    447 CB   LEU A  53     -31.348 -27.336  12.926  1.00 94.93           C
ATOM    448 CG   LEU A  53     -32.396 -27.716  11.879  1.00 88.91           C
ATOM    449 CD1  LEU A  53     -33.790 -27.375  12.364  1.00 84.20           C
ATOM    450 CD2  LEU A  53     -32.099 -27.011  10.558  1.00 85.38           C
ATOM    451  N   GLY A  54     -30.227 -30.060  14.136  1.00 94.24           N
ATOM    452 CA   GLY A  54     -30.072 -31.498  14.074  1.00 93.37           C
ATOM    453  C   GLY A  54     -30.649 -32.196  15.295  1.00 93.78           C
ATOM    454  O   GLY A  54     -31.297 -33.239  15.181  1.00 92.54           O
ATOM    455  N   GLU A  55     -30.431 -31.618  16.456  1.00 94.85           N
ATOM    456 CA   GLU A  55     -30.985 -32.182  17.681  1.00 94.33           C
ATOM    457  C   GLU A  55     -32.502 -32.065  17.702  1.00 94.38           C
ATOM    458  O   GLU A  55     -33.198 -32.982  18.164  1.00 93.82           O
ATOM    459 CB   GLU A  55     -30.379 -31.478  18.899  1.00 93.73           C
ATOM    460 CG   GLU A  55     -28.885 -31.689  19.049  1.00 87.12           C
ATOM    461 CD   GLU A  55     -28.269 -30.820  20.123  1.00 85.25           C
ATOM    462 OE1  GLU A  55     -29.013 -30.118  20.834  1.00 82.38           O
ATOM    463 OE2  GLU A  55     -27.025 -30.837  20.261  1.00 81.62           O
ATOM    464  N   THR A  56     -33.025 -30.955  17.195  1.00 94.56           N
ATOM    465 CA   THR A  56     -34.471 -30.791  17.103  1.00 93.30           C
ATOM    466  C   THR A  56     -35.070 -31.823  16.166  1.00 92.88           C
ATOM    467  O   THR A  56     -36.134 -32.393  16.440  1.00 94.15           O
ATOM    468 CB   THR A  56     -34.816 -29.373  16.636  1.00 92.94           C
ATOM    469 OG1  THR A  56     -34.274 -28.423  17.566  1.00 86.19           O
ATOM    470 CG2  THR A  56     -36.320 -29.191  16.534  1.00 86.04           C
ATOM    471  N   LYS A  57     -34.404 -32.082  15.040  1.00 94.17           N
ATOM    472 CA   LYS A  57     -34.872 -33.094  14.106  1.00 93.01           C
ATOM    473  C   LYS A  57     -34.880 -34.472  14.756  1.00 92.73           C
ATOM    474  O   LYS A  57     -35.816 -35.262  14.548  1.00 93.07           O
ATOM    475 CB   LYS A  57     -33.996 -33.099  12.851  1.00 91.96           C
ATOM    476 CG   LYS A  57     -34.379 -34.170  11.845  1.00 84.30           C
ATOM    477 CD   LYS A  57     -33.472 -34.133  10.625  1.00 84.29           C
ATOM    478 CE   LYS A  57     -33.818 -35.238   9.645  1.00 77.74           C
ATOM    479 NZ   LYS A  57     -32.933 -35.219   8.458  1.00 72.46           N
ATOM    480  N   GLN A  58     -33.864 -34.766  15.541  1.00 92.37           N
ATOM    481 CA   GLN A  58     -33.815 -36.034  16.254  1.00 91.52           C
ATOM    482  C   GLN A  58     -35.012 -36.174  17.185  1.00 91.28           C
ATOM    483  O   GLN A  58     -35.618 -37.253  17.273  1.00 90.01           O
ATOM    484 CB   GLN A  58     -32.509 -36.149  17.047  1.00 90.64           C
ATOM    485 CG   GLN A  58     -31.304 -36.486  16.203  1.00 84.28           C
ATOM    486 CD   GLN A  58     -31.277 -37.940  15.796  1.00 82.41           C
ATOM    487 OE1  GLN A  58     -32.070 -38.376  14.967  1.00 80.01           O
ATOM    488 NE2  GLN A  58     -30.378 -38.693  16.390  1.00 76.45           N
ATOM    489  N   ASN A  59     -35.368 -35.107  17.858  1.00 92.87           N
ATOM    490 CA   ASN A  59     -36.529 -35.140  18.739  1.00 91.54           C
ATOM    491  C   ASN A  59     -37.815 -35.357  17.954  1.00 90.49           C
ATOM    492  O   ASN A  59     -38.702 -36.100  18.397  1.00 90.45           O
ATOM    493 CB   ASN A  59     -36.610 -33.853  19.555  1.00 90.56           C
ATOM    494 CG   ASN A  59     -35.494 -33.732  20.570  1.00 87.35           C
ATOM    495 OD1  ASN A  59     -34.884 -34.728  20.955  1.00 81.25           O
ATOM    496 ND2  ASN A  59     -35.216 -32.510  21.007  1.00 80.78           N
ATOM    497  N   LEU A  60     -37.937 -34.703  16.792  1.00 93.53           N
ATOM    498 CA   LEU A  60     -39.131 -34.855  15.978  1.00 92.16           C
ATOM    499  C   LEU A  60     -39.272 -36.277  15.455  1.00 90.28           C
ATOM    500  O   LEU A  60     -40.341 -36.882  15.559  1.00 89.22           O
ATOM    501 CB   LEU A  60     -39.092 -33.878  14.805  1.00 92.05           C
ATOM    502 CG   LEU A  60     -39.687 -32.495  15.034  1.00 88.37           C
ATOM    503 CD1  LEU A  60     -39.494 -31.633  13.798  1.00 83.48           C
ATOM    504 CD2  LEU A  60     -41.162 -32.609  15.376  1.00 84.59           C
ATOM    505  N   THR A  61     -38.202 -36.796  14.871  1.00 88.94           N
ATOM    506 CA   THR A  61     -38.268 -38.119  14.278  1.00 88.35           C
ATOM    507  C   THR A  61     -38.361 -39.212  15.337  1.00 86.22           C
ATOM    508  O   THR A  61     -38.874 -40.300  15.057  1.00 82.28           O
ATOM    509 CB   THR A  61     -37.054 -38.371  13.382  1.00 85.20           C
ATOM    510 OG1  THR A  61     -35.853 -38.211  14.145  1.00 78.94           O
ATOM    511 CG2  THR A  61     -37.053 -37.399  12.217  1.00 77.71           C
ATOM    512  N   GLY A  62     -37.873 -38.942  16.509  1.00 80.86           N
ATOM    513 CA   GLY A  62     -38.023 -39.886  17.606  1.00 78.78           C
ATOM    514  C   GLY A  62     -39.475 -40.033  18.032  1.00 75.37           C
ATOM    515  O   GLY A  62     -39.962 -41.150  18.239  1.00 72.37           O
ATOM    516  N   LEU A  63     -40.139 -38.876  18.125  1.00 76.97           N
ATOM    517 CA   LEU A  63     -41.590 -38.766  18.342  1.00 75.36           C
ATOM    518  C   LEU A  63     -41.908 -37.537  19.197  1.00 70.33           C
ATOM    519  O   LEU A  63     -42.152 -37.665  20.406  1.00 68.32           O
ATOM    520 CB   LEU A  63     -42.184 -40.024  18.986  1.00 70.91           C
ATOM    521 CG   LEU A  63     -43.672 -40.289  18.752  1.00 66.83           C
ATOM    522 CD1  LEU A  63     -43.926 -40.700  17.310  1.00 63.99           C
ATOM    523 CD2  LEU A  63     -44.171 -41.368  19.691  1.00 62.83           C
ATOM    524 OXT  LEU A  63     -41.964 -36.445  18.676  1.00 65.69           O
ATOM    525  N   ILE B   1      24.727  13.654 -24.752  1.00 62.43           N
ATOM    526 CA   ILE B   1      24.329  13.788 -23.350  1.00 71.75           C
ATOM    527  C   ILE B   1      23.671  12.509 -22.853  1.00 74.31           C
ATOM    528  O   ILE B   1      23.194  11.688 -23.644  1.00 72.13           O
ATOM    529 CB   ILE B   1      23.376  14.972 -23.167  1.00 67.27           C
ATOM    530 CG1  ILE B   1      22.073  14.732 -23.945  1.00 62.52           C
ATOM    531 CG2  ILE B   1      24.020  16.259 -23.628  1.00 60.13           C
ATOM    532 CD1  ILE B   1      21.012  15.782 -23.658  1.00 59.52           C
ATOM    533  N   HIS B   2      23.695  12.328 -21.543  1.00 61.22           N
ATOM    534 CA   HIS B   2      23.162  11.109 -20.935  1.00 63.09           C
ATOM    535  C   HIS B   2      21.913  11.363 -20.096  1.00 63.95           C
ATOM    536  O   HIS B   2      21.250  10.406 -19.681  1.00 60.57           O
ATOM    537 CB   HIS B   2      24.228  10.440 -20.068  1.00 59.68           C
ATOM    538 CG   HIS B   2      25.404   9.933 -20.842  1.00 57.74           C
ATOM    539 ND1  HIS B   2      26.709  10.070 -20.397  1.00 51.53           N
ATOM    540 CD2  HIS B   2      25.493   9.292 -22.029  1.00 50.07           C
ATOM    541 CE1  HIS B   2      27.534   9.532 -21.272  1.00 53.15           C
ATOM    542 NE2  HIS B   2      26.819   9.058 -22.280  1.00 53.17           N
ATOM    543  N   ASP B   3      21.609  12.612 -19.845  1.00 71.69           N
ATOM    544 CA   ASP B   3      20.493  12.913 -18.957  1.00 75.95           C
ATOM    545  C   ASP B   3      19.140  12.597 -19.587  1.00 76.66           C
ATOM    546  O   ASP B   3      18.185  12.305 -18.867  1.00 73.52           O
ATOM    547 CB   ASP B   3      20.551  14.380 -18.517  1.00 70.29           C
ATOM    548 CG   ASP B   3      20.551  15.347 -19.677  1.00 66.48           C
ATOM    549 OD1  ASP B   3      21.144  15.027 -20.722  1.00 64.99           O
ATOM    550 OD2  ASP B   3      19.961  16.447 -19.530  1.00 64.65           O
ATOM    551  N   ILE B   4      19.046  12.665 -20.905  1.00 82.40           N
ATOM    552 CA   ILE B   4      17.795  12.290 -21.551  1.00 84.20           C
ATOM    553  C   ILE B   4      17.579  10.789 -21.450  1.00 83.31           C
ATOM    554  O   ILE B   4      16.439  10.328 -21.314  1.00 80.58           O
ATOM    555 CB   ILE B   4      17.771  12.741 -23.024  1.00 82.68           C
ATOM    556 CG1  ILE B   4      19.050  12.324 -23.749  1.00 78.39           C
ATOM    557 CG2  ILE B   4      17.561  14.237 -23.117  1.00 77.59           C
ATOM    558 CD1  ILE B   4      19.026  12.627 -25.235  1.00 74.57           C
ATOM    559  N   ARG B   5      18.661  10.010 -21.508  1.00 80.48           N
ATOM    560 CA   ARG B   5      18.555   8.575 -21.304  1.00 82.40           C
ATOM    561  C   ARG B   5      18.087   8.277 -19.884  1.00 82.51           C
ATOM    562  O   ARG B   5      17.213   7.436 -19.674  1.00 80.69           O
ATOM    563 CB   ARG B   5      19.897   7.896 -21.569  1.00 80.97           C
ATOM    564 CG   ARG B   5      20.287   7.839 -23.032  1.00 78.17           C
ATOM    565 CD   ARG B   5      19.411   6.866 -23.792  1.00 77.23           C
ATOM    566 NE   ARG B   5      19.856   6.691 -25.167  1.00 73.63           N
ATOM    567 CZ   ARG B   5      19.267   5.887 -26.061  1.00 70.30           C
ATOM    568 NH1  ARG B   5      18.200   5.202 -25.719  1.00 64.47           N
ATOM    569 NH2  ARG B   5      19.768   5.787 -27.283  1.00 61.91           N
ATOM    570  N   ARG B   6      18.672   8.980 -18.928  1.00 81.20           N
ATOM    571 CA   ARG B   6      18.284   8.797 -17.535  1.00 81.31           C
ATOM    572  C   ARG B   6      16.822   9.189 -17.322  1.00 82.20           C
ATOM    573  O   ARG B   6      16.072   8.466 -16.656  1.00 80.59           O
ATOM    574 CB   ARG B   6      19.189   9.613 -16.622  1.00 77.98           C
ATOM    575 CG   ARG B   6      18.884   9.450 -15.148  1.00 74.16           C
ATOM    576 CD   ARG B   6      19.657  10.451 -14.297  1.00 73.77           C
ATOM    577 NE   ARG B   6      19.306  11.822 -14.615  1.00 71.10           N
ATOM    578 CZ   ARG B   6      18.245  12.466 -14.149  1.00 68.23           C
ATOM    579 NH1  ARG B   6      17.409  11.854 -13.327  1.00 62.90           N
ATOM    580 NH2  ARG B   6      18.012  13.723 -14.497  1.00 59.71           N
ATOM    581  N   ARG B   7      16.432  10.329 -17.887  1.00 82.75           N
ATOM    582 CA   ARG B   7      15.068  10.804 -17.727  1.00 82.95           C
ATOM    583  C   ARG B   7      14.067   9.874 -18.412  1.00 84.40           C
ATOM    584  O   ARG B   7      12.962   9.645 -17.902  1.00 83.92           O
ATOM    585 CB   ARG B   7      14.923  12.228 -18.259  1.00 81.18           C
ATOM    586 CG   ARG B   7      15.545  13.277 -17.352  1.00 78.01           C
ATOM    587 CD   ARG B   7      15.189  14.706 -17.778  1.00 76.70           C
ATOM    588 NE   ARG B   7      16.001  15.183 -18.889  1.00 74.16           N
ATOM    589 CZ   ARG B   7      15.606  15.226 -20.161  1.00 70.80           C
ATOM    590 NH1  ARG B   7      14.392  14.805 -20.492  1.00 65.40           N
ATOM    591 NH2  ARG B   7      16.419  15.685 -21.103  1.00 63.45           N
ATOM    592  N   SER B   8      14.433   9.353 -19.559  1.00 83.69           N
ATOM    593 CA   SER B   8      13.553   8.454 -20.288  1.00 85.36           C
ATOM    594  C   SER B   8      13.342   7.154 -19.527  1.00 85.67           C
ATOM    595  O   SER B   8      12.210   6.675 -19.385  1.00 84.66           O
ATOM    596 CB   SER B   8      14.116   8.171 -21.677  1.00 84.19           C
ATOM    597 OG   SER B   8      13.251   7.316 -22.401  1.00 78.34           O
ATOM    598  N   LYS B   9      14.444   6.578 -19.036  1.00 84.94           N
ATOM    599 CA   LYS B   9      14.335   5.348 -18.262  1.00 84.76           C
ATOM    600  C   LYS B   9      13.592   5.597 -16.955  1.00 85.47           C
ATOM    601  O   LYS B   9      12.866   4.717 -16.474  1.00 84.94           O
ATOM    602 CB   LYS B   9      15.721   4.765 -17.976  1.00 83.54           C
ATOM    603 CG   LYS B   9      16.425   4.217 -19.194  1.00 78.85           C
ATOM    604 CD   LYS B   9      17.643   3.398 -18.805  1.00 77.40           C
ATOM    605 CE   LYS B   9      17.245   2.127 -18.092  1.00 73.52           C
ATOM    606 NZ   LYS B   9      18.404   1.240 -17.822  1.00 68.36           N
ATOM    607  N   ASN B  10      13.762   6.776 -16.390  1.00 83.79           N
ATOM    608 CA   ASN B  10      13.079   7.096 -15.149  1.00 84.50           C
ATOM    609  C   ASN B  10      11.580   7.259 -15.373  1.00 85.21           C
ATOM    610  O   ASN B  10      10.778   6.897 -14.510  1.00 85.02           O
ATOM    611 CB   ASN B  10      13.646   8.359 -14.525  1.00 83.00           C
ATOM    612 CG   ASN B  10      12.991   8.706 -13.211  1.00 82.12           C
ATOM    613 OD1  ASN B  10      13.048   7.941 -12.255  1.00 78.21           O
ATOM    614 ND2  ASN B  10      12.346   9.862 -13.173  1.00 77.44           N
ATOM    615  N   ARG B  11      11.202   7.825 -16.514  1.00 88.25           N
ATOM    616 CA   ARG B  11       9.790   7.965 -16.823  1.00 87.70           C
ATOM    617  C   ARG B  11       9.118   6.595 -16.917  1.00 88.62           C
ATOM    618  O   ARG B  11       8.028   6.382 -16.375  1.00 88.28           O
ATOM    619 CB   ARG B  11       9.611   8.738 -18.137  1.00 86.21           C
ATOM    620 CG   ARG B  11       8.166   8.949 -18.533  1.00 82.94           C
ATOM    621 CD   ARG B  11       8.063   9.816 -19.774  1.00 81.55           C
ATOM    622 NE   ARG B  11       8.733   9.205 -20.920  1.00 78.07           N
ATOM    623 CZ   ARG B  11       8.952   9.816 -22.081  1.00 74.37           C
ATOM    624 NH1  ARG B  11       8.575  11.070 -22.258  1.00 69.50           N
ATOM    625 NH2  ARG B  11       9.570   9.166 -23.068  1.00 68.86           N
ATOM    626  N   ILE B  12       9.770   5.670 -17.593  1.00 88.93           N
ATOM    627 CA   ILE B  12       9.245   4.318 -17.715  1.00 88.89           C
ATOM    628  C   ILE B  12       9.231   3.631 -16.355  1.00 89.56           C
ATOM    629  O   ILE B  12       8.274   2.933 -16.009  1.00 89.49           O
ATOM    630 CB   ILE B  12      10.060   3.517 -18.737  1.00 88.05           C
ATOM    631 CG1  ILE B  12       9.885   4.113 -20.128  1.00 85.65           C
ATOM    632 CG2  ILE B  12       9.653   2.050 -18.720  1.00 85.67           C
ATOM    633 CD1  ILE B  12      10.779   3.508 -21.180  1.00 81.45           C
ATOM    634  N   ALA B  13      10.293   3.823 -15.585  1.00 87.15           N
ATOM    635 CA   ALA B  13      10.361   3.217 -14.265  1.00 87.14           C
ATOM    636  C   ALA B  13       9.254   3.751 -13.365  1.00 87.97           C
ATOM    637  O   ALA B  13       8.662   2.997 -12.583  1.00 87.76           O
ATOM    638 CB   ALA B  13      11.723   3.471 -13.636  1.00 85.21           C
ATOM    639  N   ALA B  14       8.984   5.043 -13.459  1.00 87.78           N
ATOM    640 CA   ALA B  14       7.926   5.638 -12.663  1.00 87.85           C
ATOM    641  C   ALA B  14       6.572   5.055 -13.050  1.00 87.98           C
ATOM    642  O   ALA B  14       5.725   4.808 -12.190  1.00 87.51           O
ATOM    643 CB   ALA B  14       7.921   7.150 -12.841  1.00 85.78           C
ATOM    644  N   GLN B  15       6.369   4.841 -14.337  1.00 90.58           N
ATOM    645 CA   GLN B  15       5.119   4.250 -14.799  1.00 90.01           C
ATOM    646  C   GLN B  15       4.964   2.835 -14.279  1.00 89.96           C
ATOM    647  O   GLN B  15       3.873   2.426 -13.879  1.00 89.81           O
ATOM    648 CB   GLN B  15       5.072   4.269 -16.319  1.00 89.32           C
ATOM    649 CG   GLN B  15       4.933   5.662 -16.906  1.00 86.29           C
ATOM    650 CD   GLN B  15       5.131   5.698 -18.410  1.00 86.61           C
ATOM    651 OE1  GLN B  15       5.610   4.734 -19.003  1.00 84.35           O
ATOM    652 NE2  GLN B  15       4.768   6.814 -19.029  1.00 81.06           N
HETATM  653  N   2MR B  16       5.983   2.103 -14.320  1.00 88.77           N
HETATM  654 CA   2MR B  16       6.017   0.742 -13.754  1.00 91.19           C
HETATM  655 CB   2MR B  16       7.231   0.044 -14.007  1.00 89.16           C
HETATM  656 CG   2MR B  16       7.537  -0.198 -15.421  1.00 84.15           C
HETATM  657 CD   2MR B  16       8.627  -1.162 -15.552  1.00 81.75           C
HETATM  658 NE   2MR B  16       9.536  -1.107 -14.443  1.00 76.18           N
HETATM  659 CZ   2MR B  16      10.861  -1.188 -14.584  1.00 76.90           C
HETATM  660 NH1  2MR B  16      11.348  -1.137 -15.798  1.00 73.57           N
HETATM  661 CQ1  2MR B  16      12.716  -0.968 -16.102  1.00 69.35           C
HETATM  662 NH2  2MR B  16      11.626  -1.280 -13.509  1.00 67.23           N
HETATM  663 CQ2  2MR B  16      11.097  -1.392 -12.196  1.00 65.22           C
HETATM  664  C   2MR B  16       5.676   0.743 -12.284  1.00 88.82           C
HETATM  665  O   2MR B  16       4.933  -0.080 -11.884  1.00 86.97           O
ATOM    666  N   CYS B  17       6.300   1.641 -11.594  1.00 90.02           N
ATOM    667 CA   CYS B  17       6.097   1.733 -10.162  1.00 88.74           C
ATOM    668  C   CYS B  17       4.639   2.019  -9.843  1.00 88.27           C
ATOM    669  O   CYS B  17       4.040   1.371  -8.981  1.00 88.07           O
ATOM    670 CB   CYS B  17       6.998   2.824  -9.592  1.00 87.08           C
ATOM    671 SG   CYS B  17       6.792   3.075  -7.815  1.00 83.99           S
HETATM  672  N   2MR B  18       4.078   3.006 -10.479  1.00 87.17           N
HETATM  673 CA   2MR B  18       2.660   3.347 -10.392  1.00 90.40           C
HETATM  674 CB   2MR B  18       2.278   4.498 -11.229  1.00 89.12           C
HETATM  675 CG   2MR B  18       3.007   5.721 -10.829  1.00 85.77           C
HETATM  676 CD   2MR B  18       2.645   6.776 -11.731  1.00 83.88           C
HETATM  677 NE   2MR B  18       3.347   7.903 -11.164  1.00 81.27           N
HETATM  678 CZ   2MR B  18       3.903   8.851 -11.835  1.00 80.55           C
HETATM  679 NH1  2MR B  18       3.907   8.806 -13.119  1.00 76.69           N
HETATM  680 CQ1  2MR B  18       4.327   9.840 -13.972  1.00 70.93           C
HETATM  681 NH2  2MR B  18       4.453   9.817 -11.145  1.00 76.98           N
HETATM  682 CQ2  2MR B  18       4.403   9.846  -9.703  1.00 70.98           C
HETATM  683  C   2MR B  18       1.773   2.141 -10.661  1.00 88.52           C
HETATM  684  O   2MR B  18       0.834   1.952  -9.938  1.00 87.88           O
ATOM    685  N   LYS B  19       2.105   1.434 -11.700  1.00 90.53           N
ATOM    686 CA   LYS B  19       1.367   0.255 -12.104  1.00 90.44           C
ATOM    687  C   LYS B  19       1.358  -0.810 -11.006  1.00 90.65           C
ATOM    688  O   LYS B  19       0.314  -1.377 -10.696  1.00 90.34           O
ATOM    689 CB   LYS B  19       1.977  -0.305 -13.391  1.00 89.90           C
ATOM    690 CG   LYS B  19       1.438  -1.662 -13.815  1.00 87.73           C
ATOM    691 CD   LYS B  19      -0.017  -1.591 -14.216  1.00 85.47           C
ATOM    692 CE   LYS B  19      -0.490  -2.915 -14.782  1.00 80.89           C
ATOM    693 NZ   LYS B  19      -1.951  -2.942 -14.992  1.00 75.64           N
ATOM    694  N   ARG B  20       2.536  -1.078 -10.416  1.00 89.81           N
ATOM    695 CA   ARG B  20       2.595  -2.066  -9.348  1.00 88.74           C
ATOM    696  C   ARG B  20       1.774  -1.626  -8.141  1.00 89.61           C
ATOM    697  O   ARG B  20       1.120  -2.459  -7.494  1.00 88.94           O
ATOM    698 CB   ARG B  20       4.060  -2.302  -8.930  1.00 87.63           C
ATOM    699 CG   ARG B  20       4.883  -3.025  -9.990  1.00 83.70           C
ATOM    700 CD   ARG B  20       6.242  -3.439  -9.426  1.00 82.66           C
ATOM    701 NE   ARG B  20       6.929  -2.305  -8.830  1.00 79.72           N
ATOM    702 CZ   ARG B  20       7.801  -1.511  -9.452  1.00 77.08           C
ATOM    703 NH1  ARG B  20       8.117  -1.721 -10.719  1.00 71.56           N
ATOM    704 NH2  ARG B  20       8.331  -0.504  -8.805  1.00 71.65           N
ATOM    705  N   LYS B  21       1.794  -0.341  -7.854  1.00 88.50           N
ATOM    706 CA   LYS B  21       0.988   0.179  -6.763  1.00 87.57           C
ATOM    707  C   LYS B  21      -0.498   0.004  -7.048  1.00 88.07           C
ATOM    708  O   LYS B  21      -1.263  -0.404  -6.173  1.00 88.33           O
ATOM    709 CB   LYS B  21       1.321   1.654  -6.528  1.00 86.41           C
ATOM    710 CG   LYS B  21       0.472   2.331  -5.461  1.00 82.13           C
ATOM    711 CD   LYS B  21       0.722   1.746  -4.088  1.00 79.65           C
ATOM    712 CE   LYS B  21      -0.058   2.500  -3.032  1.00 75.84           C
ATOM    713 NZ   LYS B  21       0.215   1.982  -1.674  1.00 70.78           N
ATOM    714  N   LEU B  22      -0.925   0.310  -8.260  1.00 90.26           N
ATOM    715 CA   LEU B  22      -2.316   0.142  -8.632  1.00 89.89           C
ATOM    716  C   LEU B  22      -2.742  -1.322  -8.555  1.00 90.17           C
ATOM    717  O   LEU B  22      -3.832  -1.628  -8.083  1.00 89.86           O
ATOM    718 CB   LEU B  22      -2.555   0.680 -10.040  1.00 89.10           C
ATOM    719 CG   LEU B  22      -2.547   2.195 -10.203  1.00 83.92           C
ATOM    720 CD1  LEU B  22      -2.707   2.576 -11.663  1.00 81.63           C
ATOM    721 CD2  LEU B  22      -3.647   2.830  -9.355  1.00 82.05           C
ATOM    722  N   ASP B  23      -1.895  -2.213  -9.026  1.00 90.36           N
ATOM    723 CA   ASP B  23      -2.201  -3.636  -8.968  1.00 90.03           C
ATOM    724  C   ASP B  23      -2.367  -4.104  -7.531  1.00 90.68           C
ATOM    725  O   ASP B  23      -3.260  -4.895  -7.215  1.00 90.17           O
ATOM    726 CB   ASP B  23      -1.103  -4.449  -9.657  1.00 89.13           C
ATOM    727 CG   ASP B  23      -1.101  -4.264 -11.159  1.00 87.89           C
ATOM    728 OD1  ASP B  23      -2.091  -3.740 -11.706  1.00 84.51           O
ATOM    729 OD2  ASP B  23      -0.104  -4.660 -11.795  1.00 83.70           O
ATOM    730  N   CYS B  24      -1.508  -3.627  -6.661  1.00 90.99           N
ATOM    731 CA   CYS B  24      -1.596  -3.979  -5.248  1.00 90.31           C
ATOM    732  C   CYS B  24      -2.926  -3.524  -4.659  1.00 91.25           C
ATOM    733  O   CYS B  24      -3.606  -4.284  -3.964  1.00 90.52           O
ATOM    734 CB   CYS B  24      -0.432  -3.358  -4.482  1.00 88.59           C
ATOM    735 SG   CYS B  24      -0.439  -3.704  -2.720  1.00 82.62           S
ATOM    736  N   ILE B  25      -3.300  -2.285  -4.928  1.00 91.33           N
ATOM    737 CA   ILE B  25      -4.545  -1.745  -4.414  1.00 90.41           C
ATOM    738  C   ILE B  25      -5.741  -2.529  -4.952  1.00 91.38           C
ATOM    739  O   ILE B  25      -6.675  -2.845  -4.212  1.00 91.52           O
ATOM    740 CB   ILE B  25      -4.665  -0.252  -4.759  1.00 89.52           C
ATOM    741 CG1  ILE B  25      -3.609   0.545  -3.987  1.00 86.58           C
ATOM    742 CG2  ILE B  25      -6.062   0.272  -4.456  1.00 86.34           C
ATOM    743 CD1  ILE B  25      -3.483   1.986  -4.429  1.00 83.14           C
ATOM    744  N   GLN B  26      -5.726  -2.841  -6.228  1.00 91.35           N
ATOM    745 CA   GLN B  26      -6.833  -3.580  -6.819  1.00 90.44           C
ATOM    746  C   GLN B  26      -6.959  -4.975  -6.215  1.00 90.96           C
ATOM    747  O   GLN B  26      -8.074  -5.470  -6.019  1.00 91.22           O
ATOM    748 CB   GLN B  26      -6.643  -3.667  -8.335  1.00 90.52           C
ATOM    749 CG   GLN B  26      -6.840  -2.326  -9.040  1.00 83.94           C
ATOM    750 CD   GLN B  26      -6.479  -2.371 -10.512  1.00 84.46           C
ATOM    751 OE1  GLN B  26      -6.015  -3.396 -11.024  1.00 82.12           O
ATOM    752 NE2  GLN B  26      -6.678  -1.261 -11.210  1.00 80.24           N
ATOM    753  N   ASN B  27      -5.836  -5.604  -5.917  1.00 93.58           N
ATOM    754 CA   ASN B  27      -5.887  -6.910  -5.270  1.00 92.73           C
ATOM    755  C   ASN B  27      -6.511  -6.818  -3.888  1.00 93.47           C
ATOM    756  O   ASN B  27      -7.315  -7.673  -3.499  1.00 93.09           O
ATOM    757 CB   ASN B  27      -4.479  -7.510  -5.176  1.00 92.10           C
ATOM    758 CG   ASN B  27      -3.963  -7.990  -6.516  1.00 88.07           C
ATOM    759 OD1  ASN B  27      -4.728  -8.164  -7.465  1.00 83.83           O
ATOM    760 ND2  ASN B  27      -2.654  -8.219  -6.607  1.00 82.94           N
ATOM    761  N   LEU B  28      -6.152  -5.797  -3.133  1.00 92.48           N
ATOM    762 CA   LEU B  28      -6.730  -5.613  -1.812  1.00 92.05           C
ATOM    763  C   LEU B  28      -8.230  -5.358  -1.897  1.00 92.51           C
ATOM    764  O   LEU B  28      -9.004  -5.903  -1.114  1.00 91.86           O
ATOM    765 CB   LEU B  28      -6.038  -4.460  -1.085  1.00 92.07           C
ATOM    766 CG   LEU B  28      -4.604  -4.716  -0.635  1.00 87.51           C
ATOM    767 CD1  LEU B  28      -3.971  -3.445  -0.101  1.00 83.65           C
ATOM    768 CD2  LEU B  28      -4.571  -5.812   0.429  1.00 84.25           C
ATOM    769  N   GLU B  29      -8.643  -4.522  -2.834  1.00 93.73           N
ATOM    770 CA   GLU B  29     -10.052  -4.231  -3.005  1.00 93.29           C
ATOM    771  C   GLU B  29     -10.826  -5.482  -3.398  1.00 93.50           C
ATOM    772  O   GLU B  29     -11.954  -5.699  -2.950  1.00 92.70           O
ATOM    773 CB   GLU B  29     -10.242  -3.134  -4.046  1.00 92.83           C
ATOM    774 CG   GLU B  29      -9.751  -1.769  -3.583  1.00 86.03           C
ATOM    775 CD   GLU B  29      -9.798  -0.721  -4.680  1.00 85.08           C
ATOM    776 OE1  GLU B  29      -9.990  -1.094  -5.854  1.00 81.02           O
ATOM    777 OE2  GLU B  29      -9.631   0.473  -4.365  1.00 80.82           O
ATOM    778  N   SER B  30     -10.230  -6.313  -4.230  1.00 94.66           N
ATOM    779 CA   SER B  30     -10.875  -7.553  -4.640  1.00 94.31           C
ATOM    780  C   SER B  30     -11.066  -8.489  -3.453  1.00 94.55           C
ATOM    781  O   SER B  30     -12.124  -9.116  -3.307  1.00 93.24           O
ATOM    782 CB   SER B  30     -10.055  -8.238  -5.733  1.00 93.57           C
ATOM    783 OG   SER B  30     -10.654  -9.458  -6.130  1.00 85.08           O
ATOM    784  N   GLU B  31     -10.058  -8.587  -2.599  1.00 94.43           N
ATOM    785 CA   GLU B  31     -10.172  -9.444  -1.423  1.00 93.86           C
ATOM    786  C   GLU B  31     -11.241  -8.936  -0.462  1.00 94.66           C
ATOM    787  O   GLU B  31     -11.976  -9.732   0.128  1.00 93.85           O
ATOM    788 CB   GLU B  31      -8.823  -9.544  -0.700  1.00 93.29           C
ATOM    789 CG   GLU B  31      -7.769 -10.307  -1.465  1.00 83.65           C
ATOM    790 CD   GLU B  31      -8.171 -11.749  -1.722  1.00 81.18           C
ATOM    791 OE1  GLU B  31      -8.744 -12.381  -0.814  1.00 77.95           O
ATOM    792 OE2  GLU B  31      -7.911 -12.248  -2.836  1.00 76.07           O
ATOM    793  N   ILE B  32     -11.336  -7.624  -0.303  1.00 94.60           N
ATOM    794 CA   ILE B  32     -12.353  -7.055   0.569  1.00 93.95           C
ATOM    795  C   ILE B  32     -13.750  -7.349   0.018  1.00 94.31           C
ATOM    796  O   ILE B  32     -14.652  -7.730   0.763  1.00 94.41           O
ATOM    797 CB   ILE B  32     -12.125  -5.543   0.745  1.00 93.77           C
ATOM    798 CG1  ILE B  32     -10.861  -5.303   1.575  1.00 89.87           C
ATOM    799 CG2  ILE B  32     -13.330  -4.886   1.407  1.00 89.37           C
ATOM    800 CD1  ILE B  32     -10.400  -3.857   1.598  1.00 85.12           C
ATOM    801  N   GLU B  33     -13.930  -7.181  -1.278  1.00 94.51           N
ATOM    802 CA   GLU B  33     -15.222  -7.479  -1.888  1.00 94.49           C
ATOM    803  C   GLU B  33     -15.598  -8.941  -1.695  1.00 94.67           C
ATOM    804  O   GLU B  33     -16.762  -9.267  -1.440  1.00 94.06           O
ATOM    805 CB   GLU B  33     -15.195  -7.135  -3.376  1.00 94.19           C
ATOM    806 CG   GLU B  33     -15.111  -5.650  -3.666  1.00 85.07           C
ATOM    807 CD   GLU B  33     -14.990  -5.353  -5.158  1.00 82.18           C
ATOM    808 OE1  GLU B  33     -15.192  -6.282  -5.966  1.00 77.96           O
ATOM    809 OE2  GLU B  33     -14.687  -4.200  -5.508  1.00 77.21           O
ATOM    810  N   LYS B  34     -14.631  -9.822  -1.822  1.00 95.25           N
ATOM    811 CA   LYS B  34     -14.900 -11.244  -1.647  1.00 94.57           C
ATOM    812  C   LYS B  34     -15.320 -11.540  -0.207  1.00 94.95           C
ATOM    813  O   LYS B  34     -16.267 -12.295   0.027  1.00 94.12           O
ATOM    814 CB   LYS B  34     -13.674 -12.069  -2.037  1.00 93.76           C
ATOM    815 CG   LYS B  34     -13.923 -13.569  -2.057  1.00 87.52           C
ATOM    816 CD   LYS B  34     -12.830 -14.325  -2.790  1.00 86.73           C
ATOM    817 CE   LYS B  34     -11.536 -14.325  -2.019  1.00 80.73           C
ATOM    818 NZ   LYS B  34     -10.499 -15.181  -2.687  1.00 75.77           N
ATOM    819  N   LEU B  35     -14.627 -10.961   0.750  1.00 95.02           N
ATOM    820 CA   LEU B  35     -14.990 -11.159   2.140  1.00 94.28           C
ATOM    821  C   LEU B  35     -16.387 -10.623   2.437  1.00 94.28           C
ATOM    822  O   LEU B  35     -17.148 -11.231   3.194  1.00 93.66           O
ATOM    823 CB   LEU B  35     -13.962 -10.494   3.059  1.00 93.94           C
ATOM    824 CG   LEU B  35     -12.613 -11.209   3.185  1.00 88.81           C
ATOM    825 CD1  LEU B  35     -11.606 -10.329   3.902  1.00 83.08           C
ATOM    826 CD2  LEU B  35     -12.789 -12.534   3.915  1.00 83.77           C
ATOM    827  N   GLN B  36     -16.718  -9.480   1.852  1.00 95.13           N
ATOM    828 CA   GLN B  36     -18.029  -8.892   2.082  1.00 94.24           C
ATOM    829  C   GLN B  36     -19.136  -9.759   1.497  1.00 94.44           C
ATOM    830  O   GLN B  36     -20.200  -9.910   2.107  1.00 94.10           O
ATOM    831 CB   GLN B  36     -18.073  -7.484   1.490  1.00 94.15           C
ATOM    832 CG   GLN B  36     -17.243  -6.474   2.269  1.00 87.67           C
ATOM    833 CD   GLN B  36     -17.138  -5.132   1.578  1.00 86.26           C
ATOM    834 OE1  GLN B  36     -17.341  -5.028   0.370  1.00 81.82           O
ATOM    835 NE2  GLN B  36     -16.814  -4.094   2.341  1.00 80.42           N
ATOM    836  N   SER B  37     -18.921 -10.333   0.335  1.00 95.86           N
ATOM    837 CA   SER B  37     -19.932 -11.196  -0.261  1.00 95.56           C
ATOM    838  C   SER B  37     -20.058 -12.503   0.518  1.00 95.45           C
ATOM    839  O   SER B  37     -21.159 -13.047   0.653  1.00 94.07           O
ATOM    840 CB   SER B  37     -19.604 -11.470  -1.728  1.00 95.17           C
ATOM    841 OG   SER B  37     -18.410 -12.198  -1.864  1.00 84.72           O
ATOM    842  N   GLU B  38     -18.944 -13.005   1.024  1.00 96.11           N
ATOM    843 CA   GLU B  38     -18.995 -14.199   1.854  1.00 95.77           C
ATOM    844  C   GLU B  38     -19.795 -13.940   3.130  1.00 96.16           C
ATOM    845  O   GLU B  38     -20.613 -14.770   3.544  1.00 95.08           O
ATOM    846 CB   GLU B  38     -17.586 -14.671   2.204  1.00 95.34           C
ATOM    847 CG   GLU B  38     -16.817 -15.242   1.027  1.00 88.18           C
ATOM    848 CD   GLU B  38     -15.364 -15.551   1.361  1.00 86.06           C
ATOM    849 OE1  GLU B  38     -14.965 -15.345   2.523  1.00 82.62           O
ATOM    850 OE2  GLU B  38     -14.628 -15.986   0.460  1.00 80.82           O
ATOM    851  N   LYS B  39     -19.555 -12.797   3.744  1.00 95.69           N
ATOM    852 CA   LYS B  39     -20.297 -12.445   4.943  1.00 94.84           C
ATOM    853  C   LYS B  39     -21.789 -12.327   4.649  1.00 95.08           C
ATOM    854  O   LYS B  39     -22.626 -12.836   5.403  1.00 94.63           O
ATOM    855 CB   LYS B  39     -19.769 -11.134   5.523  1.00 93.84           C
ATOM    856 CG   LYS B  39     -20.561 -10.627   6.712  1.00 90.37           C
ATOM    857 CD   LYS B  39     -20.022  -9.307   7.235  1.00 87.12           C
ATOM    858 CE   LYS B  39     -20.852  -8.776   8.383  1.00 80.02           C
ATOM    859 NZ   LYS B  39     -20.341  -7.480   8.898  1.00 74.97           N
ATOM    860  N   GLU B  40     -22.129 -11.657   3.562  1.00 95.71           N
ATOM    861 CA   GLU B  40     -23.533 -11.497   3.186  1.00 95.83           C
ATOM    862  C   GLU B  40     -24.188 -12.852   2.940  1.00 96.12           C
ATOM    863  O   GLU B  40     -25.339 -13.083   3.333  1.00 95.44           O
ATOM    864 CB   GLU B  40     -23.642 -10.616   1.950  1.00 95.38           C
ATOM    865 CG   GLU B  40     -25.067 -10.256   1.565  1.00 85.81           C
ATOM    866 CD   GLU B  40     -25.122  -9.262   0.420  1.00 82.64           C
ATOM    867 OE1  GLU B  40     -24.061  -8.992  -0.179  1.00 79.27           O
ATOM    868 OE2  GLU B  40     -26.222  -8.755   0.126  1.00 76.08           O
ATOM    869  N   SER B  41     -23.476 -13.749   2.304  1.00 95.66           N
ATOM    870 CA   SER B  41     -24.004 -15.080   2.036  1.00 95.69           C
ATOM    871  C   SER B  41     -24.233 -15.850   3.330  1.00 96.16           C
ATOM    872  O   SER B  41     -25.242 -16.554   3.479  1.00 94.85           O
ATOM    873 CB   SER B  41     -23.048 -15.845   1.115  1.00 94.87           C
ATOM    874 OG   SER B  41     -23.559 -17.123   0.804  1.00 85.45           O
ATOM    875  N   LEU B  42     -23.319 -15.728   4.275  1.00 96.25           N
ATOM    876 CA   LEU B  42     -23.470 -16.419   5.545  1.00 96.00           C
ATOM    877  C   LEU B  42     -24.650 -15.872   6.334  1.00 96.15           C
ATOM    878  O   LEU B  42     -25.376 -16.637   6.987  1.00 95.51           O
ATOM    879 CB   LEU B  42     -22.188 -16.288   6.368  1.00 95.86           C
ATOM    880 CG   LEU B  42     -21.001 -17.119   5.876  1.00 91.29           C
ATOM    881 CD1  LEU B  42     -19.731 -16.712   6.602  1.00 85.63           C
ATOM    882 CD2  LEU B  42     -21.283 -18.602   6.069  1.00 86.98           C
ATOM    883  N   LEU B  43     -24.855 -14.570   6.301  1.00 95.96           N
ATOM    884 CA   LEU B  43     -25.985 -13.980   7.000  1.00 95.75           C
ATOM    885  C   LEU B  43     -27.303 -14.458   6.407  1.00 96.00           C
ATOM    886  O   LEU B  43     -28.259 -14.743   7.134  1.00 95.22           O
ATOM    887 CB   LEU B  43     -25.896 -12.449   6.944  1.00 95.31           C
ATOM    888 CG   LEU B  43     -24.777 -11.808   7.767  1.00 91.98           C
ATOM    889 CD1  LEU B  43     -24.700 -10.320   7.490  1.00 87.76           C
ATOM    890 CD2  LEU B  43     -24.990 -12.070   9.250  1.00 87.81           C
ATOM    891  N   LYS B  44     -27.362 -14.547   5.090  1.00 95.81           N
ATOM    892 CA   LYS B  44     -28.571 -15.013   4.438  1.00 95.56           C
ATOM    893  C   LYS B  44     -28.847 -16.474   4.790  1.00 96.08           C
ATOM    894  O   LYS B  44     -29.998 -16.860   5.048  1.00 95.15           O
ATOM    895 CB   LYS B  44     -28.449 -14.841   2.923  1.00 94.84           C
ATOM    896 CG   LYS B  44     -29.732 -15.108   2.160  1.00 89.47           C
ATOM    897 CD   LYS B  44     -29.597 -14.707   0.702  1.00 87.78           C
ATOM    898 CE   LYS B  44     -30.910 -14.870  -0.052  1.00 81.72           C
ATOM    899 NZ   LYS B  44     -30.794 -14.425  -1.465  1.00 76.11           N
ATOM    900  N   GLU B  45     -27.812 -17.276   4.802  1.00 96.50           N
ATOM    901 CA   GLU B  45     -27.974 -18.673   5.177  1.00 96.24           C
ATOM    902  C   GLU B  45     -28.430 -18.808   6.624  1.00 96.69           C
ATOM    903  O   GLU B  45     -29.299 -19.622   6.935  1.00 95.98           O
ATOM    904 CB   GLU B  45     -26.669 -19.443   4.957  1.00 95.79           C
ATOM    905 CG   GLU B  45     -26.765 -20.918   5.320  1.00 88.19           C
ATOM    906 CD   GLU B  45     -25.470 -21.663   5.084  1.00 85.49           C
ATOM    907 OE1  GLU B  45     -24.448 -21.018   4.752  1.00 82.32           O
ATOM    908 OE2  GLU B  45     -25.466 -22.907   5.242  1.00 78.94           O
ATOM    909  N   ARG B  46     -27.843 -18.022   7.501  1.00 96.41           N
ATOM    910 CA   ARG B  46     -28.229 -18.062   8.903  1.00 95.81           C
ATOM    911  C   ARG B  46     -29.700 -17.707   9.079  1.00 96.32           C
ATOM    912  O   ARG B  46     -30.433 -18.375   9.807  1.00 96.01           O
ATOM    913 CB   ARG B  46     -27.367 -17.100   9.722  1.00 95.01           C
ATOM    914 CG   ARG B  46     -27.696 -17.100  11.211  1.00 91.46           C
ATOM    915 CD   ARG B  46     -27.248 -15.815  11.862  1.00 88.82           C
ATOM    916 NE   ARG B  46     -27.964 -14.665  11.332  1.00 83.46           N
ATOM    917 CZ   ARG B  46     -27.684 -13.395  11.617  1.00 81.35           C
ATOM    918 NH1  ARG B  46     -26.691 -13.101  12.435  1.00 74.47           N
ATOM    919 NH2  ARG B  46     -28.401 -12.421  11.078  1.00 73.88           N
ATOM    920  N   ASP B  47     -30.145 -16.671   8.392  1.00 95.63           N
ATOM    921 CA   ASP B  47     -31.546 -16.270   8.490  1.00 95.86           C
ATOM    922  C   ASP B  47     -32.466 -17.361   7.978  1.00 96.35           C
ATOM    923  O   ASP B  47     -33.550 -17.594   8.538  1.00 95.49           O
ATOM    924 CB   ASP B  47     -31.773 -14.975   7.706  1.00 94.99           C
ATOM    925 CG   ASP B  47     -31.120 -13.779   8.364  1.00 90.95           C
ATOM    926 OD1  ASP B  47     -30.644 -13.905   9.513  1.00 85.08           O
ATOM    927 OD2  ASP B  47     -31.076 -12.705   7.730  1.00 85.38           O
ATOM    928  N   HIS B  48     -32.072 -18.029   6.926  1.00 96.69           N
ATOM    929 CA   HIS B  48     -32.869 -19.133   6.395  1.00 96.65           C
ATOM    930  C   HIS B  48     -32.963 -20.277   7.403  1.00 97.05           C
ATOM    931  O   HIS B  48     -34.029 -20.865   7.586  1.00 96.09           O
ATOM    932 CB   HIS B  48     -32.263 -19.630   5.084  1.00 95.74           C
ATOM    933 CG   HIS B  48     -32.968 -20.810   4.501  1.00 89.45           C
ATOM    934 ND1  HIS B  48     -34.267 -20.760   4.082  1.00 79.75           N
ATOM    935 CD2  HIS B  48     -32.552 -22.074   4.277  1.00 80.49           C
ATOM    936 CE1  HIS B  48     -34.620 -21.951   3.616  1.00 79.51           C
ATOM    937 NE2  HIS B  48     -33.601 -22.767   3.719  1.00 81.38           N
ATOM    938  N   ILE B  49     -31.861 -20.597   8.050  1.00 97.12           N
ATOM    939 CA   ILE B  49     -31.862 -21.659   9.040  1.00 96.71           C
ATOM    940  C   ILE B  49     -32.748 -21.281  10.225  1.00 96.72           C
ATOM    941  O   ILE B  49     -33.518 -22.111  10.723  1.00 96.36           O
ATOM    942 CB   ILE B  49     -30.427 -21.970   9.509  1.00 96.55           C
ATOM    943 CG1  ILE B  49     -29.611 -22.555   8.352  1.00 93.32           C
ATOM    944 CG2  ILE B  49     -30.436 -22.925  10.690  1.00 92.69           C
ATOM    945 CD1  ILE B  49     -28.128 -22.583   8.607  1.00 87.73           C
ATOM    946  N   LEU B  50     -32.651 -20.037  10.673  1.00 96.42           N
ATOM    947 CA   LEU B  50     -33.488 -19.587  11.773  1.00 95.65           C
ATOM    948  C   LEU B  50     -34.959 -19.629  11.395  1.00 95.23           C
ATOM    949  O   LEU B  50     -35.815 -19.988  12.214  1.00 94.22           O
ATOM    950 CB   LEU B  50     -33.087 -18.175  12.194  1.00 95.18           C
ATOM    951 CG   LEU B  50     -31.736 -18.049  12.894  1.00 92.29           C
ATOM    952 CD1  LEU B  50     -31.367 -16.588  13.106  1.00 88.07           C
ATOM    953 CD2  LEU B  50     -31.752 -18.795  14.225  1.00 88.22           C
ATOM    954  N   SER B  51     -35.273 -19.267  10.163  1.00 95.89           N
ATOM    955 CA   SER B  51     -36.646 -19.312   9.700  1.00 95.24           C
ATOM    956  C   SER B  51     -37.160 -20.749   9.673  1.00 95.24           C
ATOM    957  O   SER B  51     -38.286 -21.028  10.102  1.00 93.59           O
ATOM    958 CB   SER B  51     -36.748 -18.685   8.309  1.00 94.04           C
ATOM    959 OG   SER B  51     -38.084 -18.716   7.835  1.00 83.49           O
ATOM    960  N   THR B  52     -36.351 -21.650   9.174  1.00 95.55           N
ATOM    961 CA   THR B  52     -36.715 -23.063   9.147  1.00 95.08           C
ATOM    962  C   THR B  52     -36.922 -23.603  10.563  1.00 95.38           C
ATOM    963  O   THR B  52     -37.861 -24.361  10.817  1.00 94.52           O
ATOM    964 CB   THR B  52     -35.645 -23.873   8.414  1.00 94.11           C
ATOM    965 OG1  THR B  52     -35.538 -23.411   7.060  1.00 88.29           O
ATOM    966 CG2  THR B  52     -35.983 -25.355   8.429  1.00 86.62           C
ATOM    967  N   LEU B  53     -36.045 -23.216  11.472  1.00 95.44           N
ATOM    968 CA   LEU B  53     -36.174 -23.661  12.843  1.00 94.56           C
ATOM    969  C   LEU B  53     -37.467 -23.145  13.465  1.00 93.63           C
ATOM    970  O   LEU B  53     -38.134 -23.863  14.224  1.00 92.90           O
ATOM    971 CB   LEU B  53     -34.964 -23.198  13.663  1.00 94.20           C
ATOM    972 CG   LEU B  53     -34.931 -23.628  15.129  1.00 88.98           C
ATOM    973 CD1  LEU B  53     -34.962 -25.145  15.244  1.00 83.78           C
ATOM    974 CD2  LEU B  53     -33.704 -23.058  15.820  1.00 84.82           C
ATOM    975  N   GLY B  54     -37.841 -21.909  13.144  1.00 93.73           N
ATOM    976 CA   GLY B  54     -39.090 -21.360  13.636  1.00 92.86           C
ATOM    977  C   GLY B  54     -40.292 -22.136  13.153  1.00 93.59           C
ATOM    978  O   GLY B  54     -41.238 -22.387  13.909  1.00 92.01           O
ATOM    979  N   GLU B  55     -40.278 -22.526  11.887  1.00 93.67           N
ATOM    980 CA   GLU B  55     -41.370 -23.320  11.333  1.00 93.00           C
ATOM    981  C   GLU B  55     -41.412 -24.707  11.965  1.00 92.98           C
ATOM    982  O   GLU B  55     -42.494 -25.257  12.220  1.00 92.47           O
ATOM    983 CB   GLU B  55     -41.221 -23.428   9.819  1.00 91.90           C
ATOM    984 CG   GLU B  55     -41.337 -22.092   9.103  1.00 84.15           C
ATOM    985 CD   GLU B  55     -40.980 -22.173   7.628  1.00 81.92           C
ATOM    986 OE1  GLU B  55     -40.711 -23.290   7.146  1.00 78.76           O
ATOM    987 OE2  GLU B  55     -40.959 -21.116   6.966  1.00 77.62           O
ATOM    988  N   THR B  56     -40.242 -25.276  12.199  1.00 93.79           N
ATOM    989 CA   THR B  56     -40.183 -26.572  12.863  1.00 92.62           C
ATOM    990  C   THR B  56     -40.754 -26.483  14.271  1.00 92.07           C
ATOM    991  O   THR B  56     -41.479 -27.376  14.716  1.00 92.99           O
ATOM    992 CB   THR B  56     -38.738 -27.083  12.898  1.00 91.88           C
ATOM    993 OG1  THR B  56     -38.249 -27.209  11.561  1.00 85.25           O
ATOM    994 CG2  THR B  56     -38.663 -28.431  13.600  1.00 84.81           C
ATOM    995  N   LYS B  57     -40.435 -25.401  14.973  1.00 92.75           N
ATOM    996 CA   LYS B  57     -40.971 -25.206  16.312  1.00 91.40           C
ATOM    997  C   LYS B  57     -42.489 -25.081  16.277  1.00 90.84           C
ATOM    998  O   LYS B  57     -43.187 -25.622  17.142  1.00 91.07           O
ATOM    999 CB   LYS B  57     -40.351 -23.970  16.958  1.00 90.37           C
ATOM   1000 CG   LYS B  57     -40.890 -23.653  18.349  1.00 82.39           C
ATOM   1001 CD   LYS B  57     -40.260 -22.412  18.918  1.00 82.21           C
ATOM   1002 CE   LYS B  57     -40.844 -22.078  20.286  1.00 74.95           C
ATOM   1003 NZ   LYS B  57     -40.238 -20.854  20.861  1.00 69.99           N
ATOM   1004  N   GLN B  58     -43.025 -24.391  15.280  1.00 90.66           N
ATOM   1005 CA   GLN B  58     -44.470 -24.266  15.130  1.00 89.60           C
ATOM   1006  C   GLN B  58     -45.111 -25.638  14.946  1.00 89.15           C
ATOM   1007  O   GLN B  58     -46.168 -25.917  15.518  1.00 87.91           O
ATOM   1008 CB   GLN B  58     -44.801 -23.357  13.949  1.00 88.30           C
ATOM   1009 CG   GLN B  58     -44.629 -21.875  14.237  1.00 82.19           C
ATOM   1010 CD   GLN B  58     -45.751 -21.324  15.084  1.00 79.99           C
ATOM   1011 OE1  GLN B  58     -45.846 -21.620  16.269  1.00 77.64           O
ATOM   1012 NE2  GLN B  58     -46.605 -20.523  14.474  1.00 73.54           N
ATOM   1013  N   ASN B  59     -44.490 -26.472  14.146  1.00 90.85           N
ATOM   1014 CA   ASN B  59     -45.013 -27.817  13.946  1.00 89.22           C
ATOM   1015  C   ASN B  59     -44.980 -28.627  15.235  1.00 87.86           C
ATOM   1016  O   ASN B  59     -45.912 -29.380  15.524  1.00 87.75           O
ATOM   1017 CB   ASN B  59     -44.223 -28.533  12.852  1.00 87.54           C
ATOM   1018 CG   ASN B  59     -44.444 -27.937  11.478  1.00 84.62           C
ATOM   1019 OD1  ASN B  59     -45.455 -27.264  11.245  1.00 77.05           O
ATOM   1020 ND2  ASN B  59     -43.520 -28.170  10.565  1.00 76.71           N
ATOM   1021  N   LEU B  60     -43.908 -28.478  16.000  1.00 91.71           N
ATOM   1022 CA   LEU B  60     -43.787 -29.213  17.252  1.00 90.18           C
ATOM   1023  C   LEU B  60     -44.851 -28.776  18.255  1.00 87.86           C
ATOM   1024  O   LEU B  60     -45.539 -29.612  18.850  1.00 86.14           O
ATOM   1025 CB   LEU B  60     -42.396 -28.998  17.855  1.00 89.83           C
ATOM   1026 CG   LEU B  60     -41.301 -29.983  17.438  1.00 86.22           C
ATOM   1027 CD1  LEU B  60     -39.985 -29.588  18.063  1.00 80.36           C
ATOM   1028 CD2  LEU B  60     -41.694 -31.394  17.842  1.00 81.54           C
ATOM   1029  N   THR B  61     -44.959 -27.461  18.436  1.00 87.82           N
ATOM   1030 CA   THR B  61     -45.904 -26.956  19.425  1.00 88.05           C
ATOM   1031  C   THR B  61     -47.346 -27.118  18.969  1.00 86.51           C
ATOM   1032  O   THR B  61     -48.259 -27.198  19.795  1.00 82.60           O
ATOM   1033 CB   THR B  61     -45.622 -25.477  19.734  1.00 84.38           C
ATOM   1034 OG1  THR B  61     -45.692 -24.717  18.524  1.00 78.60           O
ATOM   1035 CG2  THR B  61     -44.243 -25.329  20.356  1.00 77.11           C
ATOM   1036  N   GLY B  62     -47.580 -27.150  17.664  1.00 78.28           N
ATOM   1037 CA   GLY B  62     -48.912 -27.400  17.154  1.00 77.78           C
ATOM   1038  C   GLY B  62     -49.368 -28.828  17.400  1.00 75.27           C
ATOM   1039  O   GLY B  62     -50.518 -29.074  17.764  1.00 72.17           O
ATOM   1040  N   LEU B  63     -48.426 -29.746  17.228  1.00 75.42           N
ATOM   1041 CA   LEU B  63     -48.755 -31.155  17.407  1.00 74.30           C
ATOM   1042  C   LEU B  63     -47.479 -31.999  17.444  1.00 69.35           C
ATOM   1043  O   LEU B  63     -47.063 -32.554  16.429  1.00 67.54           O
ATOM   1044 CB   LEU B  63     -49.677 -31.645  16.298  1.00 69.92           C
ATOM   1045 CG   LEU B  63     -50.566 -32.854  16.582  1.00 65.90           C
ATOM   1046 CD1  LEU B  63     -51.742 -32.447  17.453  1.00 62.36           C
ATOM   1047 CD2  LEU B  63     -51.058 -33.469  15.279  1.00 61.06           C
ATOM   1048 OXT  LEU B  63     -46.909 -32.153  18.503  1.00 64.17           O
HETATM 1049  K     K C   1       2.083  20.761  -0.843  1.00 35.35           K
HETATM 1050  K     K D   1       9.738   4.887   1.359  1.00 37.33           K
HETATM 1051  K     K E   1       3.627   7.491  -6.539  1.00 31.33           K
HETATM 1052  K     K F   1      17.233   4.786   3.225  1.00 28.73           K
HETATM 1053  K     K G   1     -29.825 -23.972   4.208  1.00 44.46           K
HETATM 1054  K     K H   1      21.587 -11.948  -7.707  1.00 20.46           K
HETATM 1055 MG    MG I   1      -0.603   8.368  10.604  1.00 52.16          MG
HETATM 1056 MG    MG J   1       8.754   8.690  10.204  1.00 35.42          MG
HETATM 1057 MG    MG K   1       0.479   9.105  -8.361  1.00 30.56          MG
HETATM 1058 MG    MG L   1      17.077  20.192  11.215  1.00 35.33          MG
HETATM 1059 MG    MG M   1      14.699  16.202  -5.225  1.00 33.52          MG
HETATM 1060 MG    MG N   1       9.984  -0.523  -7.443  1.00 31.98          MG
HETATM 1061 MG    MG O   1       1.622  -6.488 -11.759  1.00 34.25          MG
HETATM 1062 MG    MG P   1      16.840   1.670 -13.759  1.00 30.67          MG
HETATM 1063 MG    MG Q   1      31.118  -6.026   6.619  1.00 25.20          MG
HETATM 1064 MG    MG R   1      -2.154  -7.831  14.331  1.00 28.26          MG
HETATM 1065 MG    MG S   1      26.607   9.661  -4.722  1.00 21.65          MG
HETATM 1066 MG    MG T   1      13.955   4.640 -23.789  1.00 23.35          MG
HETATM 1067 ZN    ZN U   1      -3.733   4.366   4.084  1.00 59.20          ZN
HETATM 1068 ZN    ZN V   1       5.869   8.485   1.557  1.00 44.43          ZN
HETATM 1069 ZN    ZN W   1       0.998  -5.448  -2.764  1.00 41.07          ZN
HETATM 1070 ZN    ZN X   1     -27.584 -21.741  21.279  1.00 46.81          ZN
ATOM   1071 OP3   DC Y   1      37.785  -4.966  -0.500  1.00 46.57           O
ATOM   1072  P    DC Y   1      36.583  -5.368  -1.207  1.00 47.61           P
ATOM   1073 OP1   DC Y   1      37.145  -6.258  -2.265  1.00 42.14           O
ATOM   1074 OP2   DC Y   1      35.545  -4.434  -1.681  1.00 43.19           O
ATOM   1075 O5'   DC Y   1      35.872  -6.427  -0.264  1.00 48.53           O
ATOM   1076 C5'   DC Y   1      35.309  -6.916   0.639  1.00 51.75           C
ATOM   1077 C4'   DC Y   1      33.970  -6.500   1.161  1.00 55.05           C
ATOM   1078 O4'   DC Y   1      33.087  -6.154   0.077  1.00 52.89           O
ATOM   1079 C3'   DC Y   1      33.269  -7.626   1.902  1.00 54.29           C
ATOM   1080 O3'   DC Y   1      32.379  -7.099   2.857  1.00 52.77           O
ATOM   1081 C2'   DC Y   1      32.556  -8.334   0.763  1.00 50.96           C
ATOM   1082 C1'   DC Y   1      32.133  -7.192  -0.133  1.00 53.01           C
ATOM   1083 N1    DC Y   1      32.099  -7.519  -1.577  1.00 51.81           N
ATOM   1084 C2    DC Y   1      31.317  -8.570  -2.048  1.00 50.93           C
ATOM   1085 O2    DC Y   1      30.648  -9.241  -1.262  1.00 50.74           O
ATOM   1086 N3    DC Y   1      31.306  -8.837  -3.368  1.00 50.88           N
ATOM   1087 C4    DC Y   1      32.031  -8.086  -4.206  1.00 49.91           C
ATOM   1088 N4    DC Y   1      31.994  -8.388  -5.507  1.00 49.80           N
ATOM   1089 C5    DC Y   1      32.836  -7.010  -3.750  1.00 49.86           C
ATOM   1090 C6    DC Y   1      32.842  -6.763  -2.447  1.00 50.59           C
ATOM   1091  P    DG Y   2      33.004  -6.663   4.277  1.00 51.22           P
ATOM   1092 OP1   DG Y   2      34.482  -6.800   4.389  1.00 48.73           O
ATOM   1093 OP2   DG Y   2      32.121  -7.360   5.228  1.00 50.60           O
ATOM   1094 O5'   DG Y   2      32.639  -5.109   4.338  1.00 52.47           O
ATOM   1095 C5'   DG Y   2      31.307  -4.658   4.140  1.00 54.12           C
ATOM   1096 C4'   DG Y   2      31.273  -3.153   4.141  1.00 56.10           C
ATOM   1097 O4'   DG Y   2      32.104  -2.660   3.097  1.00 54.77           O
ATOM   1098 C3'   DG Y   2      29.892  -2.550   3.902  1.00 55.31           C
ATOM   1099 O3'   DG Y   2      29.353  -2.139   5.154  1.00 54.01           O
ATOM   1100 C2'   DG Y   2      30.136  -1.363   2.980  1.00 53.08           C
ATOM   1101 C1'   DG Y   2      31.525  -1.568   2.416  1.00 53.95           C
ATOM   1102 N9    DG Y   2      31.612  -1.861   1.001  1.00 53.40           N
ATOM   1103 C8    DG Y   2      32.370  -1.183   0.090  1.00 51.41           C
ATOM   1104 N7    DG Y   2      32.301  -1.675  -1.111  1.00 53.38           N
ATOM   1105 C5    DG Y   2      31.441  -2.748  -0.983  1.00 55.19           C
ATOM   1106 C6    DG Y   2      30.989  -3.672  -1.956  1.00 53.45           C
ATOM   1107 O6    DG Y   2      31.264  -3.716  -3.164  1.00 52.73           O
ATOM   1108 N1    DG Y   2      30.120  -4.620  -1.412  1.00 53.98           N
ATOM   1109 C2    DG Y   2      29.744  -4.665  -0.103  1.00 53.71           C
ATOM   1110 N2    DG Y   2      28.904  -5.639   0.251  1.00 54.28           N
ATOM   1111 N3    DG Y   2      30.162  -3.804   0.823  1.00 53.77           N
ATOM   1112 C4    DG Y   2      31.008  -2.883   0.317  1.00 54.06           C
ATOM   1113  P    DC Y   3      27.999  -2.433   5.727  1.00 51.64           P
ATOM   1114 OP1   DC Y   3      27.614  -1.326   6.626  1.00 48.78           O
ATOM   1115 OP2   DC Y   3      28.037  -3.813   6.228  1.00 50.09           O
ATOM   1116 O5'   DC Y   3      27.019  -2.414   4.449  1.00 52.13           O
ATOM   1117 C5'   DC Y   3      25.628  -2.299   4.645  1.00 54.12           C
ATOM   1118 C4'   DC Y   3      24.869  -2.933   3.512  1.00 53.09           C
ATOM   1119 O4'   DC Y   3      25.180  -2.261   2.272  1.00 52.76           O
ATOM   1120 C3'   DC Y   3      25.168  -4.417   3.273  1.00 52.12           C
ATOM   1121 O3'   DC Y   3      23.967  -5.100   2.910  1.00 51.94           O
ATOM   1122 C2'   DC Y   3      26.102  -4.373   2.065  1.00 50.42           C
ATOM   1123 C1'   DC Y   3      25.504  -3.210   1.296  1.00 51.56           C
ATOM   1124 N1    DC Y   3      26.418  -2.608   0.323  1.00 51.53           N
ATOM   1125 C2    DC Y   3      26.407  -3.073  -0.994  1.00 51.58           C
ATOM   1126 O2    DC Y   3      25.624  -3.986  -1.300  1.00 51.74           O
ATOM   1127 N3    DC Y   3      27.256  -2.535  -1.899  1.00 51.47           N
ATOM   1128 C4    DC Y   3      28.075  -1.566  -1.524  1.00 51.35           C
ATOM   1129 N4    DC Y   3      28.898  -1.062  -2.444  1.00 51.91           N
ATOM   1130 C5    DC Y   3      28.115  -1.068  -0.201  1.00 51.67           C
ATOM   1131 C6    DC Y   3      27.270  -1.612   0.688  1.00 51.89           C
ATOM   1132  P    DG Y   4      23.171  -5.960   3.964  1.00 51.41           P
ATOM   1133 OP1   DG Y   4      24.060  -6.506   5.013  1.00 51.76           O
ATOM   1134 OP2   DG Y   4      22.310  -6.848   3.177  1.00 54.21           O
ATOM   1135 O5'   DG Y   4      22.228  -4.860   4.647  1.00 52.56           O
ATOM   1136 C5'   DG Y   4      21.260  -4.176   3.860  1.00 53.02           C
ATOM   1137 C4'   DG Y   4      20.616  -3.083   4.677  1.00 51.84           C
ATOM   1138 O4'   DG Y   4      21.608  -2.153   5.113  1.00 50.01           O
ATOM   1139 C3'   DG Y   4      19.581  -2.268   3.894  1.00 49.31           C
ATOM   1140 O3'   DG Y   4      18.285  -2.761   4.196  1.00 48.29           O
ATOM   1141 C2'   DG Y   4      19.775  -0.836   4.400  1.00 47.39           C
ATOM   1142 C1'   DG Y   4      21.152  -0.819   5.018  1.00 48.45           C
ATOM   1143 N9    DG Y   4      22.184  -0.086   4.298  1.00 49.08           N
ATOM   1144 C8    DG Y   4      22.976   0.894   4.811  1.00 47.14           C
ATOM   1145 N7    DG Y   4      23.838   1.364   3.971  1.00 51.13           N
ATOM   1146 C5    DG Y   4      23.597   0.657   2.811  1.00 53.16           C
ATOM   1147 C6    DG Y   4      24.231   0.729   1.537  1.00 52.18           C
ATOM   1148 O6    DG Y   4      25.159   1.467   1.188  1.00 52.21           O
ATOM   1149 N1    DG Y   4      23.685  -0.175   0.627  1.00 53.82           N
ATOM   1150 C2    DG Y   4      22.666  -1.035   0.914  1.00 52.59           C
ATOM   1151 N2    DG Y   4      22.265  -1.835  -0.097  1.00 51.98           N
ATOM   1152 N3    DG Y   4      22.067  -1.116   2.090  1.00 51.14           N
ATOM   1153 C4    DG Y   4      22.578  -0.249   2.991  1.00 50.71           C
ATOM   1154  P    DC Y   5      17.258  -3.159   3.106  1.00 49.92           P
ATOM   1155 OP1   DC Y   5      15.981  -3.387   3.809  1.00 48.88           O
ATOM   1156 OP2   DC Y   5      17.824  -4.243   2.273  1.00 51.77           O
ATOM   1157 O5'   DC Y   5      17.132  -1.841   2.202  1.00 50.89           O
ATOM   1158 C5'   DC Y   5      16.034  -1.699   1.298  1.00 53.92           C
ATOM   1159 C4'   DC Y   5      16.514  -1.392  -0.102  1.00 51.85           C
ATOM   1160 O4'   DC Y   5      17.263  -0.160  -0.101  1.00 52.61           O
ATOM   1161 C3'   DC Y   5      17.424  -2.450  -0.739  1.00 50.91           C
ATOM   1162 O3'   DC Y   5      17.088  -2.604  -2.115  1.00 52.18           O
ATOM   1163 C2'   DC Y   5      18.807  -1.809  -0.616  1.00 50.61           C
ATOM   1164 C1'   DC Y   5      18.454  -0.341  -0.823  1.00 52.25           C
ATOM   1165 N1    DC Y   5      19.463   0.594  -0.318  1.00 51.53           N
ATOM   1166 C2    DC Y   5      20.440   1.081  -1.190  1.00 51.90           C
ATOM   1167 O2    DC Y   5      20.431   0.702  -2.367  1.00 52.24           O
ATOM   1168 N3    DC Y   5      21.377   1.940  -0.729  1.00 52.45           N
ATOM   1169 C4    DC Y   5      21.350   2.318   0.540  1.00 52.08           C
ATOM   1170 N4    DC Y   5      22.288   3.157   0.961  1.00 53.00           N
ATOM   1171 C5    DC Y   5      20.375   1.841   1.450  1.00 52.82           C
ATOM   1172 C6    DC Y   5      19.448   0.990   0.980  1.00 52.69           C
ATOM   1173  P    DG Y   6      16.191  -3.828  -2.633  1.00 53.23           P
ATOM   1174 OP1   DG Y   6      16.420  -5.040  -1.797  1.00 53.72           O
ATOM   1175 OP2   DG Y   6      16.385  -3.896  -4.081  1.00 57.87           O
ATOM   1176 O5'   DG Y   6      14.705  -3.308  -2.367  1.00 54.60           O
ATOM   1177 C5'   DG Y   6      14.201  -2.174  -3.067  1.00 55.50           C
ATOM   1178 C4'   DG Y   6      12.853  -1.785  -2.502  1.00 54.31           C
ATOM   1179 O4'   DG Y   6      12.980  -1.520  -1.103  1.00 53.58           O
ATOM   1180 C3'   DG Y   6      12.275  -0.517  -3.125  1.00 52.50           C
ATOM   1181 O3'   DG Y   6      11.344  -0.883  -4.135  1.00 52.86           O
ATOM   1182 C2'   DG Y   6      11.592   0.201  -1.953  1.00 52.37           C
ATOM   1183 C1'   DG Y   6      12.219  -0.391  -0.713  1.00 53.80           C
ATOM   1184 N9    DG Y   6      13.126   0.474   0.028  1.00 54.21           N
ATOM   1185 C8    DG Y   6      13.039   0.781   1.359  1.00 53.00           C
ATOM   1186 N7    DG Y   6      13.990   1.557   1.775  1.00 56.25           N
ATOM   1187 C5    DG Y   6      14.754   1.787   0.649  1.00 58.52           C
ATOM   1188 C6    DG Y   6      15.931   2.571   0.489  1.00 57.22           C
ATOM   1189 O6    DG Y   6      16.547   3.220   1.349  1.00 57.62           O
ATOM   1190 N1    DG Y   6      16.401   2.548  -0.828  1.00 58.97           N
ATOM   1191 C2    DG Y   6      15.804   1.858  -1.845  1.00 57.81           C
ATOM   1192 N2    DG Y   6      16.391   1.952  -3.046  1.00 57.46           N
ATOM   1193 N3    DG Y   6      14.707   1.128  -1.707  1.00 56.99           N
ATOM   1194 C4    DG Y   6      14.241   1.133  -0.439  1.00 55.96           C
ATOM   1195  P    DC Y   7      11.417  -0.357  -5.619  1.00 56.05           P
ATOM   1196 OP1   DC Y   7      10.089  -0.612  -6.216  1.00 55.17           O
ATOM   1197 OP2   DC Y   7      12.613  -0.912  -6.256  1.00 56.96           O
ATOM   1198 O5'   DC Y   7      11.613   1.215  -5.459  1.00 56.99           O
ATOM   1199 C5'   DC Y   7      11.378   2.074  -6.578  1.00 61.28           C
ATOM   1200 C4'   DC Y   7      12.504   3.062  -6.749  1.00 58.99           C
ATOM   1201 O4'   DC Y   7      12.579   3.927  -5.599  1.00 60.93           O
ATOM   1202 C3'   DC Y   7      13.901   2.457  -6.919  1.00 58.30           C
ATOM   1203 O3'   DC Y   7      14.622   3.171  -7.907  1.00 59.87           O
ATOM   1204 C2'   DC Y   7      14.537   2.695  -5.549  1.00 59.16           C
ATOM   1205 C1'   DC Y   7      13.912   4.026  -5.177  1.00 60.62           C
ATOM   1206 N1    DC Y   7      13.928   4.326  -3.737  1.00 59.01           N
ATOM   1207 C2    DC Y   7      14.950   5.119  -3.219  1.00 60.05           C
ATOM   1208 O2    DC Y   7      15.822   5.549  -3.982  1.00 59.72           O
ATOM   1209 N3    DC Y   7      14.984   5.391  -1.892  1.00 60.03           N
ATOM   1210 C4    DC Y   7      14.026   4.903  -1.098  1.00 60.36           C
ATOM   1211 N4    DC Y   7      14.079   5.188   0.190  1.00 61.33           N
ATOM   1212 C5    DC Y   7      12.977   4.096  -1.611  1.00 61.09           C
ATOM   1213 C6    DC Y   7      12.960   3.833  -2.921  1.00 60.40           C
ATOM   1214  P    DG Y   8      14.782   2.620  -9.410  1.00 53.60           P
ATOM   1215 OP1   DG Y   8      14.721   1.129  -9.446  1.00 54.55           O
ATOM   1216 OP2   DG Y   8      15.944   3.328  -9.971  1.00 57.79           O
ATOM   1217 O5'   DG Y   8      13.470   3.190 -10.127  1.00 54.65           O
ATOM   1218 C5'   DG Y   8      13.266   4.591 -10.207  1.00 55.51           C
ATOM   1219 C4'   DG Y   8      11.859   4.878 -10.660  1.00 53.94           C
ATOM   1220 O4'   DG Y   8      10.935   4.239  -9.769  1.00 53.13           O
ATOM   1221 C3'   DG Y   8      11.500   6.365 -10.633  1.00 51.80           C
ATOM   1222 O3'   DG Y   8      11.739   6.932 -11.922  1.00 51.78           O
ATOM   1223 C2'   DG Y   8      10.012   6.364 -10.280  1.00 51.92           C
ATOM   1224 C1'   DG Y   8       9.786   5.043  -9.581  1.00 53.60           C
ATOM   1225 N9    DG Y   8       9.578   5.109  -8.142  1.00 53.72           N
ATOM   1226 C8    DG Y   8       8.538   4.532  -7.465  1.00 52.54           C
ATOM   1227 N7    DG Y   8       8.591   4.716  -6.182  1.00 56.11           N
ATOM   1228 C5    DG Y   8       9.745   5.462  -6.002  1.00 58.46           C
ATOM   1229 C6    DG Y   8      10.323   5.975  -4.809  1.00 57.25           C
ATOM   1230 O6    DG Y   8       9.920   5.850  -3.653  1.00 57.67           O
ATOM   1231 N1    DG Y   8      11.499   6.693  -5.068  1.00 58.98           N
ATOM   1232 C2    DG Y   8      12.030   6.887  -6.304  1.00 57.76           C
ATOM   1233 N2    DG Y   8      13.171   7.603  -6.353  1.00 57.29           N
ATOM   1234 N3    DG Y   8      11.505   6.415  -7.416  1.00 56.65           N
ATOM   1235 C4    DG Y   8      10.367   5.720  -7.195  1.00 55.59           C
ATOM   1236  P    DC Y   9      12.725   8.142 -12.088  1.00 58.49           P
ATOM   1237 OP1   DC Y   9      12.777   8.466 -13.509  1.00 57.57           O
ATOM   1238 OP2   DC Y   9      13.975   7.864 -11.352  1.00 59.25           O
ATOM   1239 O5'   DC Y   9      11.936   9.294 -11.303  1.00 59.48           O
ATOM   1240 C5'   DC Y   9      12.130  10.659 -11.653  1.00 63.46           C
ATOM   1241 C4'   DC Y   9      12.468  11.491 -10.442  1.00 61.28           C
ATOM   1242 O4'   DC Y   9      11.406  11.406  -9.468  1.00 62.90           O
ATOM   1243 C3'   DC Y   9      13.745  11.074  -9.699  1.00 60.70           C
ATOM   1244 O3'   DC Y   9      14.441  12.231  -9.273  1.00 61.77           O
ATOM   1245 C2'   DC Y   9      13.191  10.331  -8.478  1.00 61.27           C
ATOM   1246 C1'   DC Y   9      11.939  11.135  -8.203  1.00 62.53           C
ATOM   1247 N1    DC Y   9      10.930  10.437  -7.401  1.00 61.10           N
ATOM   1248 C2    DC Y   9      10.963  10.551  -6.022  1.00 61.76           C
ATOM   1249 O2    DC Y   9      11.851  11.244  -5.502  1.00 61.25           O
ATOM   1250 N3    DC Y   9      10.050   9.905  -5.279  1.00 61.48           N
ATOM   1251 C4    DC Y   9       9.109   9.166  -5.874  1.00 61.70           C
ATOM   1252 N4    DC Y   9       8.221   8.540  -5.123  1.00 62.52           N
ATOM   1253 C5    DC Y   9       9.064   9.037  -7.289  1.00 62.34           C
ATOM   1254 C6    DC Y   9       9.974   9.686  -8.010  1.00 61.71           C
ATOM   1255  P    DG Y  10      15.645  12.833 -10.141  1.00 53.52           P
ATOM   1256 OP1   DG Y  10      16.366  11.736 -10.842  1.00 54.67           O
ATOM   1257 OP2   DG Y  10      16.363  13.736  -9.241  1.00 58.28           O
ATOM   1258 O5'   DG Y  10      14.908  13.732 -11.245  1.00 54.67           O
ATOM   1259 C5'   DG Y  10      14.123  14.845 -10.857  1.00 55.34           C
ATOM   1260 C4'   DG Y  10      13.396  15.411 -12.047  1.00 53.94           C
ATOM   1261 O4'   DG Y  10      12.551  14.396 -12.612  1.00 52.24           O
ATOM   1262 C3'   DG Y  10      12.468  16.579 -11.709  1.00 51.43           C
ATOM   1263 O3'   DG Y  10      13.146  17.801 -11.961  1.00 51.43           O
ATOM   1264 C2'   DG Y  10      11.278  16.395 -12.655  1.00 51.16           C
ATOM   1265 C1'   DG Y  10      11.324  14.934 -13.065  1.00 52.50           C
ATOM   1266 N9    DG Y  10      10.282  14.096 -12.511  1.00 52.55           N
ATOM   1267 C8    DG Y  10       9.423  13.305 -13.231  1.00 51.42           C
ATOM   1268 N7    DG Y  10       8.596  12.632 -12.501  1.00 54.80           N
ATOM   1269 C5    DG Y  10       8.918  12.997 -11.200  1.00 56.71           C
ATOM   1270 C6    DG Y  10       8.355  12.584  -9.969  1.00 55.72           C
ATOM   1271 O6    DG Y  10       7.426  11.782  -9.773  1.00 56.33           O
ATOM   1272 N1    DG Y  10       8.971  13.196  -8.883  1.00 57.46           N
ATOM   1273 C2    DG Y  10       9.997  14.089  -8.981  1.00 56.28           C
ATOM   1274 N2    DG Y  10      10.473  14.577  -7.818  1.00 55.94           N
ATOM   1275 N3    DG Y  10      10.539  14.478 -10.122  1.00 54.90           N
ATOM   1276 C4    DG Y  10       9.954  13.905 -11.189  1.00 53.72           C
ATOM   1277  P    DC Y  11      13.438  18.934 -10.919  1.00 53.91           P
ATOM   1278 OP1   DC Y  11      13.735  20.179 -11.646  1.00 53.05           O
ATOM   1279 OP2   DC Y  11      14.396  18.398  -9.963  1.00 55.52           O
ATOM   1280 O5'   DC Y  11      12.033  19.111 -10.164  1.00 54.88           O
ATOM   1281 C5'   DC Y  11      11.803  20.292  -9.419  1.00 58.98           C
ATOM   1282 C4'   DC Y  11      11.045  19.994  -8.148  1.00 57.08           C
ATOM   1283 O4'   DC Y  11       9.748  19.467  -8.461  1.00 57.94           O
ATOM   1284 C3'   DC Y  11      11.707  18.979  -7.211  1.00 56.41           C
ATOM   1285 O3'   DC Y  11      11.548  19.396  -5.860  1.00 57.89           O
ATOM   1286 C2'   DC Y  11      10.881  17.714  -7.461  1.00 56.65           C
ATOM   1287 C1'   DC Y  11       9.514  18.320  -7.689  1.00 57.89           C
ATOM   1288 N1    DC Y  11       8.583  17.439  -8.415  1.00 56.62           N
ATOM   1289 C2    DC Y  11       7.676  16.673  -7.688  1.00 57.30           C
ATOM   1290 O2    DC Y  11       7.677  16.755  -6.449  1.00 57.11           O
ATOM   1291 N3    DC Y  11       6.828  15.845  -8.340  1.00 57.22           N
ATOM   1292 C4    DC Y  11       6.865  15.790  -9.669  1.00 57.04           C
ATOM   1293 N4    DC Y  11       6.026  14.975 -10.273  1.00 57.94           N
ATOM   1294 C5    DC Y  11       7.790  16.562 -10.430  1.00 57.59           C
ATOM   1295 C6    DC Y  11       8.616  17.366  -9.773  1.00 57.40           C
ATOM   1296  P    DG Y  12      12.717  20.217  -5.116  1.00 52.62           P
ATOM   1297 OP1   DG Y  12      14.038  19.695  -5.528  1.00 53.79           O
ATOM   1298 OP2   DG Y  12      12.343  20.255  -3.689  1.00 57.15           O
ATOM   1299 O5'   DG Y  12      12.566  21.697  -5.689  1.00 53.65           O
ATOM   1300 C5'   DG Y  12      11.390  22.461  -5.431  1.00 53.79           C
ATOM   1301 C4'   DG Y  12      11.421  23.724  -6.243  1.00 53.04           C
ATOM   1302 O4'   DG Y  12      11.505  23.395  -7.631  1.00 50.13           O
ATOM   1303 C3'   DG Y  12      10.164  24.589  -6.095  1.00 50.12           C
ATOM   1304 O3'   DG Y  12      10.436  25.628  -5.166  1.00 49.77           O
ATOM   1305 C2'   DG Y  12       9.918  25.146  -7.493  1.00 49.34           C
ATOM   1306 C1'   DG Y  12      10.718  24.260  -8.425  1.00 50.48           C
ATOM   1307 N9    DG Y  12       9.943  23.420  -9.312  1.00 51.11           N
ATOM   1308 C8    DG Y  12      10.071  23.361 -10.664  1.00 48.90           C
ATOM   1309 N7    DG Y  12       9.272  22.504 -11.235  1.00 52.19           N
ATOM   1310 C5    DG Y  12       8.569  21.954 -10.171  1.00 54.01           C
ATOM   1311 C6    DG Y  12       7.566  20.968 -10.163  1.00 52.80           C
ATOM   1312 O6    DG Y  12       7.084  20.355 -11.129  1.00 53.05           O
ATOM   1313 N1    DG Y  12       7.107  20.699  -8.871  1.00 54.40           N
ATOM   1314 C2    DG Y  12       7.563  21.309  -7.744  1.00 53.35           C
ATOM   1315 N2    DG Y  12       7.000  20.909  -6.593  1.00 53.32           N
ATOM   1316 N3    DG Y  12       8.514  22.233  -7.745  1.00 52.25           N
ATOM   1317 C4    DG Y  12       8.964  22.511  -8.968  1.00 51.21           C
ATOM   1318  P    DC Y  13       9.639  26.029  -3.925  1.00 52.05           P
ATOM   1319 OP1   DC Y  13       9.884  27.474  -3.714  1.00 50.71           O
ATOM   1320 OP2   DC Y  13       9.952  25.067  -2.863  1.00 52.97           O
ATOM   1321 O5'   DC Y  13       8.119  25.818  -4.347  1.00 52.46           O
ATOM   1322 C5'   DC Y  13       7.091  26.376  -3.541  1.00 54.69           C
ATOM   1323 C4'   DC Y  13       5.830  25.542  -3.602  1.00 52.99           C
ATOM   1324 O4'   DC Y  13       5.326  25.508  -4.953  1.00 52.58           O
ATOM   1325 C3'   DC Y  13       5.989  24.083  -3.169  1.00 51.60           C
ATOM   1326 O3'   DC Y  13       4.857  23.674  -2.415  1.00 52.16           O
ATOM   1327 C2'   DC Y  13       6.017  23.341  -4.517  1.00 51.21           C
ATOM   1328 C1'   DC Y  13       5.055  24.186  -5.321  1.00 51.84           C
ATOM   1329 N1    DC Y  13       5.218  24.044  -6.777  1.00 51.90           N
ATOM   1330 C2    DC Y  13       4.444  23.122  -7.464  1.00 52.01           C
ATOM   1331 O2    DC Y  13       3.624  22.438  -6.828  1.00 52.52           O
ATOM   1332 N3    DC Y  13       4.605  22.979  -8.793  1.00 52.32           N
ATOM   1333 C4    DC Y  13       5.493  23.723  -9.433  1.00 52.20           C
ATOM   1334 N4    DC Y  13       5.629  23.556 -10.742  1.00 53.14           N
ATOM   1335 C5    DC Y  13       6.306  24.681  -8.752  1.00 52.85           C
ATOM   1336 C6    DC Y  13       6.130  24.808  -7.443  1.00 53.00           C
ATOM   1337  P    DG Y  14       4.893  23.704  -0.820  1.00 52.28           P
ATOM   1338 OP1   DG Y  14       6.227  23.276  -0.330  1.00 52.40           O
ATOM   1339 OP2   DG Y  14       3.676  22.971  -0.383  1.00 55.86           O
ATOM   1340 O5'   DG Y  14       4.669  25.229  -0.444  1.00 53.51           O
ATOM   1341 C5'   DG Y  14       3.435  25.864  -0.745  1.00 53.37           C
ATOM   1342 C4'   DG Y  14       3.528  27.329  -0.433  1.00 52.52           C
ATOM   1343 O4'   DG Y  14       4.554  27.926  -1.215  1.00 50.96           O
ATOM   1344 C3'   DG Y  14       2.240  28.104  -0.735  1.00 50.42           C
ATOM   1345 O3'   DG Y  14       1.649  28.502   0.501  1.00 49.63           O
ATOM   1346 C2'   DG Y  14       2.672  29.304  -1.546  1.00 50.32           C
ATOM   1347 C1'   DG Y  14       4.144  29.145  -1.791  1.00 51.16           C
ATOM   1348 N9    DG Y  14       4.552  29.098  -3.172  1.00 51.54           N
ATOM   1349 C8    DG Y  14       5.572  29.815  -3.742  1.00 50.20           C
ATOM   1350 N7    DG Y  14       5.733  29.569  -4.999  1.00 52.95           N
ATOM   1351 C5    DG Y  14       4.779  28.621  -5.298  1.00 55.25           C
ATOM   1352 C6    DG Y  14       4.480  27.973  -6.513  1.00 53.97           C
ATOM   1353 O6    DG Y  14       5.038  28.110  -7.618  1.00 53.91           O
ATOM   1354 N1    DG Y  14       3.419  27.071  -6.384  1.00 55.13           N
ATOM   1355 C2    DG Y  14       2.741  26.840  -5.223  1.00 54.01           C
ATOM   1356 N2    DG Y  14       1.749  25.939  -5.297  1.00 53.73           N
ATOM   1357 N3    DG Y  14       3.016  27.435  -4.080  1.00 53.32           N
ATOM   1358 C4    DG Y  14       4.032  28.309  -4.179  1.00 52.87           C
ATOM   1359  P    DC Y  15       0.164  28.780   0.710  1.00 55.06           P
ATOM   1360 OP1   DC Y  15       0.031  30.071   1.430  1.00 53.27           O
ATOM   1361 OP2   DC Y  15      -0.469  27.570   1.248  1.00 54.97           O
ATOM   1362 O5'   DC Y  15      -0.387  28.968  -0.784  1.00 54.92           O
ATOM   1363 C5'   DC Y  15      -1.708  29.434  -0.966  1.00 55.82           C
ATOM   1364 C4'   DC Y  15      -2.272  28.934  -2.278  1.00 55.17           C
ATOM   1365 O4'   DC Y  15      -1.651  29.628  -3.385  1.00 54.09           O
ATOM   1366 C3'   DC Y  15      -2.076  27.442  -2.544  1.00 53.50           C
ATOM   1367 O3'   DC Y  15      -3.274  26.894  -3.101  1.00 53.01           O
ATOM   1368 C2'   DC Y  15      -0.952  27.426  -3.586  1.00 52.73           C
ATOM   1369 C1'   DC Y  15      -1.252  28.704  -4.349  1.00 53.45           C
ATOM   1370 N1    DC Y  15      -0.096  29.267  -5.080  1.00 54.14           N
ATOM   1371 C2    DC Y  15       0.108  28.900  -6.413  1.00 53.83           C
ATOM   1372 O2    DC Y  15      -0.682  28.102  -6.943  1.00 53.80           O
ATOM   1373 N3    DC Y  15       1.160  29.394  -7.080  1.00 53.99           N
ATOM   1374 C4    DC Y  15       1.994  30.243  -6.466  1.00 53.63           C
ATOM   1375 N4    DC Y  15       3.023  30.710  -7.154  1.00 53.95           N
ATOM   1376 C5    DC Y  15       1.799  30.633  -5.108  1.00 53.80           C
ATOM   1377 C6    DC Y  15       0.750  30.127  -4.464  1.00 54.06           C
ATOM   1378  P    DG Y  16      -4.340  26.332  -2.049  1.00 53.24           P
ATOM   1379 OP1   DG Y  16      -3.600  25.639  -0.957  1.00 51.77           O
ATOM   1380 OP2   DG Y  16      -5.350  25.577  -2.825  1.00 54.71           O
ATOM   1381 O5'   DG Y  16      -5.039  27.641  -1.456  1.00 53.81           O
ATOM   1382 C5'   DG Y  16      -6.034  28.362  -2.192  1.00 56.05           C
ATOM   1383 C4'   DG Y  16      -6.511  29.512  -1.366  1.00 56.83           C
ATOM   1384 O4'   DG Y  16      -5.427  30.408  -1.122  1.00 55.69           O
ATOM   1385 C3'   DG Y  16      -7.615  30.350  -2.001  1.00 55.53           C
ATOM   1386 O3'   DG Y  16      -8.501  30.874  -1.017  1.00 52.66           O
ATOM   1387 C2'   DG Y  16      -6.837  31.502  -2.632  1.00 53.85           C
ATOM   1388 C1'   DG Y  16      -5.713  31.693  -1.659  1.00 54.68           C
ATOM   1389 N9    DG Y  16      -4.474  32.206  -2.220  1.00 53.76           N
ATOM   1390 C8    DG Y  16      -3.609  33.064  -1.614  1.00 52.39           C
ATOM   1391 N7    DG Y  16      -2.555  33.346  -2.347  1.00 54.26           N
ATOM   1392 C5    DG Y  16      -2.762  32.628  -3.505  1.00 56.97           C
ATOM   1393 C6    DG Y  16      -1.964  32.538  -4.666  1.00 55.40           C
ATOM   1394 O6    DG Y  16      -0.890  33.112  -4.897  1.00 54.52           O
ATOM   1395 N1    DG Y  16      -2.530  31.703  -5.627  1.00 56.03           N
ATOM   1396 C2    DG Y  16      -3.711  31.032  -5.480  1.00 54.97           C
ATOM   1397 N2    DG Y  16      -4.094  30.275  -6.508  1.00 55.14           N
ATOM   1398 N3    DG Y  16      -4.466  31.099  -4.394  1.00 55.87           N
ATOM   1399 C4    DG Y  16      -3.934  31.911  -3.449  1.00 55.91           C
ATOM   1400 OP3   DC Z   1       2.959  35.469 -14.006  1.00 46.97           O
ATOM   1401  P    DC Z   1       2.839  33.919 -14.041  1.00 48.10           P
ATOM   1402 OP1   DC Z   1       2.821  33.376 -15.368  1.00 42.95           O
ATOM   1403 OP2   DC Z   1       3.652  33.077 -13.347  1.00 44.23           O
ATOM   1404 O5'   DC Z   1       1.362  33.977 -13.424  1.00 48.39           O
ATOM   1405 C5'   DC Z   1       0.161  33.497 -13.559  1.00 51.87           C
ATOM   1406 C4'   DC Z   1      -0.130  32.044 -13.370  1.00 54.66           C
ATOM   1407 O4'   DC Z   1       0.464  31.570 -12.151  1.00 52.60           O
ATOM   1408 C3'   DC Z   1      -1.615  31.758 -13.238  1.00 53.64           C
ATOM   1409 O3'   DC Z   1      -1.916  30.449 -13.653  1.00 52.28           O
ATOM   1410 C2'   DC Z   1      -1.826  31.930 -11.741  1.00 50.73           C
ATOM   1411 C1'   DC Z   1      -0.563  31.320 -11.180  1.00 52.48           C
ATOM   1412 N1    DC Z   1      -0.153  31.906  -9.899  1.00 51.54           N
ATOM   1413 C2    DC Z   1      -0.979  31.786  -8.778  1.00 50.68           C
ATOM   1414 O2    DC Z   1      -2.045  31.177  -8.879  1.00 50.57           O
ATOM   1415 N3    DC Z   1      -0.591  32.333  -7.611  1.00 50.98           N
ATOM   1416 C4    DC Z   1       0.577  32.979  -7.539  1.00 49.74           C
ATOM   1417 N4    DC Z   1       0.922  33.519  -6.368  1.00 49.59           N
ATOM   1418 C5    DC Z   1       1.435  33.115  -8.654  1.00 49.68           C
ATOM   1419 C6    DC Z   1       1.038  32.574  -9.795  1.00 50.34           C
ATOM   1420  P    DG Z   2      -2.484  30.258 -15.088  1.00 51.91           P
ATOM   1421 OP1   DG Z   2      -2.329  31.454 -15.963  1.00 49.00           O
ATOM   1422 OP2   DG Z   2      -3.804  29.678 -14.847  1.00 50.67           O
ATOM   1423 O5'   DG Z   2      -1.549  29.110 -15.653  1.00 53.09           O
ATOM   1424 C5'   DG Z   2      -1.369  27.903 -14.920  1.00 55.43           C
ATOM   1425 C4'   DG Z   2      -0.166  27.154 -15.458  1.00 57.24           C
ATOM   1426 O4'   DG Z   2       0.987  27.957 -15.311  1.00 55.85           O
ATOM   1427 C3'   DG Z   2       0.113  25.844 -14.728  1.00 56.23           C
ATOM   1428 O3'   DG Z   2      -0.384  24.774 -15.512  1.00 55.24           O
ATOM   1429 C2'   DG Z   2       1.638  25.793 -14.625  1.00 54.61           C
ATOM   1430 C1'   DG Z   2       2.105  27.199 -14.891  1.00 55.33           C
ATOM   1431 N9    DG Z   2       2.689  27.919 -13.771  1.00 54.21           N
ATOM   1432 C8    DG Z   2       3.895  28.559 -13.768  1.00 52.11           C
ATOM   1433 N7    DG Z   2       4.165  29.156 -12.651  1.00 54.36           N
ATOM   1434 C5    DG Z   2       3.069  28.900 -11.857  1.00 56.39           C
ATOM   1435 C6    DG Z   2       2.786  29.296 -10.522  1.00 54.44           C
ATOM   1436 O6    DG Z   2       3.488  29.977  -9.763  1.00 53.68           O
ATOM   1437 N1    DG Z   2       1.555  28.824 -10.080  1.00 54.88           N
ATOM   1438 C2    DG Z   2       0.703  28.070 -10.834  1.00 54.71           C
ATOM   1439 N2    DG Z   2      -0.458  27.703 -10.242  1.00 55.68           N
ATOM   1440 N3    DG Z   2       0.945  27.695 -12.081  1.00 55.27           N
ATOM   1441 C4    DG Z   2       2.137  28.132 -12.530  1.00 55.29           C
ATOM   1442  P    DC Z   3      -1.273  23.652 -15.023  1.00 51.57           P
ATOM   1443 OP1   DC Z   3      -1.177  22.559 -16.018  1.00 48.97           O
ATOM   1444 OP2   DC Z   3      -2.591  24.219 -14.668  1.00 50.37           O
ATOM   1445 O5'   DC Z   3      -0.568  23.173 -13.668  1.00 51.85           O
ATOM   1446 C5'   DC Z   3      -0.860  21.892 -13.135  1.00 54.20           C
ATOM   1447 C4'   DC Z   3      -0.924  21.960 -11.630  1.00 52.75           C
ATOM   1448 O4'   DC Z   3       0.347  22.374 -11.087  1.00 52.30           O
ATOM   1449 C3'   DC Z   3      -1.965  22.920 -11.056  1.00 52.10           C
ATOM   1450 O3'   DC Z   3      -2.585  22.341  -9.915  1.00 52.06           O
ATOM   1451 C2'   DC Z   3      -1.111  24.122 -10.637  1.00 50.92           C
ATOM   1452 C1'   DC Z   3       0.151  23.418 -10.174  1.00 51.16           C
ATOM   1453 N1    DC Z   3       1.352  24.272 -10.155  1.00 51.24           N
ATOM   1454 C2    DC Z   3       1.668  24.955  -8.985  1.00 51.11           C
ATOM   1455 O2    DC Z   3       0.929  24.828  -7.992  1.00 51.23           O
ATOM   1456 N3    DC Z   3       2.750  25.748  -8.965  1.00 51.00           N
ATOM   1457 C4    DC Z   3       3.512  25.868 -10.050  1.00 50.68           C
ATOM   1458 N4    DC Z   3       4.576  26.661  -9.992  1.00 51.17           N
ATOM   1459 C5    DC Z   3       3.201  25.174 -11.252  1.00 50.88           C
ATOM   1460 C6    DC Z   3       2.130  24.397 -11.261  1.00 51.32           C
ATOM   1461  P    DG Z   4      -3.975  21.563 -10.081  1.00 50.65           P
ATOM   1462 OP1   DG Z   4      -4.804  22.202 -11.135  1.00 50.69           O
ATOM   1463 OP2   DG Z   4      -4.501  21.392  -8.718  1.00 53.24           O
ATOM   1464 O5'   DG Z   4      -3.517  20.129 -10.606  1.00 52.18           O
ATOM   1465 C5'   DG Z   4      -2.664  19.305  -9.811  1.00 52.48           C
ATOM   1466 C4'   DG Z   4      -2.294  18.061 -10.587  1.00 51.24           C
ATOM   1467 O4'   DG Z   4      -1.622  18.416 -11.786  1.00 49.82           O
ATOM   1468 C3'   DG Z   4      -1.351  17.127  -9.832  1.00 48.93           C
ATOM   1469 O3'   DG Z   4      -2.104  16.083  -9.225  1.00 48.08           O
ATOM   1470 C2'   DG Z   4      -0.427  16.574 -10.924  1.00 47.54           C
ATOM   1471 C1'   DG Z   4      -0.542  17.553 -12.070  1.00 48.18           C
ATOM   1472 N9    DG Z   4       0.623  18.396 -12.315  1.00 48.66           N
ATOM   1473 C8    DG Z   4       1.296  18.517 -13.497  1.00 46.70           C
ATOM   1474 N7    DG Z   4       2.279  19.358 -13.452  1.00 50.52           N
ATOM   1475 C5    DG Z   4       2.257  19.828 -12.143  1.00 52.71           C
ATOM   1476 C6    DG Z   4       3.095  20.772 -11.493  1.00 51.65           C
ATOM   1477 O6    DG Z   4       4.052  21.400 -11.971  1.00 51.56           O
ATOM   1478 N1    DG Z   4       2.730  20.958 -10.159  1.00 53.17           N
ATOM   1479 C2    DG Z   4       1.702  20.327  -9.536  1.00 51.89           C
ATOM   1480 N2    DG Z   4       1.501  20.634  -8.240  1.00 51.46           N
ATOM   1481 N3    DG Z   4       0.908  19.443 -10.127  1.00 50.69           N
ATOM   1482 C4    DG Z   4       1.236  19.243 -11.421  1.00 50.18           C
ATOM   1483  P    DC Z   5      -1.994  15.710  -7.728  1.00 50.68           P
ATOM   1484 OP1   DC Z   5      -2.629  14.372  -7.616  1.00 49.91           O
ATOM   1485 OP2   DC Z   5      -2.487  16.834  -6.909  1.00 52.59           O
ATOM   1486 O5'   DC Z   5      -0.423  15.553  -7.457  1.00 51.35           O
ATOM   1487 C5'   DC Z   5       0.021  14.891  -6.270  1.00 53.91           C
ATOM   1488 C4'   DC Z   5       1.116  15.695  -5.584  1.00 51.88           C
ATOM   1489 O4'   DC Z   5       2.259  15.825  -6.450  1.00 52.67           O
ATOM   1490 C3'   DC Z   5       0.731  17.122  -5.178  1.00 51.10           C
ATOM   1491 O3'   DC Z   5       1.298  17.425  -3.903  1.00 52.44           O
ATOM   1492 C2'   DC Z   5       1.396  17.967  -6.259  1.00 51.23           C
ATOM   1493 C1'   DC Z   5       2.667  17.157  -6.486  1.00 52.30           C
ATOM   1494 N1    DC Z   5       3.342  17.437  -7.761  1.00 51.88           N
ATOM   1495 C2    DC Z   5       4.357  18.396  -7.809  1.00 52.22           C
ATOM   1496 O2    DC Z   5       4.659  18.990  -6.764  1.00 52.87           O
ATOM   1497 N3    DC Z   5       4.965  18.668  -8.975  1.00 53.22           N
ATOM   1498 C4    DC Z   5       4.604  18.011 -10.075  1.00 52.68           C
ATOM   1499 N4    DC Z   5       5.227  18.298 -11.210  1.00 53.54           N
ATOM   1500 C5    DC Z   5       3.578  17.022 -10.056  1.00 53.34           C
ATOM   1501 C6    DC Z   5       2.978  16.766  -8.893  1.00 53.30           C
ATOM   1502  P    DG Z   6       0.434  17.347  -2.552  1.00 53.66           P
ATOM   1503 OP1   DG Z   6      -0.991  17.671  -2.814  1.00 54.51           O
ATOM   1504 OP2   DG Z   6       1.184  18.109  -1.542  1.00 58.78           O
ATOM   1505 O5'   DG Z   6       0.549  15.801  -2.173  1.00 55.14           O
ATOM   1506 C5'   DG Z   6       1.822  15.230  -1.875  1.00 55.73           C
ATOM   1507 C4'   DG Z   6       1.699  13.729  -1.762  1.00 54.51           C
ATOM   1508 O4'   DG Z   6       1.191  13.198  -2.985  1.00 53.92           O
ATOM   1509 C3'   DG Z   6       3.034  13.028  -1.511  1.00 52.71           C
ATOM   1510 O3'   DG Z   6       3.156  12.774  -0.117  1.00 53.18           O
ATOM   1511 C2'   DG Z   6       2.905  11.727  -2.308  1.00 52.92           C
ATOM   1512 C1'   DG Z   6       1.827  11.983  -3.321  1.00 54.16           C
ATOM   1513 N9    DG Z   6       2.274  12.114  -4.704  1.00 54.51           N
ATOM   1514 C8    DG Z   6       1.804  11.409  -5.787  1.00 53.39           C
ATOM   1515 N7    DG Z   6       2.362  11.745  -6.907  1.00 56.65           N
ATOM   1516 C5    DG Z   6       3.252  12.740  -6.559  1.00 59.02           C
ATOM   1517 C6    DG Z   6       4.143  13.486  -7.362  1.00 57.69           C
ATOM   1518 O6    DG Z   6       4.312  13.419  -8.596  1.00 58.04           O
ATOM   1519 N1    DG Z   6       4.881  14.404  -6.613  1.00 59.39           N
ATOM   1520 C2    DG Z   6       4.775  14.566  -5.257  1.00 58.17           C
ATOM   1521 N2    DG Z   6       5.569  15.496  -4.709  1.00 57.83           N
ATOM   1522 N3    DG Z   6       3.946  13.875  -4.498  1.00 57.27           N
ATOM   1523 C4    DG Z   6       3.214  12.985  -5.199  1.00 56.30           C
ATOM   1524  P    DC Z   7       4.386  13.250   0.734  1.00 56.92           P
ATOM   1525 OP1   DC Z   7       4.397  12.396   1.944  1.00 56.30           O
ATOM   1526 OP2   DC Z   7       4.333  14.712   0.869  1.00 58.16           O
ATOM   1527 O5'   DC Z   7       5.663  12.885  -0.156  1.00 57.76           O
ATOM   1528 C5'   DC Z   7       6.942  12.808   0.455  1.00 61.67           C
ATOM   1529 C4'   DC Z   7       8.010  13.409  -0.431  1.00 59.56           C
ATOM   1530 O4'   DC Z   7       8.117  12.647  -1.651  1.00 61.58           O
ATOM   1531 C3'   DC Z   7       7.773  14.863  -0.858  1.00 59.12           C
ATOM   1532 O3'   DC Z   7       9.000  15.576  -0.828  1.00 60.47           O
ATOM   1533 C2'   DC Z   7       7.305  14.711  -2.303  1.00 60.11           C
ATOM   1534 C1'   DC Z   7       8.140  13.520  -2.743  1.00 61.29           C
ATOM   1535 N1    DC Z   7       7.619  12.821  -3.932  1.00 59.83           N
ATOM   1536 C2    DC Z   7       8.121  13.146  -5.192  1.00 60.75           C
ATOM   1537 O2    DC Z   7       9.003  14.015  -5.274  1.00 60.54           O
ATOM   1538 N3    DC Z   7       7.640  12.527  -6.283  1.00 60.86           N
ATOM   1539 C4    DC Z   7       6.695  11.601  -6.144  1.00 61.04           C
ATOM   1540 N4    DC Z   7       6.245  11.003  -7.245  1.00 61.89           N
ATOM   1541 C5    DC Z   7       6.160  11.249  -4.875  1.00 61.71           C
ATOM   1542 C6    DC Z   7       6.649  11.879  -3.799  1.00 61.11           C
ATOM   1543  P    DG Z   8       9.396  16.587   0.379  1.00 56.10           P
ATOM   1544 OP1   DG Z   8       8.187  17.092   1.080  1.00 57.64           O
ATOM   1545 OP2   DG Z   8      10.370  17.526  -0.180  1.00 61.21           O
ATOM   1546 O5'   DG Z   8      10.199  15.632   1.378  1.00 56.84           O
ATOM   1547 C5'   DG Z   8      11.315  14.880   0.912  1.00 57.35           C
ATOM   1548 C4'   DG Z   8      11.643  13.802   1.922  1.00 56.04           C
ATOM   1549 O4'   DG Z   8      10.517  12.936   2.056  1.00 54.78           O
ATOM   1550 C3'   DG Z   8      12.810  12.912   1.511  1.00 54.11           C
ATOM   1551 O3'   DG Z   8      14.006  13.421   2.095  1.00 53.64           O
ATOM   1552 C2'   DG Z   8      12.434  11.550   2.084  1.00 53.85           C
ATOM   1553 C1'   DG Z   8      10.937  11.602   2.249  1.00 55.51           C
ATOM   1554 N9    DG Z   8      10.174  10.811   1.299  1.00 56.08           N
ATOM   1555 C8    DG Z   8       9.201   9.894   1.606  1.00 54.64           C
ATOM   1556 N7    DG Z   8       8.660   9.343   0.568  1.00 58.53           N
ATOM   1557 C5    DG Z   8       9.312   9.926  -0.506  1.00 60.98           C
ATOM   1558 C6    DG Z   8       9.147   9.717  -1.889  1.00 59.81           C
ATOM   1559 O6    DG Z   8       8.356   8.954  -2.466  1.00 60.33           O
ATOM   1560 N1    DG Z   8      10.012  10.505  -2.640  1.00 62.01           N
ATOM   1561 C2    DG Z   8      10.916  11.379  -2.115  1.00 60.46           C
ATOM   1562 N2    DG Z   8      11.667  12.060  -2.994  1.00 59.65           N
ATOM   1563 N3    DG Z   8      11.077  11.589  -0.823  1.00 58.74           N
ATOM   1564 C4    DG Z   8      10.248  10.831  -0.072  1.00 57.57           C
ATOM   1565  P    DC Z   9      15.260  13.730   1.207  1.00 57.74           P
ATOM   1566 OP1   DC Z   9      16.304  14.270   2.086  1.00 56.87           O
ATOM   1567 OP2   DC Z   9      14.843  14.485   0.005  1.00 58.96           O
ATOM   1568 O5'   DC Z   9      15.683  12.250   0.733  1.00 58.87           O
ATOM   1569 C5'   DC Z   9      17.023  11.973   0.358  1.00 62.88           C
ATOM   1570 C4'   DC Z   9      17.098  11.424  -1.050  1.00 60.78           C
ATOM   1571 O4'   DC Z   9      16.340  10.196  -1.136  1.00 62.47           O
ATOM   1572 C3'   DC Z   9      16.552  12.335  -2.155  1.00 60.32           C
ATOM   1573 O3'   DC Z   9      17.403  12.276  -3.281  1.00 61.62           O
ATOM   1574 C2'   DC Z   9      15.198  11.701  -2.477  1.00 60.97           C
ATOM   1575 C1'   DC Z   9      15.525  10.238  -2.276  1.00 62.56           C
ATOM   1576 N1    DC Z   9      14.349   9.376  -2.050  1.00 61.03           N
ATOM   1577 C2    DC Z   9      13.695   8.811  -3.131  1.00 61.73           C
ATOM   1578 O2    DC Z   9      14.114   9.036  -4.268  1.00 61.17           O
ATOM   1579 N3    DC Z   9      12.620   8.034  -2.926  1.00 61.47           N
ATOM   1580 C4    DC Z   9      12.190   7.810  -1.680  1.00 61.59           C
ATOM   1581 N4    DC Z   9      11.120   7.034  -1.511  1.00 62.42           N
ATOM   1582 C5    DC Z   9      12.838   8.389  -0.560  1.00 62.23           C
ATOM   1583 C6    DC Z   9      13.900   9.151  -0.785  1.00 61.59           C
ATOM   1584  P    DG Z  10      18.542  13.396  -3.528  1.00 52.90           P
ATOM   1585 OP1   DG Z  10      18.113  14.716  -2.962  1.00 53.32           O
ATOM   1586 OP2   DG Z  10      18.918  13.286  -4.945  1.00 56.99           O
ATOM   1587 O5'   DG Z  10      19.784  12.873  -2.662  1.00 54.15           O
ATOM   1588 C5'   DG Z  10      20.369  11.608  -2.947  1.00 55.37           C
ATOM   1589 C4'   DG Z  10      21.339  11.240  -1.853  1.00 55.30           C
ATOM   1590 O4'   DG Z  10      20.643  11.195  -0.605  1.00 54.10           O
ATOM   1591 C3'   DG Z  10      21.980   9.859  -2.026  1.00 53.90           C
ATOM   1592 O3'   DG Z  10      23.249  10.010  -2.660  1.00 53.74           O
ATOM   1593 C2'   DG Z  10      22.149   9.357  -0.594  1.00 54.04           C
ATOM   1594 C1'   DG Z  10      21.146  10.149   0.214  1.00 54.90           C
ATOM   1595 N9    DG Z  10      19.986   9.412   0.685  1.00 54.86           N
ATOM   1596 C8    DG Z  10      19.569   9.303   1.988  1.00 53.86           C
ATOM   1597 N7    DG Z  10      18.491   8.602   2.139  1.00 56.19           N
ATOM   1598 C5    DG Z  10      18.169   8.205   0.847  1.00 57.92           C
ATOM   1599 C6    DG Z  10      17.096   7.420   0.379  1.00 56.68           C
ATOM   1600 O6    DG Z  10      16.187   6.904   1.031  1.00 57.07           O
ATOM   1601 N1    DG Z  10      17.137   7.254  -1.001  1.00 57.97           N
ATOM   1602 C2    DG Z  10      18.087   7.774  -1.821  1.00 57.08           C
ATOM   1603 N2    DG Z  10      17.960   7.511  -3.130  1.00 57.26           N
ATOM   1604 N3    DG Z  10      19.096   8.520  -1.399  1.00 56.53           N
ATOM   1605 C4    DG Z  10      19.076   8.697  -0.063  1.00 55.80           C
ATOM   1606  P    DC Z  11      23.642   9.391  -4.048  1.00 52.39           P
ATOM   1607 OP1   DC Z  11      25.082   9.614  -4.225  1.00 51.53           O
ATOM   1608 OP2   DC Z  11      22.684   9.888  -5.058  1.00 53.91           O
ATOM   1609 O5'   DC Z  11      23.384   7.829  -3.840  1.00 53.32           O
ATOM   1610 C5'   DC Z  11      23.961   6.897  -4.748  1.00 57.73           C
ATOM   1611 C4'   DC Z  11      22.949   5.878  -5.201  1.00 56.25           C
ATOM   1612 O4'   DC Z  11      22.435   5.149  -4.063  1.00 57.68           O
ATOM   1613 C3'   DC Z  11      21.721   6.440  -5.927  1.00 55.62           C
ATOM   1614 O3'   DC Z  11      21.361   5.582  -7.001  1.00 57.34           O
ATOM   1615 C2'   DC Z  11      20.641   6.397  -4.847  1.00 56.15           C
ATOM   1616 C1'   DC Z  11      21.038   5.130  -4.115  1.00 57.55           C
ATOM   1617 N1    DC Z  11      20.520   5.053  -2.740  1.00 56.09           N
ATOM   1618 C2    DC Z  11      19.355   4.350  -2.495  1.00 57.12           C
ATOM   1619 O2    DC Z  11      18.771   3.800  -3.443  1.00 56.52           O
ATOM   1620 N3    DC Z  11      18.865   4.284  -1.241  1.00 56.70           N
ATOM   1621 C4    DC Z  11      19.508   4.892  -0.243  1.00 56.72           C
ATOM   1622 N4    DC Z  11      19.000   4.807   0.975  1.00 57.62           N
ATOM   1623 C5    DC Z  11      20.709   5.624  -0.476  1.00 57.29           C
ATOM   1624 C6    DC Z  11      21.175   5.676  -1.718  1.00 56.90           C
ATOM   1625  P    DG Z  12      21.857   5.929  -8.507  1.00 50.48           P
ATOM   1626 OP1   DG Z  12      21.851   7.402  -8.746  1.00 51.55           O
ATOM   1627 OP2   DG Z  12      21.110   5.031  -9.411  1.00 54.88           O
ATOM   1628 O5'   DG Z  12      23.357   5.435  -8.481  1.00 51.50           O
ATOM   1629 C5'   DG Z  12      23.677   4.071  -8.235  1.00 52.08           C
ATOM   1630 C4'   DG Z  12      25.174   3.911  -8.159  1.00 51.04           C
ATOM   1631 O4'   DG Z  12      25.674   4.709  -7.096  1.00 48.68           O
ATOM   1632 C3'   DG Z  12      25.640   2.477  -7.881  1.00 48.32           C
ATOM   1633 O3'   DG Z  12      26.070   1.903  -9.107  1.00 47.96           O
ATOM   1634 C2'   DG Z  12      26.807   2.639  -6.913  1.00 47.57           C
ATOM   1635 C1'   DG Z  12      26.690   4.045  -6.370  1.00 48.72           C
ATOM   1636 N9    DG Z  12      26.326   4.157  -4.973  1.00 49.09           N
ATOM   1637 C8    DG Z  12      27.002   4.885  -4.021  1.00 47.30           C
ATOM   1638 N7    DG Z  12      26.446   4.843  -2.848  1.00 50.75           N
ATOM   1639 C5    DG Z  12      25.334   4.039  -3.028  1.00 52.60           C
ATOM   1640 C6    DG Z  12      24.350   3.633  -2.099  1.00 51.50           C
ATOM   1641 O6    DG Z  12      24.263   3.922  -0.902  1.00 51.83           O
ATOM   1642 N1    DG Z  12      23.384   2.812  -2.689  1.00 53.23           N
ATOM   1643 C2    DG Z  12      23.378   2.435  -4.000  1.00 52.11           C
ATOM   1644 N2    DG Z  12      22.371   1.648  -4.391  1.00 51.97           N
ATOM   1645 N3    DG Z  12      24.299   2.815  -4.879  1.00 51.13           N
ATOM   1646 C4    DG Z  12      25.234   3.600  -4.331  1.00 50.00           C
ATOM   1647  P    DC Z  13      26.040   0.490  -9.636  1.00 50.14           P
ATOM   1648 OP1   DC Z  13      27.447   0.138  -9.919  1.00 48.46           O
ATOM   1649 OP2   DC Z  13      25.036   0.396 -10.680  1.00 50.97           O
ATOM   1650 O5'   DC Z  13      25.534  -0.407  -8.415  1.00 51.21           O
ATOM   1651 C5'   DC Z  13      25.498  -1.810  -8.582  1.00 53.84           C
ATOM   1652 C4'   DC Z  13      24.629  -2.456  -7.541  1.00 52.37           C
ATOM   1653 O4'   DC Z  13      25.198  -2.260  -6.228  1.00 52.35           O
ATOM   1654 C3'   DC Z  13      23.194  -1.936  -7.463  1.00 51.20           C
ATOM   1655 O3'   DC Z  13      22.293  -3.020  -7.245  1.00 51.90           O
ATOM   1656 C2'   DC Z  13      23.232  -1.025  -6.233  1.00 50.51           C
ATOM   1657 C1'   DC Z  13      24.208  -1.780  -5.357  1.00 51.56           C
ATOM   1658 N1    DC Z  13      24.855  -0.943  -4.331  1.00 51.32           N
ATOM   1659 C2    DC Z  13      24.290  -0.887  -3.059  1.00 51.79           C
ATOM   1660 O2    DC Z  13      23.265  -1.545  -2.825  1.00 52.11           O
ATOM   1661 N3    DC Z  13      24.862  -0.108  -2.109  1.00 51.92           N
ATOM   1662 C4    DC Z  13      25.959   0.580  -2.412  1.00 52.11           C
ATOM   1663 N4    DC Z  13      26.497   1.330  -1.454  1.00 53.06           N
ATOM   1664 C5    DC Z  13      26.555   0.541  -3.701  1.00 52.74           C
ATOM   1665 C6    DC Z  13      25.969  -0.230  -4.624  1.00 52.74           C
ATOM   1666  P    DG Z  14      21.551  -3.714  -8.479  1.00 51.12           P
ATOM   1667 OP1   DG Z  14      21.234  -2.703  -9.525  1.00 51.21           O
ATOM   1668 OP2   DG Z  14      20.459  -4.521  -7.884  1.00 54.39           O
ATOM   1669 O5'   DG Z  14      22.633  -4.719  -9.066  1.00 52.41           O
ATOM   1670 C5'   DG Z  14      23.102  -5.813  -8.290  1.00 52.66           C
ATOM   1671 C4'   DG Z  14      24.226  -6.514  -9.018  1.00 51.91           C
ATOM   1672 O4'   DG Z  14      25.272  -5.594  -9.263  1.00 50.17           O
ATOM   1673 C3'   DG Z  14      24.830  -7.680  -8.231  1.00 49.52           C
ATOM   1674 O3'   DG Z  14      24.415  -8.904  -8.816  1.00 48.63           O
ATOM   1675 C2'   DG Z  14      26.329  -7.491  -8.345  1.00 48.95           C
ATOM   1676 C1'   DG Z  14      26.541  -6.160  -9.015  1.00 50.16           C
ATOM   1677 N9    DG Z  14      27.277  -5.185  -8.242  1.00 50.25           N
ATOM   1678 C8    DG Z  14      28.328  -4.446  -8.696  1.00 49.13           C
ATOM   1679 N7    DG Z  14      28.792  -3.627  -7.814  1.00 51.94           N
ATOM   1680 C5    DG Z  14      27.999  -3.819  -6.701  1.00 54.03           C
ATOM   1681 C6    DG Z  14      28.032  -3.199  -5.430  1.00 53.05           C
ATOM   1682 O6    DG Z  14      28.807  -2.319  -5.028  1.00 53.14           O
ATOM   1683 N1    DG Z  14      27.036  -3.698  -4.582  1.00 54.45           N
ATOM   1684 C2    DG Z  14      26.139  -4.660  -4.929  1.00 53.34           C
ATOM   1685 N2    DG Z  14      25.250  -5.008  -3.978  1.00 52.94           N
ATOM   1686 N3    DG Z  14      26.094  -5.236  -6.112  1.00 52.54           N
ATOM   1687 C4    DG Z  14      27.043  -4.783  -6.945  1.00 52.10           C
ATOM   1688  P    DC Z  15      24.203 -10.213  -8.015  1.00 54.53           P
ATOM   1689 OP1   DC Z  15      24.378 -11.394  -8.913  1.00 52.51           O
ATOM   1690 OP2   DC Z  15      22.941 -10.044  -7.275  1.00 54.45           O
ATOM   1691 O5'   DC Z  15      25.399 -10.189  -6.957  1.00 54.57           O
ATOM   1692 C5'   DC Z  15      25.746 -11.384  -6.275  1.00 55.57           C
ATOM   1693 C4'   DC Z  15      26.031 -11.101  -4.822  1.00 55.37           C
ATOM   1694 O4'   DC Z  15      27.233 -10.304  -4.684  1.00 54.01           O
ATOM   1695 C3'   DC Z  15      24.934 -10.354  -4.053  1.00 53.20           C
ATOM   1696 O3'   DC Z  15      24.734 -10.952  -2.777  1.00 52.83           O
ATOM   1697 C2'   DC Z  15      25.521  -8.956  -3.894  1.00 51.77           C
ATOM   1698 C1'   DC Z  15      27.001  -9.273  -3.781  1.00 53.16           C
ATOM   1699 N1    DC Z  15      27.890  -8.137  -4.121  1.00 54.02           N
ATOM   1700 C2    DC Z  15      28.285  -7.269  -3.111  1.00 53.81           C
ATOM   1701 O2    DC Z  15      27.891  -7.460  -1.953  1.00 53.81           O
ATOM   1702 N3    DC Z  15      29.083  -6.227  -3.418  1.00 53.91           N
ATOM   1703 C4    DC Z  15      29.482  -6.053  -4.676  1.00 53.79           C
ATOM   1704 N4    DC Z  15      30.271  -5.017  -4.933  1.00 54.17           N
ATOM   1705 C5    DC Z  15      29.093  -6.926  -5.719  1.00 54.14           C
ATOM   1706 C6    DC Z  15      28.304  -7.949  -5.399  1.00 54.23           C
ATOM   1707  P    DG Z  16      23.632 -12.128  -2.696  1.00 53.61           P
ATOM   1708 OP1   DG Z  16      22.386 -11.612  -3.350  1.00 51.88           O
ATOM   1709 OP2   DG Z  16      23.572 -12.594  -1.293  1.00 54.22           O
ATOM   1710 O5'   DG Z  16      24.228 -13.316  -3.577  1.00 54.28           O
ATOM   1711 C5'   DG Z  16      25.271 -14.159  -3.095  1.00 56.71           C
ATOM   1712 C4'   DG Z  16      25.564 -15.237  -4.090  1.00 57.61           C
ATOM   1713 O4'   DG Z  16      26.094 -14.668  -5.297  1.00 56.67           O
ATOM   1714 C3'   DG Z  16      26.592 -16.272  -3.627  1.00 56.26           C
ATOM   1715 O3'   DG Z  16      26.272 -17.568  -4.102  1.00 53.71           O
ATOM   1716 C2'   DG Z  16      27.866 -15.785  -4.284  1.00 54.90           C
ATOM   1717 C1'   DG Z  16      27.378 -15.201  -5.584  1.00 55.93           C
ATOM   1718 N9    DG Z  16      28.188 -14.131  -6.143  1.00 54.83           N
ATOM   1719 C8    DG Z  16      28.517 -13.948  -7.453  1.00 53.46           C
ATOM   1720 N7    DG Z  16      29.258 -12.890  -7.667  1.00 55.11           N
ATOM   1721 C5    DG Z  16      29.423 -12.342  -6.398  1.00 57.60           C
ATOM   1722 C6    DG Z  16      30.132 -11.198  -5.982  1.00 56.28           C
ATOM   1723 O6    DG Z  16      30.776 -10.405  -6.681  1.00 55.50           O
ATOM   1724 N1    DG Z  16      30.055 -11.004  -4.603  1.00 56.97           N
ATOM   1725 C2    DG Z  16      29.378 -11.807  -3.734  1.00 55.92           C
ATOM   1726 N2    DG Z  16      29.417 -11.468  -2.449  1.00 55.98           N
ATOM   1727 N3    DG Z  16      28.706 -12.886  -4.110  1.00 56.68           N
ATOM   1728 C4    DG Z  16      28.766 -13.096  -5.444  1.00 56.93           C
ENDMDL                                                                          
END                                                                             
