# Supplementary material for: Control of Gene Expression by Proteins That Bind Many Alternative Nucleic Acid Structures Through the Same Domain
Source: Int J Mol Sci. 2025 Dec 26;27(1):272. doi: 10.3390/ijms27010272 (PMC12785367; doi:10.3390/ijms27010272)
Supplement: Supplementary file 1 [file ijms-27-00272-s001.zip › Figure-4C-MAFF-51-114x2-dMeR19-22-CG8x2-Mgx12-Kx6-Znx4-S1076865862-model-1.pdb]

TITLE fold_maff_51_114x2_dmer19_cg8x2_mgx12_kx6_znx4_s1076865862_model_1.cif    
MODEL 1                                                                         
ATOM      1  N   ARG A   1     -13.606  -7.911 -31.672  1.00 86.63           N
ATOM      2 CA   ARG A   1     -14.255  -7.300 -30.498  1.00 91.66           C
ATOM      3  C   ARG A   1     -14.267  -8.248 -29.291  1.00 92.85           C
ATOM      4  O   ARG A   1     -14.137  -7.814 -28.152  1.00 89.39           O
ATOM      5 CB   ARG A   1     -15.693  -6.876 -30.844  1.00 87.72           C
ATOM      6 CG   ARG A   1     -15.946  -5.394 -30.742  1.00 80.70           C
ATOM      7 CD   ARG A   1     -17.346  -5.008 -31.189  1.00 78.63           C
ATOM      8 NE   ARG A   1     -17.486  -3.564 -31.348  1.00 74.05           N
ATOM      9 CZ   ARG A   1     -18.593  -2.958 -31.797  1.00 68.83           C
ATOM     10 NH1  ARG A   1     -19.649  -3.682 -32.139  1.00 64.51           N
ATOM     11 NH2  ARG A   1     -18.626  -1.645 -31.920  1.00 60.06           N
ATOM     12  N   LEU A   2     -14.416  -9.548 -29.556  1.00 92.65           N
ATOM     13 CA   LEU A   2     -14.430 -10.532 -28.479  1.00 94.79           C
ATOM     14  C   LEU A   2     -13.082 -10.609 -27.784  1.00 94.59           C
ATOM     15  O   LEU A   2     -13.008 -10.677 -26.554  1.00 91.87           O
ATOM     16 CB   LEU A   2     -14.827 -11.903 -29.024  1.00 94.44           C
ATOM     17 CG   LEU A   2     -14.836 -13.061 -28.020  1.00 91.01           C
ATOM     18 CD1  LEU A   2     -15.824 -12.783 -26.902  1.00 86.70           C
ATOM     19 CD2  LEU A   2     -15.159 -14.366 -28.720  1.00 87.58           C
ATOM     20  N   LYS A   3     -12.008 -10.615 -28.564  1.00 89.15           N
ATOM     21 CA   LYS A   3     -10.660 -10.681 -28.009  1.00 89.83           C
ATOM     22  C   LYS A   3     -10.381  -9.489 -27.103  1.00 90.17           C
ATOM     23  O   LYS A   3      -9.797  -9.630 -26.030  1.00 88.23           O
ATOM     24 CB   LYS A   3      -9.629 -10.749 -29.140  1.00 87.62           C
ATOM     25 CG   LYS A   3      -8.199 -11.003 -28.693  1.00 81.01           C
ATOM     26 CD   LYS A   3      -7.265 -11.038 -29.895  1.00 80.41           C
ATOM     27 CE   LYS A   3      -5.852 -11.425 -29.498  1.00 75.04           C
ATOM     28 NZ   LYS A   3      -5.751 -12.840 -29.059  1.00 70.33           N
ATOM     29  N   GLN A   4     -10.818  -8.305 -27.545  1.00 87.40           N
ATOM     30 CA   GLN A   4     -10.623  -7.091 -26.773  1.00 86.29           C
ATOM     31  C   GLN A   4     -11.414  -7.136 -25.469  1.00 86.30           C
ATOM     32  O   GLN A   4     -10.936  -6.696 -24.420  1.00 84.87           O
ATOM     33 CB   GLN A   4     -11.037  -5.877 -27.609  1.00 83.33           C
ATOM     34 CG   GLN A   4     -10.744  -4.530 -26.986  1.00 76.82           C
ATOM     35 CD   GLN A   4     -11.093  -3.384 -27.915  1.00 75.20           C
ATOM     36 OE1  GLN A   4     -10.967  -2.217 -27.555  1.00 72.12           O
ATOM     37 NE2  GLN A   4     -11.525  -3.709 -29.122  1.00 68.46           N
ATOM     38  N   ARG A   5     -12.649  -7.680 -25.528  1.00 89.79           N
ATOM     39 CA   ARG A   5     -13.493  -7.774 -24.351  1.00 90.03           C
ATOM     40  C   ARG A   5     -12.910  -8.752 -23.325  1.00 89.91           C
ATOM     41  O   ARG A   5     -12.976  -8.513 -22.120  1.00 88.14           O
ATOM     42 CB   ARG A   5     -14.906  -8.197 -24.750  1.00 90.09           C
ATOM     43 CG   ARG A   5     -15.885  -8.330 -23.594  1.00 83.67           C
ATOM     44 CD   ARG A   5     -16.008  -7.044 -22.806  1.00 82.43           C
ATOM     45 NE   ARG A   5     -16.963  -7.161 -21.705  1.00 78.34           N
ATOM     46 CZ   ARG A   5     -17.091  -6.284 -20.713  1.00 73.85           C
ATOM     47 NH1  ARG A   5     -16.294  -5.221 -20.665  1.00 67.86           N
ATOM     48 NH2  ARG A   5     -17.985  -6.477 -19.763  1.00 65.37           N
ATOM     49  N   ARG A   6     -12.340  -9.855 -23.791  1.00 92.01           N
ATOM     50 CA   ARG A   6     -11.715 -10.813 -22.895  1.00 91.64           C
ATOM     51  C   ARG A   6     -10.534 -10.190 -22.158  1.00 91.02           C
ATOM     52  O   ARG A   6     -10.332 -10.443 -20.963  1.00 88.88           O
ATOM     53 CB   ARG A   6     -11.250 -12.049 -23.666  1.00 91.83           C
ATOM     54 CG   ARG A   6     -12.373 -12.936 -24.183  1.00 87.97           C
ATOM     55 CD   ARG A   6     -11.801 -14.220 -24.797  1.00 87.58           C
ATOM     56 NE   ARG A   6     -12.819 -14.996 -25.473  1.00 83.48           N
ATOM     57 CZ   ARG A   6     -13.655 -15.849 -24.875  1.00 80.20           C
ATOM     58 NH1  ARG A   6     -13.609 -16.012 -23.565  1.00 74.73           N
ATOM     59 NH2  ARG A   6     -14.548 -16.522 -25.588  1.00 72.48           N
ATOM     60  N   ARG A   7      -9.762  -9.386 -22.880  1.00 88.82           N
ATOM     61 CA   ARG A   7      -8.618  -8.712 -22.266  1.00 86.72           C
ATOM     62  C   ARG A   7      -9.086  -7.731 -21.200  1.00 86.71           C
ATOM     63  O   ARG A   7      -8.461  -7.629 -20.136  1.00 84.91           O
ATOM     64 CB   ARG A   7      -7.794  -8.000 -23.332  1.00 84.51           C
ATOM     65 CG   ARG A   7      -6.576  -7.259 -22.799  1.00 79.67           C
ATOM     66 CD   ARG A   7      -5.597  -8.198 -22.124  1.00 77.66           C
ATOM     67 NE   ARG A   7      -4.343  -7.532 -21.765  1.00 75.24           N
ATOM     68 CZ   ARG A   7      -3.376  -8.072 -21.029  1.00 71.94           C
ATOM     69 NH1  ARG A   7      -3.523  -9.304 -20.543  1.00 66.27           N
ATOM     70 NH2  ARG A   7      -2.282  -7.388 -20.772  1.00 64.15           N
ATOM     71  N   THR A   8     -10.164  -7.012 -21.476  1.00 85.64           N
ATOM     72 CA   THR A   8     -10.713  -6.060 -20.520  1.00 84.33           C
ATOM     73  C   THR A   8     -11.155  -6.765 -19.245  1.00 84.50           C
ATOM     74  O   THR A   8     -10.883  -6.293 -18.130  1.00 83.80           O
ATOM     75 CB   THR A   8     -11.895  -5.293 -21.139  1.00 82.47           C
ATOM     76 OG1  THR A   8     -11.425  -4.474 -22.213  1.00 79.33           O
ATOM     77 CG2  THR A   8     -12.583  -4.410 -20.095  1.00 79.93           C
ATOM     78  N   LEU A   9     -11.840  -7.892 -19.377  1.00 89.36           N
ATOM     79 CA   LEU A   9     -12.308  -8.645 -18.226  1.00 89.41           C
ATOM     80  C   LEU A   9     -11.135  -9.226 -17.437  1.00 89.12           C
ATOM     81  O   LEU A   9     -11.163  -9.247 -16.205  1.00 88.50           O
ATOM     82 CB   LEU A   9     -13.252  -9.757 -18.677  1.00 90.05           C
ATOM     83 CG   LEU A   9     -14.603  -9.304 -19.224  1.00 88.44           C
ATOM     84 CD1  LEU A   9     -15.388 -10.491 -19.768  1.00 86.82           C
ATOM     85 CD2  LEU A   9     -15.396  -8.583 -18.146  1.00 86.40           C
ATOM     86  N   LYS A  10     -10.123  -9.703 -18.139  1.00 88.32           N
ATOM     87 CA   LYS A  10      -8.942 -10.230 -17.478  1.00 87.93           C
ATOM     88  C   LYS A  10      -8.233  -9.147 -16.680  1.00 87.91           C
ATOM     89  O   LYS A  10      -7.831  -9.374 -15.530  1.00 87.65           O
ATOM     90 CB   LYS A  10      -7.991 -10.837 -18.514  1.00 87.47           C
ATOM     91 CG   LYS A  10      -6.748 -11.495 -17.933  1.00 83.53           C
ATOM     92 CD   LYS A  10      -5.898 -12.107 -19.031  1.00 82.21           C
ATOM     93 CE   LYS A  10      -4.678 -12.797 -18.480  1.00 77.35           C
ATOM     94 NZ   LYS A  10      -3.843 -13.406 -19.560  1.00 73.45           N
ATOM     95  N   ASN A  11      -8.080  -7.967 -17.271  1.00 84.89           N
ATOM     96 CA   ASN A  11      -7.427  -6.862 -16.591  1.00 83.54           C
ATOM     97  C   ASN A  11      -8.222  -6.399 -15.377  1.00 83.64           C
ATOM     98  O   ASN A  11      -7.644  -5.926 -14.397  1.00 83.39           O
ATOM     99 CB   ASN A  11      -7.219  -5.693 -17.557  1.00 81.80           C
ATOM    100 CG   ASN A  11      -6.061  -5.917 -18.513  1.00 79.53           C
ATOM    101 OD1  ASN A  11      -5.244  -6.812 -18.296  1.00 76.90           O
ATOM    102 ND2  ASN A  11      -5.983  -5.103 -19.554  1.00 76.25           N
ATOM    103  N   ARG A  12      -9.547  -6.526 -15.453  1.00 89.09           N
ATOM    104 CA   ARG A  12     -10.377  -6.190 -14.307  1.00 88.21           C
ATOM    105  C   ARG A  12     -10.035  -7.094 -13.125  1.00 88.43           C
ATOM    106  O   ARG A  12      -9.986  -6.654 -11.977  1.00 87.97           O
ATOM    107 CB   ARG A  12     -11.853  -6.326 -14.681  1.00 87.21           C
ATOM    108 CG   ARG A  12     -12.831  -5.906 -13.603  1.00 82.31           C
ATOM    109 CD   ARG A  12     -14.257  -5.964 -14.124  1.00 81.83           C
ATOM    110 NE   ARG A  12     -14.459  -5.098 -15.275  1.00 79.16           N
ATOM    111 CZ   ARG A  12     -15.496  -5.167 -16.111  1.00 76.74           C
ATOM    112 NH1  ARG A  12     -16.441  -6.085 -15.939  1.00 72.34           N
ATOM    113 NH2  ARG A  12     -15.595  -4.328 -17.134  1.00 71.02           N
ATOM    114  N   GLY A  13      -9.794  -8.365 -13.404  1.00 89.80           N
ATOM    115 CA   GLY A  13      -9.377  -9.294 -12.366  1.00 89.84           C
ATOM    116  C   GLY A  13      -8.009  -8.964 -11.812  1.00 90.78           C
ATOM    117  O   GLY A  13      -7.774  -9.064 -10.604  1.00 90.44           O
ATOM    118  N   TYR A  14      -7.084  -8.569 -12.703  1.00 87.51           N
ATOM    119 CA   TYR A  14      -5.756  -8.176 -12.268  1.00 87.11           C
ATOM    120  C   TYR A  14      -5.822  -6.972 -11.334  1.00 87.52           C
ATOM    121  O   TYR A  14      -5.093  -6.908 -10.334  1.00 87.21           O
ATOM    122 CB   TYR A  14      -4.887  -7.819 -13.472  1.00 86.93           C
ATOM    123 CG   TYR A  14      -4.545  -8.990 -14.371  1.00 85.71           C
ATOM    124 CD1  TYR A  14      -4.078  -8.767 -15.672  1.00 84.78           C
ATOM    125 CD2  TYR A  14      -4.654 -10.295 -13.940  1.00 84.49           C
ATOM    126 CE1  TYR A  14      -3.740  -9.820 -16.497  1.00 83.56           C
ATOM    127 CE2  TYR A  14      -4.330 -11.361 -14.766  1.00 82.66           C
ATOM    128 CZ   TYR A  14      -3.867 -11.112 -16.043  1.00 84.60           C
ATOM    129 OH   TYR A  14      -3.549 -12.160 -16.852  1.00 83.41           O
ATOM    130  N   ALA A  15      -6.683  -6.017 -11.671  1.00 88.39           N
ATOM    131 CA   ALA A  15      -6.829  -4.825 -10.857  1.00 87.79           C
ATOM    132  C   ALA A  15      -7.358  -5.167  -9.470  1.00 88.10           C
ATOM    133  O   ALA A  15      -6.894  -4.624  -8.467  1.00 87.92           O
ATOM    134 CB   ALA A  15      -7.751  -3.825 -11.547  1.00 85.98           C
ATOM    135  N   ALA A  16      -8.350  -6.055  -9.411  1.00 89.85           N
ATOM    136 CA   ALA A  16      -8.916  -6.465  -8.137  1.00 89.76           C
ATOM    137  C   ALA A  16      -7.861  -7.134  -7.267  1.00 90.43           C
ATOM    138  O   ALA A  16      -7.768  -6.855  -6.071  1.00 90.36           O
ATOM    139 CB   ALA A  16     -10.089  -7.404  -8.369  1.00 88.75           C
ATOM    140  N   SER A  17      -7.065  -8.008  -7.843  1.00 91.17           N
ATOM    141 CA   SER A  17      -6.012  -8.695  -7.103  1.00 91.57           C
ATOM    142  C   SER A  17      -4.984  -7.721  -6.561  1.00 91.40           C
ATOM    143  O   SER A  17      -4.526  -7.855  -5.427  1.00 90.97           O
ATOM    144 CB   SER A  17      -5.344  -9.737  -7.983  1.00 91.44           C
ATOM    145 OG   SER A  17      -6.243 -10.770  -8.321  1.00 85.51           O
ATOM    146  N   CYS A  18      -4.609  -6.755  -7.388  1.00 90.61           N
ATOM    147 CA   CYS A  18      -3.613  -5.781  -6.977  1.00 89.46           C
ATOM    148  C   CYS A  18      -4.095  -4.982  -5.778  1.00 90.16           C
ATOM    149  O   CYS A  18      -3.355  -4.761  -4.814  1.00 89.99           O
ATOM    150 CB   CYS A  18      -3.282  -4.846  -8.136  1.00 87.54           C
ATOM    151 SG   CYS A  18      -1.990  -3.630  -7.773  1.00 83.15           S
HETATM  152  N   2MR A  19      -5.310  -4.567  -5.867  1.00 88.64           N
HETATM  153 CA   2MR A  19      -5.921  -3.792  -4.738  1.00 90.33           C
HETATM  154 CB   2MR A  19      -7.254  -3.244  -5.091  1.00 87.76           C
HETATM  155 CG   2MR A  19      -7.223  -2.246  -6.253  1.00 85.07           C
HETATM  156 CD   2MR A  19      -8.559  -1.582  -6.359  1.00 83.79           C
HETATM  157 NE   2MR A  19      -9.372  -2.369  -7.210  1.00 79.60           N
HETATM  158 CZ   2MR A  19      -9.938  -2.070  -8.381  1.00 79.08           C
HETATM  159 NH1  2MR A  19     -10.682  -3.005  -8.808  1.00 76.31           N
HETATM  160 CQ1  2MR A  19     -11.449  -3.354  -9.760  1.00 73.15           C
HETATM  161 NH2  2MR A  19      -9.791  -0.985  -9.070  1.00 73.52           N
HETATM  162 CQ2  2MR A  19      -9.020   0.165  -9.066  1.00 71.51           C
HETATM  163  C   2MR A  19      -5.924  -4.626  -3.480  1.00 89.66           C
HETATM  164  O   2MR A  19      -5.604  -4.107  -2.416  1.00 90.82           O
ATOM    165  N   VAL A  20      -6.379  -5.846  -3.557  1.00 92.50           N
ATOM    166 CA   VAL A  20      -6.441  -6.742  -2.404  1.00 93.47           C
ATOM    167  C   VAL A  20      -5.050  -6.962  -1.819  1.00 94.41           C
ATOM    168  O   VAL A  20      -4.871  -6.960  -0.598  1.00 94.56           O
ATOM    169 CB   VAL A  20      -7.073  -8.090  -2.797  1.00 93.19           C
ATOM    170 CG1  VAL A  20      -6.910  -9.094  -1.672  1.00 91.49           C
ATOM    171 CG2  VAL A  20      -8.540  -7.897  -3.141  1.00 91.41           C
ATOM    172  N   LYS A  21      -4.056  -7.154  -2.694  1.00 92.47           N
ATOM    173 CA   LYS A  21      -2.691  -7.368  -2.226  1.00 93.07           C
ATOM    174  C   LYS A  21      -2.189  -6.186  -1.409  1.00 94.06           C
ATOM    175  O   LYS A  21      -1.550  -6.368  -0.373  1.00 94.09           O
ATOM    176 CB   LYS A  21      -1.766  -7.625  -3.414  1.00 92.64           C
ATOM    177 CG   LYS A  21      -0.305  -7.838  -3.035  1.00 88.75           C
ATOM    178 CD   LYS A  21       0.537  -8.143  -4.250  1.00 87.26           C
ATOM    179 CE   LYS A  21       1.989  -8.374  -3.883  1.00 81.48           C
ATOM    180 NZ   LYS A  21       2.824  -8.714  -5.070  1.00 76.31           N
ATOM    181  N   ARG A  22      -2.464  -4.970  -1.874  1.00 93.12           N
ATOM    182 CA   ARG A  22      -2.012  -3.779  -1.157  1.00 92.69           C
ATOM    183  C   ARG A  22      -2.696  -3.649   0.201  1.00 93.99           C
ATOM    184  O   ARG A  22      -2.064  -3.286   1.196  1.00 94.03           O
ATOM    185 CB   ARG A  22      -2.248  -2.524  -2.000  1.00 90.99           C
ATOM    186 CG   ARG A  22      -1.296  -2.398  -3.176  1.00 85.71           C
ATOM    187 CD   ARG A  22      -1.357  -1.027  -3.833  1.00 84.96           C
ATOM    188 NE   ARG A  22      -2.612  -0.814  -4.550  1.00 80.87           N
ATOM    189 CZ   ARG A  22      -3.644  -0.122  -4.084  1.00 78.55           C
ATOM    190 NH1  ARG A  22      -3.587   0.432  -2.882  1.00 73.57           N
ATOM    191 NH2  ARG A  22      -4.739   0.017  -4.813  1.00 74.00           N
ATOM    192  N   VAL A  23      -3.987  -3.950   0.256  1.00 93.52           N
ATOM    193 CA   VAL A  23      -4.712  -3.899   1.519  1.00 94.14           C
ATOM    194  C   VAL A  23      -4.171  -4.954   2.479  1.00 95.60           C
ATOM    195  O   VAL A  23      -3.980  -4.695   3.672  1.00 96.16           O
ATOM    196 CB   VAL A  23      -6.227  -4.109   1.301  1.00 93.15           C
ATOM    197 CG1  VAL A  23      -6.942  -4.283   2.630  1.00 91.00           C
ATOM    198 CG2  VAL A  23      -6.808  -2.934   0.525  1.00 90.74           C
ATOM    199  N   CYS A  24      -3.915  -6.143   1.972  1.00 95.30           N
ATOM    200 CA   CYS A  24      -3.397  -7.227   2.784  1.00 95.65           C
ATOM    201  C   CYS A  24      -2.027  -6.889   3.357  1.00 96.22           C
ATOM    202  O   CYS A  24      -1.756  -7.128   4.538  1.00 96.22           O
ATOM    203 CB   CYS A  24      -3.326  -8.513   1.968  1.00 95.05           C
ATOM    204 SG   CYS A  24      -2.606  -9.924   2.851  1.00 87.47           S
ATOM    205  N   GLN A  25      -1.144  -6.329   2.535  1.00 97.49           N
ATOM    206 CA   GLN A  25       0.195  -5.971   2.992  1.00 97.31           C
ATOM    207  C   GLN A  25       0.139  -4.905   4.083  1.00 97.82           C
ATOM    208  O   GLN A  25       0.905  -4.949   5.042  1.00 97.78           O
ATOM    209 CB   GLN A  25       1.038  -5.496   1.817  1.00 96.80           C
ATOM    210 CG   GLN A  25       1.423  -6.608   0.852  1.00 94.06           C
ATOM    211 CD   GLN A  25       2.231  -6.132  -0.343  1.00 93.36           C
ATOM    212 OE1  GLN A  25       2.969  -6.901  -0.952  1.00 90.60           O
ATOM    213 NE2  GLN A  25       2.096  -4.862  -0.683  1.00 87.81           N
ATOM    214  N   LYS A  26      -0.758  -3.960   3.942  1.00 97.06           N
ATOM    215 CA   LYS A  26      -0.892  -2.912   4.942  1.00 96.80           C
ATOM    216  C   LYS A  26      -1.398  -3.469   6.266  1.00 97.64           C
ATOM    217  O   LYS A  26      -0.873  -3.130   7.327  1.00 97.72           O
ATOM    218 CB   LYS A  26      -1.826  -1.807   4.448  1.00 95.51           C
ATOM    219 CG   LYS A  26      -2.017  -0.669   5.443  1.00 93.25           C
ATOM    220 CD   LYS A  26      -2.911   0.423   4.902  1.00 90.38           C
ATOM    221 CE   LYS A  26      -3.088   1.546   5.906  1.00 84.52           C
ATOM    222 NZ   LYS A  26      -3.947   2.647   5.381  1.00 79.45           N
ATOM    223  N   GLU A  27      -2.417  -4.315   6.219  1.00 97.54           N
ATOM    224 CA   GLU A  27      -2.956  -4.852   7.455  1.00 97.85           C
ATOM    225  C   GLU A  27      -1.982  -5.823   8.114  1.00 98.22           C
ATOM    226  O   GLU A  27      -1.976  -5.962   9.337  1.00 98.34           O
ATOM    227 CB   GLU A  27      -4.328  -5.508   7.203  1.00 97.48           C
ATOM    228 CG   GLU A  27      -4.309  -6.785   6.414  1.00 94.44           C
ATOM    229 CD   GLU A  27      -5.714  -7.320   6.150  1.00 92.59           C
ATOM    230 OE1  GLU A  27      -6.628  -6.496   5.966  1.00 89.05           O
ATOM    231 OE2  GLU A  27      -5.893  -8.547   6.121  1.00 88.32           O
ATOM    232  N   GLU A  28      -1.141  -6.481   7.331  1.00 98.64           N
ATOM    233 CA   GLU A  28      -0.118  -7.339   7.902  1.00 98.67           C
ATOM    234  C   GLU A  28       0.922  -6.518   8.653  1.00 98.72           C
ATOM    235  O   GLU A  28       1.364  -6.902   9.735  1.00 98.71           O
ATOM    236 CB   GLU A  28       0.557  -8.183   6.816  1.00 98.56           C
ATOM    237 CG   GLU A  28       1.643  -9.123   7.331  1.00 93.05           C
ATOM    238 CD   GLU A  28       1.108 -10.158   8.306  1.00 89.20           C
ATOM    239 OE1  GLU A  28      -0.082 -10.515   8.198  1.00 86.06           O
ATOM    240 OE2  GLU A  28       1.883 -10.608   9.166  1.00 85.03           O
ATOM    241  N   LEU A  29       1.312  -5.383   8.081  1.00 98.60           N
ATOM    242 CA   LEU A  29       2.226  -4.475   8.754  1.00 98.61           C
ATOM    243  C   LEU A  29       1.628  -3.969  10.060  1.00 98.73           C
ATOM    244  O   LEU A  29       2.314  -3.884  11.079  1.00 98.62           O
ATOM    245 CB   LEU A  29       2.568  -3.286   7.849  1.00 98.21           C
ATOM    246 CG   LEU A  29       3.823  -3.393   6.990  1.00 94.69           C
ATOM    247 CD1  LEU A  29       3.938  -2.179   6.078  1.00 94.27           C
ATOM    248 CD2  LEU A  29       5.059  -3.531   7.869  1.00 93.39           C
ATOM    249  N   GLN A  30       0.345  -3.635  10.030  1.00 98.77           N
ATOM    250 CA   GLN A  30      -0.329  -3.153  11.223  1.00 98.77           C
ATOM    251  C   GLN A  30      -0.391  -4.238  12.293  1.00 98.88           C
ATOM    252  O   GLN A  30      -0.237  -3.960  13.486  1.00 98.85           O
ATOM    253 CB   GLN A  30      -1.737  -2.673  10.870  1.00 98.50           C
ATOM    254 CG   GLN A  30      -1.760  -1.405  10.029  1.00 92.76           C
ATOM    255 CD   GLN A  30      -3.159  -1.019   9.587  1.00 90.97           C
ATOM    256 OE1  GLN A  30      -3.960  -1.872   9.227  1.00 84.84           O
ATOM    257 NE2  GLN A  30      -3.451   0.269   9.608  1.00 80.40           N
ATOM    258  N   LYS A  31      -0.611  -5.486  11.880  1.00 98.86           N
ATOM    259 CA   LYS A  31      -0.654  -6.598  12.818  1.00 98.81           C
ATOM    260  C   LYS A  31       0.713  -6.824  13.458  1.00 98.84           C
ATOM    261  O   LYS A  31       0.814  -7.041  14.660  1.00 98.83           O
ATOM    262 CB   LYS A  31      -1.130  -7.865  12.111  1.00 98.70           C
ATOM    263 CG   LYS A  31      -1.227  -9.085  13.011  1.00 95.59           C
ATOM    264 CD   LYS A  31      -1.722 -10.299  12.249  1.00 93.69           C
ATOM    265 CE   LYS A  31      -1.813 -11.528  13.138  1.00 87.11           C
ATOM    266 NZ   LYS A  31      -2.291 -12.721  12.404  1.00 83.04           N
ATOM    267  N   GLN A  32       1.760  -6.762  12.640  1.00 98.97           N
ATOM    268 CA   GLN A  32       3.109  -6.938  13.157  1.00 98.97           C
ATOM    269  C   GLN A  32       3.470  -5.828  14.132  1.00 98.90           C
ATOM    270  O   GLN A  32       4.119  -6.073  15.153  1.00 98.92           O
ATOM    271 CB   GLN A  32       4.112  -6.984  12.002  1.00 98.89           C
ATOM    272 CG   GLN A  32       3.987  -8.231  11.145  1.00 98.39           C
ATOM    273 CD   GLN A  32       4.888  -8.197   9.917  1.00 98.04           C
ATOM    274 OE1  GLN A  32       5.334  -7.131   9.504  1.00 95.55           O
ATOM    275 NE2  GLN A  32       5.139  -9.362   9.345  1.00 93.96           N
ATOM    276  N   LYS A  33       3.056  -4.607  13.825  1.00 98.95           N
ATOM    277 CA   LYS A  33       3.297  -3.491  14.733  1.00 98.95           C
ATOM    278  C   LYS A  33       2.601  -3.723  16.073  1.00 98.94           C
ATOM    279  O   LYS A  33       3.193  -3.493  17.132  1.00 98.91           O
ATOM    280 CB   LYS A  33       2.823  -2.179  14.105  1.00 98.80           C
ATOM    281 CG   LYS A  33       2.980  -0.973  15.024  1.00 97.79           C
ATOM    282 CD   LYS A  33       2.370   0.274  14.437  1.00 96.74           C
ATOM    283 CE   LYS A  33       2.413   1.421  15.436  1.00 94.15           C
ATOM    284 NZ   LYS A  33       1.720   2.635  14.936  1.00 92.54           N
ATOM    285  N   SER A  34       1.359  -4.179  16.032  1.00 98.96           N
ATOM    286 CA   SER A  34       0.615  -4.437  17.260  1.00 98.95           C
ATOM    287  C   SER A  34       1.288  -5.517  18.096  1.00 98.99           C
ATOM    288  O   SER A  34       1.371  -5.410  19.321  1.00 98.87           O
ATOM    289 CB   SER A  34      -0.823  -4.834  16.936  1.00 98.80           C
ATOM    290 OG   SER A  34      -1.532  -3.753  16.374  1.00 93.24           O
ATOM    291  N   GLU A  35       1.770  -6.570  17.445  1.00 98.93           N
ATOM    292 CA   GLU A  35       2.458  -7.641  18.156  1.00 98.97           C
ATOM    293  C   GLU A  35       3.732  -7.141  18.817  1.00 98.95           C
ATOM    294  O   GLU A  35       4.061  -7.529  19.939  1.00 98.92           O
ATOM    295 CB   GLU A  35       2.765  -8.792  17.196  1.00 98.87           C
ATOM    296 CG   GLU A  35       1.534  -9.556  16.727  1.00 93.28           C
ATOM    297 CD   GLU A  35       1.844 -10.610  15.670  1.00 87.71           C
ATOM    298 OE1  GLU A  35       2.980 -10.609  15.163  1.00 83.90           O
ATOM    299 OE2  GLU A  35       0.953 -11.418  15.365  1.00 83.79           O
ATOM    300  N   LEU A  36       4.463  -6.282  18.115  1.00 98.96           N
ATOM    301 CA   LEU A  36       5.694  -5.725  18.676  1.00 98.98           C
ATOM    302  C   LEU A  36       5.399  -4.811  19.854  1.00 98.91           C
ATOM    303  O   LEU A  36       6.152  -4.792  20.832  1.00 98.92           O
ATOM    304 CB   LEU A  36       6.469  -4.972  17.595  1.00 98.94           C
ATOM    305 CG   LEU A  36       7.180  -5.862  16.567  1.00 98.75           C
ATOM    306 CD1  LEU A  36       7.560  -5.059  15.343  1.00 98.41           C
ATOM    307 CD2  LEU A  36       8.403  -6.510  17.199  1.00 98.22           C
ATOM    308  N   GLU A  37       4.318  -4.059  19.771  1.00 98.97           N
ATOM    309 CA   GLU A  37       3.924  -3.194  20.887  1.00 98.99           C
ATOM    310  C   GLU A  37       3.619  -4.025  22.123  1.00 98.93           C
ATOM    311  O   GLU A  37       3.982  -3.657  23.241  1.00 98.92           O
ATOM    312 CB   GLU A  37       2.706  -2.347  20.495  1.00 98.90           C
ATOM    313 CG   GLU A  37       3.025  -1.241  19.493  1.00 97.95           C
ATOM    314 CD   GLU A  37       1.789  -0.527  18.982  1.00 97.53           C
ATOM    315 OE1  GLU A  37       0.709  -1.143  18.981  1.00 94.49           O
ATOM    316 OE2  GLU A  37       1.905   0.646  18.569  1.00 94.31           O
ATOM    317  N   ARG A  38       2.953  -5.158  21.946  1.00 98.90           N
ATOM    318 CA   ARG A  38       2.646  -6.041  23.062  1.00 98.96           C
ATOM    319  C   ARG A  38       3.915  -6.642  23.643  1.00 98.92           C
ATOM    320  O   ARG A  38       4.033  -6.806  24.862  1.00 98.88           O
ATOM    321 CB   ARG A  38       1.692  -7.152  22.614  1.00 98.86           C
ATOM    322 CG   ARG A  38       0.309  -6.652  22.201  1.00 97.06           C
ATOM    323 CD   ARG A  38      -0.518  -7.755  21.577  1.00 95.91           C
ATOM    324 NE   ARG A  38      -1.703  -7.234  20.908  1.00 91.99           N
ATOM    325 CZ   ARG A  38      -2.880  -7.038  21.488  1.00 89.87           C
ATOM    326 NH1  ARG A  38      -3.048  -7.326  22.767  1.00 85.25           N
ATOM    327 NH2  ARG A  38      -3.893  -6.546  20.784  1.00 86.03           N
ATOM    328  N   GLU A  39       4.862  -6.967  22.786  1.00 98.93           N
ATOM    329 CA   GLU A  39       6.125  -7.535  23.241  1.00 98.91           C
ATOM    330  C   GLU A  39       6.925  -6.516  24.047  1.00 98.90           C
ATOM    331  O   GLU A  39       7.536  -6.862  25.064  1.00 98.88           O
ATOM    332 CB   GLU A  39       6.946  -8.041  22.051  1.00 98.85           C
ATOM    333 CG   GLU A  39       8.223  -8.773  22.440  1.00 93.71           C
ATOM    334 CD   GLU A  39       7.968 -10.101  23.127  1.00 92.09           C
ATOM    335 OE1  GLU A  39       6.851 -10.634  22.995  1.00 87.63           O
ATOM    336 OE2  GLU A  39       8.894 -10.605  23.807  1.00 86.86           O
ATOM    337  N   VAL A  40       6.927  -5.267  23.585  1.00 98.94           N
ATOM    338 CA   VAL A  40       7.592  -4.200  24.328  1.00 98.96           C
ATOM    339  C   VAL A  40       6.972  -4.053  25.719  1.00 98.98           C
ATOM    340  O   VAL A  40       7.688  -3.963  26.719  1.00 98.90           O
ATOM    341 CB   VAL A  40       7.510  -2.859  23.564  1.00 98.92           C
ATOM    342 CG1  VAL A  40       7.878  -1.692  24.480  1.00 98.39           C
ATOM    343 CG2  VAL A  40       8.426  -2.886  22.352  1.00 98.32           C
ATOM    344  N   ASP A  41       5.658  -4.050  25.777  1.00 98.98           N
ATOM    345 CA   ASP A  41       4.969  -3.915  27.058  1.00 98.92           C
ATOM    346  C   ASP A  41       5.312  -5.075  27.989  1.00 98.96           C
ATOM    347  O   ASP A  41       5.554  -4.882  29.181  1.00 98.77           O
ATOM    348 CB   ASP A  41       3.456  -3.846  26.852  1.00 98.79           C
ATOM    349 CG   ASP A  41       3.012  -2.520  26.247  1.00 93.82           C
ATOM    350 OD1  ASP A  41       3.824  -1.569  26.239  1.00 89.44           O
ATOM    351 OD2  ASP A  41       1.858  -2.427  25.800  1.00 89.09           O
ATOM    352  N   LYS A  42       5.325  -6.294  27.456  1.00 98.97           N
ATOM    353 CA   LYS A  42       5.632  -7.468  28.262  1.00 98.89           C
ATOM    354  C   LYS A  42       7.059  -7.405  28.806  1.00 98.99           C
ATOM    355  O   LYS A  42       7.293  -7.634  29.995  1.00 98.76           O
ATOM    356 CB   LYS A  42       5.442  -8.745  27.438  1.00 98.69           C
ATOM    357 CG   LYS A  42       5.708 -10.022  28.218  1.00 96.41           C
ATOM    358 CD   LYS A  42       5.438 -11.262  27.379  1.00 94.94           C
ATOM    359 CE   LYS A  42       6.482 -11.456  26.306  1.00 89.51           C
ATOM    360 NZ   LYS A  42       6.275 -12.713  25.544  1.00 85.50           N
ATOM    361  N   LEU A  43       8.022  -7.094  27.938  1.00 98.99           N
ATOM    362 CA   LEU A  43       9.413  -7.030  28.356  1.00 98.93           C
ATOM    363  C   LEU A  43       9.650  -5.903  29.352  1.00 98.97           C
ATOM    364  O   LEU A  43      10.455  -6.043  30.278  1.00 98.75           O
ATOM    365 CB   LEU A  43      10.321  -6.855  27.136  1.00 98.86           C
ATOM    366 CG   LEU A  43      10.468  -8.088  26.247  1.00 98.62           C
ATOM    367 CD1  LEU A  43      11.102  -7.716  24.918  1.00 98.13           C
ATOM    368 CD2  LEU A  43      11.293  -9.156  26.948  1.00 97.91           C
ATOM    369  N   ALA A  44       8.958  -4.791  29.166  1.00 98.80           N
ATOM    370 CA   ALA A  44       9.092  -3.670  30.092  1.00 98.89           C
ATOM    371  C   ALA A  44       8.588  -4.059  31.478  1.00 98.80           C
ATOM    372  O   ALA A  44       9.199  -3.694  32.485  1.00 98.66           O
ATOM    373 CB   ALA A  44       8.344  -2.452  29.561  1.00 98.76           C
ATOM    374  N   ARG A  45       7.483  -4.793  31.528  1.00 98.96           N
ATOM    375 CA   ARG A  45       6.949  -5.254  32.808  1.00 98.88           C
ATOM    376  C   ARG A  45       7.883  -6.259  33.467  1.00 98.84           C
ATOM    377  O   ARG A  45       8.070  -6.234  34.688  1.00 98.66           O
ATOM    378 CB   ARG A  45       5.557  -5.850  32.624  1.00 98.68           C
ATOM    379 CG   ARG A  45       4.469  -4.802  32.430  1.00 96.12           C
ATOM    380 CD   ARG A  45       3.064  -5.399  32.401  1.00 95.08           C
ATOM    381 NE   ARG A  45       2.723  -5.952  31.101  1.00 91.06           N
ATOM    382 CZ   ARG A  45       2.657  -7.244  30.827  1.00 89.14           C
ATOM    383 NH1  ARG A  45       2.896  -8.141  31.782  1.00 83.64           N
ATOM    384 NH2  ARG A  45       2.342  -7.658  29.612  1.00 84.41           N
ATOM    385  N   GLU A  46       8.469  -7.145  32.683  1.00 98.86           N
ATOM    386 CA   GLU A  46       9.423  -8.107  33.219  1.00 98.85           C
ATOM    387  C   GLU A  46      10.665  -7.404  33.759  1.00 98.86           C
ATOM    388  O   GLU A  46      11.196  -7.780  34.806  1.00 98.63           O
ATOM    389 CB   GLU A  46       9.811  -9.123  32.141  1.00 98.65           C
ATOM    390 CG   GLU A  46       8.674 -10.049  31.742  1.00 93.33           C
ATOM    391 CD   GLU A  46       9.033 -10.968  30.592  1.00 92.41           C
ATOM    392 OE1  GLU A  46      10.184 -10.904  30.119  1.00 88.53           O
ATOM    393 OE2  GLU A  46       8.163 -11.755  30.159  1.00 88.68           O
ATOM    394  N   ASN A  47      11.131  -6.389  33.044  1.00 98.72           N
ATOM    395 CA   ASN A  47      12.264  -5.595  33.504  1.00 98.68           C
ATOM    396  C   ASN A  47      11.959  -4.927  34.841  1.00 98.62           C
ATOM    397  O   ASN A  47      12.773  -4.967  35.768  1.00 98.27           O
ATOM    398 CB   ASN A  47      12.634  -4.522  32.467  1.00 98.37           C
ATOM    399 CG   ASN A  47      13.708  -4.991  31.520  1.00 97.02           C
ATOM    400 OD1  ASN A  47      13.976  -6.182  31.409  1.00 89.99           O
ATOM    401 ND2  ASN A  47      14.336  -4.049  30.822  1.00 89.39           N
ATOM    402  N   ALA A  48      10.794  -4.332  34.936  1.00 98.72           N
ATOM    403 CA   ALA A  48      10.407  -3.653  36.171  1.00 98.63           C
ATOM    404  C   ALA A  48      10.343  -4.638  37.336  1.00 98.65           C
ATOM    405  O   ALA A  48      10.794  -4.336  38.445  1.00 98.22           O
ATOM    406 CB   ALA A  48       9.068  -2.952  35.986  1.00 98.51           C
ATOM    407  N   ALA A  49       9.789  -5.814  37.090  1.00 98.74           N
ATOM    408 CA   ALA A  49       9.677  -6.832  38.135  1.00 98.68           C
ATOM    409  C   ALA A  49      11.055  -7.296  38.592  1.00 98.64           C
ATOM    410  O   ALA A  49      11.293  -7.467  39.791  1.00 98.13           O
ATOM    411 CB   ALA A  49       8.855  -8.012  37.639  1.00 98.53           C
ATOM    412  N   MET A  50      11.967  -7.504  37.640  1.00 98.66           N
ATOM    413 CA   MET A  50      13.306  -7.957  37.995  1.00 98.49           C
ATOM    414  C   MET A  50      14.080  -6.898  38.764  1.00 98.45           C
ATOM    415  O   MET A  50      14.884  -7.226  39.642  1.00 97.96           O
ATOM    416 CB   MET A  50      14.086  -8.382  36.748  1.00 98.14           C
ATOM    417 CG   MET A  50      13.965  -9.854  36.450  1.00 95.49           C
ATOM    418 SD   MET A  50      14.957 -10.359  35.029  1.00 94.54           S
ATOM    419 CE   MET A  50      13.882  -9.822  33.714  1.00 88.07           C
ATOM    420  N   ARG A  51      13.867  -5.635  38.449  1.00 98.58           N
ATOM    421 CA   ARG A  51      14.525  -4.569  39.204  1.00 98.32           C
ATOM    422  C   ARG A  51      14.061  -4.550  40.647  1.00 98.24           C
ATOM    423  O   ARG A  51      14.855  -4.312  41.560  1.00 97.71           O
ATOM    424 CB   ARG A  51      14.276  -3.209  38.538  1.00 97.92           C
ATOM    425 CG   ARG A  51      15.015  -3.034  37.219  1.00 91.72           C
ATOM    426 CD   ARG A  51      14.918  -1.620  36.680  1.00 90.39           C
ATOM    427 NE   ARG A  51      15.535  -1.514  35.358  1.00 84.64           N
ATOM    428 CZ   ARG A  51      16.833  -1.398  35.125  1.00 80.30           C
ATOM    429 NH1  ARG A  51      17.684  -1.364  36.142  1.00 71.29           N
ATOM    430 NH2  ARG A  51      17.290  -1.325  33.893  1.00 73.13           N
ATOM    431  N   LEU A  52      12.786  -4.826  40.870  1.00 98.42           N
ATOM    432 CA   LEU A  52      12.266  -4.903  42.228  1.00 98.17           C
ATOM    433  C   LEU A  52      12.889  -6.079  42.972  1.00 98.05           C
ATOM    434  O   LEU A  52      13.247  -5.960  44.148  1.00 97.25           O
ATOM    435 CB   LEU A  52      10.739  -5.044  42.212  1.00 98.02           C
ATOM    436 CG   LEU A  52       9.958  -3.815  41.746  1.00 96.30           C
ATOM    437 CD1  LEU A  52       8.464  -4.133  41.691  1.00 94.19           C
ATOM    438 CD2  LEU A  52      10.223  -2.631  42.665  1.00 94.41           C
ATOM    439  N   GLU A  53      13.019  -7.220  42.300  1.00 98.40           N
ATOM    440 CA   GLU A  53      13.635  -8.386  42.916  1.00 98.23           C
ATOM    441  C   GLU A  53      15.106  -8.142  43.223  1.00 98.13           C
ATOM    442  O   GLU A  53      15.611  -8.576  44.264  1.00 97.62           O
ATOM    443 CB   GLU A  53      13.481  -9.616  42.018  1.00 97.96           C
ATOM    444 CG   GLU A  53      12.047 -10.067  41.840  1.00 93.42           C
ATOM    445 CD   GLU A  53      11.931 -11.377  41.075  1.00 90.60           C
ATOM    446 OE1  GLU A  53      12.962 -12.073  40.942  1.00 87.35           O
ATOM    447 OE2  GLU A  53      10.825 -11.705  40.627  1.00 86.36           O
ATOM    448  N   LEU A  54      15.807  -7.454  42.324  1.00 98.20           N
ATOM    449 CA   LEU A  54      17.206  -7.114  42.560  1.00 97.91           C
ATOM    450  C   LEU A  54      17.345  -6.234  43.799  1.00 97.64           C
ATOM    451  O   LEU A  54      18.215  -6.477  44.647  1.00 97.01           O
ATOM    452 CB   LEU A  54      17.798  -6.399  41.339  1.00 97.65           C
ATOM    453 CG   LEU A  54      18.360  -7.281  40.232  1.00 95.62           C
ATOM    454 CD1  LEU A  54      18.699  -6.448  39.015  1.00 94.64           C
ATOM    455 CD2  LEU A  54      19.586  -8.042  40.727  1.00 94.17           C
ATOM    456  N   ASP A  55      16.513  -5.229  43.896  1.00 97.93           N
ATOM    457 CA   ASP A  55      16.565  -4.335  45.046  1.00 97.45           C
ATOM    458  C   ASP A  55      16.262  -5.082  46.336  1.00 97.33           C
ATOM    459  O   ASP A  55      16.918  -4.877  47.357  1.00 96.27           O
ATOM    460 CB   ASP A  55      15.585  -3.177  44.867  1.00 97.05           C
ATOM    461 CG   ASP A  55      16.038  -2.193  43.799  1.00 94.53           C
ATOM    462 OD1  ASP A  55      17.219  -2.247  43.406  1.00 90.25           O
ATOM    463 OD2  ASP A  55      15.216  -1.358  43.367  1.00 90.31           O
ATOM    464  N   ALA A  56      15.265  -5.962  46.305  1.00 97.10           N
ATOM    465 CA   ALA A  56      14.900  -6.727  47.488  1.00 97.05           C
ATOM    466  C   ALA A  56      16.036  -7.651  47.914  1.00 96.70           C
ATOM    467  O   ALA A  56      16.353  -7.757  49.103  1.00 95.85           O
ATOM    468 CB   ALA A  56      13.631  -7.531  47.227  1.00 96.93           C
ATOM    469  N   LEU A  57      16.663  -8.313  46.948  1.00 97.21           N
ATOM    470 CA   LEU A  57      17.738  -9.245  47.250  1.00 96.89           C
ATOM    471  C   LEU A  57      18.973  -8.517  47.770  1.00 96.76           C
ATOM    472  O   LEU A  57      19.661  -9.012  48.667  1.00 95.91           O
ATOM    473 CB   LEU A  57      18.086 -10.067  46.011  1.00 96.26           C
ATOM    474 CG   LEU A  57      19.016 -11.259  46.203  1.00 92.67           C
ATOM    475 CD1  LEU A  57      18.470 -12.194  47.264  1.00 91.23           C
ATOM    476 CD2  LEU A  57      19.195 -11.993  44.880  1.00 90.65           C
ATOM    477  N   ARG A  58      19.245  -7.340  47.216  1.00 97.36           N
ATOM    478 CA   ARG A  58      20.366  -6.539  47.700  1.00 96.69           C
ATOM    479  C   ARG A  58      20.155  -6.156  49.160  1.00 96.47           C
ATOM    480  O   ARG A  58      21.092  -6.176  49.956  1.00 95.66           O
ATOM    481 CB   ARG A  58      20.537  -5.284  46.840  1.00 96.39           C
ATOM    482 CG   ARG A  58      21.116  -5.545  45.458  1.00 93.70           C
ATOM    483 CD   ARG A  58      21.501  -4.255  44.756  1.00 92.94           C
ATOM    484 NE   ARG A  58      21.983  -4.493  43.399  1.00 90.11           N
ATOM    485 CZ   ARG A  58      21.292  -4.249  42.300  1.00 88.97           C
ATOM    486 NH1  ARG A  58      20.073  -3.733  42.390  1.00 82.71           N
ATOM    487 NH2  ARG A  58      21.806  -4.512  41.112  1.00 83.77           N
ATOM    488  N   GLY A  59      18.933  -5.815  49.503  1.00 95.88           N
ATOM    489 CA   GLY A  59      18.614  -5.467  50.883  1.00 95.48           C
ATOM    490  C   GLY A  59      18.837  -6.627  51.836  1.00 95.64           C
ATOM    491  O   GLY A  59      19.357  -6.450  52.939  1.00 94.42           O
ATOM    492  N   LYS A  60      18.447  -7.827  51.412  1.00 95.21           N
ATOM    493 CA   LYS A  60      18.633  -9.014  52.247  1.00 95.19           C
ATOM    494  C   LYS A  60      20.110  -9.355  52.422  1.00 95.34           C
ATOM    495  O   LYS A  60      20.539  -9.725  53.513  1.00 94.54           O
ATOM    496 CB   LYS A  60      17.878 -10.201  51.636  1.00 94.14           C
ATOM    497 CG   LYS A  60      16.369 -10.031  51.638  1.00 89.15           C
ATOM    498 CD   LYS A  60      15.668 -11.222  50.984  1.00 87.47           C
ATOM    499 CE   LYS A  60      14.166 -11.039  50.994  1.00 81.86           C
ATOM    500 NZ   LYS A  60      13.455 -12.168  50.330  1.00 75.90           N
ATOM    501  N   CYS A  61      20.879  -9.237  51.354  1.00 94.58           N
ATOM    502 CA   CYS A  61      22.312  -9.527  51.431  1.00 94.25           C
ATOM    503  C   CYS A  61      23.038  -8.505  52.305  1.00 94.07           C
ATOM    504  O   CYS A  61      24.007  -8.849  52.988  1.00 92.14           O
ATOM    505 CB   CYS A  61      22.932  -9.564  50.034  1.00 93.31           C
ATOM    506 SG   CYS A  61      22.695 -11.125  49.132  1.00 89.71           S
ATOM    507  N   GLU A  62      22.588  -7.265  52.268  1.00 95.20           N
ATOM    508 CA   GLU A  62      23.195  -6.233  53.107  1.00 94.76           C
ATOM    509  C   GLU A  62      23.032  -6.557  54.584  1.00 94.66           C
ATOM    510  O   GLU A  62      23.885  -6.211  55.397  1.00 92.67           O
ATOM    511 CB   GLU A  62      22.586  -4.859  52.803  1.00 93.58           C
ATOM    512 CG   GLU A  62      22.953  -4.285  51.447  1.00 88.96           C
ATOM    513 CD   GLU A  62      24.424  -3.976  51.334  1.00 86.12           C
ATOM    514 OE1  GLU A  62      25.001  -3.440  52.298  1.00 83.17           O
ATOM    515 OE2  GLU A  62      25.006  -4.273  50.269  1.00 81.35           O
ATOM    516  N   ALA A  63      21.921  -7.232  54.925  1.00 90.31           N
ATOM    517 CA   ALA A  63      21.682  -7.637  56.312  1.00 90.50           C
ATOM    518  C   ALA A  63      22.440  -8.916  56.670  1.00 89.74           C
ATOM    519  O   ALA A  63      22.014  -9.688  57.528  1.00 85.14           O
ATOM    520 CB   ALA A  63      20.181  -7.822  56.546  1.00 88.44           C
ATOM    521  N   LEU A  64      23.538  -9.134  55.984  1.00 82.00           N
ATOM    522 CA   LEU A  64      24.475 -10.254  56.165  1.00 82.79           C
ATOM    523  C   LEU A  64      23.850 -11.521  56.744  1.00 79.27           C
ATOM    524  O   LEU A  64      24.033 -11.818  57.935  1.00 73.68           O
ATOM    525 CB   LEU A  64      25.629  -9.824  57.079  1.00 76.81           C
ATOM    526 CG   LEU A  64      26.559  -8.726  56.535  1.00 73.96           C
ATOM    527 CD1  LEU A  64      27.546  -8.324  57.621  1.00 70.35           C
ATOM    528 CD2  LEU A  64      27.302  -9.224  55.296  1.00 69.31           C
ATOM    529 OXT  LEU A  64      23.249 -12.275  55.985  1.00 70.29           O
ATOM    530  N   ARG B   1     -13.420  21.941 -24.923  1.00 85.67           N
ATOM    531 CA   ARG B   1     -12.095  21.335 -25.055  1.00 91.24           C
ATOM    532  C   ARG B   1     -11.147  21.792 -23.940  1.00 92.79           C
ATOM    533  O   ARG B   1     -10.437  20.981 -23.347  1.00 89.62           O
ATOM    534 CB   ARG B   1     -11.488  21.676 -26.420  1.00 86.98           C
ATOM    535 CG   ARG B   1     -11.156  20.490 -27.292  1.00 80.16           C
ATOM    536 CD   ARG B   1     -10.648  20.930 -28.651  1.00 78.09           C
ATOM    537 NE   ARG B   1     -10.536  19.810 -29.586  1.00 73.87           N
ATOM    538 CZ   ARG B   1     -10.176  19.935 -30.857  1.00 68.23           C
ATOM    539 NH1  ARG B   1      -9.893  21.127 -31.363  1.00 64.24           N
ATOM    540 NH2  ARG B   1     -10.102  18.870 -31.630  1.00 59.66           N
ATOM    541  N   LEU B   2     -11.126  23.098 -23.657  1.00 92.07           N
ATOM    542 CA   LEU B   2     -10.220  23.637 -22.652  1.00 94.37           C
ATOM    543  C   LEU B   2     -10.611  23.185 -21.252  1.00 94.15           C
ATOM    544  O   LEU B   2      -9.756  22.810 -20.444  1.00 91.30           O
ATOM    545 CB   LEU B   2     -10.205  25.159 -22.721  1.00 94.05           C
ATOM    546 CG   LEU B   2      -9.349  25.890 -21.685  1.00 90.82           C
ATOM    547 CD1  LEU B   2      -7.890  25.482 -21.827  1.00 86.31           C
ATOM    548 CD2  LEU B   2      -9.500  27.394 -21.836  1.00 87.73           C
ATOM    549  N   LYS B   3     -11.921  23.227 -20.935  1.00 88.66           N
ATOM    550 CA   LYS B   3     -12.406  22.835 -19.618  1.00 89.73           C
ATOM    551  C   LYS B   3     -12.087  21.372 -19.333  1.00 90.16           C
ATOM    552  O   LYS B   3     -11.673  21.015 -18.230  1.00 88.22           O
ATOM    553 CB   LYS B   3     -13.906  23.082 -19.519  1.00 87.37           C
ATOM    554 CG   LYS B   3     -14.491  22.907 -18.128  1.00 80.61           C
ATOM    555 CD   LYS B   3     -15.985  23.195 -18.125  1.00 80.08           C
ATOM    556 CE   LYS B   3     -16.560  23.173 -16.728  1.00 75.03           C
ATOM    557 NZ   LYS B   3     -16.090  24.326 -15.907  1.00 69.97           N
ATOM    558  N   GLN B   4     -12.268  20.534 -20.349  1.00 87.43           N
ATOM    559 CA   GLN B   4     -11.989  19.114 -20.209  1.00 86.28           C
ATOM    560  C   GLN B   4     -10.500  18.859 -19.990  1.00 86.20           C
ATOM    561  O   GLN B   4     -10.114  18.007 -19.188  1.00 84.60           O
ATOM    562 CB   GLN B   4     -12.483  18.370 -21.450  1.00 83.26           C
ATOM    563 CG   GLN B   4     -12.363  16.862 -21.382  1.00 76.60           C
ATOM    564 CD   GLN B   4     -12.950  16.190 -22.607  1.00 74.72           C
ATOM    565 OE1  GLN B   4     -12.917  14.966 -22.730  1.00 71.78           O
ATOM    566 NE2  GLN B   4     -13.488  16.980 -23.524  1.00 68.20           N
ATOM    567  N   ARG B   5      -9.644  19.623 -20.709  1.00 90.17           N
ATOM    568 CA   ARG B   5      -8.207  19.465 -20.580  1.00 90.20           C
ATOM    569  C   ARG B   5      -7.727  19.885 -19.196  1.00 90.03           C
ATOM    570  O   ARG B   5      -6.834  19.255 -18.621  1.00 88.22           O
ATOM    571 CB   ARG B   5      -7.489  20.266 -21.670  1.00 90.39           C
ATOM    572 CG   ARG B   5      -5.975  20.168 -21.641  1.00 83.84           C
ATOM    573 CD   ARG B   5      -5.501  18.740 -21.763  1.00 82.48           C
ATOM    574 NE   ARG B   5      -4.049  18.640 -21.748  1.00 78.17           N
ATOM    575 CZ   ARG B   5      -3.374  17.509 -21.578  1.00 73.36           C
ATOM    576 NH1  ARG B   5      -4.024  16.363 -21.379  1.00 67.06           N
ATOM    577 NH2  ARG B   5      -2.044  17.509 -21.585  1.00 64.58           N
ATOM    578  N   ARG B   6      -8.301  20.955 -18.652  1.00 92.52           N
ATOM    579 CA   ARG B   6      -7.943  21.402 -17.318  1.00 92.04           C
ATOM    580  C   ARG B   6      -8.288  20.348 -16.269  1.00 91.23           C
ATOM    581  O   ARG B   6      -7.527  20.122 -15.327  1.00 88.97           O
ATOM    582 CB   ARG B   6      -8.655  22.719 -16.985  1.00 92.10           C
ATOM    583 CG   ARG B   6      -8.125  23.910 -17.760  1.00 88.03           C
ATOM    584 CD   ARG B   6      -8.725  25.201 -17.266  1.00 87.37           C
ATOM    585 NE   ARG B   6      -8.240  26.351 -18.017  1.00 83.00           N
ATOM    586 CZ   ARG B   6      -8.459  27.627 -17.684  1.00 79.51           C
ATOM    587 NH1  ARG B   6      -9.168  27.913 -16.613  1.00 73.70           N
ATOM    588 NH2  ARG B   6      -7.977  28.593 -18.431  1.00 71.01           N
ATOM    589  N   ARG B   7      -9.453  19.723 -16.434  1.00 88.70           N
ATOM    590 CA   ARG B   7      -9.876  18.684 -15.504  1.00 86.40           C
ATOM    591  C   ARG B   7      -8.930  17.482 -15.572  1.00 86.12           C
ATOM    592  O   ARG B   7      -8.599  16.899 -14.532  1.00 84.25           O
ATOM    593 CB   ARG B   7     -11.306  18.259 -15.808  1.00 84.18           C
ATOM    594 CG   ARG B   7     -11.862  17.172 -14.882  1.00 79.17           C
ATOM    595 CD   ARG B   7     -11.881  17.637 -13.449  1.00 77.13           C
ATOM    596 NE   ARG B   7     -12.566  16.694 -12.580  1.00 74.60           N
ATOM    597 CZ   ARG B   7     -12.609  16.766 -11.246  1.00 71.37           C
ATOM    598 NH1  ARG B   7     -11.989  17.756 -10.619  1.00 65.47           N
ATOM    599 NH2  ARG B   7     -13.263  15.853 -10.555  1.00 63.22           N
ATOM    600  N   THR B   8      -8.515  17.131 -16.776  1.00 85.80           N
ATOM    601 CA   THR B   8      -7.594  16.018 -16.952  1.00 84.44           C
ATOM    602  C   THR B   8      -6.264  16.293 -16.254  1.00 84.54           C
ATOM    603  O   THR B   8      -5.715  15.418 -15.574  1.00 83.77           O
ATOM    604 CB   THR B   8      -7.353  15.744 -18.443  1.00 82.63           C
ATOM    605 OG1  THR B   8      -8.576  15.293 -19.042  1.00 79.58           O
ATOM    606 CG2  THR B   8      -6.277  14.687 -18.639  1.00 79.95           C
ATOM    607  N   LEU B   9      -5.739  17.504 -16.417  1.00 89.99           N
ATOM    608 CA   LEU B   9      -4.481  17.870 -15.790  1.00 89.72           C
ATOM    609  C   LEU B   9      -4.612  17.910 -14.272  1.00 89.34           C
ATOM    610  O   LEU B   9      -3.701  17.492 -13.546  1.00 88.64           O
ATOM    611 CB   LEU B   9      -4.000  19.216 -16.322  1.00 90.33           C
ATOM    612 CG   LEU B   9      -3.548  19.243 -17.785  1.00 88.69           C
ATOM    613 CD1  LEU B   9      -3.244  20.661 -18.227  1.00 86.87           C
ATOM    614 CD2  LEU B   9      -2.341  18.335 -17.975  1.00 86.48           C
ATOM    615  N   LYS B  10      -5.735  18.427 -13.782  1.00 88.60           N
ATOM    616 CA   LYS B  10      -5.971  18.482 -12.348  1.00 88.00           C
ATOM    617  C   LYS B  10      -6.043  17.072 -11.758  1.00 88.02           C
ATOM    618  O   LYS B  10      -5.455  16.805 -10.700  1.00 87.76           O
ATOM    619 CB   LYS B  10      -7.267  19.243 -12.060  1.00 87.54           C
ATOM    620 CG   LYS B  10      -7.577  19.444 -10.591  1.00 83.15           C
ATOM    621 CD   LYS B  10      -8.840  20.257 -10.406  1.00 81.95           C
ATOM    622 CE   LYS B  10      -9.147  20.516  -8.942  1.00 77.01           C
ATOM    623 NZ   LYS B  10     -10.379  21.324  -8.771  1.00 72.75           N
ATOM    624  N   ASN B  11      -6.750  16.176 -12.429  1.00 84.59           N
ATOM    625 CA   ASN B  11      -6.865  14.806 -11.963  1.00 83.30           C
ATOM    626  C   ASN B  11      -5.527  14.081 -11.974  1.00 83.44           C
ATOM    627  O   ASN B  11      -5.284  13.195 -11.150  1.00 83.22           O
ATOM    628 CB   ASN B  11      -7.882  14.034 -12.816  1.00 81.58           C
ATOM    629 CG   ASN B  11      -9.312  14.366 -12.462  1.00 79.23           C
ATOM    630 OD1  ASN B  11      -9.588  14.968 -11.425  1.00 76.70           O
ATOM    631 ND2  ASN B  11     -10.242  13.968 -13.321  1.00 76.04           N
ATOM    632  N   ARG B  12      -4.669  14.463 -12.910  1.00 89.07           N
ATOM    633 CA   ARG B  12      -3.327  13.909 -12.948  1.00 88.20           C
ATOM    634  C   ARG B  12      -2.581  14.263 -11.666  1.00 88.62           C
ATOM    635  O   ARG B  12      -1.852  13.443 -11.105  1.00 88.09           O
ATOM    636 CB   ARG B  12      -2.579  14.423 -14.176  1.00 87.26           C
ATOM    637 CG   ARG B  12      -1.211  13.815 -14.388  1.00 82.39           C
ATOM    638 CD   ARG B  12      -0.620  14.302 -15.704  1.00 82.03           C
ATOM    639 NE   ARG B  12      -1.455  13.933 -16.841  1.00 79.28           N
ATOM    640 CZ   ARG B  12      -1.365  14.477 -18.058  1.00 76.93           C
ATOM    641 NH1  ARG B  12      -0.482  15.426 -18.295  1.00 72.44           N
ATOM    642 NH2  ARG B  12      -2.163  14.071 -19.024  1.00 71.21           N
ATOM    643  N   GLY B  13      -2.757  15.479 -11.197  1.00 89.72           N
ATOM    644 CA   GLY B  13      -2.163  15.909  -9.942  1.00 89.63           C
ATOM    645  C   GLY B  13      -2.738  15.164  -8.755  1.00 90.47           C
ATOM    646  O   GLY B  13      -2.010  14.782  -7.836  1.00 90.03           O
ATOM    647  N   TYR B  14      -4.057  14.964  -8.766  1.00 87.14           N
ATOM    648 CA   TYR B  14      -4.698  14.216  -7.695  1.00 86.71           C
ATOM    649  C   TYR B  14      -4.154  12.793  -7.620  1.00 87.24           C
ATOM    650  O   TYR B  14      -3.935  12.265  -6.524  1.00 87.01           O
ATOM    651 CB   TYR B  14      -6.211  14.155  -7.914  1.00 86.38           C
ATOM    652 CG   TYR B  14      -6.937  15.482  -7.798  1.00 84.85           C
ATOM    653 CD1  TYR B  14      -8.211  15.648  -8.323  1.00 83.88           C
ATOM    654 CD2  TYR B  14      -6.356  16.563  -7.139  1.00 83.51           C
ATOM    655 CE1  TYR B  14      -8.886  16.838  -8.205  1.00 82.47           C
ATOM    656 CE2  TYR B  14      -7.024  17.765  -7.022  1.00 81.47           C
ATOM    657 CZ   TYR B  14      -8.294  17.900  -7.555  1.00 83.41           C
ATOM    658 OH   TYR B  14      -8.960  19.092  -7.435  1.00 82.08           O
ATOM    659  N   ALA B  15      -3.967  12.181  -8.786  1.00 87.97           N
ATOM    660 CA   ALA B  15      -3.455  10.819  -8.828  1.00 87.46           C
ATOM    661  C   ALA B  15      -2.043  10.743  -8.265  1.00 87.80           C
ATOM    662  O   ALA B  15      -1.711   9.812  -7.522  1.00 87.58           O
ATOM    663 CB   ALA B  15      -3.481  10.299 -10.263  1.00 85.66           C
ATOM    664  N   ALA B  16      -1.204  11.710  -8.628  1.00 89.48           N
ATOM    665 CA   ALA B  16       0.162  11.738  -8.122  1.00 89.37           C
ATOM    666  C   ALA B  16       0.181  11.883  -6.602  1.00 90.00           C
ATOM    667  O   ALA B  16       0.934  11.189  -5.918  1.00 89.95           O
ATOM    668 CB   ALA B  16       0.935  12.882  -8.770  1.00 88.20           C
ATOM    669  N   SER B  17      -0.643  12.753  -6.061  1.00 91.08           N
ATOM    670 CA   SER B  17      -0.711  12.961  -4.619  1.00 91.35           C
ATOM    671  C   SER B  17      -1.168  11.696  -3.900  1.00 91.24           C
ATOM    672  O   SER B  17      -0.637  11.348  -2.845  1.00 90.75           O
ATOM    673 CB   SER B  17      -1.646  14.114  -4.296  1.00 91.07           C
ATOM    674 OG   SER B  17      -1.118  15.344  -4.776  1.00 85.04           O
ATOM    675  N   CYS B  18      -2.152  11.035  -4.467  1.00 90.21           N
ATOM    676 CA   CYS B  18      -2.677   9.822  -3.857  1.00 89.05           C
ATOM    677  C   CYS B  18      -1.611   8.745  -3.786  1.00 89.68           C
ATOM    678  O   CYS B  18      -1.453   8.070  -2.765  1.00 89.47           O
ATOM    679 CB   CYS B  18      -3.877   9.317  -4.650  1.00 87.22           C
ATOM    680 SG   CYS B  18      -4.686   7.871  -3.935  1.00 82.70           S
HETATM  681  N   2MR B  19      -0.932   8.587  -4.855  1.00 88.52           N
HETATM  682 CA   2MR B  19       0.174   7.594  -4.894  1.00 90.33           C
HETATM  683 CB   2MR B  19       0.747   7.422  -6.263  1.00 87.72           C
HETATM  684 CG   2MR B  19      -0.255   6.905  -7.296  1.00 84.62           C
HETATM  685 CD   2MR B  19       0.471   6.553  -8.556  1.00 83.43           C
HETATM  686 NE   2MR B  19       0.612   7.731  -9.349  1.00 79.41           N
HETATM  687 CZ   2MR B  19       0.108   8.012 -10.562  1.00 78.69           C
HETATM  688 NH1  2MR B  19       0.527   9.134 -10.999  1.00 75.90           N
HETATM  689 CQ1  2MR B  19       0.379   9.971 -11.941  1.00 72.62           C
HETATM  690 NH2  2MR B  19      -0.682   7.301 -11.274  1.00 72.72           N
HETATM  691 CQ2  2MR B  19      -1.456   6.141 -11.144  1.00 71.32           C
HETATM  692  C   2MR B  19       1.215   7.918  -3.852  1.00 89.46           C
HETATM  693  O   2MR B  19       1.673   7.013  -3.161  1.00 90.82           O
ATOM    694  N   VAL B  20       1.648   9.156  -3.782  1.00 92.42           N
ATOM    695 CA   VAL B  20       2.655   9.585  -2.819  1.00 93.36           C
ATOM    696  C   VAL B  20       2.183   9.362  -1.390  1.00 94.23           C
ATOM    697  O   VAL B  20       2.940   8.916  -0.533  1.00 94.36           O
ATOM    698 CB   VAL B  20       3.004  11.074  -3.025  1.00 93.02           C
ATOM    699 CG1  VAL B  20       3.862  11.582  -1.886  1.00 91.29           C
ATOM    700 CG2  VAL B  20       3.720  11.265  -4.361  1.00 91.22           C
ATOM    701  N   LYS B  21       0.902   9.680  -1.122  1.00 92.27           N
ATOM    702 CA   LYS B  21       0.350   9.496   0.212  1.00 92.87           C
ATOM    703  C   LYS B  21       0.419   8.036   0.645  1.00 93.96           C
ATOM    704  O   LYS B  21       0.763   7.736   1.789  1.00 93.93           O
ATOM    705 CB   LYS B  21      -1.083   9.996   0.262  1.00 92.31           C
ATOM    706 CG   LYS B  21      -1.762   9.826   1.617  1.00 87.89           C
ATOM    707 CD   LYS B  21      -3.159  10.398   1.607  1.00 86.66           C
ATOM    708 CE   LYS B  21      -3.843  10.244   2.957  1.00 80.77           C
ATOM    709 NZ   LYS B  21      -5.198  10.840   2.972  1.00 75.62           N
ATOM    710  N   ARG B  22       0.076   7.119  -0.260  1.00 93.14           N
ATOM    711 CA   ARG B  22       0.104   5.699   0.071  1.00 92.68           C
ATOM    712  C   ARG B  22       1.531   5.214   0.333  1.00 93.87           C
ATOM    713  O   ARG B  22       1.767   4.415   1.243  1.00 93.79           O
ATOM    714 CB   ARG B  22      -0.548   4.874  -1.042  1.00 90.94           C
ATOM    715 CG   ARG B  22      -2.059   5.015  -1.085  1.00 85.55           C
ATOM    716 CD   ARG B  22      -2.706   4.001  -2.008  1.00 84.81           C
ATOM    717 NE   ARG B  22      -2.426   4.265  -3.411  1.00 80.95           N
ATOM    718 CZ   ARG B  22      -1.510   3.633  -4.138  1.00 78.65           C
ATOM    719 NH1  ARG B  22      -0.767   2.679  -3.584  1.00 73.59           N
ATOM    720 NH2  ARG B  22      -1.328   3.945  -5.412  1.00 74.06           N
ATOM    721  N   VAL B  23       2.479   5.684  -0.452  1.00 93.43           N
ATOM    722 CA   VAL B  23       3.876   5.320  -0.244  1.00 93.82           C
ATOM    723  C   VAL B  23       4.362   5.860   1.092  1.00 95.32           C
ATOM    724  O   VAL B  23       5.055   5.169   1.846  1.00 95.85           O
ATOM    725 CB   VAL B  23       4.767   5.846  -1.390  1.00 92.88           C
ATOM    726 CG1  VAL B  23       6.243   5.654  -1.058  1.00 90.72           C
ATOM    727 CG2  VAL B  23       4.426   5.134  -2.688  1.00 90.47           C
ATOM    728  N   CYS B  24       4.011   7.093   1.399  1.00 95.03           N
ATOM    729 CA   CYS B  24       4.415   7.718   2.652  1.00 95.39           C
ATOM    730  C   CYS B  24       3.857   6.972   3.856  1.00 95.83           C
ATOM    731  O   CYS B  24       4.560   6.733   4.835  1.00 95.86           O
ATOM    732 CB   CYS B  24       3.971   9.178   2.677  1.00 94.78           C
ATOM    733 SG   CYS B  24       4.339  10.033   4.232  1.00 87.55           S
ATOM    734  N   GLN B  25       2.583   6.595   3.798  1.00 97.39           N
ATOM    735 CA   GLN B  25       1.956   5.877   4.906  1.00 97.21           C
ATOM    736  C   GLN B  25       2.621   4.525   5.135  1.00 97.61           C
ATOM    737  O   GLN B  25       2.810   4.100   6.274  1.00 97.61           O
ATOM    738 CB   GLN B  25       0.468   5.704   4.629  1.00 96.66           C
ATOM    739 CG   GLN B  25      -0.327   6.990   4.728  1.00 94.02           C
ATOM    740 CD   GLN B  25      -1.792   6.812   4.385  1.00 93.27           C
ATOM    741 OE1  GLN B  25      -2.159   5.920   3.633  1.00 90.48           O
ATOM    742 NE2  GLN B  25      -2.651   7.660   4.948  1.00 87.71           N
ATOM    743  N   LYS B  26       2.979   3.849   4.051  1.00 96.97           N
ATOM    744 CA   LYS B  26       3.659   2.566   4.177  1.00 96.72           C
ATOM    745  C   LYS B  26       5.053   2.742   4.781  1.00 97.51           C
ATOM    746  O   LYS B  26       5.457   1.966   5.649  1.00 97.70           O
ATOM    747 CB   LYS B  26       3.754   1.883   2.811  1.00 95.32           C
ATOM    748 CG   LYS B  26       4.423   0.513   2.851  1.00 92.94           C
ATOM    749 CD   LYS B  26       4.433  -0.146   1.490  1.00 89.99           C
ATOM    750 CE   LYS B  26       5.093  -1.510   1.545  1.00 83.97           C
ATOM    751 NZ   LYS B  26       5.100  -2.183   0.219  1.00 78.77           N
ATOM    752  N   GLU B  27       5.771   3.744   4.324  1.00 97.40           N
ATOM    753 CA   GLU B  27       7.100   4.031   4.860  1.00 97.69           C
ATOM    754  C   GLU B  27       7.039   4.337   6.352  1.00 98.14           C
ATOM    755  O   GLU B  27       7.890   3.891   7.120  1.00 98.27           O
ATOM    756 CB   GLU B  27       7.739   5.211   4.118  1.00 97.25           C
ATOM    757 CG   GLU B  27       8.187   4.897   2.709  1.00 93.87           C
ATOM    758 CD   GLU B  27       8.765   6.104   1.995  1.00 92.12           C
ATOM    759 OE1  GLU B  27       8.531   7.237   2.474  1.00 88.57           O
ATOM    760 OE2  GLU B  27       9.446   5.924   0.979  1.00 87.80           O
ATOM    761  N   GLU B  28       6.040   5.082   6.757  1.00 98.51           N
ATOM    762 CA   GLU B  28       5.897   5.438   8.165  1.00 98.69           C
ATOM    763  C   GLU B  28       5.634   4.201   9.014  1.00 98.72           C
ATOM    764  O   GLU B  28       6.188   4.063  10.105  1.00 98.70           O
ATOM    765 CB   GLU B  28       4.775   6.465   8.350  1.00 98.53           C
ATOM    766 CG   GLU B  28       4.603   6.940   9.788  1.00 93.39           C
ATOM    767 CD   GLU B  28       5.839   7.644  10.319  1.00 90.49           C
ATOM    768 OE1  GLU B  28       6.586   8.227   9.514  1.00 86.86           O
ATOM    769 OE2  GLU B  28       6.060   7.594  11.547  1.00 85.66           O
ATOM    770  N   LEU B  29       4.791   3.303   8.527  1.00 98.60           N
ATOM    771 CA   LEU B  29       4.537   2.054   9.232  1.00 98.51           C
ATOM    772  C   LEU B  29       5.807   1.230   9.360  1.00 98.74           C
ATOM    773  O   LEU B  29       6.069   0.632  10.407  1.00 98.60           O
ATOM    774 CB   LEU B  29       3.463   1.247   8.501  1.00 98.13           C
ATOM    775 CG   LEU B  29       2.016   1.441   8.940  1.00 94.61           C
ATOM    776 CD1  LEU B  29       1.090   0.645   8.031  1.00 94.20           C
ATOM    777 CD2  LEU B  29       1.835   1.031  10.395  1.00 93.22           C
ATOM    778  N   GLN B  30       6.595   1.182   8.293  1.00 98.68           N
ATOM    779 CA   GLN B  30       7.843   0.433   8.314  1.00 98.78           C
ATOM    780  C   GLN B  30       8.839   1.040   9.303  1.00 98.85           C
ATOM    781  O   GLN B  30       9.556   0.311   9.987  1.00 98.84           O
ATOM    782 CB   GLN B  30       8.442   0.381   6.912  1.00 98.45           C
ATOM    783 CG   GLN B  30       7.646  -0.484   5.943  1.00 91.88           C
ATOM    784 CD   GLN B  30       8.179  -0.419   4.525  1.00 90.16           C
ATOM    785 OE1  GLN B  30       8.599   0.633   4.057  1.00 83.91           O
ATOM    786 NE2  GLN B  30       8.162  -1.552   3.838  1.00 79.24           N
ATOM    787  N   LYS B  31       8.888   2.362   9.372  1.00 98.86           N
ATOM    788 CA   LYS B  31       9.757   3.033  10.329  1.00 98.81           C
ATOM    789  C   LYS B  31       9.344   2.704  11.761  1.00 98.83           C
ATOM    790  O   LYS B  31      10.190   2.405  12.607  1.00 98.83           O
ATOM    791 CB   LYS B  31       9.725   4.548  10.121  1.00 98.68           C
ATOM    792 CG   LYS B  31      10.506   5.045   8.929  1.00 95.75           C
ATOM    793 CD   LYS B  31      10.469   6.563   8.850  1.00 93.91           C
ATOM    794 CE   LYS B  31      11.223   7.093   7.649  1.00 87.37           C
ATOM    795 NZ   LYS B  31      11.164   8.582   7.572  1.00 82.96           N
ATOM    796  N   GLN B  32       8.054   2.757  12.028  1.00 98.97           N
ATOM    797 CA   GLN B  32       7.556   2.469  13.363  1.00 98.98           C
ATOM    798  C   GLN B  32       7.847   1.025  13.753  1.00 98.91           C
ATOM    799  O   GLN B  32       8.207   0.739  14.896  1.00 98.91           O
ATOM    800 CB   GLN B  32       6.054   2.753  13.444  1.00 98.88           C
ATOM    801 CG   GLN B  32       5.730   4.236  13.332  1.00 98.36           C
ATOM    802 CD   GLN B  32       4.240   4.495  13.249  1.00 97.99           C
ATOM    803 OE1  GLN B  32       3.459   3.606  12.924  1.00 95.48           O
ATOM    804 NE2  GLN B  32       3.836   5.726  13.537  1.00 93.86           N
ATOM    805  N   LYS B  33       7.697   0.105  12.802  1.00 98.95           N
ATOM    806 CA   LYS B  33       8.014  -1.291  13.063  1.00 98.97           C
ATOM    807  C   LYS B  33       9.495  -1.461  13.405  1.00 98.92           C
ATOM    808  O   LYS B  33       9.843  -2.177  14.343  1.00 98.92           O
ATOM    809 CB   LYS B  33       7.646  -2.155  11.857  1.00 98.81           C
ATOM    810 CG   LYS B  33       8.005  -3.629  12.027  1.00 97.77           C
ATOM    811 CD   LYS B  33       7.760  -4.433  10.773  1.00 96.70           C
ATOM    812 CE   LYS B  33       8.251  -5.855  10.941  1.00 94.29           C
ATOM    813 NZ   LYS B  33       8.134  -6.649   9.687  1.00 92.62           N
ATOM    814  N   SER B  34      10.366  -0.804  12.653  1.00 98.95           N
ATOM    815 CA   SER B  34      11.797  -0.894  12.898  1.00 98.95           C
ATOM    816  C   SER B  34      12.158  -0.363  14.283  1.00 98.98           C
ATOM    817  O   SER B  34      12.987  -0.941  14.988  1.00 98.88           O
ATOM    818 CB   SER B  34      12.572  -0.134  11.823  1.00 98.80           C
ATOM    819 OG   SER B  34      12.439  -0.758  10.557  1.00 92.70           O
ATOM    820  N   GLU B  35      11.548   0.741  14.673  1.00 98.91           N
ATOM    821 CA   GLU B  35      11.796   1.314  15.990  1.00 98.95           C
ATOM    822  C   GLU B  35      11.354   0.366  17.098  1.00 98.97           C
ATOM    823  O   GLU B  35      12.040   0.217  18.110  1.00 98.92           O
ATOM    824 CB   GLU B  35      11.076   2.660  16.124  1.00 98.86           C
ATOM    825 CG   GLU B  35      11.662   3.756  15.259  1.00 92.84           C
ATOM    826 CD   GLU B  35      10.840   5.042  15.284  1.00 87.18           C
ATOM    827 OE1  GLU B  35       9.747   5.033  15.887  1.00 83.22           O
ATOM    828 OE2  GLU B  35      11.292   6.044  14.699  1.00 82.84           O
ATOM    829  N   LEU B  36      10.209  -0.284  16.915  1.00 98.95           N
ATOM    830 CA   LEU B  36       9.716  -1.230  17.901  1.00 98.96           C
ATOM    831  C   LEU B  36      10.618  -2.458  17.987  1.00 98.94           C
ATOM    832  O   LEU B  36      10.831  -2.996  19.075  1.00 98.92           O
ATOM    833 CB   LEU B  36       8.284  -1.647  17.573  1.00 98.94           C
ATOM    834 CG   LEU B  36       7.227  -0.582  17.857  1.00 98.76           C
ATOM    835 CD1  LEU B  36       5.928  -0.905  17.145  1.00 98.46           C
ATOM    836 CD2  LEU B  36       6.995  -0.455  19.358  1.00 98.28           C
ATOM    837  N   GLU B  37      11.129  -2.908  16.855  1.00 98.96           N
ATOM    838 CA   GLU B  37      12.052  -4.037  16.849  1.00 98.98           C
ATOM    839  C   GLU B  37      13.311  -3.713  17.645  1.00 98.92           C
ATOM    840  O   GLU B  37      13.823  -4.556  18.385  1.00 98.92           O
ATOM    841 CB   GLU B  37      12.416  -4.419  15.411  1.00 98.91           C
ATOM    842 CG   GLU B  37      11.277  -5.100  14.652  1.00 97.93           C
ATOM    843 CD   GLU B  37      11.590  -5.323  13.184  1.00 97.51           C
ATOM    844 OE1  GLU B  37      12.398  -4.550  12.635  1.00 94.33           O
ATOM    845 OE2  GLU B  37      11.026  -6.253  12.596  1.00 94.06           O
ATOM    846  N   ARG B  38      13.807  -2.493  17.504  1.00 98.94           N
ATOM    847 CA   ARG B  38      14.977  -2.078  18.266  1.00 98.95           C
ATOM    848  C   ARG B  38      14.676  -1.998  19.758  1.00 98.93           C
ATOM    849  O   ARG B  38      15.523  -2.338  20.585  1.00 98.87           O
ATOM    850 CB   ARG B  38      15.495  -0.732  17.745  1.00 98.86           C
ATOM    851 CG   ARG B  38      16.269  -0.840  16.447  1.00 96.82           C
ATOM    852 CD   ARG B  38      16.917   0.469  16.044  1.00 95.66           C
ATOM    853 NE   ARG B  38      16.344   1.002  14.817  1.00 91.76           N
ATOM    854 CZ   ARG B  38      15.492   2.011  14.760  1.00 89.45           C
ATOM    855 NH1  ARG B  38      15.124   2.630  15.875  1.00 84.38           N
ATOM    856 NH2  ARG B  38      15.017   2.415  13.593  1.00 85.42           N
ATOM    857  N   GLU B  39      13.480  -1.562  20.110  1.00 98.90           N
ATOM    858 CA   GLU B  39      13.078  -1.502  21.513  1.00 98.92           C
ATOM    859  C   GLU B  39      13.014  -2.899  22.116  1.00 98.91           C
ATOM    860  O   GLU B  39      13.442  -3.114  23.256  1.00 98.88           O
ATOM    861 CB   GLU B  39      11.729  -0.799  21.668  1.00 98.85           C
ATOM    862 CG   GLU B  39      11.787   0.700  21.479  1.00 93.74           C
ATOM    863 CD   GLU B  39      12.629   1.389  22.530  1.00 92.24           C
ATOM    864 OE1  GLU B  39      12.587   0.964  23.694  1.00 87.67           O
ATOM    865 OE2  GLU B  39      13.337   2.353  22.180  1.00 87.02           O
ATOM    866  N   VAL B  40      12.443  -3.844  21.362  1.00 98.90           N
ATOM    867 CA   VAL B  40      12.373  -5.222  21.823  1.00 98.98           C
ATOM    868  C   VAL B  40      13.781  -5.769  22.076  1.00 98.97           C
ATOM    869  O   VAL B  40      14.039  -6.385  23.118  1.00 98.90           O
ATOM    870 CB   VAL B  40      11.625  -6.115  20.810  1.00 98.92           C
ATOM    871 CG1  VAL B  40      11.845  -7.586  21.123  1.00 98.40           C
ATOM    872 CG2  VAL B  40      10.142  -5.782  20.815  1.00 98.33           C
ATOM    873  N   ASP B  41      14.682  -5.553  21.141  1.00 98.99           N
ATOM    874 CA   ASP B  41      16.056  -6.039  21.287  1.00 98.92           C
ATOM    875  C   ASP B  41      16.729  -5.425  22.507  1.00 98.97           C
ATOM    876  O   ASP B  41      17.419  -6.115  23.263  1.00 98.76           O
ATOM    877 CB   ASP B  41      16.868  -5.729  20.030  1.00 98.80           C
ATOM    878 CG   ASP B  41      16.461  -6.602  18.849  1.00 93.68           C
ATOM    879 OD1  ASP B  41      15.752  -7.604  19.063  1.00 89.22           O
ATOM    880 OD2  ASP B  41      16.868  -6.287  17.708  1.00 88.70           O
ATOM    881  N   LYS B  42      16.552  -4.127  22.703  1.00 98.99           N
ATOM    882 CA   LYS B  42      17.160  -3.450  23.839  1.00 98.87           C
ATOM    883  C   LYS B  42      16.620  -3.993  25.160  1.00 98.95           C
ATOM    884  O   LYS B  42      17.393  -4.298  26.074  1.00 98.76           O
ATOM    885 CB   LYS B  42      16.913  -1.939  23.748  1.00 98.68           C
ATOM    886 CG   LYS B  42      17.539  -1.140  24.890  1.00 96.17           C
ATOM    887 CD   LYS B  42      17.318   0.350  24.722  1.00 94.64           C
ATOM    888 CE   LYS B  42      15.876   0.736  24.947  1.00 88.96           C
ATOM    889 NZ   LYS B  42      15.670   2.204  24.865  1.00 84.52           N
ATOM    890  N   LEU B  43      15.312  -4.119  25.269  1.00 98.97           N
ATOM    891 CA   LEU B  43      14.702  -4.613  26.490  1.00 98.80           C
ATOM    892  C   LEU B  43      15.071  -6.066  26.763  1.00 98.89           C
ATOM    893  O   LEU B  43      15.243  -6.462  27.917  1.00 98.72           O
ATOM    894 CB   LEU B  43      13.179  -4.462  26.426  1.00 98.85           C
ATOM    895 CG   LEU B  43      12.661  -3.026  26.533  1.00 98.59           C
ATOM    896 CD1  LEU B  43      11.205  -2.952  26.109  1.00 98.13           C
ATOM    897 CD2  LEU B  43      12.841  -2.510  27.952  1.00 97.91           C
ATOM    898  N   ALA B  44      15.173  -6.867  25.707  1.00 98.91           N
ATOM    899 CA   ALA B  44      15.557  -8.262  25.865  1.00 98.88           C
ATOM    900  C   ALA B  44      16.972  -8.379  26.410  1.00 98.82           C
ATOM    901  O   ALA B  44      17.251  -9.220  27.265  1.00 98.64           O
ATOM    902 CB   ALA B  44      15.426  -9.006  24.538  1.00 98.76           C
ATOM    903  N   ARG B  45      17.880  -7.534  25.922  1.00 98.85           N
ATOM    904 CA   ARG B  45      19.252  -7.533  26.415  1.00 98.89           C
ATOM    905  C   ARG B  45      19.312  -7.079  27.873  1.00 98.80           C
ATOM    906  O   ARG B  45      20.073  -7.638  28.673  1.00 98.62           O
ATOM    907 CB   ARG B  45      20.139  -6.643  25.542  1.00 98.63           C
ATOM    908 CG   ARG B  45      20.508  -7.250  24.209  1.00 95.73           C
ATOM    909 CD   ARG B  45      21.611  -6.442  23.529  1.00 94.67           C
ATOM    910 NE   ARG B  45      21.149  -5.118  23.146  1.00 90.63           N
ATOM    911 CZ   ARG B  45      20.599  -4.830  21.985  1.00 88.42           C
ATOM    912 NH1  ARG B  45      20.433  -5.774  21.068  1.00 82.52           N
ATOM    913 NH2  ARG B  45      20.204  -3.592  21.725  1.00 83.65           N
ATOM    914  N   GLU B  46      18.521  -6.093  28.224  1.00 98.88           N
ATOM    915 CA   GLU B  46      18.469  -5.628  29.605  1.00 98.89           C
ATOM    916  C   GLU B  46      17.929  -6.714  30.521  1.00 98.89           C
ATOM    917  O   GLU B  46      18.428  -6.907  31.640  1.00 98.61           O
ATOM    918 CB   GLU B  46      17.623  -4.364  29.711  1.00 98.63           C
ATOM    919 CG   GLU B  46      18.237  -3.155  29.027  1.00 93.05           C
ATOM    920 CD   GLU B  46      17.324  -1.937  29.027  1.00 92.10           C
ATOM    921 OE1  GLU B  46      16.214  -2.035  29.588  1.00 88.14           O
ATOM    922 OE2  GLU B  46      17.724  -0.902  28.474  1.00 88.15           O
ATOM    923  N   ASN B  47      16.918  -7.441  30.057  1.00 98.74           N
ATOM    924 CA   ASN B  47      16.365  -8.561  30.814  1.00 98.65           C
ATOM    925  C   ASN B  47      17.421  -9.630  31.057  1.00 98.63           C
ATOM    926  O   ASN B  47      17.575 -10.130  32.177  1.00 98.23           O
ATOM    927 CB   ASN B  47      15.162  -9.174  30.090  1.00 98.35           C
ATOM    928 CG   ASN B  47      13.847  -8.606  30.560  1.00 96.94           C
ATOM    929 OD1  ASN B  47      13.809  -7.551  31.187  1.00 90.03           O
ATOM    930 ND2  ASN B  47      12.761  -9.297  30.266  1.00 89.29           N
ATOM    931  N   ALA B  48      18.145  -9.992  30.001  1.00 98.70           N
ATOM    932 CA   ALA B  48      19.173 -11.014  30.119  1.00 98.64           C
ATOM    933  C   ALA B  48      20.252 -10.592  31.112  1.00 98.68           C
ATOM    934  O   ALA B  48      20.711 -11.394  31.927  1.00 98.24           O
ATOM    935 CB   ALA B  48      19.786 -11.309  28.759  1.00 98.49           C
ATOM    936  N   ALA B  49      20.661  -9.333  31.047  1.00 98.73           N
ATOM    937 CA   ALA B  49      21.687  -8.827  31.954  1.00 98.65           C
ATOM    938  C   ALA B  49      21.210  -8.871  33.401  1.00 98.54           C
ATOM    939  O   ALA B  49      21.962  -9.259  34.301  1.00 98.14           O
ATOM    940 CB   ALA B  49      22.087  -7.415  31.564  1.00 98.52           C
ATOM    941  N   MET B  50      19.968  -8.489  33.636  1.00 98.67           N
ATOM    942 CA   MET B  50      19.435  -8.487  34.992  1.00 98.45           C
ATOM    943  C   MET B  50      19.282  -9.897  35.541  1.00 98.48           C
ATOM    944  O   MET B  50      19.450 -10.113  36.744  1.00 97.87           O
ATOM    945 CB   MET B  50      18.097  -7.754  35.047  1.00 98.06           C
ATOM    946 CG   MET B  50      18.236  -6.282  35.371  1.00 95.22           C
ATOM    947 SD   MET B  50      16.646  -5.445  35.524  1.00 94.51           S
ATOM    948 CE   MET B  50      16.285  -5.179  33.794  1.00 88.13           C
ATOM    949  N   ARG B  51      18.953 -10.865  34.683  1.00 98.55           N
ATOM    950 CA   ARG B  51      18.860 -12.250  35.133  1.00 98.30           C
ATOM    951  C   ARG B  51      20.221 -12.762  35.592  1.00 98.23           C
ATOM    952  O   ARG B  51      20.312 -13.502  36.575  1.00 97.64           O
ATOM    953 CB   ARG B  51      18.284 -13.139  34.035  1.00 97.88           C
ATOM    954 CG   ARG B  51      16.788 -12.934  33.821  1.00 91.69           C
ATOM    955 CD   ARG B  51      16.175 -14.020  32.958  1.00 90.30           C
ATOM    956 NE   ARG B  51      14.744 -14.140  33.221  1.00 84.86           N
ATOM    957 CZ   ARG B  51      13.786 -13.474  32.576  1.00 81.07           C
ATOM    958 NH1  ARG B  51      14.118 -12.625  31.616  1.00 72.01           N
ATOM    959 NH2  ARG B  51      12.523 -13.639  32.893  1.00 73.93           N
ATOM    960  N   LEU B  52      21.283 -12.373  34.887  1.00 98.30           N
ATOM    961 CA   LEU B  52      22.629 -12.758  35.294  1.00 98.17           C
ATOM    962  C   LEU B  52      22.981 -12.134  36.641  1.00 97.99           C
ATOM    963  O   LEU B  52      23.580 -12.789  37.500  1.00 97.18           O
ATOM    964 CB   LEU B  52      23.649 -12.338  34.236  1.00 98.01           C
ATOM    965 CG   LEU B  52      23.587 -13.084  32.905  1.00 96.36           C
ATOM    966 CD1  LEU B  52      24.584 -12.487  31.920  1.00 94.29           C
ATOM    967 CD2  LEU B  52      23.857 -14.565  33.114  1.00 94.55           C
ATOM    968  N   GLU B  53      22.621 -10.876  36.834  1.00 98.44           N
ATOM    969 CA   GLU B  53      22.894 -10.202  38.094  1.00 98.22           C
ATOM    970  C   GLU B  53      22.111 -10.835  39.240  1.00 98.03           C
ATOM    971  O   GLU B  53      22.628 -10.970  40.357  1.00 97.54           O
ATOM    972 CB   GLU B  53      22.573  -8.716  37.991  1.00 97.92           C
ATOM    973 CG   GLU B  53      23.463  -7.950  37.035  1.00 92.70           C
ATOM    974 CD   GLU B  53      23.231  -6.448  37.059  1.00 89.67           C
ATOM    975 OE1  GLU B  53      22.589  -5.978  38.031  1.00 86.33           O
ATOM    976 OE2  GLU B  53      23.674  -5.764  36.137  1.00 85.21           O
ATOM    977  N   LEU B  54      20.873 -11.233  38.974  1.00 98.12           N
ATOM    978 CA   LEU B  54      20.063 -11.902  39.987  1.00 97.81           C
ATOM    979  C   LEU B  54      20.710 -13.212  40.418  1.00 97.54           C
ATOM    980  O   LEU B  54      20.800 -13.505  41.617  1.00 96.91           O
ATOM    981 CB   LEU B  54      18.657 -12.167  39.457  1.00 97.57           C
ATOM    982 CG   LEU B  54      17.645 -11.027  39.598  1.00 95.59           C
ATOM    983 CD1  LEU B  54      16.384 -11.348  38.831  1.00 94.64           C
ATOM    984 CD2  LEU B  54      17.338 -10.773  41.068  1.00 94.21           C
ATOM    985  N   ASP B  55      21.137 -13.994  39.438  1.00 97.94           N
ATOM    986 CA   ASP B  55      21.779 -15.275  39.751  1.00 97.45           C
ATOM    987  C   ASP B  55      23.053 -15.065  40.552  1.00 97.32           C
ATOM    988  O   ASP B  55      23.330 -15.790  41.509  1.00 96.21           O
ATOM    989 CB   ASP B  55      22.074 -16.054  38.474  1.00 97.07           C
ATOM    990 CG   ASP B  55      20.817 -16.580  37.814  1.00 94.74           C
ATOM    991 OD1  ASP B  55      19.757 -16.601  38.474  1.00 90.64           O
ATOM    992 OD2  ASP B  55      20.880 -16.994  36.642  1.00 90.40           O
ATOM    993  N   ALA B  56      23.857 -14.085  40.165  1.00 97.11           N
ATOM    994 CA   ALA B  56      25.104 -13.811  40.863  1.00 97.05           C
ATOM    995  C   ALA B  56      24.842 -13.372  42.303  1.00 96.70           C
ATOM    996  O   ALA B  56      25.525 -13.811  43.225  1.00 95.83           O
ATOM    997 CB   ALA B  56      25.899 -12.741  40.120  1.00 96.89           C
ATOM    998  N   LEU B  57      23.864 -12.526  42.484  1.00 97.13           N
ATOM    999 CA   LEU B  57      23.550 -12.017  43.819  1.00 96.79           C
ATOM   1000  C   LEU B  57      22.983 -13.113  44.708  1.00 96.68           C
ATOM   1001  O   LEU B  57      23.281 -13.167  45.901  1.00 95.77           O
ATOM   1002 CB   LEU B  57      22.571 -10.852  43.712  1.00 96.11           C
ATOM   1003 CG   LEU B  57      22.322 -10.035  44.990  1.00 92.43           C
ATOM   1004 CD1  LEU B  57      23.631  -9.524  45.549  1.00 91.18           C
ATOM   1005 CD2  LEU B  57      21.374  -8.887  44.679  1.00 90.62           C
ATOM   1006  N   ARG B  58      22.181 -14.012  44.139  1.00 97.27           N
ATOM   1007 CA   ARG B  58      21.653 -15.134  44.899  1.00 96.58           C
ATOM   1008  C   ARG B  58      22.783 -16.020  45.401  1.00 96.37           C
ATOM   1009  O   ARG B  58      22.751 -16.499  46.532  1.00 95.50           O
ATOM   1010 CB   ARG B  58      20.673 -15.953  44.048  1.00 96.22           C
ATOM   1011 CG   ARG B  58      19.338 -15.260  43.801  1.00 93.49           C
ATOM   1012 CD   ARG B  58      18.325 -16.208  43.181  1.00 92.75           C
ATOM   1013 NE   ARG B  58      17.069 -15.539  42.881  1.00 89.82           N
ATOM   1014 CZ   ARG B  58      16.680 -15.182  41.669  1.00 88.88           C
ATOM   1015 NH1  ARG B  58      17.451 -15.435  40.616  1.00 82.65           N
ATOM   1016 NH2  ARG B  58      15.519 -14.566  41.491  1.00 83.47           N
ATOM   1017  N   GLY B  59      23.785 -16.248  44.562  1.00 95.68           N
ATOM   1018 CA   GLY B  59      24.930 -17.052  44.949  1.00 95.25           C
ATOM   1019  C   GLY B  59      25.698 -16.430  46.100  1.00 95.44           C
ATOM   1020  O   GLY B  59      26.131 -17.133  47.022  1.00 94.16           O
ATOM   1021  N   LYS B  60      25.869 -15.131  46.077  1.00 95.04           N
ATOM   1022 CA   LYS B  60      26.586 -14.437  47.143  1.00 94.75           C
ATOM   1023  C   LYS B  60      25.809 -14.487  48.459  1.00 95.01           C
ATOM   1024  O   LYS B  60      26.398 -14.687  49.524  1.00 94.16           O
ATOM   1025 CB   LYS B  60      26.849 -12.987  46.737  1.00 93.75           C
ATOM   1026 CG   LYS B  60      27.803 -12.836  45.567  1.00 88.38           C
ATOM   1027 CD   LYS B  60      28.010 -11.375  45.178  1.00 86.68           C
ATOM   1028 CE   LYS B  60      28.951 -11.251  44.000  1.00 80.95           C
ATOM   1029 NZ   LYS B  60      29.148  -9.831  43.587  1.00 74.86           N
ATOM   1030  N   CYS B  61      24.507 -14.320  48.387  1.00 94.07           N
ATOM   1031 CA   CYS B  61      23.684 -14.372  49.594  1.00 93.78           C
ATOM   1032  C   CYS B  61      23.650 -15.764  50.205  1.00 93.65           C
ATOM   1033  O   CYS B  61      23.582 -15.916  51.424  1.00 91.49           O
ATOM   1034 CB   CYS B  61      22.261 -13.891  49.293  1.00 92.79           C
ATOM   1035 SG   CYS B  61      22.040 -12.090  49.279  1.00 89.39           S
ATOM   1036  N   GLU B  62      23.692 -16.800  49.359  1.00 94.82           N
ATOM   1037 CA   GLU B  62      23.702 -18.172  49.862  1.00 94.39           C
ATOM   1038  C   GLU B  62      24.951 -18.453  50.690  1.00 94.25           C
ATOM   1039  O   GLU B  62      24.909 -19.264  51.616  1.00 91.85           O
ATOM   1040 CB   GLU B  62      23.622 -19.169  48.700  1.00 93.07           C
ATOM   1041 CG   GLU B  62      22.290 -19.178  47.971  1.00 88.52           C
ATOM   1042 CD   GLU B  62      21.157 -19.659  48.855  1.00 85.80           C
ATOM   1043 OE1  GLU B  62      21.356 -20.636  49.586  1.00 82.74           O
ATOM   1044 OE2  GLU B  62      20.078 -19.047  48.810  1.00 81.07           O
ATOM   1045  N   ALA B  63      26.050 -17.784  50.349  1.00 89.44           N
ATOM   1046 CA   ALA B  63      27.313 -17.958  51.078  1.00 89.60           C
ATOM   1047  C   ALA B  63      27.328 -17.115  52.361  1.00 88.72           C
ATOM   1048  O   ALA B  63      28.307 -16.429  52.645  1.00 83.83           O
ATOM   1049 CB   ALA B  63      28.495 -17.583  50.188  1.00 87.39           C
ATOM   1050  N   LEU B  64      26.257 -17.173  53.077  1.00 81.22           N
ATOM   1051 CA   LEU B  64      26.089 -16.479  54.374  1.00 81.85           C
ATOM   1052  C   LEU B  64      27.376 -15.899  54.973  1.00 78.11           C
ATOM   1053  O   LEU B  64      28.103 -16.599  55.684  1.00 72.68           O
ATOM   1054 CB   LEU B  64      25.526 -17.449  55.418  1.00 75.77           C
ATOM   1055 CG   LEU B  64      24.079 -17.917  55.242  1.00 72.81           C
ATOM   1056 CD1  LEU B  64      23.775 -18.960  56.310  1.00 69.08           C
ATOM   1057 CD2  LEU B  64      23.115 -16.736  55.349  1.00 68.26           C
ATOM   1058 OXT  LEU B  64      27.695 -14.778  54.802  1.00 69.32           O
HETATM 1059  K     K C   1       2.201   3.974 -15.323  1.00 50.12           K
HETATM 1060  K     K D   1     -17.011   1.290 -10.709  1.00 51.21           K
HETATM 1061  K     K E   1       4.641  -9.710 -15.015  1.00 41.61           K
HETATM 1062  K     K F   1      -5.023  20.768  -6.792  1.00 40.80           K
HETATM 1063  K     K G   1      26.018  -4.912  34.990  1.00 56.91           K
HETATM 1064  K     K H   1       8.040 -11.991  41.454  1.00 49.09           K
HETATM 1065 MG    MG I   1     -10.230 -14.183 -16.758  1.00 59.88          MG
HETATM 1066 MG    MG J   1     -19.074  22.128 -19.767  1.00 55.90          MG
HETATM 1067 MG    MG K   1      -7.613  -1.731 -23.552  1.00 44.68          MG
HETATM 1068 MG    MG L   1      -5.730   5.153  -4.931  1.00 52.26          MG
HETATM 1069 MG    MG M   1      -6.920 -13.109 -33.404  1.00 40.54          MG
HETATM 1070 MG    MG N   1     -11.287  10.076 -17.692  1.00 39.49          MG
HETATM 1071 MG    MG O   1      -2.671  -0.308  -9.046  1.00 35.66          MG
HETATM 1072 MG    MG P   1     -10.065  13.925  -2.448  1.00 34.76          MG
HETATM 1073 MG    MG Q   1      -3.603  12.006 -22.373  1.00 29.51          MG
HETATM 1074 MG    MG R   1      -2.365  20.166 -11.325  1.00 33.77          MG
HETATM 1075 MG    MG S   1     -13.291  -9.164 -10.851  1.00 29.60          MG
HETATM 1076 MG    MG T   1       6.950 -14.638  22.982  1.00 42.07          MG
HETATM 1077 ZN    ZN U   1      -4.311 -10.832   3.976  1.00 77.35          ZN
HETATM 1078 ZN    ZN V   1       6.217  11.005   3.898  1.00 78.69          ZN
HETATM 1079 ZN    ZN W   1       0.455  -1.612  -7.901  1.00 48.66          ZN
HETATM 1080 ZN    ZN X   1     -12.588   2.296  -7.587  1.00 29.06          ZN
ATOM   1081 OP3   DC Y   1      10.997  -6.286 -35.792  1.00 52.56           O
ATOM   1082  P    DC Y   1      10.695  -6.490 -34.434  1.00 55.59           P
ATOM   1083 OP1   DC Y   1      10.216  -7.859 -34.704  1.00 50.95           O
ATOM   1084 OP2   DC Y   1       9.644  -5.859 -33.616  1.00 53.75           O
ATOM   1085 O5'   DC Y   1      12.006  -6.688 -33.505  1.00 55.46           O
ATOM   1086 C5'   DC Y   1      12.796  -5.966 -32.788  1.00 58.87           C
ATOM   1087 C4'   DC Y   1      12.477  -5.333 -31.476  1.00 61.87           C
ATOM   1088 O4'   DC Y   1      11.274  -5.855 -30.866  1.00 60.91           O
ATOM   1089 C3'   DC Y   1      13.574  -5.576 -30.441  1.00 61.48           C
ATOM   1090 O3'   DC Y   1      13.588  -4.521 -29.511  1.00 59.62           O
ATOM   1091 C2'   DC Y   1      13.105  -6.865 -29.787  1.00 59.06           C
ATOM   1092 C1'   DC Y   1      11.600  -6.669 -29.739  1.00 61.12           C
ATOM   1093 N1    DC Y   1      10.831  -7.925 -29.797  1.00 60.97           N
ATOM   1094 C2    DC Y   1      10.994  -8.910 -28.819  1.00 60.12           C
ATOM   1095 O2    DC Y   1      11.787  -8.720 -27.890  1.00 60.44           O
ATOM   1096 N3    DC Y   1      10.286 -10.043 -28.910  1.00 60.77           N
ATOM   1097 C4    DC Y   1       9.431 -10.218 -29.925  1.00 59.63           C
ATOM   1098 N4    DC Y   1       8.738 -11.359 -29.980  1.00 59.22           N
ATOM   1099 C5    DC Y   1       9.241  -9.240 -30.929  1.00 59.03           C
ATOM   1100 C6    DC Y   1       9.959  -8.120 -30.826  1.00 59.48           C
ATOM   1101  P    DG Y   2      14.694  -3.518 -29.570  1.00 60.30           P
ATOM   1102 OP1   DG Y   2      14.988  -2.972 -30.926  1.00 57.92           O
ATOM   1103 OP2   DG Y   2      15.778  -4.020 -28.718  1.00 60.11           O
ATOM   1104 O5'   DG Y   2      13.943  -2.398 -28.739  1.00 61.14           O
ATOM   1105 C5'   DG Y   2      13.245  -2.717 -27.531  1.00 62.98           C
ATOM   1106 C4'   DG Y   2      12.106  -1.752 -27.377  1.00 65.31           C
ATOM   1107 O4'   DG Y   2      11.189  -1.922 -28.439  1.00 66.06           O
ATOM   1108 C3'   DG Y   2      11.299  -1.941 -26.092  1.00 65.12           C
ATOM   1109 O3'   DG Y   2      11.841  -1.076 -25.101  1.00 63.82           O
ATOM   1110 C2'   DG Y   2       9.875  -1.577 -26.505  1.00 65.04           C
ATOM   1111 C1'   DG Y   2       9.858  -1.749 -28.004  1.00 66.00           C
ATOM   1112 N9    DG Y   2       9.110  -2.881 -28.513  1.00 65.65           N
ATOM   1113 C8    DG Y   2       8.190  -2.841 -29.536  1.00 64.62           C
ATOM   1114 N7    DG Y   2       7.679  -4.003 -29.822  1.00 66.11           N
ATOM   1115 C5    DG Y   2       8.284  -4.878 -28.950  1.00 68.37           C
ATOM   1116 C6    DG Y   2       8.121  -6.269 -28.789  1.00 67.24           C
ATOM   1117 O6    DG Y   2       7.380  -7.043 -29.427  1.00 66.33           O
ATOM   1118 N1    DG Y   2       8.939  -6.773 -27.775  1.00 67.54           N
ATOM   1119 C2    DG Y   2       9.789  -6.029 -27.008  1.00 66.53           C
ATOM   1120 N2    DG Y   2      10.493  -6.693 -26.079  1.00 66.75           N
ATOM   1121 N3    DG Y   2       9.947  -4.728 -27.158  1.00 66.78           N
ATOM   1122 C4    DG Y   2       9.180  -4.210 -28.130  1.00 66.96           C
ATOM   1123  P    DC Y   3      11.158  -0.479 -23.933  1.00 64.57           P
ATOM   1124 OP1   DC Y   3      10.046   0.416 -24.350  1.00 63.14           O
ATOM   1125 OP2   DC Y   3      12.203   0.027 -23.035  1.00 64.07           O
ATOM   1126 O5'   DC Y   3      10.534  -1.794 -23.268  1.00 63.98           O
ATOM   1127 C5'   DC Y   3      10.038  -1.714 -21.945  1.00 66.71           C
ATOM   1128 C4'   DC Y   3       9.276  -2.956 -21.581  1.00 66.16           C
ATOM   1129 O4'   DC Y   3       8.136  -3.101 -22.445  1.00 66.87           O
ATOM   1130 C3'   DC Y   3      10.071  -4.261 -21.698  1.00 65.53           C
ATOM   1131 O3'   DC Y   3       9.744  -5.121 -20.600  1.00 64.38           O
ATOM   1132 C2'   DC Y   3       9.538  -4.865 -22.995  1.00 64.55           C
ATOM   1133 C1'   DC Y   3       8.086  -4.421 -22.917  1.00 64.59           C
ATOM   1134 N1    DC Y   3       7.383  -4.435 -24.224  1.00 65.18           N
ATOM   1135 C2    DC Y   3       6.683  -5.581 -24.590  1.00 65.69           C
ATOM   1136 O2    DC Y   3       6.668  -6.551 -23.818  1.00 65.92           O
ATOM   1137 N3    DC Y   3       6.050  -5.614 -25.779  1.00 65.97           N
ATOM   1138 C4    DC Y   3       6.085  -4.550 -26.584  1.00 66.11           C
ATOM   1139 N4    DC Y   3       5.446  -4.619 -27.746  1.00 66.48           N
ATOM   1140 C5    DC Y   3       6.799  -3.365 -26.221  1.00 66.55           C
ATOM   1141 C6    DC Y   3       7.423  -3.357 -25.047  1.00 65.97           C
ATOM   1142  P    DG Y   4      10.604  -5.131 -19.265  1.00 60.82           P
ATOM   1143 OP1   DG Y   4      12.041  -4.922 -19.566  1.00 60.53           O
ATOM   1144 OP2   DG Y   4      10.191  -6.339 -18.520  1.00 63.76           O
ATOM   1145 O5'   DG Y   4      10.071  -3.855 -18.474  1.00 61.59           O
ATOM   1146 C5'   DG Y   4       8.718  -3.789 -18.036  1.00 62.47           C
ATOM   1147 C4'   DG Y   4       8.419  -2.423 -17.465  1.00 62.50           C
ATOM   1148 O4'   DG Y   4       8.616  -1.431 -18.478  1.00 61.55           O
ATOM   1149 C3'   DG Y   4       6.962  -2.263 -17.004  1.00 60.20           C
ATOM   1150 O3'   DG Y   4       6.914  -2.469 -15.593  1.00 58.71           O
ATOM   1151 C2'   DG Y   4       6.614  -0.821 -17.368  1.00 59.54           C
ATOM   1152 C1'   DG Y   4       7.620  -0.426 -18.422  1.00 59.71           C
ATOM   1153 N9    DG Y   4       7.103  -0.270 -19.774  1.00 61.05           N
ATOM   1154 C8    DG Y   4       7.274   0.832 -20.579  1.00 60.15           C
ATOM   1155 N7    DG Y   4       6.739   0.695 -21.754  1.00 63.62           N
ATOM   1156 C5    DG Y   4       6.187  -0.572 -21.743  1.00 66.03           C
ATOM   1157 C6    DG Y   4       5.472  -1.275 -22.749  1.00 65.08           C
ATOM   1158 O6    DG Y   4       5.185  -0.887 -23.888  1.00 64.85           O
ATOM   1159 N1    DG Y   4       5.085  -2.544 -22.320  1.00 66.34           N
ATOM   1160 C2    DG Y   4       5.352  -3.062 -21.081  1.00 64.83           C
ATOM   1161 N2    DG Y   4       4.899  -4.305 -20.851  1.00 64.20           N
ATOM   1162 N3    DG Y   4       6.023  -2.419 -20.140  1.00 63.27           N
ATOM   1163 C4    DG Y   4       6.407  -1.190 -20.527  1.00 62.90           C
ATOM   1164  P    DC Y   5       5.842  -3.400 -14.909  1.00 63.58           P
ATOM   1165 OP1   DC Y   5       5.828  -3.101 -13.465  1.00 62.53           O
ATOM   1166 OP2   DC Y   5       6.098  -4.783 -15.362  1.00 64.40           O
ATOM   1167 O5'   DC Y   5       4.473  -2.907 -15.558  1.00 63.50           O
ATOM   1168 C5'   DC Y   5       3.252  -3.136 -14.870  1.00 67.04           C
ATOM   1169 C4'   DC Y   5       2.181  -3.621 -15.823  1.00 65.35           C
ATOM   1170 O4'   DC Y   5       1.921  -2.617 -16.824  1.00 66.33           O
ATOM   1171 C3'   DC Y   5       2.513  -4.909 -16.589  1.00 64.21           C
ATOM   1172 O3'   DC Y   5       1.349  -5.719 -16.692  1.00 63.92           O
ATOM   1173 C2'   DC Y   5       2.881  -4.387 -17.976  1.00 63.73           C
ATOM   1174 C1'   DC Y   5       1.906  -3.221 -18.089  1.00 65.15           C
ATOM   1175 N1    DC Y   5       2.256  -2.223 -19.111  1.00 64.78           N
ATOM   1176 C2    DC Y   5       1.725  -2.353 -20.393  1.00 65.88           C
ATOM   1177 O2    DC Y   5       0.969  -3.308 -20.638  1.00 67.25           O
ATOM   1178 N3    DC Y   5       2.043  -1.446 -21.340  1.00 67.77           N
ATOM   1179 C4    DC Y   5       2.854  -0.439 -21.030  1.00 67.71           C
ATOM   1180 N4    DC Y   5       3.145   0.434 -21.987  1.00 68.58           N
ATOM   1181 C5    DC Y   5       3.413  -0.284 -19.737  1.00 68.79           C
ATOM   1182 C6    DC Y   5       3.088  -1.193 -18.811  1.00 68.00           C
ATOM   1183  P    DG Y   6       1.075  -6.952 -15.683  1.00 62.77           P
ATOM   1184 OP1   DG Y   6       2.360  -7.573 -15.275  1.00 63.11           O
ATOM   1185 OP2   DG Y   6       0.018  -7.767 -16.304  1.00 66.98           O
ATOM   1186 O5'   DG Y   6       0.447  -6.226 -14.405  1.00 62.62           O
ATOM   1187 C5'   DG Y   6      -0.792  -5.538 -14.509  1.00 64.31           C
ATOM   1188 C4'   DG Y   6      -1.032  -4.715 -13.257  1.00 64.21           C
ATOM   1189 O4'   DG Y   6       0.020  -3.758 -13.110  1.00 63.17           O
ATOM   1190 C3'   DG Y   6      -2.322  -3.906 -13.298  1.00 61.52           C
ATOM   1191 O3'   DG Y   6      -3.333  -4.643 -12.623  1.00 60.35           O
ATOM   1192 C2'   DG Y   6      -1.982  -2.623 -12.549  1.00 61.18           C
ATOM   1193 C1'   DG Y   6      -0.474  -2.518 -12.626  1.00 62.33           C
ATOM   1194 N9    DG Y   6       0.055  -1.489 -13.506  1.00 63.04           N
ATOM   1195 C8    DG Y   6       0.951  -0.503 -13.152  1.00 62.81           C
ATOM   1196 N7    DG Y   6       1.284   0.270 -14.142  1.00 66.21           N
ATOM   1197 C5    DG Y   6       0.579  -0.227 -15.221  1.00 68.29           C
ATOM   1198 C6    DG Y   6       0.542   0.212 -16.566  1.00 67.32           C
ATOM   1199 O6    DG Y   6       1.148   1.146 -17.081  1.00 67.37           O
ATOM   1200 N1    DG Y   6      -0.309  -0.569 -17.343  1.00 68.74           N
ATOM   1201 C2    DG Y   6      -1.028  -1.633 -16.876  1.00 67.45           C
ATOM   1202 N2    DG Y   6      -1.791  -2.278 -17.780  1.00 66.93           N
ATOM   1203 N3    DG Y   6      -0.998  -2.054 -15.623  1.00 65.69           N
ATOM   1204 C4    DG Y   6      -0.185  -1.320 -14.847  1.00 65.42           C
ATOM   1205  P    DC Y   7      -4.752  -4.863 -13.258  1.00 67.02           P
ATOM   1206 OP1   DC Y   7      -5.637  -5.360 -12.193  1.00 66.38           O
ATOM   1207 OP2   DC Y   7      -4.599  -5.649 -14.501  1.00 67.37           O
ATOM   1208 O5'   DC Y   7      -5.188  -3.377 -13.663  1.00 67.80           O
ATOM   1209 C5'   DC Y   7      -6.569  -3.049 -13.767  1.00 70.83           C
ATOM   1210 C4'   DC Y   7      -6.834  -2.288 -15.039  1.00 68.08           C
ATOM   1211 O4'   DC Y   7      -6.118  -1.038 -15.024  1.00 69.07           O
ATOM   1212 C3'   DC Y   7      -6.427  -3.000 -16.333  1.00 67.20           C
ATOM   1213 O3'   DC Y   7      -7.441  -2.832 -17.316  1.00 66.88           O
ATOM   1214 C2'   DC Y   7      -5.165  -2.235 -16.753  1.00 67.77           C
ATOM   1215 C1'   DC Y   7      -5.521  -0.843 -16.276  1.00 69.54           C
ATOM   1216 N1    DC Y   7      -4.366   0.062 -16.127  1.00 68.48           N
ATOM   1217 C2    DC Y   7      -3.973   0.832 -17.216  1.00 69.19           C
ATOM   1218 O2    DC Y   7      -4.592   0.742 -18.287  1.00 70.26           O
ATOM   1219 N3    DC Y   7      -2.915   1.653 -17.096  1.00 70.93           N
ATOM   1220 C4    DC Y   7      -2.261   1.736 -15.932  1.00 70.80           C
ATOM   1221 N4    DC Y   7      -1.227   2.559 -15.850  1.00 71.49           N
ATOM   1222 C5    DC Y   7      -2.650   0.950 -14.811  1.00 71.78           C
ATOM   1223 C6    DC Y   7      -3.694   0.140 -14.949  1.00 70.94           C
ATOM   1224  P    DG Y   8      -8.505  -3.994 -17.616  1.00 67.64           P
ATOM   1225 OP1   DG Y   8      -7.879  -5.324 -17.414  1.00 68.95           O
ATOM   1226 OP2   DG Y   8      -9.110  -3.640 -18.906  1.00 72.07           O
ATOM   1227 O5'   DG Y   8      -9.600  -3.790 -16.478  1.00 67.89           O
ATOM   1228 C5'   DG Y   8     -10.412  -2.614 -16.455  1.00 68.59           C
ATOM   1229 C4'   DG Y   8     -11.184  -2.545 -15.164  1.00 68.33           C
ATOM   1230 O4'   DG Y   8     -10.273  -2.530 -14.061  1.00 66.97           O
ATOM   1231 C3'   DG Y   8     -12.027  -1.275 -15.025  1.00 66.22           C
ATOM   1232 O3'   DG Y   8     -13.369  -1.583 -15.396  1.00 65.30           O
ATOM   1233 C2'   DG Y   8     -11.920  -0.917 -13.545  1.00 66.59           C
ATOM   1234 C1'   DG Y   8     -10.698  -1.644 -13.043  1.00 67.48           C
ATOM   1235 N9    DG Y   8      -9.542  -0.826 -12.712  1.00 67.65           N
ATOM   1236 C8    DG Y   8      -8.868  -0.824 -11.526  1.00 67.47           C
ATOM   1237 N7    DG Y   8      -7.838  -0.023 -11.496  1.00 70.11           N
ATOM   1238 C5    DG Y   8      -7.828   0.542 -12.758  1.00 71.77           C
ATOM   1239 C6    DG Y   8      -6.951   1.486 -13.338  1.00 70.77           C
ATOM   1240 O6    DG Y   8      -5.970   2.029 -12.819  1.00 71.15           O
ATOM   1241 N1    DG Y   8      -7.307   1.797 -14.652  1.00 72.29           N
ATOM   1242 C2    DG Y   8      -8.357   1.264 -15.320  1.00 71.38           C
ATOM   1243 N2    DG Y   8      -8.545   1.673 -16.571  1.00 70.49           N
ATOM   1244 N3    DG Y   8      -9.193   0.371 -14.795  1.00 68.96           N
ATOM   1245 C4    DG Y   8      -8.875   0.055 -13.524  1.00 68.81           C
ATOM   1246  P    DC Y   9     -14.151  -0.731 -16.419  1.00 69.59           P
ATOM   1247 OP1   DC Y   9     -15.561  -1.138 -16.338  1.00 68.93           O
ATOM   1248 OP2   DC Y   9     -13.449  -0.790 -17.715  1.00 69.26           O
ATOM   1249 O5'   DC Y   9     -14.000   0.754 -15.826  1.00 70.64           O
ATOM   1250 C5'   DC Y   9     -14.931   1.769 -16.193  1.00 73.54           C
ATOM   1251 C4'   DC Y   9     -14.211   3.030 -16.622  1.00 70.67           C
ATOM   1252 O4'   DC Y   9     -13.427   3.544 -15.524  1.00 71.59           O
ATOM   1253 C3'   DC Y   9     -13.242   2.869 -17.797  1.00 69.83           C
ATOM   1254 O3'   DC Y   9     -13.345   4.004 -18.648  1.00 69.49           O
ATOM   1255 C2'   DC Y   9     -11.873   2.869 -17.107  1.00 70.20           C
ATOM   1256 C1'   DC Y   9     -12.136   3.853 -15.984  1.00 71.61           C
ATOM   1257 N1    DC Y   9     -11.191   3.752 -14.863  1.00 69.84           N
ATOM   1258 C2    DC Y   9     -10.031   4.523 -14.886  1.00 70.22           C
ATOM   1259 O2    DC Y   9      -9.825   5.271 -15.844  1.00 71.08           O
ATOM   1260 N3    DC Y   9      -9.162   4.430 -13.861  1.00 71.53           N
ATOM   1261 C4    DC Y   9      -9.418   3.609 -12.840  1.00 71.30           C
ATOM   1262 N4    DC Y   9      -8.532   3.546 -11.848  1.00 72.03           N
ATOM   1263 C5    DC Y   9     -10.589   2.815 -12.802  1.00 72.29           C
ATOM   1264 C6    DC Y   9     -11.447   2.917 -13.824  1.00 71.53           C
ATOM   1265  P    DG Y  10     -14.300   3.968 -19.950  1.00 67.75           P
ATOM   1266 OP1   DG Y  10     -14.320   2.608 -20.539  1.00 68.80           O
ATOM   1267 OP2   DG Y  10     -13.906   5.138 -20.766  1.00 72.38           O
ATOM   1268 O5'   DG Y  10     -15.748   4.272 -19.333  1.00 68.49           O
ATOM   1269 C5'   DG Y  10     -16.013   5.498 -18.661  1.00 68.70           C
ATOM   1270 C4'   DG Y  10     -17.387   5.457 -18.049  1.00 68.64           C
ATOM   1271 O4'   DG Y  10     -17.454   4.368 -17.129  1.00 66.62           O
ATOM   1272 C3'   DG Y  10     -17.731   6.707 -17.238  1.00 65.64           C
ATOM   1273 O3'   DG Y  10     -18.490   7.585 -18.064  1.00 63.88           O
ATOM   1274 C2'   DG Y  10     -18.564   6.176 -16.075  1.00 64.82           C
ATOM   1275 C1'   DG Y  10     -18.212   4.710 -15.986  1.00 65.36           C
ATOM   1276 N9    DG Y  10     -17.424   4.309 -14.831  1.00 66.05           N
ATOM   1277 C8    DG Y  10     -17.742   3.313 -13.941  1.00 65.28           C
ATOM   1278 N7    DG Y  10     -16.849   3.136 -13.008  1.00 68.48           N
ATOM   1279 C5    DG Y  10     -15.872   4.074 -13.301  1.00 69.93           C
ATOM   1280 C6    DG Y  10     -14.658   4.362 -12.652  1.00 69.09           C
ATOM   1281 O6    DG Y  10     -14.185   3.816 -11.644  1.00 69.45           O
ATOM   1282 N1    DG Y  10     -13.959   5.398 -13.267  1.00 70.74           N
ATOM   1283 C2    DG Y  10     -14.384   6.067 -14.367  1.00 69.59           C
ATOM   1284 N2    DG Y  10     -13.572   7.036 -14.831  1.00 68.71           N
ATOM   1285 N3    DG Y  10     -15.512   5.806 -15.000  1.00 66.79           N
ATOM   1286 C4    DG Y  10     -16.211   4.810 -14.423  1.00 66.51           C
ATOM   1287  P    DC Y  11     -18.055   9.042 -18.407  1.00 68.71           P
ATOM   1288 OP1   DC Y  11     -19.188   9.739 -19.050  1.00 68.21           O
ATOM   1289 OP2   DC Y  11     -16.753   8.979 -19.099  1.00 69.75           O
ATOM   1290 O5'   DC Y  11     -17.820   9.650 -16.955  1.00 69.20           O
ATOM   1291 C5'   DC Y  11     -18.014  11.043 -16.735  1.00 72.04           C
ATOM   1292 C4'   DC Y  11     -16.987  11.579 -15.762  1.00 70.56           C
ATOM   1293 O4'   DC Y  11     -17.117  10.905 -14.490  1.00 71.03           O
ATOM   1294 C3'   DC Y  11     -15.529  11.401 -16.184  1.00 69.64           C
ATOM   1295 O3'   DC Y  11     -14.782  12.560 -15.809  1.00 69.23           O
ATOM   1296 C2'   DC Y  11     -15.073  10.202 -15.340  1.00 69.21           C
ATOM   1297 C1'   DC Y  11     -15.850  10.480 -14.064  1.00 70.61           C
ATOM   1298 N1    DC Y  11     -15.992   9.307 -13.183  1.00 69.78           N
ATOM   1299 C2    DC Y  11     -15.033   9.076 -12.211  1.00 70.37           C
ATOM   1300 O2    DC Y  11     -14.081   9.856 -12.103  1.00 70.56           O
ATOM   1301 N3    DC Y  11     -15.155   7.997 -11.407  1.00 70.75           N
ATOM   1302 C4    DC Y  11     -16.194   7.171 -11.556  1.00 70.41           C
ATOM   1303 N4    DC Y  11     -16.280   6.122 -10.751  1.00 71.33           N
ATOM   1304 C5    DC Y  11     -17.184   7.395 -12.550  1.00 71.50           C
ATOM   1305 C6    DC Y  11     -17.049   8.466 -13.333  1.00 70.90           C
ATOM   1306  P    DG Y  12     -14.558  13.760 -16.879  1.00 68.29           P
ATOM   1307 OP1   DG Y  12     -14.314  13.215 -18.241  1.00 68.82           O
ATOM   1308 OP2   DG Y  12     -13.578  14.670 -16.259  1.00 71.79           O
ATOM   1309 O5'   DG Y  12     -15.965  14.527 -16.891  1.00 68.78           O
ATOM   1310 C5'   DG Y  12     -16.433  15.192 -15.728  1.00 69.35           C
ATOM   1311 C4'   DG Y  12     -17.858  15.633 -15.952  1.00 70.43           C
ATOM   1312 O4'   DG Y  12     -18.688  14.495 -16.151  1.00 68.98           O
ATOM   1313 C3'   DG Y  12     -18.455  16.384 -14.751  1.00 67.81           C
ATOM   1314 O3'   DG Y  12     -18.374  17.773 -15.008  1.00 66.51           O
ATOM   1315 C2'   DG Y  12     -19.905  15.911 -14.697  1.00 67.39           C
ATOM   1316 C1'   DG Y  12     -19.950  14.661 -15.529  1.00 68.37           C
ATOM   1317 N9    DG Y  12     -20.206  13.432 -14.809  1.00 68.78           N
ATOM   1318 C8    DG Y  12     -21.218  12.534 -15.081  1.00 67.80           C
ATOM   1319 N7    DG Y  12     -21.211  11.499 -14.305  1.00 70.03           N
ATOM   1320 C5    DG Y  12     -20.139  11.709 -13.451  1.00 71.83           C
ATOM   1321 C6    DG Y  12     -19.639  10.914 -12.401  1.00 70.85           C
ATOM   1322 O6    DG Y  12     -20.065   9.828 -11.999  1.00 70.78           O
ATOM   1323 N1    DG Y  12     -18.529  11.497 -11.784  1.00 72.05           N
ATOM   1324 C2    DG Y  12     -17.980  12.687 -12.153  1.00 70.89           C
ATOM   1325 N2    DG Y  12     -16.905  13.082 -11.447  1.00 70.20           N
ATOM   1326 N3    DG Y  12     -18.433  13.437 -13.144  1.00 68.79           N
ATOM   1327 C4    DG Y  12     -19.504  12.900 -13.752  1.00 68.63           C
ATOM   1328  P    DC Y  13     -17.925  18.913 -14.148  1.00 67.94           P
ATOM   1329 OP1   DC Y  13     -18.905  19.986 -14.442  1.00 66.90           O
ATOM   1330 OP2   DC Y  13     -16.503  19.141 -14.326  1.00 68.42           O
ATOM   1331 O5'   DC Y  13     -18.153  18.412 -12.644  1.00 67.85           O
ATOM   1332 C5'   DC Y  13     -18.008  19.343 -11.581  1.00 70.65           C
ATOM   1333 C4'   DC Y  13     -17.652  18.650 -10.285  1.00 70.25           C
ATOM   1334 O4'   DC Y  13     -18.719  17.758  -9.903  1.00 70.18           O
ATOM   1335 C3'   DC Y  13     -16.376  17.795 -10.329  1.00 68.70           C
ATOM   1336 O3'   DC Y  13     -15.651  17.948  -9.113  1.00 67.43           O
ATOM   1337 C2'   DC Y  13     -16.926  16.376 -10.430  1.00 67.65           C
ATOM   1338 C1'   DC Y  13     -18.177  16.503  -9.581  1.00 68.61           C
ATOM   1339 N1    DC Y  13     -19.186  15.466  -9.865  1.00 68.83           N
ATOM   1340 C2    DC Y  13     -19.179  14.294  -9.116  1.00 69.61           C
ATOM   1341 O2    DC Y  13     -18.334  14.159  -8.225  1.00 69.83           O
ATOM   1342 N3    DC Y  13     -20.090  13.338  -9.380  1.00 69.83           N
ATOM   1343 C4    DC Y  13     -20.988  13.523 -10.347  1.00 70.23           C
ATOM   1344 N4    DC Y  13     -21.872  12.554 -10.581  1.00 71.05           N
ATOM   1345 C5    DC Y  13     -21.010  14.711 -11.126  1.00 71.18           C
ATOM   1346 C6    DC Y  13     -20.102  15.644 -10.858  1.00 70.38           C
ATOM   1347  P    DG Y  14     -14.409  18.937  -9.024  1.00 64.80           P
ATOM   1348 OP1   DG Y  14     -13.684  19.021 -10.314  1.00 64.21           O
ATOM   1349 OP2   DG Y  14     -13.683  18.552  -7.795  1.00 67.14           O
ATOM   1350 O5'   DG Y  14     -15.088  20.350  -8.748  1.00 65.19           O
ATOM   1351 C5'   DG Y  14     -15.836  20.569  -7.556  1.00 66.10           C
ATOM   1352 C4'   DG Y  14     -16.464  21.927  -7.615  1.00 67.31           C
ATOM   1353 O4'   DG Y  14     -17.342  21.993  -8.721  1.00 66.50           O
ATOM   1354 C3'   DG Y  14     -17.287  22.275  -6.365  1.00 64.84           C
ATOM   1355 O3'   DG Y  14     -16.626  23.328  -5.657  1.00 63.02           O
ATOM   1356 C2'   DG Y  14     -18.643  22.718  -6.888  1.00 63.92           C
ATOM   1357 C1'   DG Y  14     -18.581  22.581  -8.381  1.00 65.50           C
ATOM   1358 N9    DG Y  14     -19.592  21.733  -8.973  1.00 66.02           N
ATOM   1359 C8    DG Y  14     -20.341  22.032 -10.075  1.00 65.31           C
ATOM   1360 N7    DG Y  14     -21.167  21.089 -10.416  1.00 67.61           N
ATOM   1361 C5    DG Y  14     -20.944  20.093  -9.467  1.00 69.73           C
ATOM   1362 C6    DG Y  14     -21.553  18.822  -9.328  1.00 68.87           C
ATOM   1363 O6    DG Y  14     -22.435  18.310 -10.023  1.00 68.51           O
ATOM   1364 N1    DG Y  14     -21.037  18.118  -8.236  1.00 69.95           N
ATOM   1365 C2    DG Y  14     -20.061  18.589  -7.402  1.00 68.57           C
ATOM   1366 N2    DG Y  14     -19.694  17.770  -6.407  1.00 67.95           N
ATOM   1367 N3    DG Y  14     -19.485  19.769  -7.532  1.00 67.05           N
ATOM   1368 C4    DG Y  14     -19.969  20.464  -8.578  1.00 67.11           C
ATOM   1369  P    DC Y  15     -16.658  23.506  -4.129  1.00 66.46           P
ATOM   1370 OP1   DC Y  15     -16.690  24.962  -3.838  1.00 64.85           O
ATOM   1371 OP2   DC Y  15     -15.608  22.668  -3.566  1.00 65.84           O
ATOM   1372 O5'   DC Y  15     -18.059  22.873  -3.700  1.00 65.97           O
ATOM   1373 C5'   DC Y  15     -18.476  22.989  -2.349  1.00 67.75           C
ATOM   1374 C4'   DC Y  15     -19.197  21.747  -1.886  1.00 68.45           C
ATOM   1375 O4'   DC Y  15     -20.457  21.628  -2.583  1.00 67.91           O
ATOM   1376 C3'   DC Y  15     -18.443  20.432  -2.119  1.00 67.11           C
ATOM   1377 O3'   DC Y  15     -18.632  19.551  -1.018  1.00 65.30           O
ATOM   1378 C2'   DC Y  15     -19.151  19.859  -3.356  1.00 64.96           C
ATOM   1379 C1'   DC Y  15     -20.574  20.327  -3.098  1.00 66.44           C
ATOM   1380 N1    DC Y  15     -21.421  20.387  -4.309  1.00 67.34           N
ATOM   1381 C2    DC Y  15     -22.173  19.268  -4.657  1.00 67.76           C
ATOM   1382 O2    DC Y  15     -22.122  18.263  -3.949  1.00 67.38           O
ATOM   1383 N3    DC Y  15     -22.938  19.315  -5.768  1.00 67.68           N
ATOM   1384 C4    DC Y  15     -22.973  20.423  -6.514  1.00 67.94           C
ATOM   1385 N4    DC Y  15     -23.742  20.428  -7.603  1.00 68.01           N
ATOM   1386 C5    DC Y  15     -22.202  21.565  -6.174  1.00 68.28           C
ATOM   1387 C6    DC Y  15     -21.448  21.506  -5.078  1.00 67.65           C
ATOM   1388  P    DG Y  16     -17.574  19.594   0.201  1.00 60.74           P
ATOM   1389 OP1   DG Y  16     -16.219  19.907  -0.333  1.00 59.01           O
ATOM   1390 OP2   DG Y  16     -17.759  18.347   1.002  1.00 62.06           O
ATOM   1391 O5'   DG Y  16     -18.091  20.814   1.076  1.00 61.23           O
ATOM   1392 C5'   DG Y  16     -19.340  20.745   1.781  1.00 64.69           C
ATOM   1393 C4'   DG Y  16     -19.600  22.050   2.457  1.00 66.81           C
ATOM   1394 O4'   DG Y  16     -19.851  23.047   1.463  1.00 66.15           O
ATOM   1395 C3'   DG Y  16     -20.809  22.054   3.392  1.00 64.81           C
ATOM   1396 O3'   DG Y  16     -20.558  22.845   4.541  1.00 61.82           O
ATOM   1397 C2'   DG Y  16     -21.887  22.721   2.547  1.00 62.92           C
ATOM   1398 C1'   DG Y  16     -21.101  23.668   1.690  1.00 64.03           C
ATOM   1399 N9    DG Y  16     -21.685  23.969   0.388  1.00 63.76           N
ATOM   1400 C8    DG Y  16     -21.597  25.166  -0.277  1.00 61.89           C
ATOM   1401 N7    DG Y  16     -22.197  25.158  -1.439  1.00 64.09           N
ATOM   1402 C5    DG Y  16     -22.711  23.879  -1.543  1.00 66.51           C
ATOM   1403 C6    DG Y  16     -23.461  23.281  -2.580  1.00 65.16           C
ATOM   1404 O6    DG Y  16     -23.830  23.803  -3.645  1.00 63.84           O
ATOM   1405 N1    DG Y  16     -23.785  21.962  -2.287  1.00 65.37           N
ATOM   1406 C2    DG Y  16     -23.437  21.296  -1.150  1.00 64.17           C
ATOM   1407 N2    DG Y  16     -23.843  20.024  -1.050  1.00 64.23           N
ATOM   1408 N3    DG Y  16     -22.730  21.843  -0.174  1.00 64.74           N
ATOM   1409 C4    DG Y  16     -22.399  23.123  -0.432  1.00 65.51           C
ATOM   1410 OP3   DC Z   1     -30.791  17.431  -8.841  1.00 53.35           O
ATOM   1411  P    DC Z   1     -30.499  18.803  -8.488  1.00 56.93           P
ATOM   1412 OP1   DC Z   1     -31.464  19.865  -8.787  1.00 52.16           O
ATOM   1413 OP2   DC Z   1     -29.209  18.973  -9.152  1.00 55.20           O
ATOM   1414 O5'   DC Z   1     -30.199  18.942  -6.958  1.00 56.97           O
ATOM   1415 C5'   DC Z   1     -30.674  18.227  -5.891  1.00 60.64           C
ATOM   1416 C4'   DC Z   1     -29.736  17.192  -5.307  1.00 63.99           C
ATOM   1417 O4'   DC Z   1     -28.368  17.549  -5.595  1.00 62.95           O
ATOM   1418 C3'   DC Z   1     -29.788  17.081  -3.777  1.00 63.60           C
ATOM   1419 O3'   DC Z   1     -29.327  15.817  -3.359  1.00 61.39           O
ATOM   1420 C2'   DC Z   1     -28.803  18.168  -3.364  1.00 60.92           C
ATOM   1421 C1'   DC Z   1     -27.717  18.031  -4.419  1.00 63.50           C
ATOM   1422 N1    DC Z   1     -27.044  19.298  -4.730  1.00 63.43           N
ATOM   1423 C2    DC Z   1     -26.196  19.885  -3.799  1.00 62.73           C
ATOM   1424 O2    DC Z   1     -26.023  19.335  -2.706  1.00 62.80           O
ATOM   1425 N3    DC Z   1     -25.588  21.056  -4.100  1.00 63.16           N
ATOM   1426 C4    DC Z   1     -25.798  21.619  -5.293  1.00 62.33           C
ATOM   1427 N4    DC Z   1     -25.186  22.776  -5.553  1.00 61.91           N
ATOM   1428 C5    DC Z   1     -26.648  21.036  -6.267  1.00 61.83           C
ATOM   1429 C6    DC Z   1     -27.243  19.892  -5.949  1.00 61.98           C
ATOM   1430  P    DG Z   2     -30.216  14.691  -2.934  1.00 63.00           P
ATOM   1431 OP1   DG Z   2     -31.661  14.946  -3.196  1.00 60.73           O
ATOM   1432 OP2   DG Z   2     -29.753  14.345  -1.586  1.00 62.76           O
ATOM   1433 O5'   DG Z   2     -29.709  13.568  -3.919  1.00 63.49           O
ATOM   1434 C5'   DG Z   2     -28.335  13.164  -3.909  1.00 65.43           C
ATOM   1435 C4'   DG Z   2     -28.071  12.298  -5.105  1.00 68.63           C
ATOM   1436 O4'   DG Z   2     -28.285  13.040  -6.289  1.00 69.23           O
ATOM   1437 C3'   DG Z   2     -26.630  11.768  -5.173  1.00 68.62           C
ATOM   1438 O3'   DG Z   2     -26.645  10.415  -4.785  1.00 67.11           O
ATOM   1439 C2'   DG Z   2     -26.217  11.945  -6.637  1.00 68.25           C
ATOM   1440 C1'   DG Z   2     -27.274  12.823  -7.251  1.00 69.89           C
ATOM   1441 N9    DG Z   2     -26.860  14.131  -7.706  1.00 69.58           N
ATOM   1442 C8    DG Z   2     -27.128  14.691  -8.926  1.00 68.71           C
ATOM   1443 N7    DG Z   2     -26.667  15.891  -9.064  1.00 69.73           N
ATOM   1444 C5    DG Z   2     -26.052  16.162  -7.858  1.00 71.76           C
ATOM   1445 C6    DG Z   2     -25.364  17.326  -7.418  1.00 70.82           C
ATOM   1446 O6    DG Z   2     -25.169  18.380  -8.040  1.00 69.88           O
ATOM   1447 N1    DG Z   2     -24.873  17.182  -6.120  1.00 71.12           N
ATOM   1448 C2    DG Z   2     -25.038  16.062  -5.353  1.00 70.09           C
ATOM   1449 N2    DG Z   2     -24.507  16.112  -4.130  1.00 70.16           N
ATOM   1450 N3    DG Z   2     -25.679  14.980  -5.745  1.00 70.19           N
ATOM   1451 C4    DG Z   2     -26.153  15.091  -7.002  1.00 70.69           C
ATOM   1452  P    DC Z   3     -25.578   9.477  -4.374  1.00 64.93           P
ATOM   1453 OP1   DC Z   3     -25.482   8.393  -5.374  1.00 63.48           O
ATOM   1454 OP2   DC Z   3     -25.802   9.159  -2.963  1.00 64.66           O
ATOM   1455 O5'   DC Z   3     -24.240  10.352  -4.446  1.00 64.50           O
ATOM   1456 C5'   DC Z   3     -22.990   9.710  -4.222  1.00 67.34           C
ATOM   1457 C4'   DC Z   3     -21.878  10.727  -4.126  1.00 67.07           C
ATOM   1458 O4'   DC Z   3     -21.716  11.401  -5.390  1.00 67.37           O
ATOM   1459 C3'   DC Z   3     -22.092  11.828  -3.079  1.00 66.12           C
ATOM   1460 O3'   DC Z   3     -20.859  12.113  -2.427  1.00 64.76           O
ATOM   1461 C2'   DC Z   3     -22.509  13.025  -3.930  1.00 64.45           C
ATOM   1462 C1'   DC Z   3     -21.663  12.785  -5.179  1.00 65.25           C
ATOM   1463 N1    DC Z   3     -22.168  13.481  -6.376  1.00 65.87           N
ATOM   1464 C2    DC Z   3     -21.692  14.759  -6.662  1.00 66.66           C
ATOM   1465 O2    DC Z   3     -20.862  15.278  -5.905  1.00 66.78           O
ATOM   1466 N3    DC Z   3     -22.157  15.409  -7.748  1.00 66.76           N
ATOM   1467 C4    DC Z   3     -23.058  14.822  -8.544  1.00 67.26           C
ATOM   1468 N4    DC Z   3     -23.486  15.494  -9.611  1.00 67.78           N
ATOM   1469 C5    DC Z   3     -23.552  13.519  -8.267  1.00 67.91           C
ATOM   1470 C6    DC Z   3     -23.087  12.889  -7.188  1.00 66.99           C
ATOM   1471  P    DG Z   4     -20.525  11.503  -0.998  1.00 63.63           P
ATOM   1472 OP1   DG Z   4     -21.750  11.376  -0.161  1.00 63.43           O
ATOM   1473 OP2   DG Z   4     -19.372  12.271  -0.497  1.00 66.55           O
ATOM   1474 O5'   DG Z   4     -20.005  10.043  -1.368  1.00 64.16           O
ATOM   1475 C5'   DG Z   4     -18.823   9.893  -2.137  1.00 65.35           C
ATOM   1476 C4'   DG Z   4     -18.617   8.435  -2.483  1.00 66.34           C
ATOM   1477 O4'   DG Z   4     -19.741   7.963  -3.226  1.00 64.88           O
ATOM   1478 C3'   DG Z   4     -17.393   8.186  -3.360  1.00 63.72           C
ATOM   1479 O3'   DG Z   4     -16.311   7.780  -2.529  1.00 61.71           O
ATOM   1480 C2'   DG Z   4     -17.831   7.059  -4.302  1.00 62.04           C
ATOM   1481 C1'   DG Z   4     -19.346   7.097  -4.270  1.00 62.48           C
ATOM   1482 N9    DG Z   4     -20.008   7.586  -5.476  1.00 63.99           N
ATOM   1483 C8    DG Z   4     -20.983   6.938  -6.187  1.00 62.88           C
ATOM   1484 N7    DG Z   4     -21.422   7.614  -7.201  1.00 65.96           N
ATOM   1485 C5    DG Z   4     -20.709   8.795  -7.165  1.00 68.06           C
ATOM   1486 C6    DG Z   4     -20.764   9.926  -8.024  1.00 67.27           C
ATOM   1487 O6    DG Z   4     -21.483  10.104  -9.012  1.00 66.93           O
ATOM   1488 N1    DG Z   4     -19.863  10.918  -7.639  1.00 68.50           N
ATOM   1489 C2    DG Z   4     -19.024  10.822  -6.560  1.00 66.90           C
ATOM   1490 N2    DG Z   4     -18.226  11.883  -6.341  1.00 66.22           N
ATOM   1491 N3    DG Z   4     -18.962   9.774  -5.752  1.00 65.05           N
ATOM   1492 C4    DG Z   4     -19.829   8.804  -6.108  1.00 65.19           C
ATOM   1493  P    DC Z   5     -14.913   8.490  -2.594  1.00 62.97           P
ATOM   1494 OP1   DC Z   5     -13.998   7.696  -1.771  1.00 61.40           O
ATOM   1495 OP2   DC Z   5     -15.117   9.926  -2.299  1.00 63.62           O
ATOM   1496 O5'   DC Z   5     -14.503   8.347  -4.130  1.00 63.25           O
ATOM   1497 C5'   DC Z   5     -13.143   8.512  -4.522  1.00 67.14           C
ATOM   1498 C4'   DC Z   5     -13.023   9.514  -5.657  1.00 65.65           C
ATOM   1499 O4'   DC Z   5     -13.780   9.051  -6.796  1.00 66.58           O
ATOM   1500 C3'   DC Z   5     -13.541  10.929  -5.342  1.00 64.34           C
ATOM   1501 O3'   DC Z   5     -12.684  11.898  -5.930  1.00 63.70           O
ATOM   1502 C2'   DC Z   5     -14.894  10.945  -6.054  1.00 63.76           C
ATOM   1503 C1'   DC Z   5     -14.568  10.102  -7.279  1.00 65.41           C
ATOM   1504 N1    DC Z   5     -15.754   9.557  -7.963  1.00 64.95           N
ATOM   1505 C2    DC Z   5     -16.321  10.276  -9.021  1.00 66.08           C
ATOM   1506 O2    DC Z   5     -15.811  11.349  -9.365  1.00 67.54           O
ATOM   1507 N3    DC Z   5     -17.415   9.795  -9.645  1.00 67.98           N
ATOM   1508 C4    DC Z   5     -17.943   8.635  -9.251  1.00 67.95           C
ATOM   1509 N4    DC Z   5     -19.021   8.186  -9.893  1.00 68.80           N
ATOM   1510 C5    DC Z   5     -17.385   7.890  -8.171  1.00 69.06           C
ATOM   1511 C6    DC Z   5     -16.302   8.379  -7.559  1.00 68.22           C
ATOM   1512  P    DG Z   6     -11.568  12.699  -5.044  1.00 62.82           P
ATOM   1513 OP1   DG Z   6     -12.049  12.853  -3.646  1.00 63.40           O
ATOM   1514 OP2   DG Z   6     -11.187  13.888  -5.829  1.00 67.34           O
ATOM   1515 O5'   DG Z   6     -10.328  11.704  -5.054  1.00 62.76           O
ATOM   1516 C5'   DG Z   6      -9.693  11.370  -6.283  1.00 64.53           C
ATOM   1517 C4'   DG Z   6      -8.774  10.191  -6.068  1.00 64.43           C
ATOM   1518 O4'   DG Z   6      -9.525   9.087  -5.562  1.00 63.30           O
ATOM   1519 C3'   DG Z   6      -8.105   9.692  -7.347  1.00 61.52           C
ATOM   1520 O3'   DG Z   6      -6.818  10.297  -7.446  1.00 60.09           O
ATOM   1521 C2'   DG Z   6      -8.014   8.180  -7.146  1.00 61.09           C
ATOM   1522 C1'   DG Z   6      -9.076   7.869  -6.113  1.00 62.27           C
ATOM   1523 N9    DG Z   6     -10.268   7.176  -6.598  1.00 63.07           N
ATOM   1524 C8    DG Z   6     -10.785   6.015  -6.087  1.00 62.87           C
ATOM   1525 N7    DG Z   6     -11.876   5.630  -6.682  1.00 66.54           N
ATOM   1526 C5    DG Z   6     -12.096   6.586  -7.645  1.00 68.54           C
ATOM   1527 C6    DG Z   6     -13.141   6.697  -8.606  1.00 67.69           C
ATOM   1528 O6    DG Z   6     -14.098   5.948  -8.788  1.00 67.90           O
ATOM   1529 N1    DG Z   6     -12.995   7.829  -9.406  1.00 69.37           N
ATOM   1530 C2    DG Z   6     -11.973   8.731  -9.291  1.00 68.04           C
ATOM   1531 N2    DG Z   6     -12.000   9.771 -10.152  1.00 67.34           N
ATOM   1532 N3    DG Z   6     -10.998   8.646  -8.395  1.00 66.08           N
ATOM   1533 C4    DG Z   6     -11.117   7.556  -7.618  1.00 65.74           C
ATOM   1534  P    DC Z   7      -6.374  11.057  -8.748  1.00 66.44           P
ATOM   1535 OP1   DC Z   7      -4.935  11.307  -8.639  1.00 65.39           O
ATOM   1536 OP2   DC Z   7      -7.299  12.189  -8.979  1.00 66.71           O
ATOM   1537 O5'   DC Z   7      -6.626   9.969  -9.897  1.00 67.53           O
ATOM   1538 C5'   DC Z   7      -5.902  10.048 -11.119  1.00 70.98           C
ATOM   1539 C4'   DC Z   7      -6.817   9.888 -12.313  1.00 68.49           C
ATOM   1540 O4'   DC Z   7      -7.458   8.599 -12.267  1.00 69.55           O
ATOM   1541 C3'   DC Z   7      -7.952  10.917 -12.422  1.00 67.54           C
ATOM   1542 O3'   DC Z   7      -8.117  11.314 -13.780  1.00 67.18           O
ATOM   1543 C2'   DC Z   7      -9.178  10.116 -11.977  1.00 68.12           C
ATOM   1544 C1'   DC Z   7      -8.824   8.751 -12.538  1.00 69.87           C
ATOM   1545 N1    DC Z   7      -9.572   7.639 -11.927  1.00 68.61           N
ATOM   1546 C2    DC Z   7     -10.788   7.249 -12.487  1.00 69.34           C
ATOM   1547 O2    DC Z   7     -11.211   7.852 -13.482  1.00 70.78           O
ATOM   1548 N3    DC Z   7     -11.482   6.239 -11.936  1.00 71.41           N
ATOM   1549 C4    DC Z   7     -10.999   5.613 -10.859  1.00 71.21           C
ATOM   1550 N4    DC Z   7     -11.715   4.617 -10.338  1.00 71.92           N
ATOM   1551 C5    DC Z   7      -9.766   5.999 -10.269  1.00 72.16           C
ATOM   1552 C6    DC Z   7      -9.090   6.997 -10.824  1.00 71.40           C
ATOM   1553  P    DG Z   8      -7.520  12.695 -14.362  1.00 66.56           P
ATOM   1554 OP1   DG Z   8      -7.561  13.728 -13.297  1.00 67.69           O
ATOM   1555 OP2   DG Z   8      -8.194  12.937 -15.651  1.00 71.32           O
ATOM   1556 O5'   DG Z   8      -5.996  12.338 -14.666  1.00 67.18           O
ATOM   1557 C5'   DG Z   8      -5.667  11.397 -15.678  1.00 68.16           C
ATOM   1558 C4'   DG Z   8      -4.191  11.053 -15.620  1.00 67.40           C
ATOM   1559 O4'   DG Z   8      -3.870  10.529 -14.329  1.00 66.54           O
ATOM   1560 C3'   DG Z   8      -3.766   9.990 -16.624  1.00 65.24           C
ATOM   1561 O3'   DG Z   8      -3.216  10.648 -17.757  1.00 64.29           O
ATOM   1562 C2'   DG Z   8      -2.711   9.172 -15.880  1.00 66.11           C
ATOM   1563 C1'   DG Z   8      -2.953   9.454 -14.418  1.00 67.06           C
ATOM   1564 N9    DG Z   8      -3.524   8.365 -13.635  1.00 67.09           N
ATOM   1565 C8    DG Z   8      -3.006   7.839 -12.477  1.00 67.00           C
ATOM   1566 N7    DG Z   8      -3.731   6.897 -11.965  1.00 70.26           N
ATOM   1567 C5    DG Z   8      -4.807   6.784 -12.832  1.00 72.14           C
ATOM   1568 C6    DG Z   8      -5.936   5.928 -12.791  1.00 70.91           C
ATOM   1569 O6    DG Z   8      -6.207   5.070 -11.948  1.00 71.25           O
ATOM   1570 N1    DG Z   8      -6.786   6.138 -13.873  1.00 72.55           N
ATOM   1571 C2    DG Z   8      -6.585   7.056 -14.859  1.00 71.65           C
ATOM   1572 N2    DG Z   8      -7.523   7.116 -15.822  1.00 70.83           N
ATOM   1573 N3    DG Z   8      -5.534   7.871 -14.903  1.00 69.41           N
ATOM   1574 C4    DG Z   8      -4.697   7.687 -13.873  1.00 68.99           C
ATOM   1575  P    DC Z   9      -3.667  10.348 -19.223  1.00 68.51           P
ATOM   1576 OP1   DC Z   9      -2.680  10.945 -20.134  1.00 67.88           O
ATOM   1577 OP2   DC Z   9      -5.088  10.707 -19.363  1.00 68.57           O
ATOM   1578 O5'   DC Z   9      -3.539   8.754 -19.281  1.00 69.39           O
ATOM   1579 C5'   DC Z   9      -3.378   8.112 -20.535  1.00 72.42           C
ATOM   1580 C4'   DC Z   9      -4.299   6.918 -20.642  1.00 69.75           C
ATOM   1581 O4'   DC Z   9      -3.980   5.943 -19.621  1.00 70.86           O
ATOM   1582 C3'   DC Z   9      -5.791   7.219 -20.480  1.00 69.13           C
ATOM   1583 O3'   DC Z   9      -6.539   6.448 -21.413  1.00 68.87           O
ATOM   1584 C2'   DC Z   9      -6.082   6.731 -19.068  1.00 69.66           C
ATOM   1585 C1'   DC Z   9      -5.158   5.528 -18.994  1.00 70.95           C
ATOM   1586 N1    DC Z   9      -4.848   5.079 -17.630  1.00 69.26           N
ATOM   1587 C2    DC Z   9      -5.684   4.153 -17.011  1.00 69.66           C
ATOM   1588 O2    DC Z   9      -6.669   3.731 -17.626  1.00 70.67           O
ATOM   1589 N3    DC Z   9      -5.410   3.746 -15.767  1.00 71.16           N
ATOM   1590 C4    DC Z   9      -4.338   4.226 -15.125  1.00 70.78           C
ATOM   1591 N4    DC Z   9      -4.099   3.798 -13.893  1.00 71.44           N
ATOM   1592 C5    DC Z   9      -3.469   5.172 -15.728  1.00 71.72           C
ATOM   1593 C6    DC Z   9      -3.759   5.570 -16.969  1.00 71.06           C
ATOM   1594  P    DG Z  10      -6.921   7.072 -22.871  1.00 67.46           P
ATOM   1595 OP1   DG Z  10      -7.220   8.527 -22.762  1.00 68.44           O
ATOM   1596 OP2   DG Z  10      -7.925   6.165 -23.463  1.00 71.82           O
ATOM   1597 O5'   DG Z  10      -5.576   6.905 -23.690  1.00 67.93           O
ATOM   1598 C5'   DG Z  10      -5.040   5.604 -23.953  1.00 67.95           C
ATOM   1599 C4'   DG Z  10      -3.686   5.725 -24.608  1.00 67.42           C
ATOM   1600 O4'   DG Z  10      -2.800   6.420 -23.725  1.00 65.94           O
ATOM   1601 C3'   DG Z  10      -3.010   4.382 -24.899  1.00 64.81           C
ATOM   1602 O3'   DG Z  10      -3.237   4.045 -26.261  1.00 63.18           O
ATOM   1603 C2'   DG Z  10      -1.524   4.647 -24.639  1.00 64.40           C
ATOM   1604 C1'   DG Z  10      -1.492   5.885 -23.780  1.00 64.82           C
ATOM   1605 N9    DG Z  10      -1.068   5.685 -22.402  1.00 65.40           N
ATOM   1606 C8    DG Z  10      -0.052   6.355 -21.773  1.00 64.66           C
ATOM   1607 N7    DG Z  10       0.097   6.006 -20.536  1.00 67.98           N
ATOM   1608 C5    DG Z  10      -0.870   5.048 -20.322  1.00 69.65           C
ATOM   1609 C6    DG Z  10      -1.195   4.306 -19.163  1.00 68.74           C
ATOM   1610 O6    DG Z  10      -0.657   4.361 -18.049  1.00 69.07           O
ATOM   1611 N1    DG Z  10      -2.259   3.425 -19.375  1.00 70.40           N
ATOM   1612 C2    DG Z  10      -2.919   3.290 -20.566  1.00 69.18           C
ATOM   1613 N2    DG Z  10      -3.922   2.396 -20.588  1.00 68.35           N
ATOM   1614 N3    DG Z  10      -2.629   3.977 -21.659  1.00 66.65           N
ATOM   1615 C4    DG Z  10      -1.614   4.832 -21.471  1.00 66.20           C
ATOM   1616  P    DC Z  11      -3.655   2.722 -26.889  1.00 68.28           P
ATOM   1617 OP1   DC Z  11      -2.946   2.674 -28.188  1.00 67.64           O
ATOM   1618 OP2   DC Z  11      -5.112   2.596 -26.857  1.00 69.29           O
ATOM   1619 O5'   DC Z  11      -3.041   1.596 -25.933  1.00 69.01           O
ATOM   1620 C5'   DC Z  11      -2.984   0.260 -26.421  1.00 71.86           C
ATOM   1621 C4'   DC Z  11      -3.095  -0.734 -25.296  1.00 69.98           C
ATOM   1622 O4'   DC Z  11      -1.990  -0.574 -24.383  1.00 70.51           O
ATOM   1623 C3'   DC Z  11      -4.363  -0.645 -24.435  1.00 69.24           C
ATOM   1624 O3'   DC Z  11      -4.814  -1.954 -24.104  1.00 69.08           O
ATOM   1625 C2'   DC Z  11      -3.853   0.057 -23.174  1.00 68.94           C
ATOM   1626 C1'   DC Z  11      -2.466  -0.544 -23.073  1.00 69.97           C
ATOM   1627 N1    DC Z  11      -1.529   0.223 -22.238  1.00 69.26           N
ATOM   1628 C2    DC Z  11      -1.360  -0.131 -20.909  1.00 69.77           C
ATOM   1629 O2    DC Z  11      -2.006  -1.083 -20.457  1.00 70.09           O
ATOM   1630 N3    DC Z  11      -0.506   0.569 -20.138  1.00 70.21           N
ATOM   1631 C4    DC Z  11       0.170   1.586 -20.661  1.00 69.80           C
ATOM   1632 N4    DC Z  11       0.999   2.250 -19.874  1.00 70.64           N
ATOM   1633 C5    DC Z  11       0.014   1.971 -22.023  1.00 70.67           C
ATOM   1634 C6    DC Z  11      -0.836   1.264 -22.771  1.00 70.30           C
ATOM   1635  P    DG Z  12      -5.925  -2.711 -25.012  1.00 68.63           P
ATOM   1636 OP1   DG Z  12      -6.959  -1.746 -25.471  1.00 69.12           O
ATOM   1637 OP2   DG Z  12      -6.339  -3.903 -24.233  1.00 72.11           O
ATOM   1638 O5'   DG Z  12      -5.111  -3.218 -26.275  1.00 69.07           O
ATOM   1639 C5'   DG Z  12      -4.067  -4.182 -26.128  1.00 69.02           C
ATOM   1640 C4'   DG Z  12      -3.320  -4.337 -27.428  1.00 70.32           C
ATOM   1641 O4'   DG Z  12      -2.741  -3.075 -27.777  1.00 68.87           O
ATOM   1642 C3'   DG Z  12      -2.166  -5.329 -27.359  1.00 67.81           C
ATOM   1643 O3'   DG Z  12      -2.604  -6.572 -27.900  1.00 66.58           O
ATOM   1644 C2'   DG Z  12      -1.072  -4.699 -28.234  1.00 67.34           C
ATOM   1645 C1'   DG Z  12      -1.458  -3.250 -28.355  1.00 68.33           C
ATOM   1646 N9    DG Z  12      -0.586  -2.303 -27.690  1.00 69.15           N
ATOM   1647 C8    DG Z  12      -0.013  -1.201 -28.263  1.00 68.23           C
ATOM   1648 N7    DG Z  12       0.713  -0.493 -27.437  1.00 70.20           N
ATOM   1649 C5    DG Z  12       0.606  -1.186 -26.243  1.00 72.07           C
ATOM   1650 C6    DG Z  12       1.183  -0.899 -24.976  1.00 71.11           C
ATOM   1651 O6    DG Z  12       1.906   0.044 -24.661  1.00 71.02           O
ATOM   1652 N1    DG Z  12       0.838  -1.856 -24.015  1.00 72.25           N
ATOM   1653 C2    DG Z  12       0.040  -2.936 -24.260  1.00 71.05           C
ATOM   1654 N2    DG Z  12      -0.189  -3.747 -23.217  1.00 70.32           N
ATOM   1655 N3    DG Z  12      -0.507  -3.208 -25.425  1.00 69.03           N
ATOM   1656 C4    DG Z  12      -0.181  -2.298 -26.371  1.00 68.79           C
ATOM   1657  P    DC Z  13      -2.423  -7.968 -27.253  1.00 68.17           P
ATOM   1658 OP1   DC Z  13      -2.523  -9.002 -28.318  1.00 67.79           O
ATOM   1659 OP2   DC Z  13      -3.337  -8.015 -26.107  1.00 69.06           O
ATOM   1660 O5'   DC Z  13      -0.922  -7.945 -26.703  1.00 67.53           O
ATOM   1661 C5'   DC Z  13      -0.267  -9.177 -26.415  1.00 70.26           C
ATOM   1662 C4'   DC Z  13       0.602  -9.056 -25.192  1.00 69.55           C
ATOM   1663 O4'   DC Z  13       1.653  -8.094 -25.419  1.00 69.62           O
ATOM   1664 C3'   DC Z  13      -0.118  -8.608 -23.910  1.00 68.20           C
ATOM   1665 O3'   DC Z  13       0.401  -9.323 -22.792  1.00 67.34           O
ATOM   1666 C2'   DC Z  13       0.275  -7.128 -23.806  1.00 67.29           C
ATOM   1667 C1'   DC Z  13       1.701  -7.197 -24.342  1.00 67.74           C
ATOM   1668 N1    DC Z  13       2.214  -5.910 -24.813  1.00 68.26           N
ATOM   1669 C2    DC Z  13       2.939  -5.107 -23.940  1.00 68.82           C
ATOM   1670 O2    DC Z  13       3.135  -5.496 -22.788  1.00 69.02           O
ATOM   1671 N3    DC Z  13       3.405  -3.916 -24.373  1.00 68.98           N
ATOM   1672 C4    DC Z  13       3.170  -3.521 -25.619  1.00 68.98           C
ATOM   1673 N4    DC Z  13       3.646  -2.343 -26.003  1.00 69.73           N
ATOM   1674 C5    DC Z  13       2.432  -4.324 -26.526  1.00 69.88           C
ATOM   1675 C6    DC Z  13       1.979  -5.504 -26.089  1.00 69.31           C
ATOM   1676  P    DG Z  14      -0.342 -10.655 -22.251  1.00 65.66           P
ATOM   1677 OP1   DG Z  14      -1.816 -10.544 -22.405  1.00 65.33           O
ATOM   1678 OP2   DG Z  14       0.239 -10.937 -20.919  1.00 68.29           O
ATOM   1679 O5'   DG Z  14       0.192 -11.768 -23.245  1.00 66.01           O
ATOM   1680 C5'   DG Z  14       1.562 -12.122 -23.243  1.00 66.36           C
ATOM   1681 C4'   DG Z  14       1.821 -13.108 -24.350  1.00 67.64           C
ATOM   1682 O4'   DG Z  14       1.503 -12.519 -25.593  1.00 66.30           O
ATOM   1683 C3'   DG Z  14       3.280 -13.573 -24.421  1.00 64.94           C
ATOM   1684 O3'   DG Z  14       3.345 -14.952 -24.089  1.00 63.01           O
ATOM   1685 C2'   DG Z  14       3.707 -13.323 -25.852  1.00 64.38           C
ATOM   1686 C1'   DG Z  14       2.507 -12.752 -26.554  1.00 65.48           C
ATOM   1687 N9    DG Z  14       2.737 -11.483 -27.199  1.00 66.33           N
ATOM   1688 C8    DG Z  14       2.306 -11.130 -28.444  1.00 65.57           C
ATOM   1689 N7    DG Z  14       2.638  -9.922 -28.795  1.00 67.64           N
ATOM   1690 C5    DG Z  14       3.339  -9.446 -27.698  1.00 69.57           C
ATOM   1691 C6    DG Z  14       3.955  -8.192 -27.488  1.00 68.80           C
ATOM   1692 O6    DG Z  14       3.993  -7.221 -28.253  1.00 68.46           O
ATOM   1693 N1    DG Z  14       4.575  -8.106 -26.240  1.00 69.65           N
ATOM   1694 C2    DG Z  14       4.587  -9.115 -25.319  1.00 68.34           C
ATOM   1695 N2    DG Z  14       5.226  -8.852 -24.175  1.00 67.66           N
ATOM   1696 N3    DG Z  14       4.014 -10.293 -25.499  1.00 66.67           N
ATOM   1697 C4    DG Z  14       3.407 -10.391 -26.703  1.00 66.87           C
ATOM   1698  P    DC Z  15       4.575 -15.617 -23.447  1.00 66.52           P
ATOM   1699 OP1   DC Z  15       4.717 -16.984 -24.023  1.00 65.19           O
ATOM   1700 OP2   DC Z  15       4.469 -15.436 -21.997  1.00 65.94           O
ATOM   1701 O5'   DC Z  15       5.783 -14.715 -23.965  1.00 65.54           O
ATOM   1702 C5'   DC Z  15       7.121 -15.145 -23.753  1.00 67.18           C
ATOM   1703 C4'   DC Z  15       8.043 -13.971 -23.530  1.00 67.66           C
ATOM   1704 O4'   DC Z  15       8.218 -13.231 -24.760  1.00 67.15           O
ATOM   1705 C3'   DC Z  15       7.569 -12.960 -22.479  1.00 66.31           C
ATOM   1706 O3'   DC Z  15       8.675 -12.534 -21.688  1.00 64.83           O
ATOM   1707 C2'   DC Z  15       7.071 -11.793 -23.336  1.00 64.63           C
ATOM   1708 C1'   DC Z  15       8.056 -11.868 -24.493  1.00 65.62           C
ATOM   1709 N1    DC Z  15       7.592 -11.193 -25.716  1.00 66.57           N
ATOM   1710 C2    DC Z  15       7.985  -9.875 -25.963  1.00 66.86           C
ATOM   1711 O2    DC Z  15       8.723  -9.312 -25.149  1.00 66.69           O
ATOM   1712 N3    DC Z  15       7.551  -9.248 -27.069  1.00 67.05           N
ATOM   1713 C4    DC Z  15       6.761  -9.887 -27.925  1.00 67.07           C
ATOM   1714 N4    DC Z  15       6.349  -9.239 -29.013  1.00 67.10           N
ATOM   1715 C5    DC Z  15       6.339 -11.226 -27.703  1.00 67.36           C
ATOM   1716 C6    DC Z  15       6.774 -11.831 -26.593  1.00 66.84           C
ATOM   1717  P    DG Z  16       9.039 -13.377 -20.394  1.00 60.92           P
ATOM   1718 OP1   DG Z  16       7.821 -14.065 -19.902  1.00 59.40           O
ATOM   1719 OP2   DG Z  16       9.795 -12.497 -19.457  1.00 62.64           O
ATOM   1720 O5'   DG Z  16      10.055 -14.452 -20.963  1.00 61.42           O
ATOM   1721 C5'   DG Z  16      11.351 -14.085 -21.453  1.00 64.49           C
ATOM   1722 C4'   DG Z  16      12.037 -15.315 -21.977  1.00 66.20           C
ATOM   1723 O4'   DG Z  16      11.306 -15.799 -23.094  1.00 65.23           O
ATOM   1724 C3'   DG Z  16      13.470 -15.109 -22.455  1.00 64.05           C
ATOM   1725 O3'   DG Z  16      14.291 -16.212 -22.135  1.00 60.82           O
ATOM   1726 C2'   DG Z  16      13.325 -15.032 -23.965  1.00 61.91           C
ATOM   1727 C1'   DG Z  16      12.143 -15.902 -24.242  1.00 62.99           C
ATOM   1728 N9    DG Z  16      11.352 -15.511 -25.397  1.00 62.56           N
ATOM   1729 C8    DG Z  16      10.620 -16.331 -26.204  1.00 60.67           C
ATOM   1730 N7    DG Z  16      10.012 -15.700 -27.163  1.00 63.40           N
ATOM   1731 C5    DG Z  16      10.356 -14.374 -26.978  1.00 65.98           C
ATOM   1732 C6    DG Z  16       9.992 -13.229 -27.714  1.00 64.50           C
ATOM   1733 O6    DG Z  16       9.270 -13.162 -28.713  1.00 63.22           O
ATOM   1734 N1    DG Z  16      10.567 -12.080 -27.182  1.00 64.85           N
ATOM   1735 C2    DG Z  16      11.381 -12.034 -26.088  1.00 63.61           C
ATOM   1736 N2    DG Z  16      11.834 -10.833 -25.731  1.00 63.52           N
ATOM   1737 N3    DG Z  16      11.724 -13.094 -25.390  1.00 64.17           N
ATOM   1738 C4    DG Z  16      11.176 -14.233 -25.883  1.00 64.65           C
ENDMDL                                                                          
END                                                                             
