# Supplementary material for: Control of Gene Expression by Proteins That Bind Many Alternative Nucleic Acid Structures Through the Same Domain
Source: Int J Mol Sci. 2025 Dec 26;27(1):272. doi: 10.3390/ijms27010272 (PMC12785367; doi:10.3390/ijms27010272)
Supplement: Supplementary file 1 [file ijms-27-00272-s001.zip › Figure-4D-MAFG-26-125-dMeR69-72-CG6x2-Mgx12-Kx6-Znx4-S1076865862-model-1.pdb]

TITLE fold_mafg_26_125_dmer69_72_cg6x2_mgx12_kx6_znx4_s1076865862_model_1.cif   
MODEL 1                                                                         
ATOM      1  N   THR A   1       9.680  31.507  18.454  1.00 90.98           N
ATOM      2 CA   THR A   1       8.541  30.734  17.923  1.00 93.68           C
ATOM      3  C   THR A   1       9.022  29.524  17.137  1.00 94.52           C
ATOM      4  O   THR A   1      10.027  29.612  16.424  1.00 92.29           O
ATOM      5 CB   THR A   1       7.675  31.608  16.997  1.00 89.15           C
ATOM      6 OG1  THR A   1       7.273  32.788  17.691  1.00 82.25           O
ATOM      7 CG2  THR A   1       6.446  30.843  16.530  1.00 81.15           C
ATOM      8  N   ASP A   2       8.335  28.414  17.262  1.00 96.04           N
ATOM      9 CA   ASP A   2       8.668  27.212  16.512  1.00 96.34           C
ATOM     10  C   ASP A   2       8.624  27.485  15.010  1.00 96.83           C
ATOM     11  O   ASP A   2       9.516  27.074  14.271  1.00 95.78           O
ATOM     12 CB   ASP A   2       7.702  26.084  16.854  1.00 94.64           C
ATOM     13 CG   ASP A   2       7.958  25.494  18.228  1.00 92.20           C
ATOM     14 OD1  ASP A   2       8.911  25.920  18.908  1.00 88.83           O
ATOM     15 OD2  ASP A   2       7.193  24.594  18.628  1.00 88.13           O
ATOM     16  N   GLU A   3       7.576  28.157  14.567  1.00 96.69           N
ATOM     17 CA   GLU A   3       7.420  28.455  13.148  1.00 96.72           C
ATOM     18  C   GLU A   3       8.586  29.278  12.626  1.00 96.88           C
ATOM     19  O   GLU A   3       9.097  29.036  11.530  1.00 95.44           O
ATOM     20 CB   GLU A   3       6.107  29.201  12.902  1.00 95.69           C
ATOM     21 CG   GLU A   3       5.847  29.575  11.449  1.00 88.37           C
ATOM     22 CD   GLU A   3       5.666  28.372  10.557  1.00 82.02           C
ATOM     23 OE1  GLU A   3       5.323  27.295  11.074  1.00 78.32           O
ATOM     24 OE2  GLU A   3       5.871  28.510   9.336  1.00 76.33           O
ATOM     25  N   GLU A   4       9.015  30.242  13.425  1.00 97.34           N
ATOM     26 CA   GLU A   4      10.121  31.095  13.042  1.00 97.18           C
ATOM     27  C   GLU A   4      11.425  30.298  12.972  1.00 97.32           C
ATOM     28  O   GLU A   4      12.217  30.458  12.048  1.00 96.09           O
ATOM     29 CB   GLU A   4      10.246  32.255  14.037  1.00 96.03           C
ATOM     30 CG   GLU A   4      11.218  33.340  13.653  1.00 87.34           C
ATOM     31 CD   GLU A   4      11.101  34.545  14.562  1.00 82.85           C
ATOM     32 OE1  GLU A   4      10.040  35.188  14.539  1.00 78.79           O
ATOM     33 OE2  GLU A   4      12.052  34.814  15.308  1.00 78.21           O
ATOM     34  N   LEU A   5      11.633  29.410  13.952  1.00 98.07           N
ATOM     35 CA   LEU A   5      12.840  28.597  13.994  1.00 97.99           C
ATOM     36  C   LEU A   5      12.930  27.671  12.786  1.00 97.82           C
ATOM     37  O   LEU A   5      14.005  27.466  12.218  1.00 96.87           O
ATOM     38 CB   LEU A   5      12.872  27.775  15.289  1.00 97.59           C
ATOM     39 CG   LEU A   5      14.064  26.833  15.476  1.00 96.87           C
ATOM     40 CD1  LEU A   5      15.373  27.603  15.389  1.00 95.68           C
ATOM     41 CD2  LEU A   5      13.949  26.102  16.804  1.00 95.23           C
ATOM     42  N   VAL A   6      11.813  27.120  12.395  1.00 96.98           N
ATOM     43 CA   VAL A   6      11.770  26.161  11.301  1.00 96.25           C
ATOM     44  C   VAL A   6      11.955  26.819   9.937  1.00 96.04           C
ATOM     45  O   VAL A   6      12.532  26.228   9.022  1.00 94.66           O
ATOM     46 CB   VAL A   6      10.437  25.370  11.347  1.00 94.14           C
ATOM     47 CG1  VAL A   6       9.799  25.218   9.979  1.00 86.69           C
ATOM     48 CG2  VAL A   6      10.664  24.008  11.974  1.00 86.61           C
ATOM     49  N   THR A   7      11.483  28.052   9.796  1.00 97.54           N
ATOM     50 CA   THR A   7      11.450  28.694   8.482  1.00 97.24           C
ATOM     51  C   THR A   7      12.646  29.596   8.182  1.00 97.10           C
ATOM     52  O   THR A   7      12.918  29.881   7.022  1.00 95.83           O
ATOM     53 CB   THR A   7      10.168  29.515   8.300  1.00 96.58           C
ATOM     54 OG1  THR A   7      10.073  30.501   9.323  1.00 92.38           O
ATOM     55 CG2  THR A   7       8.943  28.606   8.354  1.00 91.10           C
ATOM     56  N   MET A   8      13.351  30.059   9.214  1.00 97.42           N
ATOM     57 CA   MET A   8      14.465  30.960   8.951  1.00 97.09           C
ATOM     58  C   MET A   8      15.585  30.242   8.206  1.00 96.63           C
ATOM     59  O   MET A   8      15.764  29.030   8.318  1.00 95.13           O
ATOM     60 CB   MET A   8      15.002  31.557  10.256  1.00 96.26           C
ATOM     61 CG   MET A   8      15.786  30.595  11.120  1.00 93.61           C
ATOM     62 SD   MET A   8      16.547  31.414  12.538  1.00 93.30           S
ATOM     63 CE   MET A   8      15.102  31.974  13.423  1.00 87.34           C
ATOM     64  N   SER A   9      16.345  31.006   7.418  1.00 96.19           N
ATOM     65 CA   SER A   9      17.465  30.453   6.666  1.00 95.70           C
ATOM     66  C   SER A   9      18.590  30.064   7.606  1.00 95.59           C
ATOM     67  O   SER A   9      18.616  30.468   8.773  1.00 94.99           O
ATOM     68 CB   SER A   9      17.984  31.478   5.656  1.00 95.09           C
ATOM     69 OG   SER A   9      18.617  32.553   6.309  1.00 92.35           O
ATOM     70  N   VAL A  10      19.544  29.279   7.102  1.00 93.43           N
ATOM     71 CA   VAL A  10      20.721  28.915   7.877  1.00 92.73           C
ATOM     72  C   VAL A  10      21.492  30.167   8.270  1.00 93.35           C
ATOM     73  O   VAL A  10      22.007  30.273   9.384  1.00 92.86           O
ATOM     74 CB   VAL A  10      21.626  27.947   7.094  1.00 90.82           C
ATOM     75 CG1  VAL A  10      22.918  27.703   7.845  1.00 85.93           C
ATOM     76 CG2  VAL A  10      20.897  26.636   6.840  1.00 85.41           C
ATOM     77  N   ARG A  11      21.566  31.112   7.353  1.00 96.33           N
ATOM     78 CA   ARG A  11      22.266  32.359   7.626  1.00 96.42           C
ATOM     79  C   ARG A  11      21.621  33.105   8.785  1.00 96.57           C
ATOM     80  O   ARG A  11      22.312  33.588   9.685  1.00 95.72           O
ATOM     81 CB   ARG A  11      22.288  33.245   6.377  1.00 96.01           C
ATOM     82 CG   ARG A  11      23.097  34.518   6.535  1.00 89.16           C
ATOM     83 CD   ARG A  11      23.098  35.336   5.255  1.00 87.11           C
ATOM     84 NE   ARG A  11      23.913  36.540   5.367  1.00 81.23           N
ATOM     85 CZ   ARG A  11      24.063  37.455   4.407  1.00 75.34           C
ATOM     86 NH1  ARG A  11      23.433  37.299   3.242  1.00 68.42           N
ATOM     87 NH2  ARG A  11      24.827  38.512   4.610  1.00 64.86           N
ATOM     88  N   GLU A  12      20.294  33.199   8.767  1.00 97.48           N
ATOM     89 CA   GLU A  12      19.571  33.853   9.847  1.00 97.30           C
ATOM     90  C   GLU A  12      19.733  33.084  11.152  1.00 97.41           C
ATOM     91  O   GLU A  12      19.901  33.681  12.215  1.00 96.47           O
ATOM     92 CB   GLU A  12      18.085  33.978   9.506  1.00 96.64           C
ATOM     93 CG   GLU A  12      17.779  35.048   8.466  1.00 89.18           C
ATOM     94 CD   GLU A  12      16.296  35.193   8.217  1.00 87.51           C
ATOM     95 OE1  GLU A  12      15.581  34.170   8.267  1.00 83.51           O
ATOM     96 OE2  GLU A  12      15.849  36.324   7.966  1.00 82.36           O
ATOM     97  N   LEU A  13      19.689  31.755  11.087  1.00 96.27           N
ATOM     98 CA   LEU A  13      19.890  30.930  12.266  1.00 96.20           C
ATOM     99  C   LEU A  13      21.238  31.238  12.895  1.00 96.43           C
ATOM    100  O   LEU A  13      21.342  31.423  14.108  1.00 96.04           O
ATOM    101 CB   LEU A  13      19.804  29.451  11.916  1.00 96.08           C
ATOM    102 CG   LEU A  13      20.143  28.486  13.054  1.00 95.46           C
ATOM    103 CD1  LEU A  13      19.087  28.555  14.139  1.00 94.09           C
ATOM    104 CD2  LEU A  13      20.295  27.073  12.528  1.00 93.78           C
ATOM    105  N   ASN A  14      22.284  31.287  12.074  1.00 96.33           N
ATOM    106 CA   ASN A  14      23.628  31.546  12.581  1.00 96.13           C
ATOM    107  C   ASN A  14      23.741  32.891  13.274  1.00 96.15           C
ATOM    108  O   ASN A  14      24.518  33.044  14.217  1.00 95.14           O
ATOM    109 CB   ASN A  14      24.648  31.437  11.447  1.00 95.38           C
ATOM    110 CG   ASN A  14      24.895  30.005  11.022  1.00 93.15           C
ATOM    111 OD1  ASN A  14      24.730  29.082  11.808  1.00 88.26           O
ATOM    112 ND2  ASN A  14      25.300  29.810   9.778  1.00 87.24           N
ATOM    113  N   GLN A  15      22.974  33.864  12.820  1.00 97.65           N
ATOM    114 CA   GLN A  15      22.948  35.159  13.489  1.00 97.47           C
ATOM    115  C   GLN A  15      22.361  35.024  14.889  1.00 97.30           C
ATOM    116  O   GLN A  15      22.850  35.635  15.838  1.00 96.34           O
ATOM    117 CB   GLN A  15      22.133  36.170  12.679  1.00 96.93           C
ATOM    118 CG   GLN A  15      22.764  36.545  11.348  1.00 91.33           C
ATOM    119 CD   GLN A  15      21.916  37.524  10.551  1.00 88.53           C
ATOM    120 OE1  GLN A  15      20.805  37.854  10.951  1.00 83.07           O
ATOM    121 NE2  GLN A  15      22.438  37.983   9.421  1.00 80.19           N
ATOM    122  N   HIS A  16      21.329  34.206  15.014  1.00 96.94           N
ATOM    123 CA   HIS A  16      20.693  33.990  16.307  1.00 96.59           C
ATOM    124  C   HIS A  16      21.565  33.194  17.272  1.00 96.76           C
ATOM    125  O   HIS A  16      21.333  33.205  18.480  1.00 95.25           O
ATOM    126 CB   HIS A  16      19.347  33.279  16.127  1.00 95.64           C
ATOM    127 CG   HIS A  16      18.232  34.176  15.693  1.00 94.17           C
ATOM    128 ND1  HIS A  16      17.542  34.987  16.575  1.00 87.44           N
ATOM    129 CD2  HIS A  16      17.676  34.408  14.488  1.00 87.20           C
ATOM    130 CE1  HIS A  16      16.628  35.666  15.920  1.00 87.81           C
ATOM    131 NE2  HIS A  16      16.679  35.339  14.653  1.00 88.67           N
ATOM    132  N   LEU A  17      22.572  32.485  16.751  1.00 96.79           N
ATOM    133 CA   LEU A  17      23.442  31.665  17.581  1.00 96.76           C
ATOM    134  C   LEU A  17      24.536  32.474  18.269  1.00 96.71           C
ATOM    135  O   LEU A  17      25.198  31.974  19.182  1.00 95.27           O
ATOM    136 CB   LEU A  17      24.084  30.547  16.749  1.00 96.27           C
ATOM    137 CG   LEU A  17      23.127  29.567  16.079  1.00 95.21           C
ATOM    138 CD1  LEU A  17      23.909  28.470  15.382  1.00 92.65           C
ATOM    139 CD2  LEU A  17      22.160  28.970  17.094  1.00 92.38           C
ATOM    140  N   ARG A  18      24.721  33.683  17.831  1.00 96.77           N
ATOM    141 CA   ARG A  18      25.766  34.516  18.405  1.00 96.49           C
ATOM    142  C   ARG A  18      25.482  34.818  19.872  1.00 95.66           C
ATOM    143  O   ARG A  18      24.386  35.238  20.227  1.00 91.71           O
ATOM    144 CB   ARG A  18      25.891  35.831  17.629  1.00 95.92           C
ATOM    145 CG   ARG A  18      26.318  35.642  16.190  1.00 92.52           C
ATOM    146 CD   ARG A  18      26.234  36.934  15.413  1.00 90.50           C
ATOM    147 NE   ARG A  18      26.522  36.740  13.990  1.00 86.13           N
ATOM    148 CZ   ARG A  18      26.375  37.670  13.053  1.00 80.00           C
ATOM    149 NH1  ARG A  18      25.932  38.877  13.372  1.00 73.60           N
ATOM    150 NH2  ARG A  18      26.659  37.394  11.791  1.00 69.47           N
ATOM    151  N   GLY A  19      26.491  34.578  20.705  1.00 95.49           N
ATOM    152 CA   GLY A  19      26.366  34.853  22.123  1.00 95.56           C
ATOM    153  C   GLY A  19      25.790  33.711  22.938  1.00 96.40           C
ATOM    154  O   GLY A  19      25.775  33.780  24.164  1.00 94.27           O
ATOM    155  N   LEU A  20      25.320  32.657  22.273  1.00 97.05           N
ATOM    156 CA   LEU A  20      24.774  31.501  22.975  1.00 97.33           C
ATOM    157  C   LEU A  20      25.889  30.549  23.376  1.00 97.57           C
ATOM    158  O   LEU A  20      26.936  30.486  22.734  1.00 96.30           O
ATOM    159 CB   LEU A  20      23.767  30.764  22.096  1.00 97.05           C
ATOM    160 CG   LEU A  20      22.515  31.542  21.695  1.00 96.01           C
ATOM    161 CD1  LEU A  20      21.590  30.651  20.884  1.00 92.99           C
ATOM    162 CD2  LEU A  20      21.789  32.082  22.920  1.00 92.55           C
ATOM    163  N   SER A  21      25.660  29.800  24.454  1.00 97.53           N
ATOM    164 CA   SER A  21      26.612  28.789  24.899  1.00 97.63           C
ATOM    165  C   SER A  21      26.583  27.606  23.946  1.00 97.53           C
ATOM    166  O   SER A  21      25.659  27.455  23.146  1.00 96.92           O
ATOM    167 CB   SER A  21      26.276  28.323  26.312  1.00 97.36           C
ATOM    168 OG   SER A  21      25.080  27.574  26.322  1.00 94.64           O
ATOM    169  N   LYS A  22      27.598  26.752  24.068  1.00 97.24           N
ATOM    170 CA   LYS A  22      27.682  25.563  23.223  1.00 97.17           C
ATOM    171  C   LYS A  22      26.446  24.686  23.409  1.00 97.05           C
ATOM    172  O   LYS A  22      25.886  24.171  22.442  1.00 96.21           O
ATOM    173 CB   LYS A  22      28.950  24.778  23.559  1.00 96.63           C
ATOM    174 CG   LYS A  22      29.377  23.795  22.481  1.00 87.83           C
ATOM    175 CD   LYS A  22      30.776  24.080  22.002  1.00 85.76           C
ATOM    176 CE   LYS A  22      31.187  23.167  20.866  1.00 77.93           C
ATOM    177 NZ   LYS A  22      32.562  23.464  20.371  1.00 69.35           N
ATOM    178  N   GLU A  23      26.021  24.521  24.656  1.00 97.82           N
ATOM    179 CA   GLU A  23      24.857  23.694  24.957  1.00 97.79           C
ATOM    180  C   GLU A  23      23.577  24.288  24.372  1.00 97.53           C
ATOM    181  O   GLU A  23      22.732  23.563  23.860  1.00 96.41           O
ATOM    182 CB   GLU A  23      24.707  23.513  26.468  1.00 97.20           C
ATOM    183 CG   GLU A  23      25.577  22.408  27.060  1.00 89.09           C
ATOM    184 CD   GLU A  23      27.058  22.711  26.949  1.00 83.71           C
ATOM    185 OE1  GLU A  23      27.427  23.908  27.026  1.00 79.13           O
ATOM    186 OE2  GLU A  23      27.838  21.759  26.793  1.00 77.98           O
ATOM    187  N   GLU A  24      23.435  25.605  24.468  1.00 97.91           N
ATOM    188 CA   GLU A  24      22.261  26.271  23.926  1.00 97.70           C
ATOM    189  C   GLU A  24      22.214  26.149  22.405  1.00 97.65           C
ATOM    190  O   GLU A  24      21.149  25.983  21.819  1.00 96.95           O
ATOM    191 CB   GLU A  24      22.251  27.745  24.344  1.00 97.50           C
ATOM    192 CG   GLU A  24      21.930  27.970  25.812  1.00 94.63           C
ATOM    193 CD   GLU A  24      22.050  29.427  26.231  1.00 93.90           C
ATOM    194 OE1  GLU A  24      23.025  30.074  25.805  1.00 89.00           O
ATOM    195 OE2  GLU A  24      21.179  29.901  26.964  1.00 88.88           O
ATOM    196  N   ILE A  25      23.381  26.220  21.779  1.00 96.75           N
ATOM    197 CA   ILE A  25      23.461  26.072  20.329  1.00 96.11           C
ATOM    198  C   ILE A  25      23.037  24.663  19.918  1.00 95.88           C
ATOM    199  O   ILE A  25      22.261  24.486  18.977  1.00 94.84           O
ATOM    200 CB   ILE A  25      24.883  26.386  19.823  1.00 95.65           C
ATOM    201 CG1  ILE A  25      25.170  27.876  19.977  1.00 93.95           C
ATOM    202 CG2  ILE A  25      25.048  25.941  18.367  1.00 94.25           C
ATOM    203 CD1  ILE A  25      26.589  28.282  19.625  1.00 90.38           C
ATOM    204  N   VAL A  26      23.555  23.664  20.617  1.00 94.96           N
ATOM    205 CA   VAL A  26      23.200  22.282  20.325  1.00 94.29           C
ATOM    206  C   VAL A  26      21.697  22.073  20.476  1.00 94.13           C
ATOM    207  O   VAL A  26      21.058  21.446  19.627  1.00 93.82           O
ATOM    208 CB   VAL A  26      23.967  21.306  21.242  1.00 93.79           C
ATOM    209 CG1  VAL A  26      23.402  19.899  21.132  1.00 90.96           C
ATOM    210 CG2  VAL A  26      25.448  21.311  20.889  1.00 90.74           C
ATOM    211  N   GLN A  27      21.127  22.597  21.552  1.00 96.99           N
ATOM    212 CA   GLN A  27      19.703  22.426  21.806  1.00 96.77           C
ATOM    213  C   GLN A  27      18.853  23.119  20.745  1.00 96.78           C
ATOM    214  O   GLN A  27      17.834  22.583  20.316  1.00 96.19           O
ATOM    215 CB   GLN A  27      19.348  22.960  23.193  1.00 96.44           C
ATOM    216 CG   GLN A  27      19.854  22.100  24.342  1.00 88.90           C
ATOM    217 CD   GLN A  27      19.511  22.675  25.704  1.00 83.79           C
ATOM    218 OE1  GLN A  27      19.831  23.830  25.987  1.00 77.01           O
ATOM    219 NE2  GLN A  27      18.860  21.885  26.529  1.00 74.35           N
ATOM    220  N   LEU A  28      19.271  24.304  20.333  1.00 96.97           N
ATOM    221 CA   LEU A  28      18.506  25.053  19.347  1.00 96.83           C
ATOM    222  C   LEU A  28      18.540  24.357  17.992  1.00 96.54           C
ATOM    223  O   LEU A  28      17.519  24.261  17.308  1.00 95.47           O
ATOM    224 CB   LEU A  28      19.039  26.481  19.213  1.00 96.56           C
ATOM    225 CG   LEU A  28      18.150  27.464  18.448  1.00 94.83           C
ATOM    226 CD1  LEU A  28      16.825  27.643  19.168  1.00 91.76           C
ATOM    227 CD2  LEU A  28      18.855  28.802  18.279  1.00 90.56           C
ATOM    228  N   LYS A  29      19.721  23.871  17.609  1.00 93.85           N
ATOM    229 CA   LYS A  29      19.841  23.142  16.346  1.00 92.43           C
ATOM    230  C   LYS A  29      19.018  21.853  16.381  1.00 91.89           C
ATOM    231  O   LYS A  29      18.395  21.489  15.381  1.00 91.14           O
ATOM    232 CB   LYS A  29      21.308  22.833  16.043  1.00 91.82           C
ATOM    233 CG   LYS A  29      22.145  24.033  15.636  1.00 89.68           C
ATOM    234 CD   LYS A  29      23.559  23.633  15.297  1.00 88.28           C
ATOM    235 CE   LYS A  29      24.372  24.805  14.789  1.00 84.99           C
ATOM    236 NZ   LYS A  29      25.766  24.412  14.443  1.00 80.14           N
ATOM    237  N   GLN A  30      19.025  21.174  17.521  1.00 92.41           N
ATOM    238 CA   GLN A  30      18.249  19.947  17.660  1.00 90.95           C
ATOM    239  C   GLN A  30      16.756  20.234  17.578  1.00 90.40           C
ATOM    240  O   GLN A  30      16.010  19.484  16.947  1.00 89.82           O
ATOM    241 CB   GLN A  30      18.570  19.251  18.982  1.00 89.93           C
ATOM    242 CG   GLN A  30      17.793  17.964  19.212  1.00 82.64           C
ATOM    243 CD   GLN A  30      18.026  16.960  18.094  1.00 79.05           C
ATOM    244 OE1  GLN A  30      19.162  16.603  17.799  1.00 74.51           O
ATOM    245 NE2  GLN A  30      16.950  16.533  17.463  1.00 70.69           N
ATOM    246  N   ARG A  31      16.318  21.317  18.217  1.00 94.29           N
ATOM    247 CA   ARG A  31      14.910  21.701  18.184  1.00 94.14           C
ATOM    248  C   ARG A  31      14.478  22.018  16.754  1.00 93.73           C
ATOM    249  O   ARG A  31      13.397  21.618  16.320  1.00 92.73           O
ATOM    250 CB   ARG A  31      14.661  22.888  19.098  1.00 94.34           C
ATOM    251 CG   ARG A  31      13.210  23.370  19.099  1.00 92.28           C
ATOM    252 CD   ARG A  31      12.936  24.320  20.251  1.00 91.33           C
ATOM    253 NE   ARG A  31      11.534  24.726  20.302  1.00 88.82           N
ATOM    254 CZ   ARG A  31      10.541  23.960  20.761  1.00 87.93           C
ATOM    255 NH1  ARG A  31      10.801  22.737  21.203  1.00 82.74           N
ATOM    256 NH2  ARG A  31       9.304  24.410  20.769  1.00 84.66           N
ATOM    257  N   ARG A  32      15.308  22.726  16.023  1.00 93.93           N
ATOM    258 CA   ARG A  32      15.020  23.023  14.629  1.00 93.22           C
ATOM    259  C   ARG A  32      14.892  21.738  13.810  1.00 92.01           C
ATOM    260  O   ARG A  32      13.978  21.600  12.996  1.00 91.08           O
ATOM    261 CB   ARG A  32      16.126  23.920  14.039  1.00 93.67           C
ATOM    262 CG   ARG A  32      16.028  24.174  12.540  1.00 93.44           C
ATOM    263 CD   ARG A  32      17.089  25.177  12.114  1.00 92.92           C
ATOM    264 NE   ARG A  32      17.319  25.229  10.672  1.00 92.83           N
ATOM    265 CZ   ARG A  32      16.759  26.110   9.847  1.00 92.95           C
ATOM    266 NH1  ARG A  32      15.907  27.015  10.301  1.00 90.99           N
ATOM    267 NH2  ARG A  32      17.050  26.081   8.554  1.00 91.50           N
ATOM    268  N   ARG A  33      15.805  20.794  14.041  1.00 92.03           N
ATOM    269 CA   ARG A  33      15.765  19.522  13.323  1.00 89.32           C
ATOM    270  C   ARG A  33      14.499  18.738  13.639  1.00 87.91           C
ATOM    271  O   ARG A  33      13.873  18.167  12.742  1.00 86.52           O
ATOM    272 CB   ARG A  33      17.007  18.687  13.650  1.00 87.84           C
ATOM    273 CG   ARG A  33      17.000  17.290  13.021  1.00 81.32           C
ATOM    274 CD   ARG A  33      16.946  17.367  11.508  1.00 78.52           C
ATOM    275 NE   ARG A  33      16.983  16.047  10.897  1.00 75.13           N
ATOM    276 CZ   ARG A  33      16.750  15.797   9.617  1.00 71.80           C
ATOM    277 NH1  ARG A  33      16.458  16.795   8.782  1.00 66.10           N
ATOM    278 NH2  ARG A  33      16.810  14.561   9.147  1.00 64.25           N
ATOM    279  N   THR A  34      14.130  18.701  14.919  1.00 88.93           N
ATOM    280 CA   THR A  34      12.928  17.981  15.336  1.00 87.24           C
ATOM    281  C   THR A  34      11.686  18.561  14.672  1.00 87.20           C
ATOM    282  O   THR A  34      10.820  17.821  14.198  1.00 86.35           O
ATOM    283 CB   THR A  34      12.773  18.036  16.865  1.00 85.85           C
ATOM    284 OG1  THR A  34      13.841  17.306  17.478  1.00 83.24           O
ATOM    285 CG2  THR A  34      11.434  17.436  17.299  1.00 83.13           C
ATOM    286  N   LEU A  35      11.598  19.881  14.632  1.00 91.28           N
ATOM    287 CA   LEU A  35      10.448  20.549  14.034  1.00 91.23           C
ATOM    288  C   LEU A  35      10.401  20.343  12.522  1.00 90.52           C
ATOM    289  O   LEU A  35       9.334  20.105  11.958  1.00 89.60           O
ATOM    290 CB   LEU A  35      10.483  22.039  14.368  1.00 92.05           C
ATOM    291 CG   LEU A  35      10.255  22.391  15.840  1.00 91.87           C
ATOM    292 CD1  LEU A  35      10.652  23.825  16.115  1.00 91.42           C
ATOM    293 CD2  LEU A  35       8.792  22.154  16.223  1.00 91.14           C
ATOM    294  N   LYS A  36      11.549  20.433  11.862  1.00 90.13           N
ATOM    295 CA   LYS A  36      11.591  20.202  10.421  1.00 89.33           C
ATOM    296  C   LYS A  36      11.208  18.761  10.090  1.00 88.83           C
ATOM    297  O   LYS A  36      10.466  18.508   9.140  1.00 88.04           O
ATOM    298 CB   LYS A  36      12.979  20.537   9.872  1.00 89.36           C
ATOM    299 CG   LYS A  36      13.331  22.019   9.932  1.00 87.76           C
ATOM    300 CD   LYS A  36      14.694  22.328   9.325  1.00 86.99           C
ATOM    301 CE   LYS A  36      14.664  22.281   7.817  1.00 84.33           C
ATOM    302 NZ   LYS A  36      15.938  22.778   7.224  1.00 81.34           N
ATOM    303  N   ASN A  37      11.700  17.815  10.885  1.00 85.06           N
ATOM    304 CA   ASN A  37      11.370  16.408  10.666  1.00 83.23           C
ATOM    305  C   ASN A  37       9.888  16.134  10.857  1.00 83.02           C
ATOM    306  O   ASN A  37       9.323  15.260  10.193  1.00 82.78           O
ATOM    307 CB   ASN A  37      12.185  15.511  11.602  1.00 81.40           C
ATOM    308 CG   ASN A  37      13.617  15.321  11.134  1.00 78.40           C
ATOM    309 OD1  ASN A  37      13.940  15.587   9.972  1.00 76.24           O
ATOM    310 ND2  ASN A  37      14.477  14.844  12.023  1.00 75.18           N
ATOM    311  N   ARG A  38       9.252  16.863  11.771  1.00 87.47           N
ATOM    312 CA   ARG A  38       7.821  16.719  11.965  1.00 86.51           C
ATOM    313  C   ARG A  38       7.078  17.075  10.678  1.00 86.61           C
ATOM    314  O   ARG A  38       6.115  16.405  10.290  1.00 86.36           O
ATOM    315 CB   ARG A  38       7.343  17.610  13.115  1.00 85.79           C
ATOM    316 CG   ARG A  38       5.871  17.486  13.447  1.00 81.44           C
ATOM    317 CD   ARG A  38       5.502  18.424  14.589  1.00 81.07           C
ATOM    318 NE   ARG A  38       6.295  18.162  15.783  1.00 78.70           N
ATOM    319 CZ   ARG A  38       6.490  19.036  16.768  1.00 76.92           C
ATOM    320 NH1  ARG A  38       5.969  20.252  16.699  1.00 73.16           N
ATOM    321 NH2  ARG A  38       7.224  18.692  17.812  1.00 72.61           N
ATOM    322  N   GLY A  39       7.531  18.123  10.014  1.00 88.43           N
ATOM    323 CA   GLY A  39       6.952  18.513   8.739  1.00 88.63           C
ATOM    324  C   GLY A  39       7.206  17.489   7.650  1.00 89.19           C
ATOM    325  O   GLY A  39       6.331  17.202   6.838  1.00 88.78           O
ATOM    326  N   TYR A  40       8.429  16.943   7.616  1.00 85.20           N
ATOM    327 CA   TYR A  40       8.755  15.923   6.636  1.00 85.21           C
ATOM    328  C   TYR A  40       7.847  14.714   6.793  1.00 85.43           C
ATOM    329  O   TYR A  40       7.371  14.142   5.809  1.00 85.33           O
ATOM    330 CB   TYR A  40      10.211  15.478   6.783  1.00 85.20           C
ATOM    331 CG   TYR A  40      11.234  16.578   6.639  1.00 84.32           C
ATOM    332 CD1  TYR A  40      12.485  16.467   7.249  1.00 83.50           C
ATOM    333 CD2  TYR A  40      10.975  17.722   5.891  1.00 83.54           C
ATOM    334 CE1  TYR A  40      13.442  17.462   7.117  1.00 82.48           C
ATOM    335 CE2  TYR A  40      11.923  18.725   5.759  1.00 82.08           C
ATOM    336 CZ   TYR A  40      13.158  18.580   6.375  1.00 83.95           C
ATOM    337 OH   TYR A  40      14.093  19.576   6.251  1.00 82.71           O
ATOM    338  N   ALA A  41       7.626  14.313   8.042  1.00 86.17           N
ATOM    339 CA   ALA A  41       6.791  13.157   8.321  1.00 84.86           C
ATOM    340  C   ALA A  41       5.349  13.401   7.902  1.00 84.30           C
ATOM    341  O   ALA A  41       4.697  12.509   7.352  1.00 83.52           O
ATOM    342 CB   ALA A  41       6.857  12.811   9.804  1.00 82.87           C
ATOM    343  N   ALA A  42       4.835  14.598   8.172  1.00 87.05           N
ATOM    344 CA   ALA A  42       3.476  14.931   7.782  1.00 87.18           C
ATOM    345  C   ALA A  42       3.306  14.852   6.269  1.00 87.60           C
ATOM    346  O   ALA A  42       2.322  14.302   5.779  1.00 87.49           O
ATOM    347 CB   ALA A  42       3.110  16.325   8.290  1.00 86.84           C
ATOM    348  N   SER A  43       4.259  15.386   5.529  1.00 87.57           N
ATOM    349 CA   SER A  43       4.206  15.339   4.070  1.00 87.88           C
ATOM    350  C   SER A  43       4.263  13.901   3.563  1.00 87.91           C
ATOM    351  O   SER A  43       3.555  13.537   2.629  1.00 87.53           O
ATOM    352 CB   SER A  43       5.344  16.153   3.478  1.00 88.00           C
ATOM    353 OG   SER A  43       5.202  17.524   3.782  1.00 84.30           O
ATOM    354  N   CYS A  44       5.120  13.111   4.173  1.00 86.62           N
ATOM    355 CA   CYS A  44       5.266  11.721   3.778  1.00 85.59           C
ATOM    356  C   CYS A  44       3.962  10.959   3.945  1.00 85.68           C
ATOM    357  O   CYS A  44       3.557  10.192   3.069  1.00 85.05           O
ATOM    358 CB   CYS A  44       6.375  11.064   4.599  1.00 83.22           C
ATOM    359 SG   CYS A  44       6.734   9.347   4.162  1.00 79.42           S
HETATM  360  N   2MR A  45       3.330  11.171   5.076  1.00 83.43           N
HETATM  361 CA   2MR A  45       2.063  10.487   5.356  1.00 86.83           C
HETATM  362 CB   2MR A  45       1.567  10.845   6.782  1.00 83.87           C
HETATM  363 CG   2MR A  45       2.552  10.417   7.866  1.00 81.64           C
HETATM  364 CD   2MR A  45       1.991  10.770   9.197  1.00 79.88           C
HETATM  365 NE   2MR A  45       3.020  10.389  10.164  1.00 77.97           N
HETATM  366 CZ   2MR A  45       3.621  11.220  10.977  1.00 77.38           C
HETATM  367 NH1  2MR A  45       3.245  12.434  11.028  1.00 70.65           N
HETATM  368 CQ1  2MR A  45       3.760  13.491  11.781  1.00 67.69           C
HETATM  369 NH2  2MR A  45       4.582  10.726  11.746  1.00 72.68           N
HETATM  370 CQ2  2MR A  45       4.960   9.325  11.785  1.00 68.97           C
HETATM  371  C   2MR A  45       0.988  10.868   4.312  1.00 84.96           C
HETATM  372  O   2MR A  45       0.299   9.978   3.804  1.00 86.03           O
ATOM    373  N   VAL A  46       0.886  12.118   4.011  1.00 88.54           N
ATOM    374 CA   VAL A  46      -0.074  12.572   3.003  1.00 89.57           C
ATOM    375  C   VAL A  46       0.220  11.961   1.642  1.00 90.34           C
ATOM    376  O   VAL A  46      -0.693  11.508   0.943  1.00 90.42           O
ATOM    377 CB   VAL A  46      -0.046  14.109   2.895  1.00 89.40           C
ATOM    378 CG1  VAL A  46      -0.868  14.557   1.697  1.00 88.56           C
ATOM    379 CG2  VAL A  46      -0.568  14.738   4.178  1.00 88.44           C
ATOM    380  N   LYS A  47       1.497  11.927   1.261  1.00 87.45           N
ATOM    381 CA   LYS A  47       1.878  11.370  -0.027  1.00 87.93           C
ATOM    382  C   LYS A  47       1.476   9.908  -0.140  1.00 88.69           C
ATOM    383  O   LYS A  47       0.956   9.478  -1.169  1.00 88.70           O
ATOM    384 CB   LYS A  47       3.379  11.519  -0.230  1.00 87.80           C
ATOM    385 CG   LYS A  47       3.892  10.958  -1.558  1.00 84.86           C
ATOM    386 CD   LYS A  47       5.371  11.197  -1.695  1.00 83.74           C
ATOM    387 CE   LYS A  47       5.900  10.659  -3.008  1.00 79.54           C
ATOM    388 NZ   LYS A  47       7.358  10.934  -3.181  1.00 75.37           N
HETATM  389  N   2MR A  48       1.757   9.177   0.912  1.00 86.05           N
HETATM  390 CA   2MR A  48       1.381   7.744   0.921  1.00 88.85           C
HETATM  391 CB   2MR A  48       1.926   7.012   2.073  1.00 84.67           C
HETATM  392 CG   2MR A  48       3.403   6.759   1.879  1.00 82.02           C
HETATM  393 CD   2MR A  48       3.888   5.894   2.955  1.00 80.64           C
HETATM  394 NE   2MR A  48       4.369   6.734   4.008  1.00 78.83           N
HETATM  395 CZ   2MR A  48       5.206   6.329   4.957  1.00 78.75           C
HETATM  396 NH1  2MR A  48       5.606   5.094   4.951  1.00 74.39           N
HETATM  397 CQ1  2MR A  48       6.433   4.449   5.865  1.00 70.33           C
HETATM  398 NH2  2MR A  48       5.626   7.182   5.872  1.00 74.35           N
HETATM  399 CQ2  2MR A  48       5.365   8.563   5.754  1.00 67.52           C
HETATM  400  C   2MR A  48      -0.116   7.560   0.764  1.00 87.04           C
HETATM  401  O   2MR A  48      -0.513   6.738  -0.051  1.00 87.15           O
ATOM    402  N   VAL A  49      -0.878   8.284   1.465  1.00 87.27           N
ATOM    403 CA   VAL A  49      -2.332   8.174   1.384  1.00 87.76           C
ATOM    404  C   VAL A  49      -2.826   8.523  -0.014  1.00 89.69           C
ATOM    405  O   VAL A  49      -3.684   7.843  -0.571  1.00 90.23           O
ATOM    406 CB   VAL A  49      -3.005   9.087   2.424  1.00 86.10           C
ATOM    407 CG1  VAL A  49      -4.501   9.135   2.188  1.00 84.24           C
ATOM    408 CG2  VAL A  49      -2.693   8.604   3.834  1.00 83.80           C
ATOM    409  N   THR A  50      -2.286   9.597  -0.586  1.00 90.80           N
ATOM    410 CA   THR A  50      -2.698  10.035  -1.908  1.00 92.16           C
ATOM    411  C   THR A  50      -2.395   8.977  -2.967  1.00 92.80           C
ATOM    412  O   THR A  50      -3.218   8.705  -3.843  1.00 92.91           O
ATOM    413 CB   THR A  50      -2.012  11.354  -2.276  1.00 92.47           C
ATOM    414 OG1  THR A  50      -2.409  12.367  -1.346  1.00 89.93           O
ATOM    415 CG2  THR A  50      -2.384  11.778  -3.688  1.00 88.73           C
ATOM    416  N   GLN A  51      -1.216   8.380  -2.892  1.00 90.31           N
ATOM    417 CA   GLN A  51      -0.830   7.357  -3.854  1.00 90.72           C
ATOM    418  C   GLN A  51      -1.708   6.115  -3.739  1.00 92.25           C
ATOM    419  O   GLN A  51      -2.086   5.510  -4.744  1.00 92.79           O
ATOM    420 CB   GLN A  51       0.639   6.981  -3.661  1.00 89.50           C
ATOM    421 CG   GLN A  51       1.598   8.086  -4.067  1.00 85.54           C
ATOM    422 CD   GLN A  51       3.046   7.713  -3.827  1.00 84.05           C
ATOM    423 OE1  GLN A  51       3.339   6.773  -3.096  1.00 81.75           O
ATOM    424 NE2  GLN A  51       3.958   8.452  -4.449  1.00 78.39           N
ATOM    425  N   LYS A  52      -2.038   5.731  -2.515  1.00 89.76           N
ATOM    426 CA   LYS A  52      -2.900   4.576  -2.310  1.00 90.31           C
ATOM    427  C   LYS A  52      -4.296   4.831  -2.860  1.00 92.34           C
ATOM    428  O   LYS A  52      -4.891   3.961  -3.502  1.00 92.84           O
ATOM    429 CB   LYS A  52      -2.973   4.220  -0.826  1.00 88.19           C
ATOM    430 CG   LYS A  52      -3.878   3.033  -0.525  1.00 84.33           C
ATOM    431 CD   LYS A  52      -3.889   2.677   0.953  1.00 81.02           C
ATOM    432 CE   LYS A  52      -4.818   1.519   1.238  1.00 75.72           C
ATOM    433 NZ   LYS A  52      -4.821   1.145   2.678  1.00 71.73           N
ATOM    434  N   GLU A  53      -4.832   6.013  -2.617  1.00 92.70           N
ATOM    435 CA   GLU A  53      -6.157   6.362  -3.118  1.00 93.69           C
ATOM    436  C   GLU A  53      -6.187   6.347  -4.642  1.00 94.91           C
ATOM    437  O   GLU A  53      -7.164   5.898  -5.237  1.00 95.47           O
ATOM    438 CB   GLU A  53      -6.572   7.739  -2.586  1.00 93.39           C
ATOM    439 CG   GLU A  53      -6.881   7.757  -1.097  1.00 90.67           C
ATOM    440 CD   GLU A  53      -7.260   9.138  -0.590  1.00 89.47           C
ATOM    441 OE1  GLU A  53      -7.097  10.107  -1.355  1.00 87.37           O
ATOM    442 OE2  GLU A  53      -7.719   9.239   0.560  1.00 86.41           O
ATOM    443  N   GLU A  54      -5.135   6.837  -5.267  1.00 94.22           N
ATOM    444 CA   GLU A  54      -5.082   6.859  -6.717  1.00 95.37           C
ATOM    445  C   GLU A  54      -5.029   5.445  -7.291  1.00 96.03           C
ATOM    446  O   GLU A  54      -5.676   5.157  -8.292  1.00 96.24           O
ATOM    447 CB   GLU A  54      -3.860   7.658  -7.196  1.00 95.79           C
ATOM    448 CG   GLU A  54      -3.712   7.718  -8.710  1.00 89.54           C
ATOM    449 CD   GLU A  54      -4.893   8.401  -9.382  1.00 86.73           C
ATOM    450 OE1  GLU A  54      -5.568   9.220  -8.726  1.00 84.76           O
ATOM    451 OE2  GLU A  54      -5.133   8.113 -10.574  1.00 83.87           O
ATOM    452  N   LEU A  55      -4.262   4.574  -6.662  1.00 95.15           N
ATOM    453 CA   LEU A  55      -4.165   3.194  -7.112  1.00 94.96           C
ATOM    454  C   LEU A  55      -5.514   2.480  -6.990  1.00 96.12           C
ATOM    455  O   LEU A  55      -5.918   1.742  -7.885  1.00 96.12           O
ATOM    456 CB   LEU A  55      -3.101   2.452  -6.311  1.00 93.43           C
ATOM    457 CG   LEU A  55      -2.696   1.064  -6.807  1.00 87.89           C
ATOM    458 CD1  LEU A  55      -2.186   1.137  -8.225  1.00 86.29           C
ATOM    459 CD2  LEU A  55      -1.643   0.472  -5.886  1.00 85.46           C
ATOM    460  N   GLU A  56      -6.202   2.707  -5.888  1.00 95.54           N
ATOM    461 CA   GLU A  56      -7.510   2.097  -5.690  1.00 95.96           C
ATOM    462  C   GLU A  56      -8.532   2.634  -6.685  1.00 97.29           C
ATOM    463  O   GLU A  56      -9.387   1.891  -7.169  1.00 97.63           O
ATOM    464 CB   GLU A  56      -7.987   2.339  -4.254  1.00 94.86           C
ATOM    465 CG   GLU A  56      -7.196   1.566  -3.210  1.00 90.42           C
ATOM    466 CD   GLU A  56      -7.679   1.806  -1.792  1.00 87.72           C
ATOM    467 OE1  GLU A  56      -8.375   2.814  -1.572  1.00 83.97           O
ATOM    468 OE2  GLU A  56      -7.367   0.988  -0.912  1.00 81.82           O
ATOM    469  N   LYS A  57      -8.441   3.912  -7.008  1.00 97.69           N
ATOM    470 CA   LYS A  57      -9.334   4.510  -7.992  1.00 98.06           C
ATOM    471  C   LYS A  57      -9.114   3.886  -9.363  1.00 98.48           C
ATOM    472  O   LYS A  57     -10.072   3.556 -10.065  1.00 98.33           O
ATOM    473 CB   LYS A  57      -9.107   6.024  -8.057  1.00 97.92           C
ATOM    474 CG   LYS A  57      -9.910   6.737  -9.136  1.00 94.13           C
ATOM    475 CD   LYS A  57      -9.580   8.212  -9.183  1.00 92.17           C
ATOM    476 CE   LYS A  57     -10.309   8.915 -10.306  1.00 84.97           C
ATOM    477 NZ   LYS A  57      -9.955  10.366 -10.379  1.00 80.23           N
ATOM    478  N   GLN A  58      -7.862   3.718  -9.743  1.00 98.49           N
ATOM    479 CA   GLN A  58      -7.549   3.121 -11.036  1.00 98.48           C
ATOM    480  C   GLN A  58      -8.030   1.680 -11.100  1.00 98.63           C
ATOM    481  O   GLN A  58      -8.555   1.245 -12.127  1.00 98.51           O
ATOM    482 CB   GLN A  58      -6.046   3.182 -11.289  1.00 98.28           C
ATOM    483 CG   GLN A  58      -5.531   4.599 -11.486  1.00 96.74           C
ATOM    484 CD   GLN A  58      -4.021   4.664 -11.625  1.00 95.94           C
ATOM    485 OE1  GLN A  58      -3.347   3.638 -11.644  1.00 91.75           O
ATOM    486 NE2  GLN A  58      -3.486   5.869 -11.722  1.00 89.41           N
ATOM    487  N   LYS A  59      -7.862   0.940 -10.023  1.00 98.25           N
ATOM    488 CA   LYS A  59      -8.338  -0.433  -9.976  1.00 98.11           C
ATOM    489  C   LYS A  59      -9.853  -0.491 -10.148  1.00 98.47           C
ATOM    490  O   LYS A  59     -10.374  -1.331 -10.883  1.00 98.30           O
ATOM    491 CB   LYS A  59      -7.934  -1.093  -8.657  1.00 97.69           C
ATOM    492 CG   LYS A  59      -8.441  -2.520  -8.503  1.00 95.46           C
ATOM    493 CD   LYS A  59      -8.191  -3.072  -7.121  1.00 93.33           C
ATOM    494 CE   LYS A  59      -8.871  -4.418  -6.938  1.00 88.79           C
ATOM    495 NZ   LYS A  59      -8.780  -4.902  -5.536  1.00 85.05           N
ATOM    496  N   ALA A  60     -10.564   0.402  -9.471  1.00 98.46           N
ATOM    497 CA   ALA A  60     -12.018   0.432  -9.569  1.00 98.59           C
ATOM    498  C   ALA A  60     -12.467   0.750 -10.989  1.00 98.63           C
ATOM    499  O   ALA A  60     -13.424   0.166 -11.486  1.00 98.54           O
ATOM    500 CB   ALA A  60     -12.588   1.454  -8.586  1.00 98.32           C
ATOM    501  N   GLU A  61     -11.786   1.683 -11.637  1.00 98.70           N
ATOM    502 CA   GLU A  61     -12.130   2.049 -13.010  1.00 98.85           C
ATOM    503  C   GLU A  61     -11.889   0.884 -13.964  1.00 98.82           C
ATOM    504  O   GLU A  61     -12.683   0.640 -14.872  1.00 98.75           O
ATOM    505 CB   GLU A  61     -11.319   3.268 -13.449  1.00 98.66           C
ATOM    506 CG   GLU A  61     -11.741   4.558 -12.754  1.00 95.57           C
ATOM    507 CD   GLU A  61     -10.870   5.745 -13.122  1.00 93.85           C
ATOM    508 OE1  GLU A  61      -9.778   5.531 -13.668  1.00 90.12           O
ATOM    509 OE2  GLU A  61     -11.287   6.897 -12.854  1.00 89.64           O
ATOM    510  N   LEU A  62     -10.799   0.158 -13.761  1.00 98.80           N
ATOM    511 CA   LEU A  62     -10.507  -0.995 -14.602  1.00 98.84           C
ATOM    512  C   LEU A  62     -11.536  -2.101 -14.394  1.00 98.83           C
ATOM    513  O   LEU A  62     -11.951  -2.755 -15.348  1.00 98.68           O
ATOM    514 CB   LEU A  62      -9.109  -1.525 -14.305  1.00 98.72           C
ATOM    515 CG   LEU A  62      -7.967  -0.668 -14.859  1.00 98.37           C
ATOM    516 CD1  LEU A  62      -6.646  -1.068 -14.231  1.00 97.64           C
ATOM    517 CD2  LEU A  62      -7.898  -0.796 -16.378  1.00 97.26           C
ATOM    518  N   GLN A  63     -11.948  -2.304 -13.153  1.00 98.75           N
ATOM    519 CA   GLN A  63     -12.966  -3.310 -12.868  1.00 98.76           C
ATOM    520  C   GLN A  63     -14.272  -2.972 -13.574  1.00 98.81           C
ATOM    521  O   GLN A  63     -14.934  -3.851 -14.131  1.00 98.67           O
ATOM    522 CB   GLN A  63     -13.193  -3.429 -11.360  1.00 98.53           C
ATOM    523 CG   GLN A  63     -14.253  -4.445 -10.969  1.00 91.36           C
ATOM    524 CD   GLN A  63     -13.903  -5.856 -11.403  1.00 90.57           C
ATOM    525 OE1  GLN A  63     -12.762  -6.289 -11.247  1.00 83.08           O
ATOM    526 NE2  GLN A  63     -14.878  -6.568 -11.941  1.00 80.08           N
ATOM    527  N   GLN A  64     -14.658  -1.698 -13.566  1.00 98.88           N
ATOM    528 CA   GLN A  64     -15.860  -1.264 -14.266  1.00 98.78           C
ATOM    529  C   GLN A  64     -15.740  -1.504 -15.764  1.00 98.84           C
ATOM    530  O   GLN A  64     -16.694  -1.926 -16.415  1.00 98.60           O
ATOM    531 CB   GLN A  64     -16.123   0.219 -14.007  1.00 98.50           C
ATOM    532 CG   GLN A  64     -16.747   0.532 -12.659  1.00 92.67           C
ATOM    533 CD   GLN A  64     -17.182   1.976 -12.549  1.00 88.32           C
ATOM    534 OE1  GLN A  64     -16.376   2.886 -12.726  1.00 82.70           O
ATOM    535 NE2  GLN A  64     -18.450   2.183 -12.272  1.00 79.42           N
ATOM    536  N   GLU A  65     -14.573  -1.231 -16.307  1.00 98.74           N
ATOM    537 CA   GLU A  65     -14.347  -1.415 -17.734  1.00 98.78           C
ATOM    538  C   GLU A  65     -14.423  -2.885 -18.116  1.00 98.74           C
ATOM    539  O   GLU A  65     -14.974  -3.235 -19.164  1.00 98.59           O
ATOM    540 CB   GLU A  65     -12.991  -0.832 -18.145  1.00 98.57           C
ATOM    541 CG   GLU A  65     -12.714  -0.871 -19.644  1.00 95.19           C
ATOM    542 CD   GLU A  65     -13.578   0.089 -20.436  1.00 93.88           C
ATOM    543 OE1  GLU A  65     -14.293   0.902 -19.827  1.00 89.53           O
ATOM    544 OE2  GLU A  65     -13.537   0.023 -21.688  1.00 88.48           O
ATOM    545  N   VAL A  66     -13.875  -3.755 -17.285  1.00 98.75           N
ATOM    546 CA   VAL A  66     -13.966  -5.195 -17.517  1.00 98.73           C
ATOM    547  C   VAL A  66     -15.430  -5.633 -17.562  1.00 98.79           C
ATOM    548  O   VAL A  66     -15.847  -6.370 -18.461  1.00 98.49           O
ATOM    549 CB   VAL A  66     -13.210  -5.990 -16.439  1.00 98.55           C
ATOM    550 CG1  VAL A  66     -13.603  -7.459 -16.474  1.00 97.38           C
ATOM    551 CG2  VAL A  66     -11.712  -5.841 -16.632  1.00 97.21           C
ATOM    552  N   GLU A  67     -16.209  -5.178 -16.605  1.00 98.76           N
ATOM    553 CA   GLU A  67     -17.617  -5.555 -16.539  1.00 98.74           C
ATOM    554  C   GLU A  67     -18.387  -5.048 -17.752  1.00 98.71           C
ATOM    555  O   GLU A  67     -19.227  -5.751 -18.310  1.00 98.49           O
ATOM    556 CB   GLU A  67     -18.239  -5.024 -15.242  1.00 98.46           C
ATOM    557 CG   GLU A  67     -17.679  -5.687 -13.990  1.00 93.04           C
ATOM    558 CD   GLU A  67     -18.174  -5.053 -12.700  1.00 89.25           C
ATOM    559 OE1  GLU A  67     -19.039  -4.156 -12.777  1.00 86.39           O
ATOM    560 OE2  GLU A  67     -17.687  -5.446 -11.628  1.00 84.73           O
ATOM    561  N   LYS A  68     -18.096  -3.821 -18.176  1.00 98.66           N
ATOM    562 CA   LYS A  68     -18.761  -3.246 -19.339  1.00 98.57           C
ATOM    563  C   LYS A  68     -18.426  -4.030 -20.606  1.00 98.58           C
ATOM    564  O   LYS A  68     -19.313  -4.390 -21.378  1.00 98.24           O
ATOM    565 CB   LYS A  68     -18.362  -1.779 -19.510  1.00 98.27           C
ATOM    566 CG   LYS A  68     -19.045  -1.094 -20.684  1.00 94.34           C
ATOM    567 CD   LYS A  68     -18.626   0.369 -20.817  1.00 92.43           C
ATOM    568 CE   LYS A  68     -17.221   0.500 -21.340  1.00 85.16           C
ATOM    569 NZ   LYS A  68     -16.853   1.916 -21.585  1.00 80.76           N
ATOM    570  N   LEU A  69     -17.149  -4.301 -20.819  1.00 98.68           N
ATOM    571 CA   LEU A  69     -16.723  -5.017 -22.016  1.00 98.51           C
ATOM    572  C   LEU A  69     -17.225  -6.455 -22.031  1.00 98.47           C
ATOM    573  O   LEU A  69     -17.582  -6.979 -23.085  1.00 98.10           O
ATOM    574 CB   LEU A  69     -15.197  -4.991 -22.126  1.00 98.43           C
ATOM    575 CG   LEU A  69     -14.587  -3.629 -22.469  1.00 98.04           C
ATOM    576 CD1  LEU A  69     -13.090  -3.649 -22.238  1.00 97.15           C
ATOM    577 CD2  LEU A  69     -14.904  -3.253 -23.910  1.00 96.82           C
ATOM    578  N   ALA A  70     -17.242  -7.095 -20.886  1.00 98.55           N
ATOM    579 CA   ALA A  70     -17.747  -8.462 -20.799  1.00 98.32           C
ATOM    580  C   ALA A  70     -19.222  -8.506 -21.162  1.00 98.35           C
ATOM    581  O   ALA A  70     -19.680  -9.426 -21.852  1.00 97.84           O
ATOM    582 CB   ALA A  70     -17.517  -9.026 -19.395  1.00 98.10           C
ATOM    583  N   SER A  71     -19.970  -7.508 -20.709  1.00 98.41           N
ATOM    584 CA   SER A  71     -21.392  -7.425 -21.028  1.00 98.37           C
ATOM    585  C   SER A  71     -21.598  -7.186 -22.524  1.00 98.31           C
ATOM    586  O   SER A  71     -22.464  -7.798 -23.152  1.00 97.75           O
ATOM    587 CB   SER A  71     -22.051  -6.312 -20.216  1.00 98.03           C
ATOM    588 OG   SER A  71     -23.429  -6.215 -20.521  1.00 91.97           O
ATOM    589  N   GLU A  72     -20.807  -6.307 -23.098  1.00 98.40           N
ATOM    590 CA   GLU A  72     -20.888  -6.042 -24.529  1.00 98.29           C
ATOM    591  C   GLU A  72     -20.547  -7.287 -25.338  1.00 98.29           C
ATOM    592  O   GLU A  72     -21.202  -7.586 -26.343  1.00 97.58           O
ATOM    593 CB   GLU A  72     -19.946  -4.890 -24.909  1.00 97.91           C
ATOM    594 CG   GLU A  72     -20.370  -3.550 -24.357  1.00 91.43           C
ATOM    595 CD   GLU A  72     -19.371  -2.439 -24.672  1.00 89.80           C
ATOM    596 OE1  GLU A  72     -18.380  -2.718 -25.382  1.00 86.10           O
ATOM    597 OE2  GLU A  72     -19.582  -1.305 -24.208  1.00 85.86           O
ATOM    598  N   ASN A  73     -19.533  -8.016 -24.917  1.00 97.91           N
ATOM    599 CA   ASN A  73     -19.146  -9.246 -25.596  1.00 97.66           C
ATOM    600  C   ASN A  73     -20.267 -10.279 -25.561  1.00 97.44           C
ATOM    601  O   ASN A  73     -20.565 -10.918 -26.568  1.00 96.52           O
ATOM    602 CB   ASN A  73     -17.879  -9.840 -24.974  1.00 96.90           C
ATOM    603 CG   ASN A  73     -16.618  -9.229 -25.550  1.00 92.95           C
ATOM    604 OD1  ASN A  73     -16.664  -8.201 -26.220  1.00 83.47           O
ATOM    605 ND2  ASN A  73     -15.485  -9.862 -25.298  1.00 82.72           N
ATOM    606  N   ALA A  74     -20.877 -10.443 -24.401  1.00 97.87           N
ATOM    607 CA   ALA A  74     -21.969 -11.401 -24.267  1.00 97.54           C
ATOM    608  C   ALA A  74     -23.127 -11.028 -25.185  1.00 97.46           C
ATOM    609  O   ALA A  74     -23.719 -11.891 -25.835  1.00 96.60           O
ATOM    610 CB   ALA A  74     -22.438 -11.468 -22.819  1.00 97.11           C
ATOM    611  N   SER A  75     -23.436  -9.745 -25.252  1.00 97.79           N
ATOM    612 CA   SER A  75     -24.527  -9.276 -26.099  1.00 97.45           C
ATOM    613  C   SER A  75     -24.220  -9.509 -27.576  1.00 97.38           C
ATOM    614  O   SER A  75     -25.085  -9.946 -28.339  1.00 96.29           O
ATOM    615 CB   SER A  75     -24.795  -7.793 -25.832  1.00 96.92           C
ATOM    616 OG   SER A  75     -25.858  -7.319 -26.636  1.00 88.75           O
ATOM    617  N   MET A  76     -22.993  -9.216 -27.982  1.00 97.11           N
ATOM    618 CA   MET A  76     -22.616  -9.395 -29.381  1.00 96.61           C
ATOM    619  C   MET A  76     -22.603 -10.860 -29.789  1.00 96.80           C
ATOM    620  O   MET A  76     -22.922 -11.195 -30.934  1.00 95.76           O
ATOM    621 CB   MET A  76     -21.257  -8.756 -29.662  1.00 95.29           C
ATOM    622 CG   MET A  76     -21.352  -7.278 -29.999  1.00 90.40           C
ATOM    623 SD   MET A  76     -19.771  -6.587 -30.532  1.00 89.33           S
ATOM    624 CE   MET A  76     -19.033  -6.281 -28.945  1.00 80.46           C
ATOM    625  N   LYS A  77     -22.231 -11.741 -28.880  1.00 97.34           N
ATOM    626 CA   LYS A  77     -22.269 -13.171 -29.185  1.00 97.04           C
ATOM    627  C   LYS A  77     -23.694 -13.623 -29.476  1.00 97.20           C
ATOM    628  O   LYS A  77     -23.924 -14.415 -30.388  1.00 96.23           O
ATOM    629 CB   LYS A  77     -21.674 -13.976 -28.027  1.00 96.51           C
ATOM    630 CG   LYS A  77     -20.165 -13.859 -27.911  1.00 87.79           C
ATOM    631 CD   LYS A  77     -19.626 -14.610 -26.709  1.00 85.39           C
ATOM    632 CE   LYS A  77     -18.119 -14.438 -26.575  1.00 77.25           C
ATOM    633 NZ   LYS A  77     -17.583 -15.100 -25.365  1.00 69.23           N
ATOM    634  N   LEU A  78     -24.649 -13.118 -28.716  1.00 97.12           N
ATOM    635 CA   LEU A  78     -26.048 -13.442 -28.953  1.00 96.75           C
ATOM    636  C   LEU A  78     -26.514 -12.890 -30.297  1.00 96.72           C
ATOM    637  O   LEU A  78     -27.247 -13.557 -31.039  1.00 95.62           O
ATOM    638 CB   LEU A  78     -26.927 -12.901 -27.826  1.00 96.42           C
ATOM    639 CG   LEU A  78     -26.736 -13.555 -26.452  1.00 94.29           C
ATOM    640 CD1  LEU A  78     -27.597 -12.854 -25.409  1.00 91.72           C
ATOM    641 CD2  LEU A  78     -27.075 -15.036 -26.517  1.00 92.13           C
ATOM    642  N   GLU A  79     -26.103 -11.674 -30.619  1.00 97.50           N
ATOM    643 CA   GLU A  79     -26.454 -11.070 -31.903  1.00 97.23           C
ATOM    644  C   GLU A  79     -25.894 -11.881 -33.063  1.00 97.03           C
ATOM    645  O   GLU A  79     -26.586 -12.117 -34.058  1.00 95.75           O
ATOM    646 CB   GLU A  79     -25.932  -9.633 -31.995  1.00 96.64           C
ATOM    647 CG   GLU A  79     -26.708  -8.620 -31.185  1.00 88.18           C
ATOM    648 CD   GLU A  79     -26.310  -7.202 -31.538  1.00 86.54           C
ATOM    649 OE1  GLU A  79     -26.378  -6.856 -32.733  1.00 82.53           O
ATOM    650 OE2  GLU A  79     -25.929  -6.449 -30.627  1.00 83.15           O
ATOM    651  N   LEU A  80     -24.643 -12.296 -32.948  1.00 96.41           N
ATOM    652 CA   LEU A  80     -24.013 -13.084 -34.000  1.00 95.93           C
ATOM    653  C   LEU A  80     -24.739 -14.406 -34.207  1.00 95.84           C
ATOM    654  O   LEU A  80     -24.996 -14.804 -35.349  1.00 94.71           O
ATOM    655 CB   LEU A  80     -22.540 -13.342 -33.669  1.00 95.04           C
ATOM    656 CG   LEU A  80     -21.566 -12.230 -34.061  1.00 90.82           C
ATOM    657 CD1  LEU A  80     -20.223 -12.447 -33.399  1.00 88.24           C
ATOM    658 CD2  LEU A  80     -21.425 -12.165 -35.575  1.00 87.58           C
ATOM    659  N   ASP A  81     -25.075 -15.079 -33.132  1.00 97.04           N
ATOM    660 CA   ASP A  81     -25.781 -16.354 -33.234  1.00 96.58           C
ATOM    661  C   ASP A  81     -27.137 -16.172 -33.914  1.00 96.41           C
ATOM    662  O   ASP A  81     -27.516 -16.954 -34.784  1.00 95.29           O
ATOM    663 CB   ASP A  81     -25.968 -16.978 -31.852  1.00 96.09           C
ATOM    664 CG   ASP A  81     -24.669 -17.507 -31.277  1.00 91.66           C
ATOM    665 OD1  ASP A  81     -23.683 -17.640 -32.027  1.00 86.64           O
ATOM    666 OD2  ASP A  81     -24.633 -17.805 -30.065  1.00 86.94           O
ATOM    667  N   ALA A  82     -27.872 -15.141 -33.534  1.00 96.74           N
ATOM    668 CA   ALA A  82     -29.189 -14.890 -34.107  1.00 96.49           C
ATOM    669  C   ALA A  82     -29.093 -14.550 -35.588  1.00 96.00           C
ATOM    670  O   ALA A  82     -29.884 -15.036 -36.400  1.00 94.42           O
ATOM    671 CB   ALA A  82     -29.883 -13.762 -33.341  1.00 96.03           C
ATOM    672  N   LEU A  83     -28.126 -13.710 -35.939  1.00 95.91           N
ATOM    673 CA   LEU A  83     -27.981 -13.297 -37.329  1.00 95.56           C
ATOM    674  C   LEU A  83     -27.518 -14.450 -38.213  1.00 95.77           C
ATOM    675  O   LEU A  83     -27.947 -14.567 -39.363  1.00 94.60           O
ATOM    676 CB   LEU A  83     -27.014 -12.116 -37.427  1.00 94.78           C
ATOM    677 CG   LEU A  83     -26.862 -11.461 -38.801  1.00 92.54           C
ATOM    678 CD1  LEU A  83     -28.223 -11.061 -39.369  1.00 88.82           C
ATOM    679 CD2  LEU A  83     -25.955 -10.235 -38.687  1.00 88.59           C
ATOM    680  N   ARG A  84     -26.670 -15.311 -37.688  1.00 96.17           N
ATOM    681 CA   ARG A  84     -26.238 -16.486 -38.437  1.00 95.45           C
ATOM    682  C   ARG A  84     -27.417 -17.396 -38.757  1.00 95.38           C
ATOM    683  O   ARG A  84     -27.519 -17.928 -39.864  1.00 94.37           O
ATOM    684 CB   ARG A  84     -25.174 -17.261 -37.657  1.00 95.31           C
ATOM    685 CG   ARG A  84     -23.799 -16.613 -37.701  1.00 89.44           C
ATOM    686 CD   ARG A  84     -22.819 -17.311 -36.783  1.00 90.21           C
ATOM    687 NE   ARG A  84     -21.508 -16.671 -36.811  1.00 86.70           N
ATOM    688 CZ   ARG A  84     -20.735 -16.467 -35.750  1.00 84.59           C
ATOM    689 NH1  ARG A  84     -21.137 -16.854 -34.550  1.00 77.00           N
ATOM    690 NH2  ARG A  84     -19.560 -15.871 -35.892  1.00 77.95           N
ATOM    691  N   SER A  85     -28.305 -17.573 -37.800  1.00 95.96           N
ATOM    692 CA   SER A  85     -29.488 -18.401 -38.010  1.00 95.58           C
ATOM    693  C   SER A  85     -30.389 -17.802 -39.086  1.00 95.15           C
ATOM    694  O   SER A  85     -30.894 -18.510 -39.957  1.00 93.65           O
ATOM    695 CB   SER A  85     -30.258 -18.572 -36.708  1.00 95.11           C
ATOM    696 OG   SER A  85     -29.511 -19.333 -35.763  1.00 85.62           O
ATOM    697  N   LYS A  86     -30.605 -16.493 -39.036  1.00 95.42           N
ATOM    698 CA   LYS A  86     -31.435 -15.821 -40.028  1.00 95.01           C
ATOM    699  C   LYS A  86     -30.809 -15.925 -41.414  1.00 94.84           C
ATOM    700  O   LYS A  86     -31.505 -16.164 -42.403  1.00 93.14           O
ATOM    701 CB   LYS A  86     -31.626 -14.343 -39.659  1.00 94.04           C
ATOM    702 CG   LYS A  86     -32.426 -14.110 -38.393  1.00 89.14           C
ATOM    703 CD   LYS A  86     -32.512 -12.629 -38.076  1.00 88.81           C
ATOM    704 CE   LYS A  86     -33.281 -12.367 -36.794  1.00 83.03           C
ATOM    705 NZ   LYS A  86     -33.324 -10.916 -36.456  1.00 77.77           N
ATOM    706  N   TYR A  87     -29.515 -15.743 -41.488  1.00 94.36           N
ATOM    707 CA   TYR A  87     -28.805 -15.807 -42.762  1.00 94.20           C
ATOM    708  C   TYR A  87     -28.907 -17.197 -43.382  1.00 93.89           C
ATOM    709  O   TYR A  87     -29.176 -17.330 -44.581  1.00 92.66           O
ATOM    710 CB   TYR A  87     -27.338 -15.416 -42.564  1.00 94.40           C
ATOM    711 CG   TYR A  87     -26.516 -15.411 -43.831  1.00 94.26           C
ATOM    712 CD1  TYR A  87     -26.684 -14.416 -44.787  1.00 91.96           C
ATOM    713 CD2  TYR A  87     -25.571 -16.393 -44.079  1.00 91.94           C
ATOM    714 CE1  TYR A  87     -25.938 -14.396 -45.953  1.00 91.25           C
ATOM    715 CE2  TYR A  87     -24.815 -16.386 -45.244  1.00 91.75           C
ATOM    716 CZ   TYR A  87     -25.005 -15.388 -46.168  1.00 92.21           C
ATOM    717 OH   TYR A  87     -24.261 -15.379 -47.319  1.00 91.85           O
ATOM    718  N   GLU A  88     -28.711 -18.230 -42.583  1.00 95.65           N
ATOM    719 CA   GLU A  88     -28.786 -19.596 -43.078  1.00 95.11           C
ATOM    720  C   GLU A  88     -30.192 -19.940 -43.554  1.00 95.01           C
ATOM    721  O   GLU A  88     -30.366 -20.616 -44.569  1.00 93.74           O
ATOM    722 CB   GLU A  88     -28.333 -20.572 -41.987  1.00 94.43           C
ATOM    723 CG   GLU A  88     -26.846 -20.482 -41.680  1.00 87.92           C
ATOM    724 CD   GLU A  88     -26.432 -21.263 -40.451  1.00 84.78           C
ATOM    725 OE1  GLU A  88     -27.300 -21.945 -39.870  1.00 82.00           O
ATOM    726 OE2  GLU A  88     -25.253 -21.189 -40.080  1.00 80.61           O
ATOM    727  N   ALA A  89     -31.206 -19.463 -42.856  1.00 94.82           N
ATOM    728 CA   ALA A  89     -32.588 -19.697 -43.261  1.00 94.50           C
ATOM    729  C   ALA A  89     -32.877 -19.020 -44.595  1.00 93.94           C
ATOM    730  O   ALA A  89     -33.545 -19.585 -45.466  1.00 92.12           O
ATOM    731 CB   ALA A  89     -33.546 -19.186 -42.185  1.00 94.11           C
ATOM    732  N   LEU A  90     -32.381 -17.817 -44.775  1.00 93.74           N
ATOM    733 CA   LEU A  90     -32.596 -17.086 -46.013  1.00 93.44           C
ATOM    734  C   LEU A  90     -31.847 -17.730 -47.178  1.00 93.10           C
ATOM    735  O   LEU A  90     -32.348 -17.750 -48.309  1.00 91.33           O
ATOM    736 CB   LEU A  90     -32.166 -15.627 -45.845  1.00 92.69           C
ATOM    737 CG   LEU A  90     -32.443 -14.680 -47.016  1.00 90.84           C
ATOM    738 CD1  LEU A  90     -33.909 -14.715 -47.413  1.00 86.89           C
ATOM    739 CD2  LEU A  90     -32.028 -13.264 -46.638  1.00 86.65           C
ATOM    740  N   GLN A  91     -30.665 -18.268 -46.922  1.00 92.55           N
ATOM    741 CA   GLN A  91     -29.919 -18.996 -47.947  1.00 92.08           C
ATOM    742  C   GLN A  91     -30.731 -20.175 -48.464  1.00 91.83           C
ATOM    743  O   GLN A  91     -30.820 -20.409 -49.674  1.00 89.93           O
ATOM    744 CB   GLN A  91     -28.587 -19.514 -47.394  1.00 91.15           C
ATOM    745 CG   GLN A  91     -27.494 -18.466 -47.252  1.00 85.50           C
ATOM    746 CD   GLN A  91     -26.187 -19.081 -46.801  1.00 85.58           C
ATOM    747 OE1  GLN A  91     -26.154 -19.836 -45.830  1.00 80.69           O
ATOM    748 NE2  GLN A  91     -25.111 -18.789 -47.514  1.00 79.16           N
ATOM    749  N   THR A  92     -31.320 -20.908 -47.552  1.00 92.96           N
ATOM    750 CA   THR A  92     -32.128 -22.067 -47.919  1.00 92.83           C
ATOM    751  C   THR A  92     -33.331 -21.642 -48.756  1.00 92.18           C
ATOM    752  O   THR A  92     -33.641 -22.267 -49.777  1.00 90.39           O
ATOM    753 CB   THR A  92     -32.593 -22.823 -46.661  1.00 92.35           C
ATOM    754 OG1  THR A  92     -31.447 -23.317 -45.963  1.00 85.46           O
ATOM    755 CG2  THR A  92     -33.501 -23.992 -47.033  1.00 84.00           C
ATOM    756  N   PHE A  93     -34.001 -20.580 -48.354  1.00 89.24           N
ATOM    757 CA   PHE A  93     -35.139 -20.064 -49.099  1.00 89.21           C
ATOM    758  C   PHE A  93     -34.734 -19.640 -50.507  1.00 89.21           C
ATOM    759  O   PHE A  93     -35.411 -19.963 -51.486  1.00 87.36           O
ATOM    760 CB   PHE A  93     -35.773 -18.882 -48.353  1.00 88.32           C
ATOM    761 CG   PHE A  93     -36.849 -18.178 -49.137  1.00 88.17           C
ATOM    762 CD1  PHE A  93     -38.130 -18.699 -49.200  1.00 84.11           C
ATOM    763 CD2  PHE A  93     -36.575 -17.005 -49.811  1.00 83.97           C
ATOM    764 CE1  PHE A  93     -39.114 -18.064 -49.917  1.00 81.72           C
ATOM    765 CE2  PHE A  93     -37.558 -16.363 -50.542  1.00 81.63           C
ATOM    766 CZ   PHE A  93     -38.836 -16.890 -50.599  1.00 78.69           C
ATOM    767  N   ALA A  94     -33.634 -18.921 -50.615  1.00 88.21           N
ATOM    768 CA   ALA A  94     -33.176 -18.437 -51.907  1.00 87.73           C
ATOM    769  C   ALA A  94     -32.849 -19.585 -52.852  1.00 87.40           C
ATOM    770  O   ALA A  94     -33.166 -19.529 -54.043  1.00 84.97           O
ATOM    771 CB   ALA A  94     -31.957 -17.527 -51.727  1.00 86.12           C
ATOM    772  N   ARG A  95     -32.220 -20.623 -52.361  1.00 86.83           N
ATOM    773 CA   ARG A  95     -31.905 -21.799 -53.176  1.00 87.33           C
ATOM    774  C   ARG A  95     -33.187 -22.437 -53.697  1.00 86.67           C
ATOM    775  O   ARG A  95     -33.284 -22.786 -54.877  1.00 84.34           O
ATOM    776 CB   ARG A  95     -31.110 -22.825 -52.375  1.00 87.00           C
ATOM    777 CG   ARG A  95     -29.630 -22.560 -52.277  1.00 83.10           C
ATOM    778 CD   ARG A  95     -28.894 -23.773 -51.720  1.00 83.03           C
ATOM    779 NE   ARG A  95     -28.905 -24.895 -52.648  1.00 80.01           N
ATOM    780 CZ   ARG A  95     -27.883 -25.245 -53.425  1.00 75.60           C
ATOM    781 NH1  ARG A  95     -26.745 -24.561 -53.394  1.00 68.58           N
ATOM    782 NH2  ARG A  95     -27.998 -26.275 -54.232  1.00 66.91           N
ATOM    783  N   THR A  96     -34.145 -22.583 -52.826  1.00 86.12           N
ATOM    784 CA   THR A  96     -35.402 -23.225 -53.199  1.00 86.32           C
ATOM    785  C   THR A  96     -36.122 -22.438 -54.294  1.00 85.30           C
ATOM    786  O   THR A  96     -36.603 -23.023 -55.270  1.00 81.87           O
ATOM    787 CB   THR A  96     -36.314 -23.362 -51.973  1.00 84.80           C
ATOM    788 OG1  THR A  96     -35.672 -24.183 -50.992  1.00 77.26           O
ATOM    789 CG2  THR A  96     -37.649 -23.977 -52.356  1.00 74.72           C
ATOM    790  N   VAL A  97     -36.211 -21.138 -54.158  1.00 82.35           N
ATOM    791 CA   VAL A  97     -36.900 -20.300 -55.129  1.00 81.16           C
ATOM    792  C   VAL A  97     -36.162 -20.267 -56.465  1.00 80.08           C
ATOM    793  O   VAL A  97     -36.783 -20.340 -57.533  1.00 76.06           O
ATOM    794 CB   VAL A  97     -37.075 -18.866 -54.580  1.00 78.93           C
ATOM    795 CG1  VAL A  97     -37.571 -17.936 -55.664  1.00 73.90           C
ATOM    796 CG2  VAL A  97     -38.022 -18.883 -53.397  1.00 73.71           C
ATOM    797  N   ALA A  98     -34.848 -20.157 -56.417  1.00 73.43           N
ATOM    798 CA   ALA A  98     -34.063 -20.101 -57.641  1.00 74.78           C
ATOM    799  C   ALA A  98     -34.103 -21.419 -58.409  1.00 74.13           C
ATOM    800  O   ALA A  98     -34.017 -21.443 -59.636  1.00 69.08           O
ATOM    801 CB   ALA A  98     -32.614 -19.738 -57.318  1.00 71.20           C
ATOM    802  N   ARG A  99     -34.236 -22.502 -57.703  1.00 71.72           N
ATOM    803 CA   ARG A  99     -34.205 -23.832 -58.298  1.00 75.06           C
ATOM    804  C   ARG A  99     -35.472 -24.156 -59.083  1.00 74.62           C
ATOM    805  O   ARG A  99     -35.431 -24.967 -60.019  1.00 67.58           O
ATOM    806 CB   ARG A  99     -33.974 -24.875 -57.211  1.00 71.06           C
ATOM    807 CG   ARG A  99     -33.300 -26.141 -57.681  1.00 67.46           C
ATOM    808 CD   ARG A  99     -32.993 -27.054 -56.521  1.00 63.17           C
ATOM    809 NE   ARG A  99     -34.202 -27.504 -55.860  1.00 62.26           N
ATOM    810 CZ   ARG A  99     -34.965 -28.511 -56.268  1.00 53.28           C
ATOM    811 NH1  ARG A  99     -34.653 -29.177 -57.369  1.00 50.99           N
ATOM    812 NH2  ARG A  99     -36.040 -28.841 -55.579  1.00 50.95           N
ATOM    813  N   SER A 100     -36.583 -23.528 -58.725  1.00 65.87           N
ATOM    814 CA   SER A 100     -37.858 -23.843 -59.373  1.00 66.83           C
ATOM    815  C   SER A 100     -38.603 -22.589 -59.838  1.00 65.49           C
ATOM    816  O   SER A 100     -39.704 -22.301 -59.341  1.00 58.99           O
ATOM    817 CB   SER A 100     -38.753 -24.646 -58.429  1.00 60.76           C
ATOM    818 OG   SER A 100     -39.038 -23.906 -57.250  1.00 55.63           O
ATOM    819  N   PRO A 101     -38.035 -21.866 -60.752  1.00 53.62           N
ATOM    820 CA   PRO A 101     -38.778 -20.767 -61.387  1.00 53.61           C
ATOM    821  C   PRO A 101     -39.873 -21.331 -62.285  1.00 52.26           C
ATOM    822  O   PRO A 101     -40.990 -20.831 -62.230  1.00 48.04           O
ATOM    823 CB   PRO A 101     -37.726 -20.031 -62.227  1.00 48.49           C
ATOM    824 CG   PRO A 101     -36.420 -20.443 -61.641  1.00 46.18           C
ATOM    825 CD   PRO A 101     -36.622 -21.852 -61.154  1.00 47.62           C
ATOM    826 OXT  PRO A 101     -39.616 -22.247 -63.067  1.00 43.30           O
ATOM    827  N   THR B   1      20.868 -13.183  25.807  1.00 91.31           N
ATOM    828 CA   THR B   1      20.655 -13.009  24.361  1.00 94.05           C
ATOM    829  C   THR B   1      19.433 -12.144  24.091  1.00 94.74           C
ATOM    830  O   THR B   1      18.432 -12.251  24.796  1.00 92.68           O
ATOM    831 CB   THR B   1      20.461 -14.360  23.660  1.00 89.83           C
ATOM    832 OG1  THR B   1      21.574 -15.209  23.935  1.00 83.46           O
ATOM    833 CG2  THR B   1      20.320 -14.180  22.154  1.00 82.60           C
ATOM    834  N   ASP B   2      19.507 -11.308  23.084  1.00 95.30           N
ATOM    835 CA   ASP B   2      18.376 -10.483  22.685  1.00 95.63           C
ATOM    836  C   ASP B   2      17.174 -11.351  22.333  1.00 96.33           C
ATOM    837  O   ASP B   2      16.046 -11.048  22.716  1.00 95.43           O
ATOM    838 CB   ASP B   2      18.750  -9.599  21.491  1.00 93.87           C
ATOM    839 CG   ASP B   2      19.658  -8.457  21.857  1.00 91.37           C
ATOM    840 OD1  ASP B   2      19.955  -8.278  23.056  1.00 88.11           O
ATOM    841 OD2  ASP B   2      20.083  -7.727  20.943  1.00 87.28           O
ATOM    842  N   GLU B   3      17.406 -12.417  21.593  1.00 96.46           N
ATOM    843 CA   GLU B   3      16.332 -13.317  21.186  1.00 96.60           C
ATOM    844  C   GLU B   3      15.617 -13.911  22.390  1.00 96.79           C
ATOM    845  O   GLU B   3      14.393 -13.995  22.413  1.00 95.45           O
ATOM    846 CB   GLU B   3      16.878 -14.433  20.293  1.00 95.74           C
ATOM    847 CG   GLU B   3      15.837 -15.450  19.845  1.00 89.20           C
ATOM    848 CD   GLU B   3      14.785 -14.845  18.931  1.00 83.35           C
ATOM    849 OE1  GLU B   3      15.052 -13.787  18.342  1.00 79.33           O
ATOM    850 OE2  GLU B   3      13.698 -15.441  18.814  1.00 77.66           O
ATOM    851  N   GLU B   4      16.386 -14.312  23.394  1.00 97.22           N
ATOM    852 CA   GLU B   4      15.801 -14.877  24.596  1.00 97.09           C
ATOM    853  C   GLU B   4      14.980 -13.831  25.341  1.00 97.22           C
ATOM    854  O   GLU B   4      13.873 -14.114  25.798  1.00 95.99           O
ATOM    855 CB   GLU B   4      16.899 -15.433  25.508  1.00 95.89           C
ATOM    856 CG   GLU B   4      16.380 -16.125  26.754  1.00 87.71           C
ATOM    857 CD   GLU B   4      15.687 -17.434  26.430  1.00 83.57           C
ATOM    858 OE1  GLU B   4      16.064 -18.069  25.418  1.00 79.60           O
ATOM    859 OE2  GLU B   4      14.785 -17.822  27.182  1.00 78.80           O
ATOM    860  N   LEU B   5      15.508 -12.612  25.447  1.00 97.88           N
ATOM    861 CA   LEU B   5      14.819 -11.545  26.157  1.00 97.79           C
ATOM    862  C   LEU B   5      13.490 -11.198  25.499  1.00 97.62           C
ATOM    863  O   LEU B   5      12.493 -10.944  26.173  1.00 96.74           O
ATOM    864 CB   LEU B   5      15.707 -10.293  26.224  1.00 97.26           C
ATOM    865 CG   LEU B   5      15.112  -9.066  26.902  1.00 96.51           C
ATOM    866 CD1  LEU B   5      14.702  -9.386  28.332  1.00 95.31           C
ATOM    867 CD2  LEU B   5      16.111  -7.910  26.886  1.00 94.78           C
ATOM    868  N   VAL B   6      13.465 -11.186  24.197  1.00 96.79           N
ATOM    869 CA   VAL B   6      12.275 -10.767  23.471  1.00 95.97           C
ATOM    870  C   VAL B   6      11.195 -11.856  23.449  1.00 95.94           C
ATOM    871  O   VAL B   6      10.008 -11.546  23.355  1.00 94.66           O
ATOM    872 CB   VAL B   6      12.652 -10.309  22.041  1.00 93.89           C
ATOM    873 CG1  VAL B   6      12.662 -11.481  21.070  1.00 86.73           C
ATOM    874 CG2  VAL B   6      11.704  -9.227  21.562  1.00 86.54           C
ATOM    875  N   THR B   7      11.597 -13.129  23.552  1.00 97.44           N
ATOM    876 CA   THR B   7      10.638 -14.221  23.407  1.00 97.12           C
ATOM    877  C   THR B   7      10.106 -14.785  24.722  1.00 97.01           C
ATOM    878  O   THR B   7       9.051 -15.413  24.738  1.00 95.70           O
ATOM    879 CB   THR B   7      11.241 -15.379  22.596  1.00 96.55           C
ATOM    880 OG1  THR B   7      12.418 -15.857  23.237  1.00 92.34           O
ATOM    881 CG2  THR B   7      11.572 -14.929  21.181  1.00 91.27           C
ATOM    882  N   MET B   8      10.828 -14.585  25.824  1.00 97.32           N
ATOM    883 CA   MET B   8      10.371 -15.155  27.089  1.00 96.99           C
ATOM    884  C   MET B   8       9.067 -14.497  27.544  1.00 96.73           C
ATOM    885  O   MET B   8       8.778 -13.353  27.213  1.00 95.36           O
ATOM    886 CB   MET B   8      11.440 -15.005  28.172  1.00 95.94           C
ATOM    887 CG   MET B   8      11.633 -13.591  28.689  1.00 92.95           C
ATOM    888 SD   MET B   8      12.775 -13.520  30.079  1.00 92.55           S
ATOM    889 CE   MET B   8      14.279 -14.108  29.316  1.00 86.17           C
ATOM    890  N   SER B   9       8.266 -15.254  28.318  1.00 96.38           N
ATOM    891 CA   SER B   9       7.010 -14.748  28.847  1.00 96.02           C
ATOM    892  C   SER B   9       7.271 -13.719  29.932  1.00 96.08           C
ATOM    893  O   SER B   9       8.388 -13.596  30.436  1.00 95.49           O
ATOM    894 CB   SER B   9       6.183 -15.893  29.430  1.00 95.47           C
ATOM    895 OG   SER B   9       6.799 -16.400  30.596  1.00 92.36           O
ATOM    896  N   VAL B  10       6.229 -12.970  30.290  1.00 94.13           N
ATOM    897 CA   VAL B  10       6.335 -12.007  31.377  1.00 93.50           C
ATOM    898  C   VAL B  10       6.685 -12.722  32.674  1.00 94.09           C
ATOM    899  O   VAL B  10       7.488 -12.237  33.472  1.00 93.54           O
ATOM    900 CB   VAL B  10       5.023 -11.214  31.545  1.00 91.45           C
ATOM    901 CG1  VAL B  10       5.087 -10.342  32.786  1.00 86.08           C
ATOM    902 CG2  VAL B  10       4.755 -10.378  30.315  1.00 85.64           C
ATOM    903  N   ARG B  11       6.092 -13.890  32.884  1.00 96.61           N
ATOM    904 CA   ARG B  11       6.377 -14.686  34.066  1.00 96.61           C
ATOM    905  C   ARG B  11       7.859 -15.028  34.138  1.00 96.75           C
ATOM    906  O   ARG B  11       8.490 -14.887  35.184  1.00 95.90           O
ATOM    907 CB   ARG B  11       5.541 -15.959  34.057  1.00 96.15           C
ATOM    908 CG   ARG B  11       5.840 -16.918  35.193  1.00 89.55           C
ATOM    909 CD   ARG B  11       5.145 -18.253  34.956  1.00 87.40           C
ATOM    910 NE   ARG B  11       5.621 -19.290  35.858  1.00 81.40           N
ATOM    911 CZ   ARG B  11       5.533 -20.591  35.611  1.00 75.21           C
ATOM    912 NH1  ARG B  11       4.983 -21.016  34.494  1.00 68.02           N
ATOM    913 NH2  ARG B  11       6.005 -21.458  36.490  1.00 64.67           N
ATOM    914  N   GLU B  12       8.408 -15.492  33.018  1.00 97.28           N
ATOM    915 CA   GLU B  12       9.822 -15.832  32.966  1.00 97.21           C
ATOM    916  C   GLU B  12      10.690 -14.600  33.160  1.00 97.33           C
ATOM    917  O   GLU B  12      11.699 -14.649  33.854  1.00 96.36           O
ATOM    918 CB   GLU B  12      10.166 -16.504  31.632  1.00 96.49           C
ATOM    919 CG   GLU B  12       9.680 -17.920  31.512  1.00 89.33           C
ATOM    920 CD   GLU B  12      10.067 -18.536  30.181  1.00 88.00           C
ATOM    921 OE1  GLU B  12       9.709 -17.956  29.142  1.00 84.12           O
ATOM    922 OE2  GLU B  12      10.727 -19.584  30.187  1.00 83.16           O
ATOM    923  N   LEU B  13      10.299 -13.486  32.552  1.00 96.46           N
ATOM    924 CA   LEU B  13      11.026 -12.243  32.719  1.00 96.30           C
ATOM    925  C   LEU B  13      11.101 -11.867  34.189  1.00 96.53           C
ATOM    926  O   LEU B  13      12.170 -11.513  34.692  1.00 96.13           O
ATOM    927 CB   LEU B  13      10.365 -11.114  31.938  1.00 96.12           C
ATOM    928 CG   LEU B  13      10.962  -9.724  32.150  1.00 95.43           C
ATOM    929 CD1  LEU B  13      12.359  -9.645  31.568  1.00 93.60           C
ATOM    930 CD2  LEU B  13      10.065  -8.648  31.550  1.00 93.26           C
ATOM    931  N   ASN B  14       9.973 -11.947  34.880  1.00 96.32           N
ATOM    932 CA   ASN B  14       9.930 -11.590  36.292  1.00 96.22           C
ATOM    933  C   ASN B  14      10.855 -12.449  37.131  1.00 96.17           C
ATOM    934  O   ASN B  14      11.396 -11.984  38.139  1.00 95.02           O
ATOM    935 CB   ASN B  14       8.501 -11.661  36.818  1.00 95.48           C
ATOM    936 CG   ASN B  14       7.640 -10.517  36.324  1.00 93.70           C
ATOM    937 OD1  ASN B  14       8.142  -9.443  36.015  1.00 88.80           O
ATOM    938 ND2  ASN B  14       6.331 -10.741  36.248  1.00 87.85           N
ATOM    939  N   GLN B  15      11.043 -13.696  36.755  1.00 97.57           N
ATOM    940 CA   GLN B  15      11.988 -14.562  37.445  1.00 97.36           C
ATOM    941  C   GLN B  15      13.410 -14.040  37.274  1.00 97.21           C
ATOM    942  O   GLN B  15      14.204 -14.051  38.208  1.00 96.14           O
ATOM    943 CB   GLN B  15      11.893 -15.999  36.911  1.00 96.78           C
ATOM    944 CG   GLN B  15      10.576 -16.687  37.229  1.00 91.59           C
ATOM    945 CD   GLN B  15      10.494 -18.077  36.639  1.00 89.08           C
ATOM    946 OE1  GLN B  15      11.385 -18.509  35.907  1.00 83.79           O
ATOM    947 NE2  GLN B  15       9.417 -18.791  36.949  1.00 81.14           N
ATOM    948  N   HIS B  16      13.707 -13.560  36.062  1.00 96.60           N
ATOM    949 CA   HIS B  16      15.034 -13.026  35.780  1.00 96.19           C
ATOM    950  C   HIS B  16      15.296 -11.702  36.493  1.00 96.36           C
ATOM    951  O   HIS B  16      16.452 -11.302  36.648  1.00 94.65           O
ATOM    952 CB   HIS B  16      15.219 -12.840  34.271  1.00 95.16           C
ATOM    953 CG   HIS B  16      15.547 -14.096  33.535  1.00 93.76           C
ATOM    954 ND1  HIS B  16      16.817 -14.637  33.525  1.00 87.15           N
ATOM    955 CD2  HIS B  16      14.793 -14.923  32.777  1.00 86.99           C
ATOM    956 CE1  HIS B  16      16.817 -15.743  32.795  1.00 87.57           C
ATOM    957 NE2  HIS B  16      15.594 -15.940  32.332  1.00 88.34           N
ATOM    958  N   LEU B  17      14.237 -11.012  36.925  1.00 96.57           N
ATOM    959 CA   LEU B  17      14.391  -9.715  37.580  1.00 96.59           C
ATOM    960  C   LEU B  17      14.763  -9.837  39.048  1.00 96.43           C
ATOM    961  O   LEU B  17      15.144  -8.845  39.676  1.00 94.90           O
ATOM    962 CB   LEU B  17      13.107  -8.895  37.448  1.00 96.14           C
ATOM    963 CG   LEU B  17      12.648  -8.569  36.031  1.00 95.17           C
ATOM    964 CD1  LEU B  17      11.420  -7.677  36.061  1.00 92.72           C
ATOM    965 CD2  LEU B  17      13.766  -7.918  35.237  1.00 92.54           C
ATOM    966  N   ARG B  18      14.634 -11.009  39.588  1.00 96.56           N
ATOM    967 CA   ARG B  18      14.926 -11.219  40.999  1.00 96.28           C
ATOM    968  C   ARG B  18      16.398 -10.965  41.292  1.00 95.35           C
ATOM    969  O   ARG B  18      17.273 -11.497  40.617  1.00 91.54           O
ATOM    970 CB   ARG B  18      14.547 -12.636  41.417  1.00 95.65           C
ATOM    971 CG   ARG B  18      13.069 -12.920  41.298  1.00 92.55           C
ATOM    972 CD   ARG B  18      12.763 -14.397  41.507  1.00 90.70           C
ATOM    973 NE   ARG B  18      11.364 -14.701  41.260  1.00 86.48           N
ATOM    974 CZ   ARG B  18      10.862 -15.927  41.193  1.00 80.61           C
ATOM    975 NH1  ARG B  18      11.648 -16.979  41.356  1.00 74.25           N
ATOM    976 NH2  ARG B  18       9.574 -16.102  40.954  1.00 70.71           N
ATOM    977  N   GLY B  19      16.647 -10.140  42.306  1.00 95.49           N
ATOM    978 CA   GLY B  19      18.002  -9.842  42.715  1.00 95.69           C
ATOM    979  C   GLY B  19      18.633  -8.674  41.983  1.00 96.34           C
ATOM    980  O   GLY B  19      19.714  -8.234  42.359  1.00 94.08           O
ATOM    981  N   LEU B  20      17.962  -8.173  40.941  1.00 96.78           N
ATOM    982 CA   LEU B  20      18.484  -7.037  40.194  1.00 97.02           C
ATOM    983  C   LEU B  20      18.126  -5.729  40.887  1.00 97.27           C
ATOM    984  O   LEU B  20      17.118  -5.646  41.593  1.00 95.98           O
ATOM    985 CB   LEU B  20      17.938  -7.024  38.769  1.00 96.65           C
ATOM    986 CG   LEU B  20      18.312  -8.214  37.878  1.00 95.57           C
ATOM    987 CD1  LEU B  20      17.746  -8.012  36.487  1.00 92.52           C
ATOM    988 CD2  LEU B  20      19.819  -8.399  37.831  1.00 92.05           C
ATOM    989  N   SER B  21      18.949  -4.713  40.682  1.00 97.33           N
ATOM    990 CA   SER B  21      18.664  -3.388  41.217  1.00 97.51           C
ATOM    991  C   SER B  21      17.524  -2.757  40.436  1.00 97.43           C
ATOM    992  O   SER B  21      17.175  -3.209  39.343  1.00 96.89           O
ATOM    993 CB   SER B  21      19.899  -2.499  41.126  1.00 97.24           C
ATOM    994 OG   SER B  21      20.185  -2.171  39.785  1.00 94.29           O
ATOM    995  N   LYS B  22      16.958  -1.685  41.002  1.00 97.13           N
ATOM    996 CA   LYS B  22      15.866  -0.984  40.340  1.00 97.05           C
ATOM    997  C   LYS B  22      16.298  -0.462  38.974  1.00 96.96           C
ATOM    998  O   LYS B  22      15.548  -0.539  38.005  1.00 95.96           O
ATOM    999 CB   LYS B  22      15.374   0.169  41.226  1.00 96.45           C
ATOM   1000 CG   LYS B  22      14.158   0.896  40.678  1.00 86.96           C
ATOM   1001 CD   LYS B  22      13.622   1.908  41.667  1.00 84.78           C
ATOM   1002 CE   LYS B  22      12.394   2.615  41.133  1.00 76.04           C
ATOM   1003 NZ   LYS B  22      11.828   3.568  42.121  1.00 66.81           N
ATOM   1004  N   GLU B  23      17.522   0.058  38.902  1.00 97.71           N
ATOM   1005 CA   GLU B  23      18.041   0.572  37.644  1.00 97.66           C
ATOM   1006  C   GLU B  23      18.221  -0.535  36.617  1.00 97.44           C
ATOM   1007  O   GLU B  23      17.918  -0.355  35.438  1.00 96.28           O
ATOM   1008 CB   GLU B  23      19.373   1.296  37.865  1.00 97.11           C
ATOM   1009 CG   GLU B  23      19.223   2.712  38.382  1.00 88.61           C
ATOM   1010 CD   GLU B  23      20.541   3.462  38.410  1.00 82.81           C
ATOM   1011 OE1  GLU B  23      21.601   2.792  38.465  1.00 78.06           O
ATOM   1012 OE2  GLU B  23      20.519   4.703  38.374  1.00 76.85           O
ATOM   1013  N   GLU B  24      18.724  -1.685  37.051  1.00 97.80           N
ATOM   1014 CA   GLU B  24      18.922  -2.815  36.152  1.00 97.63           C
ATOM   1015  C   GLU B  24      17.590  -3.328  35.615  1.00 97.59           C
ATOM   1016  O   GLU B  24      17.489  -3.723  34.454  1.00 96.85           O
ATOM   1017 CB   GLU B  24      19.679  -3.938  36.861  1.00 97.32           C
ATOM   1018 CG   GLU B  24      21.144  -3.619  37.119  1.00 94.25           C
ATOM   1019 CD   GLU B  24      21.833  -4.691  37.940  1.00 93.41           C
ATOM   1020 OE1  GLU B  24      21.232  -5.147  38.929  1.00 88.54           O
ATOM   1021 OE2  GLU B  24      22.969  -5.067  37.601  1.00 88.55           O
ATOM   1022  N   ILE B  25      16.572  -3.321  36.471  1.00 96.57           N
ATOM   1023 CA   ILE B  25      15.242  -3.747  36.061  1.00 96.14           C
ATOM   1024  C   ILE B  25      14.679  -2.812  34.993  1.00 95.77           C
ATOM   1025  O   ILE B  25      14.137  -3.258  33.977  1.00 94.79           O
ATOM   1026 CB   ILE B  25      14.293  -3.837  37.265  1.00 95.71           C
ATOM   1027 CG1  ILE B  25      14.702  -4.994  38.173  1.00 94.02           C
ATOM   1028 CG2  ILE B  25      12.847  -3.987  36.813  1.00 94.32           C
ATOM   1029 CD1  ILE B  25      13.921  -5.084  39.470  1.00 90.07           C
ATOM   1030  N   VAL B  26      14.810  -1.515  35.235  1.00 94.77           N
ATOM   1031 CA   VAL B  26      14.334  -0.527  34.269  1.00 94.05           C
ATOM   1032  C   VAL B  26      15.029  -0.709  32.927  1.00 94.10           C
ATOM   1033  O   VAL B  26      14.392  -0.689  31.874  1.00 93.77           O
ATOM   1034 CB   VAL B  26      14.550   0.910  34.789  1.00 93.57           C
ATOM   1035 CG1  VAL B  26      14.307   1.926  33.684  1.00 90.47           C
ATOM   1036 CG2  VAL B  26      13.631   1.181  35.970  1.00 90.18           C
ATOM   1037  N   GLN B  27      16.338  -0.903  32.965  1.00 96.86           N
ATOM   1038 CA   GLN B  27      17.109  -1.053  31.744  1.00 96.68           C
ATOM   1039  C   GLN B  27      16.731  -2.326  30.986  1.00 96.75           C
ATOM   1040  O   GLN B  27      16.632  -2.319  29.762  1.00 96.15           O
ATOM   1041 CB   GLN B  27      18.608  -1.061  32.055  1.00 96.32           C
ATOM   1042 CG   GLN B  27      19.146   0.283  32.519  1.00 88.58           C
ATOM   1043 CD   GLN B  27      20.615   0.241  32.895  1.00 83.52           C
ATOM   1044 OE1  GLN B  27      21.158  -0.834  33.158  1.00 76.69           O
ATOM   1045 NE2  GLN B  27      21.254   1.397  32.923  1.00 73.82           N
ATOM   1046  N   LEU B  28      16.509  -3.407  31.723  1.00 96.78           N
ATOM   1047 CA   LEU B  28      16.167  -4.667  31.089  1.00 96.41           C
ATOM   1048  C   LEU B  28      14.786  -4.597  30.439  1.00 96.11           C
ATOM   1049  O   LEU B  28      14.595  -5.076  29.321  1.00 95.06           O
ATOM   1050 CB   LEU B  28      16.209  -5.812  32.108  1.00 96.12           C
ATOM   1051 CG   LEU B  28      16.162  -7.227  31.536  1.00 94.28           C
ATOM   1052 CD1  LEU B  28      17.392  -7.486  30.677  1.00 91.32           C
ATOM   1053 CD2  LEU B  28      16.070  -8.259  32.654  1.00 90.05           C
ATOM   1054  N   LYS B  29      13.837  -3.997  31.154  1.00 93.68           N
ATOM   1055 CA   LYS B  29      12.498  -3.839  30.595  1.00 92.33           C
ATOM   1056  C   LYS B  29      12.521  -2.937  29.366  1.00 91.85           C
ATOM   1057  O   LYS B  29      11.809  -3.187  28.394  1.00 90.99           O
ATOM   1058 CB   LYS B  29      11.547  -3.277  31.649  1.00 91.79           C
ATOM   1059 CG   LYS B  29      11.161  -4.256  32.753  1.00 89.85           C
ATOM   1060 CD   LYS B  29      10.167  -3.647  33.712  1.00 88.55           C
ATOM   1061 CE   LYS B  29       9.698  -4.642  34.753  1.00 85.29           C
ATOM   1062 NZ   LYS B  29       8.719  -4.055  35.689  1.00 80.49           N
ATOM   1063  N   GLN B  30      13.331  -1.888  29.423  1.00 91.84           N
ATOM   1064 CA   GLN B  30      13.434  -0.971  28.289  1.00 90.56           C
ATOM   1065  C   GLN B  30      14.047  -1.677  27.085  1.00 90.14           C
ATOM   1066  O   GLN B  30      13.591  -1.500  25.953  1.00 89.62           O
ATOM   1067 CB   GLN B  30      14.279   0.247  28.663  1.00 89.48           C
ATOM   1068 CG   GLN B  30      14.441   1.250  27.528  1.00 81.79           C
ATOM   1069 CD   GLN B  30      13.113   1.763  27.014  1.00 78.16           C
ATOM   1070 OE1  GLN B  30      12.768   1.559  25.856  1.00 73.53           O
ATOM   1071 NE2  GLN B  30      12.369   2.417  27.879  1.00 69.90           N
ATOM   1072  N   ARG B  31      15.082  -2.476  27.324  1.00 94.16           N
ATOM   1073 CA   ARG B  31      15.729  -3.198  26.239  1.00 93.91           C
ATOM   1074  C   ARG B  31      14.760  -4.193  25.602  1.00 93.64           C
ATOM   1075  O   ARG B  31      14.718  -4.342  24.380  1.00 92.69           O
ATOM   1076 CB   ARG B  31      16.986  -3.914  26.738  1.00 94.06           C
ATOM   1077 CG   ARG B  31      17.791  -4.622  25.655  1.00 91.77           C
ATOM   1078 CD   ARG B  31      19.251  -4.721  26.026  1.00 90.83           C
ATOM   1079 NE   ARG B  31      19.468  -5.355  27.319  1.00 88.31           N
ATOM   1080 CZ   ARG B  31      19.647  -6.657  27.499  1.00 87.54           C
ATOM   1081 NH1  ARG B  31      19.637  -7.483  26.459  1.00 82.11           N
ATOM   1082 NH2  ARG B  31      19.829  -7.142  28.718  1.00 83.90           N
ATOM   1083  N   ARG B  32      13.976  -4.886  26.436  1.00 93.72           N
ATOM   1084 CA   ARG B  32      12.965  -5.802  25.923  1.00 93.12           C
ATOM   1085  C   ARG B  32      11.952  -5.063  25.044  1.00 91.84           C
ATOM   1086  O   ARG B  32      11.587  -5.537  23.974  1.00 90.88           O
ATOM   1087 CB   ARG B  32      12.255  -6.504  27.078  1.00 93.83           C
ATOM   1088 CG   ARG B  32      11.065  -7.374  26.672  1.00 93.81           C
ATOM   1089 CD   ARG B  32      10.530  -8.122  27.880  1.00 93.32           C
ATOM   1090 NE   ARG B  32       9.202  -8.693  27.681  1.00 93.38           N
ATOM   1091 CZ   ARG B  32       8.960  -9.957  27.323  1.00 93.67           C
ATOM   1092 NH1  ARG B  32       9.971 -10.786  27.098  1.00 91.81           N
ATOM   1093 NH2  ARG B  32       7.711 -10.378  27.186  1.00 92.30           N
ATOM   1094  N   ARG B  33      11.506  -3.891  25.507  1.00 91.52           N
ATOM   1095 CA   ARG B  33      10.545  -3.105  24.744  1.00 89.03           C
ATOM   1096  C   ARG B  33      11.126  -2.653  23.406  1.00 87.54           C
ATOM   1097  O   ARG B  33      10.450  -2.712  22.373  1.00 86.00           O
ATOM   1098 CB   ARG B  33      10.081  -1.896  25.556  1.00 87.50           C
ATOM   1099 CG   ARG B  33       9.139  -0.957  24.806  1.00 81.20           C
ATOM   1100 CD   ARG B  33       7.875  -1.679  24.376  1.00 78.08           C
ATOM   1101 NE   ARG B  33       6.941  -0.780  23.705  1.00 74.93           N
ATOM   1102 CZ   ARG B  33       5.840  -1.164  23.060  1.00 71.31           C
ATOM   1103 NH1  ARG B  33       5.530  -2.453  22.993  1.00 65.67           N
ATOM   1104 NH2  ARG B  33       5.064  -0.267  22.476  1.00 63.53           N
ATOM   1105  N   THR B  34      12.369  -2.193  23.444  1.00 88.74           N
ATOM   1106 CA   THR B  34      13.031  -1.741  22.222  1.00 87.00           C
ATOM   1107  C   THR B  34      13.138  -2.876  21.208  1.00 87.12           C
ATOM   1108  O   THR B  34      12.884  -2.682  20.016  1.00 86.24           O
ATOM   1109 CB   THR B  34      14.429  -1.191  22.542  1.00 85.50           C
ATOM   1110 OG1  THR B  34      14.308  -0.004  23.332  1.00 82.64           O
ATOM   1111 CG2  THR B  34      15.194  -0.866  21.257  1.00 82.40           C
ATOM   1112  N   LEU B  35      13.512  -4.059  21.680  1.00 90.49           N
ATOM   1113 CA   LEU B  35      13.660  -5.212  20.804  1.00 90.41           C
ATOM   1114  C   LEU B  35      12.316  -5.671  20.241  1.00 89.73           C
ATOM   1115  O   LEU B  35      12.219  -6.005  19.058  1.00 88.99           O
ATOM   1116 CB   LEU B  35      14.343  -6.356  21.554  1.00 91.31           C
ATOM   1117 CG   LEU B  35      15.806  -6.120  21.923  1.00 91.14           C
ATOM   1118 CD1  LEU B  35      16.281  -7.139  22.946  1.00 90.51           C
ATOM   1119 CD2  LEU B  35      16.678  -6.169  20.676  1.00 90.24           C
ATOM   1120  N   LYS B  36      11.284  -5.693  21.087  1.00 89.53           N
ATOM   1121 CA   LYS B  36       9.961  -6.084  20.614  1.00 88.73           C
ATOM   1122  C   LYS B  36       9.443  -5.086  19.585  1.00 88.22           C
ATOM   1123  O   LYS B  36       8.859  -5.472  18.566  1.00 87.57           O
ATOM   1124 CB   LYS B  36       8.995  -6.204  21.791  1.00 88.88           C
ATOM   1125 CG   LYS B  36       9.307  -7.358  22.734  1.00 87.60           C
ATOM   1126 CD   LYS B  36       8.296  -7.479  23.851  1.00 87.05           C
ATOM   1127 CE   LYS B  36       6.993  -8.086  23.378  1.00 84.55           C
ATOM   1128 NZ   LYS B  36       6.065  -8.371  24.501  1.00 81.96           N
ATOM   1129  N   ASN B  37       9.663  -3.797  19.835  1.00 85.06           N
ATOM   1130 CA   ASN B  37       9.224  -2.768  18.901  1.00 83.30           C
ATOM   1131  C   ASN B  37       9.938  -2.872  17.558  1.00 83.14           C
ATOM   1132  O   ASN B  37       9.365  -2.560  16.516  1.00 82.77           O
ATOM   1133 CB   ASN B  37       9.437  -1.375  19.495  1.00 81.31           C
ATOM   1134 CG   ASN B  37       8.359  -0.994  20.496  1.00 78.41           C
ATOM   1135 OD1  ASN B  37       7.305  -1.624  20.551  1.00 76.13           O
ATOM   1136 ND2  ASN B  37       8.621   0.041  21.277  1.00 74.92           N
ATOM   1137  N   ARG B  38      11.198  -3.297  17.608  1.00 87.48           N
ATOM   1138 CA   ARG B  38      11.938  -3.504  16.378  1.00 86.53           C
ATOM   1139  C   ARG B  38      11.248  -4.570  15.520  1.00 86.62           C
ATOM   1140  O   ARG B  38      11.138  -4.430  14.303  1.00 86.49           O
ATOM   1141 CB   ARG B  38      13.376  -3.913  16.684  1.00 85.84           C
ATOM   1142 CG   ARG B  38      14.270  -4.053  15.468  1.00 82.20           C
ATOM   1143 CD   ARG B  38      15.667  -4.475  15.890  1.00 81.75           C
ATOM   1144 NE   ARG B  38      16.260  -3.520  16.811  1.00 79.91           N
ATOM   1145 CZ   ARG B  38      17.271  -3.797  17.646  1.00 78.72           C
ATOM   1146 NH1  ARG B  38      17.791  -5.012  17.678  1.00 74.51           N
ATOM   1147 NH2  ARG B  38      17.744  -2.863  18.442  1.00 74.78           N
ATOM   1148  N   GLY B  39      10.779  -5.618  16.170  1.00 87.90           N
ATOM   1149 CA   GLY B  39      10.052  -6.664  15.476  1.00 88.13           C
ATOM   1150  C   GLY B  39       8.717  -6.178  14.938  1.00 88.86           C
ATOM   1151  O   GLY B  39       8.318  -6.524  13.827  1.00 88.52           O
ATOM   1152  N   TYR B  40       8.008  -5.385  15.744  1.00 85.43           N
ATOM   1153 CA   TYR B  40       6.734  -4.832  15.310  1.00 85.41           C
ATOM   1154  C   TYR B  40       6.911  -3.986  14.059  1.00 85.51           C
ATOM   1155  O   TYR B  40       6.109  -4.055  13.119  1.00 85.48           O
ATOM   1156 CB   TYR B  40       6.114  -3.971  16.408  1.00 85.36           C
ATOM   1157 CG   TYR B  40       5.851  -4.692  17.712  1.00 84.46           C
ATOM   1158 CD1  TYR B  40       5.806  -3.982  18.913  1.00 83.40           C
ATOM   1159 CD2  TYR B  40       5.640  -6.063  17.752  1.00 83.43           C
ATOM   1160 CE1  TYR B  40       5.555  -4.627  20.114  1.00 82.21           C
ATOM   1161 CE2  TYR B  40       5.403  -6.714  18.941  1.00 81.73           C
ATOM   1162 CZ   TYR B  40       5.349  -5.993  20.128  1.00 83.65           C
ATOM   1163 OH   TYR B  40       5.114  -6.634  21.313  1.00 82.43           O
ATOM   1164  N   ALA B  41       7.969  -3.178  14.067  1.00 86.08           N
ATOM   1165 CA   ALA B  41       8.234  -2.312  12.928  1.00 84.95           C
ATOM   1166  C   ALA B  41       8.578  -3.110  11.682  1.00 84.44           C
ATOM   1167  O   ALA B  41       8.144  -2.779  10.577  1.00 83.60           O
ATOM   1168 CB   ALA B  41       9.370  -1.346  13.260  1.00 83.00           C
ATOM   1169  N   ALA B  42       9.374  -4.163  11.851  1.00 86.89           N
ATOM   1170 CA   ALA B  42       9.740  -5.006  10.720  1.00 86.86           C
ATOM   1171  C   ALA B  42       8.501  -5.646  10.102  1.00 87.54           C
ATOM   1172  O   ALA B  42       8.361  -5.682   8.875  1.00 87.50           O
ATOM   1173 CB   ALA B  42      10.729  -6.075  11.163  1.00 86.10           C
ATOM   1174  N   SER B  43       7.597  -6.142  10.930  1.00 87.48           N
ATOM   1175 CA   SER B  43       6.368  -6.754  10.438  1.00 87.78           C
ATOM   1176  C   SER B  43       5.504  -5.744   9.694  1.00 87.64           C
ATOM   1177  O   SER B  43       4.926  -6.048   8.651  1.00 87.20           O
ATOM   1178 CB   SER B  43       5.589  -7.365  11.596  1.00 88.03           C
ATOM   1179 OG   SER B  43       6.303  -8.437  12.176  1.00 84.64           O
ATOM   1180  N   CYS B  44       5.413  -4.556  10.251  1.00 86.54           N
ATOM   1181 CA   CYS B  44       4.610  -3.504   9.633  1.00 85.38           C
ATOM   1182  C   CYS B  44       5.125  -3.176   8.242  1.00 85.18           C
ATOM   1183  O   CYS B  44       4.354  -3.021   7.294  1.00 84.41           O
ATOM   1184 CB   CYS B  44       4.633  -2.266  10.519  1.00 83.20           C
ATOM   1185 SG   CYS B  44       3.657  -0.868   9.913  1.00 79.51           S
HETATM 1186  N   2MR B  45       6.420  -3.028   8.142  1.00 83.44           N
HETATM 1187 CA   2MR B  45       7.038  -2.688   6.840  1.00 86.33           C
HETATM 1188 CB   2MR B  45       8.553  -2.508   7.003  1.00 83.65           C
HETATM 1189 CG   2MR B  45       8.907  -1.372   7.971  1.00 81.36           C
HETATM 1190 CD   2MR B  45      10.388  -1.249   8.062  1.00 79.54           C
HETATM 1191 NE   2MR B  45      10.629  -0.206   9.031  1.00 77.19           N
HETATM 1192 CZ   2MR B  45      11.299  -0.365  10.134  1.00 76.07           C
HETATM 1193 NH1  2MR B  45      11.828  -1.503  10.374  1.00 70.23           N
HETATM 1194 CQ1  2MR B  45      12.539  -1.913  11.500  1.00 67.24           C
HETATM 1195 NH2  2MR B  45      11.381   0.682  10.952  1.00 72.10           N
HETATM 1196 CQ2  2MR B  45      10.844   1.997  10.624  1.00 68.50           C
HETATM 1197  C   2MR B  45       6.752  -3.795   5.801  1.00 85.17           C
HETATM 1198  O   2MR B  45       6.391  -3.469   4.667  1.00 85.83           O
ATOM   1199  N   VAL B  46       6.927  -5.015   6.168  1.00 88.53           N
ATOM   1200 CA   VAL B  46       6.634  -6.140   5.273  1.00 89.56           C
ATOM   1201  C   VAL B  46       5.173  -6.146   4.847  1.00 90.33           C
ATOM   1202  O   VAL B  46       4.859  -6.354   3.676  1.00 90.43           O
ATOM   1203 CB   VAL B  46       6.978  -7.474   5.950  1.00 89.38           C
ATOM   1204 CG1  VAL B  46       6.468  -8.632   5.117  1.00 88.41           C
ATOM   1205 CG2  VAL B  46       8.485  -7.582   6.164  1.00 88.22           C
ATOM   1206  N   LYS B  47       4.271  -5.913   5.802  1.00 87.28           N
ATOM   1207 CA   LYS B  47       2.852  -5.909   5.492  1.00 87.74           C
ATOM   1208  C   LYS B  47       2.511  -4.845   4.471  1.00 88.39           C
ATOM   1209  O   LYS B  47       1.754  -5.084   3.528  1.00 88.35           O
ATOM   1210 CB   LYS B  47       2.049  -5.677   6.771  1.00 87.64           C
ATOM   1211 CG   LYS B  47       0.540  -5.639   6.563  1.00 84.81           C
ATOM   1212 CD   LYS B  47      -0.173  -5.471   7.887  1.00 83.84           C
ATOM   1213 CE   LYS B  47      -1.670  -5.433   7.717  1.00 79.78           C
ATOM   1214 NZ   LYS B  47      -2.377  -5.315   9.026  1.00 75.67           N
HETATM 1215  N   2MR B  48       3.064  -3.672   4.687  1.00 85.85           N
HETATM 1216 CA   2MR B  48       2.845  -2.570   3.726  1.00 88.45           C
HETATM 1217 CB   2MR B  48       3.365  -1.273   4.188  1.00 84.25           C
HETATM 1218 CG   2MR B  48       2.464  -0.695   5.260  1.00 81.43           C
HETATM 1219 CD   2MR B  48       2.921   0.675   5.577  1.00 80.24           C
HETATM 1220 NE   2MR B  48       3.836   0.588   6.690  1.00 78.33           N
HETATM 1221 CZ   2MR B  48       4.176   1.627   7.470  1.00 78.35           C
HETATM 1222 NH1  2MR B  48       3.675   2.794   7.212  1.00 74.10           N
HETATM 1223 CQ1  2MR B  48       4.000   4.024   7.774  1.00 68.68           C
HETATM 1224 NH2  2MR B  48       4.989   1.410   8.505  1.00 73.63           N
HETATM 1225 CQ2  2MR B  48       5.329   0.102   8.928  1.00 66.99           C
HETATM 1226  C   2MR B  48       3.314  -2.919   2.328  1.00 86.80           C
HETATM 1227  O   2MR B  48       2.585  -2.715   1.374  1.00 86.71           O
ATOM   1228  N   VAL B  49       4.477  -3.442   2.219  1.00 87.38           N
ATOM   1229 CA   VAL B  49       5.028  -3.822   0.922  1.00 87.75           C
ATOM   1230  C   VAL B  49       4.182  -4.896   0.256  1.00 89.79           C
ATOM   1231  O   VAL B  49       3.896  -4.830  -0.937  1.00 90.33           O
ATOM   1232 CB   VAL B  49       6.479  -4.319   1.078  1.00 86.18           C
ATOM   1233 CG1  VAL B  49       6.972  -4.902  -0.231  1.00 84.31           C
ATOM   1234 CG2  VAL B  49       7.382  -3.175   1.529  1.00 83.96           C
ATOM   1235  N   THR B  50       3.771  -5.905   1.025  1.00 90.80           N
ATOM   1236 CA   THR B  50       2.978  -6.995   0.491  1.00 92.06           C
ATOM   1237  C   THR B  50       1.637  -6.502  -0.046  1.00 92.60           C
ATOM   1238  O   THR B  50       1.196  -6.909  -1.121  1.00 92.66           O
ATOM   1239 CB   THR B  50       2.750  -8.068   1.559  1.00 92.48           C
ATOM   1240 OG1  THR B  50       4.007  -8.620   1.954  1.00 90.03           O
ATOM   1241 CG2  THR B  50       1.851  -9.183   1.018  1.00 88.77           C
ATOM   1242  N   GLN B  51       0.981  -5.627   0.694  1.00 90.50           N
ATOM   1243 CA   GLN B  51      -0.304  -5.094   0.271  1.00 90.90           C
ATOM   1244  C   GLN B  51      -0.179  -4.255  -0.993  1.00 92.48           C
ATOM   1245  O   GLN B  51      -1.033  -4.310  -1.872  1.00 92.97           O
ATOM   1246 CB   GLN B  51      -0.923  -4.262   1.399  1.00 89.76           C
ATOM   1247 CG   GLN B  51      -1.374  -5.098   2.579  1.00 85.95           C
ATOM   1248 CD   GLN B  51      -1.955  -4.260   3.703  1.00 84.56           C
ATOM   1249 OE1  GLN B  51      -1.756  -3.049   3.745  1.00 82.18           O
ATOM   1250 NE2  GLN B  51      -2.674  -4.902   4.608  1.00 78.94           N
ATOM   1251  N   LYS B  52       0.887  -3.473  -1.082  1.00 89.69           N
ATOM   1252 CA   LYS B  52       1.109  -2.664  -2.270  1.00 90.22           C
ATOM   1253  C   LYS B  52       1.364  -3.544  -3.490  1.00 92.21           C
ATOM   1254  O   LYS B  52       0.832  -3.287  -4.572  1.00 92.79           O
ATOM   1255 CB   LYS B  52       2.287  -1.706  -2.058  1.00 88.03           C
ATOM   1256 CG   LYS B  52       2.603  -0.849  -3.274  1.00 83.97           C
ATOM   1257 CD   LYS B  52       3.740   0.113  -2.999  1.00 80.68           C
ATOM   1258 CE   LYS B  52       4.067   0.940  -4.231  1.00 75.49           C
ATOM   1259 NZ   LYS B  52       5.153   1.919  -3.976  1.00 71.42           N
ATOM   1260  N   GLU B  53       2.170  -4.574  -3.319  1.00 92.64           N
ATOM   1261 CA   GLU B  53       2.456  -5.495  -4.418  1.00 93.57           C
ATOM   1262  C   GLU B  53       1.191  -6.192  -4.901  1.00 94.84           C
ATOM   1263  O   GLU B  53       1.001  -6.382  -6.098  1.00 95.50           O
ATOM   1264 CB   GLU B  53       3.502  -6.526  -3.983  1.00 93.32           C
ATOM   1265 CG   GLU B  53       4.889  -5.952  -3.789  1.00 90.40           C
ATOM   1266 CD   GLU B  53       5.897  -6.989  -3.329  1.00 89.05           C
ATOM   1267 OE1  GLU B  53       5.465  -8.100  -2.957  1.00 86.77           O
ATOM   1268 OE2  GLU B  53       7.096  -6.698  -3.345  1.00 85.87           O
ATOM   1269  N   GLU B  54       0.330  -6.559  -3.982  1.00 94.00           N
ATOM   1270 CA   GLU B  54      -0.916  -7.229  -4.347  1.00 95.25           C
ATOM   1271  C   GLU B  54      -1.832  -6.303  -5.130  1.00 95.80           C
ATOM   1272  O   GLU B  54      -2.448  -6.713  -6.116  1.00 96.16           O
ATOM   1273 CB   GLU B  54      -1.630  -7.758  -3.100  1.00 95.60           C
ATOM   1274 CG   GLU B  54      -2.930  -8.485  -3.393  1.00 89.20           C
ATOM   1275 CD   GLU B  54      -2.728  -9.723  -4.243  1.00 86.54           C
ATOM   1276 OE1  GLU B  54      -1.614 -10.276  -4.246  1.00 84.52           O
ATOM   1277 OE2  GLU B  54      -3.699 -10.141  -4.914  1.00 83.13           O
ATOM   1278  N   LEU B  55      -1.940  -5.053  -4.697  1.00 95.16           N
ATOM   1279 CA   LEU B  55      -2.741  -4.078  -5.424  1.00 94.98           C
ATOM   1280  C   LEU B  55      -2.227  -3.876  -6.836  1.00 96.00           C
ATOM   1281  O   LEU B  55      -3.002  -3.816  -7.787  1.00 96.04           O
ATOM   1282 CB   LEU B  55      -2.749  -2.742  -4.685  1.00 93.40           C
ATOM   1283 CG   LEU B  55      -3.889  -2.482  -3.710  1.00 88.02           C
ATOM   1284 CD1  LEU B  55      -3.707  -1.122  -3.063  1.00 86.38           C
ATOM   1285 CD2  LEU B  55      -5.235  -2.555  -4.424  1.00 85.56           C
ATOM   1286  N   GLU B  56      -0.924  -3.752  -6.979  1.00 95.51           N
ATOM   1287 CA   GLU B  56      -0.331  -3.552  -8.295  1.00 95.87           C
ATOM   1288  C   GLU B  56      -0.531  -4.777  -9.184  1.00 97.16           C
ATOM   1289  O   GLU B  56      -0.755  -4.643 -10.387  1.00 97.47           O
ATOM   1290 CB   GLU B  56       1.153  -3.209  -8.159  1.00 94.71           C
ATOM   1291 CG   GLU B  56       1.399  -1.845  -7.548  1.00 90.01           C
ATOM   1292 CD   GLU B  56       2.872  -1.486  -7.449  1.00 87.27           C
ATOM   1293 OE1  GLU B  56       3.707  -2.398  -7.613  1.00 83.25           O
ATOM   1294 OE2  GLU B  56       3.180  -0.301  -7.221  1.00 81.32           O
ATOM   1295  N   LYS B  57      -0.449  -5.961  -8.601  1.00 97.45           N
ATOM   1296 CA   LYS B  57      -0.678  -7.184  -9.350  1.00 97.98           C
ATOM   1297  C   LYS B  57      -2.118  -7.250  -9.856  1.00 98.36           C
ATOM   1298  O   LYS B  57      -2.360  -7.591 -11.014  1.00 98.27           O
ATOM   1299 CB   LYS B  57      -0.372  -8.405  -8.482  1.00 97.83           C
ATOM   1300 CG   LYS B  57      -0.682  -9.743  -9.140  1.00 94.08           C
ATOM   1301 CD   LYS B  57      -0.419 -10.900  -8.202  1.00 92.10           C
ATOM   1302 CE   LYS B  57      -0.809 -12.224  -8.821  1.00 84.88           C
ATOM   1303 NZ   LYS B  57      -0.582 -13.364  -7.885  1.00 80.24           N
ATOM   1304  N   GLN B  58      -3.064  -6.916  -8.988  1.00 98.49           N
ATOM   1305 CA   GLN B  58      -4.469  -6.933  -9.380  1.00 98.47           C
ATOM   1306  C   GLN B  58      -4.745  -5.913 -10.478  1.00 98.64           C
ATOM   1307  O   GLN B  58      -5.493  -6.195 -11.413  1.00 98.48           O
ATOM   1308 CB   GLN B  58      -5.351  -6.663  -8.162  1.00 98.20           C
ATOM   1309 CG   GLN B  58      -5.339  -7.795  -7.149  1.00 96.67           C
ATOM   1310 CD   GLN B  58      -6.076  -7.467  -5.868  1.00 95.91           C
ATOM   1311 OE1  GLN B  58      -6.023  -8.217  -4.893  1.00 92.00           O
ATOM   1312 NE2  GLN B  58      -6.776  -6.342  -5.860  1.00 89.56           N
ATOM   1313  N   LYS B  59      -4.147  -4.748 -10.367  1.00 98.16           N
ATOM   1314 CA   LYS B  59      -4.306  -3.733 -11.398  1.00 98.04           C
ATOM   1315  C   LYS B  59      -3.768  -4.227 -12.738  1.00 98.39           C
ATOM   1316  O   LYS B  59      -4.395  -4.025 -13.781  1.00 98.21           O
ATOM   1317 CB   LYS B  59      -3.591  -2.442 -10.990  1.00 97.57           C
ATOM   1318 CG   LYS B  59      -3.662  -1.347 -12.040  1.00 95.38           C
ATOM   1319 CD   LYS B  59      -2.797  -0.156 -11.680  1.00 93.28           C
ATOM   1320 CE   LYS B  59      -2.752   0.845 -12.816  1.00 88.99           C
ATOM   1321 NZ   LYS B  59      -1.794   1.946 -12.548  1.00 85.25           N
ATOM   1322  N   ALA B  60      -2.616  -4.865 -12.723  1.00 98.37           N
ATOM   1323 CA   ALA B  60      -2.014  -5.380 -13.950  1.00 98.47           C
ATOM   1324  C   ALA B  60      -2.898  -6.447 -14.586  1.00 98.64           C
ATOM   1325  O   ALA B  60      -3.056  -6.487 -15.804  1.00 98.48           O
ATOM   1326 CB   ALA B  60      -0.627  -5.937 -13.666  1.00 98.16           C
ATOM   1327  N   GLU B  61      -3.472  -7.315 -13.775  1.00 98.72           N
ATOM   1328 CA   GLU B  61      -4.353  -8.366 -14.285  1.00 98.79           C
ATOM   1329  C   GLU B  61      -5.606  -7.776 -14.910  1.00 98.84           C
ATOM   1330  O   GLU B  61      -6.065  -8.236 -15.950  1.00 98.73           O
ATOM   1331 CB   GLU B  61      -4.727  -9.332 -13.160  1.00 98.61           C
ATOM   1332 CG   GLU B  61      -3.568 -10.191 -12.683  1.00 95.65           C
ATOM   1333 CD   GLU B  61      -3.942 -11.102 -11.514  1.00 93.99           C
ATOM   1334 OE1  GLU B  61      -3.084 -11.883 -11.070  1.00 90.38           O
ATOM   1335 OE2  GLU B  61      -5.098 -11.013 -11.048  1.00 89.78           O
ATOM   1336  N   LEU B  62      -6.169  -6.750 -14.271  1.00 98.70           N
ATOM   1337 CA   LEU B  62      -7.350  -6.094 -14.808  1.00 98.70           C
ATOM   1338  C   LEU B  62      -7.041  -5.393 -16.121  1.00 98.83           C
ATOM   1339  O   LEU B  62      -7.849  -5.418 -17.049  1.00 98.63           O
ATOM   1340 CB   LEU B  62      -7.915  -5.103 -13.791  1.00 98.67           C
ATOM   1341 CG   LEU B  62      -8.625  -5.736 -12.594  1.00 98.29           C
ATOM   1342 CD1  LEU B  62      -8.831  -4.711 -11.493  1.00 97.54           C
ATOM   1343 CD2  LEU B  62      -9.962  -6.329 -13.026  1.00 97.17           C
ATOM   1344  N   GLN B  63      -5.886  -4.750 -16.197  1.00 98.79           N
ATOM   1345 CA   GLN B  63      -5.481  -4.086 -17.433  1.00 98.76           C
ATOM   1346  C   GLN B  63      -5.367  -5.095 -18.568  1.00 98.73           C
ATOM   1347  O   GLN B  63      -5.788  -4.827 -19.697  1.00 98.62           O
ATOM   1348 CB   GLN B  63      -4.150  -3.362 -17.237  1.00 98.46           C
ATOM   1349 CG   GLN B  63      -3.626  -2.677 -18.486  1.00 91.03           C
ATOM   1350 CD   GLN B  63      -4.539  -1.573 -18.965  1.00 89.89           C
ATOM   1351 OE1  GLN B  63      -5.078  -0.808 -18.162  1.00 81.87           O
ATOM   1352 NE2  GLN B  63      -4.728  -1.491 -20.266  1.00 78.93           N
ATOM   1353  N   GLN B  64      -4.806  -6.256 -18.284  1.00 98.79           N
ATOM   1354 CA   GLN B  64      -4.672  -7.314 -19.278  1.00 98.77           C
ATOM   1355  C   GLN B  64      -6.041  -7.808 -19.734  1.00 98.70           C
ATOM   1356  O   GLN B  64      -6.262  -8.063 -20.918  1.00 98.54           O
ATOM   1357 CB   GLN B  64      -3.849  -8.467 -18.708  1.00 98.46           C
ATOM   1358 CG   GLN B  64      -3.486  -9.541 -19.716  1.00 92.51           C
ATOM   1359 CD   GLN B  64      -2.571 -10.598 -19.129  1.00 88.12           C
ATOM   1360 OE1  GLN B  64      -2.574 -10.836 -17.923  1.00 82.16           O
ATOM   1361 NE2  GLN B  64      -1.782 -11.234 -19.980  1.00 79.25           N
ATOM   1362  N   GLU B  65      -6.959  -7.939 -18.799  1.00 98.73           N
ATOM   1363 CA   GLU B  65      -8.305  -8.393 -19.117  1.00 98.67           C
ATOM   1364  C   GLU B  65      -9.043  -7.370 -19.977  1.00 98.71           C
ATOM   1365  O   GLU B  65      -9.776  -7.747 -20.904  1.00 98.53           O
ATOM   1366 CB   GLU B  65      -9.095  -8.675 -17.837  1.00 98.45           C
ATOM   1367 CG   GLU B  65     -10.490  -9.253 -18.060  1.00 94.95           C
ATOM   1368 CD   GLU B  65     -10.460 -10.676 -18.585  1.00 93.48           C
ATOM   1369 OE1  GLU B  65      -9.375 -11.286 -18.626  1.00 88.90           O
ATOM   1370 OE2  GLU B  65     -11.542 -11.180 -18.950  1.00 87.80           O
ATOM   1371  N   VAL B  66      -8.867  -6.090 -19.674  1.00 98.79           N
ATOM   1372 CA   VAL B  66      -9.464  -5.037 -20.491  1.00 98.74           C
ATOM   1373  C   VAL B  66      -8.968  -5.133 -21.930  1.00 98.78           C
ATOM   1374  O   VAL B  66      -9.754  -5.060 -22.875  1.00 98.45           O
ATOM   1375 CB   VAL B  66      -9.147  -3.639 -19.917  1.00 98.54           C
ATOM   1376 CG1  VAL B  66      -9.436  -2.561 -20.948  1.00 97.46           C
ATOM   1377 CG2  VAL B  66      -9.962  -3.407 -18.656  1.00 97.22           C
ATOM   1378  N   GLU B  67      -7.675  -5.299 -22.108  1.00 98.78           N
ATOM   1379 CA   GLU B  67      -7.094  -5.385 -23.443  1.00 98.63           C
ATOM   1380  C   GLU B  67      -7.620  -6.601 -24.199  1.00 98.70           C
ATOM   1381  O   GLU B  67      -7.920  -6.517 -25.391  1.00 98.43           O
ATOM   1382 CB   GLU B  67      -5.569  -5.427 -23.346  1.00 98.42           C
ATOM   1383 CG   GLU B  67      -4.962  -4.131 -22.834  1.00 92.95           C
ATOM   1384 CD   GLU B  67      -3.474  -4.236 -22.538  1.00 88.66           C
ATOM   1385 OE1  GLU B  67      -2.890  -5.298 -22.822  1.00 85.15           O
ATOM   1386 OE2  GLU B  67      -2.906  -3.256 -22.023  1.00 83.70           O
ATOM   1387  N   LYS B  68      -7.737  -7.731 -23.527  1.00 98.69           N
ATOM   1388 CA   LYS B  68      -8.243  -8.949 -24.154  1.00 98.56           C
ATOM   1389  C   LYS B  68      -9.694  -8.775 -24.597  1.00 98.56           C
ATOM   1390  O   LYS B  68     -10.050  -9.093 -25.730  1.00 98.18           O
ATOM   1391 CB   LYS B  68      -8.127 -10.128 -23.194  1.00 98.17           C
ATOM   1392 CG   LYS B  68      -8.600 -11.453 -23.787  1.00 94.26           C
ATOM   1393 CD   LYS B  68      -8.456 -12.600 -22.802  1.00 92.21           C
ATOM   1394 CE   LYS B  68      -9.475 -12.510 -21.696  1.00 84.87           C
ATOM   1395 NZ   LYS B  68      -9.420 -13.687 -20.787  1.00 80.34           N
ATOM   1396  N   LEU B  69     -10.530  -8.260 -23.705  1.00 98.58           N
ATOM   1397 CA   LEU B  69     -11.943  -8.086 -24.022  1.00 98.40           C
ATOM   1398  C   LEU B  69     -12.158  -7.035 -25.107  1.00 98.49           C
ATOM   1399  O   LEU B  69     -13.046  -7.180 -25.951  1.00 98.04           O
ATOM   1400 CB   LEU B  69     -12.717  -7.704 -22.756  1.00 98.38           C
ATOM   1401 CG   LEU B  69     -12.871  -8.822 -21.721  1.00 97.94           C
ATOM   1402 CD1  LEU B  69     -13.360  -8.253 -20.402  1.00 96.98           C
ATOM   1403 CD2  LEU B  69     -13.834  -9.889 -22.227  1.00 96.60           C
ATOM   1404  N   ALA B  70     -11.366  -5.969 -25.072  1.00 98.45           N
ATOM   1405 CA   ALA B  70     -11.474  -4.932 -26.091  1.00 98.30           C
ATOM   1406  C   ALA B  70     -11.135  -5.509 -27.466  1.00 98.25           C
ATOM   1407  O   ALA B  70     -11.783  -5.180 -28.463  1.00 97.75           O
ATOM   1408 CB   ALA B  70     -10.563  -3.758 -25.760  1.00 98.07           C
ATOM   1409  N   SER B  71     -10.131  -6.367 -27.530  1.00 98.30           N
ATOM   1410 CA   SER B  71      -9.744  -7.003 -28.778  1.00 98.26           C
ATOM   1411  C   SER B  71     -10.848  -7.935 -29.279  1.00 98.21           C
ATOM   1412  O   SER B  71     -11.173  -7.949 -30.469  1.00 97.63           O
ATOM   1413 CB   SER B  71      -8.439  -7.772 -28.600  1.00 97.95           C
ATOM   1414 OG   SER B  71      -8.051  -8.412 -29.804  1.00 91.78           O
ATOM   1415  N   GLU B  72     -11.427  -8.703 -28.375  1.00 98.32           N
ATOM   1416 CA   GLU B  72     -12.525  -9.588 -28.742  1.00 98.16           C
ATOM   1417  C   GLU B  72     -13.723  -8.802 -29.252  1.00 98.18           C
ATOM   1418  O   GLU B  72     -14.369  -9.192 -30.232  1.00 97.54           O
ATOM   1419 CB   GLU B  72     -12.933 -10.450 -27.538  1.00 97.75           C
ATOM   1420 CG   GLU B  72     -11.883 -11.467 -27.122  1.00 91.22           C
ATOM   1421 CD   GLU B  72     -12.278 -12.250 -25.883  1.00 89.68           C
ATOM   1422 OE1  GLU B  72     -13.408 -12.046 -25.390  1.00 86.21           O
ATOM   1423 OE2  GLU B  72     -11.460 -13.056 -25.410  1.00 85.68           O
ATOM   1424  N   ASN B  73     -14.024  -7.694 -28.597  1.00 97.93           N
ATOM   1425 CA   ASN B  73     -15.127  -6.840 -29.020  1.00 97.66           C
ATOM   1426  C   ASN B  73     -14.891  -6.279 -30.418  1.00 97.42           C
ATOM   1427  O   ASN B  73     -15.801  -6.254 -31.247  1.00 96.51           O
ATOM   1428 CB   ASN B  73     -15.344  -5.692 -28.029  1.00 96.90           C
ATOM   1429 CG   ASN B  73     -16.218  -6.092 -26.866  1.00 93.07           C
ATOM   1430 OD1  ASN B  73     -16.455  -7.272 -26.626  1.00 83.53           O
ATOM   1431 ND2  ASN B  73     -16.716  -5.107 -26.133  1.00 82.80           N
ATOM   1432  N   ALA B  74     -13.674  -5.822 -30.676  1.00 97.88           N
ATOM   1433 CA   ALA B  74     -13.350  -5.280 -31.984  1.00 97.54           C
ATOM   1434  C   ALA B  74     -13.535  -6.331 -33.074  1.00 97.59           C
ATOM   1435  O   ALA B  74     -14.072  -6.043 -34.140  1.00 96.64           O
ATOM   1436 CB   ALA B  74     -11.924  -4.736 -31.992  1.00 97.07           C
ATOM   1437  N   SER B  75     -13.094  -7.549 -32.811  1.00 97.75           N
ATOM   1438 CA   SER B  75     -13.235  -8.631 -33.776  1.00 97.45           C
ATOM   1439  C   SER B  75     -14.704  -8.964 -34.042  1.00 97.35           C
ATOM   1440  O   SER B  75     -15.110  -9.158 -35.187  1.00 96.33           O
ATOM   1441 CB   SER B  75     -12.499  -9.873 -33.295  1.00 96.87           C
ATOM   1442 OG   SER B  75     -11.101  -9.666 -33.276  1.00 88.58           O
ATOM   1443  N   MET B  76     -15.491  -9.027 -32.978  1.00 97.04           N
ATOM   1444 CA   MET B  76     -16.908  -9.348 -33.143  1.00 96.53           C
ATOM   1445  C   MET B  76     -17.665  -8.248 -33.872  1.00 96.82           C
ATOM   1446  O   MET B  76     -18.599  -8.540 -34.628  1.00 95.86           O
ATOM   1447 CB   MET B  76     -17.558  -9.625 -31.785  1.00 95.20           C
ATOM   1448 CG   MET B  76     -17.397 -11.063 -31.333  1.00 90.39           C
ATOM   1449 SD   MET B  76     -18.337 -11.432 -29.842  1.00 89.53           S
ATOM   1450 CE   MET B  76     -17.213 -10.793 -28.620  1.00 80.87           C
ATOM   1451  N   LYS B  77     -17.282  -6.994 -33.669  1.00 97.44           N
ATOM   1452 CA   LYS B  77     -17.923  -5.898 -34.394  1.00 97.20           C
ATOM   1453  C   LYS B  77     -17.677  -6.032 -35.892  1.00 97.34           C
ATOM   1454  O   LYS B  77     -18.569  -5.787 -36.697  1.00 96.28           O
ATOM   1455 CB   LYS B  77     -17.413  -4.550 -33.883  1.00 96.72           C
ATOM   1456 CG   LYS B  77     -17.945  -4.173 -32.508  1.00 87.61           C
ATOM   1457 CD   LYS B  77     -17.361  -2.864 -32.012  1.00 85.16           C
ATOM   1458 CE   LYS B  77     -17.867  -2.525 -30.621  1.00 76.76           C
ATOM   1459 NZ   LYS B  77     -17.249  -1.284 -30.086  1.00 69.06           N
ATOM   1460  N   LEU B  78     -16.471  -6.413 -36.262  1.00 97.11           N
ATOM   1461 CA   LEU B  78     -16.160  -6.627 -37.673  1.00 96.75           C
ATOM   1462  C   LEU B  78     -16.975  -7.781 -38.236  1.00 96.72           C
ATOM   1463  O   LEU B  78     -17.481  -7.706 -39.360  1.00 95.56           O
ATOM   1464 CB   LEU B  78     -14.663  -6.885 -37.855  1.00 96.40           C
ATOM   1465 CG   LEU B  78     -13.733  -5.714 -37.568  1.00 94.08           C
ATOM   1466 CD1  LEU B  78     -12.277  -6.134 -37.705  1.00 91.55           C
ATOM   1467 CD2  LEU B  78     -14.037  -4.549 -38.510  1.00 91.90           C
ATOM   1468  N   GLU B  79     -17.101  -8.859 -37.476  1.00 97.53           N
ATOM   1469 CA   GLU B  79     -17.905  -9.999 -37.905  1.00 97.22           C
ATOM   1470  C   GLU B  79     -19.360  -9.616 -38.103  1.00 97.12           C
ATOM   1471  O   GLU B  79     -19.986 -10.007 -39.091  1.00 95.91           O
ATOM   1472 CB   GLU B  79     -17.818 -11.137 -36.891  1.00 96.65           C
ATOM   1473 CG   GLU B  79     -16.516 -11.908 -36.894  1.00 88.35           C
ATOM   1474 CD   GLU B  79     -16.609 -13.175 -36.064  1.00 86.64           C
ATOM   1475 OE1  GLU B  79     -17.522 -13.986 -36.333  1.00 83.13           O
ATOM   1476 OE2  GLU B  79     -15.781 -13.347 -35.154  1.00 83.20           O
ATOM   1477  N   LEU B  80     -19.903  -8.857 -37.169  1.00 96.42           N
ATOM   1478 CA   LEU B  80     -21.292  -8.424 -37.262  1.00 95.93           C
ATOM   1479  C   LEU B  80     -21.514  -7.552 -38.489  1.00 95.81           C
ATOM   1480  O   LEU B  80     -22.498  -7.734 -39.218  1.00 94.78           O
ATOM   1481 CB   LEU B  80     -21.705  -7.662 -35.996  1.00 95.06           C
ATOM   1482 CG   LEU B  80     -22.161  -8.536 -34.816  1.00 90.72           C
ATOM   1483 CD1  LEU B  80     -22.221  -7.704 -33.551  1.00 88.17           C
ATOM   1484 CD2  LEU B  80     -23.515  -9.160 -35.119  1.00 87.43           C
ATOM   1485  N   ASP B  81     -20.619  -6.613 -38.723  1.00 97.03           N
ATOM   1486 CA   ASP B  81     -20.750  -5.733 -39.875  1.00 96.65           C
ATOM   1487  C   ASP B  81     -20.709  -6.528 -41.173  1.00 96.44           C
ATOM   1488  O   ASP B  81     -21.510  -6.294 -42.082  1.00 95.18           O
ATOM   1489 CB   ASP B  81     -19.644  -4.673 -39.880  1.00 96.11           C
ATOM   1490 CG   ASP B  81     -19.847  -3.629 -38.800  1.00 91.72           C
ATOM   1491 OD1  ASP B  81     -20.956  -3.541 -38.236  1.00 86.85           O
ATOM   1492 OD2  ASP B  81     -18.891  -2.872 -38.530  1.00 86.93           O
ATOM   1493  N   ALA B  82     -19.794  -7.469 -41.281  1.00 96.62           N
ATOM   1494 CA   ALA B  82     -19.660  -8.276 -42.486  1.00 96.29           C
ATOM   1495  C   ALA B  82     -20.898  -9.140 -42.708  1.00 95.80           C
ATOM   1496  O   ALA B  82     -21.399  -9.243 -43.828  1.00 94.30           O
ATOM   1497 CB   ALA B  82     -18.413  -9.149 -42.397  1.00 95.75           C
ATOM   1498  N   LEU B  83     -21.392  -9.747 -41.653  1.00 96.03           N
ATOM   1499 CA   LEU B  83     -22.547 -10.623 -41.775  1.00 95.78           C
ATOM   1500  C   LEU B  83     -23.814  -9.838 -42.094  1.00 95.99           C
ATOM   1501  O   LEU B  83     -24.661 -10.307 -42.863  1.00 94.81           O
ATOM   1502 CB   LEU B  83     -22.731 -11.439 -40.491  1.00 94.96           C
ATOM   1503 CG   LEU B  83     -23.816 -12.521 -40.508  1.00 92.75           C
ATOM   1504 CD1  LEU B  83     -23.641 -13.458 -41.698  1.00 89.04           C
ATOM   1505 CD2  LEU B  83     -23.767 -13.301 -39.202  1.00 88.81           C
ATOM   1506  N   ARG B  84     -23.949  -8.639 -41.553  1.00 96.17           N
ATOM   1507 CA   ARG B  84     -25.092  -7.788 -41.872  1.00 95.69           C
ATOM   1508  C   ARG B  84     -25.100  -7.422 -43.354  1.00 95.45           C
ATOM   1509  O   ARG B  84     -26.161  -7.415 -43.985  1.00 94.47           O
ATOM   1510 CB   ARG B  84     -25.071  -6.515 -41.015  1.00 95.41           C
ATOM   1511 CG   ARG B  84     -25.521  -6.744 -39.582  1.00 89.41           C
ATOM   1512 CD   ARG B  84     -25.356  -5.492 -38.730  1.00 90.18           C
ATOM   1513 NE   ARG B  84     -25.792  -5.725 -37.359  1.00 86.57           N
ATOM   1514 CZ   ARG B  84     -25.158  -5.290 -36.284  1.00 84.69           C
ATOM   1515 NH1  ARG B  84     -24.034  -4.596 -36.396  1.00 76.96           N
ATOM   1516 NH2  ARG B  84     -25.640  -5.548 -35.075  1.00 77.90           N
ATOM   1517  N   SER B  85     -23.941  -7.121 -43.896  1.00 95.95           N
ATOM   1518 CA   SER B  85     -23.844  -6.790 -45.313  1.00 95.57           C
ATOM   1519  C   SER B  85     -24.237  -7.980 -46.183  1.00 95.08           C
ATOM   1520  O   SER B  85     -24.966  -7.829 -47.167  1.00 93.44           O
ATOM   1521 CB   SER B  85     -22.431  -6.326 -45.662  1.00 94.97           C
ATOM   1522 OG   SER B  85     -22.131  -5.088 -45.039  1.00 85.14           O
ATOM   1523  N   LYS B  86     -23.764  -9.160 -45.837  1.00 95.63           N
ATOM   1524 CA   LYS B  86     -24.106 -10.367 -46.585  1.00 95.00           C
ATOM   1525  C   LYS B  86     -25.597 -10.653 -46.498  1.00 94.83           C
ATOM   1526  O   LYS B  86     -26.223 -11.019 -47.497  1.00 93.15           O
ATOM   1527 CB   LYS B  86     -23.314 -11.563 -46.058  1.00 94.08           C
ATOM   1528 CG   LYS B  86     -21.813 -11.488 -46.276  1.00 89.04           C
ATOM   1529 CD   LYS B  86     -21.115 -12.689 -45.661  1.00 88.62           C
ATOM   1530 CE   LYS B  86     -19.613 -12.616 -45.835  1.00 83.03           C
ATOM   1531 NZ   LYS B  86     -18.927 -13.760 -45.192  1.00 77.58           N
ATOM   1532  N   TYR B  87     -26.152 -10.485 -45.330  1.00 94.46           N
ATOM   1533 CA   TYR B  87     -27.574 -10.742 -45.118  1.00 94.30           C
ATOM   1534  C   TYR B  87     -28.435  -9.788 -45.949  1.00 93.98           C
ATOM   1535  O   TYR B  87     -29.392 -10.209 -46.592  1.00 92.77           O
ATOM   1536 CB   TYR B  87     -27.917 -10.617 -43.636  1.00 94.45           C
ATOM   1537 CG   TYR B  87     -29.360 -10.914 -43.303  1.00 94.32           C
ATOM   1538 CD1  TYR B  87     -29.853 -12.210 -43.329  1.00 91.85           C
ATOM   1539 CD2  TYR B  87     -30.240  -9.895 -42.950  1.00 91.81           C
ATOM   1540 CE1  TYR B  87     -31.177 -12.489 -43.023  1.00 91.16           C
ATOM   1541 CE2  TYR B  87     -31.567 -10.168 -42.646  1.00 91.63           C
ATOM   1542 CZ   TYR B  87     -32.023 -11.459 -42.680  1.00 92.06           C
ATOM   1543 OH   TYR B  87     -33.338 -11.729 -42.379  1.00 91.66           O
ATOM   1544  N   GLU B  88     -28.087  -8.507 -45.944  1.00 95.89           N
ATOM   1545 CA   GLU B  88     -28.836  -7.515 -46.703  1.00 95.44           C
ATOM   1546  C   GLU B  88     -28.750  -7.773 -48.199  1.00 95.22           C
ATOM   1547  O   GLU B  88     -29.736  -7.624 -48.923  1.00 93.94           O
ATOM   1548 CB   GLU B  88     -28.335  -6.106 -46.366  1.00 94.67           C
ATOM   1549 CG   GLU B  88     -28.673  -5.674 -44.944  1.00 88.34           C
ATOM   1550 CD   GLU B  88     -27.993  -4.375 -44.537  1.00 85.03           C
ATOM   1551 OE1  GLU B  88     -27.306  -3.772 -45.387  1.00 82.05           O
ATOM   1552 OE2  GLU B  88     -28.137  -3.975 -43.362  1.00 80.75           O
ATOM   1553  N   ALA B  89     -27.592  -8.185 -48.680  1.00 94.70           N
ATOM   1554 CA   ALA B  89     -27.424  -8.503 -50.092  1.00 94.41           C
ATOM   1555  C   ALA B  89     -28.290  -9.699 -50.476  1.00 93.82           C
ATOM   1556  O   ALA B  89     -28.907  -9.714 -51.542  1.00 91.87           O
ATOM   1557 CB   ALA B  89     -25.955  -8.786 -50.402  1.00 93.93           C
ATOM   1558  N   LEU B  90     -28.336 -10.684 -49.626  1.00 93.81           N
ATOM   1559 CA   LEU B  90     -29.131 -11.874 -49.895  1.00 93.51           C
ATOM   1560  C   LEU B  90     -30.626 -11.563 -49.849  1.00 93.12           C
ATOM   1561  O   LEU B  90     -31.404 -12.118 -50.632  1.00 91.24           O
ATOM   1562 CB   LEU B  90     -28.784 -12.977 -48.900  1.00 92.74           C
ATOM   1563 CG   LEU B  90     -29.442 -14.344 -49.118  1.00 90.88           C
ATOM   1564 CD1  LEU B  90     -29.186 -14.851 -50.532  1.00 87.01           C
ATOM   1565 CD2  LEU B  90     -28.907 -15.335 -48.092  1.00 86.76           C
ATOM   1566  N   GLN B  91     -31.033 -10.657 -48.961  1.00 92.48           N
ATOM   1567 CA   GLN B  91     -32.425 -10.226 -48.912  1.00 92.05           C
ATOM   1568  C   GLN B  91     -32.836  -9.596 -50.231  1.00 91.74           C
ATOM   1569  O   GLN B  91     -33.912  -9.888 -50.769  1.00 89.75           O
ATOM   1570 CB   GLN B  91     -32.641  -9.200 -47.788  1.00 90.98           C
ATOM   1571 CG   GLN B  91     -32.717  -9.785 -46.387  1.00 85.28           C
ATOM   1572 CD   GLN B  91     -33.043  -8.723 -45.357  1.00 85.22           C
ATOM   1573 OE1  GLN B  91     -32.395  -7.683 -45.317  1.00 80.26           O
ATOM   1574 NE2  GLN B  91     -34.051  -8.971 -44.545  1.00 78.76           N
ATOM   1575  N   THR B  92     -31.994  -8.741 -50.764  1.00 92.87           N
ATOM   1576 CA   THR B  92     -32.273  -8.075 -52.025  1.00 92.62           C
ATOM   1577  C   THR B  92     -32.386  -9.091 -53.158  1.00 91.95           C
ATOM   1578  O   THR B  92     -33.297  -9.016 -53.987  1.00 89.93           O
ATOM   1579 CB   THR B  92     -31.179  -7.040 -52.340  1.00 92.04           C
ATOM   1580 OG1  THR B  92     -31.179  -6.024 -51.323  1.00 84.36           O
ATOM   1581 CG2  THR B  92     -31.417  -6.392 -53.698  1.00 82.25           C
ATOM   1582  N   PHE B  93     -31.474 -10.039 -53.205  1.00 89.14           N
ATOM   1583 CA   PHE B  93     -31.510 -11.087 -54.219  1.00 89.02           C
ATOM   1584  C   PHE B  93     -32.797 -11.898 -54.123  1.00 89.03           C
ATOM   1585  O   PHE B  93     -33.445 -12.175 -55.140  1.00 87.12           O
ATOM   1586 CB   PHE B  93     -30.291 -11.999 -54.070  1.00 88.08           C
ATOM   1587 CG   PHE B  93     -30.333 -13.209 -54.969  1.00 87.75           C
ATOM   1588 CD1  PHE B  93     -29.984 -13.103 -56.301  1.00 83.54           C
ATOM   1589 CD2  PHE B  93     -30.726 -14.434 -54.477  1.00 83.37           C
ATOM   1590 CE1  PHE B  93     -30.026 -14.204 -57.133  1.00 80.77           C
ATOM   1591 CE2  PHE B  93     -30.777 -15.553 -55.304  1.00 80.66           C
ATOM   1592 CZ   PHE B  93     -30.423 -15.429 -56.628  1.00 77.28           C
ATOM   1593  N   ALA B  94     -33.162 -12.282 -52.920  1.00 87.83           N
ATOM   1594 CA   ALA B  94     -34.353 -13.100 -52.718  1.00 87.11           C
ATOM   1595  C   ALA B  94     -35.609 -12.357 -53.166  1.00 86.83           C
ATOM   1596  O   ALA B  94     -36.499 -12.949 -53.787  1.00 84.20           O
ATOM   1597 CB   ALA B  94     -34.469 -13.508 -51.255  1.00 85.66           C
ATOM   1598  N   ARG B  95     -35.711 -11.072 -52.874  1.00 86.21           N
ATOM   1599 CA   ARG B  95     -36.853 -10.267 -53.307  1.00 86.51           C
ATOM   1600  C   ARG B  95     -36.938 -10.235 -54.827  1.00 85.86           C
ATOM   1601  O   ARG B  95     -38.017 -10.399 -55.405  1.00 83.34           O
ATOM   1602 CB   ARG B  95     -36.744  -8.840 -52.770  1.00 86.19           C
ATOM   1603 CG   ARG B  95     -37.218  -8.653 -51.347  1.00 82.56           C
ATOM   1604 CD   ARG B  95     -37.241  -7.174 -50.959  1.00 82.21           C
ATOM   1605 NE   ARG B  95     -38.228  -6.433 -51.735  1.00 79.47           N
ATOM   1606 CZ   ARG B  95     -39.323  -5.862 -51.238  1.00 75.09           C
ATOM   1607 NH1  ARG B  95     -39.570  -5.923 -49.938  1.00 68.47           N
ATOM   1608 NH2  ARG B  95     -40.152  -5.223 -52.023  1.00 66.45           N
ATOM   1609  N   THR B  96     -35.801 -10.021 -55.447  1.00 85.64           N
ATOM   1610 CA   THR B  96     -35.764  -9.929 -56.908  1.00 85.71           C
ATOM   1611  C   THR B  96     -36.218 -11.234 -57.562  1.00 84.61           C
ATOM   1612  O   THR B  96     -37.020 -11.223 -58.500  1.00 80.92           O
ATOM   1613 CB   THR B  96     -34.353  -9.570 -57.387  1.00 84.16           C
ATOM   1614 OG1  THR B  96     -33.976  -8.297 -56.850  1.00 76.50           O
ATOM   1615 CG2  THR B  96     -34.300  -9.516 -58.903  1.00 73.72           C
ATOM   1616  N   VAL B  97     -35.711 -12.349 -57.115  1.00 81.39           N
ATOM   1617 CA   VAL B  97     -36.054 -13.649 -57.677  1.00 80.08           C
ATOM   1618  C   VAL B  97     -37.521 -14.000 -57.423  1.00 78.89           C
ATOM   1619  O   VAL B  97     -38.205 -14.531 -58.306  1.00 74.89           O
ATOM   1620 CB   VAL B  97     -35.142 -14.746 -57.102  1.00 77.89           C
ATOM   1621 CG1  VAL B  97     -35.623 -16.118 -57.520  1.00 73.13           C
ATOM   1622 CG2  VAL B  97     -33.708 -14.513 -57.562  1.00 73.07           C
ATOM   1623  N   ALA B  98     -38.007 -13.693 -56.237  1.00 73.51           N
ATOM   1624 CA   ALA B  98     -39.392 -14.001 -55.898  1.00 74.66           C
ATOM   1625  C   ALA B  98     -40.373 -13.154 -56.708  1.00 73.80           C
ATOM   1626  O   ALA B  98     -41.477 -13.602 -57.020  1.00 68.75           O
ATOM   1627 CB   ALA B  98     -39.628 -13.790 -54.408  1.00 71.22           C
ATOM   1628  N   ARG B  99     -39.996 -11.939 -57.060  1.00 71.82           N
ATOM   1629 CA   ARG B  99     -40.851 -11.028 -57.811  1.00 74.49           C
ATOM   1630  C   ARG B  99     -41.039 -11.446 -59.269  1.00 73.83           C
ATOM   1631  O   ARG B  99     -42.078 -11.148 -59.873  1.00 67.02           O
ATOM   1632 CB   ARG B  99     -40.296  -9.606 -57.789  1.00 70.55           C
ATOM   1633 CG   ARG B  99     -40.861  -8.737 -56.719  1.00 67.21           C
ATOM   1634 CD   ARG B  99     -40.320  -7.325 -56.774  1.00 63.02           C
ATOM   1635 NE   ARG B  99     -39.565  -6.962 -57.958  1.00 62.56           N
ATOM   1636 CZ   ARG B  99     -40.005  -6.191 -58.931  1.00 54.08           C
ATOM   1637 NH1  ARG B  99     -41.235  -5.714 -58.897  1.00 51.80           N
ATOM   1638 NH2  ARG B  99     -39.214  -5.898 -59.941  1.00 52.12           N
ATOM   1639  N   SER B 100     -40.059 -12.119 -59.827  1.00 64.89           N
ATOM   1640 CA   SER B 100     -40.118 -12.478 -61.246  1.00 65.54           C
ATOM   1641  C   SER B 100     -39.872 -13.970 -61.467  1.00 64.39           C
ATOM   1642  O   SER B 100     -38.807 -14.362 -61.965  1.00 58.35           O
ATOM   1643 CB   SER B 100     -39.091 -11.669 -62.033  1.00 59.62           C
ATOM   1644 OG   SER B 100     -37.771 -11.896 -61.553  1.00 54.38           O
ATOM   1645  N   PRO B 101     -40.830 -14.776 -61.152  1.00 53.02           N
ATOM   1646 CA   PRO B 101     -40.717 -16.224 -61.377  1.00 52.77           C
ATOM   1647  C   PRO B 101     -40.687 -16.564 -62.877  1.00 51.43           C
ATOM   1648  O   PRO B 101     -41.459 -16.004 -63.633  1.00 47.44           O
ATOM   1649 CB   PRO B 101     -41.983 -16.801 -60.725  1.00 47.92           C
ATOM   1650 CG   PRO B 101     -42.403 -15.744 -59.759  1.00 45.97           C
ATOM   1651 CD   PRO B 101     -42.017 -14.435 -60.385  1.00 47.49           C
ATOM   1652 OXT  PRO B 101     -39.910 -17.396 -63.334  1.00 43.64           O
HETATM 1653 MG    MG C   1      16.848  14.435  16.208  1.00 55.34          MG
HETATM 1654 MG    MG D   1      11.608  10.294  22.963  1.00 46.63          MG
HETATM 1655 MG    MG E   1       8.216  15.932  11.499  1.00 41.41          MG
HETATM 1656 MG    MG F   1       0.030   0.027  11.991  1.00 45.05          MG
HETATM 1657 MG    MG G   1       7.073  12.830   1.715  1.00 39.14          MG
HETATM 1658 MG    MG H   1       1.189  -2.051   8.945  1.00 36.58          MG
HETATM 1659 MG    MG I   1      -6.192   7.666 -12.580  1.00 62.33          MG
HETATM 1660 MG    MG J   1      -4.460  -4.534  -0.764  1.00 42.97          MG
HETATM 1661 MG    MG K   1       6.441   8.197   0.850  1.00 27.35          MG
HETATM 1662 MG    MG L   1      20.537   3.553  16.217  1.00 30.01          MG
HETATM 1663 MG    MG M   1      26.919  19.240   8.574  1.00 34.96          MG
HETATM 1664 MG    MG N   1      13.478 -19.567  27.967  1.00 36.05          MG
HETATM 1665  K     K O   1      13.448  10.179   1.515  1.00 48.17           K
HETATM 1666  K     K P   1      -0.619  -1.807  16.887  1.00 46.96           K
HETATM 1667  K     K Q   1      14.449   3.050   7.919  1.00 34.34           K
HETATM 1668  K     K R   1       1.228   7.662  13.361  1.00 34.59           K
HETATM 1669  K     K S   1     -38.231 -11.092 -46.408  1.00 31.09           K
HETATM 1670  K     K T   1     -27.014 -18.469 -53.777  1.00 21.39           K
HETATM 1671 ZN    ZN U   1      14.898  36.019  13.665  1.00 81.98          ZN
HETATM 1672 ZN    ZN V   1      15.692 -17.402  30.971  1.00 81.30          ZN
HETATM 1673 ZN    ZN W   1       6.540   8.479   6.389  1.00 47.76          ZN
HETATM 1674 ZN    ZN X   1      -6.222  -0.777 -22.858  1.00 49.54          ZN
ATOM   1675 OP3   DC Y   1      22.421  14.709  -5.426  1.00 51.22           O
ATOM   1676  P    DC Y   1      23.295  15.243  -6.200  1.00 55.02           P
ATOM   1677 OP1   DC Y   1      22.089  15.720  -6.565  1.00 50.52           O
ATOM   1678 OP2   DC Y   1      24.068  14.686  -7.242  1.00 52.32           O
ATOM   1679 O5'   DC Y   1      24.301  16.157  -5.416  1.00 54.77           O
ATOM   1680 C5'   DC Y   1      24.553  17.507  -5.338  1.00 57.70           C
ATOM   1681 C4'   DC Y   1      24.792  18.032  -3.926  1.00 61.06           C
ATOM   1682 O4'   DC Y   1      25.172  16.931  -3.064  1.00 60.12           O
ATOM   1683 C3'   DC Y   1      25.917  19.059  -3.776  1.00 60.47           C
ATOM   1684 O3'   DC Y   1      25.677  19.895  -2.639  1.00 58.71           O
ATOM   1685 C2'   DC Y   1      27.113  18.163  -3.511  1.00 57.61           C
ATOM   1686 C1'   DC Y   1      26.508  17.108  -2.605  1.00 59.02           C
ATOM   1687 N1    DC Y   1      27.207  15.804  -2.642  1.00 58.94           N
ATOM   1688 C2    DC Y   1      28.383  15.630  -1.907  1.00 57.93           C
ATOM   1689 O2    DC Y   1      28.829  16.580  -1.245  1.00 58.16           O
ATOM   1690 N3    DC Y   1      29.013  14.439  -1.944  1.00 57.73           N
ATOM   1691 C4    DC Y   1      28.498  13.436  -2.670  1.00 56.90           C
ATOM   1692 N4    DC Y   1      29.155  12.280  -2.681  1.00 56.73           N
ATOM   1693 C5    DC Y   1      27.300  13.584  -3.429  1.00 56.43           C
ATOM   1694 C6    DC Y   1      26.691  14.775  -3.382  1.00 57.23           C
ATOM   1695  P    DG Y   2      24.998  21.287  -2.721  1.00 60.09           P
ATOM   1696 OP1   DG Y   2      24.904  21.791  -4.116  1.00 58.40           O
ATOM   1697 OP2   DG Y   2      25.654  22.104  -1.681  1.00 59.82           O
ATOM   1698 O5'   DG Y   2      23.543  20.953  -2.206  1.00 59.26           O
ATOM   1699 C5'   DG Y   2      23.344  20.425  -0.891  1.00 61.26           C
ATOM   1700 C4'   DG Y   2      21.929  19.919  -0.776  1.00 63.71           C
ATOM   1701 O4'   DG Y   2      21.713  18.875  -1.727  1.00 64.70           O
ATOM   1702 C3'   DG Y   2      21.597  19.307   0.585  1.00 63.40           C
ATOM   1703 O3'   DG Y   2      20.997  20.319   1.376  1.00 61.81           O
ATOM   1704 C2'   DG Y   2      20.635  18.173   0.259  1.00 63.78           C
ATOM   1705 C1'   DG Y   2      20.879  17.864  -1.199  1.00 63.84           C
ATOM   1706 N9    DG Y   2      21.515  16.595  -1.501  1.00 64.76           N
ATOM   1707 C8    DG Y   2      21.054  15.661  -2.403  1.00 64.19           C
ATOM   1708 N7    DG Y   2      21.819  14.620  -2.511  1.00 64.74           N
ATOM   1709 C5    DG Y   2      22.856  14.861  -1.640  1.00 66.48           C
ATOM   1710 C6    DG Y   2      23.991  14.078  -1.327  1.00 65.86           C
ATOM   1711 O6    DG Y   2      24.316  12.969  -1.785  1.00 65.00           O
ATOM   1712 N1    DG Y   2      24.805  14.697  -0.375  1.00 65.87           N
ATOM   1713 C2    DG Y   2      24.555  15.907   0.194  1.00 64.70           C
ATOM   1714 N2    DG Y   2      25.455  16.342   1.083  1.00 65.10           N
ATOM   1715 N3    DG Y   2      23.495  16.649  -0.087  1.00 64.86           N
ATOM   1716 C4    DG Y   2      22.694  16.079  -1.003  1.00 65.60           C
ATOM   1717  P    DC Y   3      20.469  20.158   2.803  1.00 64.68           P
ATOM   1718 OP1   DC Y   3      19.271  19.285   2.785  1.00 62.12           O
ATOM   1719 OP2   DC Y   3      20.378  21.495   3.406  1.00 62.67           O
ATOM   1720 O5'   DC Y   3      21.666  19.367   3.523  1.00 63.59           O
ATOM   1721 C5'   DC Y   3      21.648  19.245   4.935  1.00 66.24           C
ATOM   1722 C4'   DC Y   3      22.608  18.163   5.374  1.00 67.96           C
ATOM   1723 O4'   DC Y   3      22.201  16.893   4.844  1.00 68.26           O
ATOM   1724 C3'   DC Y   3      24.066  18.378   4.935  1.00 67.42           C
ATOM   1725 O3'   DC Y   3      24.939  18.041   6.011  1.00 65.69           O
ATOM   1726 C2'   DC Y   3      24.224  17.357   3.796  1.00 66.13           C
ATOM   1727 C1'   DC Y   3      23.323  16.239   4.312  1.00 65.71           C
ATOM   1728 N1    DC Y   3      22.890  15.280   3.264  1.00 67.07           N
ATOM   1729 C2    DC Y   3      23.627  14.116   3.078  1.00 67.13           C
ATOM   1730 O2    DC Y   3      24.621  13.907   3.794  1.00 66.21           O
ATOM   1731 N3    DC Y   3      23.256  13.244   2.111  1.00 66.06           N
ATOM   1732 C4    DC Y   3      22.184  13.508   1.362  1.00 66.47           C
ATOM   1733 N4    DC Y   3      21.847  12.622   0.424  1.00 66.39           N
ATOM   1734 C5    DC Y   3      21.414  14.699   1.538  1.00 66.25           C
ATOM   1735 C6    DC Y   3      21.804  15.546   2.488  1.00 65.71           C
ATOM   1736  P    DG Y   4      25.417  19.165   7.077  1.00 62.93           P
ATOM   1737 OP1   DG Y   4      25.505  20.492   6.431  1.00 61.34           O
ATOM   1738 OP2   DG Y   4      26.598  18.594   7.759  1.00 63.46           O
ATOM   1739 O5'   DG Y   4      24.213  19.200   8.144  1.00 62.93           O
ATOM   1740 C5'   DG Y   4      23.883  18.048   8.925  1.00 64.83           C
ATOM   1741 C4'   DG Y   4      22.544  18.243   9.603  1.00 66.51           C
ATOM   1742 O4'   DG Y   4      21.537  18.473   8.609  1.00 66.26           O
ATOM   1743 C3'   DG Y   4      22.068  17.033  10.405  1.00 64.63           C
ATOM   1744 O3'   DG Y   4      22.423  17.234  11.770  1.00 62.08           O
ATOM   1745 C2'   DG Y   4      20.548  17.030  10.211  1.00 63.73           C
ATOM   1746 C1'   DG Y   4      20.315  17.853   8.964  1.00 63.37           C
ATOM   1747 N9    DG Y   4      19.864  17.132   7.784  1.00 64.95           N
ATOM   1748 C8    DG Y   4      18.794  17.466   7.005  1.00 64.15           C
ATOM   1749 N7    DG Y   4      18.614  16.672   5.985  1.00 65.98           N
ATOM   1750 C5    DG Y   4      19.637  15.750   6.108  1.00 68.06           C
ATOM   1751 C6    DG Y   4      19.964  14.634   5.287  1.00 67.73           C
ATOM   1752 O6    DG Y   4      19.385  14.239   4.269  1.00 66.99           O
ATOM   1753 N1    DG Y   4      21.080  13.952   5.763  1.00 68.13           N
ATOM   1754 C2    DG Y   4      21.792  14.297   6.882  1.00 66.45           C
ATOM   1755 N2    DG Y   4      22.849  13.526   7.183  1.00 66.18           N
ATOM   1756 N3    DG Y   4      21.499  15.333   7.643  1.00 65.56           N
ATOM   1757 C4    DG Y   4      20.423  16.009   7.212  1.00 66.34           C
ATOM   1758  P    DC Y   5      23.077  16.118  12.635  1.00 65.95           P
ATOM   1759 OP1   DC Y   5      23.055  16.559  14.042  1.00 63.22           O
ATOM   1760 OP2   DC Y   5      24.349  15.745  12.006  1.00 64.54           O
ATOM   1761 O5'   DC Y   5      22.057  14.889  12.460  1.00 65.21           O
ATOM   1762 C5'   DC Y   5      21.980  13.882  13.462  1.00 67.81           C
ATOM   1763 C4'   DC Y   5      21.912  12.500  12.850  1.00 68.45           C
ATOM   1764 O4'   DC Y   5      20.726  12.394  12.027  1.00 68.57           O
ATOM   1765 C3'   DC Y   5      23.087  12.127  11.942  1.00 67.23           C
ATOM   1766 O3'   DC Y   5      23.432  10.761  12.157  1.00 65.73           O
ATOM   1767 C2'   DC Y   5      22.497  12.300  10.538  1.00 65.77           C
ATOM   1768 C1'   DC Y   5      21.067  11.841  10.786  1.00 65.61           C
ATOM   1769 N1    DC Y   5      20.099  12.286   9.767  1.00 67.29           N
ATOM   1770 C2    DC Y   5      19.863  11.469   8.651  1.00 67.72           C
ATOM   1771 O2    DC Y   5      20.478  10.404   8.551  1.00 67.55           O
ATOM   1772 N3    DC Y   5      18.976  11.874   7.712  1.00 67.57           N
ATOM   1773 C4    DC Y   5      18.343  13.031   7.869  1.00 68.09           C
ATOM   1774 N4    DC Y   5      17.483  13.392   6.922  1.00 68.26           N
ATOM   1775 C5    DC Y   5      18.569  13.876   8.984  1.00 68.06           C
ATOM   1776 C6    DC Y   5      19.445  13.468   9.907  1.00 67.35           C
ATOM   1777  P    DG Y   6      24.650  10.367  13.173  1.00 63.54           P
ATOM   1778 OP1   DG Y   6      25.639  11.474  13.263  1.00 62.58           O
ATOM   1779 OP2   DG Y   6      25.088   9.016  12.781  1.00 65.51           O
ATOM   1780 O5'   DG Y   6      23.905  10.251  14.602  1.00 63.84           O
ATOM   1781 C5'   DG Y   6      22.913   9.261  14.832  1.00 65.69           C
ATOM   1782 C4'   DG Y   6      22.255   9.489  16.173  1.00 66.62           C
ATOM   1783 O4'   DG Y   6      21.744  10.827  16.234  1.00 65.85           O
ATOM   1784 C3'   DG Y   6      21.056   8.568  16.444  1.00 64.30           C
ATOM   1785 O3'   DG Y   6      21.501   7.476  17.251  1.00 62.37           O
ATOM   1786 C2'   DG Y   6      20.068   9.459  17.202  1.00 63.62           C
ATOM   1787 C1'   DG Y   6      20.485  10.874  16.869  1.00 63.28           C
ATOM   1788 N9    DG Y   6      19.612  11.609  15.974  1.00 65.07           N
ATOM   1789 C8    DG Y   6      19.086  12.852  16.200  1.00 64.78           C
ATOM   1790 N7    DG Y   6      18.356  13.305  15.223  1.00 67.15           N
ATOM   1791 C5    DG Y   6      18.400  12.290  14.278  1.00 68.69           C
ATOM   1792 C6    DG Y   6      17.796  12.205  13.009  1.00 68.74           C
ATOM   1793 O6    DG Y   6      17.077  13.049  12.434  1.00 68.57           O
ATOM   1794 N1    DG Y   6      18.082  11.005  12.372  1.00 69.52           N
ATOM   1795 C2    DG Y   6      18.855  10.011  12.889  1.00 67.90           C
ATOM   1796 N2    DG Y   6      19.032   8.918  12.123  1.00 67.33           N
ATOM   1797 N3    DG Y   6      19.437  10.082  14.085  1.00 66.10           N
ATOM   1798 C4    DG Y   6      19.169  11.231  14.725  1.00 66.69           C
ATOM   1799  P    DC Y   7      21.150   5.977  16.929  1.00 68.94           P
ATOM   1800 OP1   DC Y   7      21.467   5.178  18.127  1.00 67.14           O
ATOM   1801 OP2   DC Y   7      21.762   5.622  15.635  1.00 68.45           O
ATOM   1802 O5'   DC Y   7      19.554   6.017  16.729  1.00 68.93           O
ATOM   1803 C5'   DC Y   7      18.779   4.830  16.903  1.00 71.57           C
ATOM   1804 C4'   DC Y   7      17.747   4.683  15.808  1.00 71.25           C
ATOM   1805 O4'   DC Y   7      16.849   5.818  15.818  1.00 71.87           O
ATOM   1806 C3'   DC Y   7      18.307   4.604  14.383  1.00 70.01           C
ATOM   1807 O3'   DC Y   7      17.554   3.652  13.629  1.00 69.31           O
ATOM   1808 C2'   DC Y   7      18.039   6.008  13.844  1.00 69.66           C
ATOM   1809 C1'   DC Y   7      16.712   6.307  14.513  1.00 69.94           C
ATOM   1810 N1    DC Y   7      16.354   7.736  14.567  1.00 70.99           N
ATOM   1811 C2    DC Y   7      15.635   8.295  13.517  1.00 71.47           C
ATOM   1812 O2    DC Y   7      15.313   7.567  12.567  1.00 71.59           O
ATOM   1813 N3    DC Y   7      15.309   9.599  13.553  1.00 71.51           N
ATOM   1814 C4    DC Y   7      15.679  10.340  14.601  1.00 71.96           C
ATOM   1815 N4    DC Y   7      15.346  11.630  14.605  1.00 72.36           N
ATOM   1816 C5    DC Y   7      16.423   9.789  15.674  1.00 72.20           C
ATOM   1817 C6    DC Y   7      16.731   8.501  15.626  1.00 71.64           C
ATOM   1818  P    DG Y   8      18.109   2.127  13.489  1.00 66.42           P
ATOM   1819 OP1   DG Y   8      19.580   2.065  13.704  1.00 66.22           O
ATOM   1820 OP2   DG Y   8      17.518   1.595  12.250  1.00 69.68           O
ATOM   1821 O5'   DG Y   8      17.385   1.397  14.725  1.00 66.34           O
ATOM   1822 C5'   DG Y   8      15.975   1.348  14.796  1.00 67.22           C
ATOM   1823 C4'   DG Y   8      15.538   0.774  16.125  1.00 67.63           C
ATOM   1824 O4'   DG Y   8      16.140   1.538  17.180  1.00 65.82           O
ATOM   1825 C3'   DG Y   8      14.029   0.847  16.372  1.00 64.70           C
ATOM   1826 O3'   DG Y   8      13.435  -0.396  15.978  1.00 62.94           O
ATOM   1827 C2'   DG Y   8      13.919   1.074  17.881  1.00 63.97           C
ATOM   1828 C1'   DG Y   8      15.246   1.684  18.267  1.00 63.99           C
ATOM   1829 N9    DG Y   8      15.231   3.105  18.585  1.00 65.79           N
ATOM   1830 C8    DG Y   8      15.758   3.682  19.706  1.00 65.58           C
ATOM   1831 N7    DG Y   8      15.625   4.969  19.728  1.00 68.63           N
ATOM   1832 C5    DG Y   8      14.972   5.277  18.552  1.00 70.16           C
ATOM   1833 C6    DG Y   8      14.557   6.525  18.026  1.00 69.99           C
ATOM   1834 O6    DG Y   8      14.705   7.650  18.519  1.00 70.05           O
ATOM   1835 N1    DG Y   8      13.927   6.389  16.796  1.00 70.94           N
ATOM   1836 C2    DG Y   8      13.722   5.201  16.156  1.00 69.52           C
ATOM   1837 N2    DG Y   8      13.090   5.264  14.968  1.00 68.81           N
ATOM   1838 N3    DG Y   8      14.105   4.029  16.633  1.00 66.98           N
ATOM   1839 C4    DG Y   8      14.719   4.139  17.825  1.00 67.21           C
ATOM   1840  P    DC Y   9      12.242  -0.528  14.957  1.00 71.00           P
ATOM   1841 OP1   DC Y   9      11.699  -1.896  15.061  1.00 68.99           O
ATOM   1842 OP2   DC Y   9      12.685  -0.018  13.658  1.00 70.18           O
ATOM   1843 O5'   DC Y   9      11.163   0.510  15.545  1.00 70.97           O
ATOM   1844 C5'   DC Y   9       9.789   0.349  15.225  1.00 73.45           C
ATOM   1845 C4'   DC Y   9       9.111   1.683  15.033  1.00 73.19           C
ATOM   1846 O4'   DC Y   9       9.222   2.468  16.237  1.00 73.52           O
ATOM   1847 C3'   DC Y   9       9.674   2.563  13.901  1.00 72.21           C
ATOM   1848 O3'   DC Y   9       8.604   3.222  13.223  1.00 71.19           O
ATOM   1849 C2'   DC Y   9      10.490   3.594  14.672  1.00 71.64           C
ATOM   1850 C1'   DC Y   9       9.604   3.773  15.895  1.00 72.05           C
ATOM   1851 N1    DC Y   9      10.280   4.408  17.037  1.00 72.81           N
ATOM   1852 C2    DC Y   9      10.243   5.798  17.154  1.00 73.19           C
ATOM   1853 O2    DC Y   9       9.642   6.455  16.290  1.00 73.29           O
ATOM   1854 N3    DC Y   9      10.859   6.392  18.188  1.00 73.13           N
ATOM   1855 C4    DC Y   9      11.499   5.653  19.097  1.00 73.54           C
ATOM   1856 N4    DC Y   9      12.101   6.275  20.105  1.00 73.89           N
ATOM   1857 C5    DC Y   9      11.555   4.229  18.991  1.00 73.64           C
ATOM   1858 C6    DC Y   9      10.933   3.655  17.965  1.00 73.27           C
ATOM   1859  P    DG Y  10       8.100   2.749  11.776  1.00 68.05           P
ATOM   1860 OP1   DG Y  10       9.184   2.056  11.056  1.00 68.44           O
ATOM   1861 OP2   DG Y  10       7.443   3.935  11.187  1.00 70.84           O
ATOM   1862 O5'   DG Y  10       6.962   1.677  12.116  1.00 68.12           O
ATOM   1863 C5'   DG Y  10       5.754   2.071  12.788  1.00 68.74           C
ATOM   1864 C4'   DG Y  10       5.024   0.842  13.275  1.00 68.73           C
ATOM   1865 O4'   DG Y  10       5.894   0.088  14.118  1.00 66.61           O
ATOM   1866 C3'   DG Y  10       3.782   1.146  14.111  1.00 65.83           C
ATOM   1867 O3'   DG Y  10       2.636   1.032  13.283  1.00 63.75           O
ATOM   1868 C2'   DG Y  10       3.786   0.079  15.203  1.00 64.68           C
ATOM   1869 C1'   DG Y  10       5.197  -0.449  15.231  1.00 64.36           C
ATOM   1870 N9    DG Y  10       6.000  -0.100  16.396  1.00 65.77           N
ATOM   1871 C8    DG Y  10       6.703  -0.985  17.176  1.00 65.33           C
ATOM   1872 N7    DG Y  10       7.365  -0.425  18.127  1.00 68.38           N
ATOM   1873 C5    DG Y  10       7.087   0.927  17.982  1.00 69.59           C
ATOM   1874 C6    DG Y  10       7.536   2.038  18.745  1.00 69.57           C
ATOM   1875 O6    DG Y  10       8.289   2.048  19.719  1.00 69.72           O
ATOM   1876 N1    DG Y  10       7.020   3.244  18.258  1.00 70.49           N
ATOM   1877 C2    DG Y  10       6.187   3.349  17.186  1.00 69.28           C
ATOM   1878 N2    DG Y  10       5.796   4.592  16.865  1.00 68.43           N
ATOM   1879 N3    DG Y  10       5.770   2.318  16.467  1.00 65.90           N
ATOM   1880 C4    DG Y  10       6.251   1.150  16.915  1.00 66.43           C
ATOM   1881  P    DC Y  11       1.366   1.900  13.322  1.00 70.37           P
ATOM   1882 OP1   DC Y  11       0.222   1.048  12.942  1.00 68.00           O
ATOM   1883 OP2   DC Y  11       1.627   3.123  12.572  1.00 69.06           O
ATOM   1884 O5'   DC Y  11       1.218   2.291  14.869  1.00 70.06           O
ATOM   1885 C5'   DC Y  11      -0.005   2.879  15.310  1.00 72.50           C
ATOM   1886 C4'   DC Y  11       0.256   3.987  16.308  1.00 72.57           C
ATOM   1887 O4'   DC Y  11       0.840   3.451  17.512  1.00 72.81           O
ATOM   1888 C3'   DC Y  11       1.201   5.100  15.841  1.00 71.54           C
ATOM   1889 O3'   DC Y  11       0.729   6.362  16.312  1.00 70.23           O
ATOM   1890 C2'   DC Y  11       2.506   4.743  16.561  1.00 70.23           C
ATOM   1891 C1'   DC Y  11       1.947   4.224  17.877  1.00 70.55           C
ATOM   1892 N1    DC Y  11       2.883   3.379  18.652  1.00 71.60           N
ATOM   1893 C2    DC Y  11       3.683   3.986  19.617  1.00 72.01           C
ATOM   1894 O2    DC Y  11       3.603   5.208  19.795  1.00 71.86           O
ATOM   1895 N3    DC Y  11       4.546   3.220  20.326  1.00 71.68           N
ATOM   1896 C4    DC Y  11       4.608   1.905  20.108  1.00 72.15           C
ATOM   1897 N4    DC Y  11       5.462   1.191  20.818  1.00 72.52           N
ATOM   1898 C5    DC Y  11       3.790   1.282  19.118  1.00 72.33           C
ATOM   1899 C6    DC Y  11       2.950   2.047  18.426  1.00 71.78           C
ATOM   1900  P    DG Y  12      -0.204   7.328  15.405  1.00 62.36           P
ATOM   1901 OP1   DG Y  12       0.149   7.162  13.967  1.00 62.21           O
ATOM   1902 OP2   DG Y  12      -0.158   8.674  16.022  1.00 65.59           O
ATOM   1903 O5'   DG Y  12      -1.657   6.739  15.640  1.00 62.48           O
ATOM   1904 C5'   DG Y  12      -2.254   6.776  16.932  1.00 64.12           C
ATOM   1905 C4'   DG Y  12      -3.526   5.961  16.915  1.00 64.72           C
ATOM   1906 O4'   DG Y  12      -3.226   4.618  16.533  1.00 63.13           O
ATOM   1907 C3'   DG Y  12      -4.216   5.855  18.287  1.00 62.01           C
ATOM   1908 O3'   DG Y  12      -5.223   6.857  18.352  1.00 60.12           O
ATOM   1909 C2'   DG Y  12      -4.807   4.445  18.280  1.00 61.27           C
ATOM   1910 C1'   DG Y  12      -4.003   3.686  17.252  1.00 61.67           C
ATOM   1911 N9    DG Y  12      -3.081   2.684  17.762  1.00 62.63           N
ATOM   1912 C8    DG Y  12      -3.013   1.387  17.339  1.00 62.44           C
ATOM   1913 N7    DG Y  12      -2.094   0.703  17.938  1.00 65.11           N
ATOM   1914 C5    DG Y  12      -1.505   1.592  18.811  1.00 66.81           C
ATOM   1915 C6    DG Y  12      -0.435   1.412  19.730  1.00 66.39           C
ATOM   1916 O6    DG Y  12       0.218   0.386  19.958  1.00 66.40           O
ATOM   1917 N1    DG Y  12      -0.142   2.582  20.440  1.00 67.39           N
ATOM   1918 C2    DG Y  12      -0.812   3.769  20.269  1.00 66.00           C
ATOM   1919 N2    DG Y  12      -0.384   4.789  21.029  1.00 65.70           N
ATOM   1920 N3    DG Y  12      -1.801   3.944  19.406  1.00 64.07           N
ATOM   1921 C4    DG Y  12      -2.101   2.834  18.720  1.00 63.87           C
ATOM   1922  P    DC Y  13      -6.225   7.004  19.576  1.00 67.56           P
ATOM   1923 OP1   DC Y  13      -7.038   5.772  19.690  1.00 65.71           O
ATOM   1924 OP2   DC Y  13      -6.912   8.311  19.496  1.00 66.74           O
ATOM   1925 O5'   DC Y  13      -5.205   7.058  20.809  1.00 66.87           O
ATOM   1926 C5'   DC Y  13      -5.671   7.533  22.065  1.00 68.89           C
ATOM   1927 C4'   DC Y  13      -4.700   7.152  23.159  1.00 70.35           C
ATOM   1928 O4'   DC Y  13      -4.653   5.717  23.292  1.00 70.26           O
ATOM   1929 C3'   DC Y  13      -3.249   7.614  22.935  1.00 69.24           C
ATOM   1930 O3'   DC Y  13      -2.699   8.092  24.165  1.00 67.51           O
ATOM   1931 C2'   DC Y  13      -2.537   6.312  22.523  1.00 67.58           C
ATOM   1932 C1'   DC Y  13      -3.309   5.303  23.361  1.00 67.66           C
ATOM   1933 N1    DC Y  13      -3.211   3.912  22.858  1.00 69.37           N
ATOM   1934 C2    DC Y  13      -2.257   3.059  23.421  1.00 69.74           C
ATOM   1935 O2    DC Y  13      -1.525   3.491  24.325  1.00 69.39           O
ATOM   1936 N3    DC Y  13      -2.148   1.802  22.962  1.00 69.32           N
ATOM   1937 C4    DC Y  13      -2.957   1.382  21.985  1.00 69.98           C
ATOM   1938 N4    DC Y  13      -2.817   0.125  21.562  1.00 70.14           N
ATOM   1939 C5    DC Y  13      -3.940   2.235  21.393  1.00 70.05           C
ATOM   1940 C6    DC Y  13      -4.022   3.481  21.858  1.00 69.43           C
ATOM   1941  P    DG Y  14      -2.850   9.651  24.547  1.00 62.87           P
ATOM   1942 OP1   DG Y  14      -2.778  10.494  23.325  1.00 62.08           O
ATOM   1943 OP2   DG Y  14      -1.890   9.874  25.649  1.00 63.94           O
ATOM   1944 O5'   DG Y  14      -4.313   9.749  25.163  1.00 62.29           O
ATOM   1945 C5'   DG Y  14      -4.674   9.021  26.337  1.00 64.30           C
ATOM   1946 C4'   DG Y  14      -6.156   9.152  26.570  1.00 65.91           C
ATOM   1947 O4'   DG Y  14      -6.867   8.613  25.463  1.00 65.63           O
ATOM   1948 C3'   DG Y  14      -6.658   8.384  27.805  1.00 64.44           C
ATOM   1949 O3'   DG Y  14      -6.773   9.312  28.884  1.00 62.22           O
ATOM   1950 C2'   DG Y  14      -8.021   7.844  27.377  1.00 63.96           C
ATOM   1951 C1'   DG Y  14      -8.031   7.925  25.872  1.00 63.91           C
ATOM   1952 N9    DG Y  14      -8.036   6.658  25.153  1.00 65.02           N
ATOM   1953 C8    DG Y  14      -8.896   6.316  24.147  1.00 64.58           C
ATOM   1954 N7    DG Y  14      -8.672   5.141  23.649  1.00 65.69           N
ATOM   1955 C5    DG Y  14      -7.586   4.668  24.378  1.00 67.06           C
ATOM   1956 C6    DG Y  14      -6.891   3.431  24.277  1.00 66.65           C
ATOM   1957 O6    DG Y  14      -7.108   2.482  23.503  1.00 66.07           O
ATOM   1958 N1    DG Y  14      -5.845   3.349  25.198  1.00 66.82           N
ATOM   1959 C2    DG Y  14      -5.519   4.335  26.093  1.00 65.83           C
ATOM   1960 N2    DG Y  14      -4.475   4.073  26.898  1.00 66.08           N
ATOM   1961 N3    DG Y  14      -6.158   5.483  26.184  1.00 65.02           N
ATOM   1962 C4    DG Y  14      -7.180   5.590  25.305  1.00 65.87           C
ATOM   1963  P    DC Y  15      -6.764   9.075  30.347  1.00 66.85           P
ATOM   1964 OP1   DC Y  15      -8.072   9.534  30.891  1.00 64.86           O
ATOM   1965 OP2   DC Y  15      -5.527   9.656  30.856  1.00 65.33           O
ATOM   1966 O5'   DC Y  15      -6.652   7.492  30.541  1.00 65.95           O
ATOM   1967 C5'   DC Y  15      -6.689   6.966  31.853  1.00 67.32           C
ATOM   1968 C4'   DC Y  15      -6.078   5.582  31.912  1.00 69.28           C
ATOM   1969 O4'   DC Y  15      -6.935   4.643  31.226  1.00 68.75           O
ATOM   1970 C3'   DC Y  15      -4.688   5.446  31.280  1.00 68.01           C
ATOM   1971 O3'   DC Y  15      -3.869   4.607  32.086  1.00 65.78           O
ATOM   1972 C2'   DC Y  15      -4.993   4.753  29.945  1.00 65.76           C
ATOM   1973 C1'   DC Y  15      -6.165   3.866  30.351  1.00 66.10           C
ATOM   1974 N1    DC Y  15      -7.016   3.435  29.218  1.00 67.67           N
ATOM   1975 C2    DC Y  15      -6.803   2.183  28.651  1.00 67.76           C
ATOM   1976 O2    DC Y  15      -5.904   1.464  29.104  1.00 66.88           O
ATOM   1977 N3    DC Y  15      -7.565   1.793  27.612  1.00 66.77           N
ATOM   1978 C4    DC Y  15      -8.528   2.603  27.151  1.00 67.20           C
ATOM   1979 N4    DC Y  15      -9.269   2.178  26.119  1.00 67.08           N
ATOM   1980 C5    DC Y  15      -8.759   3.888  27.719  1.00 67.06           C
ATOM   1981 C6    DC Y  15      -7.987   4.258  28.738  1.00 66.72           C
ATOM   1982  P    DG Y  16      -3.071   5.298  33.319  1.00 59.06           P
ATOM   1983 OP1   DG Y  16      -2.566   6.626  32.876  1.00 57.20           O
ATOM   1984 OP2   DG Y  16      -2.104   4.294  33.836  1.00 58.84           O
ATOM   1985 O5'   DG Y  16      -4.199   5.502  34.419  1.00 58.65           O
ATOM   1986 C5'   DG Y  16      -4.756   4.406  35.149  1.00 61.58           C
ATOM   1987 C4'   DG Y  16      -5.799   4.920  36.099  1.00 62.90           C
ATOM   1988 O4'   DG Y  16      -6.911   5.437  35.357  1.00 62.78           O
ATOM   1989 C3'   DG Y  16      -6.369   3.861  37.042  1.00 61.53           C
ATOM   1990 O3'   DG Y  16      -6.612   4.412  38.338  1.00 58.61           O
ATOM   1991 C2'   DG Y  16      -7.696   3.495  36.394  1.00 59.89           C
ATOM   1992 C1'   DG Y  16      -8.112   4.786  35.745  1.00 60.23           C
ATOM   1993 N9    DG Y  16      -8.952   4.655  34.565  1.00 60.36           N
ATOM   1994 C8    DG Y  16      -9.972   5.485  34.193  1.00 59.31           C
ATOM   1995 N7    DG Y  16     -10.552   5.143  33.072  1.00 60.68           N
ATOM   1996 C5    DG Y  16      -9.872   3.997  32.684  1.00 62.44           C
ATOM   1997 C6    DG Y  16     -10.061   3.172  31.556  1.00 61.63           C
ATOM   1998 O6    DG Y  16     -10.899   3.290  30.645  1.00 60.56           O
ATOM   1999 N1    DG Y  16      -9.160   2.113  31.530  1.00 61.70           N
ATOM   2000 C2    DG Y  16      -8.196   1.874  32.475  1.00 60.62           C
ATOM   2001 N2    DG Y  16      -7.423   0.804  32.288  1.00 61.02           N
ATOM   2002 N3    DG Y  16      -8.010   2.643  33.541  1.00 61.34           N
ATOM   2003 C4    DG Y  16      -8.875   3.686  33.585  1.00 62.16           C
ATOM   2004 OP3   DC Z   1     -13.853  -5.913  25.629  1.00 50.87           O
ATOM   2005  P    DC Z   1     -13.374  -5.067  25.607  1.00 55.22           P
ATOM   2006 OP1   DC Z   1     -13.632  -3.931  24.782  1.00 50.09           O
ATOM   2007 OP2   DC Z   1     -12.935  -6.177  24.821  1.00 52.27           O
ATOM   2008 O5'   DC Z   1     -12.186  -4.581  26.578  1.00 55.44           O
ATOM   2009 C5'   DC Z   1     -11.654  -5.424  27.554  1.00 58.64           C
ATOM   2010 C4'   DC Z   1     -10.214  -5.145  27.880  1.00 62.28           C
ATOM   2011 O4'   DC Z   1      -9.863  -3.781  27.557  1.00 61.39           O
ATOM   2012 C3'   DC Z   1      -9.886  -5.314  29.362  1.00 61.72           C
ATOM   2013 O3'   DC Z   1      -8.559  -5.773  29.543  1.00 59.76           O
ATOM   2014 C2'   DC Z   1     -10.063  -3.897  29.885  1.00 58.68           C
ATOM   2015 C1'   DC Z   1      -9.519  -3.071  28.734  1.00 60.59           C
ATOM   2016 N1    DC Z   1     -10.085  -1.710  28.669  1.00 60.56           N
ATOM   2017 C2    DC Z   1      -9.762  -0.767  29.650  1.00 59.74           C
ATOM   2018 O2    DC Z   1      -8.994  -1.089  30.566  1.00 59.75           O
ATOM   2019 N3    DC Z   1     -10.291   0.468  29.574  1.00 59.32           N
ATOM   2020 C4    DC Z   1     -11.111   0.783  28.566  1.00 58.74           C
ATOM   2021 N4    DC Z   1     -11.616   2.015  28.527  1.00 58.59           N
ATOM   2022 C5    DC Z   1     -11.456  -0.159  27.553  1.00 58.29           C
ATOM   2023 C6    DC Z   1     -10.924  -1.376  27.647  1.00 58.94           C
ATOM   2024  P    DG Z   2      -8.305  -7.337  29.472  1.00 61.52           P
ATOM   2025 OP1   DG Z   2      -9.529  -8.144  29.190  1.00 59.93           O
ATOM   2026 OP2   DG Z   2      -7.460  -7.643  30.626  1.00 61.19           O
ATOM   2027 O5'   DG Z   2      -7.380  -7.369  28.191  1.00 61.02           O
ATOM   2028 C5'   DG Z   2      -6.230  -6.533  28.103  1.00 62.61           C
ATOM   2029 C4'   DG Z   2      -5.666  -6.602  26.705  1.00 65.10           C
ATOM   2030 O4'   DG Z   2      -6.625  -6.117  25.772  1.00 66.33           O
ATOM   2031 C3'   DG Z   2      -4.425  -5.745  26.498  1.00 65.33           C
ATOM   2032 O3'   DG Z   2      -3.282  -6.577  26.685  1.00 63.46           O
ATOM   2033 C2'   DG Z   2      -4.555  -5.231  25.062  1.00 65.13           C
ATOM   2034 C1'   DG Z   2      -6.022  -5.374  24.745  1.00 65.35           C
ATOM   2035 N9    DG Z   2      -6.788  -4.144  24.617  1.00 66.27           N
ATOM   2036 C8    DG Z   2      -7.632  -3.837  23.578  1.00 65.76           C
ATOM   2037 N7    DG Z   2      -8.217  -2.694  23.712  1.00 66.14           N
ATOM   2038 C5    DG Z   2      -7.752  -2.200  24.913  1.00 67.68           C
ATOM   2039 C6    DG Z   2      -8.053  -0.984  25.580  1.00 67.19           C
ATOM   2040 O6    DG Z   2      -8.817  -0.073  25.223  1.00 66.37           O
ATOM   2041 N1    DG Z   2      -7.353  -0.873  26.785  1.00 67.20           N
ATOM   2042 C2    DG Z   2      -6.485  -1.814  27.276  1.00 66.15           C
ATOM   2043 N2    DG Z   2      -5.909  -1.537  28.458  1.00 66.43           N
ATOM   2044 N3    DG Z   2      -6.209  -2.951  26.659  1.00 66.15           N
ATOM   2045 C4    DG Z   2      -6.867  -3.084  25.498  1.00 67.16           C
ATOM   2046  P    DC Z   3      -1.820  -6.191  26.436  1.00 66.64           P
ATOM   2047 OP1   DC Z   3      -1.583  -5.972  24.992  1.00 64.32           O
ATOM   2048 OP2   DC Z   3      -0.997  -7.157  27.173  1.00 64.87           O
ATOM   2049 O5'   DC Z   3      -1.716  -4.779  27.192  1.00 65.83           O
ATOM   2050 C5'   DC Z   3      -0.441  -4.213  27.441  1.00 68.09           C
ATOM   2051 C4'   DC Z   3      -0.580  -2.756  27.830  1.00 69.75           C
ATOM   2052 O4'   DC Z   3      -1.142  -2.011  26.730  1.00 69.96           O
ATOM   2053 C3'   DC Z   3      -1.482  -2.488  29.042  1.00 69.04           C
ATOM   2054 O3'   DC Z   3      -0.904  -1.461  29.857  1.00 67.19           O
ATOM   2055 C2'   DC Z   3      -2.765  -1.965  28.395  1.00 67.40           C
ATOM   2056 C1'   DC Z   3      -2.177  -1.192  27.221  1.00 67.08           C
ATOM   2057 N1    DC Z   3      -3.149  -0.916  26.130  1.00 68.72           N
ATOM   2058 C2    DC Z   3      -3.830   0.294  26.126  1.00 68.89           C
ATOM   2059 O2    DC Z   3      -3.604   1.122  27.027  1.00 67.78           O
ATOM   2060 N3    DC Z   3      -4.728   0.546  25.154  1.00 67.56           N
ATOM   2061 C4    DC Z   3      -4.953  -0.366  24.203  1.00 68.23           C
ATOM   2062 N4    DC Z   3      -5.847  -0.081  23.263  1.00 68.17           N
ATOM   2063 C5    DC Z   3      -4.262  -1.614  24.182  1.00 68.03           C
ATOM   2064 C6    DC Z   3      -3.380  -1.844  25.161  1.00 67.34           C
ATOM   2065  P    DG Z   4      -0.013  -1.826  31.141  1.00 64.67           P
ATOM   2066 OP1   DG Z   4      -0.342  -3.188  31.647  1.00 63.10           O
ATOM   2067 OP2   DG Z   4      -0.093  -0.674  32.044  1.00 64.84           O
ATOM   2068 O5'   DG Z   4       1.463  -1.853  30.531  1.00 64.88           O
ATOM   2069 C5'   DG Z   4       2.029  -0.709  29.898  1.00 66.58           C
ATOM   2070 C4'   DG Z   4       3.283  -1.099  29.151  1.00 68.13           C
ATOM   2071 O4'   DG Z   4       2.959  -2.111  28.200  1.00 68.10           O
ATOM   2072 C3'   DG Z   4       3.931   0.042  28.363  1.00 66.84           C
ATOM   2073 O3'   DG Z   4       4.991   0.590  29.137  1.00 64.65           O
ATOM   2074 C2'   DG Z   4       4.462  -0.632  27.093  1.00 65.93           C
ATOM   2075 C1'   DG Z   4       3.688  -1.927  26.990  1.00 65.15           C
ATOM   2076 N9    DG Z   4       2.713  -2.012  25.915  1.00 66.82           N
ATOM   2077 C8    DG Z   4       2.591  -3.049  25.021  1.00 66.12           C
ATOM   2078 N7    DG Z   4       1.622  -2.891  24.173  1.00 67.46           N
ATOM   2079 C5    DG Z   4       1.061  -1.673  24.521  1.00 68.93           C
ATOM   2080 C6    DG Z   4      -0.038  -0.980  23.949  1.00 68.91           C
ATOM   2081 O6    DG Z   4      -0.751  -1.315  22.992  1.00 68.36           O
ATOM   2082 N1    DG Z   4      -0.280   0.228  24.612  1.00 69.24           N
ATOM   2083 C2    DG Z   4       0.447   0.691  25.676  1.00 67.73           C
ATOM   2084 N2    DG Z   4       0.071   1.873  26.191  1.00 67.40           N
ATOM   2085 N3    DG Z   4       1.467   0.043  26.215  1.00 66.55           N
ATOM   2086 C4    DG Z   4       1.718  -1.115  25.598  1.00 67.81           C
ATOM   2087  P    DC Z   5       5.238   2.113  29.370  1.00 67.35           P
ATOM   2088 OP1   DC Z   5       6.600   2.281  29.918  1.00 64.67           O
ATOM   2089 OP2   DC Z   5       4.082   2.625  30.109  1.00 65.71           O
ATOM   2090 O5'   DC Z   5       5.198   2.737  27.893  1.00 66.69           O
ATOM   2091 C5'   DC Z   5       5.847   3.983  27.644  1.00 69.12           C
ATOM   2092 C4'   DC Z   5       5.021   4.842  26.700  1.00 69.65           C
ATOM   2093 O4'   DC Z   5       4.838   4.157  25.440  1.00 69.90           O
ATOM   2094 C3'   DC Z   5       3.607   5.194  27.194  1.00 68.40           C
ATOM   2095 O3'   DC Z   5       3.294   6.526  26.807  1.00 66.75           O
ATOM   2096 C2'   DC Z   5       2.736   4.218  26.405  1.00 66.48           C
ATOM   2097 C1'   DC Z   5       3.493   4.200  25.081  1.00 66.34           C
ATOM   2098 N1    DC Z   5       3.181   3.044  24.214  1.00 68.00           N
ATOM   2099 C2    DC Z   5       2.164   3.160  23.268  1.00 68.37           C
ATOM   2100 O2    DC Z   5       1.548   4.228  23.179  1.00 68.13           O
ATOM   2101 N3    DC Z   5       1.867   2.098  22.485  1.00 67.99           N
ATOM   2102 C4    DC Z   5       2.556   0.965  22.620  1.00 68.53           C
ATOM   2103 N4    DC Z   5       2.237  -0.052  21.828  1.00 68.73           N
ATOM   2104 C5    DC Z   5       3.591   0.820  23.578  1.00 68.56           C
ATOM   2105 C6    DC Z   5       3.875   1.877  24.345  1.00 67.83           C
ATOM   2106  P    DG Z   6       3.434   7.767  27.864  1.00 64.99           P
ATOM   2107 OP1   DG Z   6       3.309   7.296  29.268  1.00 63.99           O
ATOM   2108 OP2   DG Z   6       2.553   8.838  27.355  1.00 66.51           O
ATOM   2109 O5'   DG Z   6       4.940   8.224  27.631  1.00 65.35           O
ATOM   2110 C5'   DG Z   6       5.348   8.771  26.376  1.00 66.67           C
ATOM   2111 C4'   DG Z   6       6.844   8.953  26.360  1.00 67.10           C
ATOM   2112 O4'   DG Z   6       7.479   7.700  26.625  1.00 66.37           O
ATOM   2113 C3'   DG Z   6       7.403   9.439  25.022  1.00 64.84           C
ATOM   2114 O3'   DG Z   6       7.629  10.848  25.110  1.00 62.95           O
ATOM   2115 C2'   DG Z   6       8.713   8.676  24.853  1.00 63.97           C
ATOM   2116 C1'   DG Z   6       8.610   7.509  25.799  1.00 63.17           C
ATOM   2117 N9    DG Z   6       8.461   6.191  25.203  1.00 65.03           N
ATOM   2118 C8    DG Z   6       9.226   5.093  25.479  1.00 64.52           C
ATOM   2119 N7    DG Z   6       8.868   4.021  24.825  1.00 67.08           N
ATOM   2120 C5    DG Z   6       7.787   4.442  24.064  1.00 68.47           C
ATOM   2121 C6    DG Z   6       6.981   3.723  23.149  1.00 68.49           C
ATOM   2122 O6    DG Z   6       7.055   2.530  22.834  1.00 68.34           O
ATOM   2123 N1    DG Z   6       5.985   4.527  22.584  1.00 69.22           N
ATOM   2124 C2    DG Z   6       5.805   5.850  22.865  1.00 67.77           C
ATOM   2125 N2    DG Z   6       4.794   6.464  22.221  1.00 67.22           N
ATOM   2126 N3    DG Z   6       6.559   6.528  23.721  1.00 65.73           N
ATOM   2127 C4    DG Z   6       7.518   5.779  24.282  1.00 66.42           C
ATOM   2128  P    DC Z   7       7.251  11.901  24.022  1.00 70.76           P
ATOM   2129 OP1   DC Z   7       8.126  13.076  24.191  1.00 68.55           O
ATOM   2130 OP2   DC Z   7       5.792  12.080  24.058  1.00 69.69           O
ATOM   2131 O5'   DC Z   7       7.626  11.173  22.656  1.00 70.81           O
ATOM   2132 C5'   DC Z   7       7.803  11.958  21.472  1.00 73.12           C
ATOM   2133 C4'   DC Z   7       7.262  11.232  20.260  1.00 72.88           C
ATOM   2134 O4'   DC Z   7       7.994   9.995  20.071  1.00 73.51           O
ATOM   2135 C3'   DC Z   7       5.783  10.835  20.326  1.00 71.74           C
ATOM   2136 O3'   DC Z   7       5.180  11.007  19.047  1.00 70.54           O
ATOM   2137 C2'   DC Z   7       5.850   9.342  20.658  1.00 70.88           C
ATOM   2138 C1'   DC Z   7       7.087   8.952  19.850  1.00 70.81           C
ATOM   2139 N1    DC Z   7       7.698   7.678  20.261  1.00 72.16           N
ATOM   2140 C2    DC Z   7       7.327   6.503  19.604  1.00 72.60           C
ATOM   2141 O2    DC Z   7       6.485   6.569  18.696  1.00 72.83           O
ATOM   2142 N3    DC Z   7       7.868   5.326  19.980  1.00 72.66           N
ATOM   2143 C4    DC Z   7       8.766   5.300  20.964  1.00 73.36           C
ATOM   2144 N4    DC Z   7       9.280   4.133  21.304  1.00 73.73           N
ATOM   2145 C5    DC Z   7       9.156   6.489  21.644  1.00 73.47           C
ATOM   2146 C6    DC Z   7       8.608   7.645  21.263  1.00 72.89           C
ATOM   2147  P    DG Z   8       4.270  12.318  18.699  1.00 69.83           P
ATOM   2148 OP1   DG Z   8       3.716  12.941  19.931  1.00 69.44           O
ATOM   2149 OP2   DG Z   8       3.365  11.907  17.610  1.00 72.03           O
ATOM   2150 O5'   DG Z   8       5.366  13.303  18.075  1.00 69.99           O
ATOM   2151 C5'   DG Z   8       6.049  12.936  16.887  1.00 70.62           C
ATOM   2152 C4'   DG Z   8       7.156  13.933  16.607  1.00 71.34           C
ATOM   2153 O4'   DG Z   8       8.001  14.027  17.750  1.00 70.31           O
ATOM   2154 C3'   DG Z   8       8.065  13.528  15.445  1.00 68.73           C
ATOM   2155 O3'   DG Z   8       7.616  14.186  14.252  1.00 67.18           O
ATOM   2156 C2'   DG Z   8       9.446  14.031  15.881  1.00 68.07           C
ATOM   2157 C1'   DG Z   8       9.353  14.151  17.381  1.00 67.91           C
ATOM   2158 N9    DG Z   8      10.078  13.147  18.149  1.00 69.74           N
ATOM   2159 C8    DG Z   8      10.944  13.392  19.179  1.00 69.34           C
ATOM   2160 N7    DG Z   8      11.439  12.320  19.712  1.00 71.94           N
ATOM   2161 C5    DG Z   8      10.873  11.287  18.990  1.00 73.53           C
ATOM   2162 C6    DG Z   8      11.034   9.886  19.102  1.00 73.31           C
ATOM   2163 O6    DG Z   8      11.738   9.270  19.905  1.00 73.22           O
ATOM   2164 N1    DG Z   8      10.271   9.189  18.170  1.00 74.11           N
ATOM   2165 C2    DG Z   8       9.458   9.772  17.245  1.00 73.00           C
ATOM   2166 N2    DG Z   8       8.791   8.933  16.416  1.00 72.26           N
ATOM   2167 N3    DG Z   8       9.294  11.083  17.124  1.00 70.66           N
ATOM   2168 C4    DG Z   8      10.021  11.777  18.017  1.00 70.97           C
ATOM   2169  P    DC Z   9       7.238  13.397  12.932  1.00 71.25           P
ATOM   2170 OP1   DC Z   9       7.023  14.389  11.875  1.00 69.55           O
ATOM   2171 OP2   DC Z   9       6.186  12.405  13.233  1.00 70.60           O
ATOM   2172 O5'   DC Z   9       8.596  12.589  12.621  1.00 71.52           O
ATOM   2173 C5'   DC Z   9       8.892  12.206  11.292  1.00 73.58           C
ATOM   2174 C4'   DC Z   9       9.427  10.792  11.239  1.00 72.96           C
ATOM   2175 O4'   DC Z   9      10.623  10.688  12.057  1.00 73.20           O
ATOM   2176 C3'   DC Z   9       8.477   9.704  11.745  1.00 71.63           C
ATOM   2177 O3'   DC Z   9       8.578   8.552  10.909  1.00 70.79           O
ATOM   2178 C2'   DC Z   9       9.043   9.384  13.131  1.00 71.04           C
ATOM   2179 C1'   DC Z   9      10.530   9.555  12.858  1.00 70.90           C
ATOM   2180 N1    DC Z   9      11.345   9.741  14.066  1.00 71.78           N
ATOM   2181 C2    DC Z   9      11.891   8.628  14.696  1.00 72.02           C
ATOM   2182 O2    DC Z   9      11.673   7.500  14.224  1.00 72.42           O
ATOM   2183 N3    DC Z   9      12.630   8.793  15.815  1.00 72.07           N
ATOM   2184 C4    DC Z   9      12.839  10.014  16.289  1.00 72.49           C
ATOM   2185 N4    DC Z   9      13.572  10.144  17.390  1.00 72.89           N
ATOM   2186 C5    DC Z   9      12.289  11.165  15.663  1.00 72.53           C
ATOM   2187 C6    DC Z   9      11.560  10.990  14.565  1.00 72.33           C
ATOM   2188  P    DG Z  10       7.476   8.258   9.774  1.00 69.34           P
ATOM   2189 OP1   DG Z  10       6.168   8.862  10.136  1.00 69.83           O
ATOM   2190 OP2   DG Z  10       7.564   6.815   9.493  1.00 71.83           O
ATOM   2191 O5'   DG Z  10       8.064   9.030   8.499  1.00 69.70           O
ATOM   2192 C5'   DG Z  10       9.311   8.633   7.932  1.00 69.47           C
ATOM   2193 C4'   DG Z  10       9.750   9.662   6.915  1.00 69.23           C
ATOM   2194 O4'   DG Z  10       9.820  10.933   7.538  1.00 66.90           O
ATOM   2195 C3'   DG Z  10      11.131   9.383   6.321  1.00 66.51           C
ATOM   2196 O3'   DG Z  10      10.975   8.750   5.047  1.00 65.07           O
ATOM   2197 C2'   DG Z  10      11.753  10.779   6.165  1.00 65.29           C
ATOM   2198 C1'   DG Z  10      10.950  11.662   7.091  1.00 64.07           C
ATOM   2199 N9    DG Z  10      11.629  12.114   8.300  1.00 65.96           N
ATOM   2200 C8    DG Z  10      11.717  13.403   8.735  1.00 64.74           C
ATOM   2201 N7    DG Z  10      12.349  13.530   9.859  1.00 67.79           N
ATOM   2202 C5    DG Z  10      12.704  12.241  10.201  1.00 69.10           C
ATOM   2203 C6    DG Z  10      13.408  11.749  11.329  1.00 68.83           C
ATOM   2204 O6    DG Z  10      13.865  12.386  12.277  1.00 68.85           O
ATOM   2205 N1    DG Z  10      13.561  10.365  11.296  1.00 69.63           N
ATOM   2206 C2    DG Z  10      13.082   9.564  10.294  1.00 68.69           C
ATOM   2207 N2    DG Z  10      13.323   8.249  10.433  1.00 68.07           N
ATOM   2208 N3    DG Z  10      12.420  10.007   9.239  1.00 65.70           N
ATOM   2209 C4    DG Z  10      12.265  11.344   9.249  1.00 65.92           C
ATOM   2210  P    DC Z  11      11.809   7.483   4.608  1.00 69.64           P
ATOM   2211 OP1   DC Z  11      11.701   7.357   3.136  1.00 68.01           O
ATOM   2212 OP2   DC Z  11      11.435   6.342   5.462  1.00 69.41           O
ATOM   2213 O5'   DC Z  11      13.298   7.916   4.990  1.00 69.09           O
ATOM   2214 C5'   DC Z  11      14.397   7.276   4.344  1.00 71.33           C
ATOM   2215 C4'   DC Z  11      15.503   6.945   5.330  1.00 71.05           C
ATOM   2216 O4'   DC Z  11      16.011   8.151   5.938  1.00 71.01           O
ATOM   2217 C3'   DC Z  11      15.089   6.024   6.498  1.00 69.83           C
ATOM   2218 O3'   DC Z  11      16.156   5.120   6.797  1.00 68.70           O
ATOM   2219 C2'   DC Z  11      14.938   7.024   7.650  1.00 68.53           C
ATOM   2220 C1'   DC Z  11      16.080   7.972   7.320  1.00 68.40           C
ATOM   2221 N1    DC Z  11      15.999   9.282   7.985  1.00 69.75           N
ATOM   2222 C2    DC Z  11      16.596   9.453   9.232  1.00 70.13           C
ATOM   2223 O2    DC Z  11      17.178   8.499   9.757  1.00 70.28           O
ATOM   2224 N3    DC Z  11      16.518  10.649   9.838  1.00 69.97           N
ATOM   2225 C4    DC Z  11      15.881  11.661   9.247  1.00 70.36           C
ATOM   2226 N4    DC Z  11      15.825  12.825   9.876  1.00 70.83           N
ATOM   2227 C5    DC Z  11      15.259  11.508   7.975  1.00 70.67           C
ATOM   2228 C6    DC Z  11      15.344  10.316   7.383  1.00 70.18           C
ATOM   2229  P    DG Z  12      16.196   3.642   6.235  1.00 59.53           P
ATOM   2230 OP1   DG Z  12      14.816   3.088   6.107  1.00 59.83           O
ATOM   2231 OP2   DG Z  12      17.190   2.933   7.060  1.00 63.35           O
ATOM   2232 O5'   DG Z  12      16.813   3.836   4.788  1.00 59.84           O
ATOM   2233 C5'   DG Z  12      18.128   4.363   4.608  1.00 60.97           C
ATOM   2234 C4'   DG Z  12      18.344   4.674   3.142  1.00 61.02           C
ATOM   2235 O4'   DG Z  12      17.361   5.612   2.719  1.00 59.37           O
ATOM   2236 C3'   DG Z  12      19.694   5.322   2.831  1.00 58.72           C
ATOM   2237 O3'   DG Z  12      20.624   4.309   2.447  1.00 56.93           O
ATOM   2238 C2'   DG Z  12      19.379   6.266   1.673  1.00 57.72           C
ATOM   2239 C1'   DG Z  12      17.894   6.542   1.802  1.00 57.59           C
ATOM   2240 N9    DG Z  12      17.530   7.870   2.293  1.00 58.74           N
ATOM   2241 C8    DG Z  12      16.688   8.741   1.667  1.00 58.13           C
ATOM   2242 N7    DG Z  12      16.516   9.851   2.325  1.00 61.39           N
ATOM   2243 C5    DG Z  12      17.300   9.707   3.456  1.00 63.00           C
ATOM   2244 C6    DG Z  12      17.512  10.606   4.540  1.00 62.35           C
ATOM   2245 O6    DG Z  12      17.023  11.723   4.714  1.00 62.30           O
ATOM   2246 N1    DG Z  12      18.384  10.075   5.485  1.00 63.21           N
ATOM   2247 C2    DG Z  12      18.972   8.846   5.390  1.00 61.90           C
ATOM   2248 N2    DG Z  12      19.792   8.497   6.403  1.00 61.68           N
ATOM   2249 N3    DG Z  12      18.778   7.996   4.389  1.00 59.86           N
ATOM   2250 C4    DG Z  12      17.936   8.495   3.459  1.00 59.82           C
ATOM   2251  P    DC Z  13      22.027   4.683   1.814  1.00 65.91           P
ATOM   2252 OP1   DC Z  13      21.866   5.674   0.721  1.00 64.65           O
ATOM   2253 OP2   DC Z  13      22.755   3.430   1.541  1.00 65.79           O
ATOM   2254 O5'   DC Z  13      22.719   5.392   3.063  1.00 64.75           O
ATOM   2255 C5'   DC Z  13      24.132   5.547   3.096  1.00 66.61           C
ATOM   2256 C4'   DC Z  13      24.513   6.620   4.082  1.00 67.46           C
ATOM   2257 O4'   DC Z  13      24.029   7.903   3.631  1.00 67.36           O
ATOM   2258 C3'   DC Z  13      23.956   6.430   5.501  1.00 66.23           C
ATOM   2259 O3'   DC Z  13      24.953   6.790   6.464  1.00 64.82           O
ATOM   2260 C2'   DC Z  13      22.797   7.435   5.553  1.00 64.94           C
ATOM   2261 C1'   DC Z  13      23.373   8.555   4.696  1.00 64.70           C
ATOM   2262 N1    DC Z  13      22.355   9.470   4.139  1.00 66.49           N
ATOM   2263 C2    DC Z  13      22.075  10.667   4.813  1.00 66.92           C
ATOM   2264 O2    DC Z  13      22.688  10.923   5.860  1.00 67.01           O
ATOM   2265 N3    DC Z  13      21.138  11.495   4.330  1.00 66.96           N
ATOM   2266 C4    DC Z  13      20.495  11.181   3.196  1.00 67.50           C
ATOM   2267 N4    DC Z  13      19.582  12.037   2.746  1.00 67.75           N
ATOM   2268 C5    DC Z  13      20.766   9.973   2.482  1.00 67.61           C
ATOM   2269 C6    DC Z  13      21.694   9.155   2.991  1.00 66.98           C
ATOM   2270  P    DG Z  14      25.998   5.713   7.004  1.00 62.13           P
ATOM   2271 OP1   DG Z  14      25.377   4.361   7.075  1.00 61.88           O
ATOM   2272 OP2   DG Z  14      26.588   6.308   8.222  1.00 63.98           O
ATOM   2273 O5'   DG Z  14      27.121   5.711   5.893  1.00 61.60           O
ATOM   2274 C5'   DG Z  14      27.911   6.871   5.627  1.00 62.70           C
ATOM   2275 C4'   DG Z  14      28.744   6.646   4.388  1.00 64.41           C
ATOM   2276 O4'   DG Z  14      27.890   6.369   3.289  1.00 63.65           O
ATOM   2277 C3'   DG Z  14      29.599   7.849   3.972  1.00 62.74           C
ATOM   2278 O3'   DG Z  14      30.920   7.657   4.457  1.00 60.56           O
ATOM   2279 C2'   DG Z  14      29.552   7.834   2.446  1.00 62.20           C
ATOM   2280 C1'   DG Z  14      28.369   6.968   2.096  1.00 62.41           C
ATOM   2281 N9    DG Z  14      27.242   7.639   1.482  1.00 63.84           N
ATOM   2282 C8    DG Z  14      26.615   7.238   0.331  1.00 63.48           C
ATOM   2283 N7    DG Z  14      25.616   7.995  -0.001  1.00 64.68           N
ATOM   2284 C5    DG Z  14      25.570   8.954   0.992  1.00 66.22           C
ATOM   2285 C6    DG Z  14      24.677  10.052   1.158  1.00 65.70           C
ATOM   2286 O6    DG Z  14      23.731  10.388   0.440  1.00 65.12           O
ATOM   2287 N1    DG Z  14      24.974  10.792   2.309  1.00 65.86           N
ATOM   2288 C2    DG Z  14      25.999  10.503   3.168  1.00 64.70           C
ATOM   2289 N2    DG Z  14      26.131  11.327   4.220  1.00 64.71           N
ATOM   2290 N3    DG Z  14      26.831   9.482   3.025  1.00 63.92           N
ATOM   2291 C4    DG Z  14      26.561   8.752   1.922  1.00 64.63           C
ATOM   2292  P    DC Z  15      32.020   8.665   4.743  1.00 66.18           P
ATOM   2293 OP1   DC Z  15      33.260   8.249   4.023  1.00 64.71           O
ATOM   2294 OP2   DC Z  15      32.048   8.823   6.192  1.00 65.15           O
ATOM   2295 O5'   DC Z  15      31.517  10.050   4.126  1.00 64.95           O
ATOM   2296 C5'   DC Z  15      32.398  11.165   4.139  1.00 66.37           C
ATOM   2297 C4'   DC Z  15      31.636  12.466   4.152  1.00 68.39           C
ATOM   2298 O4'   DC Z  15      30.934  12.642   2.899  1.00 67.87           O
ATOM   2299 C3'   DC Z  15      30.583  12.606   5.260  1.00 67.13           C
ATOM   2300 O3'   DC Z  15      30.587  13.939   5.783  1.00 64.96           O
ATOM   2301 C2'   DC Z  15      29.276  12.364   4.500  1.00 65.23           C
ATOM   2302 C1'   DC Z  15      29.609  13.013   3.164  1.00 65.40           C
ATOM   2303 N1    DC Z  15      28.755  12.556   2.048  1.00 66.83           N
ATOM   2304 C2    DC Z  15      27.673  13.350   1.660  1.00 66.90           C
ATOM   2305 O2    DC Z  15      27.453  14.400   2.259  1.00 66.28           O
ATOM   2306 N3    DC Z  15      26.880  12.928   0.651  1.00 66.25           N
ATOM   2307 C4    DC Z  15      27.143  11.781   0.027  1.00 66.44           C
ATOM   2308 N4    DC Z  15      26.341  11.406  -0.965  1.00 66.26           N
ATOM   2309 C5    DC Z  15      28.255  10.964   0.410  1.00 66.32           C
ATOM   2310 C6    DC Z  15      29.023  11.385   1.407  1.00 65.94           C
ATOM   2311  P    DG Z  16      31.553  14.297   6.994  1.00 59.40           P
ATOM   2312 OP1   DG Z  16      31.633  13.128   7.899  1.00 58.03           O
ATOM   2313 OP2   DG Z  16      31.111  15.602   7.548  1.00 59.98           O
ATOM   2314 O5'   DG Z  16      32.947  14.510   6.280  1.00 58.84           O
ATOM   2315 C5'   DG Z  16      33.226  15.657   5.457  1.00 61.64           C
ATOM   2316 C4'   DG Z  16      34.604  15.544   4.884  1.00 63.23           C
ATOM   2317 O4'   DG Z  16      34.652  14.424   3.992  1.00 62.55           O
ATOM   2318 C3'   DG Z  16      35.074  16.756   4.086  1.00 61.36           C
ATOM   2319 O3'   DG Z  16      36.447  17.017   4.316  1.00 58.29           O
ATOM   2320 C2'   DG Z  16      34.877  16.317   2.642  1.00 59.93           C
ATOM   2321 C1'   DG Z  16      35.104  14.835   2.703  1.00 60.19           C
ATOM   2322 N9    DG Z  16      34.381  14.043   1.711  1.00 59.94           N
ATOM   2323 C8    DG Z  16      34.818  12.902   1.102  1.00 58.84           C
ATOM   2324 N7    DG Z  16      33.957  12.399   0.265  1.00 60.92           N
ATOM   2325 C5    DG Z  16      32.885  13.269   0.318  1.00 62.77           C
ATOM   2326 C6    DG Z  16      31.657  13.244  -0.376  1.00 61.57           C
ATOM   2327 O6    DG Z  16      31.260  12.415  -1.217  1.00 60.53           O
ATOM   2328 N1    DG Z  16      30.836  14.321  -0.031  1.00 61.67           N
ATOM   2329 C2    DG Z  16      31.162  15.296   0.875  1.00 60.68           C
ATOM   2330 N2    DG Z  16      30.241  16.255   1.074  1.00 61.12           N
ATOM   2331 N3    DG Z  16      32.304  15.325   1.528  1.00 61.40           N
ATOM   2332 C4    DG Z  16      33.117  14.290   1.212  1.00 62.01           C
ENDMDL                                                                          
END                                                                             
