# Supplementary material for: Control of Gene Expression by Proteins That Bind Many Alternative Nucleic Acid Structures Through the Same Domain
Source: Int J Mol Sci. 2025 Dec 26;27(1):272. doi: 10.3390/ijms27010272 (PMC12785367; doi:10.3390/ijms27010272)
Supplement: Supplementary file 1 [file ijms-27-00272-s001.zip › Figure-4I-MAX-23-71x2-dMeR36-CG6-Mgx12-Kx6-Znx4-S1076865862-model-3.pdb]

TITLE fold_max_23_71x2_dmer36_cg6_mgx12_kx6_znx4_s1076865862_model_4.cif        
MODEL 1                                                                         
ATOM      1  N   ASP A   1      15.281 -19.915  -1.172  1.00 82.71           N
ATOM      2 CA   ASP A   1      14.206 -19.722  -2.149  1.00 89.03           C
ATOM      3  C   ASP A   1      13.996 -18.240  -2.420  1.00 90.15           C
ATOM      4  O   ASP A   1      13.810 -17.460  -1.481  1.00 87.20           O
ATOM      5 CB   ASP A   1      12.913 -20.353  -1.645  1.00 83.63           C
ATOM      6 CG   ASP A   1      11.748 -20.147  -2.596  1.00 80.48           C
ATOM      7 OD1  ASP A   1      11.944 -20.319  -3.816  1.00 78.49           O
ATOM      8 OD2  ASP A   1      10.646 -19.819  -2.126  1.00 75.63           O
ATOM      9  N   LYS A   2      14.012 -17.857  -3.673  1.00 83.13           N
ATOM     10 CA   LYS A   2      13.904 -16.460  -4.046  1.00 85.57           C
ATOM     11  C   LYS A   2      12.551 -15.880  -3.654  1.00 86.20           C
ATOM     12  O   LYS A   2      12.468 -14.726  -3.214  1.00 84.88           O
ATOM     13 CB   LYS A   2      14.146 -16.297  -5.546  1.00 82.97           C
ATOM     14 CG   LYS A   2      14.246 -14.852  -5.990  1.00 78.42           C
ATOM     15 CD   LYS A   2      14.792 -14.756  -7.391  1.00 76.78           C
ATOM     16 CE   LYS A   2      15.061 -13.325  -7.762  1.00 71.85           C
ATOM     17 NZ   LYS A   2      15.986 -12.654  -6.818  1.00 67.52           N
ATOM     18  N   ARG A   3      11.477 -16.670  -3.808  1.00 82.05           N
ATOM     19 CA   ARG A   3      10.143 -16.199  -3.462  1.00 82.94           C
ATOM     20  C   ARG A   3      10.026 -15.917  -1.967  1.00 84.48           C
ATOM     21  O   ARG A   3       9.512 -14.868  -1.566  1.00 84.00           O
ATOM     22 CB   ARG A   3       9.092 -17.226  -3.902  1.00 80.55           C
ATOM     23 CG   ARG A   3       7.689 -16.931  -3.425  1.00 77.48           C
ATOM     24 CD   ARG A   3       7.134 -15.676  -4.051  1.00 75.41           C
ATOM     25 NE   ARG A   3       7.023 -15.772  -5.505  1.00 73.11           N
ATOM     26 CZ   ARG A   3       6.472 -14.846  -6.276  1.00 70.34           C
ATOM     27 NH1  ARG A   3       5.978 -13.742  -5.741  1.00 65.25           N
ATOM     28 NH2  ARG A   3       6.422 -15.023  -7.587  1.00 61.95           N
ATOM     29  N   ALA A   4      10.492 -16.862  -1.134  1.00 85.93           N
ATOM     30 CA   ALA A   4      10.410 -16.676   0.306  1.00 87.08           C
ATOM     31  C   ALA A   4      11.256 -15.488   0.742  1.00 87.71           C
ATOM     32  O   ALA A   4      10.872 -14.739   1.646  1.00 87.37           O
ATOM     33 CB   ALA A   4      10.855 -17.939   1.028  1.00 86.49           C
ATOM     34  N   HIS A   5      12.403 -15.314   0.110  1.00 86.51           N
ATOM     35 CA   HIS A   5      13.268 -14.192   0.424  1.00 87.41           C
ATOM     36  C   HIS A   5      12.586 -12.874   0.094  1.00 87.44           C
ATOM     37  O   HIS A   5      12.617 -11.921   0.873  1.00 87.07           O
ATOM     38 CB   HIS A   5      14.588 -14.330  -0.334  1.00 86.98           C
ATOM     39 CG   HIS A   5      15.560 -13.240  -0.051  1.00 87.17           C
ATOM     40 ND1  HIS A   5      16.075 -13.022   1.206  1.00 80.71           N
ATOM     41 CD2  HIS A   5      16.137 -12.324  -0.853  1.00 81.65           C
ATOM     42 CE1  HIS A   5      16.912 -12.002   1.151  1.00 81.84           C
ATOM     43 NE2  HIS A   5      16.972 -11.569  -0.084  1.00 82.59           N
ATOM     44  N   HIS A   6      11.952 -12.819  -1.078  1.00 84.35           N
ATOM     45 CA   HIS A   6      11.208 -11.630  -1.451  1.00 83.39           C
ATOM     46  C   HIS A   6      10.079 -11.352  -0.461  1.00 83.97           C
ATOM     47  O   HIS A   6       9.874 -10.204  -0.052  1.00 83.67           O
ATOM     48 CB   HIS A   6      10.632 -11.766  -2.860  1.00 81.41           C
ATOM     49 CG   HIS A   6       9.633 -10.705  -3.180  1.00 78.58           C
ATOM     50 ND1  HIS A   6      10.003  -9.439  -3.569  1.00 72.63           N
ATOM     51 CD2  HIS A   6       8.294 -10.707  -3.128  1.00 73.10           C
ATOM     52 CE1  HIS A   6       8.916  -8.709  -3.748  1.00 73.56           C
ATOM     53 NE2  HIS A   6       7.873  -9.452  -3.491  1.00 73.92           N
ATOM     54  N   ASN A   7       9.342 -12.400  -0.089  1.00 86.23           N
ATOM     55 CA   ASN A   7       8.227 -12.213   0.827  1.00 85.78           C
ATOM     56  C   ASN A   7       8.699 -11.651   2.159  1.00 86.05           C
ATOM     57  O   ASN A   7       8.054 -10.775   2.731  1.00 86.44           O
ATOM     58 CB   ASN A   7       7.495 -13.542   1.040  1.00 84.73           C
ATOM     59 CG   ASN A   7       6.745 -14.011  -0.198  1.00 83.02           C
ATOM     60 OD1  ASN A   7       6.535 -13.242  -1.133  1.00 79.71           O
ATOM     61 ND2  ASN A   7       6.352 -15.271  -0.192  1.00 78.80           N
ATOM     62  N   ALA A   8       9.819 -12.156   2.665  1.00 90.91           N
ATOM     63 CA   ALA A   8      10.350 -11.676   3.929  1.00 91.41           C
ATOM     64  C   ALA A   8      10.793 -10.220   3.821  1.00 91.79           C
ATOM     65  O   ALA A   8      10.524  -9.415   4.723  1.00 91.41           O
ATOM     66 CB   ALA A   8      11.517 -12.550   4.372  1.00 91.17           C
ATOM     67  N   LEU A   9      11.465  -9.869   2.736  1.00 90.18           N
ATOM     68 CA   LEU A   9      11.879  -8.486   2.531  1.00 89.65           C
ATOM     69  C   LEU A   9      10.677  -7.566   2.457  1.00 89.81           C
ATOM     70  O   LEU A   9      10.693  -6.465   3.006  1.00 89.84           O
ATOM     71 CB   LEU A   9      12.696  -8.361   1.249  1.00 89.36           C
ATOM     72 CG   LEU A   9      14.168  -8.743   1.290  1.00 86.99           C
ATOM     73 CD1  LEU A   9      14.759  -8.622  -0.103  1.00 84.18           C
ATOM     74 CD2  LEU A   9      14.925  -7.866   2.269  1.00 84.37           C
ATOM     75  N   GLU A  10       9.637  -8.009   1.767  1.00 89.26           N
ATOM     76 CA   GLU A  10       8.474  -7.159   1.580  1.00 88.55           C
ATOM     77  C   GLU A  10       7.692  -6.986   2.876  1.00 88.64           C
ATOM     78  O   GLU A  10       7.152  -5.907   3.127  1.00 88.28           O
ATOM     79 CB   GLU A  10       7.593  -7.714   0.456  1.00 86.98           C
ATOM     80 CG   GLU A  10       6.444  -6.811   0.049  1.00 83.85           C
ATOM     81 CD   GLU A  10       6.889  -5.475  -0.538  1.00 82.30           C
ATOM     82 OE1  GLU A  10       8.093  -5.250  -0.708  1.00 79.28           O
ATOM     83 OE2  GLU A  10       5.998  -4.649  -0.808  1.00 78.09           O
ATOM     84  N   ARG A  11       7.633  -8.030   3.707  1.00 90.70           N
ATOM     85 CA   ARG A  11       7.008  -7.879   5.025  1.00 90.39           C
ATOM     86  C   ARG A  11       7.780  -6.863   5.854  1.00 90.84           C
ATOM     87  O   ARG A  11       7.183  -6.029   6.543  1.00 90.89           O
ATOM     88 CB   ARG A  11       6.949  -9.220   5.759  1.00 89.67           C
ATOM     89 CG   ARG A  11       5.879 -10.163   5.255  1.00 85.42           C
ATOM     90 CD   ARG A  11       5.650 -11.309   6.235  1.00 84.27           C
ATOM     91 NE   ARG A  11       6.867 -12.076   6.472  1.00 80.29           N
ATOM     92 CZ   ARG A  11       7.282 -13.092   5.723  1.00 77.85           C
ATOM     93 NH1  ARG A  11       6.583 -13.468   4.663  1.00 72.02           N
ATOM     94 NH2  ARG A  11       8.406 -13.724   6.030  1.00 70.22           N
ATOM     95  N   LYS A  12       9.099  -6.921   5.793  1.00 93.24           N
ATOM     96 CA   LYS A  12       9.916  -5.972   6.533  1.00 93.30           C
ATOM     97  C   LYS A  12       9.688  -4.550   6.022  1.00 93.66           C
ATOM     98  O   LYS A  12       9.546  -3.611   6.811  1.00 93.14           O
ATOM     99 CB   LYS A  12      11.386  -6.370   6.411  1.00 93.32           C
ATOM    100 CG   LYS A  12      12.320  -5.601   7.305  1.00 88.22           C
ATOM    101 CD   LYS A  12      13.740  -6.129   7.174  1.00 85.97           C
ATOM    102 CE   LYS A  12      13.826  -7.605   7.485  1.00 80.09           C
ATOM    103 NZ   LYS A  12      15.187  -8.155   7.310  1.00 74.95           N
ATOM    104  N   ARG A  13       9.654  -4.392   4.694  1.00 93.59           N
ATOM    105 CA   ARG A  13       9.441  -3.074   4.099  1.00 92.73           C
ATOM    106  C   ARG A  13       8.091  -2.507   4.504  1.00 93.46           C
ATOM    107  O   ARG A  13       7.980  -1.347   4.885  1.00 93.27           O
ATOM    108 CB   ARG A  13       9.540  -3.159   2.578  1.00 91.26           C
ATOM    109 CG   ARG A  13       9.646  -1.799   1.896  1.00 87.21           C
ATOM    110 CD   ARG A  13       9.554  -1.928   0.379  1.00 85.47           C
ATOM    111 NE   ARG A  13       8.216  -2.318  -0.032  1.00 82.74           N
ATOM    112 CZ   ARG A  13       7.221  -1.479  -0.242  1.00 81.83           C
ATOM    113 NH1  ARG A  13       7.392  -0.175  -0.091  1.00 75.26           N
ATOM    114 NH2  ARG A  13       6.027  -1.936  -0.611  1.00 76.02           N
HETATM  115  N   2MR A  14       6.995  -3.375   4.392  1.00 91.01           N
HETATM  116 CA   2MR A  14       5.666  -2.993   4.796  1.00 91.86           C
HETATM  117 CB   2MR A  14       4.597  -3.953   4.457  1.00 90.37           C
HETATM  118 CG   2MR A  14       4.415  -4.275   2.968  1.00 88.99           C
HETATM  119 CD   2MR A  14       3.134  -4.983   2.761  1.00 85.69           C
HETATM  120 NE   2MR A  14       3.275  -6.265   3.319  1.00 83.80           N
HETATM  121 CZ   2MR A  14       2.948  -7.482   2.886  1.00 84.16           C
HETATM  122 NH1  2MR A  14       3.953  -8.295   2.767  1.00 78.23           N
HETATM  123 CQ1  2MR A  14       4.092  -9.605   2.992  1.00 76.21           C
HETATM  124 NH2  2MR A  14       1.707  -7.829   2.646  1.00 77.31           N
HETATM  125 CQ2  2MR A  14       0.514  -7.095   2.643  1.00 72.70           C
HETATM  126  C   2MR A  14       5.619  -2.624   6.278  1.00 91.05           C
HETATM  127  O   2MR A  14       4.951  -1.633   6.636  1.00 92.09           O
ATOM    128  N   ASP A  15       6.267  -3.379   7.094  1.00 93.51           N
ATOM    129 CA   ASP A  15       6.301  -3.096   8.520  1.00 94.29           C
ATOM    130  C   ASP A  15       6.930  -1.738   8.782  1.00 95.21           C
ATOM    131  O   ASP A  15       6.464  -0.984   9.635  1.00 95.75           O
ATOM    132 CB   ASP A  15       7.077  -4.179   9.266  1.00 93.90           C
ATOM    133 CG   ASP A  15       6.293  -5.467   9.465  1.00 91.95           C
ATOM    134 OD1  ASP A  15       5.064  -5.459   9.263  1.00 88.93           O
ATOM    135 OD2  ASP A  15       6.921  -6.478   9.828  1.00 88.30           O
ATOM    136  N   HIS A  16       7.992  -1.422   8.038  1.00 95.07           N
ATOM    137 CA   HIS A  16       8.612  -0.124   8.211  1.00 95.65           C
ATOM    138  C   HIS A  16       7.680   0.998   7.783  1.00 96.25           C
ATOM    139  O   HIS A  16       7.592   2.036   8.453  1.00 96.56           O
ATOM    140 CB   HIS A  16       9.924  -0.036   7.439  1.00 95.36           C
ATOM    141 CG   HIS A  16      10.535   1.319   7.507  1.00 92.62           C
ATOM    142 ND1  HIS A  16      10.954   1.870   8.694  1.00 84.77           N
ATOM    143 CD2  HIS A  16      10.746   2.251   6.558  1.00 84.67           C
ATOM    144 CE1  HIS A  16      11.409   3.089   8.453  1.00 83.41           C
ATOM    145 NE2  HIS A  16      11.295   3.342   7.169  1.00 84.75           N
ATOM    146  N   ILE A  17       6.982   0.814   6.660  1.00 94.23           N
ATOM    147 CA   ILE A  17       6.016   1.810   6.214  1.00 94.29           C
ATOM    148  C   ILE A  17       4.933   1.998   7.275  1.00 95.41           C
ATOM    149  O   ILE A  17       4.559   3.127   7.606  1.00 96.05           O
ATOM    150 CB   ILE A  17       5.404   1.402   4.859  1.00 93.27           C
ATOM    151 CG1  ILE A  17       6.455   1.447   3.747  1.00 91.31           C
ATOM    152 CG2  ILE A  17       4.208   2.282   4.512  1.00 92.03           C
ATOM    153 CD1  ILE A  17       6.910   2.830   3.375  1.00 86.25           C
ATOM    154  N   LYS A  18       4.426   0.888   7.824  1.00 93.40           N
ATOM    155 CA   LYS A  18       3.411   0.981   8.864  1.00 93.90           C
ATOM    156  C   LYS A  18       3.934   1.743  10.081  1.00 95.41           C
ATOM    157  O   LYS A  18       3.261   2.632  10.610  1.00 96.49           O
ATOM    158 CB   LYS A  18       2.949  -0.417   9.277  1.00 92.79           C
ATOM    159 CG   LYS A  18       1.893  -0.413  10.370  1.00 89.37           C
ATOM    160 CD   LYS A  18       1.297  -1.788  10.592  1.00 86.93           C
ATOM    161 CE   LYS A  18       2.292  -2.753  11.207  1.00 80.23           C
ATOM    162 NZ   LYS A  18       1.641  -4.017  11.611  1.00 74.48           N
ATOM    163  N   ASP A  19       5.140   1.409  10.512  1.00 96.44           N
ATOM    164 CA   ASP A  19       5.729   2.095  11.660  1.00 97.03           C
ATOM    165  C   ASP A  19       5.951   3.571  11.364  1.00 97.58           C
ATOM    166  O   ASP A  19       5.780   4.424  12.244  1.00 97.85           O
ATOM    167 CB   ASP A  19       7.054   1.439  12.042  1.00 96.84           C
ATOM    168 CG   ASP A  19       6.878   0.074  12.687  1.00 93.85           C
ATOM    169 OD1  ASP A  19       5.738  -0.280  13.046  1.00 91.00           O
ATOM    170 OD2  ASP A  19       7.893  -0.634  12.829  1.00 89.75           O
ATOM    171  N   SER A  20       6.342   3.896  10.130  1.00 97.92           N
ATOM    172 CA   SER A  20       6.587   5.281   9.764  1.00 97.93           C
ATOM    173  C   SER A  20       5.292   6.091   9.738  1.00 98.16           C
ATOM    174  O   SER A  20       5.277   7.252  10.156  1.00 98.27           O
ATOM    175 CB   SER A  20       7.294   5.350   8.416  1.00 97.85           C
ATOM    176 OG   SER A  20       8.595   4.793   8.504  1.00 96.38           O
ATOM    177  N   PHE A  21       4.199   5.498   9.247  1.00 97.84           N
ATOM    178 CA   PHE A  21       2.908   6.163   9.336  1.00 97.58           C
ATOM    179  C   PHE A  21       2.527   6.410  10.790  1.00 98.00           C
ATOM    180  O   PHE A  21       2.001   7.470  11.129  1.00 98.26           O
ATOM    181 CB   PHE A  21       1.822   5.338   8.643  1.00 96.57           C
ATOM    182 CG   PHE A  21       1.629   5.683   7.192  1.00 96.04           C
ATOM    183 CD1  PHE A  21       1.036   6.875   6.828  1.00 95.24           C
ATOM    184 CD2  PHE A  21       2.034   4.813   6.203  1.00 95.24           C
ATOM    185 CE1  PHE A  21       0.859   7.200   5.495  1.00 94.80           C
ATOM    186 CE2  PHE A  21       1.859   5.129   4.868  1.00 94.61           C
ATOM    187 CZ   PHE A  21       1.273   6.325   4.511  1.00 94.80           C
ATOM    188  N   HIS A  22       2.786   5.436  11.648  1.00 97.84           N
ATOM    189 CA   HIS A  22       2.461   5.576  13.059  1.00 97.85           C
ATOM    190  C   HIS A  22       3.255   6.723  13.686  1.00 98.38           C
ATOM    191  O   HIS A  22       2.710   7.560  14.419  1.00 98.46           O
ATOM    192 CB   HIS A  22       2.741   4.258  13.784  1.00 97.19           C
ATOM    193 CG   HIS A  22       2.196   4.177  15.163  1.00 92.78           C
ATOM    194 ND1  HIS A  22       1.337   3.159  15.566  1.00 84.62           N
ATOM    195 CD2  HIS A  22       2.369   4.951  16.253  1.00 84.75           C
ATOM    196 CE1  HIS A  22       1.031   3.335  16.830  1.00 84.39           C
ATOM    197 NE2  HIS A  22       1.634   4.416  17.280  1.00 85.59           N
ATOM    198  N   SER A  23       4.540   6.780  13.398  1.00 98.60           N
ATOM    199 CA   SER A  23       5.382   7.841  13.937  1.00 98.68           C
ATOM    200  C   SER A  23       4.950   9.209  13.408  1.00 98.88           C
ATOM    201  O   SER A  23       4.921  10.188  14.164  1.00 98.75           O
ATOM    202 CB   SER A  23       6.839   7.576  13.599  1.00 98.51           C
ATOM    203 OG   SER A  23       7.318   6.443  14.300  1.00 94.10           O
ATOM    204  N   LEU A  24       4.630   9.294  12.126  1.00 98.86           N
ATOM    205 CA   LEU A  24       4.175  10.561  11.571  1.00 98.80           C
ATOM    206  C   LEU A  24       2.855  10.987  12.210  1.00 98.82           C
ATOM    207  O   LEU A  24       2.692  12.147  12.596  1.00 98.83           O
ATOM    208 CB   LEU A  24       4.037  10.463  10.054  1.00 98.89           C
ATOM    209 CG   LEU A  24       3.606  11.745   9.348  1.00 98.84           C
ATOM    210 CD1  LEU A  24       4.567  12.895   9.649  1.00 98.70           C
ATOM    211 CD2  LEU A  24       3.511  11.512   7.836  1.00 98.69           C
ATOM    212  N   ARG A  25       1.923  10.039  12.342  1.00 98.83           N
ATOM    213 CA   ARG A  25       0.643  10.326  12.989  1.00 98.84           C
ATOM    214  C   ARG A  25       0.854  10.916  14.378  1.00 98.80           C
ATOM    215  O   ARG A  25       0.239  11.920  14.752  1.00 98.76           O
ATOM    216 CB   ARG A  25      -0.185   9.043  13.093  1.00 98.72           C
ATOM    217 CG   ARG A  25      -1.561   9.239  13.689  1.00 98.33           C
ATOM    218 CD   ARG A  25      -2.134   7.916  14.171  1.00 97.49           C
ATOM    219 NE   ARG A  25      -1.426   7.461  15.362  1.00 95.26           N
ATOM    220 CZ   ARG A  25      -1.557   6.253  15.909  1.00 94.34           C
ATOM    221 NH1  ARG A  25      -2.362   5.364  15.351  1.00 90.57           N
ATOM    222 NH2  ARG A  25      -0.881   5.951  16.996  1.00 90.64           N
ATOM    223  N   ASP A  26       1.752  10.309  15.138  1.00 98.89           N
ATOM    224 CA   ASP A  26       1.979  10.741  16.511  1.00 98.73           C
ATOM    225  C   ASP A  26       2.709  12.072  16.600  1.00 98.71           C
ATOM    226  O   ASP A  26       2.772  12.672  17.674  1.00 98.53           O
ATOM    227 CB   ASP A  26       2.749   9.672  17.281  1.00 98.47           C
ATOM    228 CG   ASP A  26       1.924   8.418  17.540  1.00 97.20           C
ATOM    229 OD1  ASP A  26       0.694   8.458  17.344  1.00 95.52           O
ATOM    230 OD2  ASP A  26       2.514   7.406  17.946  1.00 94.76           O
ATOM    231  N   SER A  27       3.266  12.550  15.483  1.00 98.83           N
ATOM    232 CA   SER A  27       3.962  13.829  15.441  1.00 98.73           C
ATOM    233  C   SER A  27       3.047  14.986  15.045  1.00 98.82           C
ATOM    234  O   SER A  27       3.471  16.143  15.084  1.00 98.61           O
ATOM    235 CB   SER A  27       5.134  13.750  14.465  1.00 98.60           C
ATOM    236 OG   SER A  27       6.064  12.757  14.863  1.00 95.94           O
ATOM    237  N   VAL A  28       1.820  14.687  14.652  1.00 98.89           N
ATOM    238 CA   VAL A  28       0.863  15.694  14.205  1.00 98.85           C
ATOM    239  C   VAL A  28      -0.175  15.879  15.310  1.00 98.78           C
ATOM    240  O   VAL A  28      -0.956  14.965  15.571  1.00 98.58           O
ATOM    241 CB   VAL A  28       0.194  15.275  12.886  1.00 98.75           C
ATOM    242 CG1  VAL A  28      -0.867  16.286  12.478  1.00 98.32           C
ATOM    243 CG2  VAL A  28       1.247  15.120  11.798  1.00 98.44           C
ATOM    244  N   PRO A  29      -0.207  17.036  15.968  1.00 98.69           N
ATOM    245 CA   PRO A  29      -1.084  17.188  17.143  1.00 98.43           C
ATOM    246  C   PRO A  29      -2.541  16.834  16.897  1.00 98.50           C
ATOM    247  O   PRO A  29      -3.172  16.205  17.754  1.00 98.23           O
ATOM    248 CB   PRO A  29      -0.912  18.669  17.505  1.00 97.86           C
ATOM    249 CG   PRO A  29       0.480  18.979  17.077  1.00 96.55           C
ATOM    250 CD   PRO A  29       0.692  18.190  15.807  1.00 98.21           C
ATOM    251  N   SER A  30      -3.088  17.199  15.744  1.00 98.79           N
ATOM    252 CA   SER A  30      -4.494  16.936  15.479  1.00 98.56           C
ATOM    253  C   SER A  30      -4.798  15.455  15.310  1.00 98.69           C
ATOM    254  O   SER A  30      -5.968  15.063  15.326  1.00 98.13           O
ATOM    255 CB   SER A  30      -4.969  17.697  14.245  1.00 97.84           C
ATOM    256 OG   SER A  30      -4.363  17.196  13.074  1.00 94.17           O
ATOM    257  N   LEU A  31      -3.761  14.623  15.151  1.00 98.74           N
ATOM    258 CA   LEU A  31      -3.936  13.187  14.966  1.00 98.79           C
ATOM    259  C   LEU A  31      -3.588  12.369  16.205  1.00 98.63           C
ATOM    260  O   LEU A  31      -3.880  11.170  16.246  1.00 97.88           O
ATOM    261 CB   LEU A  31      -3.076  12.685  13.802  1.00 98.56           C
ATOM    262 CG   LEU A  31      -3.428  13.223  12.420  1.00 98.26           C
ATOM    263 CD1  LEU A  31      -2.426  12.704  11.394  1.00 97.87           C
ATOM    264 CD2  LEU A  31      -4.846  12.819  12.031  1.00 97.70           C
ATOM    265  N   GLN A  32      -2.953  12.976  17.199  1.00 98.44           N
ATOM    266 CA   GLN A  32      -2.486  12.215  18.348  1.00 98.03           C
ATOM    267  C   GLN A  32      -3.649  11.570  19.087  1.00 97.98           C
ATOM    268  O   GLN A  32      -4.641  12.225  19.411  1.00 96.55           O
ATOM    269 CB   GLN A  32      -1.673  13.108  19.284  1.00 97.34           C
ATOM    270 CG   GLN A  32      -0.297  13.426  18.712  1.00 95.39           C
ATOM    271 CD   GLN A  32       0.429  14.526  19.457  1.00 94.86           C
ATOM    272 OE1  GLN A  32       0.011  14.927  20.542  1.00 91.35           O
ATOM    273 NE2  GLN A  32       1.521  15.023  18.878  1.00 89.89           N
ATOM    274  N   GLY A  33      -3.517  10.270  19.320  1.00 97.52           N
ATOM    275 CA   GLY A  33      -4.543   9.499  19.998  1.00 97.22           C
ATOM    276  C   GLY A  33      -5.729   9.124  19.136  1.00 97.23           C
ATOM    277  O   GLY A  33      -6.672   8.497  19.634  1.00 95.42           O
ATOM    278  N   GLU A  34      -5.705   9.505  17.862  1.00 96.91           N
ATOM    279 CA   GLU A  34      -6.839   9.288  16.974  1.00 96.54           C
ATOM    280  C   GLU A  34      -6.589   8.131  16.024  1.00 96.25           C
ATOM    281  O   GLU A  34      -5.449   7.846  15.657  1.00 93.63           O
ATOM    282 CB   GLU A  34      -7.123  10.542  16.149  1.00 94.98           C
ATOM    283 CG   GLU A  34      -7.347  11.807  16.953  1.00 90.92           C
ATOM    284 CD   GLU A  34      -8.809  12.076  17.219  1.00 89.51           C
ATOM    285 OE1  GLU A  34      -9.508  11.181  17.734  1.00 86.17           O
ATOM    286 OE2  GLU A  34      -9.256  13.193  16.909  1.00 85.30           O
ATOM    287  N   LYS A  35      -7.679   7.469  15.623  1.00 95.54           N
ATOM    288 CA   LYS A  35      -7.631   6.577  14.482  1.00 94.81           C
ATOM    289  C   LYS A  35      -7.594   7.435  13.224  1.00 95.28           C
ATOM    290  O   LYS A  35      -8.347   8.400  13.104  1.00 94.31           O
ATOM    291 CB   LYS A  35      -8.842   5.656  14.463  1.00 92.67           C
ATOM    292 CG   LYS A  35      -8.908   4.688  15.635  1.00 85.21           C
ATOM    293 CD   LYS A  35      -7.783   3.679  15.584  1.00 81.53           C
ATOM    294 CE   LYS A  35      -7.901   2.655  16.691  1.00 75.77           C
ATOM    295 NZ   LYS A  35      -6.788   1.674  16.649  1.00 69.30           N
ATOM    296  N   ALA A  36      -6.712   7.083  12.302  1.00 95.34           N
ATOM    297 CA   ALA A  36      -6.588   7.854  11.076  1.00 96.10           C
ATOM    298  C   ALA A  36      -6.137   6.943   9.949  1.00 95.96           C
ATOM    299  O   ALA A  36      -5.278   6.090  10.144  1.00 94.86           O
ATOM    300 CB   ALA A  36      -5.588   8.995  11.239  1.00 96.41           C
ATOM    301  N   SER A  37      -6.719   7.137   8.775  1.00 95.56           N
ATOM    302 CA   SER A  37      -6.286   6.409   7.593  1.00 94.94           C
ATOM    303  C   SER A  37      -4.963   6.969   7.100  1.00 95.84           C
ATOM    304  O   SER A  37      -4.549   8.074   7.462  1.00 96.06           O
ATOM    305 CB   SER A  37      -7.324   6.532   6.484  1.00 93.38           C
ATOM    306 OG   SER A  37      -7.356   7.851   5.974  1.00 90.35           O
ATOM    307  N   ARG A  38      -4.295   6.206   6.235  1.00 94.31           N
ATOM    308 CA   ARG A  38      -3.044   6.684   5.666  1.00 94.73           C
ATOM    309  C   ARG A  38      -3.252   7.984   4.894  1.00 96.28           C
ATOM    310  O   ARG A  38      -2.424   8.896   4.977  1.00 96.84           O
ATOM    311 CB   ARG A  38      -2.419   5.611   4.785  1.00 93.67           C
ATOM    312 CG   ARG A  38      -1.932   4.411   5.597  1.00 91.45           C
ATOM    313 CD   ARG A  38      -1.206   3.391   4.755  1.00 88.96           C
ATOM    314 NE   ARG A  38      -0.639   2.347   5.604  1.00 87.13           N
ATOM    315 CZ   ARG A  38       0.306   1.489   5.228  1.00 85.75           C
ATOM    316 NH1  ARG A  38       0.783   1.527   3.999  1.00 82.45           N
ATOM    317 NH2  ARG A  38       0.757   0.576   6.087  1.00 83.30           N
ATOM    318  N   ALA A  39      -4.360   8.088   4.158  1.00 95.17           N
ATOM    319 CA   ALA A  39      -4.645   9.320   3.429  1.00 95.57           C
ATOM    320  C   ALA A  39      -4.778  10.502   4.388  1.00 96.90           C
ATOM    321  O   ALA A  39      -4.254  11.583   4.129  1.00 97.49           O
ATOM    322 CB   ALA A  39      -5.911   9.167   2.598  1.00 94.34           C
ATOM    323  N   GLN A  40      -5.485  10.294   5.498  1.00 96.61           N
ATOM    324 CA   GLN A  40      -5.659  11.358   6.474  1.00 97.13           C
ATOM    325  C   GLN A  40      -4.332  11.761   7.107  1.00 97.96           C
ATOM    326  O   GLN A  40      -4.086  12.945   7.342  1.00 98.29           O
ATOM    327 CB   GLN A  40      -6.646  10.931   7.557  1.00 96.69           C
ATOM    328 CG   GLN A  40      -8.096  10.923   7.100  1.00 94.01           C
ATOM    329 CD   GLN A  40      -9.020  10.388   8.159  1.00 93.01           C
ATOM    330 OE1  GLN A  40      -8.854   9.265   8.635  1.00 88.14           O
ATOM    331 NE2  GLN A  40      -9.995  11.189   8.557  1.00 85.42           N
ATOM    332  N   ILE A  41      -3.478  10.780   7.409  1.00 98.16           N
ATOM    333 CA   ILE A  41      -2.183  11.093   8.007  1.00 98.59           C
ATOM    334  C   ILE A  41      -1.370  11.972   7.062  1.00 98.74           C
ATOM    335  O   ILE A  41      -0.779  12.973   7.486  1.00 98.83           O
ATOM    336 CB   ILE A  41      -1.433   9.799   8.375  1.00 98.47           C
ATOM    337 CG1  ILE A  41      -2.145   9.094   9.530  1.00 98.00           C
ATOM    338 CG2  ILE A  41       0.019  10.101   8.734  1.00 98.16           C
ATOM    339 CD1  ILE A  41      -1.704   7.658   9.748  1.00 97.44           C
ATOM    340  N   LEU A  42      -1.335  11.603   5.780  1.00 98.42           N
ATOM    341 CA   LEU A  42      -0.598  12.402   4.804  1.00 98.50           C
ATOM    342  C   LEU A  42      -1.179  13.807   4.690  1.00 98.72           C
ATOM    343  O   LEU A  42      -0.439  14.799   4.702  1.00 98.82           O
ATOM    344 CB   LEU A  42      -0.633  11.715   3.438  1.00 98.31           C
ATOM    345 CG   LEU A  42       0.101  10.374   3.357  1.00 97.81           C
ATOM    346 CD1  LEU A  42      -0.291   9.642   2.084  1.00 97.26           C
ATOM    347 CD2  LEU A  42       1.607  10.579   3.430  1.00 96.91           C
ATOM    348  N   ASP A  43      -2.495  13.910   4.578  1.00 98.63           N
ATOM    349 CA   ASP A  43      -3.134  15.207   4.400  1.00 98.62           C
ATOM    350  C   ASP A  43      -2.945  16.092   5.623  1.00 98.83           C
ATOM    351  O   ASP A  43      -2.637  17.280   5.489  1.00 98.82           O
ATOM    352 CB   ASP A  43      -4.630  15.024   4.122  1.00 98.39           C
ATOM    353 CG   ASP A  43      -4.918  14.427   2.761  1.00 96.83           C
ATOM    354 OD1  ASP A  43      -4.027  14.452   1.884  1.00 95.19           O
ATOM    355 OD2  ASP A  43      -6.055  13.939   2.571  1.00 94.40           O
ATOM    356  N   LYS A  44      -3.132  15.543   6.814  1.00 98.82           N
ATOM    357 CA   LYS A  44      -3.032  16.337   8.027  1.00 98.88           C
ATOM    358  C   LYS A  44      -1.587  16.715   8.328  1.00 98.90           C
ATOM    359  O   LYS A  44      -1.340  17.796   8.872  1.00 98.88           O
ATOM    360 CB   LYS A  44      -3.648  15.591   9.215  1.00 98.76           C
ATOM    361 CG   LYS A  44      -5.153  15.367   9.111  1.00 97.28           C
ATOM    362 CD   LYS A  44      -5.932  16.659   9.122  1.00 93.03           C
ATOM    363 CE   LYS A  44      -7.425  16.409   9.251  1.00 90.02           C
ATOM    364 NZ   LYS A  44      -8.214  17.644   9.065  1.00 80.71           N
ATOM    365  N   ALA A  45      -0.634  15.846   7.994  1.00 98.96           N
ATOM    366 CA   ALA A  45       0.767  16.207   8.167  1.00 98.94           C
ATOM    367  C   ALA A  45       1.132  17.380   7.263  1.00 98.97           C
ATOM    368  O   ALA A  45       1.801  18.325   7.699  1.00 98.93           O
ATOM    369 CB   ALA A  45       1.667  15.009   7.878  1.00 98.94           C
ATOM    370  N   THR A  46       0.699  17.329   6.010  1.00 98.91           N
ATOM    371 CA   THR A  46       0.941  18.434   5.091  1.00 98.93           C
ATOM    372  C   THR A  46       0.323  19.718   5.636  1.00 98.95           C
ATOM    373  O   THR A  46       0.964  20.775   5.656  1.00 98.86           O
ATOM    374 CB   THR A  46       0.368  18.111   3.709  1.00 98.82           C
ATOM    375 OG1  THR A  46       1.024  16.956   3.182  1.00 97.11           O
ATOM    376 CG2  THR A  46       0.562  19.286   2.752  1.00 97.38           C
ATOM    377  N   GLU A  47      -0.931  19.632   6.071  1.00 98.87           N
ATOM    378 CA   GLU A  47      -1.637  20.787   6.608  1.00 98.88           C
ATOM    379  C   GLU A  47      -0.901  21.366   7.807  1.00 98.83           C
ATOM    380  O   GLU A  47      -0.725  22.586   7.931  1.00 98.64           O
ATOM    381 CB   GLU A  47      -3.056  20.376   6.983  1.00 98.59           C
ATOM    382 CG   GLU A  47      -3.922  21.478   7.547  1.00 90.47           C
ATOM    383 CD   GLU A  47      -5.303  20.980   7.943  1.00 89.40           C
ATOM    384 OE1  GLU A  47      -5.780  20.000   7.332  1.00 85.95           O
ATOM    385 OE2  GLU A  47      -5.899  21.563   8.867  1.00 85.05           O
ATOM    386  N   TYR A  48      -0.447  20.498   8.700  1.00 98.90           N
ATOM    387 CA   TYR A  48       0.261  20.943   9.892  1.00 98.83           C
ATOM    388  C   TYR A  48       1.553  21.664   9.537  1.00 98.87           C
ATOM    389  O   TYR A  48       1.838  22.745  10.070  1.00 98.79           O
ATOM    390 CB   TYR A  48       0.535  19.734  10.795  1.00 98.83           C
ATOM    391 CG   TYR A  48       1.294  20.076  12.062  1.00 98.77           C
ATOM    392 CD1  TYR A  48       0.746  20.909  13.017  1.00 98.46           C
ATOM    393 CD2  TYR A  48       2.538  19.535  12.294  1.00 98.49           C
ATOM    394 CE1  TYR A  48       1.430  21.212  14.181  1.00 98.23           C
ATOM    395 CE2  TYR A  48       3.243  19.834  13.461  1.00 98.20           C
ATOM    396 CZ   TYR A  48       2.679  20.672  14.393  1.00 98.28           C
ATOM    397 OH   TYR A  48       3.368  20.966  15.544  1.00 97.64           O
ATOM    398  N   ILE A  49       2.332  21.086   8.630  1.00 98.92           N
ATOM    399 CA   ILE A  49       3.591  21.714   8.229  1.00 98.88           C
ATOM    400  C   ILE A  49       3.327  23.072   7.576  1.00 98.78           C
ATOM    401  O   ILE A  49       4.020  24.051   7.862  1.00 98.39           O
ATOM    402 CB   ILE A  49       4.374  20.795   7.284  1.00 98.77           C
ATOM    403 CG1  ILE A  49       4.876  19.563   8.045  1.00 98.28           C
ATOM    404 CG2  ILE A  49       5.539  21.548   6.644  1.00 98.13           C
ATOM    405 CD1  ILE A  49       5.430  18.470   7.144  1.00 98.32           C
ATOM    406  N   GLN A  50       2.322  23.151   6.711  1.00 98.74           N
ATOM    407 CA   GLN A  50       2.059  24.380   5.967  1.00 98.68           C
ATOM    408  C   GLN A  50       1.508  25.487   6.864  1.00 98.45           C
ATOM    409  O   GLN A  50       1.757  26.662   6.619  1.00 97.42           O
ATOM    410 CB   GLN A  50       1.109  24.089   4.810  1.00 98.44           C
ATOM    411 CG   GLN A  50       1.759  23.255   3.718  1.00 97.68           C
ATOM    412 CD   GLN A  50       0.823  22.916   2.587  1.00 96.83           C
ATOM    413 OE1  GLN A  50      -0.393  23.053   2.718  1.00 93.10           O
ATOM    414 NE2  GLN A  50       1.382  22.467   1.467  1.00 91.66           N
ATOM    415  N   TYR A  51       0.746  25.106   7.876  1.00 97.48           N
ATOM    416 CA   TYR A  51       0.149  26.069   8.795  1.00 97.11           C
ATOM    417  C   TYR A  51       1.180  26.600   9.794  1.00 96.90           C
ATOM    418  O   TYR A  51       1.045  27.715  10.303  1.00 94.10           O
ATOM    419 CB   TYR A  51      -1.015  25.413   9.528  1.00 95.98           C
ATOM    420 CG   TYR A  51      -1.830  26.332  10.390  1.00 93.94           C
ATOM    421 CD1  TYR A  51      -2.714  27.243   9.829  1.00 90.12           C
ATOM    422 CD2  TYR A  51      -1.739  26.293  11.769  1.00 89.83           C
ATOM    423 CE1  TYR A  51      -3.475  28.089  10.616  1.00 89.71           C
ATOM    424 CE2  TYR A  51      -2.493  27.127  12.573  1.00 89.32           C
ATOM    425 CZ   TYR A  51      -3.358  28.028  11.987  1.00 87.64           C
ATOM    426 OH   TYR A  51      -4.113  28.870  12.775  1.00 85.96           O
ATOM    427  N   MET A  52       2.166  25.807  10.053  1.00 93.59           N
ATOM    428 CA   MET A  52       3.241  26.142  10.979  1.00 91.74           C
ATOM    429  C   MET A  52       4.099  27.313  10.470  1.00 89.54           C
ATOM    430  O   MET A  52       4.600  28.092  11.260  1.00 86.24           O
ATOM    431 CB   MET A  52       4.131  24.917  11.154  1.00 85.82           C
ATOM    432 CG   MET A  52       4.639  24.670  12.528  1.00 80.86           C
ATOM    433 SD   MET A  52       5.578  23.153  12.529  1.00 78.78           S
ATOM    434 CE   MET A  52       4.355  22.025  11.962  1.00 72.17           C
ATOM    435 OXT  MET A  52       4.321  27.419   9.276  1.00 79.30           O
ATOM    436  N   ASP B   1     -20.509  -2.900 -13.766  1.00 83.00           N
ATOM    437 CA   ASP B   1     -19.765  -4.031 -13.199  1.00 89.21           C
ATOM    438  C   ASP B   1     -19.097  -3.634 -11.889  1.00 90.17           C
ATOM    439  O   ASP B   1     -18.426  -2.593 -11.832  1.00 86.98           O
ATOM    440 CB   ASP B   1     -18.726  -4.527 -14.201  1.00 83.62           C
ATOM    441 CG   ASP B   1     -17.904  -5.690 -13.693  1.00 80.04           C
ATOM    442 OD1  ASP B   1     -18.456  -6.537 -12.961  1.00 77.72           O
ATOM    443 OD2  ASP B   1     -16.711  -5.751 -14.020  1.00 74.51           O
ATOM    444  N   LYS B   2     -19.273  -4.439 -10.874  1.00 82.70           N
ATOM    445 CA   LYS B   2     -18.734  -4.132  -9.557  1.00 85.25           C
ATOM    446  C   LYS B   2     -17.213  -4.071  -9.580  1.00 86.01           C
ATOM    447  O   LYS B   2     -16.609  -3.208  -8.938  1.00 84.54           O
ATOM    448 CB   LYS B   2     -19.228  -5.172  -8.545  1.00 82.77           C
ATOM    449 CG   LYS B   2     -18.805  -4.906  -7.117  1.00 77.86           C
ATOM    450 CD   LYS B   2     -19.462  -5.896  -6.182  1.00 76.25           C
ATOM    451 CE   LYS B   2     -18.914  -5.794  -4.773  1.00 71.40           C
ATOM    452 NZ   LYS B   2     -19.242  -4.496  -4.121  1.00 66.84           N
ATOM    453  N   ARG B   3     -16.583  -4.992 -10.339  1.00 81.55           N
ATOM    454 CA   ARG B   3     -15.125  -5.019 -10.412  1.00 82.10           C
ATOM    455  C   ARG B   3     -14.578  -3.758 -11.079  1.00 83.58           C
ATOM    456  O   ARG B   3     -13.625  -3.148 -10.578  1.00 82.95           O
ATOM    457 CB   ARG B   3     -14.666  -6.276 -11.156  1.00 79.84           C
ATOM    458 CG   ARG B   3     -13.180  -6.313 -11.461  1.00 76.37           C
ATOM    459 CD   ARG B   3     -12.346  -6.365 -10.205  1.00 74.09           C
ATOM    460 NE   ARG B   3     -12.595  -7.569  -9.407  1.00 71.78           N
ATOM    461 CZ   ARG B   3     -11.918  -7.902  -8.310  1.00 68.85           C
ATOM    462 NH1  ARG B   3     -10.944  -7.126  -7.880  1.00 64.01           N
ATOM    463 NH2  ARG B   3     -12.218  -9.022  -7.663  1.00 60.94           N
ATOM    464  N   ALA B   4     -15.165  -3.381 -12.229  1.00 85.44           N
ATOM    465 CA   ALA B   4     -14.687  -2.200 -12.937  1.00 86.89           C
ATOM    466  C   ALA B   4     -14.893  -0.948 -12.099  1.00 87.52           C
ATOM    467  O   ALA B   4     -14.049  -0.043 -12.095  1.00 87.04           O
ATOM    468 CB   ALA B   4     -15.395  -2.059 -14.277  1.00 86.16           C
ATOM    469  N   HIS B   5     -16.003  -0.885 -11.392  1.00 85.22           N
ATOM    470 CA   HIS B   5     -16.281   0.247 -10.527  1.00 86.10           C
ATOM    471  C   HIS B   5     -15.249   0.325  -9.411  1.00 86.04           C
ATOM    472  O   HIS B   5     -14.735   1.398  -9.092  1.00 85.62           O
ATOM    473 CB   HIS B   5     -17.692   0.141  -9.962  1.00 85.84           C
ATOM    474 CG   HIS B   5     -18.078   1.283  -9.085  1.00 85.75           C
ATOM    475 ND1  HIS B   5     -18.184   2.568  -9.565  1.00 79.48           N
ATOM    476 CD2  HIS B   5     -18.395   1.344  -7.780  1.00 80.42           C
ATOM    477 CE1  HIS B   5     -18.544   3.356  -8.569  1.00 81.09           C
ATOM    478 NE2  HIS B   5     -18.680   2.645  -7.480  1.00 81.85           N
ATOM    479  N   HIS B   6     -14.951  -0.824  -8.815  1.00 83.65           N
ATOM    480 CA   HIS B   6     -13.934  -0.859  -7.780  1.00 82.46           C
ATOM    481  C   HIS B   6     -12.578  -0.413  -8.323  1.00 82.76           C
ATOM    482  O   HIS B   6     -11.860   0.353  -7.675  1.00 82.44           O
ATOM    483 CB   HIS B   6     -13.817  -2.260  -7.185  1.00 80.50           C
ATOM    484 CG   HIS B   6     -12.609  -2.428  -6.332  1.00 77.41           C
ATOM    485 ND1  HIS B   6     -12.557  -1.977  -5.032  1.00 71.72           N
ATOM    486 CD2  HIS B   6     -11.399  -2.957  -6.595  1.00 72.02           C
ATOM    487 CE1  HIS B   6     -11.356  -2.237  -4.535  1.00 72.52           C
ATOM    488 NE2  HIS B   6     -10.640  -2.830  -5.464  1.00 72.86           N
ATOM    489  N   ASN B   7     -12.228  -0.910  -9.517  1.00 85.81           N
ATOM    490 CA   ASN B   7     -10.939  -0.557 -10.097  1.00 85.17           C
ATOM    491  C   ASN B   7     -10.830   0.947 -10.323  1.00 85.65           C
ATOM    492  O   ASN B   7      -9.787   1.547 -10.056  1.00 86.03           O
ATOM    493 CB   ASN B   7     -10.730  -1.308 -11.410  1.00 83.70           C
ATOM    494 CG   ASN B   7     -10.530  -2.793 -11.214  1.00 81.79           C
ATOM    495 OD1  ASN B   7     -10.270  -3.260 -10.107  1.00 77.97           O
ATOM    496 ND2  ASN B   7     -10.640  -3.550 -12.298  1.00 77.14           N
ATOM    497  N   ALA B   8     -11.889   1.557 -10.826  1.00 89.72           N
ATOM    498 CA   ALA B   8     -11.879   2.996 -11.062  1.00 90.63           C
ATOM    499  C   ALA B   8     -11.759   3.763  -9.751  1.00 91.26           C
ATOM    500  O   ALA B   8     -11.021   4.748  -9.663  1.00 91.01           O
ATOM    501 CB   ALA B   8     -13.136   3.411 -11.817  1.00 90.42           C
ATOM    502  N   LEU B   9     -12.492   3.321  -8.745  1.00 90.18           N
ATOM    503 CA   LEU B   9     -12.423   3.959  -7.441  1.00 89.75           C
ATOM    504  C   LEU B   9     -11.023   3.833  -6.853  1.00 89.91           C
ATOM    505  O   LEU B   9     -10.502   4.794  -6.272  1.00 89.90           O
ATOM    506 CB   LEU B   9     -13.454   3.324  -6.510  1.00 89.29           C
ATOM    507 CG   LEU B   9     -13.655   3.961  -5.153  1.00 86.94           C
ATOM    508 CD1  LEU B   9     -14.241   5.351  -5.300  1.00 84.10           C
ATOM    509 CD2  LEU B   9     -14.553   3.091  -4.289  1.00 83.97           C
ATOM    510  N   GLU B  10     -10.414   2.650  -7.008  1.00 88.77           N
ATOM    511 CA   GLU B  10      -9.074   2.440  -6.484  1.00 87.99           C
ATOM    512  C   GLU B  10      -8.050   3.298  -7.197  1.00 88.30           C
ATOM    513  O   GLU B  10      -7.107   3.777  -6.565  1.00 88.28           O
ATOM    514 CB   GLU B  10      -8.661   0.973  -6.586  1.00 86.37           C
ATOM    515 CG   GLU B  10      -8.859   0.170  -5.332  1.00 83.09           C
ATOM    516 CD   GLU B  10      -8.431   0.900  -4.080  1.00 81.37           C
ATOM    517 OE1  GLU B  10      -7.255   1.284  -3.973  1.00 78.35           O
ATOM    518 OE2  GLU B  10      -9.298   1.078  -3.207  1.00 77.15           O
ATOM    519  N   ARG B  11      -8.204   3.474  -8.518  1.00 90.11           N
ATOM    520 CA   ARG B  11      -7.275   4.350  -9.232  1.00 89.65           C
ATOM    521  C   ARG B  11      -7.363   5.773  -8.688  1.00 90.13           C
ATOM    522  O   ARG B  11      -6.339   6.440  -8.502  1.00 90.15           O
ATOM    523 CB   ARG B  11      -7.548   4.326 -10.737  1.00 88.89           C
ATOM    524 CG   ARG B  11      -7.116   3.048 -11.418  1.00 84.75           C
ATOM    525 CD   ARG B  11      -7.084   3.214 -12.934  1.00 83.43           C
ATOM    526 NE   ARG B  11      -8.376   3.617 -13.470  1.00 79.63           N
ATOM    527 CZ   ARG B  11      -9.349   2.784 -13.808  1.00 77.04           C
ATOM    528 NH1  ARG B  11      -9.189   1.471 -13.671  1.00 71.24           N
ATOM    529 NH2  ARG B  11     -10.491   3.254 -14.294  1.00 69.93           N
ATOM    530  N   LYS B  12      -8.570   6.241  -8.418  1.00 93.23           N
ATOM    531 CA   LYS B  12      -8.723   7.577  -7.861  1.00 93.14           C
ATOM    532  C   LYS B  12      -8.144   7.662  -6.455  1.00 93.48           C
ATOM    533  O   LYS B  12      -7.475   8.647  -6.116  1.00 92.91           O
ATOM    534 CB   LYS B  12     -10.201   7.972  -7.855  1.00 93.12           C
ATOM    535 CG   LYS B  12     -10.755   8.259  -9.244  1.00 88.34           C
ATOM    536 CD   LYS B  12     -12.230   8.600  -9.178  1.00 85.92           C
ATOM    537 CE   LYS B  12     -12.803   8.765 -10.572  1.00 80.17           C
ATOM    538 NZ   LYS B  12     -14.276   8.902 -10.549  1.00 74.92           N
ATOM    539  N   ARG B  13      -8.404   6.632  -5.641  1.00 93.76           N
ATOM    540 CA   ARG B  13      -7.878   6.634  -4.279  1.00 92.83           C
ATOM    541  C   ARG B  13      -6.362   6.664  -4.288  1.00 93.35           C
ATOM    542  O   ARG B  13      -5.738   7.428  -3.559  1.00 93.13           O
ATOM    543 CB   ARG B  13      -8.374   5.411  -3.509  1.00 91.39           C
ATOM    544 CG   ARG B  13      -8.141   5.516  -2.010  1.00 87.78           C
ATOM    545 CD   ARG B  13      -8.448   4.199  -1.303  1.00 86.23           C
ATOM    546 NE   ARG B  13      -7.461   3.186  -1.629  1.00 83.60           N
ATOM    547 CZ   ARG B  13      -6.304   3.029  -1.000  1.00 82.43           C
ATOM    548 NH1  ARG B  13      -5.979   3.822   0.016  1.00 76.18           N
ATOM    549 NH2  ARG B  13      -5.467   2.081  -1.383  1.00 77.08           N
HETATM  550  N   2MR B  14      -5.746   5.761  -5.175  1.00 90.40           N
HETATM  551 CA   2MR B  14      -4.324   5.709  -5.360  1.00 92.16           C
HETATM  552 CB   2MR B  14      -3.835   4.599  -6.196  1.00 88.88           C
HETATM  553 CG   2MR B  14      -4.146   3.182  -5.693  1.00 87.61           C
HETATM  554 CD   2MR B  14      -3.365   2.198  -6.461  1.00 84.58           C
HETATM  555 NE   2MR B  14      -3.922   2.124  -7.738  1.00 82.89           N
HETATM  556 CZ   2MR B  14      -4.219   1.117  -8.537  1.00 83.06           C
HETATM  557 NH1  2MR B  14      -5.487   1.010  -8.827  1.00 77.76           N
HETATM  558 CQ1  2MR B  14      -6.135   0.568  -9.925  1.00 75.42           C
HETATM  559 NH2  2MR B  14      -3.293   0.312  -9.007  1.00 76.93           N
HETATM  560 CQ2  2MR B  14      -1.933   0.216  -8.746  1.00 71.32           C
HETATM  561  C   2MR B  14      -3.778   7.037  -5.826  1.00 89.97           C
HETATM  562  O   2MR B  14      -2.720   7.467  -5.352  1.00 91.28           O
ATOM    563  N   ASP B  15      -4.447   7.627  -6.763  1.00 93.54           N
ATOM    564 CA   ASP B  15      -4.010   8.901  -7.281  1.00 94.27           C
ATOM    565  C   ASP B  15      -3.999   9.948  -6.181  1.00 95.10           C
ATOM    566  O   ASP B  15      -3.087  10.767  -6.115  1.00 95.61           O
ATOM    567 CB   ASP B  15      -4.891   9.356  -8.433  1.00 93.93           C
ATOM    568 CG   ASP B  15      -4.376  10.626  -9.071  1.00 91.85           C
ATOM    569 OD1  ASP B  15      -3.278  10.586  -9.659  1.00 88.90           O
ATOM    570 OD2  ASP B  15      -5.067  11.658  -8.978  1.00 88.32           O
ATOM    571  N   HIS B  16      -5.001   9.912  -5.305  1.00 94.69           N
ATOM    572 CA   HIS B  16      -5.003  10.852  -4.204  1.00 95.19           C
ATOM    573  C   HIS B  16      -3.848  10.598  -3.254  1.00 95.86           C
ATOM    574  O   HIS B  16      -3.199  11.539  -2.784  1.00 96.34           O
ATOM    575 CB   HIS B  16      -6.322  10.794  -3.433  1.00 94.75           C
ATOM    576 CG   HIS B  16      -6.311  11.662  -2.221  1.00 91.63           C
ATOM    577 ND1  HIS B  16      -6.206  13.034  -2.306  1.00 82.89           N
ATOM    578 CD2  HIS B  16      -6.329  11.361  -0.911  1.00 82.64           C
ATOM    579 CE1  HIS B  16      -6.178  13.530  -1.080  1.00 80.97           C
ATOM    580 NE2  HIS B  16      -6.249  12.540  -0.216  1.00 82.21           N
ATOM    581  N   ILE B  17      -3.559   9.326  -2.963  1.00 94.30           N
ATOM    582 CA   ILE B  17      -2.422   8.994  -2.112  1.00 94.47           C
ATOM    583  C   ILE B  17      -1.136   9.497  -2.762  1.00 95.42           C
ATOM    584  O   ILE B  17      -0.284  10.095  -2.097  1.00 95.99           O
ATOM    585 CB   ILE B  17      -2.363   7.472  -1.857  1.00 93.43           C
ATOM    586 CG1  ILE B  17      -3.548   7.014  -1.004  1.00 91.54           C
ATOM    587 CG2  ILE B  17      -1.037   7.081  -1.210  1.00 92.10           C
ATOM    588 CD1  ILE B  17      -3.510   7.469   0.431  1.00 86.27           C
ATOM    589  N   LYS B  18      -0.983   9.270  -4.076  1.00 93.92           N
ATOM    590 CA   LYS B  18       0.196   9.745  -4.779  1.00 94.20           C
ATOM    591  C   LYS B  18       0.321  11.263  -4.687  1.00 95.63           C
ATOM    592  O   LYS B  18       1.397  11.800  -4.397  1.00 96.47           O
ATOM    593 CB   LYS B  18       0.158   9.299  -6.244  1.00 93.04           C
ATOM    594 CG   LYS B  18       1.352   9.761  -7.057  1.00 89.54           C
ATOM    595 CD   LYS B  18       1.380   9.129  -8.432  1.00 87.21           C
ATOM    596 CE   LYS B  18       0.287   9.663  -9.326  1.00 80.20           C
ATOM    597 NZ   LYS B  18       0.467   9.207 -10.740  1.00 74.77           N
ATOM    598  N   ASP B  19      -0.778  11.964  -4.932  1.00 96.50           N
ATOM    599 CA   ASP B  19      -0.762  13.418  -4.853  1.00 97.03           C
ATOM    600  C   ASP B  19      -0.456  13.897  -3.445  1.00 97.65           C
ATOM    601  O   ASP B  19       0.236  14.905  -3.261  1.00 97.88           O
ATOM    602 CB   ASP B  19      -2.109  13.992  -5.310  1.00 96.85           C
ATOM    603 CG   ASP B  19      -2.345  13.848  -6.802  1.00 93.58           C
ATOM    604 OD1  ASP B  19      -1.379  13.552  -7.541  1.00 91.06           O
ATOM    605 OD2  ASP B  19      -3.505  14.041  -7.228  1.00 89.63           O
ATOM    606  N   SER B  20      -0.963  13.184  -2.437  1.00 97.70           N
ATOM    607 CA   SER B  20      -0.719  13.570  -1.055  1.00 97.91           C
ATOM    608  C   SER B  20       0.743  13.366  -0.666  1.00 98.16           C
ATOM    609  O   SER B  20       1.314  14.192   0.052  1.00 98.26           O
ATOM    610 CB   SER B  20      -1.643  12.786  -0.120  1.00 97.78           C
ATOM    611 OG   SER B  20      -3.000  13.147  -0.332  1.00 96.22           O
ATOM    612  N   PHE B  21       1.361  12.274  -1.131  1.00 97.83           N
ATOM    613 CA   PHE B  21       2.793  12.104  -0.914  1.00 97.47           C
ATOM    614  C   PHE B  21       3.573  13.241  -1.577  1.00 98.04           C
ATOM    615  O   PHE B  21       4.536  13.744  -1.004  1.00 98.23           O
ATOM    616 CB   PHE B  21       3.263  10.755  -1.466  1.00 96.39           C
ATOM    617 CG   PHE B  21       3.228   9.644  -0.457  1.00 95.77           C
ATOM    618 CD1  PHE B  21       4.151   9.600   0.576  1.00 95.02           C
ATOM    619 CD2  PHE B  21       2.291   8.636  -0.538  1.00 94.98           C
ATOM    620 CE1  PHE B  21       4.127   8.582   1.506  1.00 94.50           C
ATOM    621 CE2  PHE B  21       2.260   7.612   0.390  1.00 94.28           C
ATOM    622 CZ   PHE B  21       3.179   7.585   1.415  1.00 94.34           C
ATOM    623  N   HIS B  22       3.161  13.626  -2.782  1.00 97.84           N
ATOM    624 CA   HIS B  22       3.838  14.706  -3.486  1.00 97.89           C
ATOM    625  C   HIS B  22       3.735  16.011  -2.705  1.00 98.25           C
ATOM    626  O   HIS B  22       4.726  16.737  -2.523  1.00 98.39           O
ATOM    627 CB   HIS B  22       3.238  14.851  -4.890  1.00 97.10           C
ATOM    628 CG   HIS B  22       4.024  15.721  -5.819  1.00 92.44           C
ATOM    629 ND1  HIS B  22       4.457  15.271  -7.048  1.00 84.12           N
ATOM    630 CD2  HIS B  22       4.440  16.991  -5.721  1.00 83.96           C
ATOM    631 CE1  HIS B  22       5.108  16.243  -7.657  1.00 83.97           C
ATOM    632 NE2  HIS B  22       5.122  17.307  -6.870  1.00 84.94           N
ATOM    633  N   SER B  23       2.543  16.328  -2.231  1.00 98.50           N
ATOM    634 CA   SER B  23       2.343  17.549  -1.464  1.00 98.67           C
ATOM    635  C   SER B  23       3.137  17.523  -0.159  1.00 98.77           C
ATOM    636  O   SER B  23       3.726  18.537   0.236  1.00 98.70           O
ATOM    637 CB   SER B  23       0.860  17.755  -1.181  1.00 98.41           C
ATOM    638 OG   SER B  23       0.153  18.045  -2.374  1.00 93.46           O
ATOM    639  N   LEU B  24       3.150  16.382   0.514  1.00 98.86           N
ATOM    640 CA   LEU B  24       3.918  16.284   1.754  1.00 98.81           C
ATOM    641  C   LEU B  24       5.406  16.448   1.471  1.00 98.82           C
ATOM    642  O   LEU B  24       6.102  17.184   2.178  1.00 98.78           O
ATOM    643 CB   LEU B  24       3.632  14.950   2.455  1.00 98.86           C
ATOM    644 CG   LEU B  24       4.348  14.747   3.789  1.00 98.80           C
ATOM    645 CD1  LEU B  24       4.025  15.859   4.776  1.00 98.67           C
ATOM    646 CD2  LEU B  24       3.986  13.385   4.386  1.00 98.65           C
ATOM    647  N   ARG B  25       5.894  15.775   0.427  1.00 98.81           N
ATOM    648 CA   ARG B  25       7.300  15.902   0.042  1.00 98.80           C
ATOM    649  C   ARG B  25       7.677  17.360  -0.178  1.00 98.80           C
ATOM    650  O   ARG B  25       8.706  17.838   0.306  1.00 98.75           O
ATOM    651 CB   ARG B  25       7.563  15.097  -1.234  1.00 98.69           C
ATOM    652 CG   ARG B  25       9.011  15.110  -1.686  1.00 98.22           C
ATOM    653 CD   ARG B  25       9.122  14.689  -3.140  1.00 97.28           C
ATOM    654 NE   ARG B  25       8.594  15.729  -4.011  1.00 94.90           N
ATOM    655 CZ   ARG B  25       8.347  15.585  -5.317  1.00 94.05           C
ATOM    656 NH1  ARG B  25       8.581  14.419  -5.898  1.00 89.97           N
ATOM    657 NH2  ARG B  25       7.872  16.590  -6.013  1.00 90.22           N
ATOM    658  N   ASP B  26       6.830  18.087  -0.900  1.00 98.85           N
ATOM    659 CA   ASP B  26       7.128  19.469  -1.238  1.00 98.72           C
ATOM    660  C   ASP B  26       7.021  20.407  -0.039  1.00 98.74           C
ATOM    661  O   ASP B  26       7.456  21.559  -0.120  1.00 98.50           O
ATOM    662 CB   ASP B  26       6.203  19.950  -2.357  1.00 98.47           C
ATOM    663 CG   ASP B  26       6.511  19.287  -3.691  1.00 97.24           C
ATOM    664 OD1  ASP B  26       7.578  18.647  -3.820  1.00 95.46           O
ATOM    665 OD2  ASP B  26       5.675  19.410  -4.611  1.00 94.66           O
ATOM    666  N   SER B  27       6.445  19.928   1.068  1.00 98.82           N
ATOM    667 CA   SER B  27       6.318  20.720   2.286  1.00 98.73           C
ATOM    668  C   SER B  27       7.489  20.525   3.240  1.00 98.74           C
ATOM    669  O   SER B  27       7.577  21.217   4.257  1.00 98.58           O
ATOM    670 CB   SER B  27       5.015  20.372   3.005  1.00 98.52           C
ATOM    671 OG   SER B  27       3.888  20.646   2.187  1.00 95.60           O
ATOM    672  N   VAL B  28       8.375  19.579   2.939  1.00 98.88           N
ATOM    673 CA   VAL B  28       9.516  19.264   3.794  1.00 98.88           C
ATOM    674  C   VAL B  28      10.772  19.811   3.123  1.00 98.77           C
ATOM    675  O   VAL B  28      11.175  19.311   2.075  1.00 98.58           O
ATOM    676 CB   VAL B  28       9.624  17.738   4.020  1.00 98.75           C
ATOM    677 CG1  VAL B  28      10.869  17.412   4.832  1.00 98.33           C
ATOM    678 CG2  VAL B  28       8.371  17.229   4.710  1.00 98.43           C
ATOM    679  N   PRO B  29      11.410  20.831   3.702  1.00 98.65           N
ATOM    680 CA   PRO B  29      12.532  21.484   3.008  1.00 98.43           C
ATOM    681  C   PRO B  29      13.630  20.539   2.547  1.00 98.52           C
ATOM    682  O   PRO B  29      14.165  20.704   1.443  1.00 98.27           O
ATOM    683 CB   PRO B  29      13.042  22.479   4.052  1.00 97.83           C
ATOM    684 CG   PRO B  29      11.817  22.841   4.830  1.00 96.46           C
ATOM    685 CD   PRO B  29      11.014  21.568   4.918  1.00 98.17           C
ATOM    686  N   SER B  30      13.977  19.546   3.354  1.00 98.67           N
ATOM    687 CA   SER B  30      15.065  18.651   2.988  1.00 98.57           C
ATOM    688  C   SER B  30      14.724  17.749   1.808  1.00 98.67           C
ATOM    689  O   SER B  30      15.615  17.112   1.244  1.00 98.17           O
ATOM    690 CB   SER B  30      15.480  17.789   4.185  1.00 97.77           C
ATOM    691 OG   SER B  30      14.462  16.884   4.541  1.00 93.76           O
ATOM    692  N   LEU B  31      13.436  17.689   1.426  1.00 98.71           N
ATOM    693 CA   LEU B  31      12.993  16.851   0.317  1.00 98.75           C
ATOM    694  C   LEU B  31      12.675  17.639  -0.948  1.00 98.62           C
ATOM    695  O   LEU B  31      12.491  17.041  -2.011  1.00 98.03           O
ATOM    696 CB   LEU B  31      11.752  16.056   0.714  1.00 98.59           C
ATOM    697 CG   LEU B  31      11.931  15.017   1.822  1.00 98.27           C
ATOM    698 CD1  LEU B  31      10.581  14.378   2.159  1.00 97.89           C
ATOM    699 CD2  LEU B  31      12.934  13.957   1.412  1.00 97.68           C
ATOM    700  N   GLN B  32      12.572  18.946  -0.863  1.00 98.40           N
ATOM    701 CA   GLN B  32      12.155  19.738  -2.016  1.00 98.02           C
ATOM    702  C   GLN B  32      13.136  19.594  -3.164  1.00 97.87           C
ATOM    703  O   GLN B  32      14.344  19.742  -2.994  1.00 96.60           O
ATOM    704 CB   GLN B  32      11.982  21.206  -1.620  1.00 97.31           C
ATOM    705 CG   GLN B  32      10.737  21.427  -0.775  1.00 95.28           C
ATOM    706 CD   GLN B  32      10.684  22.785  -0.114  1.00 94.67           C
ATOM    707 OE1  GLN B  32      11.467  23.674  -0.452  1.00 91.04           O
ATOM    708 NE2  GLN B  32       9.771  22.951   0.820  1.00 89.42           N
ATOM    709  N   GLY B  33      12.588  19.261  -4.344  1.00 97.43           N
ATOM    710 CA   GLY B  33      13.391  19.058  -5.532  1.00 97.01           C
ATOM    711  C   GLY B  33      14.105  17.725  -5.593  1.00 97.22           C
ATOM    712  O   GLY B  33      14.841  17.472  -6.553  1.00 95.36           O
ATOM    713  N   GLU B  34      13.915  16.882  -4.590  1.00 97.11           N
ATOM    714 CA   GLU B  34      14.628  15.620  -4.503  1.00 96.81           C
ATOM    715  C   GLU B  34      13.754  14.453  -4.915  1.00 96.76           C
ATOM    716  O   GLU B  34      12.532  14.488  -4.762  1.00 94.42           O
ATOM    717 CB   GLU B  34      15.113  15.372  -3.070  1.00 95.44           C
ATOM    718 CG   GLU B  34      15.961  16.480  -2.483  1.00 91.40           C
ATOM    719 CD   GLU B  34      17.433  16.179  -2.557  1.00 90.04           C
ATOM    720 OE1  GLU B  34      17.937  15.885  -3.660  1.00 86.69           O
ATOM    721 OE2  GLU B  34      18.086  16.229  -1.497  1.00 85.39           O
ATOM    722  N   LYS B  35      14.391  13.404  -5.447  1.00 96.91           N
ATOM    723 CA   LYS B  35      13.740  12.115  -5.569  1.00 96.53           C
ATOM    724  C   LYS B  35      13.692  11.486  -4.180  1.00 96.79           C
ATOM    725  O   LYS B  35      14.687  11.502  -3.457  1.00 95.84           O
ATOM    726 CB   LYS B  35      14.496  11.209  -6.531  1.00 95.01           C
ATOM    727 CG   LYS B  35      14.511  11.702  -7.968  1.00 88.39           C
ATOM    728 CD   LYS B  35      13.122  11.705  -8.565  1.00 85.39           C
ATOM    729 CE   LYS B  35      13.149  12.102 -10.020  1.00 80.03           C
ATOM    730 NZ   LYS B  35      11.786  12.130 -10.605  1.00 73.83           N
ATOM    731  N   ALA B  36      12.536  10.950  -3.814  1.00 96.42           N
ATOM    732 CA   ALA B  36      12.388  10.345  -2.502  1.00 97.01           C
ATOM    733  C   ALA B  36      11.365   9.231  -2.569  1.00 96.88           C
ATOM    734  O   ALA B  36      10.328   9.375  -3.214  1.00 95.82           O
ATOM    735 CB   ALA B  36      11.955  11.379  -1.466  1.00 97.20           C
ATOM    736  N   SER B  37      11.657   8.125  -1.905  1.00 95.97           N
ATOM    737 CA   SER B  37      10.704   7.043  -1.791  1.00 95.33           C
ATOM    738  C   SER B  37       9.624   7.418  -0.791  1.00 95.92           C
ATOM    739  O   SER B  37       9.774   8.349   0.006  1.00 95.97           O
ATOM    740 CB   SER B  37      11.401   5.774  -1.324  1.00 93.89           C
ATOM    741 OG   SER B  37      11.817   5.902   0.025  1.00 91.19           O
ATOM    742  N   ARG B  38       8.516   6.675  -0.813  1.00 94.23           N
ATOM    743 CA   ARG B  38       7.454   6.922   0.146  1.00 94.60           C
ATOM    744  C   ARG B  38       7.957   6.757   1.580  1.00 96.18           C
ATOM    745  O   ARG B  38       7.599   7.552   2.455  1.00 96.79           O
ATOM    746 CB   ARG B  38       6.267   6.003  -0.125  1.00 93.47           C
ATOM    747 CG   ARG B  38       5.558   6.350  -1.429  1.00 91.26           C
ATOM    748 CD   ARG B  38       4.310   5.533  -1.662  1.00 88.88           C
ATOM    749 NE   ARG B  38       3.613   6.000  -2.851  1.00 87.20           N
ATOM    750 CZ   ARG B  38       2.357   5.713  -3.161  1.00 85.97           C
ATOM    751 NH1  ARG B  38       1.637   4.936  -2.370  1.00 82.67           N
ATOM    752 NH2  ARG B  38       1.820   6.200  -4.273  1.00 83.47           N
ATOM    753  N   ALA B  39       8.803   5.757   1.821  1.00 95.36           N
ATOM    754 CA   ALA B  39       9.365   5.573   3.156  1.00 95.76           C
ATOM    755  C   ALA B  39      10.179   6.793   3.574  1.00 97.11           C
ATOM    756  O   ALA B  39      10.080   7.261   4.716  1.00 97.56           O
ATOM    757 CB   ALA B  39      10.236   4.323   3.201  1.00 94.65           C
ATOM    758  N   GLN B  40      10.988   7.324   2.662  1.00 97.32           N
ATOM    759 CA   GLN B  40      11.792   8.490   2.972  1.00 97.81           C
ATOM    760  C   GLN B  40      10.925   9.720   3.243  1.00 98.37           C
ATOM    761  O   GLN B  40      11.225  10.506   4.142  1.00 98.52           O
ATOM    762 CB   GLN B  40      12.762   8.786   1.829  1.00 97.60           C
ATOM    763 CG   GLN B  40      13.935   7.829   1.760  1.00 95.03           C
ATOM    764 CD   GLN B  40      14.812   8.097   0.555  1.00 94.42           C
ATOM    765 OE1  GLN B  40      14.341   8.047  -0.585  1.00 89.65           O
ATOM    766 NE2  GLN B  40      16.066   8.395   0.796  1.00 87.29           N
ATOM    767  N   ILE B  41       9.851   9.895   2.464  1.00 98.37           N
ATOM    768 CA   ILE B  41       8.964  11.036   2.682  1.00 98.66           C
ATOM    769  C   ILE B  41       8.366  10.975   4.083  1.00 98.71           C
ATOM    770  O   ILE B  41       8.340  11.978   4.803  1.00 98.83           O
ATOM    771 CB   ILE B  41       7.880  11.089   1.596  1.00 98.49           C
ATOM    772 CG1  ILE B  41       8.511  11.430   0.246  1.00 97.95           C
ATOM    773 CG2  ILE B  41       6.796  12.100   1.965  1.00 98.12           C
ATOM    774 CD1  ILE B  41       7.605  11.182  -0.945  1.00 97.26           C
ATOM    775  N   LEU B  42       7.883   9.793   4.477  1.00 98.44           N
ATOM    776 CA   LEU B  42       7.315   9.635   5.808  1.00 98.51           C
ATOM    777  C   LEU B  42       8.350   9.906   6.892  1.00 98.74           C
ATOM    778  O   LEU B  42       8.087  10.635   7.854  1.00 98.81           O
ATOM    779 CB   LEU B  42       6.752   8.224   5.978  1.00 98.28           C
ATOM    780 CG   LEU B  42       5.561   7.883   5.089  1.00 97.74           C
ATOM    781 CD1  LEU B  42       5.320   6.382   5.087  1.00 97.15           C
ATOM    782 CD2  LEU B  42       4.318   8.632   5.553  1.00 96.79           C
ATOM    783  N   ASP B  43       9.532   9.328   6.743  1.00 98.61           N
ATOM    784 CA   ASP B  43      10.573   9.469   7.757  1.00 98.63           C
ATOM    785  C   ASP B  43      11.034  10.918   7.875  1.00 98.83           C
ATOM    786  O   ASP B  43      11.200  11.434   8.982  1.00 98.79           O
ATOM    787 CB   ASP B  43      11.763   8.575   7.424  1.00 98.29           C
ATOM    788 CG   ASP B  43      11.473   7.096   7.604  1.00 96.62           C
ATOM    789 OD1  ASP B  43      10.486   6.748   8.283  1.00 94.70           O
ATOM    790 OD2  ASP B  43      12.254   6.285   7.062  1.00 93.69           O
ATOM    791  N   LYS B  44      11.269  11.576   6.740  1.00 98.84           N
ATOM    792 CA   LYS B  44      11.777  12.944   6.770  1.00 98.85           C
ATOM    793  C   LYS B  44      10.714  13.935   7.228  1.00 98.92           C
ATOM    794  O   LYS B  44      11.042  14.932   7.868  1.00 98.88           O
ATOM    795 CB   LYS B  44      12.318  13.345   5.397  1.00 98.78           C
ATOM    796 CG   LYS B  44      13.529  12.554   4.944  1.00 97.44           C
ATOM    797 CD   LYS B  44      14.742  12.784   5.814  1.00 93.85           C
ATOM    798 CE   LYS B  44      15.989  12.179   5.206  1.00 90.55           C
ATOM    799 NZ   LYS B  44      17.142  12.227   6.136  1.00 81.69           N
ATOM    800  N   ALA B  45       9.446  13.677   6.910  1.00 98.98           N
ATOM    801 CA   ALA B  45       8.380  14.533   7.413  1.00 98.94           C
ATOM    802  C   ALA B  45       8.308  14.451   8.933  1.00 98.97           C
ATOM    803  O   ALA B  45       8.185  15.470   9.618  1.00 98.93           O
ATOM    804 CB   ALA B  45       7.042  14.151   6.791  1.00 98.93           C
ATOM    805  N   THR B  46       8.387  13.238   9.475  1.00 98.92           N
ATOM    806 CA   THR B  46       8.386  13.064  10.920  1.00 98.91           C
ATOM    807  C   THR B  46       9.557  13.815  11.543  1.00 98.97           C
ATOM    808  O   THR B  46       9.397  14.540  12.529  1.00 98.86           O
ATOM    809 CB   THR B  46       8.459  11.572  11.277  1.00 98.84           C
ATOM    810 OG1  THR B  46       7.315  10.912  10.756  1.00 97.29           O
ATOM    811 CG2  THR B  46       8.532  11.379  12.783  1.00 97.48           C
ATOM    812  N   GLU B  47      10.740  13.639  10.960  1.00 98.87           N
ATOM    813 CA   GLU B  47      11.938  14.293  11.463  1.00 98.88           C
ATOM    814  C   GLU B  47      11.787  15.809  11.437  1.00 98.83           C
ATOM    815  O   GLU B  47      12.126  16.504  12.403  1.00 98.66           O
ATOM    816 CB   GLU B  47      13.134  13.845  10.630  1.00 98.60           C
ATOM    817 CG   GLU B  47      14.466  14.393  11.075  1.00 91.17           C
ATOM    818 CD   GLU B  47      15.597  13.904  10.185  1.00 90.33           C
ATOM    819 OE1  GLU B  47      15.518  12.755   9.704  1.00 86.97           O
ATOM    820 OE2  GLU B  47      16.550  14.671   9.961  1.00 85.77           O
ATOM    821  N   TYR B  48      11.257  16.340  10.335  1.00 98.81           N
ATOM    822 CA   TYR B  48      11.072  17.772  10.208  1.00 98.84           C
ATOM    823  C   TYR B  48      10.127  18.326  11.271  1.00 98.88           C
ATOM    824  O   TYR B  48      10.418  19.333  11.918  1.00 98.76           O
ATOM    825 CB   TYR B  48      10.546  18.099   8.806  1.00 98.80           C
ATOM    826 CG   TYR B  48      10.299  19.572   8.565  1.00 98.73           C
ATOM    827 CD1  TYR B  48       9.005  20.046   8.401  1.00 98.41           C
ATOM    828 CD2  TYR B  48      11.343  20.464   8.504  1.00 98.42           C
ATOM    829 CE1  TYR B  48       8.770  21.395   8.185  1.00 98.14           C
ATOM    830 CE2  TYR B  48      11.119  21.814   8.294  1.00 98.12           C
ATOM    831 CZ   TYR B  48       9.829  22.270   8.131  1.00 98.20           C
ATOM    832 OH   TYR B  48       9.602  23.604   7.921  1.00 97.56           O
ATOM    833  N   ILE B  49       8.995  17.645  11.461  1.00 98.80           N
ATOM    834 CA   ILE B  49       8.034  18.089  12.468  1.00 98.86           C
ATOM    835  C   ILE B  49       8.654  18.068  13.861  1.00 98.76           C
ATOM    836  O   ILE B  49       8.454  18.986  14.655  1.00 98.43           O
ATOM    837 CB   ILE B  49       6.762  17.226  12.413  1.00 98.74           C
ATOM    838 CG1  ILE B  49       5.995  17.496  11.116  1.00 98.20           C
ATOM    839 CG2  ILE B  49       5.879  17.487  13.632  1.00 98.07           C
ATOM    840 CD1  ILE B  49       4.881  16.501  10.844  1.00 98.22           C
ATOM    841  N   GLN B  50       9.422  17.032  14.161  1.00 98.74           N
ATOM    842 CA   GLN B  50       9.967  16.868  15.508  1.00 98.66           C
ATOM    843  C   GLN B  50      11.037  17.901  15.844  1.00 98.49           C
ATOM    844  O   GLN B  50      11.212  18.249  17.010  1.00 97.59           O
ATOM    845 CB   GLN B  50      10.498  15.449  15.682  1.00 98.45           C
ATOM    846 CG   GLN B  50       9.376  14.422  15.749  1.00 97.68           C
ATOM    847 CD   GLN B  50       9.869  12.998  15.887  1.00 96.91           C
ATOM    848 OE1  GLN B  50      11.059  12.725  15.705  1.00 93.25           O
ATOM    849 NE2  GLN B  50       8.960  12.085  16.207  1.00 91.93           N
ATOM    850  N   TYR B  51      11.742  18.399  14.832  1.00 97.69           N
ATOM    851 CA   TYR B  51      12.780  19.408  15.057  1.00 97.20           C
ATOM    852  C   TYR B  51      12.291  20.832  14.827  1.00 96.92           C
ATOM    853  O   TYR B  51      13.050  21.792  15.031  1.00 94.08           O
ATOM    854 CB   TYR B  51      13.998  19.125  14.177  1.00 96.30           C
ATOM    855 CG   TYR B  51      14.731  17.887  14.608  1.00 94.55           C
ATOM    856 CD1  TYR B  51      14.857  16.790  13.759  1.00 91.19           C
ATOM    857 CD2  TYR B  51      15.296  17.795  15.873  1.00 91.14           C
ATOM    858 CE1  TYR B  51      15.525  15.642  14.155  1.00 90.99           C
ATOM    859 CE2  TYR B  51      15.962  16.653  16.283  1.00 90.64           C
ATOM    860 CZ   TYR B  51      16.076  15.588  15.419  1.00 89.37           C
ATOM    861 OH   TYR B  51      16.741  14.452  15.815  1.00 87.39           O
ATOM    862  N   MET B  52      11.082  20.979  14.414  1.00 93.93           N
ATOM    863 CA   MET B  52      10.446  22.274  14.189  1.00 92.01           C
ATOM    864  C   MET B  52      10.133  22.979  15.527  1.00 90.02           C
ATOM    865  O   MET B  52      10.058  24.201  15.574  1.00 86.80           O
ATOM    866 CB   MET B  52       9.162  22.043  13.420  1.00 86.43           C
ATOM    867 CG   MET B  52       8.639  23.175  12.630  1.00 81.31           C
ATOM    868 SD   MET B  52       7.145  22.640  11.797  1.00 79.46           S
ATOM    869 CE   MET B  52       7.813  21.550  10.588  1.00 72.97           C
ATOM    870 OXT  MET B  52       9.884  22.323  16.529  1.00 79.86           O
HETATM  871 MG    MG C   1      12.823  -6.728  -3.807  1.00 53.00          MG
HETATM  872 MG    MG D   1      -9.452   3.377   3.636  1.00 53.80          MG
HETATM  873 MG    MG E   1      -1.413  -3.349 -13.231  1.00 45.72          MG
HETATM  874 MG    MG F   1       1.000 -16.804  -3.439  1.00 42.93          MG
HETATM  875 MG    MG G   1      15.003  -5.239 -13.314  1.00 45.53          MG
HETATM  876 MG    MG H   1      -5.583  13.511  -6.862  1.00 65.86          MG
HETATM  877 MG    MG I   1      -3.579  12.704 -10.823  1.00 52.38          MG
HETATM  878 MG    MG J   1     -14.916  -3.207  -1.416  1.00 40.32          MG
HETATM  879 MG    MG K   1      -7.247  -9.909 -12.704  1.00 33.09          MG
HETATM  880 MG    MG L   1      -2.418 -14.525  -5.367  1.00 27.90          MG
HETATM  881 MG    MG M   1      11.730   1.476  -2.081  1.00 36.11          MG
HETATM  882 MG    MG N   1     -13.035 -14.542   5.896  1.00 29.76          MG
HETATM  883  K     K O   1      10.611  -6.042  -2.168  1.00 53.08           K
HETATM  884  K     K P   1     -12.031   0.775  -2.588  1.00 57.93           K
HETATM  885  K     K Q   1       1.150  -2.590  -3.148  1.00 51.46           K
HETATM  886  K     K R   1      -2.814  -9.006   4.431  1.00 43.27           K
HETATM  887  K     K S   1       0.678  -3.915 -13.010  1.00 36.48           K
HETATM  888  K     K T   1      11.798 -15.051 -19.977  1.00 37.62           K
HETATM  889 ZN    ZN U   1      12.385   4.583   6.887  1.00 86.79          ZN
HETATM  890 ZN    ZN V   1      -6.903  13.181   1.193  1.00 88.59          ZN
HETATM  891 ZN    ZN W   1      18.838 -10.840  -0.401  1.00 70.16          ZN
HETATM  892 ZN    ZN X   1     -19.909   3.420  -6.096  1.00 63.31          ZN
ATOM    893 OP3   DC Y   1     -13.313 -10.161  13.181  1.00 50.12           O
ATOM    894  P    DC Y   1     -14.484 -10.064  12.512  1.00 54.34           P
ATOM    895 OP1   DC Y   1     -15.486 -10.166  13.564  1.00 49.07           O
ATOM    896 OP2   DC Y   1     -14.723 -10.917  11.366  1.00 51.11           O
ATOM    897 O5'   DC Y   1     -14.620  -8.562  11.960  1.00 53.66           O
ATOM    898 C5'   DC Y   1     -13.423  -7.811  11.700  1.00 58.36           C
ATOM    899 C4'   DC Y   1     -13.721  -6.611  10.821  1.00 62.16           C
ATOM    900 O4'   DC Y   1     -14.218  -7.087   9.550  1.00 59.95           O
ATOM    901 C3'   DC Y   1     -14.784  -5.647  11.366  1.00 63.96           C
ATOM    902 O3'   DC Y   1     -14.421  -4.308  11.045  1.00 61.29           O
ATOM    903 C2'   DC Y   1     -16.044  -6.087  10.633  1.00 59.15           C
ATOM    904 C1'   DC Y   1     -15.477  -6.510   9.287  1.00 61.32           C
ATOM    905 N1    DC Y   1     -16.300  -7.498   8.574  1.00 62.38           N
ATOM    906 C2    DC Y   1     -17.293  -7.061   7.705  1.00 60.52           C
ATOM    907 O2    DC Y   1     -17.447  -5.840   7.545  1.00 60.86           O
ATOM    908 N3    DC Y   1     -18.057  -7.972   7.065  1.00 62.04           N
ATOM    909 C4    DC Y   1     -17.851  -9.276   7.273  1.00 60.33           C
ATOM    910 N4    DC Y   1     -18.634 -10.147   6.618  1.00 59.81           N
ATOM    911 C5    DC Y   1     -16.843  -9.748   8.153  1.00 60.28           C
ATOM    912 C6    DC Y   1     -16.096  -8.845   8.772  1.00 60.42           C
ATOM    913  P    DG Y   2     -13.572  -3.434  12.102  1.00 53.12           P
ATOM    914 OP1   DG Y   2     -13.983  -3.705  13.498  1.00 50.70           O
ATOM    915 OP2   DG Y   2     -13.638  -2.075  11.548  1.00 52.58           O
ATOM    916 O5'   DG Y   2     -12.077  -3.956  11.921  1.00 53.67           O
ATOM    917 C5'   DG Y   2     -11.411  -3.814  10.666  1.00 55.05           C
ATOM    918 C4'   DG Y   2     -10.080  -4.526  10.701  1.00 56.00           C
ATOM    919 O4'   DG Y   2     -10.292  -5.919  10.959  1.00 55.24           O
ATOM    920 C3'   DG Y   2      -9.320  -4.457   9.390  1.00 56.34           C
ATOM    921 O3'   DG Y   2      -8.383  -3.375   9.467  1.00 55.02           O
ATOM    922 C2'   DG Y   2      -8.621  -5.808   9.285  1.00 55.67           C
ATOM    923 C1'   DG Y   2      -9.416  -6.723  10.197  1.00 57.09           C
ATOM    924 N9    DG Y   2     -10.225  -7.748   9.560  1.00 57.48           N
ATOM    925 C8    DG Y   2     -10.170  -9.093   9.816  1.00 55.33           C
ATOM    926 N7    DG Y   2     -11.029  -9.795   9.130  1.00 59.18           N
ATOM    927 C5    DG Y   2     -11.696  -8.854   8.364  1.00 62.56           C
ATOM    928 C6    DG Y   2     -12.738  -9.021   7.419  1.00 59.65           C
ATOM    929 O6    DG Y   2     -13.302 -10.073   7.071  1.00 58.74           O
ATOM    930 N1    DG Y   2     -13.138  -7.800   6.853  1.00 60.73           N
ATOM    931 C2    DG Y   2     -12.584  -6.591   7.169  1.00 60.43           C
ATOM    932 N2    DG Y   2     -13.082  -5.523   6.520  1.00 60.87           N
ATOM    933 N3    DG Y   2     -11.605  -6.419   8.053  1.00 61.18           N
ATOM    934 C4    DG Y   2     -11.215  -7.581   8.607  1.00 60.01           C
ATOM    935  P    DC Y   3      -8.382  -2.246   8.387  1.00 56.95           P
ATOM    936 OP1   DC Y   3      -7.211  -1.389   8.640  1.00 55.46           O
ATOM    937 OP2   DC Y   3      -9.737  -1.636   8.317  1.00 57.32           O
ATOM    938 O5'   DC Y   3      -8.142  -3.077   7.044  1.00 56.90           O
ATOM    939 C5'   DC Y   3      -7.590  -2.439   5.888  1.00 60.70           C
ATOM    940 C4'   DC Y   3      -8.444  -2.722   4.672  1.00 58.88           C
ATOM    941 O4'   DC Y   3      -8.454  -4.140   4.402  1.00 59.37           O
ATOM    942 C3'   DC Y   3      -9.918  -2.300   4.782  1.00 59.30           C
ATOM    943 O3'   DC Y   3     -10.350  -1.746   3.547  1.00 59.52           O
ATOM    944 C2'   DC Y   3     -10.625  -3.631   5.039  1.00 59.33           C
ATOM    945 C1'   DC Y   3      -9.777  -4.557   4.181  1.00 60.43           C
ATOM    946 N1    DC Y   3      -9.897  -5.985   4.528  1.00 60.30           N
ATOM    947 C2    DC Y   3     -10.847  -6.761   3.865  1.00 60.15           C
ATOM    948 O2    DC Y   3     -11.561  -6.241   3.008  1.00 61.50           O
ATOM    949 N3    DC Y   3     -10.974  -8.071   4.184  1.00 62.84           N
ATOM    950 C4    DC Y   3     -10.187  -8.606   5.123  1.00 61.17           C
ATOM    951 N4    DC Y   3     -10.343  -9.903   5.410  1.00 61.81           N
ATOM    952 C5    DC Y   3      -9.211  -7.831   5.808  1.00 62.24           C
ATOM    953 C6    DC Y   3      -9.096  -6.538   5.487  1.00 61.86           C
ATOM    954  P    DG Y   4     -10.319  -0.153   3.307  1.00 61.62           P
ATOM    955 OP1   DG Y   4     -10.580   0.563   4.574  1.00 61.42           O
ATOM    956 OP2   DG Y   4     -11.155   0.104   2.123  1.00 65.55           O
ATOM    957 O5'   DG Y   4      -8.784   0.095   2.891  1.00 61.84           O
ATOM    958 C5'   DG Y   4      -8.267  -0.473   1.699  1.00 63.10           C
ATOM    959 C4'   DG Y   4      -6.779  -0.229   1.632  1.00 62.41           C
ATOM    960 O4'   DG Y   4      -6.149  -0.825   2.778  1.00 61.73           O
ATOM    961 C3'   DG Y   4      -6.115  -0.870   0.416  1.00 61.50           C
ATOM    962 O3'   DG Y   4      -6.019   0.122  -0.612  1.00 60.45           O
ATOM    963 C2'   DG Y   4      -4.740  -1.286   0.935  1.00 62.00           C
ATOM    964 C1'   DG Y   4      -4.912  -1.404   2.428  1.00 62.24           C
ATOM    965 N9    DG Y   4      -4.908  -2.742   2.986  1.00 63.47           N
ATOM    966 C8    DG Y   4      -4.091  -3.205   3.993  1.00 62.64           C
ATOM    967 N7    DG Y   4      -4.313  -4.440   4.324  1.00 66.96           N
ATOM    968 C5    DG Y   4      -5.338  -4.836   3.484  1.00 69.66           C
ATOM    969 C6    DG Y   4      -6.011  -6.078   3.374  1.00 68.09           C
ATOM    970 O6    DG Y   4      -5.812  -7.104   4.031  1.00 68.46           O
ATOM    971 N1    DG Y   4      -6.995  -6.054   2.388  1.00 70.33           N
ATOM    972 C2    DG Y   4      -7.298  -4.980   1.613  1.00 69.33           C
ATOM    973 N2    DG Y   4      -8.281  -5.147   0.704  1.00 67.92           N
ATOM    974 N3    DG Y   4      -6.686  -3.810   1.702  1.00 67.05           N
ATOM    975 C4    DG Y   4      -5.722  -3.798   2.650  1.00 66.15           C
ATOM    976  P    DC Y   5      -6.800  -0.093  -2.010  1.00 65.40           P
ATOM    977 OP1   DC Y   5      -6.450   1.063  -2.864  1.00 64.11           O
ATOM    978 OP2   DC Y   5      -8.218  -0.405  -1.753  1.00 64.17           O
ATOM    979 O5'   DC Y   5      -6.099  -1.410  -2.592  1.00 66.58           O
ATOM    980 C5'   DC Y   5      -6.050  -1.655  -4.000  1.00 70.82           C
ATOM    981 C4'   DC Y   5      -6.400  -3.099  -4.292  1.00 68.65           C
ATOM    982 O4'   DC Y   5      -5.486  -3.980  -3.592  1.00 69.73           O
ATOM    983 C3'   DC Y   5      -7.812  -3.538  -3.885  1.00 67.74           C
ATOM    984 O3'   DC Y   5      -8.337  -4.441  -4.856  1.00 67.85           O
ATOM    985 C2'   DC Y   5      -7.555  -4.286  -2.573  1.00 68.64           C
ATOM    986 C1'   DC Y   5      -6.228  -4.947  -2.909  1.00 69.81           C
ATOM    987 N1    DC Y   5      -5.468  -5.402  -1.724  1.00 68.28           N
ATOM    988 C2    DC Y   5      -5.632  -6.707  -1.271  1.00 68.61           C
ATOM    989 O2    DC Y   5      -6.417  -7.449  -1.867  1.00 70.41           O
ATOM    990 N3    DC Y   5      -4.948  -7.132  -0.188  1.00 71.40           N
ATOM    991 C4    DC Y   5      -4.115  -6.296   0.432  1.00 70.82           C
ATOM    992 N4    DC Y   5      -3.458  -6.746   1.497  1.00 71.45           N
ATOM    993 C5    DC Y   5      -3.933  -4.958  -0.015  1.00 71.86           C
ATOM    994 C6    DC Y   5      -4.613  -4.551  -1.083  1.00 71.24           C
ATOM    995  P    DG Y   6      -9.405  -3.998  -5.999  1.00 64.23           P
ATOM    996 OP1   DG Y   6     -10.286  -2.917  -5.502  1.00 64.65           O
ATOM    997 OP2   DG Y   6      -9.978  -5.256  -6.507  1.00 67.88           O
ATOM    998 O5'   DG Y   6      -8.478  -3.382  -7.156  1.00 64.23           O
ATOM    999 C5'   DG Y   6      -7.545  -4.212  -7.845  1.00 64.32           C
ATOM   1000 C4'   DG Y   6      -6.620  -3.345  -8.673  1.00 64.03           C
ATOM   1001 O4'   DG Y   6      -5.956  -2.412  -7.816  1.00 63.86           O
ATOM   1002 C3'   DG Y   6      -5.516  -4.140  -9.368  1.00 63.22           C
ATOM   1003 O3'   DG Y   6      -5.940  -4.420 -10.708  1.00 62.90           O
ATOM   1004 C2'   DG Y   6      -4.326  -3.194  -9.342  1.00 63.37           C
ATOM   1005 C1'   DG Y   6      -4.612  -2.229  -8.213  1.00 62.87           C
ATOM   1006 N9    DG Y   6      -3.809  -2.391  -7.009  1.00 64.74           N
ATOM   1007 C8    DG Y   6      -3.085  -1.408  -6.391  1.00 62.82           C
ATOM   1008 N7    DG Y   6      -2.483  -1.800  -5.308  1.00 66.86           N
ATOM   1009 C5    DG Y   6      -2.828  -3.136  -5.198  1.00 69.41           C
ATOM   1010 C6    DG Y   6      -2.485  -4.095  -4.222  1.00 67.57           C
ATOM   1011 O6    DG Y   6      -1.773  -3.938  -3.220  1.00 67.75           O
ATOM   1012 N1    DG Y   6      -3.053  -5.338  -4.484  1.00 69.57           N
ATOM   1013 C2    DG Y   6      -3.852  -5.623  -5.556  1.00 68.85           C
ATOM   1014 N2    DG Y   6      -4.314  -6.872  -5.650  1.00 67.79           N
ATOM   1015 N3    DG Y   6      -4.184  -4.725  -6.474  1.00 66.78           N
ATOM   1016 C4    DG Y   6      -3.645  -3.515  -6.242  1.00 66.21           C
ATOM   1017  P    DC Y   7      -5.952  -5.925 -11.252  1.00 65.40           P
ATOM   1018 OP1   DC Y   7      -6.309  -5.876 -12.681  1.00 64.57           O
ATOM   1019 OP2   DC Y   7      -6.762  -6.743 -10.324  1.00 65.06           O
ATOM   1020 O5'   DC Y   7      -4.416  -6.359 -11.093  1.00 66.06           O
ATOM   1021 C5'   DC Y   7      -3.843  -7.344 -11.946  1.00 70.01           C
ATOM   1022 C4'   DC Y   7      -3.072  -8.377 -11.143  1.00 67.75           C
ATOM   1023 O4'   DC Y   7      -2.006  -7.731 -10.404  1.00 68.40           O
ATOM   1024 C3'   DC Y   7      -3.888  -9.148 -10.098  1.00 66.22           C
ATOM   1025 O3'   DC Y   7      -3.441 -10.503 -10.054  1.00 66.81           O
ATOM   1026 C2'   DC Y   7      -3.510  -8.444  -8.790  1.00 67.08           C
ATOM   1027 C1'   DC Y   7      -2.045  -8.153  -9.069  1.00 68.11           C
ATOM   1028 N1    DC Y   7      -1.466  -7.106  -8.212  1.00 66.86           N
ATOM   1029 C2    DC Y   7      -0.881  -7.468  -7.001  1.00 67.16           C
ATOM   1030 O2    DC Y   7      -0.857  -8.660  -6.676  1.00 68.51           O
ATOM   1031 N3    DC Y   7      -0.356  -6.515  -6.204  1.00 69.36           N
ATOM   1032 C4    DC Y   7      -0.399  -5.232  -6.587  1.00 68.21           C
ATOM   1033 N4    DC Y   7       0.125  -4.322  -5.778  1.00 69.17           N
ATOM   1034 C5    DC Y   7      -1.004  -4.847  -7.820  1.00 69.34           C
ATOM   1035 C6    DC Y   7      -1.512  -5.798  -8.591  1.00 69.01           C
ATOM   1036  P    DG Y   8      -4.199 -11.678 -10.898  1.00 60.25           P
ATOM   1037 OP1   DG Y   8      -5.652 -11.387 -11.047  1.00 60.22           O
ATOM   1038 OP2   DG Y   8      -3.763 -12.935 -10.279  1.00 64.31           O
ATOM   1039 O5'   DG Y   8      -3.523 -11.584 -12.336  1.00 61.16           O
ATOM   1040 C5'   DG Y   8      -2.125 -11.835 -12.502  1.00 61.81           C
ATOM   1041 C4'   DG Y   8      -1.750 -11.542 -13.933  1.00 61.50           C
ATOM   1042 O4'   DG Y   8      -2.056 -10.185 -14.222  1.00 59.62           O
ATOM   1043 C3'   DG Y   8      -0.261 -11.729 -14.231  1.00 59.71           C
ATOM   1044 O3'   DG Y   8      -0.082 -12.983 -14.852  1.00 58.43           O
ATOM   1045 C2'   DG Y   8       0.066 -10.581 -15.191  1.00 59.16           C
ATOM   1046 C1'   DG Y   8      -1.046  -9.580 -15.001  1.00 59.78           C
ATOM   1047 N9    DG Y   8      -0.695  -8.349 -14.323  1.00 61.29           N
ATOM   1048 C8    DG Y   8      -0.956  -7.081 -14.788  1.00 59.21           C
ATOM   1049 N7    DG Y   8      -0.569  -6.153 -13.976  1.00 63.97           N
ATOM   1050 C5    DG Y   8      -0.010  -6.830 -12.905  1.00 67.07           C
ATOM   1051 C6    DG Y   8       0.578  -6.347 -11.715  1.00 64.76           C
ATOM   1052 O6    DG Y   8       0.728  -5.167 -11.363  1.00 65.10           O
ATOM   1053 N1    DG Y   8       1.024  -7.381 -10.889  1.00 67.37           N
ATOM   1054 C2    DG Y   8       0.910  -8.709 -11.180  1.00 66.41           C
ATOM   1055 N2    DG Y   8       1.393  -9.565 -10.271  1.00 64.91           N
ATOM   1056 N3    DG Y   8       0.361  -9.178 -12.286  1.00 64.26           N
ATOM   1057 C4    DG Y   8      -0.078  -8.193 -13.098  1.00 62.57           C
ATOM   1058  P    DC Y   9       0.892 -14.129 -14.533  1.00 65.96           P
ATOM   1059 OP1   DC Y   9       1.198 -14.760 -15.837  1.00 64.51           O
ATOM   1060 OP2   DC Y   9       0.361 -14.934 -13.440  1.00 65.74           O
ATOM   1061 O5'   DC Y   9       2.216 -13.407 -13.999  1.00 66.05           O
ATOM   1062 C5'   DC Y   9       3.439 -14.141 -13.982  1.00 69.85           C
ATOM   1063 C4'   DC Y   9       4.357 -13.640 -12.885  1.00 68.05           C
ATOM   1064 O4'   DC Y   9       4.728 -12.268 -13.143  1.00 68.14           O
ATOM   1065 C3'   DC Y   9       3.767 -13.664 -11.468  1.00 66.82           C
ATOM   1066 O3'   DC Y   9       4.776 -14.029 -10.532  1.00 66.58           O
ATOM   1067 C2'   DC Y   9       3.377 -12.203 -11.252  1.00 66.74           C
ATOM   1068 C1'   DC Y   9       4.515 -11.504 -11.985  1.00 67.63           C
ATOM   1069 N1    DC Y   9       4.218 -10.118 -12.379  1.00 66.92           N
ATOM   1070 C2    DC Y   9       4.595  -9.089 -11.528  1.00 67.09           C
ATOM   1071 O2    DC Y   9       5.169  -9.360 -10.469  1.00 68.78           O
ATOM   1072 N3    DC Y   9       4.320  -7.812 -11.874  1.00 69.29           N
ATOM   1073 C4    DC Y   9       3.696  -7.555 -13.028  1.00 68.15           C
ATOM   1074 N4    DC Y   9       3.448  -6.280 -13.334  1.00 69.34           N
ATOM   1075 C5    DC Y   9       3.295  -8.600 -13.914  1.00 69.49           C
ATOM   1076 C6    DC Y   9       3.574  -9.850 -13.556  1.00 69.48           C
ATOM   1077  P    DG Y  10       4.927 -15.549 -10.002  1.00 64.29           P
ATOM   1078 OP1   DG Y  10       3.592 -16.189  -9.862  1.00 64.04           O
ATOM   1079 OP2   DG Y  10       5.846 -15.484  -8.852  1.00 65.90           O
ATOM   1080 O5'   DG Y  10       5.705 -16.274 -11.194  1.00 63.49           O
ATOM   1081 C5'   DG Y  10       7.044 -15.916 -11.494  1.00 63.36           C
ATOM   1082 C4'   DG Y  10       7.490 -16.621 -12.754  1.00 63.71           C
ATOM   1083 O4'   DG Y  10       6.622 -16.255 -13.829  1.00 61.90           O
ATOM   1084 C3'   DG Y  10       8.902 -16.235 -13.198  1.00 62.21           C
ATOM   1085 O3'   DG Y  10       9.805 -17.235 -12.720  1.00 60.50           O
ATOM   1086 C2'   DG Y  10       8.815 -16.224 -14.718  1.00 60.82           C
ATOM   1087 C1'   DG Y  10       7.346 -16.068 -15.031  1.00 61.37           C
ATOM   1088 N9    DG Y  10       6.919 -14.788 -15.571  1.00 63.17           N
ATOM   1089 C8    DG Y  10       6.172 -14.615 -16.713  1.00 60.51           C
ATOM   1090 N7    DG Y  10       5.888 -13.375 -16.957  1.00 64.60           N
ATOM   1091 C5    DG Y  10       6.469 -12.671 -15.915  1.00 67.48           C
ATOM   1092 C6    DG Y  10       6.486 -11.284 -15.641  1.00 65.54           C
ATOM   1093 O6    DG Y  10       5.959 -10.376 -16.289  1.00 65.07           O
ATOM   1094 N1    DG Y  10       7.193 -10.996 -14.470  1.00 67.35           N
ATOM   1095 C2    DG Y  10       7.806 -11.918 -13.674  1.00 66.47           C
ATOM   1096 N2    DG Y  10       8.443 -11.448 -12.593  1.00 65.14           N
ATOM   1097 N3    DG Y  10       7.796 -13.226 -13.918  1.00 64.12           N
ATOM   1098 C4    DG Y  10       7.116 -13.532 -15.034  1.00 63.43           C
ATOM   1099  P    DC Y  11      11.082 -16.868 -11.867  1.00 67.15           P
ATOM   1100 OP1   DC Y  11      11.889 -18.092 -11.637  1.00 64.96           O
ATOM   1101 OP2   DC Y  11      10.634 -16.069 -10.710  1.00 66.13           O
ATOM   1102 O5'   DC Y  11      11.874 -15.895 -12.862  1.00 65.86           O
ATOM   1103 C5'   DC Y  11      13.286 -15.746 -12.766  1.00 68.39           C
ATOM   1104 C4'   DC Y  11      13.657 -14.288 -12.707  1.00 67.37           C
ATOM   1105 O4'   DC Y  11      13.232 -13.608 -13.910  1.00 66.05           O
ATOM   1106 C3'   DC Y  11      13.071 -13.491 -11.537  1.00 66.54           C
ATOM   1107 O3'   DC Y  11      14.046 -12.596 -11.009  1.00 64.71           O
ATOM   1108 C2'   DC Y  11      11.941 -12.710 -12.205  1.00 64.09           C
ATOM   1109 C1'   DC Y  11      12.562 -12.425 -13.557  1.00 65.23           C
ATOM   1110 N1    DC Y  11      11.586 -12.106 -14.628  1.00 65.95           N
ATOM   1111 C2    DC Y  11      11.213 -10.786 -14.822  1.00 65.64           C
ATOM   1112 O2    DC Y  11      11.696  -9.907 -14.095  1.00 66.40           O
ATOM   1113 N3    DC Y  11      10.321 -10.488 -15.787  1.00 67.07           N
ATOM   1114 C4    DC Y  11       9.813 -11.465 -16.551  1.00 65.97           C
ATOM   1115 N4    DC Y  11       8.940 -11.128 -17.494  1.00 66.50           N
ATOM   1116 C5    DC Y  11      10.185 -12.825 -16.361  1.00 67.05           C
ATOM   1117 C6    DC Y  11      11.065 -13.098 -15.403  1.00 66.76           C
ATOM   1118  P    DG Y  12      15.024 -13.138  -9.801  1.00 61.87           P
ATOM   1119 OP1   DG Y  12      14.187 -13.792  -8.773  1.00 60.73           O
ATOM   1120 OP2   DG Y  12      15.903 -11.990  -9.422  1.00 64.50           O
ATOM   1121 O5'   DG Y  12      15.933 -14.228 -10.504  1.00 60.69           O
ATOM   1122 C5'   DG Y  12      17.055 -13.865 -11.302  1.00 62.46           C
ATOM   1123 C4'   DG Y  12      17.739 -15.088 -11.803  1.00 63.20           C
ATOM   1124 O4'   DG Y  12      16.863 -15.798 -12.694  1.00 60.85           O
ATOM   1125 C3'   DG Y  12      19.018 -14.820 -12.584  1.00 62.22           C
ATOM   1126 O3'   DG Y  12      19.991 -15.801 -12.310  1.00 58.50           O
ATOM   1127 C2'   DG Y  12      18.567 -14.927 -14.038  1.00 58.67           C
ATOM   1128 C1'   DG Y  12      17.465 -15.945 -13.978  1.00 59.69           C
ATOM   1129 N9    DG Y  12      16.415 -15.780 -14.969  1.00 60.39           N
ATOM   1130 C8    DG Y  12      15.780 -16.774 -15.656  1.00 57.48           C
ATOM   1131 N7    DG Y  12      14.863 -16.333 -16.475  1.00 62.19           N
ATOM   1132 C5    DG Y  12      14.891 -14.958 -16.311  1.00 65.90           C
ATOM   1133 C6    DG Y  12      14.126 -13.949 -16.927  1.00 63.27           C
ATOM   1134 O6    DG Y  12      13.222 -14.087 -17.784  1.00 62.01           O
ATOM   1135 N1    DG Y  12      14.474 -12.683 -16.478  1.00 64.72           N
ATOM   1136 C2    DG Y  12      15.435 -12.420 -15.555  1.00 63.65           C
ATOM   1137 N2    DG Y  12      15.639 -11.131 -15.247  1.00 62.84           N
ATOM   1138 N3    DG Y  12      16.159 -13.352 -14.959  1.00 63.74           N
ATOM   1139 C4    DG Y  12      15.842 -14.589 -15.383  1.00 62.85           C
ATOM   1140 OP3   DC Z   1      10.111  -4.862 -22.225  1.00 51.49           O
ATOM   1141  P    DC Z   1      10.996  -5.814 -22.018  1.00 55.78           P
ATOM   1142 OP1   DC Z   1      11.883  -6.062 -23.126  1.00 50.00           O
ATOM   1143 OP2   DC Z   1      10.136  -6.929 -21.646  1.00 51.73           O
ATOM   1144 O5'   DC Z   1      11.930  -5.580 -20.735  1.00 55.02           O
ATOM   1145 C5'   DC Z   1      11.531  -4.646 -19.739  1.00 60.13           C
ATOM   1146 C4'   DC Z   1      12.185  -4.949 -18.410  1.00 63.97           C
ATOM   1147 O4'   DC Z   1      11.775  -6.264 -17.980  1.00 62.52           O
ATOM   1148 C3'   DC Z   1      13.711  -4.968 -18.412  1.00 64.93           C
ATOM   1149 O3'   DC Z   1      14.202  -4.453 -17.176  1.00 62.85           O
ATOM   1150 C2'   DC Z   1      14.023  -6.449 -18.564  1.00 61.04           C
ATOM   1151 C1'   DC Z   1      12.903  -7.071 -17.756  1.00 64.43           C
ATOM   1152 N1    DC Z   1      12.572  -8.456 -18.148  1.00 64.24           N
ATOM   1153 C2    DC Z   1      13.254  -9.512 -17.559  1.00 62.58           C
ATOM   1154 O2    DC Z   1      14.133  -9.259 -16.709  1.00 63.45           O
ATOM   1155 N3    DC Z   1      12.966 -10.778 -17.917  1.00 64.81           N
ATOM   1156 C4    DC Z   1      12.019 -11.003 -18.827  1.00 63.07           C
ATOM   1157 N4    DC Z   1      11.759 -12.277 -19.160  1.00 62.65           N
ATOM   1158 C5    DC Z   1      11.296  -9.946 -19.447  1.00 63.09           C
ATOM   1159 C6    DC Z   1      11.603  -8.701 -19.080  1.00 63.29           C
ATOM   1160  P    DG Z   2      14.563  -2.889 -17.038  1.00 54.98           P
ATOM   1161 OP1   DG Z   2      15.083  -2.314 -18.287  1.00 52.90           O
ATOM   1162 OP2   DG Z   2      15.365  -2.834 -15.792  1.00 54.67           O
ATOM   1163 O5'   DG Z   2      13.144  -2.200 -16.723  1.00 55.32           O
ATOM   1164 C5'   DG Z   2      12.418  -2.555 -15.547  1.00 56.81           C
ATOM   1165 C4'   DG Z   2      11.066  -1.875 -15.573  1.00 57.83           C
ATOM   1166 O4'   DG Z   2      10.338  -2.290 -16.725  1.00 57.01           O
ATOM   1167 C3'   DG Z   2      10.188  -2.239 -14.368  1.00 56.80           C
ATOM   1168 O3'   DG Z   2      10.317  -1.194 -13.400  1.00 56.09           O
ATOM   1169 C2'   DG Z   2       8.776  -2.301 -14.947  1.00 56.47           C
ATOM   1170 C1'   DG Z   2       8.969  -2.500 -16.433  1.00 58.55           C
ATOM   1171 N9    DG Z   2       8.621  -3.813 -16.970  1.00 58.99           N
ATOM   1172 C8    DG Z   2       7.779  -4.043 -18.016  1.00 57.25           C
ATOM   1173 N7    DG Z   2       7.659  -5.301 -18.321  1.00 61.70           N
ATOM   1174 C5    DG Z   2       8.480  -5.944 -17.417  1.00 65.25           C
ATOM   1175 C6    DG Z   2       8.762  -7.333 -17.265  1.00 62.72           C
ATOM   1176 O6    DG Z   2       8.320  -8.287 -17.930  1.00 62.23           O
ATOM   1177 N1    DG Z   2       9.658  -7.573 -16.215  1.00 64.48           N
ATOM   1178 C2    DG Z   2      10.205  -6.597 -15.430  1.00 63.70           C
ATOM   1179 N2    DG Z   2      11.043  -7.002 -14.476  1.00 63.30           N
ATOM   1180 N3    DG Z   2       9.945  -5.300 -15.570  1.00 63.66           N
ATOM   1181 C4    DG Z   2       9.087  -5.048 -16.577  1.00 62.21           C
ATOM   1182  P    DC Z   3      10.637  -1.469 -11.905  1.00 56.74           P
ATOM   1183 OP1   DC Z   3      10.355  -0.221 -11.158  1.00 55.01           O
ATOM   1184 OP2   DC Z   3      11.974  -2.073 -11.836  1.00 56.81           O
ATOM   1185 O5'   DC Z   3       9.548  -2.573 -11.469  1.00 56.90           O
ATOM   1186 C5'   DC Z   3       9.271  -2.794 -10.086  1.00 60.44           C
ATOM   1187 C4'   DC Z   3       9.274  -4.282  -9.779  1.00 58.77           C
ATOM   1188 O4'   DC Z   3       8.234  -4.940 -10.531  1.00 58.81           O
ATOM   1189 C3'   DC Z   3      10.579  -5.025 -10.096  1.00 58.34           C
ATOM   1190 O3'   DC Z   3      10.859  -5.971  -9.067  1.00 59.00           O
ATOM   1191 C2'   DC Z   3      10.229  -5.756 -11.402  1.00 59.20           C
ATOM   1192 C1'   DC Z   3       8.768  -6.090 -11.138  1.00 60.58           C
ATOM   1193 N1    DC Z   3       7.993  -6.407 -12.362  1.00 60.45           N
ATOM   1194 C2    DC Z   3       7.889  -7.738 -12.760  1.00 60.14           C
ATOM   1195 O2    DC Z   3       8.442  -8.618 -12.090  1.00 61.66           O
ATOM   1196 N3    DC Z   3       7.195  -8.035 -13.878  1.00 62.90           N
ATOM   1197 C4    DC Z   3       6.611  -7.059 -14.585  1.00 60.85           C
ATOM   1198 N4    DC Z   3       5.931  -7.397 -15.683  1.00 61.71           N
ATOM   1199 C5    DC Z   3       6.712  -5.690 -14.192  1.00 62.12           C
ATOM   1200 C6    DC Z   3       7.403  -5.408 -13.083  1.00 62.17           C
ATOM   1201  P    DG Z   4      11.857  -5.609  -7.842  1.00 62.25           P
ATOM   1202 OP1   DG Z   4      12.985  -4.764  -8.310  1.00 61.63           O
ATOM   1203 OP2   DG Z   4      12.127  -6.894  -7.161  1.00 65.96           O
ATOM   1204 O5'   DG Z   4      10.922  -4.728  -6.877  1.00 62.53           O
ATOM   1205 C5'   DG Z   4       9.799  -5.324  -6.233  1.00 63.20           C
ATOM   1206 C4'   DG Z   4       8.985  -4.253  -5.547  1.00 62.82           C
ATOM   1207 O4'   DG Z   4       8.581  -3.275  -6.515  1.00 61.47           O
ATOM   1208 C3'   DG Z   4       7.701  -4.785  -4.917  1.00 61.41           C
ATOM   1209 O3'   DG Z   4       7.954  -5.049  -3.532  1.00 60.20           O
ATOM   1210 C2'   DG Z   4       6.707  -3.646  -5.107  1.00 61.40           C
ATOM   1211 C1'   DG Z   4       7.261  -2.833  -6.253  1.00 62.05           C
ATOM   1212 N9    DG Z   4       6.550  -2.921  -7.520  1.00 63.29           N
ATOM   1213 C8    DG Z   4       6.085  -1.854  -8.263  1.00 62.01           C
ATOM   1214 N7    DG Z   4       5.502  -2.210  -9.374  1.00 67.02           N
ATOM   1215 C5    DG Z   4       5.585  -3.592  -9.373  1.00 69.91           C
ATOM   1216 C6    DG Z   4       5.126  -4.533 -10.329  1.00 68.02           C
ATOM   1217 O6    DG Z   4       4.545  -4.320 -11.400  1.00 68.39           O
ATOM   1218 N1    DG Z   4       5.409  -5.844  -9.943  1.00 70.52           N
ATOM   1219 C2    DG Z   4       6.046  -6.192  -8.790  1.00 69.46           C
ATOM   1220 N2    DG Z   4       6.232  -7.506  -8.591  1.00 68.06           N
ATOM   1221 N3    DG Z   4       6.484  -5.325  -7.890  1.00 67.15           N
ATOM   1222 C4    DG Z   4       6.224  -4.047  -8.243  1.00 66.00           C
ATOM   1223  P    DC Z   5       7.753  -6.512  -2.934  1.00 65.97           P
ATOM   1224 OP1   DC Z   5       7.894  -6.395  -1.469  1.00 64.92           O
ATOM   1225 OP2   DC Z   5       8.607  -7.460  -3.676  1.00 65.56           O
ATOM   1226 O5'   DC Z   5       6.220  -6.832  -3.293  1.00 66.49           O
ATOM   1227 C5'   DC Z   5       5.480  -7.787  -2.527  1.00 70.26           C
ATOM   1228 C4'   DC Z   5       4.670  -8.691  -3.429  1.00 68.67           C
ATOM   1229 O4'   DC Z   5       3.740  -7.902  -4.203  1.00 69.12           O
ATOM   1230 C3'   DC Z   5       5.484  -9.500  -4.453  1.00 67.34           C
ATOM   1231 O3'   DC Z   5       4.922 -10.804  -4.587  1.00 67.00           O
ATOM   1232 C2'   DC Z   5       5.259  -8.716  -5.749  1.00 68.07           C
ATOM   1233 C1'   DC Z   5       3.813  -8.296  -5.548  1.00 69.24           C
ATOM   1234 N1    DC Z   5       3.390  -7.175  -6.417  1.00 68.28           N
ATOM   1235 C2    DC Z   5       2.800  -7.467  -7.646  1.00 68.66           C
ATOM   1236 O2    DC Z   5       2.647  -8.650  -7.970  1.00 70.58           O
ATOM   1237 N3    DC Z   5       2.417  -6.460  -8.454  1.00 71.48           N
ATOM   1238 C4    DC Z   5       2.605  -5.194  -8.064  1.00 70.82           C
ATOM   1239 N4    DC Z   5       2.216  -4.223  -8.886  1.00 71.72           N
ATOM   1240 C5    DC Z   5       3.218  -4.880  -6.811  1.00 72.07           C
ATOM   1241 C6    DC Z   5       3.584  -5.884  -6.026  1.00 71.50           C
ATOM   1242  P    DG Z   6       5.582 -12.108  -3.909  1.00 61.92           P
ATOM   1243 OP1   DG Z   6       7.054 -11.937  -3.799  1.00 61.76           O
ATOM   1244 OP2   DG Z   6       5.017 -13.257  -4.630  1.00 64.68           O
ATOM   1245 O5'   DG Z   6       4.969 -12.105  -2.421  1.00 61.99           O
ATOM   1246 C5'   DG Z   6       3.566 -12.277  -2.218  1.00 61.92           C
ATOM   1247 C4'   DG Z   6       3.245 -11.961  -0.779  1.00 61.23           C
ATOM   1248 O4'   DG Z   6       3.686 -10.634  -0.479  1.00 60.58           O
ATOM   1249 C3'   DG Z   6       1.746 -11.988  -0.462  1.00 60.63           C
ATOM   1250 O3'   DG Z   6       1.431 -13.260   0.101  1.00 60.07           O
ATOM   1251 C2'   DG Z   6       1.562 -10.864   0.550  1.00 60.93           C
ATOM   1252 C1'   DG Z   6       2.751  -9.956   0.340  1.00 61.26           C
ATOM   1253 N9    DG Z   6       2.495  -8.689  -0.320  1.00 62.78           N
ATOM   1254 C8    DG Z   6       2.856  -7.449   0.141  1.00 60.76           C
ATOM   1255 N7    DG Z   6       2.543  -6.485  -0.662  1.00 65.36           N
ATOM   1256 C5    DG Z   6       1.929  -7.114  -1.728  1.00 68.32           C
ATOM   1257 C6    DG Z   6       1.370  -6.580  -2.909  1.00 65.94           C
ATOM   1258 O6    DG Z   6       1.317  -5.387  -3.261  1.00 66.08           O
ATOM   1259 N1    DG Z   6       0.846  -7.566  -3.742  1.00 68.04           N
ATOM   1260 C2    DG Z   6       0.853  -8.899  -3.456  1.00 67.60           C
ATOM   1261 N2    DG Z   6       0.303  -9.709  -4.378  1.00 66.48           N
ATOM   1262 N3    DG Z   6       1.374  -9.415  -2.359  1.00 65.61           N
ATOM   1263 C4    DG Z   6       1.888  -8.478  -1.542  1.00 64.26           C
ATOM   1264  P    DC Z   7       0.285 -14.170  -0.464  1.00 67.45           P
ATOM   1265 OP1   DC Z   7       0.082 -15.278   0.495  1.00 66.16           O
ATOM   1266 OP2   DC Z   7       0.604 -14.447  -1.874  1.00 66.49           O
ATOM   1267 O5'   DC Z   7      -1.001 -13.201  -0.423  1.00 68.11           O
ATOM   1268 C5'   DC Z   7      -2.313 -13.755  -0.337  1.00 71.67           C
ATOM   1269 C4'   DC Z   7      -3.240 -13.086  -1.329  1.00 69.58           C
ATOM   1270 O4'   DC Z   7      -3.324 -11.665  -1.049  1.00 69.91           O
ATOM   1271 C3'   DC Z   7      -2.832 -13.203  -2.801  1.00 68.01           C
ATOM   1272 O3'   DC Z   7      -3.993 -13.357  -3.612  1.00 67.98           O
ATOM   1273 C2'   DC Z   7      -2.206 -11.834  -3.081  1.00 68.74           C
ATOM   1274 C1'   DC Z   7      -3.121 -10.958  -2.241  1.00 69.75           C
ATOM   1275 N1    DC Z   7      -2.560  -9.634  -1.925  1.00 68.68           N
ATOM   1276 C2    DC Z   7      -2.809  -8.577  -2.790  1.00 68.79           C
ATOM   1277 O2    DC Z   7      -3.496  -8.768  -3.799  1.00 70.25           O
ATOM   1278 N3    DC Z   7      -2.287  -7.363  -2.513  1.00 71.13           N
ATOM   1279 C4    DC Z   7      -1.550  -7.193  -1.413  1.00 70.27           C
ATOM   1280 N4    DC Z   7      -1.053  -5.988  -1.177  1.00 70.93           N
ATOM   1281 C5    DC Z   7      -1.284  -8.272  -0.521  1.00 71.35           C
ATOM   1282 C6    DC Z   7      -1.805  -9.459  -0.808  1.00 70.74           C
ATOM   1283  P    DG Z   8      -4.496 -14.809  -4.111  1.00 62.94           P
ATOM   1284 OP1   DG Z   8      -3.344 -15.743  -4.267  1.00 62.52           O
ATOM   1285 OP2   DG Z   8      -5.385 -14.541  -5.252  1.00 66.46           O
ATOM   1286 O5'   DG Z   8      -5.394 -15.325  -2.902  1.00 63.53           O
ATOM   1287 C5'   DG Z   8      -6.588 -14.644  -2.543  1.00 64.46           C
ATOM   1288 C4'   DG Z   8      -7.130 -15.238  -1.264  1.00 64.62           C
ATOM   1289 O4'   DG Z   8      -6.140 -15.139  -0.239  1.00 62.81           O
ATOM   1290 C3'   DG Z   8      -8.366 -14.504  -0.724  1.00 63.04           C
ATOM   1291 O3'   DG Z   8      -9.534 -15.203  -1.156  1.00 61.52           O
ATOM   1292 C2'   DG Z   8      -8.201 -14.585   0.786  1.00 62.32           C
ATOM   1293 C1'   DG Z   8      -6.727 -14.817   1.000  1.00 63.34           C
ATOM   1294 N9    DG Z   8      -5.960 -13.692   1.516  1.00 64.53           N
ATOM   1295 C8    DG Z   8      -5.140 -13.722   2.618  1.00 62.77           C
ATOM   1296 N7    DG Z   8      -4.556 -12.595   2.852  1.00 66.90           N
ATOM   1297 C5    DG Z   8      -5.001 -11.755   1.849  1.00 69.68           C
ATOM   1298 C6    DG Z   8      -4.699 -10.404   1.583  1.00 67.60           C
ATOM   1299 O6    DG Z   8      -3.944  -9.657   2.210  1.00 67.77           O
ATOM   1300 N1    DG Z   8      -5.369  -9.930   0.463  1.00 69.78           N
ATOM   1301 C2    DG Z   8      -6.218 -10.657  -0.305  1.00 69.06           C
ATOM   1302 N2    DG Z   8      -6.771 -10.030  -1.352  1.00 67.77           N
ATOM   1303 N3    DG Z   8      -6.505 -11.931  -0.079  1.00 66.99           N
ATOM   1304 C4    DG Z   8      -5.872 -12.419   1.009  1.00 65.46           C
ATOM   1305  P    DC Z   9     -10.712 -14.531  -1.924  1.00 65.68           P
ATOM   1306 OP1   DC Z   9     -11.793 -15.532  -2.035  1.00 64.35           O
ATOM   1307 OP2   DC Z   9     -10.181 -13.887  -3.130  1.00 65.32           O
ATOM   1308 O5'   DC Z   9     -11.179 -13.391  -0.903  1.00 65.73           O
ATOM   1309 C5'   DC Z   9     -12.506 -12.860  -0.980  1.00 69.97           C
ATOM   1310 C4'   DC Z   9     -12.477 -11.345  -1.009  1.00 67.96           C
ATOM   1311 O4'   DC Z   9     -11.875 -10.836   0.201  1.00 67.82           O
ATOM   1312 C3'   DC Z   9     -11.692 -10.717  -2.174  1.00 66.82           C
ATOM   1313 O3'   DC Z   9     -12.375  -9.561  -2.641  1.00 66.36           O
ATOM   1314 C2'   DC Z   9     -10.376 -10.312  -1.508  1.00 66.53           C
ATOM   1315 C1'   DC Z   9     -10.897  -9.885  -0.140  1.00 67.64           C
ATOM   1316 N1    DC Z   9      -9.858  -9.870   0.899  1.00 66.97           N
ATOM   1317 C2    DC Z   9      -9.147  -8.694   1.127  1.00 66.97           C
ATOM   1318 O2    DC Z   9      -9.410  -7.696   0.446  1.00 68.57           O
ATOM   1319 N3    DC Z   9      -8.187  -8.677   2.069  1.00 69.18           N
ATOM   1320 C4    DC Z   9      -7.929  -9.775   2.776  1.00 68.06           C
ATOM   1321 N4    DC Z   9      -6.974  -9.721   3.693  1.00 69.00           N
ATOM   1322 C5    DC Z   9      -8.636 -10.988   2.559  1.00 69.33           C
ATOM   1323 C6    DC Z   9      -9.590 -10.993   1.625  1.00 69.08           C
ATOM   1324  P    DG Z  10     -13.310  -9.615  -3.963  1.00 59.35           P
ATOM   1325 OP1   DG Z  10     -12.756 -10.587  -4.948  1.00 59.48           O
ATOM   1326 OP2   DG Z  10     -13.550  -8.218  -4.364  1.00 62.01           O
ATOM   1327 O5'   DG Z  10     -14.680 -10.195  -3.409  1.00 59.13           O
ATOM   1328 C5'   DG Z  10     -15.474  -9.416  -2.513  1.00 59.38           C
ATOM   1329 C4'   DG Z  10     -16.607 -10.277  -1.999  1.00 59.64           C
ATOM   1330 O4'   DG Z  10     -16.067 -11.408  -1.316  1.00 56.61           O
ATOM   1331 C3'   DG Z  10     -17.504  -9.561  -0.995  1.00 57.33           C
ATOM   1332 O3'   DG Z  10     -18.666  -9.115  -1.685  1.00 54.41           O
ATOM   1333 C2'   DG Z  10     -17.840 -10.624   0.039  1.00 55.07           C
ATOM   1334 C1'   DG Z  10     -16.792 -11.701  -0.138  1.00 56.31           C
ATOM   1335 N9    DG Z  10     -15.801 -11.850   0.912  1.00 58.38           N
ATOM   1336 C8    DG Z  10     -15.517 -13.016   1.576  1.00 55.70           C
ATOM   1337 N7    DG Z  10     -14.571 -12.902   2.445  1.00 60.43           N
ATOM   1338 C5    DG Z  10     -14.191 -11.570   2.363  1.00 63.19           C
ATOM   1339 C6    DG Z  10     -13.196 -10.858   3.070  1.00 61.03           C
ATOM   1340 O6    DG Z  10     -12.424 -11.279   3.944  1.00 60.84           O
ATOM   1341 N1    DG Z  10     -13.131  -9.519   2.679  1.00 63.28           N
ATOM   1342 C2    DG Z  10     -13.927  -8.947   1.729  1.00 62.58           C
ATOM   1343 N2    DG Z  10     -13.726  -7.655   1.484  1.00 61.59           N
ATOM   1344 N3    DG Z  10     -14.863  -9.614   1.053  1.00 60.44           N
ATOM   1345 C4    DG Z  10     -14.939 -10.902   1.415  1.00 59.35           C
ATOM   1346  P    DC Z  11     -19.292  -7.674  -1.581  1.00 59.50           P
ATOM   1347 OP1   DC Z  11     -20.719  -7.757  -2.009  1.00 57.34           O
ATOM   1348 OP2   DC Z  11     -18.400  -6.722  -2.240  1.00 58.89           O
ATOM   1349 O5'   DC Z  11     -19.265  -7.385  -0.016  1.00 59.26           O
ATOM   1350 C5'   DC Z  11     -20.105  -6.363   0.525  1.00 62.06           C
ATOM   1351 C4'   DC Z  11     -19.332  -5.497   1.488  1.00 60.37           C
ATOM   1352 O4'   DC Z  11     -18.914  -6.272   2.629  1.00 59.12           O
ATOM   1353 C3'   DC Z  11     -18.060  -4.846   0.923  1.00 59.81           C
ATOM   1354 O3'   DC Z  11     -17.926  -3.518   1.431  1.00 58.80           O
ATOM   1355 C2'   DC Z  11     -16.955  -5.736   1.499  1.00 58.36           C
ATOM   1356 C1'   DC Z  11     -17.550  -6.062   2.859  1.00 58.96           C
ATOM   1357 N1    DC Z  11     -16.992  -7.273   3.491  1.00 59.91           N
ATOM   1358 C2    DC Z  11     -15.903  -7.144   4.339  1.00 59.74           C
ATOM   1359 O2    DC Z  11     -15.416  -6.022   4.537  1.00 60.60           O
ATOM   1360 N3    DC Z  11     -15.386  -8.248   4.923  1.00 61.09           N
ATOM   1361 C4    DC Z  11     -15.923  -9.444   4.677  1.00 60.20           C
ATOM   1362 N4    DC Z  11     -15.392 -10.508   5.272  1.00 60.83           N
ATOM   1363 C5    DC Z  11     -17.037  -9.603   3.817  1.00 60.97           C
ATOM   1364 C6    DC Z  11     -17.544  -8.492   3.247  1.00 60.97           C
ATOM   1365  P    DG Z  12     -18.539  -2.269   0.575  1.00 57.12           P
ATOM   1366 OP1   DG Z  12     -18.100  -2.430  -0.837  1.00 56.40           O
ATOM   1367 OP2   DG Z  12     -18.190  -1.014   1.289  1.00 60.27           O
ATOM   1368 O5'   DG Z  12     -20.101  -2.474   0.662  1.00 56.64           O
ATOM   1369 C5'   DG Z  12     -20.831  -2.143   1.839  1.00 58.83           C
ATOM   1370 C4'   DG Z  12     -22.286  -2.454   1.632  1.00 59.13           C
ATOM   1371 O4'   DG Z  12     -22.464  -3.871   1.496  1.00 56.39           O
ATOM   1372 C3'   DG Z  12     -23.184  -2.016   2.790  1.00 58.19           C
ATOM   1373 O3'   DG Z  12     -24.432  -1.559   2.306  1.00 54.27           O
ATOM   1374 C2'   DG Z  12     -23.372  -3.306   3.571  1.00 54.97           C
ATOM   1375 C1'   DG Z  12     -23.340  -4.354   2.502  1.00 55.38           C
ATOM   1376 N9    DG Z  12     -22.852  -5.659   2.920  1.00 56.39           N
ATOM   1377 C8    DG Z  12     -23.331  -6.869   2.527  1.00 53.47           C
ATOM   1378 N7    DG Z  12     -22.686  -7.881   3.043  1.00 57.82           N
ATOM   1379 C5    DG Z  12     -21.713  -7.291   3.838  1.00 61.55           C
ATOM   1380 C6    DG Z  12     -20.721  -7.881   4.661  1.00 58.99           C
ATOM   1381 O6    DG Z  12     -20.504  -9.095   4.838  1.00 57.73           O
ATOM   1382 N1    DG Z  12     -19.938  -6.925   5.298  1.00 60.30           N
ATOM   1383 C2    DG Z  12     -20.106  -5.569   5.167  1.00 59.06           C
ATOM   1384 N2    DG Z  12     -19.245  -4.811   5.864  1.00 58.70           N
ATOM   1385 N3    DG Z  12     -21.019  -5.012   4.406  1.00 59.84           N
ATOM   1386 C4    DG Z  12     -21.791  -5.921   3.768  1.00 58.96           C
ENDMDL                                                                          
END                                                                             
