# Supplementary material for: Control of Gene Expression by Proteins That Bind Many Alternative Nucleic Acid Structures Through the Same Domain
Source: Int J Mol Sci. 2025 Dec 26;27(1):272. doi: 10.3390/ijms27010272 (PMC12785367; doi:10.3390/ijms27010272)
Supplement: Supplementary file 1 [file ijms-27-00272-s001.zip › Figure-4J-MAX-MYC-3-CG6-Mgx12-Kx6-Znx4-S1076865862-model-0.pdb]

TITLE fold_max_myc_3_cg6_mgx12_kx6_znx4_s1076865862_model_0.cif                 
MODEL 1                                                                         
ATOM      1  N   ASP A   1      -2.101 -20.608  15.310  1.00 83.41           N
ATOM      2 CA   ASP A   1      -1.452 -19.389  15.798  1.00 89.91           C
ATOM      3  C   ASP A   1      -2.088 -18.144  15.165  1.00 91.07           C
ATOM      4  O   ASP A   1      -2.285 -18.110  13.949  1.00 88.42           O
ATOM      5 CB   ASP A   1       0.041 -19.427  15.489  1.00 85.33           C
ATOM      6 CG   ASP A   1       0.792 -18.223  16.041  1.00 82.04           C
ATOM      7 OD1  ASP A   1       0.550 -17.859  17.200  1.00 80.60           O
ATOM      8 OD2  ASP A   1       1.624 -17.661  15.301  1.00 77.99           O
ATOM      9  N   LYS A   2      -2.388 -17.165  15.993  1.00 83.82           N
ATOM     10 CA   LYS A   2      -3.003 -15.933  15.509  1.00 86.06           C
ATOM     11  C   LYS A   2      -2.109 -15.210  14.514  1.00 87.01           C
ATOM     12  O   LYS A   2      -2.596 -14.666  13.523  1.00 85.62           O
ATOM     13 CB   LYS A   2      -3.322 -15.011  16.685  1.00 83.69           C
ATOM     14 CG   LYS A   2      -4.721 -15.168  17.256  1.00 80.00           C
ATOM     15 CD   LYS A   2      -5.065 -13.991  18.140  1.00 78.10           C
ATOM     16 CE   LYS A   2      -6.495 -14.055  18.613  1.00 73.37           C
ATOM     17 NZ   LYS A   2      -6.873 -12.828  19.356  1.00 69.44           N
ATOM     18  N   ARG A   3      -0.800 -15.194  14.785  1.00 81.58           N
ATOM     19 CA   ARG A   3       0.154 -14.514  13.923  1.00 81.94           C
ATOM     20  C   ARG A   3       0.173 -15.128  12.521  1.00 83.88           C
ATOM     21  O   ARG A   3       0.099 -14.413  11.520  1.00 84.01           O
ATOM     22 CB   ARG A   3       1.549 -14.551  14.547  1.00 79.52           C
ATOM     23 CG   ARG A   3       2.651 -13.994  13.667  1.00 75.95           C
ATOM     24 CD   ARG A   3       2.613 -12.492  13.657  1.00 73.96           C
ATOM     25 NE   ARG A   3       2.956 -11.932  14.964  1.00 72.07           N
ATOM     26 CZ   ARG A   3       3.812 -10.940  15.150  1.00 69.25           C
ATOM     27 NH1  ARG A   3       4.400 -10.383  14.117  1.00 64.55           N
ATOM     28 NH2  ARG A   3       4.066 -10.523  16.378  1.00 61.75           N
ATOM     29  N   ALA A   4       0.281 -16.467  12.457  1.00 85.11           N
ATOM     30 CA   ALA A   4       0.358 -17.161  11.176  1.00 86.55           C
ATOM     31  C   ALA A   4      -0.931 -16.997  10.387  1.00 87.10           C
ATOM     32  O   ALA A   4      -0.906 -16.852   9.165  1.00 87.02           O
ATOM     33 CB   ALA A   4       0.664 -18.639  11.393  1.00 86.27           C
ATOM     34  N   HIS A   5      -2.050 -17.031  11.088  1.00 87.12           N
ATOM     35 CA   HIS A   5      -3.343 -16.861  10.449  1.00 87.50           C
ATOM     36  C   HIS A   5      -3.467 -15.470   9.838  1.00 87.61           C
ATOM     37  O   HIS A   5      -3.916 -15.304   8.702  1.00 87.28           O
ATOM     38 CB   HIS A   5      -4.470 -17.113  11.455  1.00 86.85           C
ATOM     39 CG   HIS A   5      -5.839 -16.996  10.882  1.00 86.86           C
ATOM     40 ND1  HIS A   5      -6.263 -17.782   9.843  1.00 80.18           N
ATOM     41 CD2  HIS A   5      -6.892 -16.207  11.200  1.00 80.76           C
ATOM     42 CE1  HIS A   5      -7.519 -17.464   9.547  1.00 80.56           C
ATOM     43 NE2  HIS A   5      -7.909 -16.519  10.366  1.00 81.31           N
ATOM     44  N   HIS A   6      -3.063 -14.460  10.608  1.00 85.17           N
ATOM     45 CA   HIS A   6      -3.080 -13.101  10.108  1.00 83.98           C
ATOM     46  C   HIS A   6      -2.164 -12.946   8.902  1.00 84.55           C
ATOM     47  O   HIS A   6      -2.523 -12.299   7.913  1.00 84.65           O
ATOM     48 CB   HIS A   6      -2.672 -12.119  11.205  1.00 82.28           C
ATOM     49 CG   HIS A   6      -2.441 -10.730  10.708  1.00 79.25           C
ATOM     50 ND1  HIS A   6      -3.469  -9.843  10.497  1.00 73.46           N
ATOM     51 CD2  HIS A   6      -1.309 -10.093  10.349  1.00 74.38           C
ATOM     52 CE1  HIS A   6      -2.977  -8.713  10.040  1.00 74.44           C
ATOM     53 NE2  HIS A   6      -1.670  -8.832   9.939  1.00 75.12           N
ATOM     54  N   ASN A   7      -0.964 -13.535   8.983  1.00 86.80           N
ATOM     55 CA   ASN A   7      -0.007 -13.434   7.892  1.00 85.98           C
ATOM     56  C   ASN A   7      -0.554 -14.044   6.602  1.00 86.37           C
ATOM     57  O   ASN A   7      -0.367 -13.493   5.519  1.00 86.86           O
ATOM     58 CB   ASN A   7       1.307 -14.111   8.277  1.00 84.59           C
ATOM     59 CG   ASN A   7       2.064 -13.359   9.358  1.00 82.13           C
ATOM     60 OD1  ASN A   7       1.727 -12.226   9.694  1.00 78.73           O
ATOM     61 ND2  ASN A   7       3.090 -13.993   9.907  1.00 77.92           N
ATOM     62  N   ALA A   8      -1.225 -15.180   6.721  1.00 89.62           N
ATOM     63 CA   ALA A   8      -1.789 -15.858   5.559  1.00 90.31           C
ATOM     64  C   ALA A   8      -2.889 -15.021   4.910  1.00 90.78           C
ATOM     65  O   ALA A   8      -2.942 -14.886   3.684  1.00 90.54           O
ATOM     66 CB   ALA A   8      -2.329 -17.230   5.950  1.00 89.94           C
ATOM     67  N   LEU A   9      -3.768 -14.467   5.732  1.00 90.89           N
ATOM     68 CA   LEU A   9      -4.842 -13.623   5.222  1.00 90.18           C
ATOM     69  C   LEU A   9      -4.285 -12.371   4.555  1.00 90.52           C
ATOM     70  O   LEU A   9      -4.786 -11.945   3.515  1.00 90.63           O
ATOM     71 CB   LEU A   9      -5.798 -13.228   6.350  1.00 89.65           C
ATOM     72 CG   LEU A   9      -6.766 -14.304   6.844  1.00 86.67           C
ATOM     73 CD1  LEU A   9      -7.533 -13.791   8.057  1.00 83.73           C
ATOM     74 CD2  LEU A   9      -7.722 -14.721   5.737  1.00 84.09           C
ATOM     75  N   GLU A  10      -3.248 -11.800   5.145  1.00 87.95           N
ATOM     76 CA   GLU A  10      -2.672 -10.579   4.605  1.00 86.97           C
ATOM     77  C   GLU A  10      -1.940 -10.826   3.287  1.00 87.40           C
ATOM     78  O   GLU A  10      -1.962  -9.970   2.399  1.00 87.77           O
ATOM     79 CB   GLU A  10      -1.739  -9.926   5.630  1.00 85.48           C
ATOM     80 CG   GLU A  10      -1.111  -8.616   5.173  1.00 82.56           C
ATOM     81 CD   GLU A  10      -2.133  -7.521   4.902  1.00 81.25           C
ATOM     82 OE1  GLU A  10      -3.309  -7.652   5.288  1.00 78.50           O
ATOM     83 OE2  GLU A  10      -1.741  -6.503   4.281  1.00 77.96           O
ATOM     84  N   ARG A  11      -1.302 -11.992   3.145  1.00 90.61           N
ATOM     85 CA   ARG A  11      -0.695 -12.355   1.864  1.00 90.09           C
ATOM     86  C   ARG A  11      -1.766 -12.453   0.777  1.00 90.92           C
ATOM     87  O   ARG A  11      -1.561 -12.003  -0.348  1.00 91.22           O
ATOM     88 CB   ARG A  11       0.071 -13.672   1.971  1.00 88.84           C
ATOM     89 CG   ARG A  11       1.430 -13.559   2.639  1.00 84.11           C
ATOM     90 CD   ARG A  11       2.276 -14.805   2.384  1.00 82.08           C
ATOM     91 NE   ARG A  11       1.605 -16.027   2.832  1.00 78.86           N
ATOM     92 CZ   ARG A  11       1.641 -16.499   4.071  1.00 76.06           C
ATOM     93 NH1  ARG A  11       2.321 -15.862   5.014  1.00 70.73           N
ATOM     94 NH2  ARG A  11       0.994 -17.615   4.375  1.00 69.68           N
ATOM     95  N   LYS A  12      -2.909 -13.041   1.122  1.00 93.84           N
ATOM     96 CA   LYS A  12      -4.011 -13.132   0.165  1.00 93.93           C
ATOM     97  C   LYS A  12      -4.558 -11.748  -0.185  1.00 94.26           C
ATOM     98  O   LYS A  12      -4.843 -11.470  -1.347  1.00 93.78           O
ATOM     99 CB   LYS A  12      -5.141 -14.000   0.735  1.00 93.72           C
ATOM    100 CG   LYS A  12      -4.849 -15.492   0.725  1.00 88.83           C
ATOM    101 CD   LYS A  12      -6.028 -16.270   1.258  1.00 86.56           C
ATOM    102 CE   LYS A  12      -5.709 -17.749   1.370  1.00 80.81           C
ATOM    103 NZ   LYS A  12      -6.819 -18.520   1.966  1.00 75.60           N
ATOM    104  N   ARG A  13      -4.699 -10.892   0.834  1.00 93.99           N
ATOM    105 CA   ARG A  13      -5.223  -9.542   0.612  1.00 93.03           C
ATOM    106  C   ARG A  13      -4.328  -8.772  -0.346  1.00 93.75           C
ATOM    107  O   ARG A  13      -4.798  -8.136  -1.285  1.00 93.77           O
ATOM    108 CB   ARG A  13      -5.340  -8.795   1.938  1.00 91.49           C
ATOM    109 CG   ARG A  13      -6.150  -7.502   1.843  1.00 87.67           C
ATOM    110 CD   ARG A  13      -6.025  -6.671   3.120  1.00 85.96           C
ATOM    111 NE   ARG A  13      -4.684  -6.138   3.286  1.00 83.29           N
ATOM    112 CZ   ARG A  13      -4.227  -5.025   2.733  1.00 82.33           C
ATOM    113 NH1  ARG A  13      -5.025  -4.293   1.961  1.00 75.66           N
ATOM    114 NH2  ARG A  13      -2.980  -4.622   2.939  1.00 77.28           N
HETATM  115  N   2MR A  14      -2.983  -8.820  -0.089  1.00 92.02           N
HETATM  116 CA   2MR A  14      -1.980  -8.182  -0.927  1.00 92.79           C
HETATM  117 CB   2MR A  14      -0.619  -8.162  -0.362  1.00 90.26           C
HETATM  118 CG   2MR A  14      -0.443  -7.342   0.917  1.00 88.56           C
HETATM  119 CD   2MR A  14       0.990  -7.017   1.075  1.00 85.29           C
HETATM  120 NE   2MR A  14       1.668  -8.193   1.564  1.00 83.13           N
HETATM  121 CZ   2MR A  14       2.915  -8.217   1.983  1.00 81.56           C
HETATM  122 NH1  2MR A  14       3.600  -7.055   1.917  1.00 76.32           N
HETATM  123 CQ1  2MR A  14       4.983  -6.939   2.057  1.00 71.69           C
HETATM  124 NH2  2MR A  14       3.357  -9.382   2.463  1.00 78.22           N
HETATM  125 CQ2  2MR A  14       2.479 -10.493   2.642  1.00 74.61           C
HETATM  126  C   2MR A  14      -1.998  -8.749  -2.340  1.00 92.45           C
HETATM  127  O   2MR A  14      -1.870  -7.978  -3.325  1.00 93.16           O
ATOM    128  N   ASP A  15      -2.058 -10.034  -2.455  1.00 94.31           N
ATOM    129 CA   ASP A  15      -2.076 -10.682  -3.747  1.00 94.88           C
ATOM    130  C   ASP A  15      -3.293 -10.243  -4.550  1.00 95.84           C
ATOM    131  O   ASP A  15      -3.196  -9.983  -5.749  1.00 96.51           O
ATOM    132 CB   ASP A  15      -2.055 -12.197  -3.593  1.00 94.11           C
ATOM    133 CG   ASP A  15      -1.951 -12.918  -4.925  1.00 90.47           C
ATOM    134 OD1  ASP A  15      -0.932 -12.745  -5.610  1.00 86.64           O
ATOM    135 OD2  ASP A  15      -2.898 -13.652  -5.272  1.00 85.62           O
ATOM    136  N   HIS A  16      -4.440 -10.147  -3.886  1.00 96.36           N
ATOM    137 CA   HIS A  16      -5.658  -9.670  -4.521  1.00 96.75           C
ATOM    138  C   HIS A  16      -5.480  -8.234  -5.023  1.00 97.27           C
ATOM    139  O   HIS A  16      -5.890  -7.892  -6.136  1.00 97.31           O
ATOM    140 CB   HIS A  16      -6.821  -9.758  -3.531  1.00 96.45           C
ATOM    141 CG   HIS A  16      -8.150  -9.463  -4.127  1.00 92.93           C
ATOM    142 ND1  HIS A  16      -9.245  -9.118  -3.352  1.00 82.38           N
ATOM    143 CD2  HIS A  16      -8.586  -9.464  -5.402  1.00 84.93           C
ATOM    144 CE1  HIS A  16     -10.285  -8.926  -4.133  1.00 82.56           C
ATOM    145 NE2  HIS A  16      -9.916  -9.121  -5.382  1.00 86.41           N
ATOM    146  N   LEU A  17      -4.848  -7.394  -4.203  1.00 95.62           N
ATOM    147 CA   LEU A  17      -4.594  -6.012  -4.593  1.00 95.88           C
ATOM    148  C   LEU A  17      -3.655  -5.960  -5.802  1.00 96.70           C
ATOM    149  O   LEU A  17      -3.888  -5.200  -6.740  1.00 97.13           O
ATOM    150 CB   LEU A  17      -3.991  -5.237  -3.420  1.00 95.18           C
ATOM    151 CG   LEU A  17      -3.900  -3.723  -3.590  1.00 93.85           C
ATOM    152 CD1  LEU A  17      -5.294  -3.105  -3.623  1.00 92.91           C
ATOM    153 CD2  LEU A  17      -3.068  -3.107  -2.472  1.00 92.58           C
ATOM    154  N   LYS A  18      -2.611  -6.783  -5.788  1.00 94.66           N
ATOM    155 CA   LYS A  18      -1.666  -6.835  -6.897  1.00 94.75           C
ATOM    156  C   LYS A  18      -2.354  -7.244  -8.200  1.00 96.15           C
ATOM    157  O   LYS A  18      -2.124  -6.636  -9.249  1.00 97.09           O
ATOM    158 CB   LYS A  18      -0.533  -7.811  -6.565  1.00 93.52           C
ATOM    159 CG   LYS A  18       0.550  -7.914  -7.629  1.00 90.61           C
ATOM    160 CD   LYS A  18       1.654  -8.851  -7.182  1.00 88.47           C
ATOM    161 CE   LYS A  18       2.810  -8.895  -8.172  1.00 81.72           C
ATOM    162 NZ   LYS A  18       3.921  -9.744  -7.693  1.00 76.04           N
ATOM    163  N   ARG A  19      -3.185  -8.278  -8.146  1.00 97.20           N
ATOM    164 CA   ARG A  19      -3.902  -8.741  -9.329  1.00 97.69           C
ATOM    165  C   ARG A  19      -4.860  -7.664  -9.843  1.00 98.03           C
ATOM    166  O   ARG A  19      -5.060  -7.531 -11.051  1.00 98.28           O
ATOM    167 CB   ARG A  19      -4.662 -10.039  -9.033  1.00 97.50           C
ATOM    168 CG   ARG A  19      -3.794 -11.115  -8.399  1.00 94.38           C
ATOM    169 CD   ARG A  19      -3.783 -12.432  -9.058  1.00 93.24           C
ATOM    170 NE   ARG A  19      -4.747 -12.768 -10.037  1.00 89.11           N
ATOM    171 CZ   ARG A  19      -4.483 -13.385 -11.186  1.00 87.27           C
ATOM    172 NH1  ARG A  19      -3.224 -13.676 -11.527  1.00 82.75           N
ATOM    173 NH2  ARG A  19      -5.478 -13.712 -11.991  1.00 83.74           N
ATOM    174  N   SER A  20      -5.457  -6.895  -8.927  1.00 98.41           N
ATOM    175 CA   SER A  20      -6.346  -5.808  -9.314  1.00 98.51           C
ATOM    176  C   SER A  20      -5.574  -4.687 -10.016  1.00 98.64           C
ATOM    177  O   SER A  20      -6.088  -4.070 -10.952  1.00 98.71           O
ATOM    178 CB   SER A  20      -7.100  -5.264  -8.099  1.00 98.54           C
ATOM    179 OG   SER A  20      -7.970  -6.250  -7.568  1.00 97.79           O
ATOM    180  N   PHE A  21      -4.348  -4.418  -9.578  1.00 98.15           N
ATOM    181 CA   PHE A  21      -3.485  -3.468 -10.280  1.00 98.07           C
ATOM    182  C   PHE A  21      -3.211  -3.949 -11.711  1.00 98.41           C
ATOM    183  O   PHE A  21      -3.255  -3.175 -12.651  1.00 98.61           O
ATOM    184 CB   PHE A  21      -2.158  -3.283  -9.542  1.00 97.32           C
ATOM    185 CG   PHE A  21      -2.141  -2.132  -8.570  1.00 96.99           C
ATOM    186 CD1  PHE A  21      -2.137  -0.827  -9.037  1.00 96.47           C
ATOM    187 CD2  PHE A  21      -2.118  -2.353  -7.213  1.00 96.45           C
ATOM    188 CE1  PHE A  21      -2.122   0.244  -8.149  1.00 96.06           C
ATOM    189 CE2  PHE A  21      -2.103  -1.293  -6.321  1.00 95.97           C
ATOM    190 CZ   PHE A  21      -2.106   0.010  -6.786  1.00 95.95           C
ATOM    191  N   PHE A  22      -2.914  -5.248 -11.856  1.00 98.30           N
ATOM    192 CA   PHE A  22      -2.612  -5.800 -13.167  1.00 98.48           C
ATOM    193  C   PHE A  22      -3.835  -5.750 -14.090  1.00 98.68           C
ATOM    194  O   PHE A  22      -3.709  -5.454 -15.275  1.00 98.70           O
ATOM    195 CB   PHE A  22      -2.116  -7.245 -13.045  1.00 97.99           C
ATOM    196 CG   PHE A  22      -0.751  -7.369 -12.419  1.00 96.86           C
ATOM    197 CD1  PHE A  22       0.071  -6.269 -12.258  1.00 94.30           C
ATOM    198 CD2  PHE A  22      -0.279  -8.615 -11.995  1.00 93.15           C
ATOM    199 CE1  PHE A  22       1.333  -6.390 -11.680  1.00 91.93           C
ATOM    200 CE2  PHE A  22       0.977  -8.736 -11.431  1.00 91.64           C
ATOM    201 CZ   PHE A  22       1.784  -7.625 -11.270  1.00 90.54           C
ATOM    202  N   ALA A  23      -5.011  -6.051 -13.544  1.00 98.78           N
ATOM    203 CA   ALA A  23      -6.238  -6.008 -14.335  1.00 98.86           C
ATOM    204  C   ALA A  23      -6.508  -4.588 -14.839  1.00 98.89           C
ATOM    205  O   ALA A  23      -6.887  -4.400 -15.996  1.00 98.86           O
ATOM    206 CB   ALA A  23      -7.422  -6.516 -13.511  1.00 98.82           C
ATOM    207  N   LEU A  24      -6.317  -3.598 -13.971  1.00 98.93           N
ATOM    208 CA   LEU A  24      -6.500  -2.208 -14.378  1.00 98.97           C
ATOM    209  C   LEU A  24      -5.463  -1.810 -15.423  1.00 98.99           C
ATOM    210  O   LEU A  24      -5.801  -1.194 -16.437  1.00 98.88           O
ATOM    211 CB   LEU A  24      -6.417  -1.278 -13.163  1.00 98.95           C
ATOM    212 CG   LEU A  24      -6.495   0.222 -13.453  1.00 98.92           C
ATOM    213 CD1  LEU A  24      -7.776   0.575 -14.214  1.00 98.91           C
ATOM    214 CD2  LEU A  24      -6.413   1.018 -12.152  1.00 98.90           C
ATOM    215  N   ARG A  25      -4.206  -2.174 -15.178  1.00 98.93           N
ATOM    216 CA   ARG A  25      -3.119  -1.899 -16.113  1.00 98.91           C
ATOM    217  C   ARG A  25      -3.450  -2.392 -17.521  1.00 98.90           C
ATOM    218  O   ARG A  25      -3.218  -1.694 -18.505  1.00 98.87           O
ATOM    219 CB   ARG A  25      -1.827  -2.569 -15.630  1.00 98.91           C
ATOM    220 CG   ARG A  25      -0.636  -2.401 -16.556  1.00 98.77           C
ATOM    221 CD   ARG A  25       0.402  -3.487 -16.287  1.00 98.43           C
ATOM    222 NE   ARG A  25      -0.115  -4.800 -16.625  1.00 97.88           N
ATOM    223 CZ   ARG A  25       0.425  -5.961 -16.234  1.00 97.82           C
ATOM    224 NH1  ARG A  25       1.512  -5.962 -15.470  1.00 96.17           N
ATOM    225 NH2  ARG A  25      -0.124  -7.108 -16.598  1.00 96.19           N
ATOM    226  N   ASP A  26      -4.025  -3.592 -17.602  1.00 98.85           N
ATOM    227 CA   ASP A  26      -4.290  -4.209 -18.898  1.00 98.71           C
ATOM    228  C   ASP A  26      -5.411  -3.515 -19.674  1.00 98.71           C
ATOM    229  O   ASP A  26      -5.564  -3.761 -20.875  1.00 98.54           O
ATOM    230 CB   ASP A  26      -4.617  -5.696 -18.716  1.00 98.63           C
ATOM    231 CG   ASP A  26      -3.403  -6.514 -18.292  1.00 97.87           C
ATOM    232 OD1  ASP A  26      -2.268  -5.978 -18.331  1.00 96.28           O
ATOM    233 OD2  ASP A  26      -3.575  -7.692 -17.923  1.00 95.80           O
ATOM    234  N   GLN A  27      -6.180  -2.651 -19.016  1.00 98.81           N
ATOM    235 CA   GLN A  27      -7.224  -1.887 -19.696  1.00 98.72           C
ATOM    236  C   GLN A  27      -6.737  -0.526 -20.179  1.00 98.70           C
ATOM    237  O   GLN A  27      -7.496   0.215 -20.817  1.00 98.36           O
ATOM    238 CB   GLN A  27      -8.450  -1.694 -18.782  1.00 98.68           C
ATOM    239 CG   GLN A  27      -9.094  -2.987 -18.324  1.00 97.87           C
ATOM    240 CD   GLN A  27      -9.414  -3.919 -19.476  1.00 96.81           C
ATOM    241 OE1  GLN A  27      -9.890  -3.491 -20.524  1.00 92.25           O
ATOM    242 NE2  GLN A  27      -9.119  -5.202 -19.286  1.00 91.12           N
ATOM    243  N   ILE A  28      -5.486  -0.193 -19.874  1.00 98.80           N
ATOM    244 CA   ILE A  28      -4.901   1.090 -20.283  1.00 98.71           C
ATOM    245  C   ILE A  28      -3.959   0.841 -21.461  1.00 98.75           C
ATOM    246  O   ILE A  28      -2.898   0.244 -21.277  1.00 98.47           O
ATOM    247 CB   ILE A  28      -4.141   1.743 -19.120  1.00 98.71           C
ATOM    248 CG1  ILE A  28      -5.050   1.903 -17.904  1.00 97.95           C
ATOM    249 CG2  ILE A  28      -3.577   3.103 -19.556  1.00 98.14           C
ATOM    250 CD1  ILE A  28      -4.301   2.188 -16.618  1.00 95.39           C
ATOM    251  N   PRO A  29      -4.329   1.291 -22.677  1.00 98.50           N
ATOM    252 CA   PRO A  29      -3.526   0.998 -23.872  1.00 98.30           C
ATOM    253  C   PRO A  29      -2.050   1.348 -23.728  1.00 98.38           C
ATOM    254  O   PRO A  29      -1.193   0.593 -24.193  1.00 97.88           O
ATOM    255 CB   PRO A  29      -4.198   1.851 -24.952  1.00 97.68           C
ATOM    256 CG   PRO A  29      -5.617   1.931 -24.518  1.00 96.32           C
ATOM    257 CD   PRO A  29      -5.571   2.015 -23.013  1.00 98.04           C
ATOM    258  N   GLU A  30      -1.754   2.468 -23.084  1.00 98.52           N
ATOM    259 CA   GLU A  30      -0.372   2.901 -22.930  1.00 98.32           C
ATOM    260  C   GLU A  30       0.453   1.957 -22.059  1.00 98.43           C
ATOM    261  O   GLU A  30       1.681   1.910 -22.172  1.00 97.73           O
ATOM    262 CB   GLU A  30      -0.328   4.320 -22.357  1.00 97.51           C
ATOM    263 CG   GLU A  30       1.057   4.950 -22.337  1.00 91.28           C
ATOM    264 CD   GLU A  30       1.055   6.359 -21.763  1.00 90.08           C
ATOM    265 OE1  GLU A  30      -0.033   6.881 -21.459  1.00 86.54           O
ATOM    266 OE2  GLU A  30       2.151   6.927 -21.610  1.00 85.90           O
ATOM    267  N   LEU A  31      -0.213   1.181 -21.196  1.00 98.75           N
ATOM    268 CA   LEU A  31       0.471   0.337 -20.221  1.00 98.68           C
ATOM    269  C   LEU A  31       0.327  -1.162 -20.459  1.00 98.53           C
ATOM    270  O   LEU A  31       1.013  -1.947 -19.807  1.00 97.36           O
ATOM    271 CB   LEU A  31      -0.023   0.641 -18.806  1.00 98.62           C
ATOM    272 CG   LEU A  31       0.270   2.029 -18.235  1.00 98.41           C
ATOM    273 CD1  LEU A  31      -0.271   2.127 -16.812  1.00 98.13           C
ATOM    274 CD2  LEU A  31       1.774   2.319 -18.258  1.00 97.99           C
ATOM    275  N   GLU A  32      -0.544  -1.577 -21.378  1.00 98.18           N
ATOM    276 CA   GLU A  32      -0.896  -2.986 -21.506  1.00 97.51           C
ATOM    277  C   GLU A  32       0.288  -3.902 -21.783  1.00 97.06           C
ATOM    278  O   GLU A  32       0.244  -5.088 -21.471  1.00 93.99           O
ATOM    279 CB   GLU A  32      -1.968  -3.171 -22.592  1.00 95.88           C
ATOM    280 CG   GLU A  32      -1.494  -2.815 -23.994  1.00 90.51           C
ATOM    281 CD   GLU A  32      -2.621  -2.879 -25.017  1.00 89.27           C
ATOM    282 OE1  GLU A  32      -3.692  -3.454 -24.702  1.00 84.59           O
ATOM    283 OE2  GLU A  32      -2.433  -2.368 -26.129  1.00 83.49           O
ATOM    284  N   ASN A  33       1.362  -3.362 -22.357  1.00 97.45           N
ATOM    285 CA   ASN A  33       2.556  -4.155 -22.649  1.00 97.39           C
ATOM    286  C   ASN A  33       3.665  -3.972 -21.623  1.00 97.25           C
ATOM    287  O   ASN A  33       4.745  -4.556 -21.759  1.00 95.34           O
ATOM    288 CB   ASN A  33       3.083  -3.828 -24.043  1.00 96.57           C
ATOM    289 CG   ASN A  33       2.141  -4.267 -25.145  1.00 93.13           C
ATOM    290 OD1  ASN A  33       1.464  -5.285 -25.019  1.00 87.34           O
ATOM    291 ND2  ASN A  33       2.094  -3.508 -26.225  1.00 85.97           N
ATOM    292  N   ASN A  34       3.418  -3.182 -20.593  1.00 97.09           N
ATOM    293 CA   ASN A  34       4.412  -2.907 -19.560  1.00 97.29           C
ATOM    294  C   ASN A  34       4.125  -3.737 -18.318  1.00 97.36           C
ATOM    295  O   ASN A  34       3.415  -3.300 -17.410  1.00 96.17           O
ATOM    296 CB   ASN A  34       4.426  -1.415 -19.223  1.00 96.42           C
ATOM    297 CG   ASN A  34       5.568  -1.036 -18.297  1.00 94.71           C
ATOM    298 OD1  ASN A  34       6.293  -1.900 -17.803  1.00 91.37           O
ATOM    299 ND2  ASN A  34       5.732   0.253 -18.065  1.00 90.68           N
ATOM    300  N   GLU A  35       4.697  -4.945 -18.276  1.00 97.17           N
ATOM    301 CA   GLU A  35       4.413  -5.877 -17.190  1.00 96.80           C
ATOM    302  C   GLU A  35       4.938  -5.398 -15.843  1.00 96.32           C
ATOM    303  O   GLU A  35       4.491  -5.882 -14.802  1.00 93.70           O
ATOM    304 CB   GLU A  35       4.981  -7.261 -17.510  1.00 95.67           C
ATOM    305 CG   GLU A  35       6.499  -7.298 -17.635  1.00 89.08           C
ATOM    306 CD   GLU A  35       7.030  -8.699 -17.894  1.00 83.84           C
ATOM    307 OE1  GLU A  35       6.237  -9.666 -17.800  1.00 79.47           O
ATOM    308 OE2  GLU A  35       8.233  -8.830 -18.177  1.00 78.19           O
ATOM    309  N   LYS A  36       5.884  -4.450 -15.857  1.00 95.20           N
ATOM    310 CA   LYS A  36       6.491  -3.979 -14.620  1.00 94.43           C
ATOM    311  C   LYS A  36       6.165  -2.512 -14.321  1.00 94.95           C
ATOM    312  O   LYS A  36       6.918  -1.841 -13.613  1.00 93.32           O
ATOM    313 CB   LYS A  36       8.010  -4.191 -14.655  1.00 92.52           C
ATOM    314 CG   LYS A  36       8.418  -5.657 -14.505  1.00 87.86           C
ATOM    315 CD   LYS A  36       7.930  -6.208 -13.171  1.00 82.36           C
ATOM    316 CE   LYS A  36       8.292  -7.668 -12.996  1.00 77.49           C
ATOM    317 NZ   LYS A  36       7.699  -8.255 -11.764  1.00 71.12           N
ATOM    318  N   ALA A  37       5.045  -2.025 -14.836  1.00 96.11           N
ATOM    319 CA   ALA A  37       4.622  -0.655 -14.551  1.00 97.06           C
ATOM    320  C   ALA A  37       4.450  -0.448 -13.043  1.00 97.18           C
ATOM    321  O   ALA A  37       3.760  -1.218 -12.388  1.00 96.70           O
ATOM    322 CB   ALA A  37       3.305  -0.347 -15.262  1.00 97.23           C
ATOM    323  N   PRO A  38       5.089   0.594 -12.475  1.00 95.73           N
ATOM    324 CA   PRO A  38       4.907   0.882 -11.050  1.00 95.93           C
ATOM    325  C   PRO A  38       3.450   1.161 -10.702  1.00 97.04           C
ATOM    326  O   PRO A  38       2.684   1.626 -11.552  1.00 97.31           O
ATOM    327 CB   PRO A  38       5.766   2.134 -10.834  1.00 94.79           C
ATOM    328 CG   PRO A  38       6.778   2.097 -11.940  1.00 93.12           C
ATOM    329 CD   PRO A  38       6.043   1.498 -13.116  1.00 94.43           C
ATOM    330  N   LYS A  39       3.070   0.880  -9.446  1.00 95.04           N
ATOM    331 CA   LYS A  39       1.696   1.085  -9.000  1.00 95.39           C
ATOM    332  C   LYS A  39       1.247   2.530  -9.180  1.00 96.86           C
ATOM    333  O   LYS A  39       0.135   2.786  -9.646  1.00 97.47           O
ATOM    334 CB   LYS A  39       1.546   0.663  -7.537  1.00 94.04           C
ATOM    335 CG   LYS A  39       1.705  -0.826  -7.299  1.00 92.08           C
ATOM    336 CD   LYS A  39       1.657  -1.158  -5.821  1.00 89.96           C
ATOM    337 CE   LYS A  39       1.885  -2.637  -5.583  1.00 86.38           C
ATOM    338 NZ   LYS A  39       1.900  -2.966  -4.132  1.00 81.71           N
ATOM    339  N   VAL A  40       2.103   3.480  -8.819  1.00 97.02           N
ATOM    340 CA   VAL A  40       1.718   4.884  -8.920  1.00 97.42           C
ATOM    341  C   VAL A  40       1.507   5.287 -10.385  1.00 98.22           C
ATOM    342  O   VAL A  40       0.641   6.114 -10.692  1.00 98.48           O
ATOM    343 CB   VAL A  40       2.739   5.822  -8.225  1.00 96.66           C
ATOM    344 CG1  VAL A  40       4.055   5.866  -8.983  1.00 93.14           C
ATOM    345 CG2  VAL A  40       2.148   7.216  -8.058  1.00 92.95           C
ATOM    346  N   VAL A  41       2.267   4.686 -11.297  1.00 98.10           N
ATOM    347 CA   VAL A  41       2.105   4.964 -12.720  1.00 98.31           C
ATOM    348  C   VAL A  41       0.773   4.414 -13.225  1.00 98.61           C
ATOM    349  O   VAL A  41       0.070   5.079 -13.993  1.00 98.77           O
ATOM    350 CB   VAL A  41       3.285   4.390 -13.537  1.00 98.11           C
ATOM    351 CG1  VAL A  41       2.993   4.479 -15.039  1.00 97.25           C
ATOM    352 CG2  VAL A  41       4.566   5.139 -13.200  1.00 97.38           C
ATOM    353  N   ILE A  42       0.414   3.204 -12.805  1.00 98.73           N
ATOM    354 CA   ILE A  42      -0.874   2.623 -13.178  1.00 98.83           C
ATOM    355  C   ILE A  42      -2.021   3.538 -12.741  1.00 98.97           C
ATOM    356  O   ILE A  42      -2.950   3.800 -13.513  1.00 98.93           O
ATOM    357 CB   ILE A  42      -1.039   1.211 -12.573  1.00 98.81           C
ATOM    358 CG1  ILE A  42      -0.011   0.258 -13.188  1.00 98.58           C
ATOM    359 CG2  ILE A  42      -2.459   0.693 -12.794  1.00 98.65           C
ATOM    360 CD1  ILE A  42       0.059  -1.106 -12.512  1.00 98.28           C
ATOM    361  N   LEU A  43      -1.949   4.033 -11.509  1.00 98.98           N
ATOM    362 CA   LEU A  43      -2.994   4.914 -10.988  1.00 98.92           C
ATOM    363  C   LEU A  43      -3.067   6.226 -11.766  1.00 98.95           C
ATOM    364  O   LEU A  43      -4.158   6.682 -12.136  1.00 98.95           O
ATOM    365 CB   LEU A  43      -2.756   5.207  -9.504  1.00 98.90           C
ATOM    366 CG   LEU A  43      -2.874   4.003  -8.575  1.00 98.76           C
ATOM    367 CD1  LEU A  43      -2.348   4.354  -7.180  1.00 98.63           C
ATOM    368 CD2  LEU A  43      -4.318   3.525  -8.490  1.00 98.51           C
ATOM    369  N   LYS A  44      -1.924   6.847 -12.017  1.00 98.93           N
ATOM    370 CA   LYS A  44      -1.898   8.131 -12.713  1.00 98.96           C
ATOM    371  C   LYS A  44      -2.357   7.995 -14.165  1.00 98.96           C
ATOM    372  O   LYS A  44      -3.108   8.841 -14.665  1.00 98.93           O
ATOM    373 CB   LYS A  44      -0.487   8.740 -12.654  1.00 98.83           C
ATOM    374 CG   LYS A  44      -0.103   9.281 -11.278  1.00 97.35           C
ATOM    375 CD   LYS A  44       1.312   9.843 -11.281  1.00 94.23           C
ATOM    376 CE   LYS A  44       1.695  10.387  -9.911  1.00 90.14           C
ATOM    377 NZ   LYS A  44       0.945  11.610  -9.557  1.00 82.58           N
ATOM    378  N   LYS A  45      -1.923   6.937 -14.843  1.00 98.96           N
ATOM    379 CA   LYS A  45      -2.319   6.728 -16.239  1.00 98.96           C
ATOM    380  C   LYS A  45      -3.797   6.349 -16.346  1.00 98.96           C
ATOM    381  O   LYS A  45      -4.450   6.719 -17.320  1.00 98.93           O
ATOM    382 CB   LYS A  45      -1.442   5.655 -16.889  1.00 98.90           C
ATOM    383 CG   LYS A  45       0.030   6.045 -17.030  1.00 98.44           C
ATOM    384 CD   LYS A  45       0.231   7.179 -18.008  1.00 96.67           C
ATOM    385 CE   LYS A  45       1.706   7.478 -18.220  1.00 94.31           C
ATOM    386 NZ   LYS A  45       1.923   8.567 -19.213  1.00 87.51           N
ATOM    387  N   ALA A  46      -4.321   5.613 -15.371  1.00 98.98           N
ATOM    388 CA   ALA A  46      -5.748   5.293 -15.354  1.00 98.91           C
ATOM    389  C   ALA A  46      -6.572   6.572 -15.227  1.00 98.98           C
ATOM    390  O   ALA A  46      -7.569   6.755 -15.932  1.00 98.95           O
ATOM    391 CB   ALA A  46      -6.074   4.336 -14.208  1.00 98.97           C
ATOM    392  N   THR A  47      -6.152   7.457 -14.325  1.00 98.92           N
ATOM    393 CA   THR A  47      -6.822   8.739 -14.143  1.00 98.99           C
ATOM    394  C   THR A  47      -6.824   9.536 -15.445  1.00 98.91           C
ATOM    395  O   THR A  47      -7.858  10.053 -15.870  1.00 98.91           O
ATOM    396 CB   THR A  47      -6.153   9.556 -13.028  1.00 98.93           C
ATOM    397 OG1  THR A  47      -6.206   8.821 -11.799  1.00 97.64           O
ATOM    398 CG2  THR A  47      -6.852  10.899 -12.836  1.00 97.88           C
ATOM    399  N   ALA A  48      -5.664   9.626 -16.089  1.00 98.91           N
ATOM    400 CA   ALA A  48      -5.535  10.377 -17.333  1.00 98.93           C
ATOM    401  C   ALA A  48      -6.376   9.762 -18.446  1.00 98.90           C
ATOM    402  O   ALA A  48      -6.995  10.477 -19.239  1.00 98.86           O
ATOM    403 CB   ALA A  48      -4.068  10.453 -17.753  1.00 98.87           C
ATOM    404  N   TYR A  49      -6.407   8.428 -18.517  1.00 98.94           N
ATOM    405 CA   TYR A  49      -7.171   7.743 -19.553  1.00 98.93           C
ATOM    406  C   TYR A  49      -8.667   7.983 -19.396  1.00 98.90           C
ATOM    407  O   TYR A  49      -9.364   8.255 -20.374  1.00 98.85           O
ATOM    408 CB   TYR A  49      -6.861   6.245 -19.552  1.00 98.89           C
ATOM    409 CG   TYR A  49      -7.525   5.489 -20.685  1.00 98.82           C
ATOM    410 CD1  TYR A  49      -7.261   5.816 -22.003  1.00 98.51           C
ATOM    411 CD2  TYR A  49      -8.399   4.448 -20.428  1.00 98.53           C
ATOM    412 CE1  TYR A  49      -7.861   5.128 -23.050  1.00 98.22           C
ATOM    413 CE2  TYR A  49      -9.002   3.746 -21.469  1.00 98.22           C
ATOM    414 CZ   TYR A  49      -8.733   4.094 -22.771  1.00 98.25           C
ATOM    415 OH   TYR A  49      -9.328   3.407 -23.804  1.00 97.59           O
ATOM    416  N   ILE A  50      -9.160   7.888 -18.164  1.00 98.95           N
ATOM    417 CA   ILE A  50     -10.572   8.159 -17.902  1.00 98.82           C
ATOM    418  C   ILE A  50     -10.937   9.586 -18.307  1.00 98.89           C
ATOM    419  O   ILE A  50     -11.996   9.823 -18.894  1.00 98.58           O
ATOM    420 CB   ILE A  50     -10.924   7.902 -16.417  1.00 98.77           C
ATOM    421 CG1  ILE A  50     -10.892   6.396 -16.136  1.00 98.17           C
ATOM    422 CG2  ILE A  50     -12.286   8.490 -16.065  1.00 98.10           C
ATOM    423 CD1  ILE A  50     -11.016   6.043 -14.662  1.00 97.75           C
ATOM    424  N   LEU A  51     -10.049  10.538 -18.026  1.00 98.61           N
ATOM    425 CA   LEU A  51     -10.300  11.934 -18.381  1.00 98.56           C
ATOM    426  C   LEU A  51     -10.305  12.147 -19.900  1.00 98.44           C
ATOM    427  O   LEU A  51     -10.905  13.105 -20.389  1.00 97.57           O
ATOM    428 CB   LEU A  51      -9.253  12.847 -17.735  1.00 98.39           C
ATOM    429 CG   LEU A  51      -9.438  13.117 -16.236  1.00 97.03           C
ATOM    430 CD1  LEU A  51      -8.204  13.789 -15.653  1.00 95.01           C
ATOM    431 CD2  LEU A  51     -10.679  13.966 -15.995  1.00 94.63           C
ATOM    432  N   SER A  52      -9.642  11.266 -20.646  1.00 98.09           N
ATOM    433 CA   SER A  52      -9.496  11.418 -22.086  1.00 97.78           C
ATOM    434  C   SER A  52     -10.641  10.783 -22.878  1.00 97.34           C
ATOM    435  O   SER A  52     -10.807  11.073 -24.063  1.00 94.48           O
ATOM    436 CB   SER A  52      -8.167  10.822 -22.557  1.00 96.68           C
ATOM    437 OG   SER A  52      -8.231   9.414 -22.585  1.00 92.55           O
ATOM    438  N   VAL A  53     -11.428   9.929 -22.255  1.00 94.74           N
ATOM    439 CA   VAL A  53     -12.502   9.230 -22.972  1.00 93.60           C
ATOM    440  C   VAL A  53     -13.822  10.010 -22.876  1.00 91.30           C
ATOM    441  O   VAL A  53     -14.396  10.386 -23.894  1.00 87.19           O
ATOM    442 CB   VAL A  53     -12.695   7.777 -22.469  1.00 88.98           C
ATOM    443 CG1  VAL A  53     -11.473   6.946 -22.841  1.00 82.16           C
ATOM    444 CG2  VAL A  53     -12.936   7.729 -20.963  1.00 82.66           C
ATOM    445 OXT  VAL A  53     -14.333  10.248 -21.838  1.00 82.74           O
ATOM    446  N   ASP B   1      21.351  10.521   9.367  1.00 84.86           N
ATOM    447 CA   ASP B   1      21.124   9.097   9.621  1.00 90.80           C
ATOM    448  C   ASP B   1      20.405   8.448   8.440  1.00 91.66           C
ATOM    449  O   ASP B   1      19.402   8.989   7.961  1.00 89.06           O
ATOM    450 CB   ASP B   1      20.323   8.901  10.904  1.00 86.83           C
ATOM    451 CG   ASP B   1      20.081   7.441  11.246  1.00 83.16           C
ATOM    452 OD1  ASP B   1      21.052   6.658  11.202  1.00 81.72           O
ATOM    453 OD2  ASP B   1      18.928   7.092  11.555  1.00 79.13           O
ATOM    454  N   LYS B   2      20.925   7.320   7.975  1.00 85.31           N
ATOM    455 CA   LYS B   2      20.346   6.623   6.828  1.00 87.06           C
ATOM    456  C   LYS B   2      18.930   6.135   7.123  1.00 87.71           C
ATOM    457  O   LYS B   2      18.066   6.171   6.246  1.00 86.35           O
ATOM    458 CB   LYS B   2      21.235   5.455   6.410  1.00 84.86           C
ATOM    459 CG   LYS B   2      22.455   5.839   5.599  1.00 80.94           C
ATOM    460 CD   LYS B   2      22.609   4.925   4.403  1.00 79.11           C
ATOM    461 CE   LYS B   2      23.279   3.621   4.768  1.00 74.48           C
ATOM    462 NZ   LYS B   2      24.653   3.536   4.226  1.00 70.98           N
ATOM    463  N   ARG B   3      18.689   5.677   8.366  1.00 82.45           N
ATOM    464 CA   ARG B   3      17.382   5.165   8.757  1.00 82.81           C
ATOM    465  C   ARG B   3      16.312   6.263   8.680  1.00 84.79           C
ATOM    466  O   ARG B   3      15.251   6.061   8.090  1.00 85.21           O
ATOM    467 CB   ARG B   3      17.442   4.580  10.174  1.00 80.61           C
ATOM    468 CG   ARG B   3      16.104   4.066  10.706  1.00 77.66           C
ATOM    469 CD   ARG B   3      15.685   2.820   9.983  1.00 75.62           C
ATOM    470 NE   ARG B   3      16.604   1.703  10.209  1.00 73.77           N
ATOM    471 CZ   ARG B   3      16.342   0.661  10.988  1.00 71.68           C
ATOM    472 NH1  ARG B   3      15.187   0.579  11.613  1.00 67.00           N
ATOM    473 NH2  ARG B   3      17.250  -0.296  11.138  1.00 64.35           N
ATOM    474  N   ALA B   4      16.597   7.418   9.301  1.00 85.34           N
ATOM    475 CA   ALA B   4      15.641   8.512   9.333  1.00 86.87           C
ATOM    476  C   ALA B   4      15.383   9.055   7.934  1.00 87.50           C
ATOM    477  O   ALA B   4      14.253   9.417   7.592  1.00 87.37           O
ATOM    478 CB   ALA B   4      16.132   9.625  10.247  1.00 86.56           C
ATOM    479  N   HIS B   5      16.438   9.116   7.122  1.00 87.13           N
ATOM    480 CA   HIS B   5      16.323   9.600   5.760  1.00 87.54           C
ATOM    481  C   HIS B   5      15.440   8.679   4.936  1.00 87.40           C
ATOM    482  O   HIS B   5      14.555   9.134   4.200  1.00 87.05           O
ATOM    483 CB   HIS B   5      17.706   9.719   5.128  1.00 86.69           C
ATOM    484 CG   HIS B   5      17.692  10.229   3.723  1.00 86.73           C
ATOM    485 ND1  HIS B   5      17.184  11.466   3.390  1.00 80.37           N
ATOM    486 CD2  HIS B   5      18.125   9.690   2.571  1.00 80.98           C
ATOM    487 CE1  HIS B   5      17.307  11.638   2.087  1.00 81.34           C
ATOM    488 NE2  HIS B   5      17.880  10.585   1.564  1.00 81.84           N
ATOM    489  N   HIS B   6      15.666   7.383   5.061  1.00 86.65           N
ATOM    490 CA   HIS B   6      14.843   6.416   4.359  1.00 84.78           C
ATOM    491  C   HIS B   6      13.387   6.502   4.807  1.00 85.37           C
ATOM    492  O   HIS B   6      12.475   6.440   3.982  1.00 85.22           O
ATOM    493 CB   HIS B   6      15.372   5.000   4.572  1.00 82.68           C
ATOM    494 CG   HIS B   6      14.440   3.947   4.072  1.00 79.72           C
ATOM    495 ND1  HIS B   6      14.388   3.575   2.746  1.00 73.91           N
ATOM    496 CD2  HIS B   6      13.509   3.204   4.701  1.00 74.47           C
ATOM    497 CE1  HIS B   6      13.466   2.644   2.589  1.00 74.80           C
ATOM    498 NE2  HIS B   6      12.919   2.402   3.760  1.00 75.23           N
ATOM    499  N   ASN B   7      13.179   6.637   6.121  1.00 87.50           N
ATOM    500 CA   ASN B   7      11.825   6.718   6.652  1.00 86.75           C
ATOM    501  C   ASN B   7      11.068   7.917   6.093  1.00 87.17           C
ATOM    502  O   ASN B   7       9.889   7.820   5.764  1.00 87.75           O
ATOM    503 CB   ASN B   7      11.853   6.784   8.183  1.00 85.56           C
ATOM    504 CG   ASN B   7      12.298   5.481   8.823  1.00 83.35           C
ATOM    505 OD1  ASN B   7      12.407   4.455   8.156  1.00 79.78           O
ATOM    506 ND2  ASN B   7      12.546   5.522  10.123  1.00 79.10           N
ATOM    507  N   ALA B   8      11.751   9.051   5.987  1.00 90.92           N
ATOM    508 CA   ALA B   8      11.135  10.262   5.462  1.00 91.41           C
ATOM    509  C   ALA B   8      10.761  10.093   3.991  1.00 91.75           C
ATOM    510  O   ALA B   8       9.663  10.485   3.573  1.00 91.30           O
ATOM    511 CB   ALA B   8      12.071  11.452   5.642  1.00 91.00           C
ATOM    512  N   LEU B   9      11.665   9.520   3.200  1.00 90.99           N
ATOM    513 CA   LEU B   9      11.387   9.286   1.790  1.00 90.19           C
ATOM    514  C   LEU B   9      10.232   8.316   1.602  1.00 90.64           C
ATOM    515  O   LEU B   9       9.392   8.498   0.716  1.00 90.67           O
ATOM    516 CB   LEU B   9      12.637   8.744   1.081  1.00 89.38           C
ATOM    517 CG   LEU B   9      13.748   9.746   0.782  1.00 86.23           C
ATOM    518 CD1  LEU B   9      14.958   9.020   0.216  1.00 83.05           C
ATOM    519 CD2  LEU B   9      13.264  10.825  -0.178  1.00 83.17           C
ATOM    520  N   GLU B  10      10.188   7.289   2.440  1.00 88.28           N
ATOM    521 CA   GLU B  10       9.147   6.278   2.312  1.00 87.27           C
ATOM    522  C   GLU B  10       7.778   6.830   2.710  1.00 87.54           C
ATOM    523  O   GLU B  10       6.769   6.453   2.113  1.00 88.06           O
ATOM    524 CB   GLU B  10       9.504   5.036   3.136  1.00 85.85           C
ATOM    525 CG   GLU B  10       8.487   3.904   3.046  1.00 83.46           C
ATOM    526 CD   GLU B  10       8.340   3.355   1.638  1.00 81.98           C
ATOM    527 OE1  GLU B  10       9.177   3.640   0.765  1.00 79.25           O
ATOM    528 OE2  GLU B  10       7.354   2.619   1.412  1.00 78.62           O
ATOM    529  N   ARG B  11       7.747   7.716   3.703  1.00 91.44           N
ATOM    530 CA   ARG B  11       6.491   8.380   4.052  1.00 90.78           C
ATOM    531  C   ARG B  11       5.980   9.210   2.870  1.00 91.51           C
ATOM    532  O   ARG B  11       4.788   9.215   2.572  1.00 91.67           O
ATOM    533 CB   ARG B  11       6.657   9.268   5.287  1.00 89.68           C
ATOM    534 CG   ARG B  11       6.687   8.525   6.607  1.00 84.47           C
ATOM    535 CD   ARG B  11       6.469   9.472   7.784  1.00 82.90           C
ATOM    536 NE   ARG B  11       7.415  10.586   7.773  1.00 79.74           N
ATOM    537 CZ   ARG B  11       8.634  10.540   8.294  1.00 77.41           C
ATOM    538 NH1  ARG B  11       9.077   9.435   8.881  1.00 71.46           N
ATOM    539 NH2  ARG B  11       9.423  11.608   8.236  1.00 70.97           N
ATOM    540  N   LYS B  12       6.888   9.898   2.179  1.00 94.23           N
ATOM    541 CA   LYS B  12       6.513  10.678   1.004  1.00 94.10           C
ATOM    542  C   LYS B  12       6.026   9.779  -0.126  1.00 94.57           C
ATOM    543  O   LYS B  12       5.030  10.085  -0.782  1.00 94.01           O
ATOM    544 CB   LYS B  12       7.683  11.536   0.529  1.00 93.95           C
ATOM    545 CG   LYS B  12       7.712  12.921   1.142  1.00 89.18           C
ATOM    546 CD   LYS B  12       8.671  13.840   0.408  1.00 87.03           C
ATOM    547 CE   LYS B  12      10.103  13.574   0.794  1.00 81.48           C
ATOM    548 NZ   LYS B  12      11.025  14.624   0.289  1.00 76.52           N
ATOM    549  N   ARG B  13       6.723   8.661  -0.357  1.00 94.26           N
ATOM    550 CA   ARG B  13       6.351   7.737  -1.419  1.00 93.30           C
ATOM    551  C   ARG B  13       4.945   7.207  -1.204  1.00 94.09           C
ATOM    552  O   ARG B  13       4.125   7.182  -2.118  1.00 94.03           O
ATOM    553 CB   ARG B  13       7.343   6.574  -1.492  1.00 91.80           C
ATOM    554 CG   ARG B  13       7.196   5.723  -2.749  1.00 87.89           C
ATOM    555 CD   ARG B  13       8.005   4.435  -2.650  1.00 86.24           C
ATOM    556 NE   ARG B  13       7.443   3.535  -1.651  1.00 83.66           N
ATOM    557 CZ   ARG B  13       6.452   2.686  -1.872  1.00 82.72           C
ATOM    558 NH1  ARG B  13       5.891   2.615  -3.069  1.00 76.24           N
ATOM    559 NH2  ARG B  13       6.011   1.911  -0.897  1.00 77.37           N
HETATM  560  N   2MR B  14       4.684   6.787   0.083  1.00 92.61           N
HETATM  561 CA   2MR B  14       3.371   6.280   0.470  1.00 93.37           C
HETATM  562 CB   2MR B  14       3.341   5.683   1.853  1.00 90.75           C
HETATM  563 CG   2MR B  14       4.212   4.424   2.063  1.00 88.84           C
HETATM  564 CD   2MR B  14       3.783   3.766   3.329  1.00 86.76           C
HETATM  565 NE   2MR B  14       4.594   4.310   4.418  1.00 84.93           N
HETATM  566 CZ   2MR B  14       4.563   3.892   5.674  1.00 84.89           C
HETATM  567 NH1  2MR B  14       3.741   2.861   5.956  1.00 79.26           N
HETATM  568 CQ1  2MR B  14       3.497   2.396   7.276  1.00 74.50           C
HETATM  569 NH2  2MR B  14       5.375   4.486   6.538  1.00 81.23           N
HETATM  570 CQ2  2MR B  14       6.340   5.441   6.097  1.00 79.09           C
HETATM  571  C   2MR B  14       2.301   7.335   0.314  1.00 93.16           C
HETATM  572  O   2MR B  14       1.185   7.038  -0.130  1.00 93.66           O
ATOM    573  N   ASP B  15       2.613   8.524   0.700  1.00 94.93           N
ATOM    574 CA   ASP B  15       1.668   9.619   0.630  1.00 95.28           C
ATOM    575  C   ASP B  15       1.300   9.920  -0.822  1.00 96.10           C
ATOM    576  O   ASP B  15       0.137  10.183  -1.132  1.00 96.58           O
ATOM    577 CB   ASP B  15       2.239  10.861   1.312  1.00 94.61           C
ATOM    578 CG   ASP B  15       1.210  11.960   1.474  1.00 91.38           C
ATOM    579 OD1  ASP B  15       0.158  11.702   2.083  1.00 88.16           O
ATOM    580 OD2  ASP B  15       1.463  13.078   0.995  1.00 87.20           O
ATOM    581  N   HIS B  16       2.275   9.878  -1.725  1.00 96.69           N
ATOM    582 CA   HIS B  16       2.000  10.092  -3.139  1.00 97.08           C
ATOM    583  C   HIS B  16       1.111   8.993  -3.707  1.00 97.36           C
ATOM    584  O   HIS B  16       0.222   9.257  -4.516  1.00 97.44           O
ATOM    585 CB   HIS B  16       3.304  10.182  -3.930  1.00 96.72           C
ATOM    586 CG   HIS B  16       4.032  11.468  -3.730  1.00 93.52           C
ATOM    587 ND1  HIS B  16       5.319  11.689  -4.213  1.00 83.78           N
ATOM    588 CD2  HIS B  16       3.684  12.616  -3.105  1.00 85.96           C
ATOM    589 CE1  HIS B  16       5.701  12.899  -3.891  1.00 84.35           C
ATOM    590 NE2  HIS B  16       4.731  13.485  -3.215  1.00 87.84           N
ATOM    591  N   LEU B  17       1.343   7.751  -3.287  1.00 95.90           N
ATOM    592 CA   LEU B  17       0.510   6.645  -3.733  1.00 96.06           C
ATOM    593  C   LEU B  17      -0.924   6.822  -3.236  1.00 96.91           C
ATOM    594  O   LEU B  17      -1.878   6.620  -3.984  1.00 97.26           O
ATOM    595 CB   LEU B  17       1.080   5.314  -3.238  1.00 95.38           C
ATOM    596 CG   LEU B  17       0.454   4.057  -3.845  1.00 94.16           C
ATOM    597 CD1  LEU B  17       0.786   3.944  -5.328  1.00 93.33           C
ATOM    598 CD2  LEU B  17       0.926   2.804  -3.106  1.00 92.97           C
ATOM    599  N   LYS B  18      -1.073   7.211  -1.968  1.00 95.46           N
ATOM    600 CA   LYS B  18      -2.393   7.447  -1.388  1.00 95.58           C
ATOM    601  C   LYS B  18      -3.144   8.534  -2.153  1.00 96.75           C
ATOM    602  O   LYS B  18      -4.322   8.378  -2.478  1.00 97.48           O
ATOM    603 CB   LYS B  18      -2.256   7.826   0.091  1.00 94.35           C
ATOM    604 CG   LYS B  18      -3.574   8.061   0.815  1.00 91.69           C
ATOM    605 CD   LYS B  18      -3.325   8.375   2.275  1.00 89.78           C
ATOM    606 CE   LYS B  18      -4.622   8.524   3.057  1.00 83.35           C
ATOM    607 NZ   LYS B  18      -4.377   8.782   4.504  1.00 78.20           N
ATOM    608  N   ARG B  19      -2.455   9.632  -2.442  1.00 97.64           N
ATOM    609 CA   ARG B  19      -3.091  10.719  -3.173  1.00 98.07           C
ATOM    610  C   ARG B  19      -3.458  10.313  -4.600  1.00 98.42           C
ATOM    611  O   ARG B  19      -4.460  10.783  -5.143  1.00 98.53           O
ATOM    612 CB   ARG B  19      -2.188  11.954  -3.171  1.00 97.87           C
ATOM    613 CG   ARG B  19      -2.464  12.887  -1.998  1.00 94.69           C
ATOM    614 CD   ARG B  19      -1.292  13.772  -1.642  1.00 93.58           C
ATOM    615 NE   ARG B  19      -0.526  14.178  -2.810  1.00 89.39           N
ATOM    616 CZ   ARG B  19       0.730  14.569  -2.771  1.00 87.67           C
ATOM    617 NH1  ARG B  19       1.386  14.612  -1.618  1.00 83.42           N
ATOM    618 NH2  ARG B  19       1.353  14.913  -3.898  1.00 83.92           N
ATOM    619  N   SER B  20      -2.673   9.431  -5.212  1.00 98.60           N
ATOM    620 CA   SER B  20      -2.985   8.932  -6.543  1.00 98.74           C
ATOM    621  C   SER B  20      -4.233   8.049  -6.525  1.00 98.83           C
ATOM    622  O   SER B  20      -5.022   8.074  -7.474  1.00 98.82           O
ATOM    623 CB   SER B  20      -1.789   8.170  -7.125  1.00 98.72           C
ATOM    624 OG   SER B  20      -0.697   9.046  -7.341  1.00 98.08           O
ATOM    625  N   PHE B  21      -4.417   7.265  -5.469  1.00 98.35           N
ATOM    626 CA   PHE B  21      -5.651   6.508  -5.293  1.00 98.26           C
ATOM    627  C   PHE B  21      -6.852   7.449  -5.201  1.00 98.60           C
ATOM    628  O   PHE B  21      -7.886   7.199  -5.800  1.00 98.72           O
ATOM    629 CB   PHE B  21      -5.593   5.639  -4.024  1.00 97.63           C
ATOM    630 CG   PHE B  21      -5.093   4.244  -4.266  1.00 97.30           C
ATOM    631 CD1  PHE B  21      -3.835   3.864  -3.832  1.00 96.80           C
ATOM    632 CD2  PHE B  21      -5.880   3.320  -4.919  1.00 96.75           C
ATOM    633 CE1  PHE B  21      -3.375   2.578  -4.052  1.00 96.38           C
ATOM    634 CE2  PHE B  21      -5.425   2.026  -5.144  1.00 96.26           C
ATOM    635 CZ   PHE B  21      -4.169   1.655  -4.709  1.00 96.25           C
ATOM    636  N   PHE B  22      -6.708   8.532  -4.428  1.00 98.50           N
ATOM    637 CA   PHE B  22      -7.801   9.480  -4.256  1.00 98.56           C
ATOM    638  C   PHE B  22      -8.132  10.187  -5.573  1.00 98.78           C
ATOM    639  O   PHE B  22      -9.311  10.405  -5.886  1.00 98.74           O
ATOM    640 CB   PHE B  22      -7.461  10.523  -3.192  1.00 98.14           C
ATOM    641 CG   PHE B  22      -7.415   9.966  -1.789  1.00 97.01           C
ATOM    642 CD1  PHE B  22      -7.936   8.713  -1.491  1.00 94.44           C
ATOM    643 CD2  PHE B  22      -6.862  10.708  -0.758  1.00 93.34           C
ATOM    644 CE1  PHE B  22      -7.895   8.210  -0.202  1.00 92.03           C
ATOM    645 CE2  PHE B  22      -6.827  10.213   0.540  1.00 91.67           C
ATOM    646 CZ   PHE B  22      -7.344   8.962   0.818  1.00 90.91           C
ATOM    647  N   ALA B  23      -7.120  10.556  -6.345  1.00 98.86           N
ATOM    648 CA   ALA B  23      -7.341  11.219  -7.626  1.00 98.85           C
ATOM    649  C   ALA B  23      -8.094  10.299  -8.588  1.00 98.95           C
ATOM    650  O   ALA B  23      -9.008  10.742  -9.285  1.00 98.89           O
ATOM    651 CB   ALA B  23      -6.011  11.652  -8.239  1.00 98.84           C
ATOM    652  N   LEU B  24      -7.719   9.019  -8.633  1.00 98.91           N
ATOM    653 CA   LEU B  24      -8.405   8.055  -9.485  1.00 98.98           C
ATOM    654  C   LEU B  24      -9.841   7.856  -9.004  1.00 98.99           C
ATOM    655  O   LEU B  24     -10.782   7.857  -9.808  1.00 98.90           O
ATOM    656 CB   LEU B  24      -7.664   6.723  -9.499  1.00 98.96           C
ATOM    657 CG   LEU B  24      -8.329   5.585 -10.278  1.00 98.93           C
ATOM    658 CD1  LEU B  24      -8.592   5.985 -11.729  1.00 98.90           C
ATOM    659 CD2  LEU B  24      -7.479   4.323 -10.215  1.00 98.90           C
ATOM    660  N   ARG B  25     -10.008   7.685  -7.692  1.00 98.93           N
ATOM    661 CA   ARG B  25     -11.332   7.525  -7.087  1.00 98.90           C
ATOM    662  C   ARG B  25     -12.275   8.644  -7.517  1.00 98.92           C
ATOM    663  O   ARG B  25     -13.438   8.402  -7.850  1.00 98.88           O
ATOM    664 CB   ARG B  25     -11.217   7.510  -5.561  1.00 98.91           C
ATOM    665 CG   ARG B  25     -12.536   7.403  -4.809  1.00 98.74           C
ATOM    666 CD   ARG B  25     -12.376   7.918  -3.391  1.00 98.38           C
ATOM    667 NE   ARG B  25     -12.096   9.349  -3.373  1.00 97.77           N
ATOM    668 CZ   ARG B  25     -11.618  10.026  -2.329  1.00 97.78           C
ATOM    669 NH1  ARG B  25     -11.356   9.388  -1.194  1.00 95.93           N
ATOM    670 NH2  ARG B  25     -11.393  11.321  -2.422  1.00 96.00           N
ATOM    671  N   ASP B  26     -11.768   9.869  -7.530  1.00 98.87           N
ATOM    672 CA   ASP B  26     -12.603  11.032  -7.820  1.00 98.82           C
ATOM    673  C   ASP B  26     -13.049  11.112  -9.278  1.00 98.81           C
ATOM    674  O   ASP B  26     -13.958  11.882  -9.601  1.00 98.64           O
ATOM    675 CB   ASP B  26     -11.879  12.317  -7.415  1.00 98.68           C
ATOM    676 CG   ASP B  26     -11.767  12.473  -5.904  1.00 97.95           C
ATOM    677 OD1  ASP B  26     -12.409  11.696  -5.167  1.00 96.48           O
ATOM    678 OD2  ASP B  26     -11.034  13.372  -5.452  1.00 96.05           O
ATOM    679  N   GLN B  27     -12.429  10.317 -10.168  1.00 98.81           N
ATOM    680 CA   GLN B  27     -12.843  10.267 -11.566  1.00 98.81           C
ATOM    681  C   GLN B  27     -13.870   9.170 -11.836  1.00 98.70           C
ATOM    682  O   GLN B  27     -14.355   9.035 -12.961  1.00 98.47           O
ATOM    683 CB   GLN B  27     -11.641  10.067 -12.497  1.00 98.71           C
ATOM    684 CG   GLN B  27     -10.590  11.164 -12.403  1.00 97.94           C
ATOM    685 CD   GLN B  27     -11.188  12.543 -12.560  1.00 96.98           C
ATOM    686 OE1  GLN B  27     -12.041  12.772 -13.416  1.00 92.76           O
ATOM    687 NE2  GLN B  27     -10.746  13.463 -11.718  1.00 91.67           N
ATOM    688  N   ILE B  28     -14.199   8.373 -10.815  1.00 98.82           N
ATOM    689 CA   ILE B  28     -15.168   7.290 -10.947  1.00 98.81           C
ATOM    690  C   ILE B  28     -16.479   7.729 -10.303  1.00 98.77           C
ATOM    691  O   ILE B  28     -16.554   7.851  -9.081  1.00 98.49           O
ATOM    692 CB   ILE B  28     -14.659   6.000 -10.276  1.00 98.71           C
ATOM    693 CG1  ILE B  28     -13.288   5.617 -10.838  1.00 97.88           C
ATOM    694 CG2  ILE B  28     -15.660   4.867 -10.474  1.00 98.03           C
ATOM    695 CD1  ILE B  28     -12.547   4.596  -9.995  1.00 95.39           C
ATOM    696  N   PRO B  29     -17.527   7.973 -11.120  1.00 98.62           N
ATOM    697 CA   PRO B  29     -18.787   8.505 -10.589  1.00 98.43           C
ATOM    698  C   PRO B  29     -19.350   7.718  -9.408  1.00 98.48           C
ATOM    699  O   PRO B  29     -19.857   8.313  -8.454  1.00 98.04           O
ATOM    700 CB   PRO B  29     -19.733   8.436 -11.793  1.00 97.78           C
ATOM    701 CG   PRO B  29     -18.819   8.590 -12.967  1.00 96.32           C
ATOM    702 CD   PRO B  29     -17.559   7.858 -12.588  1.00 98.07           C
ATOM    703  N   GLU B  30     -19.243   6.393  -9.460  1.00 98.53           N
ATOM    704 CA   GLU B  30     -19.783   5.552  -8.397  1.00 98.42           C
ATOM    705  C   GLU B  30     -19.052   5.744  -7.065  1.00 98.40           C
ATOM    706  O   GLU B  30     -19.614   5.463  -6.003  1.00 97.71           O
ATOM    707 CB   GLU B  30     -19.742   4.086  -8.814  1.00 97.59           C
ATOM    708 CG   GLU B  30     -20.467   3.140  -7.873  1.00 91.08           C
ATOM    709 CD   GLU B  30     -20.422   1.692  -8.337  1.00 89.77           C
ATOM    710 OE1  GLU B  30     -19.895   1.437  -9.441  1.00 86.10           O
ATOM    711 OE2  GLU B  30     -20.899   0.826  -7.597  1.00 85.35           O
ATOM    712  N   LEU B  31     -17.809   6.231  -7.111  1.00 98.75           N
ATOM    713 CA   LEU B  31     -16.973   6.323  -5.921  1.00 98.75           C
ATOM    714  C   LEU B  31     -16.647   7.745  -5.476  1.00 98.50           C
ATOM    715  O   LEU B  31     -16.093   7.933  -4.392  1.00 97.43           O
ATOM    716 CB   LEU B  31     -15.646   5.586  -6.139  1.00 98.65           C
ATOM    717 CG   LEU B  31     -15.708   4.073  -6.334  1.00 98.46           C
ATOM    718 CD1  LEU B  31     -14.302   3.529  -6.506  1.00 98.19           C
ATOM    719 CD2  LEU B  31     -16.404   3.396  -5.151  1.00 98.05           C
ATOM    720  N   GLU B  32     -16.975   8.753  -6.285  1.00 98.36           N
ATOM    721 CA   GLU B  32     -16.498  10.108  -6.038  1.00 97.71           C
ATOM    722  C   GLU B  32     -16.882  10.670  -4.673  1.00 97.35           C
ATOM    723  O   GLU B  32     -16.198  11.546  -4.151  1.00 94.60           O
ATOM    724 CB   GLU B  32     -16.985  11.053  -7.146  1.00 96.24           C
ATOM    725 CG   GLU B  32     -18.495  11.224  -7.191  1.00 91.08           C
ATOM    726 CD   GLU B  32     -18.943  12.066  -8.384  1.00 89.91           C
ATOM    727 OE1  GLU B  32     -18.100  12.763  -8.990  1.00 85.23           O
ATOM    728 OE2  GLU B  32     -20.147  12.036  -8.701  1.00 84.00           O
ATOM    729  N   ASN B  33     -17.961  10.165  -4.082  1.00 97.47           N
ATOM    730 CA   ASN B  33     -18.399  10.644  -2.775  1.00 97.38           C
ATOM    731  C   ASN B  33     -18.042   9.690  -1.635  1.00 97.27           C
ATOM    732  O   ASN B  33     -18.413   9.930  -0.484  1.00 95.33           O
ATOM    733 CB   ASN B  33     -19.909  10.897  -2.776  1.00 96.48           C
ATOM    734 CG   ASN B  33     -20.298  12.055  -3.666  1.00 92.89           C
ATOM    735 OD1  ASN B  33     -19.576  13.056  -3.757  1.00 86.69           O
ATOM    736 ND2  ASN B  33     -21.432  11.935  -4.325  1.00 85.29           N
ATOM    737  N   ASN B  34     -17.326   8.628  -1.941  1.00 97.36           N
ATOM    738 CA   ASN B  34     -16.936   7.641  -0.936  1.00 97.48           C
ATOM    739  C   ASN B  34     -15.475   7.842  -0.544  1.00 97.66           C
ATOM    740  O   ASN B  34     -14.570   7.230  -1.114  1.00 96.66           O
ATOM    741 CB   ASN B  34     -17.157   6.226  -1.465  1.00 96.74           C
ATOM    742 CG   ASN B  34     -16.948   5.170  -0.401  1.00 94.93           C
ATOM    743 OD1  ASN B  34     -16.522   5.464   0.722  1.00 91.30           O
ATOM    744 ND2  ASN B  34     -17.241   3.924  -0.743  1.00 90.75           N
ATOM    745  N   GLU B  35     -15.251   8.688   0.456  1.00 97.35           N
ATOM    746 CA   GLU B  35     -13.894   9.022   0.854  1.00 97.22           C
ATOM    747  C   GLU B  35     -13.176   7.864   1.535  1.00 96.92           C
ATOM    748  O   GLU B  35     -11.958   7.907   1.695  1.00 94.57           O
ATOM    749 CB   GLU B  35     -13.885  10.261   1.753  1.00 96.14           C
ATOM    750 CG   GLU B  35     -14.631  10.094   3.064  1.00 89.88           C
ATOM    751 CD   GLU B  35     -14.664  11.382   3.879  1.00 84.57           C
ATOM    752 OE1  GLU B  35     -14.207  12.418   3.362  1.00 80.09           O
ATOM    753 OE2  GLU B  35     -15.140  11.339   5.023  1.00 78.80           O
ATOM    754  N   LYS B  36     -13.923   6.816   1.918  1.00 96.50           N
ATOM    755 CA   LYS B  36     -13.341   5.669   2.595  1.00 96.02           C
ATOM    756  C   LYS B  36     -13.313   4.414   1.716  1.00 96.49           C
ATOM    757  O   LYS B  36     -13.152   3.304   2.223  1.00 95.23           O
ATOM    758 CB   LYS B  36     -14.094   5.385   3.900  1.00 94.50           C
ATOM    759 CG   LYS B  36     -13.947   6.459   4.960  1.00 90.53           C
ATOM    760 CD   LYS B  36     -12.510   6.561   5.451  1.00 85.49           C
ATOM    761 CE   LYS B  36     -12.378   7.538   6.592  1.00 80.98           C
ATOM    762 NZ   LYS B  36     -10.971   7.668   7.056  1.00 74.98           N
ATOM    763  N   ALA B  37     -13.451   4.577   0.398  1.00 96.62           N
ATOM    764 CA   ALA B  37     -13.419   3.434  -0.512  1.00 97.37           C
ATOM    765  C   ALA B  37     -12.103   2.673  -0.387  1.00 97.57           C
ATOM    766  O   ALA B  37     -11.034   3.272  -0.475  1.00 97.17           O
ATOM    767 CB   ALA B  37     -13.611   3.900  -1.949  1.00 97.52           C
ATOM    768  N   PRO B  38     -12.156   1.351  -0.158  1.00 96.01           N
ATOM    769 CA   PRO B  38     -10.928   0.559  -0.091  1.00 96.24           C
ATOM    770  C   PRO B  38     -10.136   0.631  -1.387  1.00 97.11           C
ATOM    771  O   PRO B  38     -10.713   0.818  -2.461  1.00 97.35           O
ATOM    772 CB   PRO B  38     -11.438  -0.866   0.159  1.00 95.18           C
ATOM    773 CG   PRO B  38     -12.787  -0.679   0.791  1.00 93.78           C
ATOM    774 CD   PRO B  38     -13.353   0.542   0.119  1.00 95.09           C
ATOM    775  N   LYS B  39      -8.814   0.467  -1.309  1.00 95.41           N
ATOM    776 CA   LYS B  39      -7.948   0.528  -2.480  1.00 95.75           C
ATOM    777  C   LYS B  39      -8.359  -0.493  -3.542  1.00 97.05           C
ATOM    778  O   LYS B  39      -8.396  -0.171  -4.731  1.00 97.55           O
ATOM    779 CB   LYS B  39      -6.498   0.300  -2.078  1.00 94.47           C
ATOM    780 CG   LYS B  39      -5.909   1.410  -1.221  1.00 92.53           C
ATOM    781 CD   LYS B  39      -4.501   1.075  -0.773  1.00 90.34           C
ATOM    782 CE   LYS B  39      -3.948   2.148   0.149  1.00 86.68           C
ATOM    783 NZ   LYS B  39      -2.583   1.812   0.633  1.00 81.93           N
ATOM    784  N   VAL B  40      -8.672  -1.720  -3.125  1.00 97.31           N
ATOM    785 CA   VAL B  40      -9.033  -2.748  -4.092  1.00 97.63           C
ATOM    786  C   VAL B  40     -10.344  -2.398  -4.802  1.00 98.34           C
ATOM    787  O   VAL B  40     -10.519  -2.708  -5.984  1.00 98.54           O
ATOM    788 CB   VAL B  40      -9.105  -4.151  -3.435  1.00 96.82           C
ATOM    789 CG1  VAL B  40     -10.295  -4.271  -2.500  1.00 92.97           C
ATOM    790 CG2  VAL B  40      -9.142  -5.235  -4.514  1.00 92.51           C
ATOM    791  N   VAL B  41     -11.250  -1.731  -4.098  1.00 98.31           N
ATOM    792 CA   VAL B  41     -12.512  -1.313  -4.696  1.00 98.53           C
ATOM    793  C   VAL B  41     -12.267  -0.221  -5.735  1.00 98.70           C
ATOM    794  O   VAL B  41     -12.853  -0.240  -6.818  1.00 98.80           O
ATOM    795 CB   VAL B  41     -13.516  -0.836  -3.623  1.00 98.31           C
ATOM    796 CG1  VAL B  41     -14.730  -0.187  -4.265  1.00 97.53           C
ATOM    797 CG2  VAL B  41     -13.942  -2.006  -2.750  1.00 97.64           C
ATOM    798  N   ILE B  42     -11.392   0.730  -5.422  1.00 98.74           N
ATOM    799 CA   ILE B  42     -11.039   1.777  -6.380  1.00 98.83           C
ATOM    800  C   ILE B  42     -10.487   1.159  -7.664  1.00 98.98           C
ATOM    801  O   ILE B  42     -10.873   1.548  -8.772  1.00 98.94           O
ATOM    802 CB   ILE B  42     -10.027   2.766  -5.769  1.00 98.81           C
ATOM    803 CG1  ILE B  42     -10.679   3.525  -4.612  1.00 98.57           C
ATOM    804 CG2  ILE B  42      -9.506   3.736  -6.834  1.00 98.66           C
ATOM    805 CD1  ILE B  42      -9.701   4.384  -3.799  1.00 98.28           C
ATOM    806  N   LEU B  43      -9.592   0.176  -7.524  1.00 98.98           N
ATOM    807 CA   LEU B  43      -8.993  -0.476  -8.686  1.00 98.93           C
ATOM    808  C   LEU B  43     -10.033  -1.235  -9.507  1.00 98.96           C
ATOM    809  O   LEU B  43     -10.066  -1.130 -10.745  1.00 98.94           O
ATOM    810 CB   LEU B  43      -7.880  -1.428  -8.243  1.00 98.86           C
ATOM    811 CG   LEU B  43      -6.662  -0.762  -7.597  1.00 98.69           C
ATOM    812 CD1  LEU B  43      -5.772  -1.817  -6.946  1.00 98.53           C
ATOM    813 CD2  LEU B  43      -5.885   0.043  -8.621  1.00 98.41           C
ATOM    814  N   LYS B  44     -10.882  -2.008  -8.842  1.00 98.90           N
ATOM    815 CA   LYS B  44     -11.887  -2.810  -9.536  1.00 98.95           C
ATOM    816  C   LYS B  44     -12.925  -1.938 -10.230  1.00 98.98           C
ATOM    817  O   LYS B  44     -13.318  -2.219 -11.365  1.00 98.91           O
ATOM    818 CB   LYS B  44     -12.570  -3.769  -8.563  1.00 98.81           C
ATOM    819 CG   LYS B  44     -11.683  -4.921  -8.123  1.00 97.27           C
ATOM    820 CD   LYS B  44     -12.431  -5.875  -7.209  1.00 94.22           C
ATOM    821 CE   LYS B  44     -11.614  -7.110  -6.921  1.00 90.06           C
ATOM    822 NZ   LYS B  44     -12.371  -8.103  -6.133  1.00 82.47           N
ATOM    823  N   LYS B  45     -13.367  -0.883  -9.561  1.00 98.96           N
ATOM    824 CA   LYS B  45     -14.359   0.011 -10.152  1.00 98.99           C
ATOM    825  C   LYS B  45     -13.767   0.825 -11.303  1.00 98.99           C
ATOM    826  O   LYS B  45     -14.460   1.115 -12.271  1.00 98.92           O
ATOM    827 CB   LYS B  45     -14.954   0.940  -9.084  1.00 98.90           C
ATOM    828 CG   LYS B  45     -15.769   0.235  -8.010  1.00 98.46           C
ATOM    829 CD   LYS B  45     -17.037  -0.382  -8.564  1.00 96.75           C
ATOM    830 CE   LYS B  45     -17.898  -0.984  -7.464  1.00 94.45           C
ATOM    831 NZ   LYS B  45     -19.171  -1.561  -7.986  1.00 87.47           N
ATOM    832  N   ALA B  46     -12.489   1.182 -11.205  1.00 98.99           N
ATOM    833 CA   ALA B  46     -11.816   1.872 -12.304  1.00 98.92           C
ATOM    834  C   ALA B  46     -11.766   0.973 -13.537  1.00 98.98           C
ATOM    835  O   ALA B  46     -12.048   1.417 -14.651  1.00 98.94           O
ATOM    836 CB   ALA B  46     -10.410   2.294 -11.899  1.00 98.96           C
ATOM    837  N   THR B  47     -11.413  -0.295 -13.335  1.00 98.94           N
ATOM    838 CA   THR B  47     -11.377  -1.262 -14.423  1.00 98.97           C
ATOM    839  C   THR B  47     -12.750  -1.391 -15.080  1.00 98.90           C
ATOM    840  O   THR B  47     -12.869  -1.340 -16.305  1.00 98.90           O
ATOM    841 CB   THR B  47     -10.908  -2.639 -13.913  1.00 98.92           C
ATOM    842 OG1  THR B  47      -9.604  -2.514 -13.347  1.00 97.76           O
ATOM    843 CG2  THR B  47     -10.873  -3.660 -15.045  1.00 98.08           C
ATOM    844  N   ALA B  48     -13.785  -1.544 -14.262  1.00 98.92           N
ATOM    845 CA   ALA B  48     -15.146  -1.692 -14.770  1.00 98.94           C
ATOM    846  C   ALA B  48     -15.600  -0.432 -15.509  1.00 98.90           C
ATOM    847  O   ALA B  48     -16.266  -0.521 -16.547  1.00 98.85           O
ATOM    848 CB   ALA B  48     -16.103  -2.009 -13.622  1.00 98.85           C
ATOM    849  N   TYR B  49     -15.245   0.731 -14.987  1.00 98.93           N
ATOM    850 CA   TYR B  49     -15.640   1.986 -15.616  1.00 98.92           C
ATOM    851  C   TYR B  49     -14.986   2.157 -16.989  1.00 98.94           C
ATOM    852  O   TYR B  49     -15.644   2.558 -17.951  1.00 98.83           O
ATOM    853 CB   TYR B  49     -15.295   3.176 -14.712  1.00 98.87           C
ATOM    854 CG   TYR B  49     -15.794   4.501 -15.241  1.00 98.80           C
ATOM    855 CD1  TYR B  49     -17.152   4.715 -15.471  1.00 98.46           C
ATOM    856 CD2  TYR B  49     -14.924   5.544 -15.503  1.00 98.48           C
ATOM    857 CE1  TYR B  49     -17.618   5.928 -15.950  1.00 98.13           C
ATOM    858 CE2  TYR B  49     -15.375   6.765 -15.990  1.00 98.13           C
ATOM    859 CZ   TYR B  49     -16.722   6.947 -16.212  1.00 98.17           C
ATOM    860 OH   TYR B  49     -17.180   8.153 -16.688  1.00 97.46           O
ATOM    861  N   ILE B  50     -13.696   1.835 -17.084  1.00 98.85           N
ATOM    862 CA   ILE B  50     -12.997   1.906 -18.367  1.00 98.81           C
ATOM    863  C   ILE B  50     -13.639   0.959 -19.382  1.00 98.86           C
ATOM    864  O   ILE B  50     -13.804   1.308 -20.551  1.00 98.56           O
ATOM    865 CB   ILE B  50     -11.495   1.593 -18.194  1.00 98.75           C
ATOM    866 CG1  ILE B  50     -10.809   2.755 -17.468  1.00 98.07           C
ATOM    867 CG2  ILE B  50     -10.838   1.339 -19.546  1.00 98.01           C
ATOM    868 CD1  ILE B  50      -9.377   2.466 -17.063  1.00 97.65           C
ATOM    869  N   LEU B  51     -14.031  -0.237 -18.935  1.00 98.53           N
ATOM    870 CA   LEU B  51     -14.665  -1.213 -19.824  1.00 98.48           C
ATOM    871  C   LEU B  51     -16.047  -0.763 -20.292  1.00 98.30           C
ATOM    872  O   LEU B  51     -16.522  -1.209 -21.339  1.00 97.39           O
ATOM    873 CB   LEU B  51     -14.769  -2.572 -19.127  1.00 98.27           C
ATOM    874 CG   LEU B  51     -13.467  -3.381 -19.027  1.00 96.84           C
ATOM    875 CD1  LEU B  51     -13.645  -4.567 -18.088  1.00 94.70           C
ATOM    876 CD2  LEU B  51     -13.022  -3.843 -20.406  1.00 94.38           C
ATOM    877  N   SER B  52     -16.696   0.110 -19.527  1.00 97.85           N
ATOM    878 CA   SER B  52     -18.046   0.567 -19.844  1.00 97.45           C
ATOM    879  C   SER B  52     -18.054   1.722 -20.835  1.00 96.81           C
ATOM    880  O   SER B  52     -19.096   2.089 -21.372  1.00 93.95           O
ATOM    881 CB   SER B  52     -18.777   0.989 -18.566  1.00 96.45           C
ATOM    882 OG   SER B  52     -18.330   2.253 -18.119  1.00 92.57           O
ATOM    883  N   VAL B  53     -16.905   2.281 -21.074  1.00 93.59           N
ATOM    884 CA   VAL B  53     -16.760   3.423 -21.959  1.00 92.18           C
ATOM    885  C   VAL B  53     -16.508   2.961 -23.409  1.00 89.61           C
ATOM    886  O   VAL B  53     -16.324   1.776 -23.670  1.00 85.45           O
ATOM    887 CB   VAL B  53     -15.622   4.348 -21.447  1.00 86.51           C
ATOM    888 CG1  VAL B  53     -14.673   4.764 -22.555  1.00 79.66           C
ATOM    889 CG2  VAL B  53     -16.222   5.561 -20.756  1.00 79.74           C
ATOM    890 OXT  VAL B  53     -16.495   3.780 -24.317  1.00 79.87           O
HETATM  891 MG    MG C   1      -4.629  -6.096   9.888  1.00 52.91          MG
HETATM  892 MG    MG D   1      15.945  -0.100   3.156  1.00 50.26          MG
HETATM  893 MG    MG E   1       0.315   5.327   6.155  1.00 45.74          MG
HETATM  894 MG    MG F   1       9.373  -3.202  -7.824  1.00 46.27          MG
HETATM  895 MG    MG G   1      -5.995  -9.234   7.543  1.00 39.65          MG
HETATM  896 MG    MG H   1      21.427  -0.042   1.496  1.00 44.05          MG
HETATM  897 MG    MG I   1     -13.191  15.876  -4.237  1.00 65.21          MG
HETATM  898 MG    MG J   1      18.278 -13.239   6.258  1.00 32.27          MG
HETATM  899 MG    MG K   1       6.140  -7.646  16.384  1.00 35.04          MG
HETATM  900 MG    MG L   1       6.537  10.259  -5.785  1.00 42.72          MG
HETATM  901 MG    MG M   1      -7.581   0.116   1.627  1.00 35.38          MG
HETATM  902 MG    MG N   1       3.149  -9.585  -1.753  1.00 25.01          MG
HETATM  903  K     K O   1       3.968   4.325  12.184  1.00 45.85           K
HETATM  904  K     K P   1       5.339  -3.377   0.273  1.00 49.74           K
HETATM  905  K     K Q   1      -8.089  -2.101  17.806  1.00 38.03           K
HETATM  906  K     K R   1       7.506 -10.100   0.917  1.00 37.15           K
HETATM  907  K     K S   1      -1.709  -1.477   3.100  1.00 43.24           K
HETATM  908  K     K T   1       2.395  -0.026  -2.008  1.00 34.99           K
HETATM  909 ZN    ZN U   1      -9.878 -16.615  10.931  1.00 80.20          ZN
HETATM  910 ZN    ZN V   1      12.094   3.789   0.549  1.00 59.39          ZN
HETATM  911 ZN    ZN W   1     -11.238  -9.493  -6.535  1.00 80.09          ZN
HETATM  912 ZN    ZN X   1      19.626  11.764   0.895  1.00 60.13          ZN
ATOM    913 OP3   DC Y   1      18.831 -14.317  -5.477  1.00 49.29           O
ATOM    914  P    DC Y   1      19.722 -13.688  -6.192  1.00 58.57           P
ATOM    915 OP1   DC Y   1      21.034 -13.670  -5.630  1.00 53.97           O
ATOM    916 OP2   DC Y   1      19.553 -14.471  -7.330  1.00 56.97           O
ATOM    917 O5'   DC Y   1      19.522 -12.135  -6.550  1.00 58.79           O
ATOM    918 C5'   DC Y   1      18.233 -11.592  -6.849  1.00 63.74           C
ATOM    919 C4'   DC Y   1      18.236 -10.085  -6.693  1.00 68.19           C
ATOM    920 O4'   DC Y   1      18.728  -9.749  -5.376  1.00 65.79           O
ATOM    921 C3'   DC Y   1      19.127  -9.327  -7.684  1.00 68.88           C
ATOM    922 O3'   DC Y   1      18.506  -8.078  -8.020  1.00 66.85           O
ATOM    923 C2'   DC Y   1      20.407  -9.119  -6.880  1.00 64.30           C
ATOM    924 C1'   DC Y   1      19.845  -8.897  -5.489  1.00 66.25           C
ATOM    925 N1    DC Y   1      20.799  -9.217  -4.401  1.00 66.46           N
ATOM    926 C2    DC Y   1      21.663  -8.231  -3.958  1.00 63.53           C
ATOM    927 O2    DC Y   1      21.616  -7.107  -4.479  1.00 63.81           O
ATOM    928 N3    DC Y   1      22.539  -8.521  -2.974  1.00 64.38           N
ATOM    929 C4    DC Y   1      22.566  -9.749  -2.441  1.00 62.23           C
ATOM    930 N4    DC Y   1      23.448  -9.999  -1.470  1.00 61.61           N
ATOM    931 C5    DC Y   1      21.682 -10.773  -2.885  1.00 61.92           C
ATOM    932 C6    DC Y   1      20.822 -10.468  -3.852  1.00 62.72           C
ATOM    933  P    DG Y   2      17.652  -7.921  -9.374  1.00 57.98           P
ATOM    934 OP1   DG Y   2      18.186  -8.763 -10.481  1.00 56.58           O
ATOM    935 OP2   DG Y   2      17.544  -6.462  -9.544  1.00 58.77           O
ATOM    936 O5'   DG Y   2      16.199  -8.466  -8.990  1.00 59.45           O
ATOM    937 C5'   DG Y   2      15.432  -7.847  -7.947  1.00 60.64           C
ATOM    938 C4'   DG Y   2      14.202  -8.675  -7.650  1.00 61.91           C
ATOM    939 O4'   DG Y   2      14.594  -9.978  -7.202  1.00 61.16           O
ATOM    940 C3'   DG Y   2      13.321  -8.095  -6.549  1.00 60.70           C
ATOM    941 O3'   DG Y   2      12.235  -7.408  -7.178  1.00 59.16           O
ATOM    942 C2'   DG Y   2      12.837  -9.317  -5.764  1.00 60.16           C
ATOM    943 C1'   DG Y   2      13.780 -10.431  -6.136  1.00 61.30           C
ATOM    944 N9    DG Y   2      14.684 -10.911  -5.089  1.00 60.97           N
ATOM    945 C8    DG Y   2      14.803 -12.206  -4.659  1.00 57.65           C
ATOM    946 N7    DG Y   2      15.711 -12.365  -3.750  1.00 62.32           N
ATOM    947 C5    DG Y   2      16.222 -11.100  -3.550  1.00 65.48           C
ATOM    948 C6    DG Y   2      17.246 -10.644  -2.674  1.00 62.77           C
ATOM    949 O6    DG Y   2      17.919 -11.312  -1.868  1.00 61.93           O
ATOM    950 N1    DG Y   2      17.463  -9.272  -2.790  1.00 64.72           N
ATOM    951 C2    DG Y   2      16.785  -8.442  -3.641  1.00 63.99           C
ATOM    952 N2    DG Y   2      17.128  -7.145  -3.618  1.00 63.26           N
ATOM    953 N3    DG Y   2      15.831  -8.856  -4.467  1.00 63.51           N
ATOM    954 C4    DG Y   2      15.604 -10.181  -4.372  1.00 62.52           C
ATOM    955  P    DC Y   3      11.621  -6.050  -6.773  1.00 60.10           P
ATOM    956 OP1   DC Y   3      10.153  -6.181  -6.939  1.00 58.16           O
ATOM    957 OP2   DC Y   3      12.339  -4.993  -7.483  1.00 60.33           O
ATOM    958 O5'   DC Y   3      11.942  -5.893  -5.213  1.00 61.31           O
ATOM    959 C5'   DC Y   3      11.364  -4.811  -4.485  1.00 64.54           C
ATOM    960 C4'   DC Y   3      12.296  -4.350  -3.389  1.00 63.99           C
ATOM    961 O4'   DC Y   3      12.443  -5.388  -2.396  1.00 63.21           O
ATOM    962 C3'   DC Y   3      13.717  -3.988  -3.853  1.00 63.30           C
ATOM    963 O3'   DC Y   3      14.168  -2.826  -3.151  1.00 62.90           O
ATOM    964 C2'   DC Y   3      14.535  -5.207  -3.400  1.00 62.97           C
ATOM    965 C1'   DC Y   3      13.803  -5.562  -2.112  1.00 63.47           C
ATOM    966 N1    DC Y   3      14.033  -6.947  -1.653  1.00 63.81           N
ATOM    967 C2    DC Y   3      15.030  -7.193  -0.707  1.00 63.19           C
ATOM    968 O2    DC Y   3      15.702  -6.238  -0.282  1.00 63.49           O
ATOM    969 N3    DC Y   3      15.262  -8.448  -0.288  1.00 63.80           N
ATOM    970 C4    DC Y   3      14.523  -9.453  -0.774  1.00 62.60           C
ATOM    971 N4    DC Y   3      14.781 -10.687  -0.335  1.00 63.70           N
ATOM    972 C5    DC Y   3      13.496  -9.239  -1.739  1.00 63.87           C
ATOM    973 C6    DC Y   3      13.283  -7.976  -2.150  1.00 63.88           C
ATOM    974  P    DG Y   4      14.071  -1.352  -3.817  1.00 66.31           P
ATOM    975 OP1   DG Y   4      14.244  -1.422  -5.294  1.00 65.84           O
ATOM    976 OP2   DG Y   4      14.960  -0.493  -3.014  1.00 69.95           O
ATOM    977 O5'   DG Y   4      12.566  -0.919  -3.508  1.00 67.57           O
ATOM    978 C5'   DG Y   4      12.125  -0.755  -2.160  1.00 68.30           C
ATOM    979 C4'   DG Y   4      10.629  -0.599  -2.135  1.00 68.62           C
ATOM    980 O4'   DG Y   4      10.019  -1.758  -2.705  1.00 67.17           O
ATOM    981 C3'   DG Y   4      10.055  -0.479  -0.724  1.00 66.04           C
ATOM    982 O3'   DG Y   4       9.887   0.904  -0.409  1.00 64.12           O
ATOM    983 C2'   DG Y   4       8.715  -1.200  -0.816  1.00 65.31           C
ATOM    984 C1'   DG Y   4       8.834  -2.104  -2.019  1.00 65.39           C
ATOM    985 N9    DG Y   4       8.906  -3.533  -1.742  1.00 66.88           N
ATOM    986 C8    DG Y   4       8.086  -4.499  -2.270  1.00 64.68           C
ATOM    987 N7    DG Y   4       8.385  -5.705  -1.891  1.00 69.28           N
ATOM    988 C5    DG Y   4       9.468  -5.535  -1.052  1.00 71.60           C
ATOM    989 C6    DG Y   4      10.228  -6.498  -0.331  1.00 70.23           C
ATOM    990 O6    DG Y   4      10.081  -7.721  -0.312  1.00 70.41           O
ATOM    991 N1    DG Y   4      11.254  -5.902   0.404  1.00 72.67           N
ATOM    992 C2    DG Y   4      11.508  -4.562   0.447  1.00 71.50           C
ATOM    993 N2    DG Y   4      12.543  -4.176   1.215  1.00 69.58           N
ATOM    994 N3    DG Y   4      10.812  -3.655  -0.222  1.00 68.75           N
ATOM    995 C4    DG Y   4       9.813  -4.199  -0.951  1.00 68.28           C
ATOM    996  P    DC Y   5      10.629   1.584   0.820  1.00 68.69           P
ATOM    997 OP1   DC Y   5      10.029   2.922   0.984  1.00 68.00           O
ATOM    998 OP2   DC Y   5      12.075   1.440   0.637  1.00 69.87           O
ATOM    999 O5'   DC Y   5      10.204   0.657   2.062  1.00 69.09           O
ATOM   1000 C5'   DC Y   5      10.241   1.178   3.385  1.00 72.79           C
ATOM   1001 C4'   DC Y   5      10.765   0.139   4.358  1.00 72.26           C
ATOM   1002 O4'   DC Y   5       9.912  -1.029   4.335  1.00 71.31           O
ATOM   1003 C3'   DC Y   5      12.186  -0.365   4.082  1.00 69.54           C
ATOM   1004 O3'   DC Y   5      12.882  -0.538   5.313  1.00 68.63           O
ATOM   1005 C2'   DC Y   5      11.935  -1.732   3.432  1.00 69.09           C
ATOM   1006 C1'   DC Y   5      10.711  -2.178   4.219  1.00 69.98           C
ATOM   1007 N1    DC Y   5       9.940  -3.256   3.565  1.00 69.92           N
ATOM   1008 C2    DC Y   5      10.205  -4.577   3.909  1.00 69.91           C
ATOM   1009 O2    DC Y   5      11.077  -4.815   4.744  1.00 70.84           O
ATOM   1010 N3    DC Y   5       9.518  -5.577   3.312  1.00 70.87           N
ATOM   1011 C4    DC Y   5       8.583  -5.274   2.406  1.00 70.27           C
ATOM   1012 N4    DC Y   5       7.921  -6.285   1.836  1.00 71.45           N
ATOM   1013 C5    DC Y   5       8.298  -3.921   2.036  1.00 71.74           C
ATOM   1014 C6    DC Y   5       8.985  -2.958   2.632  1.00 71.35           C
ATOM   1015  P    DG Y   6      13.946   0.563   5.886  1.00 69.74           P
ATOM   1016 OP1   DG Y   6      14.640   1.230   4.755  1.00 69.87           O
ATOM   1017 OP2   DG Y   6      14.717  -0.141   6.911  1.00 72.84           O
ATOM   1018 O5'   DG Y   6      13.022   1.647   6.614  1.00 70.58           O
ATOM   1019 C5'   DG Y   6      12.280   1.295   7.783  1.00 71.78           C
ATOM   1020 C4'   DG Y   6      11.295   2.399   8.098  1.00 71.93           C
ATOM   1021 O4'   DG Y   6      10.433   2.608   6.976  1.00 69.82           O
ATOM   1022 C3'   DG Y   6      10.377   2.082   9.281  1.00 68.31           C
ATOM   1023 O3'   DG Y   6      10.916   2.689  10.451  1.00 66.14           O
ATOM   1024 C2'   DG Y   6       9.041   2.714   8.887  1.00 66.84           C
ATOM   1025 C1'   DG Y   6       9.105   2.858   7.382  1.00 68.19           C
ATOM   1026 N9    DG Y   6       8.257   1.972   6.602  1.00 69.41           N
ATOM   1027 C8    DG Y   6       7.366   2.362   5.637  1.00 66.92           C
ATOM   1028 N7    DG Y   6       6.769   1.375   5.064  1.00 71.83           N
ATOM   1029 C5    DG Y   6       7.286   0.247   5.678  1.00 73.44           C
ATOM   1030 C6    DG Y   6       7.010  -1.128   5.468  1.00 72.04           C
ATOM   1031 O6    DG Y   6       6.223  -1.631   4.659  1.00 72.45           O
ATOM   1032 N1    DG Y   6       7.758  -1.948   6.308  1.00 74.81           N
ATOM   1033 C2    DG Y   6       8.659  -1.496   7.230  1.00 74.26           C
ATOM   1034 N2    DG Y   6       9.292  -2.439   7.958  1.00 72.27           N
ATOM   1035 N3    DG Y   6       8.932  -0.215   7.437  1.00 69.92           N
ATOM   1036 C4    DG Y   6       8.216   0.597   6.633  1.00 69.79           C
ATOM   1037  P    DC Y   7      11.112   1.879  11.800  1.00 68.95           P
ATOM   1038 OP1   DC Y   7      11.442   2.850  12.855  1.00 68.12           O
ATOM   1039 OP2   DC Y   7      12.021   0.740  11.537  1.00 70.43           O
ATOM   1040 O5'   DC Y   7       9.639   1.295  12.072  1.00 70.41           O
ATOM   1041 C5'   DC Y   7       9.256   0.893  13.380  1.00 75.18           C
ATOM   1042 C4'   DC Y   7       8.673  -0.508  13.361  1.00 74.95           C
ATOM   1043 O4'   DC Y   7       7.471  -0.534  12.556  1.00 73.90           O
ATOM   1044 C3'   DC Y   7       9.590  -1.599  12.792  1.00 71.63           C
ATOM   1045 O3'   DC Y   7       9.429  -2.800  13.542  1.00 71.00           O
ATOM   1046 C2'   DC Y   7       9.032  -1.792  11.373  1.00 71.73           C
ATOM   1047 C1'   DC Y   7       7.542  -1.600  11.650  1.00 73.30           C
ATOM   1048 N1    DC Y   7       6.749  -1.269  10.448  1.00 72.43           N
ATOM   1049 C2    DC Y   7       6.151  -2.304   9.729  1.00 72.51           C
ATOM   1050 O2    DC Y   7       6.304  -3.469  10.112  1.00 72.97           O
ATOM   1051 N3    DC Y   7       5.433  -2.014   8.634  1.00 72.68           N
ATOM   1052 C4    DC Y   7       5.287  -0.742   8.252  1.00 71.73           C
ATOM   1053 N4    DC Y   7       4.564  -0.493   7.157  1.00 72.95           N
ATOM   1054 C5    DC Y   7       5.889   0.326   8.968  1.00 73.00           C
ATOM   1055 C6    DC Y   7       6.591   0.026  10.049  1.00 73.06           C
ATOM   1056  P    DG Y   8      10.440  -3.171  14.784  1.00 65.35           P
ATOM   1057 OP1   DG Y   8      11.804  -2.631  14.553  1.00 63.91           O
ATOM   1058 OP2   DG Y   8      10.250  -4.604  15.049  1.00 68.02           O
ATOM   1059 O5'   DG Y   8       9.798  -2.366  16.019  1.00 67.77           O
ATOM   1060 C5'   DG Y   8       8.480  -2.673  16.459  1.00 69.86           C
ATOM   1061 C4'   DG Y   8       8.060  -1.680  17.514  1.00 70.74           C
ATOM   1062 O4'   DG Y   8       8.101  -0.361  16.955  1.00 68.15           O
ATOM   1063 C3'   DG Y   8       6.626  -1.879  18.007  1.00 68.11           C
ATOM   1064 O3'   DG Y   8       6.670  -2.636  19.222  1.00 64.69           O
ATOM   1065 C2'   DG Y   8       6.121  -0.455  18.245  1.00 65.20           C
ATOM   1066 C1'   DG Y   8       7.022   0.426  17.410  1.00 66.83           C
ATOM   1067 N9    DG Y   8       6.426   1.038  16.231  1.00 67.85           N
ATOM   1068 C8    DG Y   8       6.450   2.377  15.931  1.00 65.01           C
ATOM   1069 N7    DG Y   8       5.871   2.660  14.807  1.00 69.31           N
ATOM   1070 C5    DG Y   8       5.439   1.442  14.322  1.00 71.25           C
ATOM   1071 C6    DG Y   8       4.735   1.126  13.131  1.00 69.91           C
ATOM   1072 O6    DG Y   8       4.359   1.894  12.232  1.00 70.23           O
ATOM   1073 N1    DG Y   8       4.486  -0.249  13.023  1.00 72.56           N
ATOM   1074 C2    DG Y   8       4.864  -1.181  13.957  1.00 72.08           C
ATOM   1075 N2    DG Y   8       4.534  -2.458  13.683  1.00 69.96           N
ATOM   1076 N3    DG Y   8       5.521  -0.894  15.067  1.00 67.71           N
ATOM   1077 C4    DG Y   8       5.771   0.423  15.194  1.00 67.50           C
ATOM   1078  P    DC Y   9       5.913  -4.008  19.451  1.00 64.35           P
ATOM   1079 OP1   DC Y   9       5.930  -4.288  20.901  1.00 62.25           O
ATOM   1080 OP2   DC Y   9       6.413  -5.010  18.509  1.00 64.77           O
ATOM   1081 O5'   DC Y   9       4.410  -3.638  19.026  1.00 65.61           O
ATOM   1082 C5'   DC Y   9       3.323  -4.441  19.475  1.00 70.26           C
ATOM   1083 C4'   DC Y   9       2.328  -4.676  18.357  1.00 69.76           C
ATOM   1084 O4'   DC Y   9       1.767  -3.414  17.930  1.00 68.37           O
ATOM   1085 C3'   DC Y   9       2.895  -5.348  17.103  1.00 68.13           C
ATOM   1086 O3'   DC Y   9       1.956  -6.293  16.594  1.00 67.10           O
ATOM   1087 C2'   DC Y   9       3.033  -4.169  16.123  1.00 66.87           C
ATOM   1088 C1'   DC Y   9       1.819  -3.344  16.526  1.00 68.04           C
ATOM   1089 N1    DC Y   9       1.906  -1.925  16.120  1.00 68.05           N
ATOM   1090 C2    DC Y   9       1.343  -1.535  14.909  1.00 67.82           C
ATOM   1091 O2    DC Y   9       0.788  -2.375  14.201  1.00 68.25           O
ATOM   1092 N3    DC Y   9       1.428  -0.236  14.528  1.00 67.83           N
ATOM   1093 C4    DC Y   9       2.041   0.651  15.322  1.00 66.78           C
ATOM   1094 N4    DC Y   9       2.102   1.916  14.914  1.00 68.20           N
ATOM   1095 C5    DC Y   9       2.624   0.266  16.561  1.00 67.97           C
ATOM   1096 C6    DC Y   9       2.531  -1.012  16.924  1.00 68.55           C
ATOM   1097  P    DG Y  10       2.109  -7.899  16.921  1.00 64.02           P
ATOM   1098 OP1   DG Y  10       3.546  -8.279  16.904  1.00 62.55           O
ATOM   1099 OP2   DG Y  10       1.142  -8.612  16.053  1.00 64.73           O
ATOM   1100 O5'   DG Y  10       1.576  -8.010  18.429  1.00 64.24           O
ATOM   1101 C5'   DG Y  10       0.207  -7.773  18.719  1.00 65.53           C
ATOM   1102 C4'   DG Y  10      -0.004  -7.793  20.213  1.00 65.63           C
ATOM   1103 O4'   DG Y  10       0.823  -6.794  20.819  1.00 62.24           O
ATOM   1104 C3'   DG Y  10      -1.442  -7.477  20.632  1.00 62.43           C
ATOM   1105 O3'   DG Y  10      -2.114  -8.715  20.917  1.00 58.53           O
ATOM   1106 C2'   DG Y  10      -1.281  -6.622  21.891  1.00 58.80           C
ATOM   1107 C1'   DG Y  10       0.138  -6.119  21.858  1.00 59.82           C
ATOM   1108 N9    DG Y  10       0.345  -4.699  21.617  1.00 61.13           N
ATOM   1109 C8    DG Y  10       1.080  -3.854  22.415  1.00 57.98           C
ATOM   1110 N7    DG Y  10       1.140  -2.634  21.970  1.00 62.26           N
ATOM   1111 C5    DG Y  10       0.403  -2.659  20.802  1.00 64.29           C
ATOM   1112 C6    DG Y  10       0.112  -1.628  19.880  1.00 63.48           C
ATOM   1113 O6    DG Y  10       0.477  -0.447  19.916  1.00 63.44           O
ATOM   1114 N1    DG Y  10      -0.678  -2.078  18.819  1.00 66.11           N
ATOM   1115 C2    DG Y  10      -1.135  -3.358  18.675  1.00 64.95           C
ATOM   1116 N2    DG Y  10      -1.888  -3.604  17.586  1.00 62.52           N
ATOM   1117 N3    DG Y  10      -0.862  -4.336  19.530  1.00 60.31           N
ATOM   1118 C4    DG Y  10      -0.105  -3.933  20.564  1.00 60.62           C
ATOM   1119  P    DC Y  11      -3.537  -9.087  20.384  1.00 59.55           P
ATOM   1120 OP1   DC Y  11      -4.080 -10.174  21.230  1.00 56.28           O
ATOM   1121 OP2   DC Y  11      -3.447  -9.276  18.932  1.00 58.43           O
ATOM   1122 O5'   DC Y  11      -4.377  -7.749  20.675  1.00 60.52           O
ATOM   1123 C5'   DC Y  11      -5.800  -7.796  20.692  1.00 63.88           C
ATOM   1124 C4'   DC Y  11      -6.384  -6.656  19.877  1.00 63.38           C
ATOM   1125 O4'   DC Y  11      -6.052  -5.382  20.483  1.00 60.66           O
ATOM   1126 C3'   DC Y  11      -5.906  -6.583  18.421  1.00 61.41           C
ATOM   1127 O3'   DC Y  11      -6.997  -6.270  17.563  1.00 58.86           O
ATOM   1128 C2'   DC Y  11      -4.905  -5.416  18.458  1.00 58.46           C
ATOM   1129 C1'   DC Y  11      -5.557  -4.516  19.502  1.00 59.94           C
ATOM   1130 N1    DC Y  11      -4.626  -3.560  20.138  1.00 61.14           N
ATOM   1131 C2    DC Y  11      -4.487  -2.285  19.601  1.00 60.92           C
ATOM   1132 O2    DC Y  11      -5.140  -1.974  18.602  1.00 61.85           O
ATOM   1133 N3    DC Y  11      -3.631  -1.406  20.180  1.00 61.54           N
ATOM   1134 C4    DC Y  11      -2.939  -1.770  21.260  1.00 60.96           C
ATOM   1135 N4    DC Y  11      -2.105  -0.876  21.806  1.00 61.88           N
ATOM   1136 C5    DC Y  11      -3.064  -3.070  21.821  1.00 61.72           C
ATOM   1137 C6    DC Y  11      -3.911  -3.918  21.244  1.00 62.05           C
ATOM   1138  P    DG Y  12      -7.874  -7.510  16.924  1.00 59.22           P
ATOM   1139 OP1   DG Y  12      -6.927  -8.509  16.367  1.00 59.18           O
ATOM   1140 OP2   DG Y  12      -8.905  -6.903  16.023  1.00 63.00           O
ATOM   1141 O5'   DG Y  12      -8.626  -8.153  18.170  1.00 59.80           O
ATOM   1142 C5'   DG Y  12      -9.752  -7.516  18.774  1.00 62.30           C
ATOM   1143 C4'   DG Y  12     -10.234  -8.323  19.936  1.00 63.14           C
ATOM   1144 O4'   DG Y  12      -9.219  -8.360  20.957  1.00 60.39           O
ATOM   1145 C3'   DG Y  12     -11.495  -7.764  20.603  1.00 61.43           C
ATOM   1146 O3'   DG Y  12     -12.442  -8.770  20.847  1.00 57.29           O
ATOM   1147 C2'   DG Y  12     -10.995  -7.192  21.922  1.00 57.80           C
ATOM   1148 C1'   DG Y  12      -9.736  -7.926  22.208  1.00 58.53           C
ATOM   1149 N9    DG Y  12      -8.712  -7.114  22.851  1.00 58.56           N
ATOM   1150 C8    DG Y  12      -7.910  -7.472  23.899  1.00 54.52           C
ATOM   1151 N7    DG Y  12      -7.079  -6.528  24.267  1.00 60.70           N
ATOM   1152 C5    DG Y  12      -7.352  -5.481  23.405  1.00 64.35           C
ATOM   1153 C6    DG Y  12      -6.775  -4.189  23.321  1.00 61.68           C
ATOM   1154 O6    DG Y  12      -5.872  -3.711  24.025  1.00 59.95           O
ATOM   1155 N1    DG Y  12      -7.339  -3.429  22.304  1.00 62.92           N
ATOM   1156 C2    DG Y  12      -8.343  -3.852  21.471  1.00 62.13           C
ATOM   1157 N2    DG Y  12      -8.763  -2.982  20.550  1.00 61.13           N
ATOM   1158 N3    DG Y  12      -8.889  -5.058  21.540  1.00 62.66           N
ATOM   1159 C4    DG Y  12      -8.359  -5.820  22.522  1.00 62.40           C
ATOM   1160 OP3   DC Z   1      -4.850   7.235  23.361  1.00 46.68           O
ATOM   1161  P    DC Z   1      -4.490   5.858  23.319  1.00 56.28           P
ATOM   1162 OP1   DC Z   1      -4.737   5.442  24.684  1.00 51.33           O
ATOM   1163 OP2   DC Z   1      -3.109   5.637  22.793  1.00 54.01           O
ATOM   1164 O5'   DC Z   1      -5.482   5.043  22.333  1.00 56.99           O
ATOM   1165 C5'   DC Z   1      -5.614   5.515  20.992  1.00 62.28           C
ATOM   1166 C4'   DC Z   1      -6.212   4.474  20.069  1.00 67.25           C
ATOM   1167 O4'   DC Z   1      -5.567   3.209  20.305  1.00 64.59           O
ATOM   1168 C3'   DC Z   1      -7.710   4.222  20.252  1.00 68.14           C
ATOM   1169 O3'   DC Z   1      -8.316   3.980  18.975  1.00 65.44           O
ATOM   1170 C2'   DC Z   1      -7.737   2.979  21.118  1.00 62.81           C
ATOM   1171 C1'   DC Z   1      -6.533   2.227  20.597  1.00 64.98           C
ATOM   1172 N1    DC Z   1      -5.968   1.271  21.567  1.00 65.61           N
ATOM   1173 C2    DC Z   1      -6.512  -0.010  21.660  1.00 62.97           C
ATOM   1174 O2    DC Z   1      -7.452  -0.322  20.914  1.00 63.09           O
ATOM   1175 N3    DC Z   1      -6.003  -0.875  22.561  1.00 63.33           N
ATOM   1176 C4    DC Z   1      -4.986  -0.510  23.349  1.00 61.44           C
ATOM   1177 N4    DC Z   1      -4.512  -1.400  24.228  1.00 60.95           N
ATOM   1178 C5    DC Z   1      -4.414   0.796  23.270  1.00 61.16           C
ATOM   1179 C6    DC Z   1      -4.934   1.644  22.378  1.00 61.99           C
ATOM   1180  P    DG Z   2      -8.981   5.171  18.137  1.00 59.41           P
ATOM   1181 OP1   DG Z   2      -9.594   6.206  19.018  1.00 58.26           O
ATOM   1182 OP2   DG Z   2      -9.800   4.476  17.130  1.00 59.99           O
ATOM   1183 O5'   DG Z   2      -7.753   5.836  17.376  1.00 60.59           O
ATOM   1184 C5'   DG Z   2      -6.973   5.071  16.458  1.00 61.52           C
ATOM   1185 C4'   DG Z   2      -5.760   5.866  16.020  1.00 63.02           C
ATOM   1186 O4'   DG Z   2      -4.926   6.148  17.143  1.00 61.09           O
ATOM   1187 C3'   DG Z   2      -4.880   5.139  15.015  1.00 60.93           C
ATOM   1188 O3'   DG Z   2      -5.223   5.608  13.716  1.00 59.33           O
ATOM   1189 C2'   DG Z   2      -3.450   5.522  15.408  1.00 59.41           C
ATOM   1190 C1'   DG Z   2      -3.562   6.011  16.835  1.00 61.43           C
ATOM   1191 N9    DG Z   2      -2.986   5.164  17.875  1.00 62.03           N
ATOM   1192 C8    DG Z   2      -2.061   5.550  18.805  1.00 58.91           C
ATOM   1193 N7    DG Z   2      -1.742   4.611  19.636  1.00 63.11           N
ATOM   1194 C5    DG Z   2      -2.499   3.526  19.241  1.00 65.99           C
ATOM   1195 C6    DG Z   2      -2.575   2.211  19.785  1.00 63.86           C
ATOM   1196 O6    DG Z   2      -1.963   1.743  20.758  1.00 63.30           O
ATOM   1197 N1    DG Z   2      -3.479   1.403  19.078  1.00 66.00           N
ATOM   1198 C2    DG Z   2      -4.201   1.821  18.000  1.00 65.36           C
ATOM   1199 N2    DG Z   2      -5.020   0.911  17.453  1.00 64.34           N
ATOM   1200 N3    DG Z   2      -4.142   3.041  17.492  1.00 63.99           N
ATOM   1201 C4    DG Z   2      -3.284   3.843  18.149  1.00 63.28           C
ATOM   1202  P    DC Z   3      -4.877   5.067  12.349  1.00 60.03           P
ATOM   1203 OP1   DC Z   3      -3.667   5.806  11.920  1.00 58.15           O
ATOM   1204 OP2   DC Z   3      -6.095   5.095  11.517  1.00 60.29           O
ATOM   1205 O5'   DC Z   3      -4.487   3.533  12.574  1.00 61.09           O
ATOM   1206 C5'   DC Z   3      -4.175   2.726  11.443  1.00 64.32           C
ATOM   1207 C4'   DC Z   3      -4.006   1.289  11.856  1.00 63.79           C
ATOM   1208 O4'   DC Z   3      -2.826   1.153  12.683  1.00 62.23           O
ATOM   1209 C3'   DC Z   3      -5.165   0.705  12.670  1.00 62.64           C
ATOM   1210 O3'   DC Z   3      -5.409  -0.641  12.262  1.00 61.94           O
ATOM   1211 C2'   DC Z   3      -4.618   0.726  14.103  1.00 61.89           C
ATOM   1212 C1'   DC Z   3      -3.145   0.430  13.835  1.00 62.78           C
ATOM   1213 N1    DC Z   3      -2.248   0.847  14.931  1.00 63.62           N
ATOM   1214 C2    DC Z   3      -1.905  -0.084  15.913  1.00 63.34           C
ATOM   1215 O2    DC Z   3      -2.361  -1.237  15.824  1.00 63.59           O
ATOM   1216 N3    DC Z   3      -1.094   0.283  16.929  1.00 63.69           N
ATOM   1217 C4    DC Z   3      -0.626   1.530  16.983  1.00 62.87           C
ATOM   1218 N4    DC Z   3       0.172   1.857  18.009  1.00 64.18           N
ATOM   1219 C5    DC Z   3      -0.967   2.506  15.996  1.00 64.18           C
ATOM   1220 C6    DC Z   3      -1.769   2.121  14.995  1.00 64.13           C
ATOM   1221  P    DG Z   4      -6.546  -1.002  11.172  1.00 65.02           P
ATOM   1222 OP1   DG Z   4      -7.710  -0.092  11.311  1.00 64.59           O
ATOM   1223 OP2   DG Z   4      -6.738  -2.460  11.255  1.00 68.85           O
ATOM   1224 O5'   DG Z   4      -5.823  -0.692   9.778  1.00 66.50           O
ATOM   1225 C5'   DG Z   4      -4.680  -1.445   9.372  1.00 67.68           C
ATOM   1226 C4'   DG Z   4      -4.101  -0.845   8.104  1.00 67.74           C
ATOM   1227 O4'   DG Z   4      -3.725   0.515   8.354  1.00 65.71           O
ATOM   1228 C3'   DG Z   4      -2.839  -1.556   7.622  1.00 64.70           C
ATOM   1229 O3'   DG Z   4      -3.198  -2.489   6.608  1.00 62.33           O
ATOM   1230 C2'   DG Z   4      -1.974  -0.424   7.065  1.00 63.36           C
ATOM   1231 C1'   DG Z   4      -2.511   0.836   7.704  1.00 64.12           C
ATOM   1232 N9    DG Z   4      -1.662   1.469   8.703  1.00 65.80           N
ATOM   1233 C8    DG Z   4      -1.244   2.776   8.694  1.00 63.49           C
ATOM   1234 N7    DG Z   4      -0.519   3.096   9.724  1.00 68.91           N
ATOM   1235 C5    DG Z   4      -0.446   1.933  10.461  1.00 71.58           C
ATOM   1236 C6    DG Z   4       0.221   1.672  11.698  1.00 70.23           C
ATOM   1237 O6    DG Z   4       0.881   2.450  12.394  1.00 70.60           O
ATOM   1238 N1    DG Z   4       0.044   0.350  12.106  1.00 73.20           N
ATOM   1239 C2    DG Z   4      -0.675  -0.592  11.414  1.00 72.00           C
ATOM   1240 N2    DG Z   4      -0.732  -1.806  11.970  1.00 69.65           N
ATOM   1241 N3    DG Z   4      -1.301  -0.357  10.268  1.00 68.71           N
ATOM   1242 C4    DG Z   4      -1.142   0.914   9.851  1.00 67.82           C
ATOM   1243  P    DC Z   5      -2.896  -4.034   6.620  1.00 68.30           P
ATOM   1244 OP1   DC Z   5      -2.872  -4.458   5.198  1.00 67.73           O
ATOM   1245 OP2   DC Z   5      -3.829  -4.660   7.551  1.00 69.46           O
ATOM   1246 O5'   DC Z   5      -1.405  -4.190   7.225  1.00 68.44           O
ATOM   1247 C5'   DC Z   5      -0.686  -5.416   7.029  1.00 72.58           C
ATOM   1248 C4'   DC Z   5       0.291  -5.651   8.163  1.00 72.17           C
ATOM   1249 O4'   DC Z   5       1.241  -4.568   8.237  1.00 71.40           O
ATOM   1250 C3'   DC Z   5      -0.338  -5.758   9.560  1.00 69.43           C
ATOM   1251 O3'   DC Z   5       0.336  -6.757  10.322  1.00 68.64           O
ATOM   1252 C2'   DC Z   5      -0.053  -4.371  10.155  1.00 69.64           C
ATOM   1253 C1'   DC Z   5       1.322  -4.108   9.556  1.00 70.72           C
ATOM   1254 N1    DC Z   5       1.703  -2.678   9.559  1.00 70.62           N
ATOM   1255 C2    DC Z   5       2.454  -2.190  10.629  1.00 70.78           C
ATOM   1256 O2    DC Z   5       2.784  -2.961  11.537  1.00 71.69           O
ATOM   1257 N3    DC Z   5       2.799  -0.887  10.655  1.00 71.92           N
ATOM   1258 C4    DC Z   5       2.422  -0.077   9.656  1.00 71.04           C
ATOM   1259 N4    DC Z   5       2.781   1.204   9.718  1.00 72.20           N
ATOM   1260 C5    DC Z   5       1.650  -0.555   8.554  1.00 72.42           C
ATOM   1261 C6    DC Z   5       1.323  -1.850   8.544  1.00 72.13           C
ATOM   1262  P    DG Z   6      -0.249  -8.247  10.556  1.00 65.30           P
ATOM   1263 OP1   DG Z   6      -1.731  -8.225  10.508  1.00 65.58           O
ATOM   1264 OP2   DG Z   6       0.452  -8.771  11.739  1.00 68.74           O
ATOM   1265 O5'   DG Z   6       0.292  -9.049   9.281  1.00 66.24           O
ATOM   1266 C5'   DG Z   6       1.701  -9.257   9.105  1.00 67.17           C
ATOM   1267 C4'   DG Z   6       1.955  -9.767   7.706  1.00 66.41           C
ATOM   1268 O4'   DG Z   6       1.425  -8.829   6.754  1.00 65.01           O
ATOM   1269 C3'   DG Z   6       3.442  -9.917   7.363  1.00 63.72           C
ATOM   1270 O3'   DG Z   6       3.802 -11.285   7.571  1.00 62.32           O
ATOM   1271 C2'   DG Z   6       3.515  -9.530   5.889  1.00 63.52           C
ATOM   1272 C1'   DG Z   6       2.280  -8.703   5.633  1.00 64.15           C
ATOM   1273 N9    DG Z   6       2.475  -7.273   5.441  1.00 65.15           N
ATOM   1274 C8    DG Z   6       1.993  -6.515   4.391  1.00 62.55           C
ATOM   1275 N7    DG Z   6       2.279  -5.264   4.486  1.00 68.23           N
ATOM   1276 C5    DG Z   6       3.000  -5.161   5.663  1.00 70.41           C
ATOM   1277 C6    DG Z   6       3.576  -4.033   6.284  1.00 68.55           C
ATOM   1278 O6    DG Z   6       3.555  -2.860   5.901  1.00 68.94           O
ATOM   1279 N1    DG Z   6       4.223  -4.366   7.480  1.00 71.33           N
ATOM   1280 C2    DG Z   6       4.302  -5.623   7.996  1.00 70.70           C
ATOM   1281 N2    DG Z   6       4.970  -5.752   9.156  1.00 68.74           N
ATOM   1282 N3    DG Z   6       3.759  -6.686   7.425  1.00 66.85           N
ATOM   1283 C4    DG Z   6       3.128  -6.393   6.272  1.00 66.26           C
ATOM   1284  P    DC Z   7       5.105 -11.710   8.343  1.00 69.08           P
ATOM   1285 OP1   DC Z   7       5.332 -13.139   8.112  1.00 68.50           O
ATOM   1286 OP2   DC Z   7       4.988 -11.197   9.729  1.00 70.79           O
ATOM   1287 O5'   DC Z   7       6.245 -10.867   7.583  1.00 70.08           O
ATOM   1288 C5'   DC Z   7       7.606 -11.314   7.582  1.00 74.48           C
ATOM   1289 C4'   DC Z   7       8.548 -10.176   7.939  1.00 74.18           C
ATOM   1290 O4'   DC Z   7       8.487  -9.135   6.935  1.00 73.00           O
ATOM   1291 C3'   DC Z   7       8.258  -9.491   9.278  1.00 70.70           C
ATOM   1292 O3'   DC Z   7       9.481  -9.177   9.928  1.00 70.18           O
ATOM   1293 C2'   DC Z   7       7.557  -8.195   8.845  1.00 71.16           C
ATOM   1294 C1'   DC Z   7       8.313  -7.896   7.560  1.00 72.48           C
ATOM   1295 N1    DC Z   7       7.609  -6.982   6.632  1.00 71.84           N
ATOM   1296 C2    DC Z   7       7.800  -5.619   6.750  1.00 71.88           C
ATOM   1297 O2    DC Z   7       8.570  -5.190   7.623  1.00 72.56           O
ATOM   1298 N3    DC Z   7       7.151  -4.781   5.919  1.00 72.43           N
ATOM   1299 C4    DC Z   7       6.334  -5.280   4.986  1.00 71.52           C
ATOM   1300 N4    DC Z   7       5.707  -4.425   4.182  1.00 72.68           N
ATOM   1301 C5    DC Z   7       6.119  -6.681   4.860  1.00 72.76           C
ATOM   1302 C6    DC Z   7       6.769  -7.486   5.683  1.00 72.78           C
ATOM   1303  P    DG Z   8      10.150 -10.191  11.019  1.00 64.92           P
ATOM   1304 OP1   DG Z   8       9.095 -10.939  11.747  1.00 63.76           O
ATOM   1305 OP2   DG Z   8      11.137  -9.389  11.760  1.00 68.23           O
ATOM   1306 O5'   DG Z   8      10.960 -11.236  10.110  1.00 66.80           O
ATOM   1307 C5'   DG Z   8      12.042 -10.801   9.301  1.00 68.56           C
ATOM   1308 C4'   DG Z   8      12.512 -11.947   8.426  1.00 69.32           C
ATOM   1309 O4'   DG Z   8      11.422 -12.399   7.620  1.00 67.21           O
ATOM   1310 C3'   DG Z   8      13.621 -11.551   7.454  1.00 66.73           C
ATOM   1311 O3'   DG Z   8      14.873 -11.908   8.030  1.00 63.69           O
ATOM   1312 C2'   DG Z   8      13.316 -12.373   6.196  1.00 65.31           C
ATOM   1313 C1'   DG Z   8      11.853 -12.739   6.318  1.00 66.20           C
ATOM   1314 N9    DG Z   8      10.952 -12.077   5.401  1.00 66.99           N
ATOM   1315 C8    DG Z   8      10.044 -12.696   4.580  1.00 64.11           C
ATOM   1316 N7    DG Z   8       9.337 -11.879   3.872  1.00 69.08           N
ATOM   1317 C5    DG Z   8       9.796 -10.622   4.222  1.00 71.65           C
ATOM   1318 C6    DG Z   8       9.407  -9.341   3.780  1.00 69.79           C
ATOM   1319 O6    DG Z   8       8.530  -9.048   2.943  1.00 69.91           O
ATOM   1320 N1    DG Z   8      10.139  -8.323   4.403  1.00 72.42           N
ATOM   1321 C2    DG Z   8      11.109  -8.522   5.322  1.00 71.69           C
ATOM   1322 N2    DG Z   8      11.695  -7.425   5.817  1.00 69.79           N
ATOM   1323 N3    DG Z   8      11.481  -9.718   5.760  1.00 68.31           N
ATOM   1324 C4    DG Z   8      10.796 -10.715   5.169  1.00 67.50           C
ATOM   1325  P    DC Z   9      16.070 -10.916   8.286  1.00 68.00           P
ATOM   1326 OP1   DC Z   9      17.268 -11.726   8.572  1.00 67.11           O
ATOM   1327 OP2   DC Z   9      15.628  -9.888   9.248  1.00 69.31           O
ATOM   1328 O5'   DC Z   9      16.256 -10.203   6.857  1.00 69.05           O
ATOM   1329 C5'   DC Z   9      17.474  -9.520   6.542  1.00 74.06           C
ATOM   1330 C4'   DC Z   9      17.200  -8.199   5.864  1.00 74.08           C
ATOM   1331 O4'   DC Z   9      16.534  -8.416   4.604  1.00 73.04           O
ATOM   1332 C3'   DC Z   9      16.314  -7.223   6.651  1.00 71.52           C
ATOM   1333 O3'   DC Z   9      16.805  -5.890   6.498  1.00 70.23           O
ATOM   1334 C2'   DC Z   9      14.964  -7.356   5.952  1.00 70.89           C
ATOM   1335 C1'   DC Z   9      15.422  -7.567   4.519  1.00 71.94           C
ATOM   1336 N1    DC Z   9      14.412  -8.193   3.644  1.00 71.64           N
ATOM   1337 C2    DC Z   9      13.611  -7.385   2.850  1.00 71.70           C
ATOM   1338 O2    DC Z   9      13.766  -6.160   2.894  1.00 72.30           O
ATOM   1339 N3    DC Z   9      12.672  -7.946   2.058  1.00 71.88           N
ATOM   1340 C4    DC Z   9      12.534  -9.278   2.047  1.00 71.20           C
ATOM   1341 N4    DC Z   9      11.596  -9.794   1.252  1.00 72.57           N
ATOM   1342 C5    DC Z   9      13.339 -10.128   2.852  1.00 72.71           C
ATOM   1343 C6    DC Z   9      14.261  -9.549   3.628  1.00 72.91           C
ATOM   1344  P    DG Z  10      17.776  -5.210   7.612  1.00 63.34           P
ATOM   1345 OP1   DG Z  10      17.382  -5.651   8.974  1.00 62.72           O
ATOM   1346 OP2   DG Z  10      17.814  -3.765   7.292  1.00 64.71           O
ATOM   1347 O5'   DG Z  10      19.213  -5.813   7.285  1.00 64.03           O
ATOM   1348 C5'   DG Z  10      19.866  -5.499   6.062  1.00 64.81           C
ATOM   1349 C4'   DG Z  10      21.111  -6.342   5.936  1.00 65.21           C
ATOM   1350 O4'   DG Z  10      20.737  -7.722   5.962  1.00 62.72           O
ATOM   1351 C3'   DG Z  10      21.869  -6.134   4.626  1.00 62.61           C
ATOM   1352 O3'   DG Z  10      22.974  -5.261   4.885  1.00 59.41           O
ATOM   1353 C2'   DG Z  10      22.343  -7.533   4.238  1.00 59.72           C
ATOM   1354 C1'   DG Z  10      21.485  -8.480   5.042  1.00 60.83           C
ATOM   1355 N9    DG Z  10      20.527  -9.290   4.303  1.00 61.41           N
ATOM   1356 C8    DG Z  10      20.413 -10.646   4.390  1.00 58.22           C
ATOM   1357 N7    DG Z  10      19.459 -11.137   3.656  1.00 62.72           N
ATOM   1358 C5    DG Z  10      18.896 -10.027   3.045  1.00 65.12           C
ATOM   1359 C6    DG Z  10      17.816  -9.939   2.133  1.00 63.86           C
ATOM   1360 O6    DG Z  10      17.120 -10.861   1.677  1.00 63.57           O
ATOM   1361 N1    DG Z  10      17.567  -8.615   1.752  1.00 66.40           N
ATOM   1362 C2    DG Z  10      18.268  -7.538   2.194  1.00 65.24           C
ATOM   1363 N2    DG Z  10      17.877  -6.339   1.718  1.00 62.97           N
ATOM   1364 N3    DG Z  10      19.283  -7.607   3.042  1.00 61.50           N
ATOM   1365 C4    DG Z  10      19.539  -8.872   3.432  1.00 61.24           C
ATOM   1366  P    DC Z  11      23.363  -3.996   4.077  1.00 62.03           P
ATOM   1367 OP1   DC Z  11      24.796  -3.703   4.335  1.00 59.68           O
ATOM   1368 OP2   DC Z  11      22.349  -2.977   4.349  1.00 61.57           O
ATOM   1369 O5'   DC Z  11      23.206  -4.458   2.551  1.00 62.33           O
ATOM   1370 C5'   DC Z  11      23.789  -3.666   1.510  1.00 65.61           C
ATOM   1371 C4'   DC Z  11      22.857  -3.560   0.329  1.00 65.16           C
ATOM   1372 O4'   DC Z  11      22.630  -4.872  -0.243  1.00 62.71           O
ATOM   1373 C3'   DC Z  11      21.468  -2.984   0.627  1.00 63.42           C
ATOM   1374 O3'   DC Z  11      21.065  -2.109  -0.429  1.00 61.20           O
ATOM   1375 C2'   DC Z  11      20.577  -4.225   0.642  1.00 61.03           C
ATOM   1376 C1'   DC Z  11      21.258  -5.065  -0.426  1.00 62.00           C
ATOM   1377 N1    DC Z  11      20.965  -6.518  -0.331  1.00 62.84           N
ATOM   1378 C2    DC Z  11      19.917  -7.044  -1.079  1.00 62.47           C
ATOM   1379 O2    DC Z  11      19.260  -6.293  -1.813  1.00 62.91           O
ATOM   1380 N3    DC Z  11      19.643  -8.355  -0.985  1.00 62.61           N
ATOM   1381 C4    DC Z  11      20.371  -9.141  -0.186  1.00 62.06           C
ATOM   1382 N4    DC Z  11      20.067 -10.436  -0.122  1.00 63.12           N
ATOM   1383 C5    DC Z  11      21.445  -8.620   0.591  1.00 63.25           C
ATOM   1384 C6    DC Z  11      21.706  -7.310   0.488  1.00 63.39           C
ATOM   1385  P    DG Z  12      21.354  -0.513  -0.329  1.00 59.93           P
ATOM   1386 OP1   DG Z  12      20.902  -0.067   1.016  1.00 59.97           O
ATOM   1387 OP2   DG Z  12      20.768   0.125  -1.537  1.00 63.97           O
ATOM   1388 O5'   DG Z  12      22.936  -0.365  -0.416  1.00 60.47           O
ATOM   1389 C5'   DG Z  12      23.634  -0.511  -1.654  1.00 63.99           C
ATOM   1390 C4'   DG Z  12      25.121  -0.386  -1.445  1.00 64.82           C
ATOM   1391 O4'   DG Z  12      25.564  -1.397  -0.535  1.00 62.06           O
ATOM   1392 C3'   DG Z  12      25.940  -0.553  -2.730  1.00 62.35           C
ATOM   1393 O3'   DG Z  12      26.742   0.588  -2.972  1.00 58.31           O
ATOM   1394 C2'   DG Z  12      26.839  -1.751  -2.480  1.00 59.12           C
ATOM   1395 C1'   DG Z  12      26.703  -2.078  -1.029  1.00 59.60           C
ATOM   1396 N9    DG Z  12      26.519  -3.496  -0.748  1.00 59.49           N
ATOM   1397 C8    DG Z  12      27.179  -4.238   0.181  1.00 55.81           C
ATOM   1398 N7    DG Z  12      26.785  -5.488   0.226  1.00 61.60           N
ATOM   1399 C5    DG Z  12      25.796  -5.565  -0.744  1.00 65.06           C
ATOM   1400 C6    DG Z  12      25.001  -6.663  -1.152  1.00 62.82           C
ATOM   1401 O6    DG Z  12      25.027  -7.831  -0.722  1.00 61.45           O
ATOM   1402 N1    DG Z  12      24.118  -6.320  -2.177  1.00 64.30           N
ATOM   1403 C2    DG Z  12      24.012  -5.072  -2.723  1.00 63.35           C
ATOM   1404 N2    DG Z  12      23.095  -4.929  -3.690  1.00 62.37           N
ATOM   1405 N3    DG Z  12      24.739  -4.036  -2.342  1.00 63.45           N
ATOM   1406 C4    DG Z  12      25.607  -4.351  -1.356  1.00 63.02           C
ENDMDL                                                                          
END                                                                             
