# Supplementary material for: Control of Gene Expression by Proteins That Bind Many Alternative Nucleic Acid Structures Through the Same Domain
Source: Int J Mol Sci. 2025 Dec 26;27(1):272. doi: 10.3390/ijms27010272 (PMC12785367; doi:10.3390/ijms27010272)
Supplement: Supplementary file 1 [file ijms-27-00272-s001.zip › Figure-4K-MYC-MAX-4-CG6-Mgx12-Kx6-Znx4-S1076865862-model-0.pdb]

TITLE fold_myc_max_4_cg6_mgx12_kx6_znx4_s1076865862_model_0.cif                 
MODEL 1                                                                         
ATOM      1  N   VAL A   1     -19.576 -16.089   5.249  1.00 68.99           N
ATOM      2 CA   VAL A   1     -20.207 -15.260   4.210  1.00 79.67           C
ATOM      3  C   VAL A   1     -19.567 -13.883   4.175  1.00 82.24           C
ATOM      4  O   VAL A   1     -19.011 -13.472   3.150  1.00 78.91           O
ATOM      5 CB   VAL A   1     -21.722 -15.144   4.448  1.00 73.53           C
ATOM      6 CG1  VAL A   1     -22.339 -14.191   3.451  1.00 65.59           C
ATOM      7 CG2  VAL A   1     -22.370 -16.516   4.384  1.00 66.96           C
ATOM      8  N   LYS A   2     -19.635 -13.185   5.308  1.00 76.16           N
ATOM      9 CA   LYS A   2     -19.010 -11.880   5.398  1.00 81.08           C
ATOM     10  C   LYS A   2     -17.504 -11.998   5.166  1.00 81.06           C
ATOM     11  O   LYS A   2     -16.908 -11.202   4.457  1.00 78.07           O
ATOM     12 CB   LYS A   2     -19.310 -11.248   6.750  1.00 76.56           C
ATOM     13 CG   LYS A   2     -18.845  -9.810   6.890  1.00 71.23           C
ATOM     14 CD   LYS A   2     -19.759  -8.873   6.149  1.00 69.82           C
ATOM     15 CE   LYS A   2     -21.073  -8.674   6.868  1.00 64.47           C
ATOM     16 NZ   LYS A   2     -20.999  -7.683   7.938  1.00 59.76           N
ATOM     17  N   ARG A   3     -16.883 -13.024   5.774  1.00 78.84           N
ATOM     18 CA   ARG A   3     -15.447 -13.229   5.629  1.00 79.53           C
ATOM     19  C   ARG A   3     -15.075 -13.586   4.192  1.00 80.90           C
ATOM     20  O   ARG A   3     -14.133 -13.022   3.625  1.00 78.33           O
ATOM     21 CB   ARG A   3     -14.960 -14.312   6.586  1.00 74.47           C
ATOM     22 CG   ARG A   3     -13.463 -14.556   6.511  1.00 69.74           C
ATOM     23 CD   ARG A   3     -13.025 -15.702   7.413  1.00 68.02           C
ATOM     24 NE   ARG A   3     -13.619 -16.967   7.010  1.00 65.54           N
ATOM     25 CZ   ARG A   3     -13.162 -18.161   7.387  1.00 62.33           C
ATOM     26 NH1  ARG A   3     -12.103 -18.246   8.169  1.00 56.93           N
ATOM     27 NH2  ARG A   3     -13.771 -19.253   6.976  1.00 54.25           N
ATOM     28  N   ARG A   4     -15.812 -14.527   3.587  1.00 81.54           N
ATOM     29 CA   ARG A   4     -15.515 -14.953   2.228  1.00 83.20           C
ATOM     30  C   ARG A   4     -15.775 -13.840   1.222  1.00 83.81           C
ATOM     31  O   ARG A   4     -15.024 -13.670   0.257  1.00 81.60           O
ATOM     32 CB   ARG A   4     -16.335 -16.196   1.862  1.00 81.53           C
ATOM     33 CG   ARG A   4     -15.864 -17.471   2.526  1.00 77.73           C
ATOM     34 CD   ARG A   4     -16.283 -18.674   1.734  1.00 75.32           C
ATOM     35 NE   ARG A   4     -16.701 -19.778   2.592  1.00 71.90           N
ATOM     36 CZ   ARG A   4     -17.959 -20.191   2.712  1.00 67.37           C
ATOM     37 NH1  ARG A   4     -18.920 -19.592   2.011  1.00 62.06           N
ATOM     38 NH2  ARG A   4     -18.254 -21.184   3.520  1.00 60.25           N
ATOM     39  N   THR A   5     -16.841 -13.072   1.436  1.00 85.20           N
ATOM     40 CA   THR A   5     -17.149 -11.953   0.560  1.00 86.99           C
ATOM     41  C   THR A   5     -16.046 -10.903   0.630  1.00 86.05           C
ATOM     42  O   THR A   5     -15.623 -10.361  -0.394  1.00 83.91           O
ATOM     43 CB   THR A   5     -18.502 -11.326   0.929  1.00 86.49           C
ATOM     44 OG1  THR A   5     -19.526 -12.313   0.821  1.00 82.79           O
ATOM     45 CG2  THR A   5     -18.810 -10.163   0.001  1.00 81.59           C
ATOM     46  N   HIS A   6     -15.571 -10.640   1.837  1.00 81.87           N
ATOM     47 CA   HIS A   6     -14.477  -9.706   1.996  1.00 80.75           C
ATOM     48  C   HIS A   6     -13.227 -10.195   1.284  1.00 81.83           C
ATOM     49  O   HIS A   6     -12.519  -9.413   0.635  1.00 80.44           O
ATOM     50 CB   HIS A   6     -14.171  -9.478   3.471  1.00 77.86           C
ATOM     51 CG   HIS A   6     -12.903  -8.709   3.708  1.00 74.39           C
ATOM     52 ND1  HIS A   6     -12.854  -7.347   3.630  1.00 68.77           N
ATOM     53 CD2  HIS A   6     -11.659  -9.116   3.989  1.00 69.78           C
ATOM     54 CE1  HIS A   6     -11.616  -6.937   3.858  1.00 69.89           C
ATOM     55 NE2  HIS A   6     -10.875  -7.993   4.088  1.00 69.98           N
ATOM     56  N   ASN A   7     -12.959 -11.498   1.382  1.00 83.42           N
ATOM     57 CA   ASN A   7     -11.746 -12.049   0.796  1.00 82.78           C
ATOM     58  C   ASN A   7     -11.734 -11.902  -0.723  1.00 83.92           C
ATOM     59  O   ASN A   7     -10.712 -11.542  -1.307  1.00 83.62           O
ATOM     60 CB   ASN A   7     -11.586 -13.517   1.184  1.00 80.56           C
ATOM     61 CG   ASN A   7     -11.139 -13.694   2.627  1.00 77.87           C
ATOM     62 OD1  ASN A   7     -10.800 -12.727   3.297  1.00 74.44           O
ATOM     63 ND2  ASN A   7     -11.128 -14.934   3.086  1.00 73.23           N
ATOM     64  N   VAL A   8     -12.858 -12.176  -1.374  1.00 87.37           N
ATOM     65 CA   VAL A   8     -12.888 -12.088  -2.833  1.00 88.40           C
ATOM     66  C   VAL A   8     -12.837 -10.628  -3.279  1.00 89.10           C
ATOM     67  O   VAL A   8     -12.177 -10.297  -4.274  1.00 89.24           O
ATOM     68 CB   VAL A   8     -14.119 -12.811  -3.411  1.00 88.17           C
ATOM     69 CG1  VAL A   8     -15.402 -12.199  -2.908  1.00 87.46           C
ATOM     70 CG2  VAL A   8     -14.073 -12.773  -4.935  1.00 87.25           C
ATOM     71  N   LEU A   9     -13.504  -9.743  -2.555  1.00 87.96           N
ATOM     72 CA   LEU A   9     -13.476  -8.330  -2.902  1.00 87.89           C
ATOM     73  C   LEU A   9     -12.077  -7.756  -2.728  1.00 88.49           C
ATOM     74  O   LEU A   9     -11.621  -6.951  -3.545  1.00 88.40           O
ATOM     75 CB   LEU A   9     -14.481  -7.555  -2.053  1.00 88.00           C
ATOM     76 CG   LEU A   9     -15.959  -7.800  -2.356  1.00 86.47           C
ATOM     77 CD1  LEU A   9     -16.839  -7.065  -1.357  1.00 83.56           C
ATOM     78 CD2  LEU A   9     -16.290  -7.395  -3.773  1.00 83.32           C
ATOM     79  N   GLU A  10     -11.402  -8.166  -1.665  1.00 86.09           N
ATOM     80 CA   GLU A  10     -10.065  -7.652  -1.412  1.00 85.86           C
ATOM     81  C   GLU A  10      -9.054  -8.221  -2.395  1.00 86.61           C
ATOM     82  O   GLU A  10      -8.100  -7.534  -2.773  1.00 86.26           O
ATOM     83 CB   GLU A  10      -9.647  -7.961   0.033  1.00 83.84           C
ATOM     84 CG   GLU A  10      -8.258  -7.467   0.418  1.00 80.06           C
ATOM     85 CD   GLU A  10      -8.129  -5.948   0.342  1.00 78.44           C
ATOM     86 OE1  GLU A  10      -9.147  -5.251   0.198  1.00 75.38           O
ATOM     87 OE2  GLU A  10      -6.984  -5.463   0.427  1.00 74.75           O
ATOM     88  N   ARG A  11      -9.250  -9.468  -2.831  1.00 88.68           N
ATOM     89 CA   ARG A  11      -8.406 -10.023  -3.884  1.00 88.17           C
ATOM     90  C   ARG A  11      -8.545  -9.193  -5.160  1.00 89.46           C
ATOM     91  O   ARG A  11      -7.543  -8.886  -5.820  1.00 89.38           O
ATOM     92 CB   ARG A  11      -8.785 -11.484  -4.155  1.00 86.81           C
ATOM     93 CG   ARG A  11      -8.022 -12.130  -5.298  1.00 80.23           C
ATOM     94 CD   ARG A  11      -6.575 -12.388  -4.935  1.00 78.32           C
ATOM     95 NE   ARG A  11      -6.452 -13.239  -3.758  1.00 74.10           N
ATOM     96 CZ   ARG A  11      -5.300 -13.689  -3.271  1.00 70.47           C
ATOM     97 NH1  ARG A  11      -4.156 -13.370  -3.852  1.00 65.29           N
ATOM     98 NH2  ARG A  11      -5.289 -14.461  -2.189  1.00 62.31           N
ATOM     99  N   GLN A  12      -9.776  -8.822  -5.524  1.00 91.23           N
ATOM    100 CA   GLN A  12      -9.999  -8.003  -6.706  1.00 91.68           C
ATOM    101  C   GLN A  12      -9.379  -6.618  -6.558  1.00 91.85           C
ATOM    102  O   GLN A  12      -8.767  -6.102  -7.491  1.00 91.64           O
ATOM    103 CB   GLN A  12     -11.495  -7.889  -6.992  1.00 92.04           C
ATOM    104 CG   GLN A  12     -12.132  -9.176  -7.472  1.00 87.82           C
ATOM    105 CD   GLN A  12     -13.629  -9.047  -7.697  1.00 86.01           C
ATOM    106 OE1  GLN A  12     -14.315  -8.352  -6.950  1.00 82.96           O
ATOM    107 NE2  GLN A  12     -14.132  -9.710  -8.721  1.00 80.63           N
ATOM    108  N   ARG A  13      -9.547  -6.035  -5.365  1.00 90.48           N
ATOM    109 CA   ARG A  13      -8.976  -4.711  -5.121  1.00 89.71           C
ATOM    110  C   ARG A  13      -7.468  -4.741  -5.237  1.00 90.74           C
ATOM    111  O   ARG A  13      -6.857  -3.835  -5.800  1.00 90.67           O
ATOM    112 CB   ARG A  13      -9.382  -4.217  -3.732  1.00 88.54           C
ATOM    113 CG   ARG A  13      -9.154  -2.720  -3.530  1.00 84.75           C
ATOM    114 CD   ARG A  13      -9.206  -2.342  -2.052  1.00 83.16           C
ATOM    115 NE   ARG A  13      -8.071  -2.896  -1.322  1.00 79.97           N
ATOM    116 CZ   ARG A  13      -6.882  -2.322  -1.241  1.00 79.13           C
ATOM    117 NH1  ARG A  13      -6.649  -1.167  -1.844  1.00 73.37           N
ATOM    118 NH2  ARG A  13      -5.910  -2.917  -0.553  1.00 73.51           N
HETATM  119  N   2MR A  14      -6.839  -5.838  -4.694  1.00 90.37           N
HETATM  120 CA   2MR A  14      -5.416  -6.005  -4.774  1.00 89.69           C
HETATM  121 CB   2MR A  14      -4.878  -7.112  -3.946  1.00 88.89           C
HETATM  122 CG   2MR A  14      -4.970  -6.848  -2.473  1.00 87.49           C
HETATM  123 CD   2MR A  14      -3.684  -7.186  -1.879  1.00 82.23           C
HETATM  124 NE   2MR A  14      -3.537  -8.580  -1.935  1.00 80.85           N
HETATM  125 CZ   2MR A  14      -2.604  -9.290  -1.304  1.00 77.12           C
HETATM  126 NH1  2MR A  14      -1.631  -8.767  -0.644  1.00 70.57           N
HETATM  127 CQ1  2MR A  14      -0.988  -7.792  -0.308  1.00 66.98           C
HETATM  128 NH2  2MR A  14      -2.752 -10.602  -1.379  1.00 70.86           N
HETATM  129 CQ2  2MR A  14      -3.823 -11.240  -1.919  1.00 69.18           C
HETATM  130  C   2MR A  14      -4.978  -6.153  -6.221  1.00 90.17           C
HETATM  131  O   2MR A  14      -3.966  -5.531  -6.597  1.00 89.87           O
ATOM    132  N   ASN A  15      -5.641  -6.909  -6.965  1.00 92.11           N
ATOM    133 CA   ASN A  15      -5.316  -7.041  -8.376  1.00 92.23           C
ATOM    134  C   ASN A  15      -5.367  -5.698  -9.088  1.00 93.34           C
ATOM    135  O   ASN A  15      -4.529  -5.405  -9.933  1.00 93.94           O
ATOM    136 CB   ASN A  15      -6.276  -8.025  -9.047  1.00 91.47           C
ATOM    137 CG   ASN A  15      -5.971  -9.473  -8.705  1.00 89.63           C
ATOM    138 OD1  ASN A  15      -4.879  -9.797  -8.253  1.00 85.20           O
ATOM    139 ND2  ASN A  15      -6.946 -10.355  -8.936  1.00 84.49           N
ATOM    140  N   GLU A  16      -6.366  -4.885  -8.764  1.00 93.60           N
ATOM    141 CA   GLU A  16      -6.503  -3.593  -9.420  1.00 93.94           C
ATOM    142  C   GLU A  16      -5.376  -2.644  -9.041  1.00 94.67           C
ATOM    143  O   GLU A  16      -4.836  -1.941  -9.900  1.00 94.51           O
ATOM    144 CB   GLU A  16      -7.865  -2.977  -9.083  1.00 93.94           C
ATOM    145 CG   GLU A  16      -9.045  -3.726  -9.710  1.00 88.60           C
ATOM    146 CD   GLU A  16     -10.389  -3.296  -9.178  1.00 83.81           C
ATOM    147 OE1  GLU A  16     -10.432  -2.347  -8.367  1.00 80.29           O
ATOM    148 OE2  GLU A  16     -11.397  -3.914  -9.561  1.00 79.26           O
ATOM    149  N   ILE A  17      -4.987  -2.626  -7.766  1.00 92.53           N
ATOM    150 CA   ILE A  17      -3.910  -1.731  -7.357  1.00 92.32           C
ATOM    151  C   ILE A  17      -2.561  -2.248  -7.864  1.00 93.50           C
ATOM    152  O   ILE A  17      -1.672  -1.463  -8.191  1.00 94.08           O
ATOM    153 CB   ILE A  17      -3.911  -1.509  -5.828  1.00 91.09           C
ATOM    154 CG1  ILE A  17      -3.128  -0.242  -5.498  1.00 88.93           C
ATOM    155 CG2  ILE A  17      -3.351  -2.697  -5.079  1.00 89.60           C
ATOM    156 CD1  ILE A  17      -3.352   0.255  -4.091  1.00 84.41           C
ATOM    157  N   LYS A  18      -2.416  -3.571  -7.964  1.00 92.50           N
ATOM    158 CA   LYS A  18      -1.218  -4.140  -8.566  1.00 92.53           C
ATOM    159  C   LYS A  18      -1.087  -3.701 -10.022  1.00 94.10           C
ATOM    160  O   LYS A  18      -0.008  -3.323 -10.478  1.00 95.05           O
ATOM    161 CB   LYS A  18      -1.264  -5.661  -8.476  1.00 90.96           C
ATOM    162 CG   LYS A  18      -0.020  -6.375  -8.983  1.00 87.86           C
ATOM    163 CD   LYS A  18      -0.190  -7.870  -8.849  1.00 85.38           C
ATOM    164 CE   LYS A  18       1.148  -8.584  -8.733  1.00 79.49           C
ATOM    165 NZ   LYS A  18       0.984 -10.015  -8.420  1.00 74.60           N
ATOM    166  N   ASP A  19      -2.204  -3.745 -10.761  1.00 94.94           N
ATOM    167 CA   ASP A  19      -2.210  -3.292 -12.140  1.00 95.71           C
ATOM    168  C   ASP A  19      -1.883  -1.811 -12.234  1.00 96.78           C
ATOM    169  O   ASP A  19      -1.190  -1.376 -13.171  1.00 97.20           O
ATOM    170 CB   ASP A  19      -3.570  -3.574 -12.785  1.00 95.49           C
ATOM    171 CG   ASP A  19      -3.804  -5.045 -13.058  1.00 93.68           C
ATOM    172 OD1  ASP A  19      -2.832  -5.821 -12.986  1.00 91.40           O
ATOM    173 OD2  ASP A  19      -4.965  -5.417 -13.337  1.00 90.22           O
ATOM    174  N   SER A  20      -2.357  -1.025 -11.284  1.00 97.02           N
ATOM    175 CA   SER A  20      -2.072   0.405 -11.283  1.00 97.23           C
ATOM    176  C   SER A  20      -0.592   0.679 -11.055  1.00 97.67           C
ATOM    177  O   SER A  20      -0.019   1.574 -11.682  1.00 97.80           O
ATOM    178 CB   SER A  20      -2.918   1.113 -10.221  1.00 97.26           C
ATOM    179 OG   SER A  20      -4.294   1.076 -10.562  1.00 96.04           O
ATOM    180  N   PHE A  21       0.047  -0.075 -10.158  1.00 96.20           N
ATOM    181 CA   PHE A  21       1.486   0.056  -9.961  1.00 95.96           C
ATOM    182  C   PHE A  21       2.246  -0.305 -11.230  1.00 96.91           C
ATOM    183  O   PHE A  21       3.220   0.358 -11.587  1.00 97.41           O
ATOM    184 CB   PHE A  21       1.955  -0.822  -8.799  1.00 94.90           C
ATOM    185 CG   PHE A  21       1.995  -0.107  -7.471  1.00 94.29           C
ATOM    186 CD1  PHE A  21       2.985   0.815  -7.198  1.00 93.49           C
ATOM    187 CD2  PHE A  21       1.040  -0.361  -6.504  1.00 93.44           C
ATOM    188 CE1  PHE A  21       3.021   1.479  -5.989  1.00 92.90           C
ATOM    189 CE2  PHE A  21       1.066   0.299  -5.295  1.00 92.58           C
ATOM    190 CZ   PHE A  21       2.062   1.223  -5.033  1.00 92.57           C
ATOM    191  N   HIS A  22       1.813  -1.359 -11.925  1.00 96.43           N
ATOM    192 CA   HIS A  22       2.477  -1.768 -13.157  1.00 96.59           C
ATOM    193  C   HIS A  22       2.330  -0.707 -14.244  1.00 97.38           C
ATOM    194  O   HIS A  22       3.284  -0.412 -14.969  1.00 97.70           O
ATOM    195 CB   HIS A  22       1.917  -3.106 -13.655  1.00 95.69           C
ATOM    196 CG   HIS A  22       2.330  -4.279 -12.822  1.00 92.44           C
ATOM    197 ND1  HIS A  22       3.387  -4.235 -11.922  1.00 83.63           N
ATOM    198 CD2  HIS A  22       1.846  -5.539 -12.754  1.00 82.90           C
ATOM    199 CE1  HIS A  22       3.512  -5.415 -11.346  1.00 83.38           C
ATOM    200 NE2  HIS A  22       2.600  -6.229 -11.831  1.00 83.83           N
ATOM    201  N   SER A  23       1.143  -0.125 -14.375  1.00 98.13           N
ATOM    202 CA   SER A  23       0.918   0.917 -15.371  1.00 98.28           C
ATOM    203  C   SER A  23       1.781   2.144 -15.079  1.00 98.58           C
ATOM    204  O   SER A  23       2.351   2.742 -16.000  1.00 98.49           O
ATOM    205 CB   SER A  23      -0.552   1.301 -15.415  1.00 98.13           C
ATOM    206 OG   SER A  23      -1.341   0.253 -15.959  1.00 94.61           O
ATOM    207  N   LEU A  24       1.880   2.525 -13.813  1.00 98.59           N
ATOM    208 CA   LEU A  24       2.714   3.657 -13.449  1.00 98.61           C
ATOM    209  C   LEU A  24       4.190   3.352 -13.717  1.00 98.63           C
ATOM    210  O   LEU A  24       4.915   4.184 -14.286  1.00 98.58           O
ATOM    211 CB   LEU A  24       2.508   4.033 -11.981  1.00 98.69           C
ATOM    212 CG   LEU A  24       3.299   5.246 -11.483  1.00 98.65           C
ATOM    213 CD1  LEU A  24       2.982   6.481 -12.315  1.00 98.55           C
ATOM    214 CD2  LEU A  24       3.002   5.508 -10.006  1.00 98.53           C
ATOM    215  N   ARG A  25       4.627   2.154 -13.331  1.00 98.53           N
ATOM    216 CA   ARG A  25       6.003   1.728 -13.575  1.00 98.40           C
ATOM    217  C   ARG A  25       6.356   1.831 -15.054  1.00 98.44           C
ATOM    218  O   ARG A  25       7.414   2.342 -15.429  1.00 98.37           O
ATOM    219 CB   ARG A  25       6.203   0.290 -13.097  1.00 98.08           C
ATOM    220 CG   ARG A  25       7.587  -0.287 -13.340  1.00 97.43           C
ATOM    221 CD   ARG A  25       7.557  -1.809 -13.295  1.00 96.24           C
ATOM    222 NE   ARG A  25       6.740  -2.351 -14.372  1.00 94.01           N
ATOM    223 CZ   ARG A  25       6.304  -3.613 -14.438  1.00 93.33           C
ATOM    224 NH1  ARG A  25       6.602  -4.469 -13.472  1.00 88.84           N
ATOM    225 NH2  ARG A  25       5.572  -4.010 -15.464  1.00 89.63           N
ATOM    226  N   ASP A  26       5.463   1.352 -15.917  1.00 98.37           N
ATOM    227 CA   ASP A  26       5.720   1.332 -17.352  1.00 98.22           C
ATOM    228  C   ASP A  26       5.651   2.718 -17.980  1.00 98.43           C
ATOM    229  O   ASP A  26       6.027   2.895 -19.143  1.00 98.09           O
ATOM    230 CB   ASP A  26       4.742   0.385 -18.049  1.00 97.85           C
ATOM    231 CG   ASP A  26       4.940  -1.069 -17.646  1.00 96.69           C
ATOM    232 OD1  ASP A  26       4.012  -1.881 -17.863  1.00 94.35           O
ATOM    233 OD2  ASP A  26       6.010  -1.397 -17.114  1.00 93.70           O
ATOM    234  N   SER A  27       5.157   3.707 -17.236  1.00 98.52           N
ATOM    235 CA   SER A  27       5.091   5.083 -17.717  1.00 98.41           C
ATOM    236  C   SER A  27       6.327   5.893 -17.342  1.00 98.52           C
ATOM    237  O   SER A  27       6.486   7.026 -17.803  1.00 98.34           O
ATOM    238 CB   SER A  27       3.844   5.775 -17.166  1.00 98.29           C
ATOM    239 OG   SER A  27       2.659   5.098 -17.549  1.00 95.72           O
ATOM    240  N   VAL A  28       7.196   5.322 -16.509  1.00 98.65           N
ATOM    241 CA   VAL A  28       8.409   6.003 -16.053  1.00 98.68           C
ATOM    242  C   VAL A  28       9.606   5.359 -16.742  1.00 98.66           C
ATOM    243  O   VAL A  28       9.946   4.213 -16.454  1.00 98.46           O
ATOM    244 CB   VAL A  28       8.553   5.907 -14.526  1.00 98.64           C
ATOM    245 CG1  VAL A  28       9.842   6.575 -14.072  1.00 98.36           C
ATOM    246 CG2  VAL A  28       7.348   6.541 -13.848  1.00 98.43           C
ATOM    247  N   PRO A  29      10.271   6.076 -17.659  1.00 98.45           N
ATOM    248 CA   PRO A  29      11.340   5.469 -18.475  1.00 98.11           C
ATOM    249  C   PRO A  29      12.425   4.772 -17.665  1.00 98.23           C
ATOM    250  O   PRO A  29      12.884   3.694 -18.058  1.00 97.87           O
ATOM    251 CB   PRO A  29      11.897   6.667 -19.245  1.00 97.41           C
ATOM    252 CG   PRO A  29      10.730   7.585 -19.387  1.00 96.16           C
ATOM    253 CD   PRO A  29       9.959   7.447 -18.098  1.00 97.85           C
ATOM    254  N   SER A  30      12.842   5.347 -16.537  1.00 98.25           N
ATOM    255 CA   SER A  30      13.939   4.775 -15.764  1.00 98.05           C
ATOM    256  C   SER A  30      13.561   3.458 -15.084  1.00 98.26           C
ATOM    257  O   SER A  30      14.442   2.760 -14.583  1.00 97.47           O
ATOM    258 CB   SER A  30      14.422   5.773 -14.709  1.00 96.89           C
ATOM    259 OG   SER A  30      13.446   5.971 -13.705  1.00 92.61           O
ATOM    260  N   LEU A  31      12.267   3.123 -15.070  1.00 98.30           N
ATOM    261 CA   LEU A  31      11.799   1.896 -14.429  1.00 98.16           C
ATOM    262  C   LEU A  31      11.443   0.804 -15.419  1.00 97.80           C
ATOM    263  O   LEU A  31      11.236  -0.348 -15.031  1.00 96.53           O
ATOM    264 CB   LEU A  31      10.581   2.188 -13.548  1.00 97.92           C
ATOM    265 CG   LEU A  31      10.804   3.062 -12.318  1.00 97.57           C
ATOM    266 CD1  LEU A  31       9.482   3.333 -11.613  1.00 96.79           C
ATOM    267 CD2  LEU A  31      11.788   2.393 -11.367  1.00 96.56           C
ATOM    268  N   GLN A  32      11.351   1.134 -16.695  1.00 97.40           N
ATOM    269 CA   GLN A  32      10.911   0.170 -17.691  1.00 96.51           C
ATOM    270  C   GLN A  32      11.892  -0.990 -17.818  1.00 96.47           C
ATOM    271  O   GLN A  32      13.100  -0.782 -17.976  1.00 94.54           O
ATOM    272 CB   GLN A  32      10.719   0.863 -19.041  1.00 94.94           C
ATOM    273 CG   GLN A  32       9.497   1.780 -19.060  1.00 91.45           C
ATOM    274 CD   GLN A  32       9.395   2.665 -20.290  1.00 90.72           C
ATOM    275 OE1  GLN A  32       8.514   3.520 -20.379  1.00 85.09           O
ATOM    276 NE2  GLN A  32      10.290   2.470 -21.242  1.00 83.22           N
ATOM    277  N   GLY A  33      11.363  -2.207 -17.738  1.00 95.33           N
ATOM    278 CA   GLY A  33      12.170  -3.407 -17.837  1.00 94.53           C
ATOM    279  C   GLY A  33      12.955  -3.726 -16.590  1.00 94.64           C
ATOM    280  O   GLY A  33      13.836  -4.596 -16.610  1.00 91.74           O
ATOM    281  N   GLU A  34      12.656  -3.042 -15.483  1.00 94.31           N
ATOM    282 CA   GLU A  34      13.390  -3.236 -14.244  1.00 93.53           C
ATOM    283  C   GLU A  34      12.508  -3.818 -13.156  1.00 92.57           C
ATOM    284  O   GLU A  34      11.314  -3.538 -13.089  1.00 88.35           O
ATOM    285 CB   GLU A  34      13.987  -1.917 -13.737  1.00 91.32           C
ATOM    286 CG   GLU A  34      15.160  -1.399 -14.547  1.00 86.18           C
ATOM    287 CD   GLU A  34      15.877  -0.272 -13.848  1.00 84.96           C
ATOM    288 OE1  GLU A  34      15.193   0.591 -13.261  1.00 81.03           O
ATOM    289 OE2  GLU A  34      17.128  -0.254 -13.872  1.00 80.41           O
ATOM    290  N   LYS A  35      13.107  -4.624 -12.298  1.00 93.72           N
ATOM    291 CA   LYS A  35      12.472  -5.050 -11.067  1.00 93.04           C
ATOM    292  C   LYS A  35      12.487  -3.878 -10.100  1.00 93.79           C
ATOM    293  O   LYS A  35      13.550  -3.340  -9.794  1.00 92.37           O
ATOM    294 CB   LYS A  35      13.198  -6.253 -10.467  1.00 90.41           C
ATOM    295 CG   LYS A  35      12.715  -6.659  -9.091  1.00 82.27           C
ATOM    296 CD   LYS A  35      13.598  -7.740  -8.490  1.00 78.21           C
ATOM    297 CE   LYS A  35      13.221  -8.012  -7.053  1.00 72.29           C
ATOM    298 NZ   LYS A  35      14.111  -9.023  -6.421  1.00 66.21           N
ATOM    299  N   ALA A  36      11.310  -3.463  -9.640  1.00 93.32           N
ATOM    300 CA   ALA A  36      11.214  -2.301  -8.769  1.00 94.33           C
ATOM    301  C   ALA A  36      10.182  -2.545  -7.676  1.00 93.85           C
ATOM    302  O   ALA A  36       9.118  -3.099  -7.937  1.00 92.37           O
ATOM    303 CB   ALA A  36      10.836  -1.057  -9.564  1.00 94.93           C
ATOM    304  N   SER A  37      10.515  -2.132  -6.464  1.00 93.19           N
ATOM    305 CA   SER A  37       9.576  -2.208  -5.358  1.00 92.83           C
ATOM    306  C   SER A  37       8.531  -1.113  -5.500  1.00 94.21           C
ATOM    307  O   SER A  37       8.700  -0.162  -6.268  1.00 94.73           O
ATOM    308 CB   SER A  37      10.301  -2.044  -4.026  1.00 90.92           C
ATOM    309 OG   SER A  37      10.772  -0.721  -3.876  1.00 87.97           O
ATOM    310  N   ARG A  38       7.432  -1.228  -4.752  1.00 91.24           N
ATOM    311 CA   ARG A  38       6.398  -0.210  -4.795  1.00 92.14           C
ATOM    312  C   ARG A  38       6.928   1.141  -4.327  1.00 94.35           C
ATOM    313  O   ARG A  38       6.577   2.178  -4.890  1.00 95.21           O
ATOM    314 CB   ARG A  38       5.194  -0.639  -3.951  1.00 90.99           C
ATOM    315 CG   ARG A  38       4.481  -1.851  -4.533  1.00 88.30           C
ATOM    316 CD   ARG A  38       3.203  -2.183  -3.800  1.00 85.03           C
ATOM    317 NE   ARG A  38       2.492  -3.259  -4.478  1.00 82.96           N
ATOM    318 CZ   ARG A  38       1.224  -3.603  -4.248  1.00 81.26           C
ATOM    319 NH1  ARG A  38       0.515  -2.948  -3.343  1.00 78.10           N
ATOM    320 NH2  ARG A  38       0.670  -4.602  -4.924  1.00 78.91           N
ATOM    321  N   ALA A  39       7.794   1.139  -3.328  1.00 93.29           N
ATOM    322 CA   ALA A  39       8.396   2.379  -2.860  1.00 93.86           C
ATOM    323  C   ALA A  39       9.218   3.035  -3.965  1.00 95.73           C
ATOM    324  O   ALA A  39       9.159   4.253  -4.158  1.00 96.52           O
ATOM    325 CB   ALA A  39       9.266   2.123  -1.637  1.00 92.46           C
ATOM    326  N   GLN A  40       9.988   2.242  -4.712  1.00 95.02           N
ATOM    327 CA   GLN A  40      10.793   2.771  -5.804  1.00 95.82           C
ATOM    328  C   GLN A  40       9.920   3.339  -6.915  1.00 97.15           C
ATOM    329  O   GLN A  40      10.246   4.374  -7.503  1.00 97.72           O
ATOM    330 CB   GLN A  40      11.710   1.680  -6.357  1.00 95.24           C
ATOM    331 CG   GLN A  40      12.904   1.365  -5.471  1.00 91.60           C
ATOM    332 CD   GLN A  40      13.749   0.230  -6.017  1.00 90.53           C
ATOM    333 OE1  GLN A  40      13.273  -0.892  -6.151  1.00 84.38           O
ATOM    334 NE2  GLN A  40      14.986   0.525  -6.357  1.00 81.57           N
ATOM    335  N   ILE A  41       8.807   2.664  -7.229  1.00 96.85           N
ATOM    336 CA   ILE A  41       7.899   3.148  -8.268  1.00 97.68           C
ATOM    337  C   ILE A  41       7.348   4.522  -7.893  1.00 98.22           C
ATOM    338  O   ILE A  41       7.323   5.439  -8.713  1.00 98.53           O
ATOM    339 CB   ILE A  41       6.768   2.137  -8.512  1.00 97.51           C
ATOM    340 CG1  ILE A  41       7.331   0.866  -9.140  1.00 96.82           C
ATOM    341 CG2  ILE A  41       5.689   2.748  -9.404  1.00 97.11           C
ATOM    342 CD1  ILE A  41       6.339  -0.286  -9.201  1.00 96.27           C
ATOM    343  N   LEU A  42       6.916   4.663  -6.643  1.00 97.80           N
ATOM    344 CA   LEU A  42       6.387   5.941  -6.173  1.00 98.04           C
ATOM    345  C   LEU A  42       7.443   7.040  -6.229  1.00 98.50           C
ATOM    346  O   LEU A  42       7.192   8.137  -6.734  1.00 98.65           O
ATOM    347 CB   LEU A  42       5.869   5.800  -4.742  1.00 97.67           C
ATOM    348 CG   LEU A  42       4.661   4.878  -4.554  1.00 97.16           C
ATOM    349 CD1  LEU A  42       4.459   4.567  -3.074  1.00 96.64           C
ATOM    350 CD2  LEU A  42       3.414   5.511  -5.143  1.00 96.24           C
ATOM    351  N   ASP A  43       8.633   6.742  -5.723  1.00 98.34           N
ATOM    352 CA   ASP A  43       9.686   7.752  -5.649  1.00 98.44           C
ATOM    353  C   ASP A  43      10.180   8.160  -7.032  1.00 98.74           C
ATOM    354  O   ASP A  43      10.390   9.351  -7.298  1.00 98.74           O
ATOM    355 CB   ASP A  43      10.846   7.236  -4.797  1.00 98.15           C
ATOM    356 CG   ASP A  43      10.493   7.142  -3.323  1.00 97.01           C
ATOM    357 OD1  ASP A  43       9.475   7.736  -2.910  1.00 95.32           O
ATOM    358 OD2  ASP A  43      11.239   6.477  -2.580  1.00 94.73           O
ATOM    359  N   LYS A  44      10.379   7.194  -7.924  1.00 98.62           N
ATOM    360 CA   LYS A  44      10.874   7.494  -9.257  1.00 98.68           C
ATOM    361  C   LYS A  44       9.827   8.201 -10.103  1.00 98.73           C
ATOM    362  O   LYS A  44      10.164   9.037 -10.946  1.00 98.74           O
ATOM    363 CB   LYS A  44      11.366   6.219  -9.952  1.00 98.56           C
ATOM    364 CG   LYS A  44      12.655   5.648  -9.369  1.00 97.18           C
ATOM    365 CD   LYS A  44      13.805   6.633  -9.499  1.00 94.15           C
ATOM    366 CE   LYS A  44      15.090   6.098  -8.875  1.00 90.93           C
ATOM    367 NZ   LYS A  44      15.598   4.881  -9.566  1.00 82.59           N
ATOM    368  N   ALA A  45       8.546   7.883  -9.896  1.00 98.88           N
ATOM    369 CA   ALA A  45       7.480   8.590 -10.601  1.00 98.80           C
ATOM    370  C   ALA A  45       7.454  10.057 -10.179  1.00 98.98           C
ATOM    371  O   ALA A  45       7.331  10.955 -11.024  1.00 98.90           O
ATOM    372 CB   ALA A  45       6.133   7.935 -10.332  1.00 98.90           C
ATOM    373  N   THR A  46       7.577  10.298  -8.880  1.00 98.92           N
ATOM    374 CA   THR A  46       7.635  11.665  -8.382  1.00 98.83           C
ATOM    375  C   THR A  46       8.813  12.414  -8.999  1.00 98.88           C
ATOM    376  O   THR A  46       8.668  13.541  -9.481  1.00 98.84           O
ATOM    377 CB   THR A  46       7.751  11.674  -6.851  1.00 98.82           C
ATOM    378 OG1  THR A  46       6.586  11.075  -6.280  1.00 97.88           O
ATOM    379 CG2  THR A  46       7.902  13.100  -6.328  1.00 97.99           C
ATOM    380  N   GLU A  47       9.975  11.777  -8.989  1.00 98.78           N
ATOM    381 CA   GLU A  47      11.182  12.393  -9.540  1.00 98.75           C
ATOM    382  C   GLU A  47      11.009  12.700 -11.023  1.00 98.71           C
ATOM    383  O   GLU A  47      11.401  13.773 -11.498  1.00 98.47           O
ATOM    384 CB   GLU A  47      12.382  11.472  -9.319  1.00 98.40           C
ATOM    385 CG   GLU A  47      13.704  12.048  -9.793  1.00 90.19           C
ATOM    386 CD   GLU A  47      14.881  11.122  -9.525  1.00 89.29           C
ATOM    387 OE1  GLU A  47      14.638   9.956  -9.153  1.00 85.03           O
ATOM    388 OE2  GLU A  47      16.040  11.562  -9.685  1.00 84.83           O
ATOM    389  N   TYR A  48      10.414  11.770 -11.763  1.00 98.81           N
ATOM    390 CA   TYR A  48      10.207  11.949 -13.194  1.00 98.80           C
ATOM    391  C   TYR A  48       9.296  13.142 -13.484  1.00 98.87           C
ATOM    392  O   TYR A  48       9.596  13.977 -14.346  1.00 98.69           O
ATOM    393 CB   TYR A  48       9.622  10.670 -13.793  1.00 98.71           C
ATOM    394 CG   TYR A  48       9.333  10.752 -15.275  1.00 98.65           C
ATOM    395 CD1  TYR A  48       8.023  10.742 -15.752  1.00 98.28           C
ATOM    396 CD2  TYR A  48      10.363  10.838 -16.192  1.00 98.34           C
ATOM    397 CE1  TYR A  48       7.750  10.811 -17.104  1.00 98.03           C
ATOM    398 CE2  TYR A  48      10.099  10.916 -17.555  1.00 98.00           C
ATOM    399 CZ   TYR A  48       8.795  10.901 -18.002  1.00 98.10           C
ATOM    400 OH   TYR A  48       8.523  10.971 -19.344  1.00 97.45           O
ATOM    401  N   ILE A  49       8.185  13.228 -12.760  1.00 98.80           N
ATOM    402 CA   ILE A  49       7.242  14.325 -12.965  1.00 98.79           C
ATOM    403  C   ILE A  49       7.898  15.675 -12.688  1.00 98.69           C
ATOM    404  O   ILE A  49       7.703  16.637 -13.434  1.00 98.21           O
ATOM    405 CB   ILE A  49       5.995  14.135 -12.084  1.00 98.67           C
ATOM    406 CG1  ILE A  49       5.170  12.947 -12.584  1.00 98.15           C
ATOM    407 CG2  ILE A  49       5.149  15.405 -12.056  1.00 97.95           C
ATOM    408 CD1  ILE A  49       4.035  12.560 -11.665  1.00 98.08           C
ATOM    409  N   GLN A  50       8.699  15.750 -11.628  1.00 98.52           N
ATOM    410 CA   GLN A  50       9.267  17.026 -11.212  1.00 98.29           C
ATOM    411  C   GLN A  50      10.450  17.452 -12.079  1.00 97.98           C
ATOM    412  O   GLN A  50      10.783  18.636 -12.134  1.00 96.51           O
ATOM    413 CB   GLN A  50       9.677  16.961  -9.737  1.00 97.88           C
ATOM    414 CG   GLN A  50       8.506  16.627  -8.832  1.00 96.39           C
ATOM    415 CD   GLN A  50       8.728  17.010  -7.392  1.00 94.99           C
ATOM    416 OE1  GLN A  50       9.869  17.144  -6.946  1.00 87.31           O
ATOM    417 NE2  GLN A  50       7.636  17.213  -6.670  1.00 85.33           N
ATOM    418  N   TYR A  51      11.071  16.507 -12.757  1.00 97.29           N
ATOM    419 CA   TYR A  51      12.203  16.806 -13.629  1.00 96.73           C
ATOM    420  C   TYR A  51      11.744  17.289 -15.009  1.00 96.21           C
ATOM    421  O   TYR A  51      12.511  17.936 -15.725  1.00 93.01           O
ATOM    422 CB   TYR A  51      13.093  15.572 -13.765  1.00 95.42           C
ATOM    423 CG   TYR A  51      14.419  15.826 -14.444  1.00 92.29           C
ATOM    424 CD1  TYR A  51      15.447  16.500 -13.794  1.00 88.87           C
ATOM    425 CD2  TYR A  51      14.661  15.381 -15.735  1.00 88.11           C
ATOM    426 CE1  TYR A  51      16.661  16.732 -14.404  1.00 87.75           C
ATOM    427 CE2  TYR A  51      15.878  15.607 -16.362  1.00 86.97           C
ATOM    428 CZ   TYR A  51      16.868  16.286 -15.687  1.00 84.58           C
ATOM    429 OH   TYR A  51      18.086  16.520 -16.304  1.00 82.65           O
ATOM    430  N   MET A  52      10.529  16.969 -15.392  1.00 93.59           N
ATOM    431 CA   MET A  52       9.964  17.417 -16.672  1.00 90.54           C
ATOM    432  C   MET A  52       9.675  18.916 -16.647  1.00 87.37           C
ATOM    433  O   MET A  52       9.725  19.561 -17.693  1.00 84.93           O
ATOM    434 CB   MET A  52       8.645  16.692 -16.962  1.00 84.25           C
ATOM    435 CG   MET A  52       8.676  15.203 -16.803  1.00 79.07           C
ATOM    436 SD   MET A  52       7.012  14.557 -16.744  1.00 77.99           S
ATOM    437 CE   MET A  52       6.881  13.974 -18.421  1.00 71.09           C
ATOM    438 OXT  MET A  52       9.287  19.454 -15.621  1.00 78.94           O
ATOM    439  N   VAL B   1      11.771  -8.335  21.927  1.00 68.54           N
ATOM    440 CA   VAL B   1      12.987  -7.916  21.215  1.00 79.14           C
ATOM    441  C   VAL B   1      12.781  -8.020  19.713  1.00 82.01           C
ATOM    442  O   VAL B   1      12.767  -7.006  19.005  1.00 78.57           O
ATOM    443 CB   VAL B   1      14.205  -8.755  21.651  1.00 72.80           C
ATOM    444 CG1  VAL B   1      15.404  -8.436  20.781  1.00 65.15           C
ATOM    445 CG2  VAL B   1      14.506  -8.511  23.118  1.00 65.91           C
ATOM    446  N   LYS B   2      12.616  -9.261  19.218  1.00 75.27           N
ATOM    447 CA   LYS B   2      12.343  -9.448  17.797  1.00 81.25           C
ATOM    448  C   LYS B   2      11.022  -8.795  17.420  1.00 81.69           C
ATOM    449  O   LYS B   2      10.913  -8.133  16.386  1.00 78.56           O
ATOM    450 CB   LYS B   2      12.306 -10.943  17.477  1.00 76.92           C
ATOM    451 CG   LYS B   2      12.311 -11.250  15.999  1.00 71.73           C
ATOM    452 CD   LYS B   2      13.691 -11.060  15.416  1.00 69.85           C
ATOM    453 CE   LYS B   2      13.922 -11.941  14.214  1.00 64.98           C
ATOM    454 NZ   LYS B   2      15.335 -11.998  13.830  1.00 59.87           N
ATOM    455  N   ARG B   3       9.997  -8.971  18.258  1.00 79.22           N
ATOM    456 CA   ARG B   3       8.689  -8.380  18.009  1.00 80.43           C
ATOM    457  C   ARG B   3       8.755  -6.853  18.061  1.00 81.83           C
ATOM    458  O   ARG B   3       8.199  -6.169  17.203  1.00 79.48           O
ATOM    459 CB   ARG B   3       7.668  -8.899  19.008  1.00 75.40           C
ATOM    460 CG   ARG B   3       6.291  -8.282  18.886  1.00 70.68           C
ATOM    461 CD   ARG B   3       5.304  -8.969  19.817  1.00 68.84           C
ATOM    462 NE   ARG B   3       5.659  -8.781  21.217  1.00 66.09           N
ATOM    463 CZ   ARG B   3       5.051  -7.931  22.039  1.00 62.64           C
ATOM    464 NH1  ARG B   3       4.064  -7.181  21.604  1.00 57.28           N
ATOM    465 NH2  ARG B   3       5.459  -7.831  23.294  1.00 54.13           N
ATOM    466  N   ARG B   4       9.437  -6.332  19.083  1.00 81.22           N
ATOM    467 CA   ARG B   4       9.529  -4.885  19.245  1.00 82.90           C
ATOM    468  C   ARG B   4      10.332  -4.236  18.122  1.00 83.30           C
ATOM    469  O   ARG B   4       9.966  -3.170  17.618  1.00 80.94           O
ATOM    470 CB   ARG B   4      10.160  -4.537  20.599  1.00 81.39           C
ATOM    471 CG   ARG B   4       9.266  -4.781  21.783  1.00 77.63           C
ATOM    472 CD   ARG B   4       9.637  -3.865  22.930  1.00 75.04           C
ATOM    473 NE   ARG B   4       9.494  -4.521  24.218  1.00 71.84           N
ATOM    474 CZ   ARG B   4      10.507  -4.843  25.008  1.00 67.09           C
ATOM    475 NH1  ARG B   4      11.751  -4.563  24.627  1.00 62.03           N
ATOM    476 NH2  ARG B   4      10.293  -5.447  26.162  1.00 60.14           N
ATOM    477  N   THR B   5      11.434  -4.875  17.707  1.00 84.64           N
ATOM    478 CA   THR B   5      12.240  -4.321  16.631  1.00 86.25           C
ATOM    479  C   THR B   5      11.465  -4.357  15.318  1.00 85.37           C
ATOM    480  O   THR B   5      11.548  -3.424  14.521  1.00 82.91           O
ATOM    481 CB   THR B   5      13.565  -5.081  16.483  1.00 85.43           C
ATOM    482 OG1  THR B   5      13.314  -6.447  16.177  1.00 81.40           O
ATOM    483 CG2  THR B   5      14.384  -4.983  17.762  1.00 80.04           C
ATOM    484  N   HIS B   6      10.700  -5.416  15.087  1.00 82.88           N
ATOM    485 CA   HIS B   6       9.875  -5.468  13.900  1.00 80.67           C
ATOM    486  C   HIS B   6       8.838  -4.356  13.899  1.00 80.71           C
ATOM    487  O   HIS B   6       8.595  -3.719  12.867  1.00 78.64           O
ATOM    488 CB   HIS B   6       9.167  -6.824  13.789  1.00 77.81           C
ATOM    489 CG   HIS B   6       8.134  -6.865  12.718  1.00 74.41           C
ATOM    490 ND1  HIS B   6       8.446  -7.090  11.393  1.00 68.56           N
ATOM    491 CD2  HIS B   6       6.799  -6.675  12.745  1.00 69.50           C
ATOM    492 CE1  HIS B   6       7.341  -7.054  10.667  1.00 69.97           C
ATOM    493 NE2  HIS B   6       6.332  -6.808  11.463  1.00 69.88           N
ATOM    494  N   ASN B   7       8.226  -4.112  15.055  1.00 84.61           N
ATOM    495 CA   ASN B   7       7.183  -3.099  15.139  1.00 83.89           C
ATOM    496  C   ASN B   7       7.707  -1.711  14.824  1.00 84.64           C
ATOM    497  O   ASN B   7       7.059  -0.952  14.105  1.00 84.21           O
ATOM    498 CB   ASN B   7       6.533  -3.123  16.530  1.00 81.67           C
ATOM    499 CG   ASN B   7       5.607  -4.306  16.722  1.00 78.87           C
ATOM    500 OD1  ASN B   7       5.323  -5.040  15.780  1.00 75.07           O
ATOM    501 ND2  ASN B   7       5.135  -4.480  17.944  1.00 73.95           N
ATOM    502  N   VAL B   8       8.878  -1.375  15.348  1.00 87.58           N
ATOM    503 CA   VAL B   8       9.414  -0.047  15.103  1.00 88.43           C
ATOM    504  C   VAL B   8       9.871   0.088  13.650  1.00 89.13           C
ATOM    505  O   VAL B   8       9.696   1.136  13.023  1.00 89.01           O
ATOM    506 CB   VAL B   8      10.563   0.296  16.088  1.00 88.28           C
ATOM    507 CG1  VAL B   8      11.709  -0.678  15.946  1.00 87.52           C
ATOM    508 CG2  VAL B   8      11.040   1.722  15.864  1.00 87.36           C
ATOM    509  N   LEU B   9      10.451  -0.970  13.093  1.00 88.19           N
ATOM    510 CA   LEU B   9      10.887  -0.931  11.700  1.00 87.97           C
ATOM    511  C   LEU B   9       9.704  -0.802  10.759  1.00 88.26           C
ATOM    512  O   LEU B   9       9.761  -0.065   9.768  1.00 87.92           O
ATOM    513 CB   LEU B   9      11.700  -2.178  11.360  1.00 88.07           C
ATOM    514 CG   LEU B   9      13.086  -2.277  12.005  1.00 86.56           C
ATOM    515 CD1  LEU B   9      13.733  -3.620  11.685  1.00 83.55           C
ATOM    516 CD2  LEU B   9      13.977  -1.130  11.547  1.00 83.03           C
ATOM    517  N   GLU B  10       8.622  -1.513  11.051  1.00 86.57           N
ATOM    518 CA   GLU B  10       7.449  -1.454  10.192  1.00 86.06           C
ATOM    519  C   GLU B  10       6.731  -0.119  10.324  1.00 86.61           C
ATOM    520  O   GLU B  10       6.162   0.378   9.350  1.00 86.25           O
ATOM    521 CB   GLU B  10       6.505  -2.619  10.511  1.00 83.76           C
ATOM    522 CG   GLU B  10       5.228  -2.647   9.671  1.00 79.58           C
ATOM    523 CD   GLU B  10       5.514  -2.831   8.188  1.00 77.81           C
ATOM    524 OE1  GLU B  10       6.647  -3.156   7.818  1.00 74.65           O
ATOM    525 OE2  GLU B  10       4.571  -2.638   7.398  1.00 74.16           O
ATOM    526  N   ARG B  11       6.755   0.460  11.526  1.00 88.37           N
ATOM    527 CA   ARG B  11       6.215   1.804  11.703  1.00 87.86           C
ATOM    528  C   ARG B  11       6.968   2.789  10.808  1.00 89.06           C
ATOM    529  O   ARG B  11       6.353   3.642  10.152  1.00 88.90           O
ATOM    530 CB   ARG B  11       6.325   2.225  13.176  1.00 86.48           C
ATOM    531 CG   ARG B  11       5.895   3.648  13.456  1.00 79.91           C
ATOM    532 CD   ARG B  11       4.391   3.791  13.374  1.00 78.24           C
ATOM    533 NE   ARG B  11       3.709   2.890  14.296  1.00 74.01           N
ATOM    534 CZ   ARG B  11       2.397   2.863  14.491  1.00 70.53           C
ATOM    535 NH1  ARG B  11       1.606   3.700  13.828  1.00 65.27           N
ATOM    536 NH2  ARG B  11       1.860   2.003  15.344  1.00 62.38           N
ATOM    537  N   GLN B  12       8.297   2.679  10.773  1.00 91.02           N
ATOM    538 CA   GLN B  12       9.100   3.556   9.939  1.00 91.29           C
ATOM    539  C   GLN B  12       8.829   3.323   8.457  1.00 91.38           C
ATOM    540  O   GLN B  12       8.717   4.272   7.683  1.00 90.94           O
ATOM    541 CB   GLN B  12      10.580   3.356  10.247  1.00 91.64           C
ATOM    542 CG   GLN B  12      10.997   3.876  11.618  1.00 87.26           C
ATOM    543 CD   GLN B  12      12.464   3.614  11.924  1.00 85.34           C
ATOM    544 OE1  GLN B  12      13.010   2.575  11.537  1.00 81.99           O
ATOM    545 NE2  GLN B  12      13.100   4.545  12.607  1.00 79.93           N
ATOM    546  N   ARG B  13       8.725   2.059   8.063  1.00 91.07           N
ATOM    547 CA   ARG B  13       8.457   1.736   6.667  1.00 90.24           C
ATOM    548  C   ARG B  13       7.127   2.321   6.222  1.00 91.00           C
ATOM    549  O   ARG B  13       7.012   2.871   5.127  1.00 90.77           O
ATOM    550 CB   ARG B  13       8.453   0.224   6.457  1.00 88.61           C
ATOM    551 CG   ARG B  13       8.526  -0.184   4.990  1.00 84.22           C
ATOM    552 CD   ARG B  13       8.155  -1.656   4.802  1.00 82.34           C
ATOM    553 NE   ARG B  13       6.749  -1.885   5.075  1.00 78.77           N
ATOM    554 CZ   ARG B  13       5.762  -1.713   4.206  1.00 77.56           C
ATOM    555 NH1  ARG B  13       6.029  -1.295   2.982  1.00 71.67           N
ATOM    556 NH2  ARG B  13       4.517  -1.953   4.556  1.00 71.46           N
HETATM  557  N   2MR B  14       6.112   2.193   7.133  1.00 89.98           N
HETATM  558 CA   2MR B  14       4.795   2.728   6.807  1.00 89.99           C
HETATM  559 CB   2MR B  14       3.791   2.314   7.780  1.00 87.95           C
HETATM  560 CG   2MR B  14       3.544   0.816   7.813  1.00 86.72           C
HETATM  561 CD   2MR B  14       2.135   0.584   8.037  1.00 81.87           C
HETATM  562 NE   2MR B  14       1.811   1.080   9.331  1.00 79.83           N
HETATM  563 CZ   2MR B  14       0.677   0.850   9.963  1.00 77.72           C
HETATM  564 NH1  2MR B  14      -0.282   0.148   9.457  1.00 67.87           N
HETATM  565 CQ1  2MR B  14      -0.829  -0.293   8.493  1.00 63.91           C
HETATM  566 NH2  2MR B  14       0.540   1.345  11.156  1.00 71.24           N
HETATM  567 CQ2  2MR B  14       1.487   2.004  11.851  1.00 67.14           C
HETATM  568  C   2MR B  14       4.855   4.232   6.665  1.00 89.57           C
HETATM  569  O   2MR B  14       4.268   4.750   5.708  1.00 89.10           O
ATOM    570  N   ASN B  15       5.500   4.867   7.513  1.00 91.54           N
ATOM    571 CA   ASN B  15       5.630   6.311   7.431  1.00 91.82           C
ATOM    572  C   ASN B  15       6.314   6.728   6.138  1.00 93.04           C
ATOM    573  O   ASN B  15       5.936   7.725   5.522  1.00 93.63           O
ATOM    574 CB   ASN B  15       6.414   6.840   8.626  1.00 91.15           C
ATOM    575 CG   ASN B  15       5.602   6.869   9.904  1.00 89.16           C
ATOM    576 OD1  ASN B  15       4.373   6.822   9.877  1.00 84.99           O
ATOM    577 ND2  ASN B  15       6.281   6.960  11.042  1.00 84.09           N
ATOM    578  N   GLU B  16       7.325   5.976   5.714  1.00 93.01           N
ATOM    579 CA   GLU B  16       8.055   6.335   4.499  1.00 93.43           C
ATOM    580  C   GLU B  16       7.196   6.174   3.253  1.00 94.08           C
ATOM    581  O   GLU B  16       7.231   7.022   2.358  1.00 93.95           O
ATOM    582 CB   GLU B  16       9.323   5.480   4.399  1.00 93.43           C
ATOM    583 CG   GLU B  16      10.370   5.824   5.461  1.00 88.17           C
ATOM    584 CD   GLU B  16      11.522   4.841   5.518  1.00 83.05           C
ATOM    585 OE1  GLU B  16      12.430   5.054   6.342  1.00 79.50           O
ATOM    586 OE2  GLU B  16      11.519   3.851   4.760  1.00 78.48           O
ATOM    587  N   ILE B  17       6.416   5.101   3.174  1.00 92.43           N
ATOM    588 CA   ILE B  17       5.583   4.914   1.996  1.00 92.22           C
ATOM    589  C   ILE B  17       4.407   5.883   2.003  1.00 93.60           C
ATOM    590  O   ILE B  17       3.959   6.327   0.943  1.00 94.26           O
ATOM    591 CB   ILE B  17       5.122   3.441   1.864  1.00 90.94           C
ATOM    592 CG1  ILE B  17       4.685   3.168   0.430  1.00 88.78           C
ATOM    593 CG2  ILE B  17       4.009   3.107   2.841  1.00 89.22           C
ATOM    594 CD1  ILE B  17       4.541   1.704   0.100  1.00 84.11           C
ATOM    595  N   LYS B  18       3.914   6.244   3.192  1.00 92.34           N
ATOM    596 CA   LYS B  18       2.888   7.279   3.276  1.00 92.53           C
ATOM    597  C   LYS B  18       3.422   8.603   2.730  1.00 94.12           C
ATOM    598  O   LYS B  18       2.740   9.295   1.974  1.00 95.12           O
ATOM    599 CB   LYS B  18       2.415   7.450   4.721  1.00 90.91           C
ATOM    600 CG   LYS B  18       1.385   8.555   4.905  1.00 87.89           C
ATOM    601 CD   LYS B  18       1.056   8.793   6.366  1.00 85.32           C
ATOM    602 CE   LYS B  18       0.264   7.652   6.952  1.00 79.18           C
ATOM    603 NZ   LYS B  18      -0.182   7.937   8.350  1.00 74.47           N
ATOM    604  N   ASP B  19       4.644   8.945   3.111  1.00 94.40           N
ATOM    605 CA   ASP B  19       5.265  10.171   2.609  1.00 95.33           C
ATOM    606  C   ASP B  19       5.454  10.124   1.101  1.00 96.55           C
ATOM    607  O   ASP B  19       5.284  11.133   0.412  1.00 97.08           O
ATOM    608 CB   ASP B  19       6.613  10.405   3.305  1.00 95.08           C
ATOM    609 CG   ASP B  19       6.461  10.854   4.751  1.00 93.35           C
ATOM    610 OD1  ASP B  19       5.339  11.198   5.159  1.00 91.33           O
ATOM    611 OD2  ASP B  19       7.481  10.866   5.467  1.00 90.29           O
ATOM    612  N   SER B  20       5.796   8.952   0.565  1.00 96.91           N
ATOM    613 CA   SER B  20       5.987   8.813  -0.871  1.00 97.20           C
ATOM    614  C   SER B  20       4.675   9.024  -1.630  1.00 97.58           C
ATOM    615  O   SER B  20       4.657   9.651  -2.691  1.00 97.79           O
ATOM    616 CB   SER B  20       6.592   7.450  -1.202  1.00 97.15           C
ATOM    617 OG   SER B  20       7.922   7.354  -0.720  1.00 95.94           O
ATOM    618  N   PHE B  21       3.567   8.495  -1.099  1.00 96.00           N
ATOM    619 CA   PHE B  21       2.266   8.732  -1.707  1.00 95.88           C
ATOM    620  C   PHE B  21       1.907  10.221  -1.662  1.00 96.83           C
ATOM    621  O   PHE B  21       1.366  10.757  -2.629  1.00 97.38           O
ATOM    622 CB   PHE B  21       1.183   7.904  -1.006  1.00 94.61           C
ATOM    623 CG   PHE B  21       0.941   6.569  -1.645  1.00 93.92           C
ATOM    624 CD1  PHE B  21       0.255   6.476  -2.843  1.00 93.03           C
ATOM    625 CD2  PHE B  21       1.392   5.403  -1.056  1.00 92.94           C
ATOM    626 CE1  PHE B  21       0.034   5.247  -3.441  1.00 92.33           C
ATOM    627 CE2  PHE B  21       1.179   4.176  -1.643  1.00 91.98           C
ATOM    628 CZ   PHE B  21       0.498   4.089  -2.840  1.00 91.90           C
ATOM    629  N   HIS B  22       2.204  10.881  -0.549  1.00 96.50           N
ATOM    630 CA   HIS B  22       1.911  12.304  -0.429  1.00 96.57           C
ATOM    631  C   HIS B  22       2.737  13.124  -1.417  1.00 97.48           C
ATOM    632  O   HIS B  22       2.230  14.064  -2.043  1.00 97.76           O
ATOM    633 CB   HIS B  22       2.170  12.796   0.993  1.00 95.64           C
ATOM    634 CG   HIS B  22       1.166  12.312   1.994  1.00 92.29           C
ATOM    635 ND1  HIS B  22      -0.060  11.784   1.632  1.00 83.58           N
ATOM    636 CD2  HIS B  22       1.192  12.283   3.348  1.00 82.49           C
ATOM    637 CE1  HIS B  22      -0.730  11.458   2.726  1.00 83.36           C
ATOM    638 NE2  HIS B  22       0.004  11.756   3.772  1.00 83.58           N
ATOM    639  N   SER B  23       4.011  12.782  -1.585  1.00 98.14           N
ATOM    640 CA   SER B  23       4.861  13.499  -2.520  1.00 98.38           C
ATOM    641  C   SER B  23       4.376  13.315  -3.960  1.00 98.65           C
ATOM    642  O   SER B  23       4.357  14.271  -4.741  1.00 98.56           O
ATOM    643 CB   SER B  23       6.313  13.037  -2.382  1.00 98.23           C
ATOM    644 OG   SER B  23       6.860  13.454  -1.140  1.00 94.18           O
ATOM    645  N   LEU B  24       3.989  12.107  -4.318  1.00 98.75           N
ATOM    646 CA   LEU B  24       3.478  11.858  -5.659  1.00 98.71           C
ATOM    647  C   LEU B  24       2.164  12.607  -5.878  1.00 98.71           C
ATOM    648  O   LEU B  24       1.966  13.234  -6.920  1.00 98.70           O
ATOM    649 CB   LEU B  24       3.274  10.358  -5.891  1.00 98.80           C
ATOM    650 CG   LEU B  24       2.788   9.958  -7.281  1.00 98.75           C
ATOM    651 CD1  LEU B  24       3.733  10.461  -8.359  1.00 98.61           C
ATOM    652 CD2  LEU B  24       2.624   8.443  -7.378  1.00 98.61           C
ATOM    653  N   ARG B  25       1.278  12.555  -4.887  1.00 98.60           N
ATOM    654 CA   ARG B  25       0.005  13.276  -4.958  1.00 98.53           C
ATOM    655  C   ARG B  25       0.225  14.762  -5.228  1.00 98.60           C
ATOM    656  O   ARG B  25      -0.430  15.359  -6.084  1.00 98.50           O
ATOM    657 CB   ARG B  25      -0.770  13.100  -3.650  1.00 98.25           C
ATOM    658 CG   ARG B  25      -2.098  13.830  -3.585  1.00 97.63           C
ATOM    659 CD   ARG B  25      -2.541  14.012  -2.141  1.00 96.44           C
ATOM    660 NE   ARG B  25      -1.604  14.856  -1.410  1.00 94.14           N
ATOM    661 CZ   ARG B  25      -1.571  14.977  -0.077  1.00 93.42           C
ATOM    662 NH1  ARG B  25      -2.417  14.290   0.672  1.00 88.95           N
ATOM    663 NH2  ARG B  25      -0.684  15.774   0.497  1.00 89.77           N
ATOM    664  N   ASP B  26       1.165  15.354  -4.513  1.00 98.56           N
ATOM    665 CA   ASP B  26       1.417  16.786  -4.632  1.00 98.42           C
ATOM    666  C   ASP B  26       2.107  17.151  -5.943  1.00 98.53           C
ATOM    667  O   ASP B  26       2.202  18.329  -6.289  1.00 98.19           O
ATOM    668 CB   ASP B  26       2.257  17.274  -3.448  1.00 98.03           C
ATOM    669 CG   ASP B  26       1.512  17.185  -2.127  1.00 96.90           C
ATOM    670 OD1  ASP B  26       2.171  17.244  -1.068  1.00 94.62           O
ATOM    671 OD2  ASP B  26       0.265  17.064  -2.138  1.00 94.03           O
ATOM    672  N   SER B  27       2.594  16.153  -6.686  1.00 98.61           N
ATOM    673 CA   SER B  27       3.240  16.389  -7.970  1.00 98.52           C
ATOM    674  C   SER B  27       2.258  16.303  -9.133  1.00 98.64           C
ATOM    675  O   SER B  27       2.612  16.636 -10.271  1.00 98.42           O
ATOM    676 CB   SER B  27       4.375  15.387  -8.184  1.00 98.43           C
ATOM    677 OG   SER B  27       5.347  15.484  -7.160  1.00 96.29           O
ATOM    678  N   VAL B  28       1.030  15.869  -8.873  1.00 98.76           N
ATOM    679 CA   VAL B  28       0.005  15.717  -9.902  1.00 98.76           C
ATOM    680  C   VAL B  28      -1.017  16.836  -9.734  1.00 98.65           C
ATOM    681  O   VAL B  28      -1.755  16.850  -8.749  1.00 98.47           O
ATOM    682 CB   VAL B  28      -0.676  14.337  -9.801  1.00 98.67           C
ATOM    683 CG1  VAL B  28      -1.772  14.215 -10.852  1.00 98.32           C
ATOM    684 CG2  VAL B  28       0.352  13.235  -9.957  1.00 98.42           C
ATOM    685  N   PRO B  29      -1.084  17.776 -10.680  1.00 98.46           N
ATOM    686 CA   PRO B  29      -1.941  18.962 -10.503  1.00 98.24           C
ATOM    687  C   PRO B  29      -3.394  18.643 -10.157  1.00 98.34           C
ATOM    688  O   PRO B  29      -3.987  19.329  -9.317  1.00 97.94           O
ATOM    689 CB   PRO B  29      -1.826  19.667 -11.859  1.00 97.49           C
ATOM    690 CG   PRO B  29      -0.467  19.293 -12.348  1.00 96.20           C
ATOM    691 CD   PRO B  29      -0.253  17.871 -11.896  1.00 97.89           C
ATOM    692  N   SER B  30      -3.982  17.634 -10.785  1.00 98.37           N
ATOM    693 CA   SER B  30      -5.388  17.331 -10.562  1.00 98.07           C
ATOM    694  C   SER B  30      -5.665  16.786  -9.164  1.00 98.27           C
ATOM    695  O   SER B  30      -6.820  16.699  -8.752  1.00 97.54           O
ATOM    696 CB   SER B  30      -5.890  16.329 -11.610  1.00 97.00           C
ATOM    697 OG   SER B  30      -5.286  15.065 -11.431  1.00 93.00           O
ATOM    698  N   LEU B  31      -4.607  16.419  -8.421  1.00 98.42           N
ATOM    699 CA   LEU B  31      -4.763  15.861  -7.080  1.00 98.25           C
ATOM    700  C   LEU B  31      -4.395  16.848  -5.978  1.00 98.04           C
ATOM    701  O   LEU B  31      -4.662  16.590  -4.805  1.00 96.94           O
ATOM    702 CB   LEU B  31      -3.908  14.606  -6.924  1.00 98.04           C
ATOM    703 CG   LEU B  31      -4.301  13.397  -7.774  1.00 97.74           C
ATOM    704 CD1  LEU B  31      -3.297  12.267  -7.572  1.00 97.04           C
ATOM    705 CD2  LEU B  31      -5.706  12.928  -7.427  1.00 96.83           C
ATOM    706  N   GLN B  32      -3.782  17.966  -6.322  1.00 97.61           N
ATOM    707 CA   GLN B  32      -3.287  18.898  -5.321  1.00 96.71           C
ATOM    708  C   GLN B  32      -4.432  19.496  -4.509  1.00 96.38           C
ATOM    709  O   GLN B  32      -5.420  19.967  -5.055  1.00 94.44           O
ATOM    710 CB   GLN B  32      -2.465  20.000  -5.980  1.00 95.23           C
ATOM    711 CG   GLN B  32      -1.128  19.488  -6.511  1.00 92.07           C
ATOM    712 CD   GLN B  32      -0.409  20.486  -7.397  1.00 91.40           C
ATOM    713 OE1  GLN B  32      -0.908  21.587  -7.635  1.00 85.83           O
ATOM    714 NE2  GLN B  32       0.751  20.107  -7.891  1.00 83.89           N
ATOM    715  N   GLY B  33      -4.284  19.457  -3.187  1.00 96.04           N
ATOM    716 CA   GLY B  33      -5.288  19.969  -2.282  1.00 95.33           C
ATOM    717  C   GLY B  33      -6.502  19.076  -2.136  1.00 95.50           C
ATOM    718  O   GLY B  33      -7.506  19.490  -1.557  1.00 92.76           O
ATOM    719  N   GLU B  34      -6.425  17.870  -2.661  1.00 94.61           N
ATOM    720 CA   GLU B  34      -7.542  16.938  -2.637  1.00 94.21           C
ATOM    721  C   GLU B  34      -7.227  15.736  -1.758  1.00 93.56           C
ATOM    722  O   GLU B  34      -6.072  15.303  -1.677  1.00 89.70           O
ATOM    723 CB   GLU B  34      -7.863  16.444  -4.049  1.00 92.12           C
ATOM    724 CG   GLU B  34      -8.265  17.543  -5.020  1.00 86.72           C
ATOM    725 CD   GLU B  34      -9.742  17.839  -4.969  1.00 85.72           C
ATOM    726 OE1  GLU B  34     -10.499  17.183  -5.714  1.00 81.70           O
ATOM    727 OE2  GLU B  34     -10.149  18.726  -4.200  1.00 80.87           O
ATOM    728  N   LYS B  35      -8.251  15.220  -1.094  1.00 94.62           N
ATOM    729 CA   LYS B  35      -8.140  13.923  -0.449  1.00 93.90           C
ATOM    730  C   LYS B  35      -8.309  12.859  -1.524  1.00 94.45           C
ATOM    731  O   LYS B  35      -9.291  12.870  -2.269  1.00 93.27           O
ATOM    732 CB   LYS B  35      -9.189  13.765   0.646  1.00 91.46           C
ATOM    733 CG   LYS B  35      -8.808  14.459   1.953  1.00 83.29           C
ATOM    734 CD   LYS B  35      -7.472  13.952   2.468  1.00 78.83           C
ATOM    735 CE   LYS B  35      -7.054  14.641   3.743  1.00 72.89           C
ATOM    736 NZ   LYS B  35      -5.713  14.179   4.200  1.00 67.00           N
ATOM    737  N   ALA B  36      -7.336  11.957  -1.626  1.00 93.43           N
ATOM    738 CA   ALA B  36      -7.349  10.938  -2.662  1.00 94.50           C
ATOM    739  C   ALA B  36      -6.884   9.608  -2.095  1.00 94.17           C
ATOM    740  O   ALA B  36      -5.975   9.562  -1.272  1.00 92.80           O
ATOM    741 CB   ALA B  36      -6.456  11.340  -3.834  1.00 95.18           C
ATOM    742  N   SER B  37      -7.520   8.527  -2.534  1.00 93.67           N
ATOM    743 CA   SER B  37      -7.100   7.197  -2.142  1.00 93.33           C
ATOM    744  C   SER B  37      -5.793   6.847  -2.844  1.00 94.51           C
ATOM    745  O   SER B  37      -5.394   7.494  -3.818  1.00 94.93           O
ATOM    746 CB   SER B  37      -8.161   6.172  -2.516  1.00 91.43           C
ATOM    747 OG   SER B  37      -8.241   6.012  -3.918  1.00 88.72           O
ATOM    748  N   ARG B  38      -5.123   5.803  -2.352  1.00 92.10           N
ATOM    749 CA   ARG B  38      -3.877   5.377  -2.976  1.00 92.74           C
ATOM    750  C   ARG B  38      -4.107   4.933  -4.418  1.00 94.66           C
ATOM    751  O   ARG B  38      -3.279   5.204  -5.293  1.00 95.35           O
ATOM    752 CB   ARG B  38      -3.237   4.265  -2.153  1.00 91.48           C
ATOM    753 CG   ARG B  38      -2.748   4.758  -0.790  1.00 88.99           C
ATOM    754 CD   ARG B  38      -1.979   3.711  -0.016  1.00 86.05           C
ATOM    755 NE   ARG B  38      -1.450   4.278   1.212  1.00 84.21           N
ATOM    756 CZ   ARG B  38      -0.497   3.721   1.960  1.00 82.68           C
ATOM    757 NH1  ARG B  38       0.034   2.556   1.610  1.00 79.62           N
ATOM    758 NH2  ARG B  38      -0.081   4.321   3.063  1.00 80.21           N
ATOM    759  N   ALA B  39      -5.234   4.270  -4.689  1.00 93.88           N
ATOM    760 CA   ALA B  39      -5.561   3.853  -6.048  1.00 94.45           C
ATOM    761  C   ALA B  39      -5.711   5.065  -6.968  1.00 96.01           C
ATOM    762  O   ALA B  39      -5.228   5.055  -8.102  1.00 96.70           O
ATOM    763 CB   ALA B  39      -6.837   3.017  -6.057  1.00 93.20           C
ATOM    764  N   GLN B  40      -6.377   6.106  -6.492  1.00 95.21           N
ATOM    765 CA   GLN B  40      -6.562   7.313  -7.280  1.00 96.03           C
ATOM    766  C   GLN B  40      -5.236   8.012  -7.568  1.00 97.27           C
ATOM    767  O   GLN B  40      -5.019   8.521  -8.669  1.00 97.70           O
ATOM    768 CB   GLN B  40      -7.514   8.279  -6.572  1.00 95.57           C
ATOM    769 CG   GLN B  40      -8.973   7.866  -6.629  1.00 92.11           C
ATOM    770 CD   GLN B  40      -9.864   8.800  -5.835  1.00 91.29           C
ATOM    771 OE1  GLN B  40      -9.692   8.955  -4.628  1.00 85.38           O
ATOM    772 NE2  GLN B  40     -10.804   9.440  -6.512  1.00 82.86           N
ATOM    773  N   ILE B  41      -4.352   8.036  -6.572  1.00 97.36           N
ATOM    774 CA   ILE B  41      -3.044   8.662  -6.754  1.00 97.87           C
ATOM    775  C   ILE B  41      -2.260   7.944  -7.854  1.00 98.33           C
ATOM    776  O   ILE B  41      -1.671   8.581  -8.738  1.00 98.55           O
ATOM    777 CB   ILE B  41      -2.254   8.679  -5.433  1.00 97.80           C
ATOM    778 CG1  ILE B  41      -2.929   9.625  -4.438  1.00 97.16           C
ATOM    779 CG2  ILE B  41      -0.805   9.087  -5.671  1.00 97.41           C
ATOM    780 CD1  ILE B  41      -2.373   9.535  -3.025  1.00 96.64           C
ATOM    781  N   LEU B  42      -2.263   6.613  -7.812  1.00 97.90           N
ATOM    782 CA   LEU B  42      -1.560   5.831  -8.821  1.00 98.10           C
ATOM    783  C   LEU B  42      -2.146   6.064 -10.216  1.00 98.43           C
ATOM    784  O   LEU B  42      -1.417   6.302 -11.184  1.00 98.61           O
ATOM    785 CB   LEU B  42      -1.616   4.345  -8.476  1.00 97.70           C
ATOM    786 CG   LEU B  42      -0.882   3.930  -7.199  1.00 97.26           C
ATOM    787 CD1  LEU B  42      -1.297   2.524  -6.786  1.00 96.79           C
ATOM    788 CD2  LEU B  42       0.621   4.008  -7.398  1.00 96.45           C
ATOM    789  N   ASP B  43      -3.472   5.999 -10.326  1.00 98.33           N
ATOM    790 CA   ASP B  43      -4.127   6.115 -11.621  1.00 98.40           C
ATOM    791  C   ASP B  43      -3.971   7.511 -12.213  1.00 98.73           C
ATOM    792  O   ASP B  43      -3.709   7.658 -13.413  1.00 98.74           O
ATOM    793 CB   ASP B  43      -5.606   5.756 -11.499  1.00 98.15           C
ATOM    794 CG   ASP B  43      -5.824   4.270 -11.251  1.00 97.06           C
ATOM    795 OD1  ASP B  43      -4.878   3.486 -11.457  1.00 95.37           O
ATOM    796 OD2  ASP B  43      -6.946   3.900 -10.855  1.00 94.78           O
ATOM    797  N   LYS B  44      -4.141   8.541 -11.397  1.00 98.60           N
ATOM    798 CA   LYS B  44      -4.033   9.910 -11.887  1.00 98.75           C
ATOM    799  C   LYS B  44      -2.591  10.274 -12.228  1.00 98.71           C
ATOM    800  O   LYS B  44      -2.357  11.051 -13.152  1.00 98.74           O
ATOM    801 CB   LYS B  44      -4.613  10.895 -10.862  1.00 98.59           C
ATOM    802 CG   LYS B  44      -6.128  10.843 -10.748  1.00 97.33           C
ATOM    803 CD   LYS B  44      -6.789  11.249 -12.062  1.00 94.66           C
ATOM    804 CE   LYS B  44      -8.302  11.119 -11.998  1.00 91.34           C
ATOM    805 NZ   LYS B  44      -8.911  12.045 -11.012  1.00 83.61           N
ATOM    806  N   ALA B  45      -1.623   9.720 -11.499  1.00 98.85           N
ATOM    807 CA   ALA B  45      -0.221   9.948 -11.836  1.00 98.83           C
ATOM    808  C   ALA B  45       0.104   9.338 -13.195  1.00 98.86           C
ATOM    809  O   ALA B  45       0.768   9.967 -14.026  1.00 98.88           O
ATOM    810 CB   ALA B  45       0.689   9.366 -10.758  1.00 98.89           C
ATOM    811  N   THR B  46      -0.365   8.117 -13.434  1.00 98.84           N
ATOM    812 CA   THR B  46      -0.166   7.471 -14.726  1.00 98.84           C
ATOM    813  C   THR B  46      -0.793   8.304 -15.834  1.00 98.88           C
ATOM    814  O   THR B  46      -0.170   8.562 -16.868  1.00 98.85           O
ATOM    815 CB   THR B  46      -0.776   6.059 -14.721  1.00 98.78           C
ATOM    816 OG1  THR B  46      -0.104   5.253 -13.754  1.00 97.91           O
ATOM    817 CG2  THR B  46      -0.646   5.418 -16.104  1.00 98.03           C
ATOM    818  N   GLU B  47      -2.038   8.744 -15.628  1.00 98.66           N
ATOM    819 CA   GLU B  47      -2.748   9.537 -16.617  1.00 98.69           C
ATOM    820  C   GLU B  47      -2.006  10.841 -16.913  1.00 98.61           C
ATOM    821  O   GLU B  47      -1.875  11.247 -18.071  1.00 98.43           O
ATOM    822 CB   GLU B  47      -4.164   9.832 -16.131  1.00 98.31           C
ATOM    823 CG   GLU B  47      -5.024  10.599 -17.115  1.00 90.61           C
ATOM    824 CD   GLU B  47      -6.427  10.839 -16.598  1.00 89.71           C
ATOM    825 OE1  GLU B  47      -6.665  10.626 -15.389  1.00 85.41           O
ATOM    826 OE2  GLU B  47      -7.295  11.233 -17.398  1.00 85.03           O
ATOM    827  N   TYR B  48      -1.499  11.478 -15.862  1.00 98.84           N
ATOM    828 CA   TYR B  48      -0.778  12.739 -16.021  1.00 98.73           C
ATOM    829  C   TYR B  48       0.490  12.559 -16.852  1.00 98.89           C
ATOM    830  O   TYR B  48       0.757  13.350 -17.766  1.00 98.69           O
ATOM    831 CB   TYR B  48      -0.443  13.307 -14.639  1.00 98.69           C
ATOM    832 CG   TYR B  48       0.339  14.604 -14.673  1.00 98.64           C
ATOM    833 CD1  TYR B  48       1.655  14.643 -14.245  1.00 98.31           C
ATOM    834 CD2  TYR B  48      -0.242  15.771 -15.129  1.00 98.34           C
ATOM    835 CE1  TYR B  48       2.376  15.824 -14.271  1.00 98.05           C
ATOM    836 CE2  TYR B  48       0.470  16.957 -15.157  1.00 98.02           C
ATOM    837 CZ   TYR B  48       1.784  16.981 -14.732  1.00 98.12           C
ATOM    838 OH   TYR B  48       2.494  18.149 -14.752  1.00 97.52           O
ATOM    839  N   ILE B  49       1.253  11.521 -16.539  1.00 98.80           N
ATOM    840 CA   ILE B  49       2.499  11.273 -17.269  1.00 98.78           C
ATOM    841  C   ILE B  49       2.225  11.008 -18.743  1.00 98.67           C
ATOM    842  O   ILE B  49       2.932  11.503 -19.619  1.00 98.28           O
ATOM    843 CB   ILE B  49       3.262  10.092 -16.642  1.00 98.64           C
ATOM    844 CG1  ILE B  49       3.811  10.488 -15.266  1.00 98.18           C
ATOM    845 CG2  ILE B  49       4.388   9.627 -17.560  1.00 97.98           C
ATOM    846 CD1  ILE B  49       4.413   9.330 -14.490  1.00 98.06           C
ATOM    847  N   GLN B  50       1.177  10.243 -19.042  1.00 98.50           N
ATOM    848 CA   GLN B  50       0.904   9.823 -20.416  1.00 98.28           C
ATOM    849  C   GLN B  50       0.267  10.930 -21.246  1.00 98.05           C
ATOM    850  O   GLN B  50       0.371  10.917 -22.475  1.00 96.71           O
ATOM    851 CB   GLN B  50       0.030   8.577 -20.415  1.00 97.88           C
ATOM    852 CG   GLN B  50       0.606   7.454 -19.574  1.00 96.44           C
ATOM    853 CD   GLN B  50       0.410   6.094 -20.183  1.00 95.25           C
ATOM    854 OE1  GLN B  50      -0.658   5.796 -20.729  1.00 87.84           O
ATOM    855 NE2  GLN B  50       1.437   5.259 -20.105  1.00 86.05           N
ATOM    856  N   TYR B  51      -0.382  11.880 -20.595  1.00 97.38           N
ATOM    857 CA   TYR B  51      -1.066  12.959 -21.299  1.00 96.81           C
ATOM    858  C   TYR B  51      -0.128  14.125 -21.626  1.00 96.41           C
ATOM    859  O   TYR B  51      -0.395  14.893 -22.555  1.00 93.47           O
ATOM    860 CB   TYR B  51      -2.252  13.462 -20.480  1.00 95.66           C
ATOM    861 CG   TYR B  51      -3.159  14.423 -21.207  1.00 92.82           C
ATOM    862 CD1  TYR B  51      -4.024  13.986 -22.202  1.00 89.55           C
ATOM    863 CD2  TYR B  51      -3.158  15.774 -20.901  1.00 89.02           C
ATOM    864 CE1  TYR B  51      -4.854  14.858 -22.871  1.00 88.73           C
ATOM    865 CE2  TYR B  51      -3.994  16.669 -21.564  1.00 87.97           C
ATOM    866 CZ   TYR B  51      -4.835  16.190 -22.542  1.00 85.80           C
ATOM    867 OH   TYR B  51      -5.666  17.074 -23.211  1.00 83.55           O
ATOM    868  N   MET B  52       0.929  14.251 -20.867  1.00 93.74           N
ATOM    869 CA   MET B  52       1.849  15.370 -21.086  1.00 90.83           C
ATOM    870  C   MET B  52       2.734  15.114 -22.312  1.00 88.02           C
ATOM    871  O   MET B  52       3.192  16.070 -22.937  1.00 85.57           O
ATOM    872 CB   MET B  52       2.710  15.603 -19.827  1.00 84.53           C
ATOM    873 CG   MET B  52       3.599  14.444 -19.437  1.00 79.25           C
ATOM    874 SD   MET B  52       4.424  14.555 -17.865  1.00 78.49           S
ATOM    875 CE   MET B  52       3.814  16.059 -17.135  1.00 71.55           C
ATOM    876 OXT  MET B  52       2.970  13.986 -22.689  1.00 79.23           O
HETATM  877 MG    MG C   1     -11.118  -3.645   2.964  1.00 52.31          MG
HETATM  878 MG    MG D   1       8.848  -9.003   8.086  1.00 49.15          MG
HETATM  879 MG    MG E   1      -5.544   7.057   3.409  1.00 46.23          MG
HETATM  880 MG    MG F   1       4.754  -4.275  -7.417  1.00 54.44          MG
HETATM  881 MG    MG G   1       0.071  -3.074   1.327  1.00 44.44          MG
HETATM  882 MG    MG H   1      12.131  -4.842  -5.918  1.00 41.70          MG
HETATM  883 MG    MG I   1      -6.130  -0.455 -11.991  1.00 59.06          MG
HETATM  884 MG    MG J   1      -3.141 -17.795   0.353  1.00 36.46          MG
HETATM  885 MG    MG K   1      -7.869  -9.061   9.053  1.00 32.06          MG
HETATM  886 MG    MG L   1      -5.637  -7.847 -13.507  1.00 41.69          MG
HETATM  887 MG    MG M   1      -7.159   1.710 -10.590  1.00 29.61          MG
HETATM  888 MG    MG N   1       1.177   2.447 -19.783  1.00 35.43          MG
HETATM  889  K     K O   1      -6.597   4.666   2.132  1.00 57.22           K
HETATM  890  K     K P   1       6.970 -11.687   7.899  1.00 44.38           K
HETATM  891  K     K Q   1      -7.209  -5.754   9.586  1.00 41.32           K
HETATM  892  K     K R   1       4.796 -25.753   4.409  1.00 39.95           K
HETATM  893  K     K S   1     -10.930   0.474   9.026  1.00 35.18           K
HETATM  894  K     K T   1      -2.610  -9.228   9.269  1.00 29.46           K
ATOM    895 OP3   DC U   1       4.296 -20.317  -7.311  1.00 47.68           O
ATOM    896  P    DC U   1       4.527 -20.382  -6.120  1.00 51.59           P
ATOM    897 OP1   DC U   1       5.166 -21.309  -6.928  1.00 45.51           O
ATOM    898 OP2   DC U   1       3.533 -20.801  -5.152  1.00 47.05           O
ATOM    899 O5'   DC U   1       5.579 -19.435  -5.368  1.00 51.97           O
ATOM    900 C5'   DC U   1       5.487 -18.010  -5.536  1.00 55.05           C
ATOM    901 C4'   DC U   1       6.309 -17.290  -4.481  1.00 58.65           C
ATOM    902 O4'   DC U   1       5.782 -17.622  -3.176  1.00 56.92           O
ATOM    903 C3'   DC U   1       7.794 -17.651  -4.458  1.00 60.05           C
ATOM    904 O3'   DC U   1       8.561 -16.490  -4.135  1.00 58.07           O
ATOM    905 C2'   DC U   1       7.857 -18.700  -3.352  1.00 55.54           C
ATOM    906 C1'   DC U   1       6.800 -18.205  -2.385  1.00 57.81           C
ATOM    907 N1    DC U   1       6.190 -19.271  -1.563  1.00 57.99           N
ATOM    908 C2    DC U   1       6.798 -19.661  -0.375  1.00 56.16           C
ATOM    909 O2    DC U   1       7.841 -19.101  -0.022  1.00 56.21           O
ATOM    910 N3    DC U   1       6.236 -20.646   0.373  1.00 56.81           N
ATOM    911 C4    DC U   1       5.110 -21.222  -0.042  1.00 55.45           C
ATOM    912 N4    DC U   1       4.594 -22.189   0.714  1.00 55.16           N
ATOM    913 C5    DC U   1       4.464 -20.842  -1.253  1.00 55.34           C
ATOM    914 C6    DC U   1       5.031 -19.869  -1.971  1.00 55.76           C
ATOM    915  P    DG U   2       9.113 -15.569  -5.351  1.00 51.98           P
ATOM    916 OP1   DG U   2       9.183 -16.316  -6.638  1.00 49.62           O
ATOM    917 OP2   DG U   2      10.302 -14.933  -4.794  1.00 50.52           O
ATOM    918 O5'   DG U   2       7.978 -14.444  -5.498  1.00 51.64           O
ATOM    919 C5'   DG U   2       7.629 -13.612  -4.401  1.00 52.41           C
ATOM    920 C4'   DG U   2       6.440 -12.753  -4.776  1.00 53.74           C
ATOM    921 O4'   DG U   2       5.334 -13.588  -5.122  1.00 52.90           O
ATOM    922 C3'   DG U   2       5.947 -11.858  -3.636  1.00 53.91           C
ATOM    923 O3'   DG U   2       6.467 -10.548  -3.839  1.00 52.28           O
ATOM    924 C2'   DG U   2       4.421 -11.882  -3.752  1.00 53.22           C
ATOM    925 C1'   DG U   2       4.111 -13.089  -4.618  1.00 53.50           C
ATOM    926 N9    DG U   2       3.444 -14.208  -3.972  1.00 54.04           N
ATOM    927 C8    DG U   2       2.305 -14.816  -4.431  1.00 52.03           C
ATOM    928 N7    DG U   2       1.930 -15.818  -3.706  1.00 54.25           N
ATOM    929 C5    DG U   2       2.871 -15.883  -2.695  1.00 56.90           C
ATOM    930 C6    DG U   2       2.978 -16.782  -1.599  1.00 54.91           C
ATOM    931 O6    DG U   2       2.232 -17.733  -1.303  1.00 54.04           O
ATOM    932 N1    DG U   2       4.095 -16.503  -0.801  1.00 55.58           N
ATOM    933 C2    DG U   2       4.984 -15.483  -1.035  1.00 54.88           C
ATOM    934 N2    DG U   2       6.002 -15.361  -0.168  1.00 55.57           N
ATOM    935 N3    DG U   2       4.897 -14.645  -2.062  1.00 56.17           N
ATOM    936 C4    DG U   2       3.825 -14.897  -2.842  1.00 55.35           C
ATOM    937  P    DC U   3       7.219  -9.771  -2.726  1.00 56.58           P
ATOM    938 OP1   DC U   3       7.275  -8.354  -3.149  1.00 55.05           O
ATOM    939 OP2   DC U   3       8.455 -10.506  -2.425  1.00 55.71           O
ATOM    940 O5'   DC U   3       6.246  -9.879  -1.456  1.00 56.07           O
ATOM    941 C5'   DC U   3       6.425  -9.009  -0.338  1.00 58.28           C
ATOM    942 C4'   DC U   3       6.310  -9.777   0.960  1.00 57.68           C
ATOM    943 O4'   DC U   3       4.986 -10.335   1.088  1.00 58.29           O
ATOM    944 C3'   DC U   3       7.296 -10.946   1.119  1.00 57.70           C
ATOM    945 O3'   DC U   3       7.773 -11.007   2.454  1.00 57.42           O
ATOM    946 C2'   DC U   3       6.402 -12.169   0.830  1.00 57.03           C
ATOM    947 C1'   DC U   3       5.081 -11.690   1.432  1.00 57.61           C
ATOM    948 N1    DC U   3       3.896 -12.405   0.908  1.00 58.36           N
ATOM    949 C2    DC U   3       3.402 -13.492   1.616  1.00 58.06           C
ATOM    950 O2    DC U   3       3.969 -13.846   2.670  1.00 58.44           O
ATOM    951 N3    DC U   3       2.330 -14.166   1.147  1.00 59.00           N
ATOM    952 C4    DC U   3       1.752 -13.768   0.007  1.00 58.29           C
ATOM    953 N4    DC U   3       0.696 -14.449  -0.434  1.00 58.47           N
ATOM    954 C5    DC U   3       2.243 -12.660  -0.742  1.00 58.73           C
ATOM    955 C6    DC U   3       3.301 -12.006  -0.251  1.00 58.37           C
ATOM    956  P    DG U   4       9.192 -10.347   2.836  1.00 54.74           P
ATOM    957 OP1   DG U   4      10.130 -10.405   1.678  1.00 54.31           O
ATOM    958 OP2   DG U   4       9.581 -10.935   4.125  1.00 57.74           O
ATOM    959 O5'   DG U   4       8.806  -8.815   3.096  1.00 55.83           O
ATOM    960 C5'   DG U   4       7.905  -8.460   4.140  1.00 55.77           C
ATOM    961 C4'   DG U   4       7.557  -6.998   4.043  1.00 55.13           C
ATOM    962 O4'   DG U   4       6.984  -6.732   2.762  1.00 54.41           O
ATOM    963 C3'   DG U   4       6.506  -6.550   5.069  1.00 54.31           C
ATOM    964 O3'   DG U   4       7.177  -5.989   6.186  1.00 53.39           O
ATOM    965 C2'   DG U   4       5.680  -5.513   4.312  1.00 54.43           C
ATOM    966 C1'   DG U   4       5.923  -5.802   2.845  1.00 54.60           C
ATOM    967 N9    DG U   4       4.814  -6.378   2.104  1.00 55.44           N
ATOM    968 C8    DG U   4       4.314  -5.896   0.911  1.00 54.56           C
ATOM    969 N7    DG U   4       3.344  -6.605   0.429  1.00 57.33           N
ATOM    970 C5    DG U   4       3.179  -7.627   1.352  1.00 59.75           C
ATOM    971 C6    DG U   4       2.260  -8.706   1.366  1.00 58.50           C
ATOM    972 O6    DG U   4       1.394  -8.989   0.529  1.00 58.50           O
ATOM    973 N1    DG U   4       2.434  -9.522   2.494  1.00 59.65           N
ATOM    974 C2    DG U   4       3.356  -9.313   3.476  1.00 58.62           C
ATOM    975 N2    DG U   4       3.368 -10.194   4.484  1.00 58.24           N
ATOM    976 N3    DG U   4       4.222  -8.297   3.471  1.00 57.80           N
ATOM    977 C4    DG U   4       4.079  -7.504   2.395  1.00 57.26           C
ATOM    978  P    DC U   5       6.980  -6.575   7.662  1.00 62.43           P
ATOM    979 OP1   DC U   5       7.684  -5.669   8.588  1.00 61.37           O
ATOM    980 OP2   DC U   5       7.330  -8.008   7.643  1.00 62.52           O
ATOM    981 O5'   DC U   5       5.407  -6.449   7.883  1.00 62.99           O
ATOM    982 C5'   DC U   5       4.868  -6.336   9.194  1.00 65.71           C
ATOM    983 C4'   DC U   5       3.623  -7.178   9.343  1.00 64.57           C
ATOM    984 O4'   DC U   5       2.622  -6.759   8.386  1.00 65.47           O
ATOM    985 C3'   DC U   5       3.814  -8.679   9.127  1.00 63.90           C
ATOM    986 O3'   DC U   5       3.045  -9.410  10.069  1.00 63.64           O
ATOM    987 C2'   DC U   5       3.245  -8.885   7.709  1.00 63.44           C
ATOM    988 C1'   DC U   5       2.109  -7.882   7.725  1.00 64.36           C
ATOM    989 N1    DC U   5       1.641  -7.482   6.380  1.00 64.47           N
ATOM    990 C2    DC U   5       0.581  -8.171   5.800  1.00 65.26           C
ATOM    991 O2    DC U   5       0.059  -9.110   6.418  1.00 65.78           O
ATOM    992 N3    DC U   5       0.153  -7.823   4.563  1.00 66.35           N
ATOM    993 C4    DC U   5       0.746  -6.806   3.933  1.00 66.64           C
ATOM    994 N4    DC U   5       0.299  -6.490   2.715  1.00 67.13           N
ATOM    995 C5    DC U   5       1.832  -6.091   4.507  1.00 67.15           C
ATOM    996 C6    DC U   5       2.237  -6.448   5.719  1.00 66.46           C
ATOM    997  P    DG U   6       3.713  -9.967  11.451  1.00 60.17           P
ATOM    998 OP1   DG U   6       5.153 -10.254  11.261  1.00 60.42           O
ATOM    999 OP2   DG U   6       2.811 -11.028  11.930  1.00 62.87           O
ATOM   1000 O5'   DG U   6       3.577  -8.722  12.452  1.00 60.47           O
ATOM   1001 C5'   DG U   6       2.285  -8.265  12.867  1.00 60.32           C
ATOM   1002 C4'   DG U   6       2.431  -6.983  13.654  1.00 60.32           C
ATOM   1003 O4'   DG U   6       3.115  -6.008  12.847  1.00 58.84           O
ATOM   1004 C3'   DG U   6       1.094  -6.337  14.033  1.00 58.63           C
ATOM   1005 O3'   DG U   6       0.765  -6.748  15.358  1.00 56.89           O
ATOM   1006 C2'   DG U   6       1.367  -4.837  13.935  1.00 57.99           C
ATOM   1007 C1'   DG U   6       2.575  -4.714  13.036  1.00 58.56           C
ATOM   1008 N9    DG U   6       2.348  -4.169  11.707  1.00 60.18           N
ATOM   1009 C8    DG U   6       3.041  -3.118  11.150  1.00 58.87           C
ATOM   1010 N7    DG U   6       2.667  -2.843   9.943  1.00 62.01           N
ATOM   1011 C5    DG U   6       1.678  -3.765   9.669  1.00 64.02           C
ATOM   1012 C6    DG U   6       0.898  -3.946   8.495  1.00 63.03           C
ATOM   1013 O6    DG U   6       0.949  -3.312   7.440  1.00 63.02           O
ATOM   1014 N1    DG U   6      -0.014  -5.004   8.649  1.00 64.34           N
ATOM   1015 C2    DG U   6      -0.145  -5.765   9.777  1.00 63.19           C
ATOM   1016 N2    DG U   6      -1.078  -6.729   9.731  1.00 62.65           N
ATOM   1017 N3    DG U   6       0.579  -5.600  10.871  1.00 61.66           N
ATOM   1018 C4    DG U   6       1.461  -4.587  10.751  1.00 61.42           C
ATOM   1019  P    DC U   7      -0.585  -7.518  15.682  1.00 62.17           P
ATOM   1020 OP1   DC U   7      -0.676  -7.686  17.145  1.00 61.28           O
ATOM   1021 OP2   DC U   7      -0.654  -8.703  14.802  1.00 62.21           O
ATOM   1022 O5'   DC U   7      -1.705  -6.464  15.201  1.00 61.78           O
ATOM   1023 C5'   DC U   7      -3.015  -6.473  15.760  1.00 64.36           C
ATOM   1024 C4'   DC U   7      -4.068  -6.339  14.683  1.00 63.95           C
ATOM   1025 O4'   DC U   7      -3.897  -5.088  13.969  1.00 63.71           O
ATOM   1026 C3'   DC U   7      -4.053  -7.436  13.614  1.00 62.31           C
ATOM   1027 O3'   DC U   7      -5.387  -7.761  13.232  1.00 62.20           O
ATOM   1028 C2'   DC U   7      -3.338  -6.744  12.444  1.00 62.12           C
ATOM   1029 C1'   DC U   7      -3.875  -5.330  12.591  1.00 63.51           C
ATOM   1030 N1    DC U   7      -3.048  -4.313  11.937  1.00 63.93           N
ATOM   1031 C2    DC U   7      -3.333  -3.942  10.622  1.00 64.01           C
ATOM   1032 O2    DC U   7      -4.276  -4.480  10.038  1.00 64.01           O
ATOM   1033 N3    DC U   7      -2.567  -3.012  10.011  1.00 64.48           N
ATOM   1034 C4    DC U   7      -1.553  -2.451  10.673  1.00 63.93           C
ATOM   1035 N4    DC U   7      -0.816  -1.541  10.036  1.00 64.31           N
ATOM   1036 C5    DC U   7      -1.238  -2.811  12.015  1.00 64.50           C
ATOM   1037 C6    DC U   7      -2.006  -3.727  12.601  1.00 64.10           C
ATOM   1038  P    DG U   8      -6.157  -9.041  13.867  1.00 56.48           P
ATOM   1039 OP1   DG U   8      -5.184 -10.093  14.245  1.00 56.06           O
ATOM   1040 OP2   DG U   8      -7.255  -9.359  12.948  1.00 58.34           O
ATOM   1041 O5'   DG U   8      -6.797  -8.446  15.203  1.00 56.86           O
ATOM   1042 C5'   DG U   8      -7.776  -7.412  15.130  1.00 57.21           C
ATOM   1043 C4'   DG U   8      -8.083  -6.906  16.522  1.00 57.74           C
ATOM   1044 O4'   DG U   8      -6.879  -6.406  17.121  1.00 55.59           O
ATOM   1045 C3'   DG U   8      -9.075  -5.748  16.539  1.00 55.81           C
ATOM   1046 O3'   DG U   8     -10.371  -6.271  16.818  1.00 53.99           O
ATOM   1047 C2'   DG U   8      -8.574  -4.836  17.665  1.00 55.31           C
ATOM   1048 C1'   DG U   8      -7.128  -5.233  17.871  1.00 55.65           C
ATOM   1049 N9    DG U   8      -6.113  -4.268  17.455  1.00 56.92           N
ATOM   1050 C8    DG U   8      -5.087  -3.816  18.238  1.00 55.39           C
ATOM   1051 N7    DG U   8      -4.298  -2.984  17.633  1.00 58.42           N
ATOM   1052 C5    DG U   8      -4.840  -2.867  16.364  1.00 60.41           C
ATOM   1053 C6    DG U   8      -4.413  -2.093  15.249  1.00 59.18           C
ATOM   1054 O6    DG U   8      -3.437  -1.335  15.169  1.00 59.25           O
ATOM   1055 N1    DG U   8      -5.256  -2.260  14.144  1.00 60.53           N
ATOM   1056 C2    DG U   8      -6.363  -3.074  14.129  1.00 59.70           C
ATOM   1057 N2    DG U   8      -7.050  -3.113  12.977  1.00 59.38           N
ATOM   1058 N3    DG U   8      -6.763  -3.797  15.157  1.00 58.29           N
ATOM   1059 C4    DG U   8      -5.969  -3.652  16.236  1.00 57.76           C
ATOM   1060  P    DC U   9     -11.631  -6.095  15.850  1.00 60.93           P
ATOM   1061 OP1   DC U   9     -12.859  -6.511  16.573  1.00 59.42           O
ATOM   1062 OP2   DC U   9     -11.314  -6.713  14.562  1.00 59.67           O
ATOM   1063 O5'   DC U   9     -11.668  -4.500  15.648  1.00 60.25           O
ATOM   1064 C5'   DC U   9     -12.866  -3.855  15.194  1.00 62.08           C
ATOM   1065 C4'   DC U   9     -12.548  -2.786  14.178  1.00 61.28           C
ATOM   1066 O4'   DC U   9     -11.709  -1.761  14.774  1.00 61.73           O
ATOM   1067 C3'   DC U   9     -11.808  -3.267  12.921  1.00 60.84           C
ATOM   1068 O3'   DC U   9     -12.308  -2.585  11.774  1.00 60.82           O
ATOM   1069 C2'   DC U   9     -10.364  -2.831  13.198  1.00 60.16           C
ATOM   1070 C1'   DC U   9     -10.612  -1.516  13.925  1.00 60.96           C
ATOM   1071 N1    DC U   9      -9.462  -1.066  14.735  1.00 61.41           N
ATOM   1072 C2    DC U   9      -8.534  -0.200  14.169  1.00 61.42           C
ATOM   1073 O2    DC U   9      -8.689   0.168  13.006  1.00 61.97           O
ATOM   1074 N3    DC U   9      -7.476   0.204  14.903  1.00 62.18           N
ATOM   1075 C4    DC U   9      -7.332  -0.222  16.161  1.00 61.70           C
ATOM   1076 N4    DC U   9      -6.278   0.196  16.850  1.00 62.45           N
ATOM   1077 C5    DC U   9      -8.275  -1.107  16.756  1.00 62.28           C
ATOM   1078 C6    DC U   9      -9.318  -1.500  16.019  1.00 62.35           C
ATOM   1079  P    DG U  10     -13.408  -3.285  10.802  1.00 57.54           P
ATOM   1080 OP1   DG U  10     -13.223  -4.763  10.759  1.00 57.39           O
ATOM   1081 OP2   DG U  10     -13.383  -2.503   9.547  1.00 58.36           O
ATOM   1082 O5'   DG U  10     -14.784  -2.968  11.540  1.00 56.36           O
ATOM   1083 C5'   DG U  10     -15.224  -1.614  11.678  1.00 56.60           C
ATOM   1084 C4'   DG U  10     -16.451  -1.575  12.543  1.00 57.22           C
ATOM   1085 O4'   DG U  10     -16.145  -2.111  13.838  1.00 55.48           O
ATOM   1086 C3'   DG U  10     -16.990  -0.157  12.772  1.00 56.34           C
ATOM   1087 O3'   DG U  10     -18.105   0.033  11.914  1.00 53.86           O
ATOM   1088 C2'   DG U  10     -17.401  -0.140  14.244  1.00 54.94           C
ATOM   1089 C1'   DG U  10     -16.742  -1.342  14.867  1.00 54.90           C
ATOM   1090 N9    DG U  10     -15.678  -1.080  15.828  1.00 55.99           N
ATOM   1091 C8    DG U  10     -15.595  -1.608  17.098  1.00 54.27           C
ATOM   1092 N7    DG U  10     -14.538  -1.243  17.738  1.00 56.92           N
ATOM   1093 C5    DG U  10     -13.861  -0.416  16.858  1.00 58.99           C
ATOM   1094 C6    DG U  10     -12.637   0.280  17.004  1.00 58.00           C
ATOM   1095 O6    DG U  10     -11.874   0.301  17.982  1.00 57.54           O
ATOM   1096 N1    DG U  10     -12.305   1.018  15.859  1.00 59.11           N
ATOM   1097 C2    DG U  10     -13.064   1.062  14.723  1.00 57.77           C
ATOM   1098 N2    DG U  10     -12.593   1.818  13.732  1.00 57.33           N
ATOM   1099 N3    DG U  10     -14.209   0.414  14.574  1.00 56.48           N
ATOM   1100 C4    DG U  10     -14.552  -0.303  15.665  1.00 56.55           C
ATOM   1101  P    DC U  11     -18.599   1.283  11.177  1.00 61.03           P
ATOM   1102 OP1   DC U  11     -20.044   1.383  11.521  1.00 58.78           O
ATOM   1103 OP2   DC U  11     -18.186   1.267   9.779  1.00 59.14           O
ATOM   1104 O5'   DC U  11     -17.828   2.497  11.886  1.00 59.93           O
ATOM   1105 C5'   DC U  11     -18.253   3.835  11.594  1.00 61.56           C
ATOM   1106 C4'   DC U  11     -17.144   4.829  11.853  1.00 62.27           C
ATOM   1107 O4'   DC U  11     -16.862   4.894  13.274  1.00 61.08           O
ATOM   1108 C3'   DC U  11     -15.809   4.524  11.158  1.00 61.50           C
ATOM   1109 O3'   DC U  11     -15.215   5.741  10.695  1.00 59.55           O
ATOM   1110 C2'   DC U  11     -14.975   3.938  12.297  1.00 59.02           C
ATOM   1111 C1'   DC U  11     -15.483   4.762  13.475  1.00 59.96           C
ATOM   1112 N1    DC U  11     -15.268   4.132  14.792  1.00 60.78           N
ATOM   1113 C2    DC U  11     -14.118   4.441  15.506  1.00 60.34           C
ATOM   1114 O2    DC U  11     -13.295   5.229  15.025  1.00 60.51           O
ATOM   1115 N3    DC U  11     -13.909   3.864  16.716  1.00 60.80           N
ATOM   1116 C4    DC U  11     -14.809   3.008  17.201  1.00 60.43           C
ATOM   1117 N4    DC U  11     -14.575   2.458  18.393  1.00 60.66           N
ATOM   1118 C5    DC U  11     -15.993   2.682  16.487  1.00 60.93           C
ATOM   1119 C6    DC U  11     -16.182   3.269  15.301  1.00 60.64           C
ATOM   1120  P    DG U  12     -15.485   6.219   9.169  1.00 54.61           P
ATOM   1121 OP1   DG U  12     -15.326   5.044   8.275  1.00 53.15           O
ATOM   1122 OP2   DG U  12     -14.641   7.424   8.923  1.00 55.54           O
ATOM   1123 O5'   DG U  12     -17.007   6.682   9.189  1.00 54.53           O
ATOM   1124 C5'   DG U  12     -17.400   7.918   9.775  1.00 55.76           C
ATOM   1125 C4'   DG U  12     -18.884   8.101   9.638  1.00 56.93           C
ATOM   1126 O4'   DG U  12     -19.564   7.135  10.451  1.00 54.88           O
ATOM   1127 C3'   DG U  12     -19.394   9.470  10.089  1.00 55.94           C
ATOM   1128 O3'   DG U  12     -20.478   9.896   9.273  1.00 52.68           O
ATOM   1129 C2'   DG U  12     -19.894   9.210  11.504  1.00 53.65           C
ATOM   1130 C1'   DG U  12     -20.391   7.790  11.415  1.00 54.17           C
ATOM   1131 N9    DG U  12     -20.294   7.026  12.651  1.00 53.99           N
ATOM   1132 C8    DG U  12     -21.184   6.112  13.113  1.00 52.09           C
ATOM   1133 N7    DG U  12     -20.835   5.570  14.241  1.00 54.61           N
ATOM   1134 C5    DG U  12     -19.628   6.161  14.549  1.00 57.28           C
ATOM   1135 C6    DG U  12     -18.772   5.985  15.659  1.00 55.23           C
ATOM   1136 O6    DG U  12     -18.927   5.220  16.629  1.00 54.15           O
ATOM   1137 N1    DG U  12     -17.640   6.790  15.581  1.00 55.55           N
ATOM   1138 C2    DG U  12     -17.369   7.663  14.570  1.00 54.89           C
ATOM   1139 N2    DG U  12     -16.227   8.357  14.670  1.00 55.36           N
ATOM   1140 N3    DG U  12     -18.158   7.840  13.524  1.00 56.20           N
ATOM   1141 C4    DG U  12     -19.269   7.058  13.576  1.00 56.14           C
ATOM   1142 OP3   DC V   1     -14.378   6.238  24.604  1.00 50.87           O
ATOM   1143  P    DC V   1     -13.299   6.805  24.304  1.00 55.39           P
ATOM   1144 OP1   DC V   1     -13.600   7.795  25.225  1.00 50.16           O
ATOM   1145 OP2   DC V   1     -12.609   5.591  24.448  1.00 51.56           O
ATOM   1146 O5'   DC V   1     -13.173   7.382  22.805  1.00 54.53           O
ATOM   1147 C5'   DC V   1     -12.270   8.381  22.503  1.00 57.57           C
ATOM   1148 C4'   DC V   1     -11.805   8.419  21.069  1.00 61.26           C
ATOM   1149 O4'   DC V   1     -12.363   7.316  20.310  1.00 59.77           O
ATOM   1150 C3'   DC V   1     -12.216   9.692  20.303  1.00 62.63           C
ATOM   1151 O3'   DC V   1     -11.222  10.008  19.337  1.00 60.37           O
ATOM   1152 C2'   DC V   1     -13.512   9.253  19.642  1.00 57.94           C
ATOM   1153 C1'   DC V   1     -13.195   7.811  19.274  1.00 60.95           C
ATOM   1154 N1    DC V   1     -14.397   6.969  19.160  1.00 60.56           N
ATOM   1155 C2    DC V   1     -15.218   7.090  18.045  1.00 58.90           C
ATOM   1156 O2    DC V   1     -14.919   7.902  17.160  1.00 58.36           O
ATOM   1157 N3    DC V   1     -16.318   6.320  17.950  1.00 59.13           N
ATOM   1158 C4    DC V   1     -16.609   5.453  18.924  1.00 58.00           C
ATOM   1159 N4    DC V   1     -17.712   4.706  18.800  1.00 57.74           N
ATOM   1160 C5    DC V   1     -15.789   5.313  20.073  1.00 58.18           C
ATOM   1161 C6    DC V   1     -14.706   6.083  20.149  1.00 58.39           C
ATOM   1162  P    DG V   2     -10.175  11.111  19.608  1.00 53.27           P
ATOM   1163 OP1   DG V   2     -10.435  11.923  20.825  1.00 51.28           O
ATOM   1164 OP2   DG V   2     -10.026  11.741  18.288  1.00 51.34           O
ATOM   1165 O5'   DG V   2      -8.864  10.235  19.876  1.00 52.31           O
ATOM   1166 C5'   DG V   2      -8.386   9.343  18.888  1.00 52.98           C
ATOM   1167 C4'   DG V   2      -7.273   8.499  19.460  1.00 54.83           C
ATOM   1168 O4'   DG V   2      -7.795   7.673  20.502  1.00 54.04           O
ATOM   1169 C3'   DG V   2      -6.630   7.557  18.439  1.00 54.60           C
ATOM   1170 O3'   DG V   2      -5.383   8.121  18.044  1.00 53.15           O
ATOM   1171 C2'   DG V   2      -6.434   6.238  19.189  1.00 53.90           C
ATOM   1172 C1'   DG V   2      -7.268   6.361  20.446  1.00 55.05           C
ATOM   1173 N9    DG V   2      -8.411   5.467  20.544  1.00 55.35           N
ATOM   1174 C8    DG V   2      -8.660   4.612  21.594  1.00 53.59           C
ATOM   1175 N7    DG V   2      -9.767   3.944  21.461  1.00 55.59           N
ATOM   1176 C5    DG V   2     -10.284   4.368  20.245  1.00 58.24           C
ATOM   1177 C6    DG V   2     -11.471   3.986  19.569  1.00 56.73           C
ATOM   1178 O6    DG V   2     -12.335   3.168  19.929  1.00 55.97           O
ATOM   1179 N1    DG V   2     -11.623   4.664  18.356  1.00 57.81           N
ATOM   1180 C2    DG V   2     -10.740   5.591  17.869  1.00 56.57           C
ATOM   1181 N2    DG V   2     -11.048   6.138  16.687  1.00 56.37           N
ATOM   1182 N3    DG V   2      -9.628   5.949  18.496  1.00 57.09           N
ATOM   1183 C4    DG V   2      -9.459   5.317  19.663  1.00 57.00           C
ATOM   1184  P    DC V   3      -4.846   8.274  16.628  1.00 58.48           P
ATOM   1185 OP1   DC V   3      -3.383   8.102  16.773  1.00 56.54           O
ATOM   1186 OP2   DC V   3      -5.392   9.493  16.033  1.00 56.28           O
ATOM   1187 O5'   DC V   3      -5.431   7.024  15.813  1.00 57.60           O
ATOM   1188 C5'   DC V   3      -4.946   6.758  14.496  1.00 59.57           C
ATOM   1189 C4'   DC V   3      -6.039   6.175  13.627  1.00 59.55           C
ATOM   1190 O4'   DC V   3      -6.460   4.890  14.162  1.00 59.75           O
ATOM   1191 C3'   DC V   3      -7.311   7.022  13.508  1.00 59.64           C
ATOM   1192 O3'   DC V   3      -7.814   6.960  12.176  1.00 59.33           O
ATOM   1193 C2'   DC V   3      -8.272   6.317  14.465  1.00 58.79           C
ATOM   1194 C1'   DC V   3      -7.856   4.866  14.259  1.00 59.92           C
ATOM   1195 N1    DC V   3      -8.238   3.970  15.372  1.00 60.23           N
ATOM   1196 C2    DC V   3      -9.436   3.263  15.299  1.00 59.59           C
ATOM   1197 O2    DC V   3     -10.151   3.403  14.291  1.00 59.45           O
ATOM   1198 N3    DC V   3      -9.808   2.456  16.313  1.00 59.98           N
ATOM   1199 C4    DC V   3      -9.011   2.344  17.378  1.00 59.14           C
ATOM   1200 N4    DC V   3      -9.405   1.526  18.368  1.00 59.54           N
ATOM   1201 C5    DC V   3      -7.786   3.052  17.494  1.00 59.82           C
ATOM   1202 C6    DC V   3      -7.439   3.849  16.472  1.00 59.47           C
ATOM   1203  P    DG V   4      -7.530   8.118  11.100  1.00 54.12           P
ATOM   1204 OP1   DG V   4      -7.439   9.437  11.772  1.00 53.93           O
ATOM   1205 OP2   DG V   4      -8.492   7.908  10.003  1.00 55.97           O
ATOM   1206 O5'   DG V   4      -6.071   7.724  10.561  1.00 54.79           O
ATOM   1207 C5'   DG V   4      -5.888   6.514   9.844  1.00 54.62           C
ATOM   1208 C4'   DG V   4      -4.414   6.291   9.565  1.00 54.20           C
ATOM   1209 O4'   DG V   4      -3.708   6.238  10.813  1.00 52.46           O
ATOM   1210 C3'   DG V   4      -4.134   4.975   8.855  1.00 52.82           C
ATOM   1211 O3'   DG V   4      -3.984   5.237   7.449  1.00 51.25           O
ATOM   1212 C2'   DG V   4      -2.810   4.499   9.467  1.00 52.23           C
ATOM   1213 C1'   DG V   4      -2.696   5.240  10.789  1.00 52.60           C
ATOM   1214 N9    DG V   4      -2.870   4.459  12.008  1.00 53.60           N
ATOM   1215 C8    DG V   4      -1.984   4.411  13.054  1.00 51.95           C
ATOM   1216 N7    DG V   4      -2.381   3.659  14.045  1.00 55.89           N
ATOM   1217 C5    DG V   4      -3.608   3.178  13.623  1.00 58.40           C
ATOM   1218 C6    DG V   4      -4.521   2.311  14.284  1.00 56.93           C
ATOM   1219 O6    DG V   4      -4.414   1.785  15.405  1.00 56.94           O
ATOM   1220 N1    DG V   4      -5.659   2.068  13.513  1.00 58.52           N
ATOM   1221 C2    DG V   4      -5.886   2.593  12.271  1.00 57.54           C
ATOM   1222 N2    DG V   4      -7.036   2.252  11.679  1.00 57.10           N
ATOM   1223 N3    DG V   4      -5.036   3.413  11.646  1.00 56.52           N
ATOM   1224 C4    DG V   4      -3.937   3.660  12.371  1.00 55.56           C
ATOM   1225  P    DC V   5      -4.976   4.550   6.375  1.00 61.24           P
ATOM   1226 OP1   DC V   5      -4.404   4.820   5.041  1.00 60.59           O
ATOM   1227 OP2   DC V   5      -6.365   4.966   6.674  1.00 61.53           O
ATOM   1228 O5'   DC V   5      -4.845   2.985   6.698  1.00 60.75           O
ATOM   1229 C5'   DC V   5      -5.149   2.018   5.698  1.00 63.26           C
ATOM   1230 C4'   DC V   5      -5.924   0.866   6.295  1.00 62.18           C
ATOM   1231 O4'   DC V   5      -5.124   0.212   7.317  1.00 62.57           O
ATOM   1232 C3'   DC V   5      -7.248   1.237   6.969  1.00 61.01           C
ATOM   1233 O3'   DC V   5      -8.233   0.246   6.693  1.00 60.76           O
ATOM   1234 C2'   DC V   5      -6.888   1.209   8.455  1.00 60.56           C
ATOM   1235 C1'   DC V   5      -5.885   0.067   8.479  1.00 61.49           C
ATOM   1236 N1    DC V   5      -4.977   0.105   9.645  1.00 61.69           N
ATOM   1237 C2    DC V   5      -5.308  -0.637  10.781  1.00 62.05           C
ATOM   1238 O2    DC V   5      -6.347  -1.310  10.786  1.00 63.22           O
ATOM   1239 N3    DC V   5      -4.493  -0.598  11.860  1.00 63.69           N
ATOM   1240 C4    DC V   5      -3.378   0.143  11.826  1.00 63.13           C
ATOM   1241 N4    DC V   5      -2.605   0.156  12.908  1.00 63.82           N
ATOM   1242 C5    DC V   5      -3.028   0.909  10.669  1.00 63.90           C
ATOM   1243 C6    DC V   5      -3.841   0.864   9.619  1.00 63.66           C
ATOM   1244  P    DG V   6      -9.331   0.451   5.498  1.00 58.03           P
ATOM   1245 OP1   DG V   6      -9.568   1.900   5.235  1.00 58.07           O
ATOM   1246 OP2   DG V   6     -10.456  -0.431   5.836  1.00 60.14           O
ATOM   1247 O5'   DG V   6      -8.577  -0.169   4.231  1.00 57.15           O
ATOM   1248 C5'   DG V   6      -8.197  -1.534   4.219  1.00 57.45           C
ATOM   1249 C4'   DG V   6      -7.345  -1.806   3.002  1.00 57.21           C
ATOM   1250 O4'   DG V   6      -6.226  -0.923   3.020  1.00 56.40           O
ATOM   1251 C3'   DG V   6      -6.766  -3.222   2.958  1.00 56.13           C
ATOM   1252 O3'   DG V   6      -7.601  -4.025   2.137  1.00 54.68           O
ATOM   1253 C2'   DG V   6      -5.387  -3.018   2.329  1.00 55.75           C
ATOM   1254 C1'   DG V   6      -5.059  -1.569   2.551  1.00 56.42           C
ATOM   1255 N9    DG V   6      -4.026  -1.290   3.544  1.00 57.52           N
ATOM   1256 C8    DG V   6      -2.920  -0.481   3.350  1.00 56.70           C
ATOM   1257 N7    DG V   6      -2.172  -0.379   4.397  1.00 59.76           N
ATOM   1258 C5    DG V   6      -2.793  -1.161   5.349  1.00 62.03           C
ATOM   1259 C6    DG V   6      -2.437  -1.428   6.691  1.00 60.81           C
ATOM   1260 O6    DG V   6      -1.449  -1.009   7.324  1.00 60.72           O
ATOM   1261 N1    DG V   6      -3.349  -2.271   7.317  1.00 62.02           N
ATOM   1262 C2    DG V   6      -4.462  -2.787   6.720  1.00 60.78           C
ATOM   1263 N2    DG V   6      -5.224  -3.591   7.490  1.00 60.49           N
ATOM   1264 N3    DG V   6      -4.807  -2.542   5.472  1.00 59.97           N
ATOM   1265 C4    DG V   6      -3.945  -1.730   4.842  1.00 59.25           C
ATOM   1266  P    DC V   7      -8.228  -5.411   2.641  1.00 62.08           P
ATOM   1267 OP1   DC V   7      -8.861  -6.071   1.477  1.00 60.19           O
ATOM   1268 OP2   DC V   7      -9.028  -5.118   3.843  1.00 61.67           O
ATOM   1269 O5'   DC V   7      -6.939  -6.262   3.099  1.00 62.25           O
ATOM   1270 C5'   DC V   7      -6.974  -7.685   3.057  1.00 65.01           C
ATOM   1271 C4'   DC V   7      -6.289  -8.270   4.272  1.00 64.56           C
ATOM   1272 O4'   DC V   7      -4.902  -7.847   4.317  1.00 64.76           O
ATOM   1273 C3'   DC V   7      -6.887  -7.875   5.625  1.00 63.62           C
ATOM   1274 O3'   DC V   7      -6.858  -8.991   6.508  1.00 63.07           O
ATOM   1275 C2'   DC V   7      -5.915  -6.794   6.118  1.00 63.48           C
ATOM   1276 C1'   DC V   7      -4.598  -7.344   5.583  1.00 64.72           C
ATOM   1277 N1    DC V   7      -3.529  -6.338   5.464  1.00 64.97           N
ATOM   1278 C2    DC V   7      -2.683  -6.115   6.544  1.00 65.29           C
ATOM   1279 O2    DC V   7      -2.847  -6.763   7.580  1.00 65.67           O
ATOM   1280 N3    DC V   7      -1.710  -5.187   6.441  1.00 66.24           N
ATOM   1281 C4    DC V   7      -1.567  -4.504   5.304  1.00 66.01           C
ATOM   1282 N4    DC V   7      -0.591  -3.596   5.244  1.00 66.19           N
ATOM   1283 C5    DC V   7      -2.427  -4.716   4.188  1.00 66.35           C
ATOM   1284 C6    DC V   7      -3.384  -5.633   4.310  1.00 65.81           C
ATOM   1285  P    DG V   8      -8.147  -9.972   6.673  1.00 57.66           P
ATOM   1286 OP1   DG V   8      -9.411  -9.234   6.416  1.00 56.85           O
ATOM   1287 OP2   DG V   8      -7.937 -10.649   7.955  1.00 59.82           O
ATOM   1288 O5'   DG V   8      -7.966 -11.060   5.520  1.00 58.13           O
ATOM   1289 C5'   DG V   8      -6.856 -11.958   5.528  1.00 58.47           C
ATOM   1290 C4'   DG V   8      -6.851 -12.737   4.232  1.00 58.91           C
ATOM   1291 O4'   DG V   8      -6.822 -11.830   3.139  1.00 57.26           O
ATOM   1292 C3'   DG V   8      -5.658 -13.662   4.062  1.00 57.90           C
ATOM   1293 O3'   DG V   8      -6.038 -14.984   4.417  1.00 56.05           O
ATOM   1294 C2'   DG V   8      -5.333 -13.566   2.573  1.00 57.16           C
ATOM   1295 C1'   DG V   8      -5.975 -12.292   2.102  1.00 57.89           C
ATOM   1296 N9    DG V   8      -5.094 -11.190   1.786  1.00 58.92           N
ATOM   1297 C8    DG V   8      -5.095 -10.470   0.607  1.00 57.44           C
ATOM   1298 N7    DG V   8      -4.222  -9.516   0.585  1.00 60.59           N
ATOM   1299 C5    DG V   8      -3.590  -9.595   1.812  1.00 62.83           C
ATOM   1300 C6    DG V   8      -2.539  -8.807   2.362  1.00 61.08           C
ATOM   1301 O6    DG V   8      -1.956  -7.846   1.837  1.00 60.97           O
ATOM   1302 N1    DG V   8      -2.191  -9.234   3.640  1.00 62.25           N
ATOM   1303 C2    DG V   8      -2.765 -10.274   4.307  1.00 61.65           C
ATOM   1304 N2    DG V   8      -2.292 -10.529   5.536  1.00 61.65           N
ATOM   1305 N3    DG V   8      -3.745 -11.009   3.803  1.00 60.83           N
ATOM   1306 C4    DG V   8      -4.109 -10.627   2.573  1.00 59.95           C
ATOM   1307  P    DC V   9      -5.311 -15.905   5.455  1.00 61.96           P
ATOM   1308 OP1   DC V   9      -5.780 -17.299   5.250  1.00 60.48           O
ATOM   1309 OP2   DC V   9      -5.448 -15.274   6.770  1.00 61.49           O
ATOM   1310 O5'   DC V   9      -3.765 -15.815   5.024  1.00 61.75           O
ATOM   1311 C5'   DC V   9      -2.840 -16.797   5.504  1.00 64.37           C
ATOM   1312 C4'   DC V   9      -1.537 -16.146   5.917  1.00 63.25           C
ATOM   1313 O4'   DC V   9      -0.904 -15.527   4.769  1.00 63.23           O
ATOM   1314 C3'   DC V   9      -1.653 -15.048   6.980  1.00 62.14           C
ATOM   1315 O3'   DC V   9      -0.553 -15.141   7.882  1.00 61.69           O
ATOM   1316 C2'   DC V   9      -1.543 -13.762   6.148  1.00 61.08           C
ATOM   1317 C1'   DC V   9      -0.536 -14.215   5.094  1.00 61.87           C
ATOM   1318 N1    DC V   9      -0.561 -13.400   3.861  1.00 62.38           N
ATOM   1319 C2    DC V   9       0.326 -12.338   3.736  1.00 62.67           C
ATOM   1320 O2    DC V   9       1.114 -12.109   4.660  1.00 63.64           O
ATOM   1321 N3    DC V   9       0.302 -11.579   2.623  1.00 63.79           N
ATOM   1322 C4    DC V   9      -0.571 -11.858   1.651  1.00 63.57           C
ATOM   1323 N4    DC V   9      -0.568 -11.092   0.575  1.00 64.31           N
ATOM   1324 C5    DC V   9      -1.490 -12.941   1.762  1.00 64.24           C
ATOM   1325 C6    DC V   9      -1.454 -13.681   2.869  1.00 64.08           C
ATOM   1326  P    DG V  10      -0.711 -15.943   9.282  1.00 57.63           P
ATOM   1327 OP1   DG V  10      -2.085 -15.779   9.795  1.00 57.93           O
ATOM   1328 OP2   DG V  10       0.440 -15.541  10.107  1.00 58.88           O
ATOM   1329 O5'   DG V  10      -0.493 -17.467   8.880  1.00 56.97           O
ATOM   1330 C5'   DG V  10       0.773 -17.910   8.398  1.00 56.79           C
ATOM   1331 C4'   DG V  10       0.662 -19.344   7.943  1.00 57.04           C
ATOM   1332 O4'   DG V  10      -0.311 -19.431   6.907  1.00 55.05           O
ATOM   1333 C3'   DG V  10       1.961 -19.904   7.375  1.00 56.04           C
ATOM   1334 O3'   DG V  10       2.596 -20.695   8.376  1.00 53.28           O
ATOM   1335 C2'   DG V  10       1.510 -20.751   6.186  1.00 54.20           C
ATOM   1336 C1'   DG V  10       0.097 -20.314   5.892  1.00 54.19           C
ATOM   1337 N9    DG V  10      -0.117 -19.615   4.634  1.00 55.34           N
ATOM   1338 C8    DG V  10      -1.048 -19.954   3.683  1.00 53.21           C
ATOM   1339 N7    DG V  10      -1.069 -19.158   2.661  1.00 56.39           N
ATOM   1340 C5    DG V  10      -0.080 -18.222   2.941  1.00 58.35           C
ATOM   1341 C6    DG V  10       0.352 -17.097   2.194  1.00 57.26           C
ATOM   1342 O6    DG V  10      -0.070 -16.708   1.107  1.00 56.86           O
ATOM   1343 N1    DG V  10       1.381 -16.414   2.838  1.00 58.38           N
ATOM   1344 C2    DG V  10       1.919 -16.757   4.044  1.00 57.18           C
ATOM   1345 N2    DG V  10       2.901 -15.972   4.503  1.00 56.67           N
ATOM   1346 N3    DG V  10       1.512 -17.800   4.750  1.00 55.70           N
ATOM   1347 C4    DG V  10       0.517 -18.479   4.155  1.00 55.83           C
ATOM   1348  P    DC V  11       4.078 -20.547   8.848  1.00 59.09           P
ATOM   1349 OP1   DC V  11       4.465 -21.821   9.514  1.00 57.03           O
ATOM   1350 OP2   DC V  11       4.188 -19.281   9.570  1.00 58.07           O
ATOM   1351 O5'   DC V  11       4.885 -20.413   7.483  1.00 58.41           O
ATOM   1352 C5'   DC V  11       6.304 -20.623   7.472  1.00 59.85           C
ATOM   1353 C4'   DC V  11       6.981 -19.648   6.541  1.00 60.35           C
ATOM   1354 O4'   DC V  11       6.547 -19.870   5.176  1.00 59.00           O
ATOM   1355 C3'   DC V  11       6.727 -18.162   6.833  1.00 59.01           C
ATOM   1356 O3'   DC V  11       7.930 -17.419   6.660  1.00 57.37           O
ATOM   1357 C2'   DC V  11       5.699 -17.778   5.759  1.00 56.56           C
ATOM   1358 C1'   DC V  11       6.176 -18.649   4.604  1.00 57.46           C
ATOM   1359 N1    DC V  11       5.147 -18.904   3.572  1.00 58.88           N
ATOM   1360 C2    DC V  11       5.052 -18.052   2.476  1.00 58.51           C
ATOM   1361 O2    DC V  11       5.828 -17.101   2.379  1.00 58.91           O
ATOM   1362 N3    DC V  11       4.103 -18.282   1.539  1.00 59.02           N
ATOM   1363 C4    DC V  11       3.273 -19.321   1.678  1.00 58.85           C
ATOM   1364 N4    DC V  11       2.357 -19.520   0.735  1.00 59.27           N
ATOM   1365 C5    DC V  11       3.356 -20.201   2.793  1.00 59.50           C
ATOM   1366 C6    DC V  11       4.291 -19.966   3.702  1.00 59.19           C
ATOM   1367  P    DG V  12       8.894 -17.176   7.936  1.00 53.30           P
ATOM   1368 OP1   DG V  12       8.034 -16.782   9.084  1.00 52.98           O
ATOM   1369 OP2   DG V  12       9.974 -16.249   7.508  1.00 55.17           O
ATOM   1370 O5'   DG V  12       9.543 -18.595   8.229  1.00 53.09           O
ATOM   1371 C5'   DG V  12      10.609 -19.121   7.409  1.00 54.12           C
ATOM   1372 C4'   DG V  12      11.008 -20.468   7.938  1.00 54.74           C
ATOM   1373 O4'   DG V  12       9.896 -21.368   7.832  1.00 52.51           O
ATOM   1374 C3'   DG V  12      12.171 -21.117   7.191  1.00 53.35           C
ATOM   1375 O3'   DG V  12      13.078 -21.725   8.072  1.00 50.32           O
ATOM   1376 C2'   DG V  12      11.498 -22.198   6.335  1.00 51.15           C
ATOM   1377 C1'   DG V  12      10.245 -22.528   7.087  1.00 51.53           C
ATOM   1378 N9    DG V  12       9.121 -22.854   6.222  1.00 51.62           N
ATOM   1379 C8    DG V  12       8.206 -23.846   6.404  1.00 49.52           C
ATOM   1380 N7    DG V  12       7.289 -23.894   5.470  1.00 52.31           N
ATOM   1381 C5    DG V  12       7.629 -22.855   4.610  1.00 54.77           C
ATOM   1382 C6    DG V  12       7.013 -22.412   3.413  1.00 52.93           C
ATOM   1383 O6    DG V  12       5.992 -22.883   2.862  1.00 52.11           O
ATOM   1384 N1    DG V  12       7.683 -21.328   2.851  1.00 53.40           N
ATOM   1385 C2    DG V  12       8.799 -20.738   3.379  1.00 52.76           C
ATOM   1386 N2    DG V  12       9.305 -19.697   2.689  1.00 53.33           N
ATOM   1387 N3    DG V  12       9.382 -21.140   4.489  1.00 53.90           N
ATOM   1388 C4    DG V  12       8.744 -22.193   5.053  1.00 53.77           C
ENDMDL                                                                          
END                                                                             
