# Supplementary material for: Control of Gene Expression by Proteins That Bind Many Alternative Nucleic Acid Structures Through the Same Domain
Source: Int J Mol Sci. 2025 Dec 26;27(1):272. doi: 10.3390/ijms27010272 (PMC12785367; doi:10.3390/ijms27010272)
Supplement: Supplementary file 1 [file ijms-27-00272-s001.zip › Figure-4L-MAD1-58-108x2-dMeR14-CG8x2-Mgx12-Kx6-Znx4-S1076865862-model-4.pdb]

TITLE fold_mad1_58_108x2_dmer14_cg8x2_mgx12_kx6_znx4_s1076865862_model_4.cif    
MODEL 1                                                                         
ATOM      1  N   SER A   1     -16.081  11.225  21.122  1.00 54.58           N
ATOM      2 CA   SER A   1     -16.951  10.210  20.513  1.00 65.18           C
ATOM      3  C   SER A   1     -16.997  10.359  18.999  1.00 70.00           C
ATOM      4  O   SER A   1     -17.228   9.388  18.282  1.00 66.91           O
ATOM      5 CB   SER A   1     -18.357  10.300  21.096  1.00 59.80           C
ATOM      6 OG   SER A   1     -18.329  10.155  22.506  1.00 54.57           O
ATOM      7  N   SER A   2     -16.773  11.563  18.517  1.00 68.33           N
ATOM      8 CA   SER A   2     -16.750  11.788  17.080  1.00 75.29           C
ATOM      9  C   SER A   2     -15.625  10.991  16.426  1.00 77.25           C
ATOM     10  O   SER A   2     -15.816  10.374  15.381  1.00 74.64           O
ATOM     11 CB   SER A   2     -16.586  13.269  16.776  1.00 70.21           C
ATOM     12 OG   SER A   2     -17.700  14.004  17.262  1.00 64.71           O
ATOM     13  N   ARG A   3     -14.458  11.004  17.044  1.00 72.83           N
ATOM     14 CA   ARG A   3     -13.330  10.226  16.534  1.00 75.54           C
ATOM     15  C   ARG A   3     -13.663   8.731  16.585  1.00 77.73           C
ATOM     16  O   ARG A   3     -13.412   7.998  15.630  1.00 76.76           O
ATOM     17 CB   ARG A   3     -12.059  10.507  17.348  1.00 71.53           C
ATOM     18 CG   ARG A   3     -10.915   9.563  17.065  1.00 66.82           C
ATOM     19 CD   ARG A   3     -10.284   9.845  15.711  1.00 65.54           C
ATOM     20 NE   ARG A   3      -9.225  10.860  15.779  1.00 63.67           N
ATOM     21 CZ   ARG A   3      -9.280  12.055  15.191  1.00 60.64           C
ATOM     22 NH1  ARG A   3     -10.342  12.382  14.467  1.00 55.90           N
ATOM     23 NH2  ARG A   3      -8.275  12.899  15.340  1.00 52.69           N
ATOM     24  N   SER A   4     -14.232   8.289  17.712  1.00 75.06           N
ATOM     25 CA   SER A   4     -14.585   6.887  17.877  1.00 76.67           C
ATOM     26  C   SER A   4     -15.619   6.454  16.843  1.00 76.98           C
ATOM     27  O   SER A   4     -15.517   5.380  16.254  1.00 76.19           O
ATOM     28 CB   SER A   4     -15.116   6.633  19.290  1.00 75.11           C
ATOM     29 OG   SER A   4     -15.518   5.292  19.445  1.00 71.35           O
ATOM     30  N   THR A   5     -16.608   7.302  16.615  1.00 83.46           N
ATOM     31 CA   THR A   5     -17.643   7.009  15.630  1.00 84.33           C
ATOM     32  C   THR A   5     -17.041   6.936  14.233  1.00 84.49           C
ATOM     33  O   THR A   5     -17.375   6.045  13.441  1.00 83.89           O
ATOM     34 CB   THR A   5     -18.755   8.066  15.676  1.00 83.39           C
ATOM     35 OG1  THR A   5     -19.353   8.066  16.981  1.00 79.66           O
ATOM     36 CG2  THR A   5     -19.818   7.774  14.627  1.00 79.22           C
ATOM     37  N   HIS A   6     -16.148   7.861  13.926  1.00 76.49           N
ATOM     38 CA   HIS A   6     -15.484   7.856  12.633  1.00 77.36           C
ATOM     39  C   HIS A   6     -14.648   6.593  12.450  1.00 78.74           C
ATOM     40  O   HIS A   6     -14.645   5.987  11.379  1.00 78.88           O
ATOM     41 CB   HIS A   6     -14.601   9.095  12.489  1.00 76.04           C
ATOM     42 CG   HIS A   6     -13.788   9.105  11.235  1.00 75.33           C
ATOM     43 ND1  HIS A   6     -14.333   9.395  10.005  1.00 69.24           N
ATOM     44 CD2  HIS A   6     -12.478   8.856  11.013  1.00 70.65           C
ATOM     45 CE1  HIS A   6     -13.384   9.313   9.079  1.00 70.93           C
ATOM     46 NE2  HIS A   6     -12.257   8.996   9.663  1.00 71.48           N
ATOM     47  N   ASN A   7     -13.941   6.195  13.504  1.00 81.34           N
ATOM     48 CA   ASN A   7     -13.120   4.999  13.423  1.00 80.16           C
ATOM     49  C   ASN A   7     -13.967   3.767  13.142  1.00 80.75           C
ATOM     50  O   ASN A   7     -13.568   2.902  12.362  1.00 81.18           O
ATOM     51 CB   ASN A   7     -12.327   4.813  14.718  1.00 77.83           C
ATOM     52 CG   ASN A   7     -11.243   5.859  14.894  1.00 75.49           C
ATOM     53 OD1  ASN A   7     -10.857   6.525  13.945  1.00 71.75           O
ATOM     54 ND2  ASN A   7     -10.747   5.990  16.121  1.00 70.04           N
ATOM     55  N   GLU A   8     -15.119   3.675  13.771  1.00 88.42           N
ATOM     56 CA   GLU A   8     -16.001   2.546  13.543  1.00 89.04           C
ATOM     57  C   GLU A   8     -16.581   2.575  12.137  1.00 89.33           C
ATOM     58  O   GLU A   8     -16.715   1.536  11.488  1.00 89.13           O
ATOM     59 CB   GLU A   8     -17.128   2.532  14.576  1.00 88.87           C
ATOM     60 CG   GLU A   8     -16.664   2.286  16.009  1.00 84.73           C
ATOM     61 CD   GLU A   8     -15.948   0.961  16.165  1.00 84.05           C
ATOM     62 OE1  GLU A   8     -16.348  -0.016  15.506  1.00 80.68           O
ATOM     63 OE2  GLU A   8     -14.976   0.896  16.952  1.00 80.03           O
ATOM     64  N   MET A   9     -16.932   3.761  11.660  1.00 89.67           N
ATOM     65 CA   MET A   9     -17.440   3.893  10.302  1.00 88.89           C
ATOM     66  C   MET A   9     -16.390   3.459   9.282  1.00 89.52           C
ATOM     67  O   MET A   9     -16.708   2.777   8.309  1.00 89.67           O
ATOM     68 CB   MET A   9     -17.869   5.336  10.028  1.00 88.32           C
ATOM     69 CG   MET A   9     -19.239   5.688  10.566  1.00 82.62           C
ATOM     70 SD   MET A   9     -19.773   7.342  10.072  1.00 79.42           S
ATOM     71 CE   MET A   9     -19.019   8.327  11.355  1.00 71.81           C
ATOM     72  N   GLU A  10     -15.152   3.866   9.504  1.00 85.37           N
ATOM     73 CA   GLU A  10     -14.073   3.490   8.604  1.00 84.70           C
ATOM     74  C   GLU A  10     -13.805   1.998   8.642  1.00 85.75           C
ATOM     75  O   GLU A  10     -13.504   1.387   7.617  1.00 86.61           O
ATOM     76 CB   GLU A  10     -12.790   4.262   8.945  1.00 82.27           C
ATOM     77 CG   GLU A  10     -12.780   5.667   8.389  1.00 75.17           C
ATOM     78 CD   GLU A  10     -12.741   5.662   6.876  1.00 72.77           C
ATOM     79 OE1  GLU A  10     -11.802   5.080   6.303  1.00 70.38           O
ATOM     80 OE2  GLU A  10     -13.665   6.234   6.272  1.00 69.90           O
ATOM     81  N   LYS A  11     -13.914   1.414   9.829  1.00 87.91           N
ATOM     82 CA   LYS A  11     -13.745  -0.027   9.952  1.00 86.61           C
ATOM     83  C   LYS A  11     -14.790  -0.745   9.100  1.00 87.39           C
ATOM     84  O   LYS A  11     -14.476  -1.710   8.399  1.00 88.01           O
ATOM     85 CB   LYS A  11     -13.861  -0.438  11.413  1.00 84.96           C
ATOM     86 CG   LYS A  11     -13.736  -1.932  11.660  1.00 80.82           C
ATOM     87 CD   LYS A  11     -13.898  -2.245  13.143  1.00 77.77           C
ATOM     88 CE   LYS A  11     -13.823  -3.731  13.413  1.00 73.53           C
ATOM     89 NZ   LYS A  11     -14.010  -4.036  14.848  1.00 69.50           N
ATOM     90  N   ASN A  12     -16.014  -0.274   9.153  1.00 91.67           N
ATOM     91 CA   ASN A  12     -17.078  -0.887   8.369  1.00 92.21           C
ATOM     92  C   ASN A  12     -16.919  -0.618   6.880  1.00 93.00           C
ATOM     93  O   ASN A  12     -17.215  -1.479   6.048  1.00 92.85           O
ATOM     94 CB   ASN A  12     -18.442  -0.393   8.854  1.00 92.15           C
ATOM     95 CG   ASN A  12     -18.808  -0.937  10.220  1.00 90.23           C
ATOM     96 OD1  ASN A  12     -19.361  -0.223  11.066  1.00 85.74           O
ATOM     97 ND2  ASN A  12     -18.508  -2.207  10.452  1.00 84.09           N
ATOM     98  N   ARG A  13     -16.463   0.579   6.532  1.00 90.68           N
ATOM     99 CA   ARG A  13     -16.232   0.906   5.134  1.00 89.63           C
ATOM    100  C   ARG A  13     -15.182  -0.021   4.549  1.00 90.11           C
ATOM    101  O   ARG A  13     -15.348  -0.570   3.466  1.00 90.59           O
ATOM    102 CB   ARG A  13     -15.773   2.355   4.991  1.00 89.17           C
ATOM    103 CG   ARG A  13     -15.663   2.817   3.536  1.00 84.18           C
ATOM    104 CD   ARG A  13     -15.105   4.243   3.442  1.00 83.07           C
ATOM    105 NE   ARG A  13     -13.709   4.296   3.833  1.00 78.63           N
ATOM    106 CZ   ARG A  13     -12.684   4.063   3.024  1.00 76.14           C
ATOM    107 NH1  ARG A  13     -12.895   3.750   1.756  1.00 70.41           N
ATOM    108 NH2  ARG A  13     -11.449   4.141   3.482  1.00 68.28           N
HETATM  109  N   2MR A  14     -14.103  -0.197   5.295  1.00 92.23           N
HETATM  110 CA   2MR A  14     -13.014  -1.065   4.885  1.00 90.13           C
HETATM  111 CB   2MR A  14     -11.818  -0.950   5.800  1.00 88.41           C
HETATM  112 CG   2MR A  14     -11.228   0.448   5.951  1.00 87.47           C
HETATM  113 CD   2MR A  14     -10.154   0.390   6.959  1.00 84.49           C
HETATM  114 NE   2MR A  14      -9.769   1.749   7.271  1.00 81.49           N
HETATM  115 CZ   2MR A  14      -9.590   2.138   8.523  1.00 78.41           C
HETATM  116 NH1  2MR A  14      -9.747   1.298   9.482  1.00 73.37           N
HETATM  117 CQ1  2MR A  14      -9.664   1.652  10.819  1.00 69.39           C
HETATM  118 NH2  2MR A  14      -9.255   3.390   8.728  1.00 72.95           N
HETATM  119 CQ2  2MR A  14      -9.026   4.348   7.680  1.00 70.04           C
HETATM  120  C   2MR A  14     -13.475  -2.501   4.750  1.00 92.07           C
HETATM  121  O   2MR A  14     -13.087  -3.186   3.789  1.00 90.33           O
ATOM    122  N   ALA A  15     -14.262  -2.964   5.694  1.00 92.43           N
ATOM    123 CA   ALA A  15     -14.784  -4.321   5.652  1.00 92.00           C
ATOM    124  C   ALA A  15     -15.656  -4.531   4.426  1.00 92.43           C
ATOM    125  O   ALA A  15     -15.592  -5.569   3.777  1.00 92.42           O
ATOM    126 CB   ALA A  15     -15.574  -4.599   6.924  1.00 91.63           C
ATOM    127  N   HIS A  16     -16.491  -3.522   4.110  1.00 93.87           N
ATOM    128 CA   HIS A  16     -17.341  -3.630   2.940  1.00 93.80           C
ATOM    129  C   HIS A  16     -16.510  -3.679   1.664  1.00 93.71           C
ATOM    130  O   HIS A  16     -16.817  -4.440   0.736  1.00 93.41           O
ATOM    131 CB   HIS A  16     -18.316  -2.457   2.873  1.00 93.77           C
ATOM    132 CG   HIS A  16     -19.169  -2.463   1.645  1.00 92.98           C
ATOM    133 ND1  HIS A  16     -20.314  -3.225   1.551  1.00 87.30           N
ATOM    134 CD2  HIS A  16     -19.038  -1.836   0.463  1.00 87.52           C
ATOM    135 CE1  HIS A  16     -20.848  -3.054   0.351  1.00 87.36           C
ATOM    136 NE2  HIS A  16     -20.098  -2.215  -0.330  1.00 88.53           N
ATOM    137  N   LEU A  17     -15.468  -2.877   1.596  1.00 92.28           N
ATOM    138 CA   LEU A  17     -14.606  -2.861   0.427  1.00 90.96           C
ATOM    139  C   LEU A  17     -13.954  -4.218   0.203  1.00 91.10           C
ATOM    140  O   LEU A  17     -13.898  -4.710  -0.923  1.00 91.37           O
ATOM    141 CB   LEU A  17     -13.531  -1.784   0.572  1.00 90.33           C
ATOM    142 CG   LEU A  17     -12.522  -1.686  -0.564  1.00 87.33           C
ATOM    143 CD1  LEU A  17     -13.220  -1.432  -1.895  1.00 84.39           C
ATOM    144 CD2  LEU A  17     -11.507  -0.587  -0.271  1.00 83.62           C
ATOM    145  N   ARG A  18     -13.452  -4.833   1.275  1.00 91.75           N
ATOM    146 CA   ARG A  18     -12.854  -6.157   1.147  1.00 89.94           C
ATOM    147  C   ARG A  18     -13.865  -7.178   0.637  1.00 90.88           C
ATOM    148  O   ARG A  18     -13.527  -8.044  -0.169  1.00 91.18           O
ATOM    149 CB   ARG A  18     -12.311  -6.638   2.485  1.00 88.72           C
ATOM    150 CG   ARG A  18     -11.083  -5.929   2.964  1.00 82.34           C
ATOM    151 CD   ARG A  18     -10.760  -6.532   4.326  1.00 80.64           C
ATOM    152 NE   ARG A  18     -10.296  -5.478   5.218  1.00 75.81           N
ATOM    153 CZ   ARG A  18     -10.849  -5.133   6.358  1.00 72.27           C
ATOM    154 NH1  ARG A  18     -11.919  -5.774   6.834  1.00 66.55           N
ATOM    155 NH2  ARG A  18     -10.326  -4.153   7.052  1.00 65.70           N
ATOM    156  N   LEU A  19     -15.080  -7.081   1.129  1.00 93.99           N
ATOM    157 CA   LEU A  19     -16.131  -7.993   0.699  1.00 94.08           C
ATOM    158  C   LEU A  19     -16.418  -7.822  -0.785  1.00 94.83           C
ATOM    159  O   LEU A  19     -16.528  -8.810  -1.518  1.00 94.74           O
ATOM    160 CB   LEU A  19     -17.402  -7.755   1.517  1.00 93.78           C
ATOM    161 CG   LEU A  19     -18.569  -8.698   1.252  1.00 87.56           C
ATOM    162 CD1  LEU A  19     -18.210 -10.114   1.679  1.00 84.39           C
ATOM    163 CD2  LEU A  19     -19.815  -8.215   1.991  1.00 85.44           C
ATOM    164  N   CYS A  20     -16.534  -6.580  -1.236  1.00 95.24           N
ATOM    165 CA   CYS A  20     -16.801  -6.316  -2.642  1.00 95.01           C
ATOM    166  C   CYS A  20     -15.667  -6.782  -3.541  1.00 95.06           C
ATOM    167  O   CYS A  20     -15.901  -7.257  -4.641  1.00 94.73           O
ATOM    168 CB   CYS A  20     -17.072  -4.822  -2.859  1.00 94.76           C
ATOM    169 SG   CYS A  20     -18.714  -4.294  -2.255  1.00 90.64           S
ATOM    170  N   LEU A  21     -14.433  -6.648  -3.083  1.00 93.86           N
ATOM    171 CA   LEU A  21     -13.288  -7.098  -3.870  1.00 93.04           C
ATOM    172  C   LEU A  21     -13.259  -8.617  -3.969  1.00 93.56           C
ATOM    173  O   LEU A  21     -12.878  -9.165  -5.006  1.00 93.66           O
ATOM    174 CB   LEU A  21     -11.995  -6.573  -3.263  1.00 92.28           C
ATOM    175 CG   LEU A  21     -11.781  -5.064  -3.408  1.00 89.85           C
ATOM    176 CD1  LEU A  21     -10.540  -4.619  -2.651  1.00 87.54           C
ATOM    177 CD2  LEU A  21     -11.691  -4.674  -4.886  1.00 86.38           C
ATOM    178  N   GLU A  22     -13.663  -9.304  -2.904  1.00 94.04           N
ATOM    179 CA   GLU A  22     -13.739 -10.760  -2.949  1.00 93.45           C
ATOM    180  C   GLU A  22     -14.786 -11.214  -3.956  1.00 94.15           C
ATOM    181  O   GLU A  22     -14.568 -12.185  -4.682  1.00 93.95           O
ATOM    182 CB   GLU A  22     -14.064 -11.318  -1.563  1.00 92.99           C
ATOM    183 CG   GLU A  22     -12.867 -11.361  -0.629  1.00 84.92           C
ATOM    184 CD   GLU A  22     -11.778 -12.271  -1.165  1.00 82.07           C
ATOM    185 OE1  GLU A  22     -10.650 -11.790  -1.341  1.00 78.67           O
ATOM    186 OE2  GLU A  22     -12.067 -13.460  -1.410  1.00 77.22           O
ATOM    187  N   LYS A  23     -15.910 -10.516  -4.015  1.00 96.55           N
ATOM    188 CA   LYS A  23     -16.945 -10.842  -4.995  1.00 96.58           C
ATOM    189  C   LYS A  23     -16.429 -10.595  -6.408  1.00 96.86           C
ATOM    190  O   LYS A  23     -16.673 -11.389  -7.317  1.00 96.27           O
ATOM    191 CB   LYS A  23     -18.197 -10.007  -4.743  1.00 96.52           C
ATOM    192 CG   LYS A  23     -18.833 -10.219  -3.371  1.00 92.04           C
ATOM    193 CD   LYS A  23     -19.250 -11.647  -3.157  1.00 90.34           C
ATOM    194 CE   LYS A  23     -19.810 -11.874  -1.769  1.00 84.39           C
ATOM    195 NZ   LYS A  23     -21.068 -11.102  -1.534  1.00 79.25           N
ATOM    196  N   LEU A  24     -15.719  -9.500  -6.593  1.00 96.56           N
ATOM    197 CA   LEU A  24     -15.178  -9.165  -7.904  1.00 96.01           C
ATOM    198  C   LEU A  24     -14.187 -10.216  -8.389  1.00 95.76           C
ATOM    199  O   LEU A  24     -14.139 -10.540  -9.575  1.00 94.95           O
ATOM    200 CB   LEU A  24     -14.505  -7.789  -7.858  1.00 95.83           C
ATOM    201 CG   LEU A  24     -14.031  -7.197  -9.183  1.00 94.69           C
ATOM    202 CD1  LEU A  24     -15.189  -7.056 -10.153  1.00 91.42           C
ATOM    203 CD2  LEU A  24     -13.363  -5.855  -8.940  1.00 90.41           C
ATOM    204  N   LYS A  25     -13.400 -10.768  -7.468  1.00 94.84           N
ATOM    205 CA   LYS A  25     -12.445 -11.810  -7.827  1.00 93.60           C
ATOM    206  C   LYS A  25     -13.138 -13.021  -8.443  1.00 93.97           C
ATOM    207  O   LYS A  25     -12.552 -13.726  -9.266  1.00 93.24           O
ATOM    208 CB   LYS A  25     -11.642 -12.240  -6.598  1.00 92.23           C
ATOM    209 CG   LYS A  25     -10.527 -11.287  -6.226  1.00 88.28           C
ATOM    210 CD   LYS A  25      -9.954 -11.596  -4.857  1.00 86.91           C
ATOM    211 CE   LYS A  25      -9.293 -12.950  -4.809  1.00 82.45           C
ATOM    212 NZ   LYS A  25      -8.683 -13.219  -3.470  1.00 78.09           N
ATOM    213  N   GLY A  26     -14.373 -13.268  -8.040  1.00 95.27           N
ATOM    214 CA   GLY A  26     -15.123 -14.403  -8.554  1.00 94.93           C
ATOM    215  C   GLY A  26     -15.819 -14.118  -9.869  1.00 95.28           C
ATOM    216  O   GLY A  26     -16.303 -15.034 -10.531  1.00 93.67           O
ATOM    217  N   LEU A  27     -15.869 -12.848 -10.269  1.00 96.11           N
ATOM    218 CA   LEU A  27     -16.545 -12.440 -11.494  1.00 95.71           C
ATOM    219  C   LEU A  27     -15.588 -12.209 -12.651  1.00 95.68           C
ATOM    220  O   LEU A  27     -16.000 -12.198 -13.810  1.00 94.09           O
ATOM    221 CB   LEU A  27     -17.360 -11.167 -11.253  1.00 95.20           C
ATOM    222 CG   LEU A  27     -18.473 -11.261 -10.217  1.00 93.59           C
ATOM    223 CD1  LEU A  27     -19.124  -9.896 -10.008  1.00 89.64           C
ATOM    224 CD2  LEU A  27     -19.514 -12.289 -10.645  1.00 88.22           C
ATOM    225  N   VAL A  28     -14.327 -12.009 -12.346  1.00 95.60           N
ATOM    226 CA   VAL A  28     -13.334 -11.719 -13.366  1.00 94.96           C
ATOM    227  C   VAL A  28     -12.344 -12.871 -13.501  1.00 94.59           C
ATOM    228  O   VAL A  28     -11.713 -13.254 -12.515  1.00 93.09           O
ATOM    229 CB   VAL A  28     -12.568 -10.425 -13.037  1.00 94.13           C
ATOM    230 CG1  VAL A  28     -11.523 -10.131 -14.114  1.00 90.40           C
ATOM    231 CG2  VAL A  28     -13.535  -9.258 -12.893  1.00 90.53           C
ATOM    232  N   PRO A  29     -12.200 -13.426 -14.704  1.00 93.94           N
ATOM    233 CA   PRO A  29     -11.221 -14.497 -14.903  1.00 92.93           C
ATOM    234  C   PRO A  29      -9.806 -13.956 -14.726  1.00 92.19           C
ATOM    235  O   PRO A  29      -9.390 -13.040 -15.442  1.00 89.58           O
ATOM    236 CB   PRO A  29     -11.483 -14.957 -16.343  1.00 91.39           C
ATOM    237 CG   PRO A  29     -12.190 -13.816 -17.000  1.00 90.65           C
ATOM    238 CD   PRO A  29     -13.000 -13.165 -15.921  1.00 93.05           C
ATOM    239  N   LEU A  30      -9.084 -14.532 -13.780  1.00 92.33           N
ATOM    240 CA   LEU A  30      -7.748 -14.055 -13.460  1.00 90.89           C
ATOM    241  C   LEU A  30      -6.661 -14.912 -14.086  1.00 89.86           C
ATOM    242  O   LEU A  30      -5.559 -14.443 -14.365  1.00 85.41           O
ATOM    243 CB   LEU A  30      -7.570 -14.001 -11.941  1.00 88.75           C
ATOM    244 CG   LEU A  30      -8.601 -13.141 -11.194  1.00 88.43           C
ATOM    245 CD1  LEU A  30      -8.391 -13.233  -9.697  1.00 83.40           C
ATOM    246 CD2  LEU A  30      -8.511 -11.695 -11.667  1.00 81.86           C
ATOM    247  N   GLY A  31      -6.977 -16.180 -14.307  1.00 89.67           N
ATOM    248 CA   GLY A  31      -6.025 -17.083 -14.919  1.00 88.07           C
ATOM    249  C   GLY A  31      -4.916 -17.508 -13.976  1.00 87.63           C
ATOM    250  O   GLY A  31      -4.794 -16.986 -12.865  1.00 85.07           O
ATOM    251  N   PRO A  32      -4.101 -18.469 -14.428  1.00 89.37           N
ATOM    252 CA   PRO A  32      -3.007 -18.975 -13.602  1.00 89.25           C
ATOM    253  C   PRO A  32      -1.724 -18.164 -13.732  1.00 87.76           C
ATOM    254  O   PRO A  32      -0.736 -18.454 -13.056  1.00 82.68           O
ATOM    255 CB   PRO A  32      -2.803 -20.391 -14.149  1.00 87.61           C
ATOM    256 CG   PRO A  32      -3.134 -20.245 -15.605  1.00 85.92           C
ATOM    257 CD   PRO A  32      -4.258 -19.238 -15.671  1.00 87.64           C
ATOM    258  N   GLU A  33      -1.746 -17.153 -14.591  1.00 79.75           N
ATOM    259 CA   GLU A  33      -0.538 -16.374 -14.868  1.00 81.49           C
ATOM    260  C   GLU A  33      -0.005 -15.671 -13.630  1.00 81.38           C
ATOM    261  O   GLU A  33       1.200 -15.689 -13.366  1.00 77.53           O
ATOM    262 CB   GLU A  33      -0.815 -15.365 -15.977  1.00 76.30           C
ATOM    263 CG   GLU A  33      -1.196 -16.012 -17.303  1.00 69.10           C
ATOM    264 CD   GLU A  33      -0.060 -16.795 -17.934  1.00 64.46           C
ATOM    265 OE1  GLU A  33      -0.339 -17.738 -18.699  1.00 60.97           O
ATOM    266 OE2  GLU A  33       1.115 -16.470 -17.662  1.00 62.23           O
ATOM    267  N   SER A  34      -0.902 -15.055 -12.892  1.00 71.48           N
ATOM    268 CA   SER A  34      -0.507 -14.332 -11.698  1.00 70.83           C
ATOM    269  C   SER A  34      -1.165 -14.928 -10.465  1.00 71.86           C
ATOM    270  O   SER A  34      -2.396 -15.040 -10.400  1.00 67.64           O
ATOM    271 CB   SER A  34      -0.847 -12.851 -11.809  1.00 65.68           C
ATOM    272 OG   SER A  34      -0.405 -12.148 -10.656  1.00 61.52           O
ATOM    273  N   SER A  35      -0.357 -15.316  -9.506  1.00 65.74           N
ATOM    274 CA   SER A  35      -0.861 -15.833  -8.246  1.00 68.06           C
ATOM    275  C   SER A  35      -1.032 -14.707  -7.233  1.00 70.28           C
ATOM    276  O   SER A  35      -1.765 -14.858  -6.254  1.00 66.10           O
ATOM    277 CB   SER A  35       0.082 -16.902  -7.685  1.00 61.56           C
ATOM    278 OG   SER A  35       1.362 -16.365  -7.461  1.00 57.17           O
ATOM    279  N   ARG A  36      -0.364 -13.601  -7.476  1.00 67.21           N
ATOM    280 CA   ARG A  36      -0.467 -12.447  -6.597  1.00 70.71           C
ATOM    281  C   ARG A  36      -1.428 -11.429  -7.195  1.00 73.60           C
ATOM    282  O   ARG A  36      -1.118 -10.789  -8.210  1.00 71.69           O
ATOM    283 CB   ARG A  36       0.901 -11.796  -6.381  1.00 66.00           C
ATOM    284 CG   ARG A  36       1.919 -12.693  -5.701  1.00 61.09           C
ATOM    285 CD   ARG A  36       3.000 -11.861  -5.009  1.00 58.57           C
ATOM    286 NE   ARG A  36       3.616 -10.919  -5.918  1.00 55.17           N
ATOM    287 CZ   ARG A  36       4.407  -9.922  -5.525  1.00 51.58           C
ATOM    288 NH1  ARG A  36       4.682  -9.755  -4.242  1.00 48.45           N
ATOM    289 NH2  ARG A  36       4.924  -9.098  -6.425  1.00 45.28           N
ATOM    290  N   HIS A  37      -2.593 -11.301  -6.565  1.00 74.79           N
ATOM    291 CA   HIS A  37      -3.589 -10.346  -7.031  1.00 77.23           C
ATOM    292  C   HIS A  37      -3.697  -9.171  -6.061  1.00 77.64           C
ATOM    293  O   HIS A  37      -4.222  -9.307  -4.954  1.00 74.33           O
ATOM    294 CB   HIS A  37      -4.942 -11.029  -7.201  1.00 76.65           C
ATOM    295 CG   HIS A  37      -4.919 -12.119  -8.239  1.00 78.34           C
ATOM    296 ND1  HIS A  37      -4.705 -11.869  -9.571  1.00 71.62           N
ATOM    297 CD2  HIS A  37      -5.033 -13.460  -8.115  1.00 71.68           C
ATOM    298 CE1  HIS A  37      -4.710 -13.020 -10.225  1.00 73.01           C
ATOM    299 NE2  HIS A  37      -4.903 -14.005  -9.367  1.00 74.57           N
ATOM    300  N   THR A  38      -3.197  -8.043  -6.492  1.00 85.59           N
ATOM    301 CA   THR A  38      -3.314  -6.820  -5.718  1.00 83.92           C
ATOM    302  C   THR A  38      -4.652  -6.160  -6.031  1.00 84.91           C
ATOM    303  O   THR A  38      -5.301  -6.484  -7.026  1.00 84.39           O
ATOM    304 CB   THR A  38      -2.184  -5.844  -6.061  1.00 81.07           C
ATOM    305 OG1  THR A  38      -2.290  -5.469  -7.435  1.00 78.84           O
ATOM    306 CG2  THR A  38      -0.824  -6.488  -5.802  1.00 76.30           C
ATOM    307  N   THR A  39      -5.061  -5.232  -5.180  1.00 84.84           N
ATOM    308 CA   THR A  39      -6.283  -4.488  -5.437  1.00 84.80           C
ATOM    309  C   THR A  39      -6.179  -3.764  -6.770  1.00 86.66           C
ATOM    310  O   THR A  39      -7.123  -3.751  -7.564  1.00 86.77           O
ATOM    311 CB   THR A  39      -6.544  -3.486  -4.309  1.00 83.29           C
ATOM    312 OG1  THR A  39      -6.738  -4.190  -3.084  1.00 80.76           O
ATOM    313 CG2  THR A  39      -7.789  -2.648  -4.612  1.00 79.53           C
ATOM    314  N   LEU A  40      -5.024  -3.185  -7.039  1.00 84.88           N
ATOM    315 CA   LEU A  40      -4.813  -2.459  -8.285  1.00 85.40           C
ATOM    316  C   LEU A  40      -4.953  -3.365  -9.503  1.00 87.01           C
ATOM    317  O   LEU A  40      -5.667  -3.031 -10.458  1.00 87.62           O
ATOM    318 CB   LEU A  40      -3.436  -1.803  -8.284  1.00 84.83           C
ATOM    319 CG   LEU A  40      -3.053  -1.045  -9.557  1.00 81.06           C
ATOM    320 CD1  LEU A  40      -3.947   0.167  -9.740  1.00 76.64           C
ATOM    321 CD2  LEU A  40      -1.585  -0.635  -9.507  1.00 77.06           C
ATOM    322  N   SER A  41      -4.275  -4.510  -9.497  1.00 89.99           N
ATOM    323 CA   SER A  41      -4.317  -5.403 -10.651  1.00 90.25           C
ATOM    324  C   SER A  41      -5.711  -5.988 -10.849  1.00 91.77           C
ATOM    325  O   SER A  41      -6.144  -6.207 -11.983  1.00 91.59           O
ATOM    326 CB   SER A  41      -3.287  -6.522 -10.514  1.00 88.27           C
ATOM    327 OG   SER A  41      -3.647  -7.436  -9.504  1.00 82.98           O
ATOM    328  N   LEU A  42      -6.419  -6.247  -9.769  1.00 91.85           N
ATOM    329 CA   LEU A  42      -7.769  -6.781  -9.858  1.00 92.60           C
ATOM    330  C   LEU A  42      -8.709  -5.773 -10.511  1.00 94.15           C
ATOM    331  O   LEU A  42      -9.490  -6.125 -11.401  1.00 94.25           O
ATOM    332 CB   LEU A  42      -8.294  -7.160  -8.478  1.00 92.12           C
ATOM    333 CG   LEU A  42      -9.744  -7.633  -8.413  1.00 88.60           C
ATOM    334 CD1  LEU A  42      -9.942  -8.876  -9.265  1.00 85.75           C
ATOM    335 CD2  LEU A  42     -10.152  -7.907  -6.967  1.00 86.10           C
ATOM    336  N   LEU A  43      -8.642  -4.531 -10.081  1.00 93.18           N
ATOM    337 CA   LEU A  43      -9.497  -3.498 -10.650  1.00 93.20           C
ATOM    338  C   LEU A  43      -9.153  -3.231 -12.110  1.00 94.12           C
ATOM    339  O   LEU A  43     -10.036  -2.963 -12.923  1.00 94.27           O
ATOM    340 CB   LEU A  43      -9.387  -2.209  -9.829  1.00 92.93           C
ATOM    341 CG   LEU A  43      -9.963  -2.300  -8.414  1.00 90.27           C
ATOM    342 CD1  LEU A  43      -9.723  -1.000  -7.656  1.00 86.40           C
ATOM    343 CD2  LEU A  43     -11.450  -2.626  -8.465  1.00 86.12           C
ATOM    344  N   THR A  44      -7.882  -3.305 -12.446  1.00 93.78           N
ATOM    345 CA   THR A  44      -7.458  -3.115 -13.822  1.00 93.48           C
ATOM    346  C   THR A  44      -8.023  -4.215 -14.721  1.00 94.50           C
ATOM    347  O   THR A  44      -8.563  -3.942 -15.799  1.00 94.67           O
ATOM    348 CB   THR A  44      -5.921  -3.091 -13.920  1.00 92.60           C
ATOM    349 OG1  THR A  44      -5.423  -1.972 -13.180  1.00 88.39           O
ATOM    350 CG2  THR A  44      -5.472  -2.971 -15.380  1.00 86.79           C
ATOM    351  N   LYS A  45      -7.919  -5.457 -14.274  1.00 94.05           N
ATOM    352 CA   LYS A  45      -8.465  -6.578 -15.032  1.00 94.25           C
ATOM    353  C   LYS A  45      -9.982  -6.491 -15.133  1.00 95.28           C
ATOM    354  O   LYS A  45     -10.563  -6.848 -16.160  1.00 94.80           O
ATOM    355 CB   LYS A  45      -8.054  -7.904 -14.397  1.00 93.52           C
ATOM    356 CG   LYS A  45      -6.749  -8.469 -14.926  1.00 90.89           C
ATOM    357 CD   LYS A  45      -6.423  -9.803 -14.310  1.00 87.35           C
ATOM    358 CE   LYS A  45      -5.273 -10.489 -15.043  1.00 82.74           C
ATOM    359 NZ   LYS A  45      -4.824 -11.721 -14.345  1.00 75.40           N
ATOM    360  N   ALA A  46     -10.621  -6.025 -14.079  1.00 96.11           N
ATOM    361 CA   ALA A  46     -12.070  -5.894 -14.090  1.00 96.20           C
ATOM    362  C   ALA A  46     -12.514  -4.876 -15.133  1.00 96.72           C
ATOM    363  O   ALA A  46     -13.476  -5.109 -15.870  1.00 96.51           O
ATOM    364 CB   ALA A  46     -12.578  -5.490 -12.708  1.00 96.15           C
ATOM    365  N   LYS A  47     -11.820  -3.751 -15.220  1.00 96.45           N
ATOM    366 CA   LYS A  47     -12.147  -2.730 -16.205  1.00 95.85           C
ATOM    367  C   LYS A  47     -11.990  -3.266 -17.621  1.00 95.87           C
ATOM    368  O   LYS A  47     -12.838  -3.032 -18.485  1.00 95.20           O
ATOM    369 CB   LYS A  47     -11.275  -1.497 -15.996  1.00 95.33           C
ATOM    370 CG   LYS A  47     -11.694  -0.646 -14.814  1.00 87.95           C
ATOM    371 CD   LYS A  47     -10.623   0.355 -14.423  1.00 86.15           C
ATOM    372 CE   LYS A  47     -10.357   1.376 -15.501  1.00 78.94           C
ATOM    373 NZ   LYS A  47      -9.400   2.408 -15.044  1.00 72.64           N
ATOM    374  N   LEU A  48     -10.909  -3.987 -17.873  1.00 96.01           N
ATOM    375 CA   LEU A  48     -10.681  -4.568 -19.192  1.00 95.32           C
ATOM    376  C   LEU A  48     -11.754  -5.594 -19.531  1.00 95.45           C
ATOM    377  O   LEU A  48     -12.225  -5.670 -20.671  1.00 94.78           O
ATOM    378 CB   LEU A  48      -9.293  -5.211 -19.253  1.00 94.71           C
ATOM    379 CG   LEU A  48      -8.116  -4.249 -19.211  1.00 90.48           C
ATOM    380 CD1  LEU A  48      -6.807  -5.012 -19.082  1.00 86.60           C
ATOM    381 CD2  LEU A  48      -8.105  -3.372 -20.454  1.00 86.66           C
ATOM    382  N   HIS A  49     -12.137  -6.391 -18.544  1.00 95.92           N
ATOM    383 CA   HIS A  49     -13.169  -7.405 -18.747  1.00 95.56           C
ATOM    384  C   HIS A  49     -14.512  -6.771 -19.092  1.00 95.77           C
ATOM    385  O   HIS A  49     -15.223  -7.245 -19.976  1.00 94.61           O
ATOM    386 CB   HIS A  49     -13.295  -8.274 -17.493  1.00 95.02           C
ATOM    387 CG   HIS A  49     -14.314  -9.355 -17.608  1.00 94.28           C
ATOM    388 ND1  HIS A  49     -14.112 -10.492 -18.366  1.00 88.15           N
ATOM    389 CD2  HIS A  49     -15.540  -9.493 -17.057  1.00 88.72           C
ATOM    390 CE1  HIS A  49     -15.169 -11.270 -18.281  1.00 89.55           C
ATOM    391 NE2  HIS A  49     -16.055 -10.693 -17.495  1.00 90.30           N
ATOM    392  N   ILE A  50     -14.846  -5.699 -18.398  1.00 96.01           N
ATOM    393 CA   ILE A  50     -16.106  -5.005 -18.646  1.00 94.99           C
ATOM    394  C   ILE A  50     -16.143  -4.422 -20.057  1.00 94.33           C
ATOM    395  O   ILE A  50     -17.176  -4.468 -20.733  1.00 93.87           O
ATOM    396 CB   ILE A  50     -16.330  -3.900 -17.595  1.00 94.69           C
ATOM    397 CG1  ILE A  50     -16.637  -4.531 -16.240  1.00 92.22           C
ATOM    398 CG2  ILE A  50     -17.464  -2.966 -18.019  1.00 90.76           C
ATOM    399 CD1  ILE A  50     -16.582  -3.557 -15.087  1.00 87.12           C
ATOM    400  N   LYS A  51     -15.024  -3.900 -20.523  1.00 95.19           N
ATOM    401 CA   LYS A  51     -14.945  -3.306 -21.856  1.00 95.19           C
ATOM    402  C   LYS A  51     -15.241  -4.329 -22.952  1.00 94.82           C
ATOM    403  O   LYS A  51     -15.681  -3.969 -24.043  1.00 93.68           O
ATOM    404 CB   LYS A  51     -13.563  -2.693 -22.084  1.00 94.54           C
ATOM    405 CG   LYS A  51     -13.279  -1.451 -21.261  1.00 86.73           C
ATOM    406 CD   LYS A  51     -14.201  -0.319 -21.640  1.00 85.22           C
ATOM    407 CE   LYS A  51     -13.882   0.955 -20.875  1.00 78.75           C
ATOM    408 NZ   LYS A  51     -12.540   1.498 -21.246  1.00 72.63           N
ATOM    409  N   LYS A  52     -14.992  -5.606 -22.675  1.00 94.14           N
ATOM    410 CA   LYS A  52     -15.204  -6.656 -23.670  1.00 93.82           C
ATOM    411  C   LYS A  52     -16.648  -7.173 -23.697  1.00 93.20           C
ATOM    412  O   LYS A  52     -17.032  -7.869 -24.640  1.00 91.33           O
ATOM    413 CB   LYS A  52     -14.254  -7.825 -23.415  1.00 91.96           C
ATOM    414 CG   LYS A  52     -12.800  -7.508 -23.716  1.00 85.27           C
ATOM    415 CD   LYS A  52     -11.997  -8.777 -23.884  1.00 83.21           C
ATOM    416 CE   LYS A  52     -10.696  -8.527 -24.611  1.00 75.37           C
ATOM    417 NZ   LYS A  52     -10.168  -9.758 -25.256  1.00 70.74           N
ATOM    418  N   LEU A  53     -17.413  -6.845 -22.689  1.00 91.60           N
ATOM    419 CA   LEU A  53     -18.792  -7.305 -22.627  1.00 91.15           C
ATOM    420  C   LEU A  53     -19.675  -6.586 -23.660  1.00 86.42           C
ATOM    421  O   LEU A  53     -19.350  -5.489 -24.103  1.00 83.25           O
ATOM    422 CB   LEU A  53     -19.366  -7.104 -21.228  1.00 87.40           C
ATOM    423 CG   LEU A  53     -18.658  -7.827 -20.077  1.00 86.16           C
ATOM    424 CD1  LEU A  53     -19.346  -7.508 -18.753  1.00 80.52           C
ATOM    425 CD2  LEU A  53     -18.637  -9.332 -20.324  1.00 77.92           C
ATOM    426 OXT  LEU A  53     -20.720  -7.138 -24.026  1.00 78.73           O
ATOM    427  N   SER B   1      18.251 -15.823  14.769  1.00 55.78           N
ATOM    428 CA   SER B   1      19.044 -14.689  14.284  1.00 66.16           C
ATOM    429  C   SER B   1      18.874 -14.489  12.784  1.00 70.44           C
ATOM    430  O   SER B   1      19.020 -13.374  12.282  1.00 67.41           O
ATOM    431 CB   SER B   1      20.510 -14.892  14.627  1.00 61.25           C
ATOM    432 OG   SER B   1      20.685 -15.063  16.024  1.00 55.96           O
ATOM    433  N   SER B   2      18.564 -15.564  12.078  1.00 68.54           N
ATOM    434 CA   SER B   2      18.338 -15.463  10.641  1.00 75.38           C
ATOM    435  C   SER B   2      17.154 -14.544  10.354  1.00 76.85           C
ATOM    436  O   SER B   2      17.211 -13.699   9.454  1.00 73.94           O
ATOM    437 CB   SER B   2      18.095 -16.838  10.039  1.00 70.34           C
ATOM    438 OG   SER B   2      19.237 -17.655  10.181  1.00 64.86           O
ATOM    439  N   ARG B   3      16.089 -14.714  11.112  1.00 70.93           N
ATOM    440 CA   ARG B   3      14.928 -13.847  10.969  1.00 73.81           C
ATOM    441  C   ARG B   3      15.303 -12.400  11.309  1.00 75.93           C
ATOM    442  O   ARG B   3      14.928 -11.461  10.596  1.00 74.65           O
ATOM    443 CB   ARG B   3      13.775 -14.321  11.858  1.00 69.97           C
ATOM    444 CG   ARG B   3      12.614 -13.349  11.942  1.00 65.58           C
ATOM    445 CD   ARG B   3      11.832 -13.335  10.649  1.00 64.03           C
ATOM    446 NE   ARG B   3      10.779 -14.358  10.607  1.00 62.68           N
ATOM    447 CZ   ARG B   3      10.734 -15.359   9.739  1.00 59.03           C
ATOM    448 NH1  ARG B   3      11.668 -15.469   8.806  1.00 54.76           N
ATOM    449 NH2  ARG B   3       9.744 -16.250   9.805  1.00 51.26           N
ATOM    450  N   SER B   4      16.051 -12.239  12.400  1.00 73.19           N
ATOM    451 CA   SER B   4      16.474 -10.916  12.828  1.00 74.76           C
ATOM    452  C   SER B   4      17.342 -10.256  11.765  1.00 74.58           C
ATOM    453  O   SER B   4      17.185  -9.067  11.462  1.00 73.48           O
ATOM    454 CB   SER B   4      17.233 -10.996  14.151  1.00 73.29           C
ATOM    455 OG   SER B   4      17.708  -9.725  14.545  1.00 69.69           O
ATOM    456  N   THR B   5      18.254 -11.014  11.187  1.00 82.48           N
ATOM    457 CA   THR B   5      19.126 -10.497  10.142  1.00 83.23           C
ATOM    458  C   THR B   5      18.304 -10.105   8.915  1.00 83.08           C
ATOM    459  O   THR B   5      18.542  -9.056   8.305  1.00 82.56           O
ATOM    460 CB   THR B   5      20.188 -11.540   9.755  1.00 82.28           C
ATOM    461 OG1  THR B   5      20.995 -11.841  10.906  1.00 78.20           O
ATOM    462 CG2  THR B   5      21.080 -11.005   8.638  1.00 77.71           C
ATOM    463  N   HIS B   6      17.358 -10.945   8.555  1.00 74.39           N
ATOM    464 CA   HIS B   6      16.482 -10.641   7.426  1.00 74.98           C
ATOM    465  C   HIS B   6      15.676  -9.377   7.682  1.00 76.03           C
ATOM    466  O   HIS B   6      15.516  -8.540   6.790  1.00 76.31           O
ATOM    467 CB   HIS B   6      15.543 -11.822   7.153  1.00 74.26           C
ATOM    468 CG   HIS B   6      14.533 -11.543   6.092  1.00 73.93           C
ATOM    469 ND1  HIS B   6      14.856 -11.533   4.755  1.00 67.15           N
ATOM    470 CD2  HIS B   6      13.218 -11.256   6.159  1.00 68.91           C
ATOM    471 CE1  HIS B   6      13.770 -11.247   4.047  1.00 69.28           C
ATOM    472 NE2  HIS B   6      12.769 -11.083   4.873  1.00 70.19           N
ATOM    473  N   ASN B   7      15.177  -9.241   8.900  1.00 79.10           N
ATOM    474 CA   ASN B   7      14.395  -8.055   9.236  1.00 78.26           C
ATOM    475  C   ASN B   7      15.231  -6.787   9.106  1.00 78.87           C
ATOM    476  O   ASN B   7      14.739  -5.766   8.618  1.00 79.10           O
ATOM    477 CB   ASN B   7      13.839  -8.173  10.652  1.00 75.92           C
ATOM    478 CG   ASN B   7      12.763  -9.232  10.768  1.00 73.55           C
ATOM    479 OD1  ASN B   7      12.196  -9.672   9.768  1.00 69.54           O
ATOM    480 ND2  ASN B   7      12.462  -9.649  11.996  1.00 67.89           N
ATOM    481  N   GLU B   8      16.479  -6.852   9.531  1.00 86.63           N
ATOM    482 CA   GLU B   8      17.359  -5.697   9.419  1.00 87.60           C
ATOM    483  C   GLU B   8      17.684  -5.396   7.962  1.00 87.83           C
ATOM    484  O   GLU B   8      17.746  -4.232   7.558  1.00 87.50           O
ATOM    485 CB   GLU B   8      18.642  -5.917  10.216  1.00 87.31           C
ATOM    486 CG   GLU B   8      18.427  -6.012  11.723  1.00 82.66           C
ATOM    487 CD   GLU B   8      17.797  -4.764  12.304  1.00 81.78           C
ATOM    488 OE1  GLU B   8      18.118  -3.659  11.818  1.00 78.28           O
ATOM    489 OE2  GLU B   8      16.986  -4.897  13.229  1.00 77.65           O
ATOM    490  N   MET B   9      17.903  -6.443   7.176  1.00 89.29           N
ATOM    491 CA   MET B   9      18.171  -6.258   5.752  1.00 88.45           C
ATOM    492  C   MET B   9      16.984  -5.598   5.061  1.00 89.24           C
ATOM    493  O   MET B   9      17.154  -4.708   4.229  1.00 89.47           O
ATOM    494 CB   MET B   9      18.489  -7.602   5.089  1.00 87.83           C
ATOM    495 CG   MET B   9      19.913  -8.072   5.287  1.00 81.98           C
ATOM    496 SD   MET B   9      20.279  -9.564   4.339  1.00 78.98           S
ATOM    497 CE   MET B   9      19.711 -10.815   5.474  1.00 71.49           C
ATOM    498  N   GLU B  10      15.783  -6.055   5.403  1.00 83.48           N
ATOM    499 CA   GLU B  10      14.578  -5.484   4.809  1.00 83.21           C
ATOM    500  C   GLU B  10      14.383  -4.038   5.239  1.00 84.77           C
ATOM    501  O   GLU B  10      13.938  -3.208   4.441  1.00 85.57           O
ATOM    502 CB   GLU B  10      13.347  -6.316   5.188  1.00 80.58           C
ATOM    503 CG   GLU B  10      13.187  -7.554   4.344  1.00 73.15           C
ATOM    504 CD   GLU B  10      12.891  -7.207   2.901  1.00 70.56           C
ATOM    505 OE1  GLU B  10      11.884  -6.508   2.647  1.00 68.11           O
ATOM    506 OE2  GLU B  10      13.668  -7.618   2.020  1.00 67.32           O
ATOM    507  N   LYS B  11      14.718  -3.750   6.494  1.00 86.71           N
ATOM    508 CA   LYS B  11      14.635  -2.378   6.970  1.00 85.40           C
ATOM    509  C   LYS B  11      15.546  -1.482   6.137  1.00 86.45           C
ATOM    510  O   LYS B  11      15.153  -0.381   5.748  1.00 87.26           O
ATOM    511 CB   LYS B  11      15.028  -2.319   8.443  1.00 83.60           C
ATOM    512 CG   LYS B  11      15.013  -0.924   9.044  1.00 79.03           C
ATOM    513 CD   LYS B  11      15.443  -0.961  10.494  1.00 76.09           C
ATOM    514 CE   LYS B  11      15.474   0.421  11.103  1.00 71.96           C
ATOM    515 NZ   LYS B  11      15.920   0.386  12.523  1.00 67.53           N
ATOM    516  N   ASN B  12      16.748  -1.949   5.854  1.00 91.09           N
ATOM    517 CA   ASN B  12      17.685  -1.172   5.051  1.00 91.71           C
ATOM    518  C   ASN B  12      17.258  -1.084   3.591  1.00 92.50           C
ATOM    519  O   ASN B  12      17.445  -0.052   2.946  1.00 92.43           O
ATOM    520 CB   ASN B  12      19.089  -1.768   5.161  1.00 91.48           C
ATOM    521 CG   ASN B  12      19.709  -1.558   6.534  1.00 89.35           C
ATOM    522 OD1  ASN B  12      20.370  -2.442   7.071  1.00 84.68           O
ATOM    523 ND2  ASN B  12      19.507  -0.377   7.099  1.00 82.94           N
ATOM    524  N   ARG B  13      16.702  -2.172   3.065  1.00 90.57           N
ATOM    525 CA   ARG B  13      16.223  -2.164   1.691  1.00 89.44           C
ATOM    526  C   ARG B  13      15.114  -1.137   1.530  1.00 90.12           C
ATOM    527  O   ARG B  13      15.110  -0.351   0.587  1.00 90.46           O
ATOM    528 CB   ARG B  13      15.691  -3.546   1.303  1.00 88.62           C
ATOM    529 CG   ARG B  13      15.319  -3.665  -0.170  1.00 83.57           C
ATOM    530 CD   ARG B  13      14.712  -5.028  -0.495  1.00 82.47           C
ATOM    531 NE   ARG B  13      13.401  -5.188   0.099  1.00 78.13           N
ATOM    532 CZ   ARG B  13      12.267  -4.774  -0.434  1.00 76.02           C
ATOM    533 NH1  ARG B  13      12.268  -4.151  -1.603  1.00 69.81           N
ATOM    534 NH2  ARG B  13      11.112  -4.962   0.191  1.00 68.12           N
HETATM  535  N   2MR B  14      14.200  -1.154   2.504  1.00 91.11           N
HETATM  536 CA   2MR B  14      13.089  -0.205   2.514  1.00 90.03           C
HETATM  537 CB   2MR B  14      12.092  -0.532   3.618  1.00 86.67           C
HETATM  538 CG   2MR B  14      11.466  -1.928   3.546  1.00 85.80           C
HETATM  539 CD   2MR B  14      10.597  -2.094   4.738  1.00 81.95           C
HETATM  540 NE   2MR B  14      10.187  -3.492   4.798  1.00 80.49           N
HETATM  541 CZ   2MR B  14      10.165  -4.180   5.950  1.00 75.93           C
HETATM  542 NH1  2MR B  14      10.518  -3.554   7.045  1.00 70.82           N
HETATM  543 CQ1  2MR B  14      10.639  -4.154   8.281  1.00 66.54           C
HETATM  544 NH2  2MR B  14       9.816  -5.437   5.930  1.00 71.84           N
HETATM  545 CQ2  2MR B  14       9.414  -6.141   4.753  1.00 66.62           C
HETATM  546  C   2MR B  14      13.593   1.221   2.630  1.00 90.96           C
HETATM  547  O   2MR B  14      13.081   2.091   1.942  1.00 89.18           O
ATOM    548  N   ALA B  15      14.547   1.452   3.485  1.00 92.10           N
ATOM    549 CA   ALA B  15      15.130   2.774   3.659  1.00 91.61           C
ATOM    550  C   ALA B  15      15.759   3.261   2.365  1.00 91.90           C
ATOM    551  O   ALA B  15      15.619   4.426   1.996  1.00 91.96           O
ATOM    552 CB   ALA B  15      16.156   2.744   4.779  1.00 90.96           C
ATOM    553  N   HIS B  16      16.475   2.358   1.669  1.00 93.19           N
ATOM    554 CA   HIS B  16      17.094   2.734   0.403  1.00 92.93           C
ATOM    555  C   HIS B  16      16.035   3.079  -0.643  1.00 92.84           C
ATOM    556  O   HIS B  16      16.196   4.033  -1.406  1.00 92.71           O
ATOM    557 CB   HIS B  16      17.982   1.603  -0.117  1.00 92.74           C
ATOM    558 CG   HIS B  16      18.580   1.891  -1.448  1.00 92.03           C
ATOM    559 ND1  HIS B  16      19.733   2.650  -1.590  1.00 86.39           N
ATOM    560 CD2  HIS B  16      18.198   1.558  -2.699  1.00 86.76           C
ATOM    561 CE1  HIS B  16      20.012   2.755  -2.876  1.00 86.37           C
ATOM    562 NE2  HIS B  16      19.112   2.106  -3.574  1.00 87.82           N
ATOM    563  N   LEU B  17      14.969   2.321  -0.672  1.00 92.18           N
ATOM    564 CA   LEU B  17      13.897   2.585  -1.621  1.00 90.57           C
ATOM    565  C   LEU B  17      13.280   3.953  -1.388  1.00 90.83           C
ATOM    566  O   LEU B  17      13.039   4.697  -2.347  1.00 90.98           O
ATOM    567 CB   LEU B  17      12.817   1.500  -1.516  1.00 89.88           C
ATOM    568 CG   LEU B  17      11.603   1.675  -2.432  1.00 87.37           C
ATOM    569 CD1  LEU B  17      12.028   1.729  -3.889  1.00 84.40           C
ATOM    570 CD2  LEU B  17      10.601   0.544  -2.196  1.00 83.52           C
ATOM    571  N   ARG B  18      13.025   4.290  -0.128  1.00 90.85           N
ATOM    572 CA   ARG B  18      12.466   5.608   0.176  1.00 89.04           C
ATOM    573  C   ARG B  18      13.415   6.722  -0.270  1.00 89.67           C
ATOM    574  O   ARG B  18      12.968   7.760  -0.774  1.00 90.03           O
ATOM    575 CB   ARG B  18      12.180   5.713   1.673  1.00 87.92           C
ATOM    576 CG   ARG B  18      11.006   4.864   2.097  1.00 81.90           C
ATOM    577 CD   ARG B  18      10.609   5.059   3.562  1.00 80.58           C
ATOM    578 NE   ARG B  18      11.689   4.759   4.487  1.00 75.77           N
ATOM    579 CZ   ARG B  18      11.808   3.687   5.271  1.00 72.49           C
ATOM    580 NH1  ARG B  18      10.900   2.714   5.280  1.00 66.76           N
ATOM    581 NH2  ARG B  18      12.858   3.574   6.049  1.00 66.15           N
ATOM    582  N   LEU B  19      14.705   6.495  -0.093  1.00 94.07           N
ATOM    583 CA   LEU B  19      15.693   7.479  -0.502  1.00 94.07           C
ATOM    584  C   LEU B  19      15.671   7.666  -2.020  1.00 94.63           C
ATOM    585  O   LEU B  19      15.687   8.801  -2.513  1.00 94.49           O
ATOM    586 CB   LEU B  19      17.085   7.047  -0.045  1.00 93.88           C
ATOM    587 CG   LEU B  19      18.234   8.015  -0.315  1.00 87.05           C
ATOM    588 CD1  LEU B  19      18.038   9.291   0.480  1.00 83.69           C
ATOM    589 CD2  LEU B  19      19.564   7.364   0.028  1.00 84.69           C
ATOM    590  N   CYS B  20      15.623   6.562  -2.757  1.00 94.94           N
ATOM    591 CA   CYS B  20      15.592   6.632  -4.217  1.00 94.53           C
ATOM    592  C   CYS B  20      14.328   7.312  -4.723  1.00 94.47           C
ATOM    593  O   CYS B  20      14.364   8.043  -5.711  1.00 94.10           O
ATOM    594 CB   CYS B  20      15.731   5.233  -4.819  1.00 94.17           C
ATOM    595 SG   CYS B  20      17.417   4.559  -4.709  1.00 89.47           S
ATOM    596  N   LEU B  21      13.214   7.077  -4.067  1.00 93.66           N
ATOM    597 CA   LEU B  21      11.969   7.710  -4.468  1.00 92.50           C
ATOM    598  C   LEU B  21      12.003   9.213  -4.210  1.00 92.95           C
ATOM    599  O   LEU B  21      11.454   9.994  -4.989  1.00 92.81           O
ATOM    600 CB   LEU B  21      10.787   7.071  -3.742  1.00 91.68           C
ATOM    601 CG   LEU B  21      10.463   5.637  -4.179  1.00 88.90           C
ATOM    602 CD1  LEU B  21       9.370   5.044  -3.302  1.00 86.03           C
ATOM    603 CD2  LEU B  21      10.060   5.609  -5.648  1.00 84.84           C
ATOM    604  N   GLU B  22      12.653   9.609  -3.130  1.00 93.93           N
ATOM    605 CA   GLU B  22      12.806  11.038  -2.854  1.00 93.28           C
ATOM    606  C   GLU B  22      13.644  11.709  -3.929  1.00 93.66           C
ATOM    607  O   GLU B  22      13.347  12.827  -4.353  1.00 93.32           O
ATOM    608 CB   GLU B  22      13.441  11.252  -1.478  1.00 92.59           C
ATOM    609 CG   GLU B  22      12.455  11.088  -0.327  1.00 84.86           C
ATOM    610 CD   GLU B  22      11.341  12.111  -0.395  1.00 82.09           C
ATOM    611 OE1  GLU B  22      10.162  11.707  -0.420  1.00 78.52           O
ATOM    612 OE2  GLU B  22      11.643  13.320  -0.435  1.00 77.19           O
ATOM    613  N   LYS B  23      14.687  11.037  -4.391  1.00 96.09           N
ATOM    614 CA   LYS B  23      15.508  11.569  -5.462  1.00 96.08           C
ATOM    615  C   LYS B  23      14.703  11.673  -6.754  1.00 96.38           C
ATOM    616  O   LYS B  23      14.798  12.657  -7.486  1.00 95.77           O
ATOM    617 CB   LYS B  23      16.742  10.686  -5.684  1.00 96.09           C
ATOM    618 CG   LYS B  23      17.651  10.559  -4.471  1.00 91.38           C
ATOM    619 CD   LYS B  23      18.192  11.891  -4.037  1.00 89.87           C
ATOM    620 CE   LYS B  23      19.042  11.785  -2.774  1.00 84.24           C
ATOM    621 NZ   LYS B  23      20.258  10.967  -2.984  1.00 78.95           N
ATOM    622  N   LEU B  24      13.909  10.660  -7.031  1.00 96.07           N
ATOM    623 CA   LEU B  24      13.094  10.645  -8.232  1.00 95.43           C
ATOM    624  C   LEU B  24      12.087  11.793  -8.234  1.00 95.07           C
ATOM    625  O   LEU B  24      11.816  12.385  -9.284  1.00 94.22           O
ATOM    626 CB   LEU B  24      12.366   9.304  -8.355  1.00 95.18           C
ATOM    627 CG   LEU B  24      11.593   9.048  -9.645  1.00 93.98           C
ATOM    628 CD1  LEU B  24      12.522   9.123 -10.851  1.00 90.26           C
ATOM    629 CD2  LEU B  24      10.915   7.688  -9.586  1.00 89.34           C
ATOM    630  N   LYS B  25      11.544  12.113  -7.068  1.00 94.43           N
ATOM    631 CA   LYS B  25      10.597  13.220  -6.961  1.00 93.23           C
ATOM    632  C   LYS B  25      11.215  14.538  -7.422  1.00 93.28           C
ATOM    633  O   LYS B  25      10.514  15.418  -7.922  1.00 92.49           O
ATOM    634 CB   LYS B  25      10.101  13.360  -5.519  1.00 91.69           C
ATOM    635 CG   LYS B  25       9.039  12.356  -5.136  1.00 87.77           C
ATOM    636 CD   LYS B  25       8.782  12.350  -3.635  1.00 86.46           C
ATOM    637 CE   LYS B  25       8.216  13.654  -3.149  1.00 82.16           C
ATOM    638 NZ   LYS B  25       7.921  13.598  -1.688  1.00 77.76           N
ATOM    639  N   GLY B  26      12.517  14.668  -7.252  1.00 94.39           N
ATOM    640 CA   GLY B  26      13.209  15.886  -7.643  1.00 94.03           C
ATOM    641  C   GLY B  26      13.581  15.916  -9.112  1.00 94.35           C
ATOM    642  O   GLY B  26      13.960  16.966  -9.632  1.00 92.60           O
ATOM    643  N   LEU B  27      13.478  14.780  -9.792  1.00 95.50           N
ATOM    644 CA   LEU B  27      13.855  14.678 -11.196  1.00 95.03           C
ATOM    645  C   LEU B  27      12.654  14.735 -12.134  1.00 94.96           C
ATOM    646  O   LEU B  27      12.810  15.001 -13.331  1.00 93.43           O
ATOM    647 CB   LEU B  27      14.619  13.376 -11.446  1.00 94.29           C
ATOM    648 CG   LEU B  27      15.932  13.206 -10.686  1.00 92.07           C
ATOM    649 CD1  LEU B  27      16.517  11.832 -10.953  1.00 87.66           C
ATOM    650 CD2  LEU B  27      16.914  14.304 -11.085  1.00 86.32           C
ATOM    651  N   VAL B  28      11.477  14.488 -11.616  1.00 95.04           N
ATOM    652 CA   VAL B  28      10.269  14.455 -12.432  1.00 94.36           C
ATOM    653  C   VAL B  28       9.355  15.620 -12.067  1.00 93.65           C
ATOM    654  O   VAL B  28       8.980  15.772 -10.905  1.00 92.01           O
ATOM    655 CB   VAL B  28       9.507  13.131 -12.244  1.00 93.48           C
ATOM    656 CG1  VAL B  28       8.249  13.113 -13.102  1.00 89.46           C
ATOM    657 CG2  VAL B  28      10.409  11.958 -12.590  1.00 89.26           C
ATOM    658  N   PRO B  29       8.994  16.453 -13.060  1.00 93.42           N
ATOM    659 CA   PRO B  29       8.069  17.548 -12.776  1.00 92.33           C
ATOM    660  C   PRO B  29       6.691  17.004 -12.413  1.00 91.37           C
ATOM    661  O   PRO B  29       6.071  16.290 -13.200  1.00 88.69           O
ATOM    662 CB   PRO B  29       8.039  18.338 -14.088  1.00 90.81           C
ATOM    663 CG   PRO B  29       8.496  17.370 -15.134  1.00 90.23           C
ATOM    664 CD   PRO B  29       9.482  16.474 -14.443  1.00 92.62           C
ATOM    665  N   LEU B  30       6.235  17.346 -11.218  1.00 91.24           N
ATOM    666 CA   LEU B  30       4.975  16.819 -10.717  1.00 89.69           C
ATOM    667  C   LEU B  30       3.848  17.832 -10.846  1.00 88.59           C
ATOM    668  O   LEU B  30       2.677  17.459 -10.959  1.00 83.80           O
ATOM    669 CB   LEU B  30       5.136  16.393  -9.258  1.00 87.09           C
ATOM    670 CG   LEU B  30       6.241  15.368  -9.002  1.00 87.21           C
ATOM    671 CD1  LEU B  30       6.375  15.089  -7.521  1.00 81.40           C
ATOM    672 CD2  LEU B  30       5.950  14.077  -9.768  1.00 79.85           C
ATOM    673  N   GLY B  31       4.195  19.108 -10.829  1.00 88.38           N
ATOM    674 CA   GLY B  31       3.199  20.150 -10.962  1.00 86.99           C
ATOM    675  C   GLY B  31       2.387  20.358  -9.694  1.00 86.44           C
ATOM    676  O   GLY B  31       2.490  19.584  -8.743  1.00 83.77           O
ATOM    677  N   PRO B  32       1.568  21.414  -9.689  1.00 87.58           N
ATOM    678 CA   PRO B  32       0.746  21.726  -8.519  1.00 87.89           C
ATOM    679  C   PRO B  32      -0.593  20.991  -8.511  1.00 86.48           C
ATOM    680  O   PRO B  32      -1.357  21.125  -7.560  1.00 81.75           O
ATOM    681 CB   PRO B  32       0.531  23.240  -8.655  1.00 86.14           C
ATOM    682 CG   PRO B  32       0.494  23.449 -10.138  1.00 84.96           C
ATOM    683 CD   PRO B  32       1.485  22.458 -10.718  1.00 86.80           C
ATOM    684  N   GLU B  33      -0.854  20.228  -9.564  1.00 77.79           N
ATOM    685 CA   GLU B  33      -2.151  19.563  -9.705  1.00 79.28           C
ATOM    686  C   GLU B  33      -2.440  18.592  -8.572  1.00 78.76           C
ATOM    687  O   GLU B  33      -3.540  18.569  -8.020  1.00 74.20           O
ATOM    688 CB   GLU B  33      -2.212  18.842 -11.051  1.00 74.57           C
ATOM    689 CG   GLU B  33      -2.093  19.782 -12.243  1.00 68.80           C
ATOM    690 CD   GLU B  33      -3.285  20.713 -12.377  1.00 64.30           C
ATOM    691 OE1  GLU B  33      -3.124  21.805 -12.956  1.00 61.99           O
ATOM    692 OE2  GLU B  33      -4.385  20.354 -11.905  1.00 62.93           O
ATOM    693  N   SER B  34      -1.438  17.798  -8.233  1.00 69.37           N
ATOM    694 CA   SER B  34      -1.612  16.810  -7.173  1.00 68.10           C
ATOM    695  C   SER B  34      -0.637  17.077  -6.032  1.00 68.76           C
ATOM    696  O   SER B  34       0.574  17.139  -6.243  1.00 64.32           O
ATOM    697 CB   SER B  34      -1.421  15.400  -7.707  1.00 63.08           C
ATOM    698 OG   SER B  34      -1.637  14.445  -6.685  1.00 59.37           O
ATOM    699  N   SER B  35      -1.188  17.225  -4.845  1.00 63.33           N
ATOM    700 CA   SER B  35      -0.361  17.400  -3.657  1.00 65.38           C
ATOM    701  C   SER B  35      -0.049  16.057  -3.014  1.00 67.27           C
ATOM    702  O   SER B  35       0.906  15.935  -2.240  1.00 63.19           O
ATOM    703 CB   SER B  35      -1.069  18.311  -2.654  1.00 59.37           C
ATOM    704 OG   SER B  35      -2.310  17.756  -2.259  1.00 55.40           O
ATOM    705  N   ARG B  36      -0.847  15.058  -3.342  1.00 62.80           N
ATOM    706 CA   ARG B  36      -0.642  13.714  -2.817  1.00 66.54           C
ATOM    707  C   ARG B  36       0.071  12.864  -3.858  1.00 69.10           C
ATOM    708  O   ARG B  36      -0.512  12.505  -4.889  1.00 66.66           O
ATOM    709 CB   ARG B  36      -1.965  13.060  -2.434  1.00 62.23           C
ATOM    710 CG   ARG B  36      -2.726  13.769  -1.339  1.00 58.06           C
ATOM    711 CD   ARG B  36      -3.695  12.820  -0.644  1.00 55.29           C
ATOM    712 NE   ARG B  36      -4.565  12.145  -1.581  1.00 53.07           N
ATOM    713 CZ   ARG B  36      -5.310  11.085  -1.280  1.00 49.63           C
ATOM    714 NH1  ARG B  36      -5.285  10.576  -0.054  1.00 46.98           N
ATOM    715 NH2  ARG B  36      -6.070  10.515  -2.205  1.00 44.30           N
ATOM    716  N   HIS B  37       1.321  12.551  -3.572  1.00 72.77           N
ATOM    717 CA   HIS B  37       2.109  11.738  -4.487  1.00 74.80           C
ATOM    718  C   HIS B  37       2.359  10.356  -3.896  1.00 75.71           C
ATOM    719  O   HIS B  37       3.141  10.191  -2.966  1.00 72.55           O
ATOM    720 CB   HIS B  37       3.424  12.441  -4.813  1.00 73.44           C
ATOM    721 CG   HIS B  37       3.224  13.680  -5.619  1.00 74.81           C
ATOM    722 ND1  HIS B  37       3.482  14.957  -5.125  1.00 67.63           N
ATOM    723 CD2  HIS B  37       2.756  13.861  -6.878  1.00 67.36           C
ATOM    724 CE1  HIS B  37       3.191  15.850  -6.060  1.00 68.60           C
ATOM    725 NE2  HIS B  37       2.741  15.212  -7.126  1.00 70.15           N
ATOM    726  N   THR B  38       1.690   9.382  -4.465  1.00 82.45           N
ATOM    727 CA   THR B  38       1.883   8.000  -4.065  1.00 80.83           C
ATOM    728  C   THR B  38       3.071   7.420  -4.821  1.00 82.03           C
ATOM    729  O   THR B  38       3.514   7.966  -5.829  1.00 81.29           O
ATOM    730 CB   THR B  38       0.641   7.160  -4.374  1.00 77.95           C
ATOM    731 OG1  THR B  38       0.421   7.148  -5.783  1.00 75.89           O
ATOM    732 CG2  THR B  38      -0.582   7.736  -3.676  1.00 72.78           C
ATOM    733  N   THR B  39       3.580   6.305  -4.325  1.00 82.14           N
ATOM    734 CA   THR B  39       4.665   5.624  -5.019  1.00 82.61           C
ATOM    735  C   THR B  39       4.232   5.248  -6.433  1.00 84.59           C
ATOM    736  O   THR B  39       4.978   5.415  -7.391  1.00 84.82           O
ATOM    737 CB   THR B  39       5.097   4.373  -4.240  1.00 81.32           C
ATOM    738 OG1  THR B  39       5.606   4.761  -2.967  1.00 79.09           O
ATOM    739 CG2  THR B  39       6.182   3.609  -5.006  1.00 77.64           C
ATOM    740  N   LEU B  40       3.002   4.762  -6.559  1.00 82.67           N
ATOM    741 CA   LEU B  40       2.483   4.358  -7.850  1.00 83.13           C
ATOM    742  C   LEU B  40       2.415   5.526  -8.827  1.00 84.83           C
ATOM    743  O   LEU B  40       2.882   5.428  -9.970  1.00 85.30           O
ATOM    744 CB   LEU B  40       1.103   3.731  -7.695  1.00 82.42           C
ATOM    745 CG   LEU B  40       0.406   3.306  -8.985  1.00 78.95           C
ATOM    746 CD1  LEU B  40       1.147   2.162  -9.641  1.00 74.26           C
ATOM    747 CD2  LEU B  40      -1.040   2.916  -8.698  1.00 74.57           C
ATOM    748  N   SER B  41       1.831   6.643  -8.395  1.00 87.98           N
ATOM    749 CA   SER B  41       1.678   7.784  -9.290  1.00 88.36           C
ATOM    750  C   SER B  41       3.032   8.390  -9.655  1.00 89.99           C
ATOM    751  O   SER B  41       3.221   8.864 -10.775  1.00 89.76           O
ATOM    752 CB   SER B  41       0.776   8.846  -8.668  1.00 86.12           C
ATOM    753 OG   SER B  41       1.393   9.492  -7.577  1.00 81.48           O
ATOM    754  N   LEU B  42       3.967   8.374  -8.729  1.00 90.77           N
ATOM    755 CA   LEU B  42       5.299   8.896  -9.003  1.00 91.51           C
ATOM    756  C   LEU B  42       6.009   8.066 -10.064  1.00 93.08           C
ATOM    757  O   LEU B  42       6.596   8.611 -11.003  1.00 93.21           O
ATOM    758 CB   LEU B  42       6.133   8.931  -7.720  1.00 90.92           C
ATOM    759 CG   LEU B  42       7.590   9.357  -7.882  1.00 87.46           C
ATOM    760 CD1  LEU B  42       7.671  10.765  -8.449  1.00 84.21           C
ATOM    761 CD2  LEU B  42       8.320   9.269  -6.550  1.00 84.58           C
ATOM    762  N   LEU B  43       5.954   6.752  -9.931  1.00 92.26           N
ATOM    763 CA   LEU B  43       6.600   5.875 -10.899  1.00 92.22           C
ATOM    764  C   LEU B  43       5.938   5.973 -12.265  1.00 93.40           C
ATOM    765  O   LEU B  43       6.608   5.906 -13.294  1.00 93.62           O
ATOM    766 CB   LEU B  43       6.586   4.434 -10.400  1.00 91.92           C
ATOM    767 CG   LEU B  43       7.460   4.170  -9.162  1.00 89.00           C
ATOM    768 CD1  LEU B  43       7.299   2.733  -8.703  1.00 84.72           C
ATOM    769 CD2  LEU B  43       8.914   4.485  -9.470  1.00 84.64           C
ATOM    770  N   THR B  44       4.626   6.141 -12.283  1.00 92.78           N
ATOM    771 CA   THR B  44       3.903   6.289 -13.536  1.00 92.56           C
ATOM    772  C   THR B  44       4.333   7.566 -14.250  1.00 93.72           C
ATOM    773  O   THR B  44       4.614   7.559 -15.458  1.00 93.88           O
ATOM    774 CB   THR B  44       2.388   6.294 -13.292  1.00 91.61           C
ATOM    775 OG1  THR B  44       1.993   5.043 -12.732  1.00 87.38           O
ATOM    776 CG2  THR B  44       1.632   6.524 -14.601  1.00 85.65           C
ATOM    777  N   LYS B  45       4.405   8.669 -13.523  1.00 93.27           N
ATOM    778 CA   LYS B  45       4.842   9.932 -14.105  1.00 93.45           C
ATOM    779  C   LYS B  45       6.293   9.858 -14.559  1.00 94.65           C
ATOM    780  O   LYS B  45       6.658  10.448 -15.579  1.00 94.31           O
ATOM    781 CB   LYS B  45       4.668  11.072 -13.105  1.00 92.52           C
ATOM    782 CG   LYS B  45       3.316  11.751 -13.183  1.00 89.87           C
ATOM    783 CD   LYS B  45       3.214  12.908 -12.213  1.00 86.20           C
ATOM    784 CE   LYS B  45       1.978  13.746 -12.483  1.00 81.62           C
ATOM    785 NZ   LYS B  45       1.773  14.786 -11.449  1.00 74.53           N
ATOM    786  N   ALA B  46       7.114   9.144 -13.819  1.00 95.62           N
ATOM    787 CA   ALA B  46       8.515   9.004 -14.181  1.00 95.83           C
ATOM    788  C   ALA B  46       8.659   8.268 -15.511  1.00 96.34           C
ATOM    789  O   ALA B  46       9.452   8.663 -16.370  1.00 96.21           O
ATOM    790 CB   ALA B  46       9.283   8.280 -13.090  1.00 95.78           C
ATOM    791  N   LYS B  47       7.892   7.200 -15.695  1.00 96.16           N
ATOM    792 CA   LYS B  47       7.938   6.439 -16.940  1.00 95.58           C
ATOM    793  C   LYS B  47       7.505   7.302 -18.124  1.00 95.66           C
ATOM    794  O   LYS B  47       8.130   7.270 -19.186  1.00 94.95           O
ATOM    795 CB   LYS B  47       7.056   5.195 -16.823  1.00 94.84           C
ATOM    796 CG   LYS B  47       7.672   4.088 -15.989  1.00 87.69           C
ATOM    797 CD   LYS B  47       6.657   3.030 -15.612  1.00 86.04           C
ATOM    798 CE   LYS B  47       6.089   2.295 -16.802  1.00 78.99           C
ATOM    799 NZ   LYS B  47       5.199   1.190 -16.389  1.00 72.77           N
ATOM    800  N   LEU B  48       6.442   8.068 -17.952  1.00 95.53           N
ATOM    801 CA   LEU B  48       5.966   8.947 -19.014  1.00 94.81           C
ATOM    802  C   LEU B  48       7.003  10.015 -19.339  1.00 94.98           C
ATOM    803  O   LEU B  48       7.213  10.358 -20.507  1.00 94.06           O
ATOM    804 CB   LEU B  48       4.648   9.596 -18.614  1.00 94.03           C
ATOM    805 CG   LEU B  48       3.446   8.654 -18.536  1.00 89.91           C
ATOM    806 CD1  LEU B  48       2.241   9.373 -17.944  1.00 85.55           C
ATOM    807 CD2  LEU B  48       3.121   8.101 -19.911  1.00 85.53           C
ATOM    808  N   HIS B  49       7.640  10.544 -18.306  1.00 95.30           N
ATOM    809 CA   HIS B  49       8.658  11.568 -18.498  1.00 94.96           C
ATOM    810  C   HIS B  49       9.856  11.029 -19.273  1.00 94.98           C
ATOM    811  O   HIS B  49      10.383  11.695 -20.166  1.00 93.69           O
ATOM    812 CB   HIS B  49       9.107  12.116 -17.140  1.00 94.50           C
ATOM    813 CG   HIS B  49      10.149  13.191 -17.230  1.00 94.14           C
ATOM    814 ND1  HIS B  49       9.855  14.473 -17.651  1.00 87.64           N
ATOM    815 CD2  HIS B  49      11.460  13.183 -16.943  1.00 88.39           C
ATOM    816 CE1  HIS B  49      10.943  15.204 -17.622  1.00 89.24           C
ATOM    817 NE2  HIS B  49      11.941  14.449 -17.198  1.00 90.16           N
ATOM    818  N   ILE B  50      10.267   9.824 -18.943  1.00 95.93           N
ATOM    819 CA   ILE B  50      11.402   9.201 -19.625  1.00 94.79           C
ATOM    820  C   ILE B  50      11.094   8.970 -21.102  1.00 94.02           C
ATOM    821  O   ILE B  50      11.962   9.163 -21.963  1.00 93.58           O
ATOM    822 CB   ILE B  50      11.782   7.875 -18.927  1.00 94.45           C
ATOM    823 CG1  ILE B  50      12.412   8.169 -17.570  1.00 92.17           C
ATOM    824 CG2  ILE B  50      12.732   7.064 -19.799  1.00 90.59           C
ATOM    825 CD1  ILE B  50      12.550   6.953 -16.685  1.00 86.98           C
ATOM    826  N   LYS B  51       9.866   8.580 -21.417  1.00 94.57           N
ATOM    827 CA   LYS B  51       9.467   8.324 -22.796  1.00 94.68           C
ATOM    828  C   LYS B  51       9.582   9.570 -23.658  1.00 94.43           C
ATOM    829  O   LYS B  51       9.754   9.471 -24.880  1.00 93.12           O
ATOM    830 CB   LYS B  51       8.038   7.794 -22.841  1.00 93.95           C
ATOM    831 CG   LYS B  51       7.859   6.390 -22.274  1.00 86.58           C
ATOM    832 CD   LYS B  51       8.620   5.379 -23.088  1.00 85.32           C
ATOM    833 CE   LYS B  51       8.384   3.968 -22.582  1.00 79.13           C
ATOM    834 NZ   LYS B  51       6.965   3.525 -22.784  1.00 72.99           N
ATOM    835  N   LYS B  52       9.476  10.745 -23.048  1.00 93.41           N
ATOM    836 CA   LYS B  52       9.541  12.001 -23.800  1.00 93.10           C
ATOM    837  C   LYS B  52      10.960  12.491 -24.031  1.00 92.22           C
ATOM    838  O   LYS B  52      11.180  13.384 -24.847  1.00 90.06           O
ATOM    839 CB   LYS B  52       8.738  13.084 -23.078  1.00 90.64           C
ATOM    840 CG   LYS B  52       7.239  12.866 -23.105  1.00 83.59           C
ATOM    841 CD   LYS B  52       6.501  14.150 -22.794  1.00 81.28           C
ATOM    842 CE   LYS B  52       5.058  14.090 -23.242  1.00 73.71           C
ATOM    843 NZ   LYS B  52       4.484  15.441 -23.451  1.00 68.88           N
ATOM    844  N   LEU B  53      11.917  11.929 -23.321  1.00 89.99           N
ATOM    845 CA   LEU B  53      13.303  12.351 -23.472  1.00 89.55           C
ATOM    846  C   LEU B  53      13.898  11.887 -24.803  1.00 84.12           C
ATOM    847  O   LEU B  53      13.424  10.909 -25.389  1.00 81.33           O
ATOM    848 CB   LEU B  53      14.145  11.828 -22.308  1.00 85.27           C
ATOM    849 CG   LEU B  53      13.737  12.282 -20.899  1.00 83.65           C
ATOM    850 CD1  LEU B  53      14.675  11.671 -19.867  1.00 77.58           C
ATOM    851 CD2  LEU B  53      13.762  13.805 -20.802  1.00 75.87           C
ATOM    852 OXT  LEU B  53      14.862  12.499 -25.261  1.00 76.75           O
HETATM  853  K     K C   1      -7.476   8.105   6.327  1.00 40.73           K
HETATM  854  K     K D   1       2.722  -3.759   7.216  1.00 34.63           K
HETATM  855  K     K E   1       3.951   7.785   4.328  1.00 28.95           K
HETATM  856  K     K F   1       8.613 -10.039   0.237  1.00 31.50           K
HETATM  857  K     K G   1     -16.128  20.222   7.887  1.00 22.09           K
HETATM  858  K     K H   1      16.025 -21.274   0.051  1.00 18.31           K
HETATM  859 MG    MG I   1      -8.963  -2.780   0.764  1.00 47.58          MG
HETATM  860 MG    MG J   1      -3.401  -9.359  -1.093  1.00 38.19          MG
HETATM  861 MG    MG K   1      -9.413   6.611   3.955  1.00 33.47          MG
HETATM  862 MG    MG L   1       8.567  -5.152  -2.023  1.00 33.40          MG
HETATM  863 MG    MG M   1       4.396   6.713   2.425  1.00 31.45          MG
HETATM  864 MG    MG N   1       9.900  -1.258   0.351  1.00 27.02          MG
HETATM  865 MG    MG O   1      -0.829  -0.001  10.595  1.00 26.79          MG
HETATM  866 MG    MG P   1       7.292 -14.540  -0.639  1.00 26.67          MG
HETATM  867 MG    MG Q   1      -6.227  -0.670  11.413  1.00 23.34          MG
HETATM  868 MG    MG R   1       6.423  -3.643  10.450  1.00 21.61          MG
HETATM  869 MG    MG S   1      -6.054  16.173  15.283  1.00 21.56          MG
HETATM  870 MG    MG T   1       6.224 -24.900  -0.800  1.00 17.16          MG
HETATM  871 ZN    ZN U   1     -19.651  -2.335  -2.437  1.00 78.20          ZN
HETATM  872 ZN    ZN V   1     -10.989   8.128   8.341  1.00 45.65          ZN
HETATM  873 ZN    ZN W   1      11.376  -9.877   4.014  1.00 50.47          ZN
HETATM  874 ZN    ZN X   1      18.404   2.751  -5.411  1.00 52.86          ZN
ATOM    875 OP3   DC Y   1       6.872 -26.190  10.278  1.00 43.16           O
ATOM    876  P    DC Y   1       7.533 -26.889   9.225  1.00 43.98           P
ATOM    877 OP1   DC Y   1       7.776 -28.306   9.438  1.00 39.28           O
ATOM    878 OP2   DC Y   1       8.817 -26.216   8.892  1.00 39.51           O
ATOM    879 O5'   DC Y   1       6.869 -26.748   7.770  1.00 44.38           O
ATOM    880 C5'   DC Y   1       5.533 -26.954   7.457  1.00 47.60           C
ATOM    881 C4'   DC Y   1       5.175 -26.356   6.115  1.00 51.07           C
ATOM    882 O4'   DC Y   1       6.085 -25.276   5.808  1.00 49.52           O
ATOM    883 C3'   DC Y   1       5.259 -27.311   4.920  1.00 52.28           C
ATOM    884 O3'   DC Y   1       4.252 -26.982   3.970  1.00 50.45           O
ATOM    885 C2'   DC Y   1       6.644 -27.022   4.370  1.00 47.51           C
ATOM    886 C1'   DC Y   1       6.756 -25.529   4.595  1.00 49.41           C
ATOM    887 N1    DC Y   1       8.151 -25.057   4.684  1.00 48.72           N
ATOM    888 C2    DC Y   1       8.886 -24.832   3.519  1.00 47.56           C
ATOM    889 O2    DC Y   1       8.334 -25.039   2.424  1.00 47.66           O
ATOM    890 N3    DC Y   1      10.158 -24.416   3.603  1.00 48.18           N
ATOM    891 C4    DC Y   1      10.712 -24.204   4.799  1.00 46.96           C
ATOM    892 N4    DC Y   1      11.978 -23.788   4.846  1.00 46.62           N
ATOM    893 C5    DC Y   1       9.988 -24.421   6.002  1.00 46.84           C
ATOM    894 C6    DC Y   1       8.727 -24.842   5.905  1.00 47.42           C
ATOM    895  P    DG Y   2       2.898 -27.784   3.938  1.00 47.03           P
ATOM    896 OP1   DG Y   2       2.949 -29.061   4.699  1.00 44.64           O
ATOM    897 OP2   DG Y   2       2.505 -27.780   2.527  1.00 46.00           O
ATOM    898 O5'   DG Y   2       1.920 -26.778   4.701  1.00 48.27           O
ATOM    899 C5'   DG Y   2       1.768 -25.432   4.232  1.00 50.82           C
ATOM    900 C4'   DG Y   2       0.973 -24.640   5.246  1.00 52.54           C
ATOM    901 O4'   DG Y   2       1.694 -24.582   6.475  1.00 51.83           O
ATOM    902 C3'   DG Y   2       0.730 -23.200   4.822  1.00 52.73           C
ATOM    903 O3'   DG Y   2      -0.590 -23.105   4.292  1.00 51.22           O
ATOM    904 C2'   DG Y   2       0.892 -22.385   6.111  1.00 50.22           C
ATOM    905 C1'   DG Y   2       1.629 -23.298   7.058  1.00 51.96           C
ATOM    906 N9    DG Y   2       3.013 -22.932   7.378  1.00 51.17           N
ATOM    907 C8    DG Y   2       3.540 -22.839   8.629  1.00 49.02           C
ATOM    908 N7    DG Y   2       4.809 -22.543   8.640  1.00 51.18           N
ATOM    909 C5    DG Y   2       5.136 -22.424   7.299  1.00 53.41           C
ATOM    910 C6    DG Y   2       6.373 -22.114   6.677  1.00 51.12           C
ATOM    911 O6    DG Y   2       7.464 -21.875   7.226  1.00 50.21           O
ATOM    912 N1    DG Y   2       6.270 -22.090   5.289  1.00 51.75           N
ATOM    913 C2    DG Y   2       5.116 -22.341   4.595  1.00 51.58           C
ATOM    914 N2    DG Y   2       5.207 -22.283   3.260  1.00 51.99           N
ATOM    915 N3    DG Y   2       3.963 -22.637   5.159  1.00 52.09           N
ATOM    916 C4    DG Y   2       4.033 -22.660   6.506  1.00 52.12           C
ATOM    917  P    DC Y   3      -0.962 -22.436   2.944  1.00 51.41           P
ATOM    918 OP1   DC Y   3      -2.416 -22.161   2.973  1.00 48.21           O
ATOM    919 OP2   DC Y   3      -0.401 -23.226   1.851  1.00 49.44           O
ATOM    920 O5'   DC Y   3      -0.168 -21.053   3.016  1.00 51.84           O
ATOM    921 C5'   DC Y   3      -0.566 -19.962   2.185  1.00 55.02           C
ATOM    922 C4'   DC Y   3       0.643 -19.223   1.648  1.00 53.85           C
ATOM    923 O4'   DC Y   3       1.397 -18.651   2.742  1.00 54.35           O
ATOM    924 C3'   DC Y   3       1.641 -20.089   0.858  1.00 54.84           C
ATOM    925 O3'   DC Y   3       2.149 -19.352  -0.246  1.00 54.70           O
ATOM    926 C2'   DC Y   3       2.762 -20.303   1.869  1.00 53.06           C
ATOM    927 C1'   DC Y   3       2.757 -18.955   2.566  1.00 53.52           C
ATOM    928 N1    DC Y   3       3.438 -18.948   3.867  1.00 53.62           N
ATOM    929 C2    DC Y   3       4.795 -18.646   3.915  1.00 53.47           C
ATOM    930 O2    DC Y   3       5.391 -18.397   2.859  1.00 52.89           O
ATOM    931 N3    DC Y   3       5.443 -18.647   5.103  1.00 53.00           N
ATOM    932 C4    DC Y   3       4.767 -18.932   6.215  1.00 52.64           C
ATOM    933 N4    DC Y   3       5.437 -18.927   7.363  1.00 53.12           N
ATOM    934 C5    DC Y   3       3.383 -19.241   6.196  1.00 52.81           C
ATOM    935 C6    DC Y   3       2.755 -19.234   5.012  1.00 52.74           C
ATOM    936  P    DG Y   4       1.565 -19.593  -1.747  1.00 48.05           P
ATOM    937 OP1   DG Y   4       1.079 -20.986  -1.957  1.00 46.88           O
ATOM    938 OP2   DG Y   4       2.566 -19.014  -2.670  1.00 49.68           O
ATOM    939 O5'   DG Y   4       0.312 -18.614  -1.743  1.00 49.31           O
ATOM    940 C5'   DG Y   4       0.498 -17.225  -1.528  1.00 50.40           C
ATOM    941 C4'   DG Y   4      -0.848 -16.558  -1.414  1.00 49.93           C
ATOM    942 O4'   DG Y   4      -1.541 -17.057  -0.269  1.00 48.46           O
ATOM    943 C3'   DG Y   4      -0.750 -15.041  -1.227  1.00 48.40           C
ATOM    944 O3'   DG Y   4      -0.961 -14.435  -2.500  1.00 47.55           O
ATOM    945 C2'   DG Y   4      -1.873 -14.710  -0.241  1.00 47.04           C
ATOM    946 C1'   DG Y   4      -2.200 -16.025   0.441  1.00 48.19           C
ATOM    947 N9    DG Y   4      -1.776 -16.177   1.832  1.00 48.77           N
ATOM    948 C8    DG Y   4      -2.578 -16.535   2.885  1.00 47.21           C
ATOM    949 N7    DG Y   4      -1.941 -16.635   4.017  1.00 49.76           N
ATOM    950 C5    DG Y   4      -0.627 -16.311   3.691  1.00 51.96           C
ATOM    951 C6    DG Y   4       0.530 -16.244   4.516  1.00 50.58           C
ATOM    952 O6    DG Y   4       0.617 -16.476   5.731  1.00 50.48           O
ATOM    953 N1    DG Y   4       1.662 -15.873   3.790  1.00 51.90           N
ATOM    954 C2    DG Y   4       1.677 -15.607   2.454  1.00 51.13           C
ATOM    955 N2    DG Y   4       2.862 -15.266   1.931  1.00 50.92           N
ATOM    956 N3    DG Y   4       0.605 -15.669   1.675  1.00 50.97           N
ATOM    957 C4    DG Y   4      -0.506 -16.027   2.351  1.00 50.18           C
ATOM    958  P    DC Y   5      -0.804 -12.994  -2.921  1.00 51.07           P
ATOM    959 OP1   DC Y   5      -2.033 -12.291  -2.496  1.00 48.47           O
ATOM    960 OP2   DC Y   5      -0.396 -12.975  -4.336  1.00 50.39           O
ATOM    961 O5'   DC Y   5       0.429 -12.422  -2.063  1.00 52.63           O
ATOM    962 C5'   DC Y   5       0.868 -11.087  -2.306  1.00 56.51           C
ATOM    963 C4'   DC Y   5       2.003 -10.729  -1.378  1.00 54.17           C
ATOM    964 O4'   DC Y   5       1.514 -10.659  -0.024  1.00 55.50           O
ATOM    965 C3'   DC Y   5       3.178 -11.713  -1.367  1.00 54.80           C
ATOM    966 O3'   DC Y   5       4.406 -10.989  -1.274  1.00 55.82           O
ATOM    967 C2'   DC Y   5       2.940 -12.494  -0.073  1.00 54.62           C
ATOM    968 C1'   DC Y   5       2.372 -11.390   0.807  1.00 55.17           C
ATOM    969 N1    DC Y   5       1.595 -11.886   1.964  1.00 54.65           N
ATOM    970 C2    DC Y   5       2.229 -12.006   3.203  1.00 55.09           C
ATOM    971 O2    DC Y   5       3.425 -11.693   3.292  1.00 55.22           O
ATOM    972 N3    DC Y   5       1.544 -12.473   4.263  1.00 55.52           N
ATOM    973 C4    DC Y   5       0.261 -12.804   4.114  1.00 55.24           C
ATOM    974 N4    DC Y   5      -0.383 -13.261   5.183  1.00 56.10           N
ATOM    975 C5    DC Y   5      -0.414 -12.692   2.869  1.00 55.51           C
ATOM    976 C6    DC Y   5       0.287 -12.224   1.828  1.00 55.50           C
ATOM    977  P    DG Y   6       5.283 -10.640  -2.598  1.00 51.68           P
ATOM    978 OP1   DG Y   6       5.124 -11.672  -3.658  1.00 52.10           O
ATOM    979 OP2   DG Y   6       6.621 -10.324  -2.089  1.00 55.64           O
ATOM    980 O5'   DG Y   6       4.620  -9.292  -3.114  1.00 53.08           O
ATOM    981 C5'   DG Y   6       4.634  -8.120  -2.300  1.00 53.86           C
ATOM    982 C4'   DG Y   6       3.789  -7.038  -2.943  1.00 52.33           C
ATOM    983 O4'   DG Y   6       2.447  -7.491  -3.069  1.00 51.36           O
ATOM    984 C3'   DG Y   6       3.739  -5.747  -2.123  1.00 50.91           C
ATOM    985 O3'   DG Y   6       4.657  -4.828  -2.686  1.00 50.85           O
ATOM    986 C2'   DG Y   6       2.300  -5.257  -2.283  1.00 50.30           C
ATOM    987 C1'   DG Y   6       1.522  -6.466  -2.754  1.00 51.70           C
ATOM    988 N9    DG Y   6       0.584  -7.050  -1.812  1.00 52.26           N
ATOM    989 C8    DG Y   6      -0.736  -7.318  -2.057  1.00 50.65           C
ATOM    990 N7    DG Y   6      -1.334  -7.877  -1.059  1.00 54.25           N
ATOM    991 C5    DG Y   6      -0.359  -7.988  -0.086  1.00 56.65           C
ATOM    992 C6    DG Y   6      -0.430  -8.513   1.233  1.00 55.00           C
ATOM    993 O6    DG Y   6      -1.410  -9.013   1.809  1.00 55.25           O
ATOM    994 N1    DG Y   6       0.791  -8.430   1.897  1.00 56.75           N
ATOM    995 C2    DG Y   6       1.929  -7.900   1.352  1.00 56.06           C
ATOM    996 N2    DG Y   6       3.018  -7.906   2.136  1.00 55.46           N
ATOM    997 N3    DG Y   6       2.011  -7.408   0.126  1.00 55.14           N
ATOM    998 C4    DG Y   6       0.836  -7.480  -0.526  1.00 54.02           C
ATOM    999  P    DC Y   7       5.682  -3.940  -1.908  1.00 52.98           P
ATOM   1000 OP1   DC Y   7       5.815  -2.686  -2.680  1.00 51.39           O
ATOM   1001 OP2   DC Y   7       6.874  -4.748  -1.634  1.00 53.03           O
ATOM   1002 O5'   DC Y   7       4.980  -3.607  -0.503  1.00 54.04           O
ATOM   1003 C5'   DC Y   7       5.535  -2.589   0.329  1.00 58.45           C
ATOM   1004 C4'   DC Y   7       5.298  -2.897   1.789  1.00 55.39           C
ATOM   1005 O4'   DC Y   7       3.893  -2.935   2.062  1.00 57.27           O
ATOM   1006 C3'   DC Y   7       5.863  -4.234   2.283  1.00 55.50           C
ATOM   1007 O3'   DC Y   7       6.394  -4.081   3.591  1.00 57.52           O
ATOM   1008 C2'   DC Y   7       4.612  -5.109   2.343  1.00 56.78           C
ATOM   1009 C1'   DC Y   7       3.584  -4.092   2.791  1.00 57.62           C
ATOM   1010 N1    DC Y   7       2.197  -4.486   2.513  1.00 56.20           N
ATOM   1011 C2    DC Y   7       1.466  -5.106   3.524  1.00 56.76           C
ATOM   1012 O2    DC Y   7       2.001  -5.313   4.613  1.00 57.01           O
ATOM   1013 N3    DC Y   7       0.196  -5.485   3.280  1.00 57.66           N
ATOM   1014 C4    DC Y   7      -0.352  -5.254   2.088  1.00 56.98           C
ATOM   1015 N4    DC Y   7      -1.600  -5.645   1.893  1.00 58.00           N
ATOM   1016 C5    DC Y   7       0.385  -4.619   1.041  1.00 57.62           C
ATOM   1017 C6    DC Y   7       1.636  -4.250   1.297  1.00 57.50           C
ATOM   1018  P    DG Y   8       7.970  -3.880   3.859  1.00 49.87           P
ATOM   1019 OP1   DG Y   8       8.794  -4.590   2.847  1.00 50.40           O
ATOM   1020 OP2   DG Y   8       8.145  -4.184   5.287  1.00 54.07           O
ATOM   1021 O5'   DG Y   8       8.182  -2.316   3.655  1.00 51.01           O
ATOM   1022 C5'   DG Y   8       7.518  -1.385   4.521  1.00 52.10           C
ATOM   1023 C4'   DG Y   8       7.764   0.005   4.018  1.00 50.62           C
ATOM   1024 O4'   DG Y   8       7.289   0.111   2.683  1.00 49.49           O
ATOM   1025 C3'   DG Y   8       7.037   1.096   4.817  1.00 49.14           C
ATOM   1026 O3'   DG Y   8       7.981   1.678   5.701  1.00 48.80           O
ATOM   1027 C2'   DG Y   8       6.571   2.090   3.765  1.00 48.65           C
ATOM   1028 C1'   DG Y   8       6.617   1.339   2.457  1.00 49.68           C
ATOM   1029 N9    DG Y   8       5.345   0.995   1.858  1.00 50.16           N
ATOM   1030 C8    DG Y   8       4.981   1.250   0.558  1.00 48.82           C
ATOM   1031 N7    DG Y   8       3.799   0.805   0.262  1.00 52.43           N
ATOM   1032 C5    DG Y   8       3.359   0.212   1.434  1.00 54.98           C
ATOM   1033 C6    DG Y   8       2.130  -0.448   1.720  1.00 53.16           C
ATOM   1034 O6    DG Y   8       1.181  -0.653   0.960  1.00 53.52           O
ATOM   1035 N1    DG Y   8       2.076  -0.900   3.037  1.00 54.97           N
ATOM   1036 C2    DG Y   8       3.072  -0.734   3.950  1.00 54.36           C
ATOM   1037 N2    DG Y   8       2.836  -1.239   5.176  1.00 54.08           N
ATOM   1038 N3    DG Y   8       4.217  -0.126   3.694  1.00 53.85           N
ATOM   1039 C4    DG Y   8       4.292   0.325   2.433  1.00 52.15           C
ATOM   1040  P    DC Y   9       7.802   2.180   7.136  1.00 51.72           P
ATOM   1041 OP1   DC Y   9       8.358   3.548   7.182  1.00 50.13           O
ATOM   1042 OP2   DC Y   9       8.326   1.157   8.048  1.00 52.05           O
ATOM   1043 O5'   DC Y   9       6.218   2.260   7.382  1.00 53.21           O
ATOM   1044 C5'   DC Y   9       5.734   2.951   8.534  1.00 57.82           C
ATOM   1045 C4'   DC Y   9       4.324   2.523   8.860  1.00 54.69           C
ATOM   1046 O4'   DC Y   9       3.431   2.928   7.816  1.00 56.31           O
ATOM   1047 C3'   DC Y   9       4.118   1.016   9.036  1.00 54.90           C
ATOM   1048 O3'   DC Y   9       3.214   0.773  10.102  1.00 57.06           O
ATOM   1049 C2'   DC Y   9       3.467   0.619   7.713  1.00 56.09           C
ATOM   1050 C1'   DC Y   9       2.623   1.847   7.448  1.00 56.64           C
ATOM   1051 N1    DC Y   9       2.228   2.003   6.040  1.00 55.28           N
ATOM   1052 C2    DC Y   9       0.980   1.534   5.635  1.00 55.91           C
ATOM   1053 O2    DC Y   9       0.244   1.003   6.465  1.00 55.85           O
ATOM   1054 N3    DC Y   9       0.617   1.659   4.344  1.00 56.26           N
ATOM   1055 C4    DC Y   9       1.438   2.235   3.472  1.00 55.73           C
ATOM   1056 N4    DC Y   9       1.047   2.340   2.208  1.00 56.74           N
ATOM   1057 C5    DC Y   9       2.726   2.725   3.871  1.00 56.06           C
ATOM   1058 C6    DC Y   9       3.071   2.592   5.147  1.00 56.28           C
ATOM   1059  P    DG Y  10       3.716   0.419  11.584  1.00 49.43           P
ATOM   1060 OP1   DG Y  10       4.980  -0.344  11.540  1.00 49.71           O
ATOM   1061 OP2   DG Y  10       2.532  -0.137  12.277  1.00 52.48           O
ATOM   1062 O5'   DG Y  10       4.017   1.855  12.216  1.00 50.02           O
ATOM   1063 C5'   DG Y  10       2.966   2.797  12.383  1.00 51.43           C
ATOM   1064 C4'   DG Y  10       3.542   4.102  12.871  1.00 50.33           C
ATOM   1065 O4'   DG Y  10       4.516   4.572  11.944  1.00 48.88           O
ATOM   1066 C3'   DG Y  10       2.502   5.226  13.007  1.00 48.40           C
ATOM   1067 O3'   DG Y  10       2.131   5.321  14.370  1.00 47.47           O
ATOM   1068 C2'   DG Y  10       3.244   6.472  12.543  1.00 47.79           C
ATOM   1069 C1'   DG Y  10       4.420   5.966  11.748  1.00 49.01           C
ATOM   1070 N9    DG Y  10       4.366   6.173  10.316  1.00 49.51           N
ATOM   1071 C8    DG Y  10       5.340   6.745   9.542  1.00 48.67           C
ATOM   1072 N7    DG Y  10       5.053   6.773   8.284  1.00 51.62           N
ATOM   1073 C5    DG Y  10       3.803   6.179   8.199  1.00 53.49           C
ATOM   1074 C6    DG Y  10       2.976   5.928   7.089  1.00 52.49           C
ATOM   1075 O6    DG Y  10       3.207   6.191   5.891  1.00 52.98           O
ATOM   1076 N1    DG Y  10       1.783   5.299   7.440  1.00 54.16           N
ATOM   1077 C2    DG Y  10       1.435   4.968   8.711  1.00 53.40           C
ATOM   1078 N2    DG Y  10       0.241   4.371   8.869  1.00 52.98           N
ATOM   1079 N3    DG Y  10       2.196   5.195   9.771  1.00 52.32           N
ATOM   1080 C4    DG Y  10       3.362   5.801   9.448  1.00 51.13           C
ATOM   1081  P    DC Y  11       0.707   5.517  14.970  1.00 51.04           P
ATOM   1082 OP1   DC Y  11       0.924   6.461  16.080  1.00 49.10           O
ATOM   1083 OP2   DC Y  11       0.031   4.245  15.229  1.00 50.99           O
ATOM   1084 O5'   DC Y  11      -0.135   6.257  13.831  1.00 52.43           O
ATOM   1085 C5'   DC Y  11      -1.385   6.831  14.174  1.00 57.06           C
ATOM   1086 C4'   DC Y  11      -2.303   6.875  12.979  1.00 54.77           C
ATOM   1087 O4'   DC Y  11      -1.767   7.751  11.974  1.00 55.61           O
ATOM   1088 C3'   DC Y  11      -2.541   5.535  12.280  1.00 54.51           C
ATOM   1089 O3'   DC Y  11      -3.902   5.445  11.859  1.00 55.82           O
ATOM   1090 C2'   DC Y  11      -1.648   5.641  11.046  1.00 55.03           C
ATOM   1091 C1'   DC Y  11      -1.812   7.112  10.733  1.00 55.65           C
ATOM   1092 N1    DC Y  11      -0.752   7.657   9.873  1.00 54.45           N
ATOM   1093 C2    DC Y  11      -0.965   7.705   8.495  1.00 55.09           C
ATOM   1094 O2    DC Y  11      -2.039   7.291   8.035  1.00 55.14           O
ATOM   1095 N3    DC Y  11      -0.003   8.188   7.703  1.00 55.48           N
ATOM   1096 C4    DC Y  11       1.140   8.625   8.229  1.00 55.17           C
ATOM   1097 N4    DC Y  11       2.071   9.098   7.408  1.00 56.09           N
ATOM   1098 C5    DC Y  11       1.383   8.588   9.632  1.00 55.45           C
ATOM   1099 C6    DC Y  11       0.417   8.101  10.408  1.00 55.45           C
ATOM   1100  P    DG Y  12      -5.018   4.702  12.720  1.00 48.93           P
ATOM   1101 OP1   DG Y  12      -4.411   3.559  13.456  1.00 48.38           O
ATOM   1102 OP2   DG Y  12      -6.160   4.475  11.820  1.00 51.10           O
ATOM   1103 O5'   DG Y  12      -5.452   5.798  13.776  1.00 50.36           O
ATOM   1104 C5'   DG Y  12      -6.027   7.025  13.331  1.00 51.68           C
ATOM   1105 C4'   DG Y  12      -6.167   7.954  14.510  1.00 51.41           C
ATOM   1106 O4'   DG Y  12      -4.885   8.223  15.055  1.00 50.19           O
ATOM   1107 C3'   DG Y  12      -6.773   9.312  14.151  1.00 50.30           C
ATOM   1108 O3'   DG Y  12      -8.145   9.272  14.477  1.00 50.02           O
ATOM   1109 C2'   DG Y  12      -6.004  10.309  15.020  1.00 50.02           C
ATOM   1110 C1'   DG Y  12      -4.754   9.572  15.438  1.00 51.13           C
ATOM   1111 N9    DG Y  12      -3.505  10.038  14.849  1.00 51.35           N
ATOM   1112 C8    DG Y  12      -2.372  10.366  15.529  1.00 50.02           C
ATOM   1113 N7    DG Y  12      -1.385  10.725  14.765  1.00 51.98           N
ATOM   1114 C5    DG Y  12      -1.903  10.628  13.482  1.00 53.99           C
ATOM   1115 C6    DG Y  12      -1.296  10.883  12.221  1.00 52.60           C
ATOM   1116 O6    DG Y  12      -0.140  11.264  11.997  1.00 52.70           O
ATOM   1117 N1    DG Y  12      -2.169  10.663  11.162  1.00 53.73           N
ATOM   1118 C2    DG Y  12      -3.466  10.242  11.306  1.00 53.12           C
ATOM   1119 N2    DG Y  12      -4.155  10.071  10.176  1.00 53.09           N
ATOM   1120 N3    DG Y  12      -4.039   9.993  12.464  1.00 52.79           N
ATOM   1121 C4    DG Y  12      -3.209  10.205  13.512  1.00 51.99           C
ATOM   1122  P    DC Y  13      -9.346   9.996  13.900  1.00 51.83           P
ATOM   1123 OP1   DC Y  13      -9.764  10.909  14.983  1.00 49.13           O
ATOM   1124 OP2   DC Y  13     -10.302   9.027  13.344  1.00 51.28           O
ATOM   1125 O5'   DC Y  13      -8.815  10.880  12.672  1.00 52.57           O
ATOM   1126 C5'   DC Y  13      -9.746  11.712  11.990  1.00 55.82           C
ATOM   1127 C4'   DC Y  13      -9.130  12.293  10.743  1.00 54.18           C
ATOM   1128 O4'   DC Y  13      -8.017  13.127  11.100  1.00 54.27           O
ATOM   1129 C3'   DC Y  13      -8.595  11.261   9.744  1.00 54.13           C
ATOM   1130 O3'   DC Y  13      -8.896  11.686   8.415  1.00 54.29           O
ATOM   1131 C2'   DC Y  13      -7.080  11.325   9.978  1.00 53.32           C
ATOM   1132 C1'   DC Y  13      -6.915  12.802  10.287  1.00 53.91           C
ATOM   1133 N1    DC Y  13      -5.668  13.116  11.008  1.00 53.84           N
ATOM   1134 C2    DC Y  13      -4.568  13.532  10.276  1.00 53.62           C
ATOM   1135 O2    DC Y  13      -4.657  13.621   9.046  1.00 53.92           O
ATOM   1136 N3    DC Y  13      -3.417  13.806  10.921  1.00 54.31           N
ATOM   1137 C4    DC Y  13      -3.344  13.689  12.248  1.00 53.71           C
ATOM   1138 N4    DC Y  13      -2.186  13.970  12.846  1.00 54.19           N
ATOM   1139 C5    DC Y  13      -4.474  13.268  13.018  1.00 53.91           C
ATOM   1140 C6    DC Y  13      -5.594  13.000  12.362  1.00 53.88           C
ATOM   1141  P    DG Y  14     -10.160  11.112   7.581  1.00 49.58           P
ATOM   1142 OP1   DG Y  14     -10.389   9.687   7.901  1.00 48.80           O
ATOM   1143 OP2   DG Y  14      -9.962  11.536   6.176  1.00 51.24           O
ATOM   1144 O5'   DG Y  14     -11.388  11.957   8.165  1.00 49.94           O
ATOM   1145 C5'   DG Y  14     -11.434  13.376   7.977  1.00 50.88           C
ATOM   1146 C4'   DG Y  14     -12.586  13.942   8.775  1.00 50.52           C
ATOM   1147 O4'   DG Y  14     -12.387  13.660  10.159  1.00 48.78           O
ATOM   1148 C3'   DG Y  14     -12.719  15.459   8.660  1.00 49.03           C
ATOM   1149 O3'   DG Y  14     -13.746  15.734   7.720  1.00 47.14           O
ATOM   1150 C2'   DG Y  14     -13.103  15.916  10.065  1.00 47.16           C
ATOM   1151 C1'   DG Y  14     -12.747  14.765  10.968  1.00 48.25           C
ATOM   1152 N9    DG Y  14     -11.618  14.971  11.870  1.00 49.23           N
ATOM   1153 C8    DG Y  14     -11.631  14.760  13.226  1.00 47.38           C
ATOM   1154 N7    DG Y  14     -10.487  14.976  13.785  1.00 50.10           N
ATOM   1155 C5    DG Y  14      -9.662  15.371  12.744  1.00 52.35           C
ATOM   1156 C6    DG Y  14      -8.302  15.747  12.758  1.00 50.89           C
ATOM   1157 O6    DG Y  14      -7.532  15.794  13.719  1.00 50.56           O
ATOM   1158 N1    DG Y  14      -7.839  16.081  11.480  1.00 52.10           N
ATOM   1159 C2    DG Y  14      -8.598  16.058  10.352  1.00 51.07           C
ATOM   1160 N2    DG Y  14      -7.986  16.414   9.216  1.00 50.86           N
ATOM   1161 N3    DG Y  14      -9.873  15.711  10.330  1.00 50.75           N
ATOM   1162 C4    DG Y  14     -10.349  15.379  11.551  1.00 50.29           C
ATOM   1163  P    DC Y  15     -13.798  16.867   6.659  1.00 50.08           P
ATOM   1164 OP1   DC Y  15     -15.209  17.314   6.655  1.00 46.57           O
ATOM   1165 OP2   DC Y  15     -13.172  16.451   5.405  1.00 47.80           O
ATOM   1166 O5'   DC Y  15     -12.889  18.013   7.290  1.00 50.59           O
ATOM   1167 C5'   DC Y  15     -12.916  19.312   6.704  1.00 52.71           C
ATOM   1168 C4'   DC Y  15     -11.577  20.002   6.842  1.00 51.96           C
ATOM   1169 O4'   DC Y  15     -11.301  20.279   8.230  1.00 51.42           O
ATOM   1170 C3'   DC Y  15     -10.382  19.207   6.315  1.00 51.83           C
ATOM   1171 O3'   DC Y  15      -9.480  20.083   5.636  1.00 51.21           O
ATOM   1172 C2'   DC Y  15      -9.733  18.701   7.600  1.00 50.05           C
ATOM   1173 C1'   DC Y  15      -9.995  19.869   8.526  1.00 50.73           C
ATOM   1174 N1    DC Y  15      -9.913  19.538   9.962  1.00 51.03           N
ATOM   1175 C2    DC Y  15      -8.696  19.697  10.622  1.00 50.63           C
ATOM   1176 O2    DC Y  15      -7.718  20.106   9.982  1.00 50.70           O
ATOM   1177 N3    DC Y  15      -8.603  19.387  11.925  1.00 51.24           N
ATOM   1178 C4    DC Y  15      -9.682  18.941  12.578  1.00 50.55           C
ATOM   1179 N4    DC Y  15      -9.554  18.646  13.873  1.00 50.53           N
ATOM   1180 C5    DC Y  15     -10.931  18.770  11.927  1.00 50.36           C
ATOM   1181 C6    DC Y  15     -11.006  19.087  10.628  1.00 50.54           C
ATOM   1182  P    DG Y  16      -9.597  20.265   4.011  1.00 47.19           P
ATOM   1183 OP1   DG Y  16      -9.851  18.941   3.380  1.00 45.62           O
ATOM   1184 OP2   DG Y  16      -8.404  21.048   3.578  1.00 48.53           O
ATOM   1185 O5'   DG Y  16     -10.881  21.175   3.826  1.00 48.08           O
ATOM   1186 C5'   DG Y  16     -10.847  22.579   4.091  1.00 50.37           C
ATOM   1187 C4'   DG Y  16     -12.208  23.167   3.878  1.00 51.42           C
ATOM   1188 O4'   DG Y  16     -13.123  22.649   4.857  1.00 50.42           O
ATOM   1189 C3'   DG Y  16     -12.254  24.690   4.026  1.00 50.93           C
ATOM   1190 O3'   DG Y  16     -13.207  25.242   3.130  1.00 47.96           O
ATOM   1191 C2'   DG Y  16     -12.736  24.878   5.457  1.00 48.31           C
ATOM   1192 C1'   DG Y  16     -13.659  23.706   5.645  1.00 49.34           C
ATOM   1193 N9    DG Y  16     -13.754  23.209   7.008  1.00 48.94           N
ATOM   1194 C8    DG Y  16     -14.875  22.718   7.619  1.00 47.30           C
ATOM   1195 N7    DG Y  16     -14.673  22.324   8.841  1.00 49.94           N
ATOM   1196 C5    DG Y  16     -13.330  22.574   9.061  1.00 53.00           C
ATOM   1197 C6    DG Y  16     -12.543  22.360  10.214  1.00 50.93           C
ATOM   1198 O6    DG Y  16     -12.899  21.882  11.305  1.00 49.87           O
ATOM   1199 N1    DG Y  16     -11.226  22.754  10.019  1.00 51.82           N
ATOM   1200 C2    DG Y  16     -10.732  23.295   8.863  1.00 50.97           C
ATOM   1201 N2    DG Y  16      -9.435  23.614   8.870  1.00 50.74           N
ATOM   1202 N3    DG Y  16     -11.463  23.494   7.781  1.00 52.31           N
ATOM   1203 C4    DG Y  16     -12.747  23.113   7.942  1.00 51.61           C
ATOM   1204 OP3   DC Z   1      -7.062  21.618  18.081  1.00 42.95           O
ATOM   1205  P    DC Z   1      -6.715  22.777  18.296  1.00 44.23           P
ATOM   1206 OP1   DC Z   1      -6.599  23.491  19.414  1.00 39.58           O
ATOM   1207 OP2   DC Z   1      -8.084  22.879  18.177  1.00 40.34           O
ATOM   1208 O5'   DC Z   1      -6.179  23.500  17.027  1.00 44.73           O
ATOM   1209 C5'   DC Z   1      -5.175  24.107  16.538  1.00 48.33           C
ATOM   1210 C4'   DC Z   1      -4.863  23.875  15.056  1.00 51.65           C
ATOM   1211 O4'   DC Z   1      -5.704  22.822  14.511  1.00 49.90           O
ATOM   1212 C3'   DC Z   1      -5.112  25.089  14.158  1.00 53.03           C
ATOM   1213 O3'   DC Z   1      -4.184  25.064  13.073  1.00 51.32           O
ATOM   1214 C2'   DC Z   1      -6.521  24.837  13.659  1.00 48.54           C
ATOM   1215 C1'   DC Z   1      -6.516  23.336  13.467  1.00 50.13           C
ATOM   1216 N1    DC Z   1      -7.860  22.737  13.540  1.00 49.80           N
ATOM   1217 C2    DC Z   1      -8.723  22.862  12.458  1.00 48.30           C
ATOM   1218 O2    DC Z   1      -8.348  23.468  11.448  1.00 48.52           O
ATOM   1219 N3    DC Z   1      -9.954  22.315  12.534  1.00 49.29           N
ATOM   1220 C4    DC Z   1     -10.333  21.663  13.634  1.00 47.61           C
ATOM   1221 N4    DC Z   1     -11.558  21.131  13.674  1.00 47.08           N
ATOM   1222 C5    DC Z   1      -9.466  21.526  14.747  1.00 47.27           C
ATOM   1223 C6    DC Z   1      -8.251  22.073  14.655  1.00 47.95           C
ATOM   1224  P    DG Z   2      -2.887  25.898  13.124  1.00 47.57           P
ATOM   1225 OP1   DG Z   2      -2.854  26.871  14.248  1.00 45.12           O
ATOM   1226 OP2   DG Z   2      -2.694  26.346  11.739  1.00 46.58           O
ATOM   1227 O5'   DG Z   2      -1.810  24.764  13.410  1.00 49.29           O
ATOM   1228 C5'   DG Z   2      -1.699  23.651  12.524  1.00 51.91           C
ATOM   1229 C4'   DG Z   2      -0.736  22.651  13.111  1.00 53.34           C
ATOM   1230 O4'   DG Z   2      -1.233  22.185  14.356  1.00 53.09           O
ATOM   1231 C3'   DG Z   2      -0.522  21.416  12.231  1.00 54.20           C
ATOM   1232 O3'   DG Z   2       0.727  21.558  11.563  1.00 53.51           O
ATOM   1233 C2'   DG Z   2      -0.488  20.243  13.215  1.00 52.49           C
ATOM   1234 C1'   DG Z   2      -1.079  20.779  14.498  1.00 53.68           C
ATOM   1235 N9    DG Z   2      -2.380  20.268  14.868  1.00 52.37           N
ATOM   1236 C8    DG Z   2      -2.731  19.759  16.105  1.00 49.89           C
ATOM   1237 N7    DG Z   2      -3.978  19.402  16.182  1.00 51.51           N
ATOM   1238 C5    DG Z   2      -4.497  19.676  14.934  1.00 53.86           C
ATOM   1239 C6    DG Z   2      -5.806  19.498  14.434  1.00 51.32           C
ATOM   1240 O6    DG Z   2      -6.802  19.046  15.007  1.00 50.29           O
ATOM   1241 N1    DG Z   2      -5.906  19.913  13.098  1.00 51.59           N
ATOM   1242 C2    DG Z   2      -4.877  20.432  12.361  1.00 51.67           C
ATOM   1243 N2    DG Z   2      -5.167  20.775  11.103  1.00 52.32           N
ATOM   1244 N3    DG Z   2      -3.652  20.607  12.832  1.00 52.35           N
ATOM   1245 C4    DG Z   2      -3.525  20.221  14.108  1.00 52.20           C
ATOM   1246  P    DC Z   3       1.086  21.229  10.085  1.00 51.84           P
ATOM   1247 OP1   DC Z   3       2.495  20.760  10.154  1.00 48.82           O
ATOM   1248 OP2   DC Z   3       0.724  22.321   9.180  1.00 50.78           O
ATOM   1249 O5'   DC Z   3       0.147  19.991   9.720  1.00 52.17           O
ATOM   1250 C5'   DC Z   3       0.463  19.214   8.562  1.00 55.31           C
ATOM   1251 C4'   DC Z   3      -0.796  18.623   7.964  1.00 53.75           C
ATOM   1252 O4'   DC Z   3      -1.387  17.686   8.887  1.00 53.79           O
ATOM   1253 C3'   DC Z   3      -1.900  19.631   7.623  1.00 54.53           C
ATOM   1254 O3'   DC Z   3      -2.564  19.232   6.428  1.00 54.54           O
ATOM   1255 C2'   DC Z   3      -2.860  19.480   8.803  1.00 53.23           C
ATOM   1256 C1'   DC Z   3      -2.751  17.981   9.024  1.00 53.04           C
ATOM   1257 N1    DC Z   3      -3.210  17.539  10.353  1.00 53.36           N
ATOM   1258 C2    DC Z   3      -4.539  17.162  10.500  1.00 52.86           C
ATOM   1259 O2    DC Z   3      -5.283  17.196   9.519  1.00 52.49           O
ATOM   1260 N3    DC Z   3      -4.987  16.770  11.711  1.00 52.81           N
ATOM   1261 C4    DC Z   3      -4.153  16.744  12.750  1.00 51.93           C
ATOM   1262 N4    DC Z   3      -4.629  16.349  13.924  1.00 52.22           N
ATOM   1263 C5    DC Z   3      -2.791  17.130  12.627  1.00 52.00           C
ATOM   1264 C6    DC Z   3      -2.362  17.518  11.418  1.00 52.11           C
ATOM   1265  P    DG Z   4      -2.250  19.908   4.999  1.00 48.33           P
ATOM   1266 OP1   DG Z   4      -1.847  21.333   5.148  1.00 47.56           O
ATOM   1267 OP2   DG Z   4      -3.361  19.538   4.107  1.00 50.70           O
ATOM   1268 O5'   DG Z   4      -0.969  19.072   4.552  1.00 49.85           O
ATOM   1269 C5'   DG Z   4      -1.072  17.672   4.354  1.00 51.05           C
ATOM   1270 C4'   DG Z   4       0.302  17.118   4.061  1.00 50.51           C
ATOM   1271 O4'   DG Z   4       1.143  17.314   5.192  1.00 49.17           O
ATOM   1272 C3'   DG Z   4       0.296  15.615   3.778  1.00 49.10           C
ATOM   1273 O3'   DG Z   4       0.363  15.448   2.367  1.00 48.29           O
ATOM   1274 C2'   DG Z   4       1.559  15.099   4.472  1.00 47.99           C
ATOM   1275 C1'   DG Z   4       1.942  16.173   5.459  1.00 48.93           C
ATOM   1276 N9    DG Z   4       1.753  15.868   6.874  1.00 49.32           N
ATOM   1277 C8    DG Z   4       2.709  15.957   7.860  1.00 47.66           C
ATOM   1278 N7    DG Z   4       2.258  15.661   9.041  1.00 50.36           N
ATOM   1279 C5    DG Z   4       0.924  15.355   8.834  1.00 52.82           C
ATOM   1280 C6    DG Z   4      -0.086  14.960   9.766  1.00 50.88           C
ATOM   1281 O6    DG Z   4       0.025  14.804  10.989  1.00 50.63           O
ATOM   1282 N1    DG Z   4      -1.323  14.743   9.139  1.00 52.08           N
ATOM   1283 C2    DG Z   4      -1.540  14.888   7.795  1.00 51.66           C
ATOM   1284 N2    DG Z   4      -2.790  14.638   7.377  1.00 51.64           N
ATOM   1285 N3    DG Z   4      -0.611  15.259   6.924  1.00 51.51           N
ATOM   1286 C4    DG Z   4       0.583  15.471   7.503  1.00 50.45           C
ATOM   1287  P    DC Z   5      -0.051  14.310   1.484  1.00 51.70           P
ATOM   1288 OP1   DC Z   5       1.215  13.664   1.098  1.00 49.50           O
ATOM   1289 OP2   DC Z   5      -0.973  14.807   0.456  1.00 51.69           O
ATOM   1290 O5'   DC Z   5      -0.885  13.293   2.400  1.00 52.96           O
ATOM   1291 C5'   DC Z   5      -1.384  12.103   1.797  1.00 56.64           C
ATOM   1292 C4'   DC Z   5      -2.359  11.411   2.720  1.00 54.17           C
ATOM   1293 O4'   DC Z   5      -1.670  10.935   3.894  1.00 55.08           O
ATOM   1294 C3'   DC Z   5      -3.509  12.295   3.227  1.00 54.34           C
ATOM   1295 O3'   DC Z   5      -4.722  11.547   3.246  1.00 55.43           O
ATOM   1296 C2'   DC Z   5      -3.071  12.619   4.652  1.00 54.45           C
ATOM   1297 C1'   DC Z   5      -2.377  11.332   5.036  1.00 54.72           C
ATOM   1298 N1    DC Z   5      -1.429  11.467   6.155  1.00 54.29           N
ATOM   1299 C2    DC Z   5      -1.866  11.166   7.447  1.00 54.65           C
ATOM   1300 O2    DC Z   5      -3.036  10.790   7.615  1.00 54.72           O
ATOM   1301 N3    DC Z   5      -1.014  11.302   8.488  1.00 55.20           N
ATOM   1302 C4    DC Z   5       0.232  11.709   8.267  1.00 54.74           C
ATOM   1303 N4    DC Z   5       1.043  11.824   9.311  1.00 55.60           N
ATOM   1304 C5    DC Z   5       0.702  12.020   6.951  1.00 55.13           C
ATOM   1305 C6    DC Z   5      -0.149  11.889   5.940  1.00 55.03           C
ATOM   1306  P    DG Z   6      -5.801  11.638   2.037  1.00 52.25           P
ATOM   1307 OP1   DG Z   6      -5.752  12.964   1.351  1.00 53.02           O
ATOM   1308 OP2   DG Z   6      -7.066  11.163   2.614  1.00 56.50           O
ATOM   1309 O5'   DG Z   6      -5.277  10.529   1.018  1.00 53.17           O
ATOM   1310 C5'   DG Z   6      -5.252   9.164   1.407  1.00 53.79           C
ATOM   1311 C4'   DG Z   6      -4.547   8.351   0.343  1.00 52.53           C
ATOM   1312 O4'   DG Z   6      -3.221   8.848   0.172  1.00 51.69           O
ATOM   1313 C3'   DG Z   6      -4.408   6.878   0.699  1.00 51.03           C
ATOM   1314 O3'   DG Z   6      -5.440   6.160   0.033  1.00 51.06           O
ATOM   1315 C2'   DG Z   6      -3.023   6.496   0.181  1.00 50.51           C
ATOM   1316 C1'   DG Z   6      -2.279   7.801   0.017  1.00 51.82           C
ATOM   1317 N9    DG Z   6      -1.214   8.074   0.962  1.00 52.32           N
ATOM   1318 C8    DG Z   6       0.070   8.432   0.640  1.00 50.68           C
ATOM   1319 N7    DG Z   6       0.817   8.645   1.681  1.00 54.25           N
ATOM   1320 C5    DG Z   6      -0.012   8.424   2.763  1.00 56.77           C
ATOM   1321 C6    DG Z   6       0.254   8.517   4.151  1.00 55.06           C
ATOM   1322 O6    DG Z   6       1.320   8.832   4.718  1.00 55.39           O
ATOM   1323 N1    DG Z   6      -0.870   8.207   4.917  1.00 57.01           N
ATOM   1324 C2    DG Z   6      -2.082   7.861   4.399  1.00 56.30           C
ATOM   1325 N2    DG Z   6      -3.055   7.597   5.287  1.00 55.67           N
ATOM   1326 N3    DG Z   6      -2.347   7.777   3.096  1.00 55.34           N
ATOM   1327 C4    DG Z   6      -1.279   8.068   2.341  1.00 54.01           C
ATOM   1328  P    DC Z   7      -6.424   5.163   0.816  1.00 53.47           P
ATOM   1329 OP1   DC Z   7      -7.069   4.298  -0.197  1.00 51.92           O
ATOM   1330 OP2   DC Z   7      -7.258   5.951   1.743  1.00 53.93           O
ATOM   1331 O5'   DC Z   7      -5.424   4.274   1.702  1.00 54.57           O
ATOM   1332 C5'   DC Z   7      -5.847   3.012   2.201  1.00 58.33           C
ATOM   1333 C4'   DC Z   7      -5.349   2.806   3.611  1.00 55.27           C
ATOM   1334 O4'   DC Z   7      -3.911   2.802   3.641  1.00 56.50           O
ATOM   1335 C3'   DC Z   7      -5.782   3.861   4.630  1.00 55.01           C
ATOM   1336 O3'   DC Z   7      -6.097   3.231   5.873  1.00 56.57           O
ATOM   1337 C2'   DC Z   7      -4.527   4.707   4.794  1.00 56.17           C
ATOM   1338 C1'   DC Z   7      -3.467   3.633   4.667  1.00 56.87           C
ATOM   1339 N1    DC Z   7      -2.124   4.147   4.340  1.00 55.95           N
ATOM   1340 C2    DC Z   7      -1.244   4.438   5.379  1.00 56.50           C
ATOM   1341 O2    DC Z   7      -1.606   4.256   6.545  1.00 57.09           O
ATOM   1342 N3    DC Z   7      -0.021   4.920   5.091  1.00 57.73           N
ATOM   1343 C4    DC Z   7       0.337   5.108   3.819  1.00 57.20           C
ATOM   1344 N4    DC Z   7       1.557   5.588   3.576  1.00 58.26           N
ATOM   1345 C5    DC Z   7      -0.552   4.820   2.743  1.00 57.85           C
ATOM   1346 C6    DC Z   7      -1.761   4.338   3.041  1.00 57.62           C
ATOM   1347  P    DG Z   8      -7.614   2.912   6.321  1.00 50.09           P
ATOM   1348 OP1   DG Z   8      -8.562   3.938   5.795  1.00 50.71           O
ATOM   1349 OP2   DG Z   8      -7.528   2.658   7.767  1.00 54.53           O
ATOM   1350 O5'   DG Z   8      -7.926   1.527   5.603  1.00 51.18           O
ATOM   1351 C5'   DG Z   8      -7.191   0.358   5.951  1.00 52.03           C
ATOM   1352 C4'   DG Z   8      -7.557  -0.763   5.017  1.00 50.81           C
ATOM   1353 O4'   DG Z   8      -7.298  -0.379   3.677  1.00 49.77           O
ATOM   1354 C3'   DG Z   8      -6.761  -2.046   5.256  1.00 49.60           C
ATOM   1355 O3'   DG Z   8      -7.562  -2.932   6.019  1.00 49.37           O
ATOM   1356 C2'   DG Z   8      -6.516  -2.591   3.857  1.00 49.07           C
ATOM   1357 C1'   DG Z   8      -6.716  -1.425   2.924  1.00 50.05           C
ATOM   1358 N9    DG Z   8      -5.526  -0.865   2.294  1.00 50.55           N
ATOM   1359 C8    DG Z   8      -5.340  -0.659   0.951  1.00 49.10           C
ATOM   1360 N7    DG Z   8      -4.202  -0.108   0.663  1.00 52.71           N
ATOM   1361 C5    DG Z   8      -3.593   0.058   1.900  1.00 55.33           C
ATOM   1362 C6    DG Z   8      -2.336   0.617   2.231  1.00 53.65           C
ATOM   1363 O6    DG Z   8      -1.485   1.093   1.460  1.00 54.06           O
ATOM   1364 N1    DG Z   8      -2.096   0.603   3.605  1.00 55.56           N
ATOM   1365 C2    DG Z   8      -2.955   0.120   4.534  1.00 54.74           C
ATOM   1366 N2    DG Z   8      -2.561   0.190   5.815  1.00 54.23           N
ATOM   1367 N3    DG Z   8      -4.144  -0.407   4.241  1.00 54.19           N
ATOM   1368 C4    DG Z   8      -4.400  -0.400   2.921  1.00 52.57           C
ATOM   1369  P    DC Z   9      -7.167  -3.781   7.238  1.00 52.26           P
ATOM   1370 OP1   DC Z   9      -7.804  -5.098   6.990  1.00 50.61           O
ATOM   1371 OP2   DC Z   9      -7.466  -3.047   8.476  1.00 52.29           O
ATOM   1372 O5'   DC Z   9      -5.572  -3.961   7.159  1.00 53.95           O
ATOM   1373 C5'   DC Z   9      -4.935  -4.926   7.989  1.00 58.55           C
ATOM   1374 C4'   DC Z   9      -3.472  -4.585   8.196  1.00 55.56           C
ATOM   1375 O4'   DC Z   9      -2.776  -4.616   6.934  1.00 57.48           O
ATOM   1376 C3'   DC Z   9      -3.191  -3.208   8.803  1.00 55.70           C
ATOM   1377 O3'   DC Z   9      -2.103  -3.304   9.724  1.00 57.83           O
ATOM   1378 C2'   DC Z   9      -2.757  -2.395   7.587  1.00 57.13           C
ATOM   1379 C1'   DC Z   9      -1.998  -3.457   6.814  1.00 57.75           C
ATOM   1380 N1    DC Z   9      -1.823  -3.139   5.383  1.00 56.30           N
ATOM   1381 C2    DC Z   9      -0.650  -2.515   4.978  1.00 57.04           C
ATOM   1382 O2    DC Z   9       0.212  -2.248   5.814  1.00 57.00           O
ATOM   1383 N3    DC Z   9      -0.489  -2.205   3.667  1.00 57.45           N
ATOM   1384 C4    DC Z   9      -1.443  -2.509   2.791  1.00 57.07           C
ATOM   1385 N4    DC Z   9      -1.240  -2.188   1.527  1.00 58.08           N
ATOM   1386 C5    DC Z   9      -2.652  -3.146   3.189  1.00 57.42           C
ATOM   1387 C6    DC Z   9      -2.800  -3.445   4.481  1.00 57.47           C
ATOM   1388  P    DG Z  10      -2.342  -3.412  11.311  1.00 50.30           P
ATOM   1389 OP1   DG Z  10      -3.580  -2.708  11.717  1.00 50.41           O
ATOM   1390 OP2   DG Z  10      -1.049  -3.059  11.937  1.00 53.54           O
ATOM   1391 O5'   DG Z  10      -2.559  -4.981  11.524  1.00 51.16           O
ATOM   1392 C5'   DG Z  10      -1.521  -5.901  11.180  1.00 52.38           C
ATOM   1393 C4'   DG Z  10      -2.042  -7.312  11.309  1.00 51.42           C
ATOM   1394 O4'   DG Z  10      -3.161  -7.474  10.449  1.00 49.94           O
ATOM   1395 C3'   DG Z  10      -1.021  -8.376  10.912  1.00 49.81           C
ATOM   1396 O3'   DG Z  10      -0.419  -8.888  12.099  1.00 48.81           O
ATOM   1397 C2'   DG Z  10      -1.867  -9.437  10.208  1.00 48.91           C
ATOM   1398 C1'   DG Z  10      -3.144  -8.743   9.825  1.00 50.10           C
ATOM   1399 N9    DG Z  10      -3.349  -8.488   8.405  1.00 50.60           N
ATOM   1400 C8    DG Z  10      -4.465  -8.831   7.679  1.00 49.51           C
ATOM   1401 N7    DG Z  10      -4.407  -8.456   6.438  1.00 52.57           N
ATOM   1402 C5    DG Z  10      -3.170  -7.831   6.331  1.00 54.41           C
ATOM   1403 C6    DG Z  10      -2.547  -7.219   5.217  1.00 53.28           C
ATOM   1404 O6    DG Z  10      -2.992  -7.110   4.067  1.00 53.63           O
ATOM   1405 N1    DG Z  10      -1.292  -6.700   5.540  1.00 54.77           N
ATOM   1406 C2    DG Z  10      -0.721  -6.772   6.773  1.00 54.09           C
ATOM   1407 N2    DG Z  10       0.494  -6.224   6.905  1.00 53.79           N
ATOM   1408 N3    DG Z  10      -1.283  -7.338   7.825  1.00 53.09           N
ATOM   1409 C4    DG Z  10      -2.512  -7.840   7.539  1.00 52.23           C
ATOM   1410  P    DC Z  11       1.112  -9.087  12.352  1.00 50.98           P
ATOM   1411 OP1   DC Z  11       1.226 -10.241  13.267  1.00 49.05           O
ATOM   1412 OP2   DC Z  11       1.728  -7.810  12.716  1.00 50.72           O
ATOM   1413 O5'   DC Z  11       1.696  -9.507  10.924  1.00 52.19           O
ATOM   1414 C5'   DC Z  11       2.978 -10.128  10.865  1.00 56.60           C
ATOM   1415 C4'   DC Z  11       3.687  -9.767   9.581  1.00 54.05           C
ATOM   1416 O4'   DC Z  11       2.946 -10.284   8.455  1.00 55.34           O
ATOM   1417 C3'   DC Z  11       3.867  -8.269   9.318  1.00 54.04           C
ATOM   1418 O3'   DC Z  11       5.144  -8.037   8.736  1.00 55.27           O
ATOM   1419 C2'   DC Z  11       2.785  -7.980   8.278  1.00 54.38           C
ATOM   1420 C1'   DC Z  11       2.824  -9.273   7.491  1.00 55.24           C
ATOM   1421 N1    DC Z  11       1.617  -9.528   6.691  1.00 54.15           N
ATOM   1422 C2    DC Z  11       1.592  -9.131   5.356  1.00 54.96           C
ATOM   1423 O2    DC Z  11       2.594  -8.581   4.873  1.00 55.14           O
ATOM   1424 N3    DC Z  11       0.486  -9.339   4.618  1.00 55.56           N
ATOM   1425 C4    DC Z  11      -0.575  -9.928   5.174  1.00 55.30           C
ATOM   1426 N4    DC Z  11      -1.645 -10.121   4.412  1.00 56.27           N
ATOM   1427 C5    DC Z  11      -0.575 -10.344   6.533  1.00 55.66           C
ATOM   1428 C6    DC Z  11       0.530 -10.124   7.249  1.00 55.58           C
ATOM   1429  P    DG Z  12       6.409  -7.549   9.601  1.00 48.86           P
ATOM   1430 OP1   DG Z  12       5.950  -6.713  10.746  1.00 48.40           O
ATOM   1431 OP2   DG Z  12       7.388  -7.002   8.631  1.00 51.10           O
ATOM   1432 O5'   DG Z  12       7.013  -8.893  10.180  1.00 50.02           O
ATOM   1433 C5'   DG Z  12       7.467  -9.912   9.295  1.00 51.48           C
ATOM   1434 C4'   DG Z  12       7.749 -11.172  10.086  1.00 51.13           C
ATOM   1435 O4'   DG Z  12       6.553 -11.589  10.724  1.00 49.96           O
ATOM   1436 C3'   DG Z  12       8.217 -12.335   9.221  1.00 50.04           C
ATOM   1437 O3'   DG Z  12       9.632 -12.423   9.297  1.00 49.44           O
ATOM   1438 C2'   DG Z  12       7.556 -13.558   9.856  1.00 49.39           C
ATOM   1439 C1'   DG Z  12       6.425 -13.002  10.695  1.00 50.72           C
ATOM   1440 N9    DG Z  12       5.083 -13.260  10.199  1.00 50.64           N
ATOM   1441 C8    DG Z  12       4.061 -13.804  10.929  1.00 49.47           C
ATOM   1442 N7    DG Z  12       2.953 -13.908  10.264  1.00 51.85           N
ATOM   1443 C5    DG Z  12       3.257 -13.413   9.008  1.00 54.01           C
ATOM   1444 C6    DG Z  12       2.449 -13.272   7.853  1.00 52.36           C
ATOM   1445 O6    DG Z  12       1.255 -13.572   7.722  1.00 52.36           O
ATOM   1446 N1    DG Z  12       3.153 -12.724   6.780  1.00 53.45           N
ATOM   1447 C2    DG Z  12       4.462 -12.361   6.829  1.00 52.94           C
ATOM   1448 N2    DG Z  12       4.975 -11.847   5.696  1.00 53.00           N
ATOM   1449 N3    DG Z  12       5.231 -12.482   7.892  1.00 52.56           N
ATOM   1450 C4    DG Z  12       4.565 -13.009   8.953  1.00 51.79           C
ATOM   1451  P    DC Z  13      10.617 -12.504   8.087  1.00 52.50           P
ATOM   1452 OP1   DC Z  13      11.837 -13.166   8.598  1.00 49.78           O
ATOM   1453 OP2   DC Z  13      10.701 -11.187   7.465  1.00 51.37           O
ATOM   1454 O5'   DC Z  13       9.889 -13.488   7.051  1.00 52.83           O
ATOM   1455 C5'   DC Z  13      10.654 -14.093   6.004  1.00 56.16           C
ATOM   1456 C4'   DC Z  13       9.825 -14.267   4.754  1.00 54.75           C
ATOM   1457 O4'   DC Z  13       8.698 -15.128   5.024  1.00 55.13           O
ATOM   1458 C3'   DC Z  13       9.233 -12.974   4.167  1.00 55.00           C
ATOM   1459 O3'   DC Z  13       9.303 -13.019   2.750  1.00 54.90           O
ATOM   1460 C2'   DC Z  13       7.769 -13.048   4.602  1.00 53.75           C
ATOM   1461 C1'   DC Z  13       7.534 -14.544   4.507  1.00 54.64           C
ATOM   1462 N1    DC Z  13       6.375 -15.010   5.276  1.00 54.82           N
ATOM   1463 C2    DC Z  13       5.139 -15.129   4.639  1.00 54.92           C
ATOM   1464 O2    DC Z  13       5.057 -14.832   3.442  1.00 54.90           O
ATOM   1465 N3    DC Z  13       4.067 -15.542   5.338  1.00 55.06           N
ATOM   1466 C4    DC Z  13       4.197 -15.842   6.628  1.00 54.93           C
ATOM   1467 N4    DC Z  13       3.114 -16.247   7.280  1.00 55.68           N
ATOM   1468 C5    DC Z  13       5.442 -15.736   7.305  1.00 55.45           C
ATOM   1469 C6    DC Z  13       6.495 -15.322   6.592  1.00 55.18           C
ATOM   1470  P    DG Z  14      10.497 -12.291   1.924  1.00 50.40           P
ATOM   1471 OP1   DG Z  14      10.860 -11.003   2.582  1.00 49.75           O
ATOM   1472 OP2   DG Z  14      10.118 -12.316   0.499  1.00 51.53           O
ATOM   1473 O5'   DG Z  14      11.718 -13.294   2.111  1.00 50.56           O
ATOM   1474 C5'   DG Z  14      11.652 -14.612   1.567  1.00 52.09           C
ATOM   1475 C4'   DG Z  14      12.841 -15.403   2.066  1.00 51.53           C
ATOM   1476 O4'   DG Z  14      12.812 -15.464   3.488  1.00 49.72           O
ATOM   1477 C3'   DG Z  14      12.856 -16.845   1.576  1.00 49.72           C
ATOM   1478 O3'   DG Z  14      13.737 -16.913   0.462  1.00 47.45           O
ATOM   1479 C2'   DG Z  14      13.389 -17.648   2.768  1.00 47.64           C
ATOM   1480 C1'   DG Z  14      13.189 -16.742   3.963  1.00 48.89           C
ATOM   1481 N9    DG Z  14      12.169 -17.137   4.911  1.00 49.30           N
ATOM   1482 C8    DG Z  14      12.345 -17.274   6.271  1.00 47.60           C
ATOM   1483 N7    DG Z  14      11.260 -17.596   6.890  1.00 50.57           N
ATOM   1484 C5    DG Z  14      10.293 -17.674   5.894  1.00 52.77           C
ATOM   1485 C6    DG Z  14       8.910 -17.991   5.984  1.00 51.51           C
ATOM   1486 O6    DG Z  14       8.252 -18.257   6.992  1.00 51.14           O
ATOM   1487 N1    DG Z  14       8.295 -17.960   4.726  1.00 52.85           N
ATOM   1488 C2    DG Z  14       8.926 -17.672   3.562  1.00 51.81           C
ATOM   1489 N2    DG Z  14       8.165 -17.689   2.454  1.00 51.40           N
ATOM   1490 N3    DG Z  14      10.218 -17.369   3.474  1.00 51.14           N
ATOM   1491 C4    DG Z  14      10.836 -17.395   4.665  1.00 50.82           C
ATOM   1492  P    DC Z  15      13.995 -18.077  -0.515  1.00 50.76           P
ATOM   1493 OP1   DC Z  15      15.038 -18.922   0.109  1.00 47.13           O
ATOM   1494 OP2   DC Z  15      14.205 -17.540  -1.868  1.00 48.40           O
ATOM   1495 O5'   DC Z  15      12.619 -18.898  -0.533  1.00 51.21           O
ATOM   1496 C5'   DC Z  15      12.499 -19.995  -1.437  1.00 53.60           C
ATOM   1497 C4'   DC Z  15      11.105 -20.567  -1.377  1.00 53.07           C
ATOM   1498 O4'   DC Z  15      10.897 -21.231  -0.108  1.00 52.33           O
ATOM   1499 C3'   DC Z  15       9.969 -19.542  -1.521  1.00 52.83           C
ATOM   1500 O3'   DC Z  15       8.936 -20.073  -2.350  1.00 52.04           O
ATOM   1501 C2'   DC Z  15       9.469 -19.400  -0.081  1.00 50.66           C
ATOM   1502 C1'   DC Z  15       9.675 -20.809   0.434  1.00 51.74           C
ATOM   1503 N1    DC Z  15       9.762 -20.893   1.910  1.00 52.02           N
ATOM   1504 C2    DC Z  15       8.616 -21.201   2.631  1.00 51.86           C
ATOM   1505 O2    DC Z  15       7.556 -21.399   2.019  1.00 51.68           O
ATOM   1506 N3    DC Z  15       8.679 -21.270   3.979  1.00 52.03           N
ATOM   1507 C4    DC Z  15       9.834 -21.048   4.597  1.00 51.63           C
ATOM   1508 N4    DC Z  15       9.863 -21.129   5.922  1.00 51.68           N
ATOM   1509 C5    DC Z  15      11.024 -20.735   3.877  1.00 51.58           C
ATOM   1510 C6    DC Z  15      10.943 -20.669   2.545  1.00 51.66           C
ATOM   1511  P    DG Z  16       8.975 -19.771  -3.955  1.00 46.94           P
ATOM   1512 OP1   DG Z  16       9.253 -18.322  -4.158  1.00 45.08           O
ATOM   1513 OP2   DG Z  16       7.737 -20.363  -4.536  1.00 47.30           O
ATOM   1514 O5'   DG Z  16      10.216 -20.622  -4.476  1.00 47.44           O
ATOM   1515 C5'   DG Z  16      10.134 -22.032  -4.637  1.00 49.79           C
ATOM   1516 C4'   DG Z  16      11.443 -22.567  -5.132  1.00 51.00           C
ATOM   1517 O4'   DG Z  16      12.452 -22.384  -4.139  1.00 49.99           O
ATOM   1518 C3'   DG Z  16      11.432 -24.069  -5.453  1.00 50.25           C
ATOM   1519 O3'   DG Z  16      12.295 -24.340  -6.547  1.00 47.42           O
ATOM   1520 C2'   DG Z  16      12.011 -24.668  -4.190  1.00 47.56           C
ATOM   1521 C1'   DG Z  16      13.007 -23.633  -3.756  1.00 48.92           C
ATOM   1522 N9    DG Z  16      13.290 -23.571  -2.332  1.00 48.44           N
ATOM   1523 C8    DG Z  16      14.484 -23.279  -1.752  1.00 46.89           C
ATOM   1524 N7    DG Z  16      14.448 -23.272  -0.445  1.00 49.14           N
ATOM   1525 C5    DG Z  16      13.127 -23.578  -0.151  1.00 51.94           C
ATOM   1526 C6    DG Z  16      12.489 -23.703   1.103  1.00 50.04           C
ATOM   1527 O6    DG Z  16      12.984 -23.575   2.227  1.00 49.04           O
ATOM   1528 N1    DG Z  16      11.134 -24.018   0.970  1.00 50.84           N
ATOM   1529 C2    DG Z  16      10.491 -24.184  -0.231  1.00 50.08           C
ATOM   1530 N2    DG Z  16       9.195 -24.497  -0.160  1.00 50.05           N
ATOM   1531 N3    DG Z  16      11.083 -24.061  -1.410  1.00 51.36           N
ATOM   1532 C4    DG Z  16      12.387 -23.756  -1.298  1.00 50.95           C
ENDMDL                                                                          
END                                                                             
