# Supplementary material for: Control of Gene Expression by Proteins That Bind Many Alternative Nucleic Acid Structures Through the Same Domain
Source: Int J Mol Sci. 2025 Dec 26;27(1):272. doi: 10.3390/ijms27010272 (PMC12785367; doi:10.3390/ijms27010272)
Supplement: Supplementary file 1 [file ijms-27-00272-s001.zip › Figure-4M-MAD1-MAX-1x2-dMeR13-14-CG8x2-Mgx12-Kx6-Znx4-S1076865862-model-1.pdb]

TITLE fold_mad1_max_1x2_dmer13_14_cg8x2_mgx12_kx6_znx4_s1076865862_model_1.cif  
MODEL 1                                                                         
ATOM      1  N   SER A   1      -1.591  -0.012 -23.155  1.00 73.26           N
ATOM      2 CA   SER A   1      -2.154   1.298 -22.801  1.00 82.86           C
ATOM      3  C   SER A   1      -1.352   1.929 -21.664  1.00 85.20           C
ATOM      4  O   SER A   1      -0.695   1.218 -20.889  1.00 82.51           O
ATOM      5 CB   SER A   1      -3.634   1.162 -22.418  1.00 75.74           C
ATOM      6 OG   SER A   1      -3.818   1.215 -21.024  1.00 69.33           O
ATOM      7  N   SER A   2      -1.422   3.242 -21.572  1.00 80.14           N
ATOM      8 CA   SER A   2      -0.682   3.958 -20.545  1.00 84.78           C
ATOM      9  C   SER A   2      -1.098   3.500 -19.152  1.00 85.86           C
ATOM     10  O   SER A   2      -0.258   3.277 -18.279  1.00 83.33           O
ATOM     11 CB   SER A   2      -0.885   5.457 -20.704  1.00 79.44           C
ATOM     12 OG   SER A   2      -0.031   6.177 -19.826  1.00 74.46           O
ATOM     13  N   ARG A   3      -2.406   3.359 -18.950  1.00 80.62           N
ATOM     14 CA   ARG A   3      -2.904   2.876 -17.659  1.00 82.14           C
ATOM     15  C   ARG A   3      -2.456   1.437 -17.401  1.00 83.92           C
ATOM     16  O   ARG A   3      -2.076   1.088 -16.285  1.00 83.23           O
ATOM     17 CB   ARG A   3      -4.431   2.984 -17.605  1.00 78.91           C
ATOM     18 CG   ARG A   3      -5.023   2.575 -16.267  1.00 75.42           C
ATOM     19 CD   ARG A   3      -4.531   3.490 -15.159  1.00 73.10           C
ATOM     20 NE   ARG A   3      -4.975   4.866 -15.362  1.00 70.79           N
ATOM     21 CZ   ARG A   3      -4.399   5.937 -14.800  1.00 67.59           C
ATOM     22 NH1  ARG A   3      -3.361   5.777 -14.000  1.00 61.92           N
ATOM     23 NH2  ARG A   3      -4.879   7.142 -15.057  1.00 58.69           N
ATOM     24  N   SER A   4      -2.497   0.612 -18.448  1.00 86.45           N
ATOM     25 CA   SER A   4      -2.101  -0.784 -18.322  1.00 87.69           C
ATOM     26  C   SER A   4      -0.618  -0.900 -17.964  1.00 87.77           C
ATOM     27  O   SER A   4      -0.239  -1.718 -17.121  1.00 86.13           O
ATOM     28 CB   SER A   4      -2.392  -1.532 -19.620  1.00 86.69           C
ATOM     29 OG   SER A   4      -2.033  -2.892 -19.512  1.00 80.21           O
ATOM     30  N   THR A   5       0.212  -0.100 -18.592  1.00 88.98           N
ATOM     31 CA   THR A   5       1.642  -0.104 -18.298  1.00 89.60           C
ATOM     32  C   THR A   5       1.890   0.328 -16.852  1.00 89.35           C
ATOM     33  O   THR A   5       2.703  -0.269 -16.145  1.00 88.64           O
ATOM     34 CB   THR A   5       2.395   0.826 -19.260  1.00 89.16           C
ATOM     35 OG1  THR A   5       2.212   0.356 -20.602  1.00 85.71           O
ATOM     36 CG2  THR A   5       3.876   0.851 -18.932  1.00 84.59           C
ATOM     37  N   HIS A   6       1.184   1.354 -16.426  1.00 82.37           N
ATOM     38 CA   HIS A   6       1.303   1.806 -15.050  1.00 81.77           C
ATOM     39  C   HIS A   6       0.878   0.719 -14.070  1.00 82.91           C
ATOM     40  O   HIS A   6       1.529   0.512 -13.042  1.00 83.39           O
ATOM     41 CB   HIS A   6       0.460   3.069 -14.841  1.00 79.61           C
ATOM     42 CG   HIS A   6       0.512   3.588 -13.447  1.00 78.07           C
ATOM     43 ND1  HIS A   6       1.603   4.266 -12.948  1.00 73.15           N
ATOM     44 CD2  HIS A   6      -0.384   3.535 -12.439  1.00 73.57           C
ATOM     45 CE1  HIS A   6       1.375   4.598 -11.688  1.00 74.23           C
ATOM     46 NE2  HIS A   6       0.180   4.180 -11.359  1.00 74.76           N
ATOM     47  N   ASN A   7      -0.206   0.021 -14.394  1.00 84.84           N
ATOM     48 CA   ASN A   7      -0.680  -1.038 -13.517  1.00 84.78           C
ATOM     49  C   ASN A   7       0.355  -2.148 -13.367  1.00 86.17           C
ATOM     50  O   ASN A   7       0.527  -2.702 -12.284  1.00 86.91           O
ATOM     51 CB   ASN A   7      -2.000  -1.608 -14.034  1.00 83.07           C
ATOM     52 CG   ASN A   7      -3.154  -0.629 -13.909  1.00 80.23           C
ATOM     53 OD1  ASN A   7      -3.056   0.378 -13.212  1.00 76.75           O
ATOM     54 ND2  ASN A   7      -4.251  -0.932 -14.592  1.00 75.38           N
ATOM     55  N   GLU A   8       1.043  -2.482 -14.449  1.00 91.80           N
ATOM     56 CA   GLU A   8       2.085  -3.500 -14.394  1.00 92.30           C
ATOM     57  C   GLU A   8       3.257  -3.042 -13.530  1.00 92.54           C
ATOM     58  O   GLU A   8       3.805  -3.821 -12.750  1.00 92.29           O
ATOM     59 CB   GLU A   8       2.575  -3.842 -15.802  1.00 92.20           C
ATOM     60 CG   GLU A   8       1.577  -4.652 -16.603  1.00 86.90           C
ATOM     61 CD   GLU A   8       1.332  -6.033 -16.014  1.00 85.62           C
ATOM     62 OE1  GLU A   8       2.306  -6.659 -15.557  1.00 82.92           O
ATOM     63 OE2  GLU A   8       0.170  -6.479 -16.014  1.00 81.51           O
ATOM     64  N   MET A   9       3.653  -1.783 -13.683  1.00 91.27           N
ATOM     65 CA   MET A   9       4.727  -1.239 -12.855  1.00 90.69           C
ATOM     66  C   MET A   9       4.349  -1.274 -11.383  1.00 91.33           C
ATOM     67  O   MET A   9       5.179  -1.588 -10.521  1.00 91.33           O
ATOM     68 CB   MET A   9       5.042   0.194 -13.283  1.00 89.73           C
ATOM     69 CG   MET A   9       5.760   0.301 -14.610  1.00 83.86           C
ATOM     70 SD   MET A   9       6.250   2.003 -14.945  1.00 79.34           S
ATOM     71 CE   MET A   9       5.385   2.298 -16.486  1.00 71.78           C
ATOM     72  N   GLU A  10       3.088  -0.945 -11.088  1.00 89.25           N
ATOM     73 CA   GLU A  10       2.628  -0.975  -9.711  1.00 88.64           C
ATOM     74  C   GLU A  10       2.632  -2.387  -9.159  1.00 89.67           C
ATOM     75  O   GLU A  10       2.974  -2.606  -7.999  1.00 90.20           O
ATOM     76 CB   GLU A  10       1.225  -0.358  -9.604  1.00 86.75           C
ATOM     77 CG   GLU A  10       1.223   1.151  -9.695  1.00 80.36           C
ATOM     78 CD   GLU A  10       1.855   1.780  -8.465  1.00 77.24           C
ATOM     79 OE1  GLU A  10       1.465   1.421  -7.344  1.00 73.87           O
ATOM     80 OE2  GLU A  10       2.755   2.622  -8.635  1.00 73.18           O
ATOM     81  N   LYS A  11       2.250  -3.352  -9.988  1.00 90.81           N
ATOM     82 CA   LYS A  11       2.287  -4.747  -9.562  1.00 90.73           C
ATOM     83  C   LYS A  11       3.707  -5.154  -9.173  1.00 91.48           C
ATOM     84  O   LYS A  11       3.924  -5.781  -8.137  1.00 91.59           O
ATOM     85 CB   LYS A  11       1.748  -5.640 -10.679  1.00 89.48           C
ATOM     86 CG   LYS A  11       1.778  -7.117 -10.363  1.00 85.23           C
ATOM     87 CD   LYS A  11       1.166  -7.918 -11.506  1.00 83.48           C
ATOM     88 CE   LYS A  11       1.263  -9.408 -11.262  1.00 77.65           C
ATOM     89 NZ   LYS A  11       0.645 -10.183 -12.367  1.00 73.40           N
ATOM     90  N   ASN A  12       4.670  -4.772  -9.997  1.00 94.04           N
ATOM     91 CA   ASN A  12       6.064  -5.110  -9.697  1.00 94.32           C
ATOM     92  C   ASN A  12       6.575  -4.365  -8.488  1.00 94.35           C
ATOM     93  O   ASN A  12       7.354  -4.904  -7.701  1.00 93.91           O
ATOM     94 CB   ASN A  12       6.947  -4.822 -10.910  1.00 94.57           C
ATOM     95 CG   ASN A  12       6.705  -5.800 -12.037  1.00 93.39           C
ATOM     96 OD1  ASN A  12       6.693  -5.424 -13.210  1.00 88.50           O
ATOM     97 ND2  ASN A  12       6.527  -7.067 -11.700  1.00 87.74           N
HETATM   98  N   2MR A  13       6.190  -3.130  -8.356  1.00 93.06           N
HETATM   99 CA   2MR A  13       6.530  -2.362  -7.119  1.00 94.44           C
HETATM  100 CB   2MR A  13       5.927  -0.931  -7.334  1.00 91.87           C
HETATM  101 CG   2MR A  13       6.012  -0.109  -6.091  1.00 91.15           C
HETATM  102 CD   2MR A  13       5.094   1.059  -6.188  1.00 89.76           C
HETATM  103 NE   2MR A  13       5.056   1.737  -4.899  1.00 88.14           N
HETATM  104 CZ   2MR A  13       4.026   1.665  -4.085  1.00 85.96           C
HETATM  105 NH1  2MR A  13       2.960   1.072  -4.477  1.00 83.91           N
HETATM  106 CQ1  2MR A  13       1.796   0.890  -3.669  1.00 81.62           C
HETATM  107 NH2  2MR A  13       4.112   2.271  -2.917  1.00 83.10           N
HETATM  108 CQ2  2MR A  13       5.172   3.188  -2.591  1.00 83.73           C
HETATM  109  C   2MR A  13       6.007  -3.045  -5.923  1.00 92.83           C
HETATM  110  O   2MR A  13       6.778  -3.175  -4.953  1.00 93.47           O
HETATM  111  N   2MR A  14       4.756  -3.466  -5.942  1.00 92.28           N
HETATM  112 CA   2MR A  14       4.162  -4.081  -4.777  1.00 92.03           C
HETATM  113 CB   2MR A  14       2.687  -4.341  -4.954  1.00 89.56           C
HETATM  114 CG   2MR A  14       1.896  -3.109  -5.248  1.00 88.31           C
HETATM  115 CD   2MR A  14       0.449  -3.433  -5.248  1.00 86.06           C
HETATM  116 NE   2MR A  14      -0.232  -2.252  -5.788  1.00 84.68           N
HETATM  117 CZ   2MR A  14      -0.751  -2.195  -7.015  1.00 83.76           C
HETATM  118 NH1  2MR A  14      -0.878  -3.281  -7.703  1.00 78.68           N
HETATM  119 CQ1  2MR A  14      -1.408  -3.289  -9.012  1.00 74.80           C
HETATM  120 NH2  2MR A  14      -1.158  -1.012  -7.415  1.00 77.87           N
HETATM  121 CQ2  2MR A  14      -1.008   0.172  -6.595  1.00 76.21           C
HETATM  122  C   2MR A  14       4.886  -5.386  -4.437  1.00 92.24           C
HETATM  123  O   2MR A  14       5.111  -5.694  -3.259  1.00 92.74           O
ATOM    124  N   ALA A  15       5.244  -6.147  -5.458  1.00 94.10           N
ATOM    125 CA   ALA A  15       5.961  -7.400  -5.245  1.00 94.82           C
ATOM    126  C   ALA A  15       7.302  -7.153  -4.593  1.00 95.40           C
ATOM    127  O   ALA A  15       7.730  -7.901  -3.715  1.00 95.73           O
ATOM    128 CB   ALA A  15       6.133  -8.132  -6.569  1.00 94.54           C
ATOM    129  N   HIS A  16       7.982  -6.076  -5.025  1.00 96.38           N
ATOM    130 CA   HIS A  16       9.269  -5.746  -4.430  1.00 96.32           C
ATOM    131  C   HIS A  16       9.118  -5.339  -2.971  1.00 96.65           C
ATOM    132  O   HIS A  16       9.910  -5.738  -2.114  1.00 96.82           O
ATOM    133 CB   HIS A  16       9.946  -4.619  -5.207  1.00 95.69           C
ATOM    134 CG   HIS A  16      11.288  -4.256  -4.659  1.00 92.63           C
ATOM    135 ND1  HIS A  16      12.424  -4.942  -4.991  1.00 83.45           N
ATOM    136 CD2  HIS A  16      11.657  -3.308  -3.781  1.00 83.71           C
ATOM    137 CE1  HIS A  16      13.447  -4.422  -4.346  1.00 81.60           C
ATOM    138 NE2  HIS A  16      13.018  -3.426  -3.590  1.00 83.02           N
ATOM    139  N   ILE A  17       8.104  -4.537  -2.676  1.00 95.03           N
ATOM    140 CA   ILE A  17       7.861  -4.116  -1.303  1.00 94.88           C
ATOM    141  C   ILE A  17       7.557  -5.328  -0.422  1.00 95.50           C
ATOM    142  O   ILE A  17       8.055  -5.424   0.706  1.00 96.06           O
ATOM    143 CB   ILE A  17       6.722  -3.078  -1.253  1.00 93.97           C
ATOM    144 CG1  ILE A  17       7.219  -1.755  -1.855  1.00 92.32           C
ATOM    145 CG2  ILE A  17       6.229  -2.868   0.169  1.00 92.60           C
ATOM    146 CD1  ILE A  17       6.131  -0.748  -2.106  1.00 87.53           C
ATOM    147  N   LYS A  18       6.769  -6.259  -0.943  1.00 93.80           N
ATOM    148 CA   LYS A  18       6.493  -7.481  -0.203  1.00 94.00           C
ATOM    149  C   LYS A  18       7.785  -8.232   0.111  1.00 95.30           C
ATOM    150  O   LYS A  18       7.995  -8.680   1.244  1.00 96.19           O
ATOM    151 CB   LYS A  18       5.534  -8.364  -1.010  1.00 92.93           C
ATOM    152 CG   LYS A  18       5.172  -9.678  -0.335  1.00 89.14           C
ATOM    153 CD   LYS A  18       4.190 -10.476  -1.177  1.00 86.08           C
ATOM    154 CE   LYS A  18       3.839 -11.792  -0.531  1.00 78.97           C
ATOM    155 NZ   LYS A  18       2.881 -12.574  -1.359  1.00 72.25           N
ATOM    156  N   ASP A  19       8.654  -8.357  -0.877  1.00 96.81           N
ATOM    157 CA   ASP A  19       9.937  -9.023  -0.675  1.00 97.24           C
ATOM    158  C   ASP A  19      10.807  -8.279   0.332  1.00 97.69           C
ATOM    159  O   ASP A  19      11.516  -8.904   1.131  1.00 97.78           O
ATOM    160 CB   ASP A  19      10.694  -9.140  -2.004  1.00 97.01           C
ATOM    161 CG   ASP A  19      10.097 -10.188  -2.926  1.00 90.89           C
ATOM    162 OD1  ASP A  19       9.233 -10.970  -2.479  1.00 87.48           O
ATOM    163 OD2  ASP A  19      10.502 -10.226  -4.104  1.00 86.13           O
ATOM    164  N   SER A  20      10.769  -6.957   0.302  1.00 97.84           N
ATOM    165 CA   SER A  20      11.573  -6.161   1.220  1.00 97.81           C
ATOM    166  C   SER A  20      11.101  -6.331   2.662  1.00 97.98           C
ATOM    167  O   SER A  20      11.918  -6.415   3.584  1.00 98.03           O
ATOM    168 CB   SER A  20      11.539  -4.690   0.819  1.00 97.60           C
ATOM    169 OG   SER A  20      12.178  -4.499  -0.440  1.00 96.42           O
ATOM    170  N   PHE A  21       9.794  -6.375   2.877  1.00 97.41           N
ATOM    171 CA   PHE A  21       9.278  -6.649   4.210  1.00 97.18           C
ATOM    172  C   PHE A  21       9.713  -8.038   4.675  1.00 97.72           C
ATOM    173  O   PHE A  21      10.059  -8.226   5.843  1.00 97.97           O
ATOM    174 CB   PHE A  21       7.756  -6.543   4.240  1.00 96.06           C
ATOM    175 CG   PHE A  21       7.245  -5.163   4.558  1.00 95.48           C
ATOM    176 CD1  PHE A  21       7.356  -4.651   5.838  1.00 94.82           C
ATOM    177 CD2  PHE A  21       6.678  -4.368   3.572  1.00 94.80           C
ATOM    178 CE1  PHE A  21       6.898  -3.379   6.135  1.00 94.26           C
ATOM    179 CE2  PHE A  21       6.223  -3.094   3.865  1.00 94.05           C
ATOM    180 CZ   PHE A  21       6.332  -2.598   5.146  1.00 94.06           C
ATOM    181  N   HIS A  22       9.690  -9.005   3.775  1.00 97.94           N
ATOM    182 CA   HIS A  22      10.116 -10.361   4.113  1.00 97.98           C
ATOM    183  C   HIS A  22      11.583 -10.387   4.532  1.00 98.36           C
ATOM    184  O   HIS A  22      11.950 -11.010   5.534  1.00 98.37           O
ATOM    185 CB   HIS A  22       9.872 -11.284   2.916  1.00 97.35           C
ATOM    186 CG   HIS A  22      10.048 -12.735   3.217  1.00 92.60           C
ATOM    187 ND1  HIS A  22       9.024 -13.652   3.079  1.00 84.13           N
ATOM    188 CD2  HIS A  22      11.117 -13.443   3.641  1.00 84.74           C
ATOM    189 CE1  HIS A  22       9.463 -14.844   3.400  1.00 84.34           C
ATOM    190 NE2  HIS A  22      10.725 -14.756   3.758  1.00 85.52           N
ATOM    191  N   SER A  23      12.425  -9.710   3.773  1.00 98.63           N
ATOM    192 CA   SER A  23      13.849  -9.665   4.091  1.00 98.65           C
ATOM    193  C   SER A  23      14.102  -8.963   5.426  1.00 98.79           C
ATOM    194  O   SER A  23      14.936  -9.408   6.226  1.00 98.65           O
ATOM    195 CB   SER A  23      14.621  -8.961   2.979  1.00 98.47           C
ATOM    196 OG   SER A  23      14.601  -9.737   1.793  1.00 93.59           O
ATOM    197  N   LEU A  24      13.399  -7.871   5.676  1.00 98.88           N
ATOM    198 CA   LEU A  24      13.570  -7.164   6.937  1.00 98.80           C
ATOM    199  C   LEU A  24      13.112  -8.036   8.100  1.00 98.81           C
ATOM    200  O   LEU A  24      13.799  -8.145   9.119  1.00 98.78           O
ATOM    201 CB   LEU A  24      12.809  -5.842   6.929  1.00 98.86           C
ATOM    202 CG   LEU A  24      12.953  -4.983   8.183  1.00 98.82           C
ATOM    203 CD1  LEU A  24      14.420  -4.677   8.475  1.00 98.73           C
ATOM    204 CD2  LEU A  24      12.158  -3.683   8.041  1.00 98.72           C
ATOM    205  N   ARG A  25      11.959  -8.677   7.944  1.00 98.71           N
ATOM    206 CA   ARG A  25      11.441  -9.578   8.979  1.00 98.72           C
ATOM    207  C   ARG A  25      12.471 -10.645   9.340  1.00 98.71           C
ATOM    208  O   ARG A  25      12.721 -10.910  10.514  1.00 98.66           O
ATOM    209 CB   ARG A  25      10.148 -10.246   8.490  1.00 98.57           C
ATOM    210 CG   ARG A  25       9.501 -11.169   9.503  1.00 98.00           C
ATOM    211 CD   ARG A  25       8.565 -12.147   8.800  1.00 96.93           C
ATOM    212 NE   ARG A  25       9.318 -13.096   7.982  1.00 93.97           N
ATOM    213 CZ   ARG A  25       8.795 -13.892   7.056  1.00 92.53           C
ATOM    214 NH1  ARG A  25       7.488 -13.859   6.816  1.00 87.75           N
ATOM    215 NH2  ARG A  25       9.561 -14.710   6.370  1.00 88.32           N
ATOM    216  N   ASP A  26      13.074 -11.245   8.329  1.00 98.65           N
ATOM    217 CA   ASP A  26      14.020 -12.334   8.550  1.00 98.50           C
ATOM    218  C   ASP A  26      15.327 -11.864   9.169  1.00 98.51           C
ATOM    219  O   ASP A  26      16.122 -12.683   9.641  1.00 98.22           O
ATOM    220 CB   ASP A  26      14.301 -13.065   7.232  1.00 98.19           C
ATOM    221 CG   ASP A  26      13.094 -13.850   6.739  1.00 96.44           C
ATOM    222 OD1  ASP A  26      12.112 -14.003   7.499  1.00 94.69           O
ATOM    223 OD2  ASP A  26      13.136 -14.322   5.584  1.00 93.81           O
ATOM    224  N   SER A  27      15.570 -10.551   9.178  1.00 98.74           N
ATOM    225 CA   SER A  27      16.778  -9.981   9.765  1.00 98.64           C
ATOM    226  C   SER A  27      16.606  -9.619  11.238  1.00 98.73           C
ATOM    227  O   SER A  27      17.576  -9.249  11.905  1.00 98.43           O
ATOM    228 CB   SER A  27      17.213  -8.743   8.985  1.00 98.37           C
ATOM    229 OG   SER A  27      17.488  -9.059   7.630  1.00 94.24           O
ATOM    230  N   VAL A  28      15.380  -9.708  11.740  1.00 98.78           N
ATOM    231 CA   VAL A  28      15.072  -9.351  13.126  1.00 98.87           C
ATOM    232  C   VAL A  28      14.818 -10.639  13.908  1.00 98.76           C
ATOM    233  O   VAL A  28      13.804 -11.296  13.687  1.00 98.59           O
ATOM    234 CB   VAL A  28      13.853  -8.418  13.195  1.00 98.75           C
ATOM    235 CG1  VAL A  28      13.500  -8.104  14.645  1.00 98.47           C
ATOM    236 CG2  VAL A  28      14.124  -7.137  12.416  1.00 98.54           C
ATOM    237  N   PRO A  29      15.711 -11.008  14.821  1.00 98.68           N
ATOM    238 CA   PRO A  29      15.591 -12.299  15.512  1.00 98.40           C
ATOM    239  C   PRO A  29      14.234 -12.552  16.151  1.00 98.51           C
ATOM    240  O   PRO A  29      13.712 -13.671  16.062  1.00 98.16           O
ATOM    241 CB   PRO A  29      16.705 -12.228  16.559  1.00 97.83           C
ATOM    242 CG   PRO A  29      17.749 -11.375  15.917  1.00 96.50           C
ATOM    243 CD   PRO A  29      16.983 -10.325  15.152  1.00 98.20           C
ATOM    244  N   SER A  30      13.643 -11.546  16.776  1.00 98.67           N
ATOM    245 CA   SER A  30      12.371 -11.744  17.464  1.00 98.49           C
ATOM    246  C   SER A  30      11.218 -12.035  16.514  1.00 98.59           C
ATOM    247  O   SER A  30      10.153 -12.463  16.951  1.00 98.01           O
ATOM    248 CB   SER A  30      12.029 -10.520  18.323  1.00 97.66           C
ATOM    249 OG   SER A  30      11.723  -9.403  17.524  1.00 93.39           O
ATOM    250  N   LEU A  31      11.415 -11.806  15.209  1.00 98.62           N
ATOM    251 CA   LEU A  31      10.371 -12.034  14.218  1.00 98.59           C
ATOM    252  C   LEU A  31      10.569 -13.325  13.427  1.00 98.43           C
ATOM    253  O   LEU A  31       9.658 -13.770  12.732  1.00 97.32           O
ATOM    254 CB   LEU A  31      10.292 -10.871  13.240  1.00 98.42           C
ATOM    255 CG   LEU A  31       9.865  -9.525  13.812  1.00 98.13           C
ATOM    256 CD1  LEU A  31       9.897  -8.451  12.732  1.00 97.84           C
ATOM    257 CD2  LEU A  31       8.464  -9.633  14.419  1.00 97.66           C
ATOM    258  N   GLN A  32      11.742 -13.921  13.512  1.00 97.92           N
ATOM    259 CA   GLN A  32      12.039 -15.094  12.701  1.00 97.24           C
ATOM    260  C   GLN A  32      11.119 -16.254  13.057  1.00 96.89           C
ATOM    261  O   GLN A  32      10.959 -16.611  14.216  1.00 94.72           O
ATOM    262 CB   GLN A  32      13.510 -15.490  12.864  1.00 95.97           C
ATOM    263 CG   GLN A  32      14.446 -14.486  12.197  1.00 92.86           C
ATOM    264 CD   GLN A  32      15.896 -14.659  12.602  1.00 92.48           C
ATOM    265 OE1  GLN A  32      16.235 -15.587  13.331  1.00 87.84           O
ATOM    266 NE2  GLN A  32      16.756 -13.767  12.130  1.00 85.93           N
ATOM    267  N   GLY A  33      10.489 -16.808  12.023  1.00 96.40           N
ATOM    268 CA   GLY A  33       9.556 -17.907  12.199  1.00 95.84           C
ATOM    269  C   GLY A  33       8.188 -17.497  12.704  1.00 96.10           C
ATOM    270  O   GLY A  33       7.341 -18.359  12.956  1.00 93.38           O
ATOM    271  N   GLU A  34       7.960 -16.194  12.874  1.00 95.30           N
ATOM    272 CA   GLU A  34       6.686 -15.704  13.373  1.00 94.74           C
ATOM    273  C   GLU A  34       5.875 -15.050  12.274  1.00 93.68           C
ATOM    274  O   GLU A  34       6.426 -14.485  11.328  1.00 89.64           O
ATOM    275 CB   GLU A  34       6.910 -14.681  14.493  1.00 92.67           C
ATOM    276 CG   GLU A  34       7.502 -15.257  15.773  1.00 88.03           C
ATOM    277 CD   GLU A  34       6.442 -15.550  16.815  1.00 86.70           C
ATOM    278 OE1  GLU A  34       5.370 -14.919  16.786  1.00 82.89           O
ATOM    279 OE2  GLU A  34       6.679 -16.425  17.668  1.00 81.74           O
ATOM    280  N   LYS A  35       4.547 -15.155  12.386  1.00 95.32           N
ATOM    281 CA   LYS A  35       3.668 -14.347  11.560  1.00 94.52           C
ATOM    282  C   LYS A  35       3.731 -12.919  12.091  1.00 94.85           C
ATOM    283  O   LYS A  35       3.642 -12.693  13.302  1.00 93.66           O
ATOM    284 CB   LYS A  35       2.234 -14.871  11.573  1.00 92.41           C
ATOM    285 CG   LYS A  35       1.592 -14.875  12.971  1.00 84.54           C
ATOM    286 CD   LYS A  35       1.667 -16.242  13.603  1.00 81.65           C
ATOM    287 CE   LYS A  35       1.080 -16.273  14.992  1.00 75.41           C
ATOM    288 NZ   LYS A  35       0.828 -17.664  15.439  1.00 68.91           N
ATOM    289  N   ALA A  36       3.902 -11.974  11.197  1.00 94.40           N
ATOM    290 CA   ALA A  36       4.022 -10.587  11.621  1.00 95.11           C
ATOM    291  C   ALA A  36       3.410  -9.671  10.582  1.00 94.69           C
ATOM    292  O   ALA A  36       3.622  -9.850   9.386  1.00 93.05           O
ATOM    293 CB   ALA A  36       5.486 -10.213  11.846  1.00 95.43           C
ATOM    294  N   SER A  37       2.646  -8.703  11.047  1.00 94.19           N
ATOM    295 CA   SER A  37       2.105  -7.683  10.157  1.00 93.44           C
ATOM    296  C   SER A  37       3.216  -6.731   9.748  1.00 94.31           C
ATOM    297  O   SER A  37       4.276  -6.673  10.381  1.00 94.58           O
ATOM    298 CB   SER A  37       1.000  -6.903  10.858  1.00 91.87           C
ATOM    299 OG   SER A  37       1.539  -6.091  11.883  1.00 89.71           O
ATOM    300  N   ARG A  38       2.972  -5.967   8.689  1.00 92.80           N
ATOM    301 CA   ARG A  38       3.943  -4.977   8.261  1.00 93.42           C
ATOM    302  C   ARG A  38       4.218  -3.960   9.364  1.00 95.16           C
ATOM    303  O   ARG A  38       5.369  -3.552   9.568  1.00 95.87           O
ATOM    304 CB   ARG A  38       3.473  -4.290   6.980  1.00 92.46           C
ATOM    305 CG   ARG A  38       3.450  -5.228   5.786  1.00 90.47           C
ATOM    306 CD   ARG A  38       3.061  -4.529   4.499  1.00 87.72           C
ATOM    307 NE   ARG A  38       3.179  -5.437   3.373  1.00 86.22           N
ATOM    308 CZ   ARG A  38       3.153  -5.063   2.086  1.00 84.90           C
ATOM    309 NH1  ARG A  38       3.020  -3.784   1.770  1.00 81.86           N
ATOM    310 NH2  ARG A  38       3.267  -5.970   1.126  1.00 82.49           N
ATOM    311  N   ALA A  39       3.182  -3.555  10.098  1.00 93.88           N
ATOM    312 CA   ALA A  39       3.365  -2.620  11.205  1.00 94.66           C
ATOM    313  C   ALA A  39       4.290  -3.212  12.264  1.00 96.04           C
ATOM    314  O   ALA A  39       5.174  -2.524  12.791  1.00 96.62           O
ATOM    315 CB   ALA A  39       2.025  -2.242  11.817  1.00 93.66           C
ATOM    316  N   GLN A  40       4.094  -4.492  12.593  1.00 95.50           N
ATOM    317 CA   GLN A  40       4.944  -5.158  13.570  1.00 96.21           C
ATOM    318  C   GLN A  40       6.386  -5.251  13.091  1.00 97.28           C
ATOM    319  O   GLN A  40       7.322  -5.075  13.871  1.00 97.70           O
ATOM    320 CB   GLN A  40       4.407  -6.564  13.867  1.00 95.63           C
ATOM    321 CG   GLN A  40       3.173  -6.589  14.748  1.00 92.00           C
ATOM    322 CD   GLN A  40       2.655  -7.998  14.940  1.00 91.27           C
ATOM    323 OE1  GLN A  40       2.229  -8.649  13.988  1.00 87.11           O
ATOM    324 NE2  GLN A  40       2.717  -8.476  16.164  1.00 83.65           N
ATOM    325  N   ILE A  41       6.566  -5.551  11.805  1.00 97.26           N
ATOM    326 CA   ILE A  41       7.918  -5.641  11.251  1.00 97.76           C
ATOM    327  C   ILE A  41       8.644  -4.312  11.406  1.00 98.32           C
ATOM    328  O   ILE A  41       9.802  -4.266  11.836  1.00 98.50           O
ATOM    329 CB   ILE A  41       7.874  -6.090   9.775  1.00 97.76           C
ATOM    330 CG1  ILE A  41       7.379  -7.535   9.694  1.00 97.27           C
ATOM    331 CG2  ILE A  41       9.249  -5.945   9.128  1.00 97.44           C
ATOM    332 CD1  ILE A  41       7.005  -7.979   8.284  1.00 96.79           C
ATOM    333  N   LEU A  42       7.965  -3.221  11.077  1.00 97.41           N
ATOM    334 CA   LEU A  42       8.563  -1.897  11.217  1.00 97.72           C
ATOM    335  C   LEU A  42       8.918  -1.599  12.676  1.00 98.33           C
ATOM    336  O   LEU A  42      10.030  -1.153  12.979  1.00 98.53           O
ATOM    337 CB   LEU A  42       7.606  -0.821  10.702  1.00 97.29           C
ATOM    338 CG   LEU A  42       7.285  -0.880   9.209  1.00 96.68           C
ATOM    339 CD1  LEU A  42       6.125   0.055   8.884  1.00 96.05           C
ATOM    340 CD2  LEU A  42       8.516  -0.526   8.379  1.00 95.68           C
ATOM    341  N   ASP A  43       7.972  -1.847  13.575  1.00 97.80           N
ATOM    342 CA   ASP A  43       8.183  -1.523  14.982  1.00 97.93           C
ATOM    343  C   ASP A  43       9.278  -2.378  15.605  1.00 98.40           C
ATOM    344  O   ASP A  43      10.125  -1.873  16.346  1.00 98.57           O
ATOM    345 CB   ASP A  43       6.878  -1.699  15.760  1.00 97.44           C
ATOM    346 CG   ASP A  43       5.849  -0.631  15.438  1.00 95.42           C
ATOM    347 OD1  ASP A  43       6.205   0.392  14.819  1.00 93.68           O
ATOM    348 OD2  ASP A  43       4.678  -0.825  15.817  1.00 92.64           O
ATOM    349  N   LYS A  44       9.274  -3.674  15.317  1.00 98.61           N
ATOM    350 CA   LYS A  44      10.263  -4.569  15.907  1.00 98.69           C
ATOM    351  C   LYS A  44      11.650  -4.349  15.314  1.00 98.71           C
ATOM    352  O   LYS A  44      12.650  -4.504  16.018  1.00 98.74           O
ATOM    353 CB   LYS A  44       9.837  -6.025  15.734  1.00 98.55           C
ATOM    354 CG   LYS A  44       8.552  -6.394  16.470  1.00 96.94           C
ATOM    355 CD   LYS A  44       8.686  -6.263  17.974  1.00 93.34           C
ATOM    356 CE   LYS A  44       7.466  -6.792  18.693  1.00 89.75           C
ATOM    357 NZ   LYS A  44       7.543  -6.594  20.161  1.00 80.56           N
ATOM    358  N   ALA A  45      11.722  -3.994  14.041  1.00 98.88           N
ATOM    359 CA   ALA A  45      13.014  -3.669  13.455  1.00 98.93           C
ATOM    360  C   ALA A  45      13.602  -2.433  14.116  1.00 98.99           C
ATOM    361  O   ALA A  45      14.793  -2.393  14.437  1.00 98.91           O
ATOM    362 CB   ALA A  45      12.883  -3.452  11.949  1.00 98.90           C
ATOM    363  N   THR A  46      12.767  -1.420  14.331  1.00 98.91           N
ATOM    364 CA   THR A  46      13.214  -0.212  15.015  1.00 98.92           C
ATOM    365  C   THR A  46      13.738  -0.557  16.410  1.00 98.96           C
ATOM    366  O   THR A  46      14.824  -0.119  16.807  1.00 98.86           O
ATOM    367 CB   THR A  46      12.069   0.804  15.124  1.00 98.82           C
ATOM    368 OG1  THR A  46      11.641   1.174  13.809  1.00 97.42           O
ATOM    369 CG2  THR A  46      12.519   2.051  15.886  1.00 97.58           C
ATOM    370  N   GLU A  47      12.964  -1.344  17.151  1.00 98.86           N
ATOM    371 CA   GLU A  47      13.351  -1.747  18.495  1.00 98.79           C
ATOM    372  C   GLU A  47      14.676  -2.495  18.480  1.00 98.70           C
ATOM    373  O   GLU A  47      15.566  -2.232  19.291  1.00 98.60           O
ATOM    374 CB   GLU A  47      12.256  -2.617  19.111  1.00 98.44           C
ATOM    375 CG   GLU A  47      12.491  -2.983  20.564  1.00 88.49           C
ATOM    376 CD   GLU A  47      12.091  -1.874  21.523  1.00 87.97           C
ATOM    377 OE1  GLU A  47      11.571  -0.827  21.057  1.00 85.01           O
ATOM    378 OE2  GLU A  47      12.289  -2.048  22.747  1.00 84.03           O
ATOM    379  N   TYR A  48      14.825  -3.426  17.549  1.00 98.83           N
ATOM    380 CA   TYR A  48      16.037  -4.221  17.459  1.00 98.82           C
ATOM    381  C   TYR A  48      17.263  -3.348  17.209  1.00 98.89           C
ATOM    382  O   TYR A  48      18.296  -3.506  17.867  1.00 98.75           O
ATOM    383 CB   TYR A  48      15.893  -5.276  16.363  1.00 98.83           C
ATOM    384 CG   TYR A  48      17.088  -6.185  16.222  1.00 98.78           C
ATOM    385 CD1  TYR A  48      17.468  -7.036  17.253  1.00 98.48           C
ATOM    386 CD2  TYR A  48      17.835  -6.190  15.058  1.00 98.49           C
ATOM    387 CE1  TYR A  48      18.561  -7.866  17.122  1.00 98.24           C
ATOM    388 CE2  TYR A  48      18.932  -7.030  14.925  1.00 98.22           C
ATOM    389 CZ   TYR A  48      19.291  -7.858  15.958  1.00 98.31           C
ATOM    390 OH   TYR A  48      20.382  -8.687  15.827  1.00 97.71           O
ATOM    391  N   ILE A  49      17.144  -2.432  16.262  1.00 98.84           N
ATOM    392 CA   ILE A  49      18.259  -1.536  15.964  1.00 98.86           C
ATOM    393  C   ILE A  49      18.642  -0.716  17.191  1.00 98.75           C
ATOM    394  O   ILE A  49      19.824  -0.535  17.489  1.00 98.40           O
ATOM    395 CB   ILE A  49      17.913  -0.615  14.776  1.00 98.74           C
ATOM    396 CG1  ILE A  49      17.818  -1.431  13.493  1.00 98.22           C
ATOM    397 CG2  ILE A  49      18.956   0.501  14.646  1.00 98.14           C
ATOM    398 CD1  ILE A  49      17.256  -0.649  12.316  1.00 98.27           C
ATOM    399  N   GLN A  50      17.643  -0.233  17.923  1.00 98.61           N
ATOM    400 CA   GLN A  50      17.905   0.660  19.042  1.00 98.58           C
ATOM    401  C   GLN A  50      18.503  -0.046  20.258  1.00 98.39           C
ATOM    402  O   GLN A  50      19.135   0.607  21.090  1.00 97.21           O
ATOM    403 CB   GLN A  50      16.614   1.400  19.423  1.00 98.24           C
ATOM    404 CG   GLN A  50      16.184   2.398  18.357  1.00 97.13           C
ATOM    405 CD   GLN A  50      14.896   3.118  18.694  1.00 96.09           C
ATOM    406 OE1  GLN A  50      14.195   2.736  19.626  1.00 91.06           O
ATOM    407 NE2  GLN A  50      14.593   4.160  17.930  1.00 89.58           N
ATOM    408  N   TYR A  51      18.316  -1.352  20.350  1.00 97.67           N
ATOM    409 CA   TYR A  51      18.815  -2.109  21.504  1.00 97.22           C
ATOM    410  C   TYR A  51      20.053  -2.946  21.211  1.00 96.90           C
ATOM    411  O   TYR A  51      20.565  -3.616  22.113  1.00 93.93           O
ATOM    412 CB   TYR A  51      17.707  -2.992  22.080  1.00 96.11           C
ATOM    413 CG   TYR A  51      16.716  -2.220  22.921  1.00 92.32           C
ATOM    414 CD1  TYR A  51      15.674  -1.520  22.334  1.00 89.06           C
ATOM    415 CD2  TYR A  51      16.839  -2.177  24.301  1.00 88.29           C
ATOM    416 CE1  TYR A  51      14.776  -0.795  23.098  1.00 87.49           C
ATOM    417 CE2  TYR A  51      15.940  -1.458  25.080  1.00 86.74           C
ATOM    418 CZ   TYR A  51      14.916  -0.769  24.469  1.00 83.86           C
ATOM    419 OH   TYR A  51      14.017  -0.058  25.228  1.00 82.59           O
ATOM    420  N   MET A  52      20.511  -2.919  19.996  1.00 93.74           N
ATOM    421 CA   MET A  52      21.746  -3.622  19.641  1.00 91.32           C
ATOM    422  C   MET A  52      22.991  -2.901  20.157  1.00 88.52           C
ATOM    423  O   MET A  52      22.952  -1.722  20.461  1.00 85.58           O
ATOM    424 CB   MET A  52      21.856  -3.760  18.130  1.00 85.28           C
ATOM    425 CG   MET A  52      21.179  -4.977  17.566  1.00 79.90           C
ATOM    426 SD   MET A  52      21.500  -5.088  15.817  1.00 77.48           S
ATOM    427 CE   MET A  52      20.822  -3.551  15.277  1.00 70.35           C
ATOM    428 OXT  MET A  52      24.053  -3.560  20.204  1.00 78.07           O
ATOM    429  N   SER B   1     -21.494   5.435  11.133  1.00 74.28           N
ATOM    430 CA   SER B   1     -21.775   4.250  10.310  1.00 83.57           C
ATOM    431  C   SER B   1     -20.610   3.263  10.385  1.00 85.82           C
ATOM    432  O   SER B   1     -19.473   3.655  10.695  1.00 83.37           O
ATOM    433 CB   SER B   1     -22.045   4.652   8.857  1.00 76.52           C
ATOM    434 OG   SER B   1     -20.920   4.450   8.035  1.00 70.19           O
ATOM    435  N   SER B   2     -20.907   2.008  10.110  1.00 79.40           N
ATOM    436 CA   SER B   2     -19.882   0.971  10.171  1.00 84.46           C
ATOM    437  C   SER B   2     -18.737   1.277   9.221  1.00 85.77           C
ATOM    438  O   SER B   2     -17.561   1.130   9.573  1.00 83.31           O
ATOM    439 CB   SER B   2     -20.506  -0.389   9.856  1.00 79.34           C
ATOM    440 OG   SER B   2     -19.566  -1.427  10.071  1.00 74.87           O
ATOM    441  N   ARG B   3     -19.080   1.692   8.000  1.00 80.33           N
ATOM    442 CA   ARG B   3     -18.055   2.055   7.030  1.00 81.84           C
ATOM    443  C   ARG B   3     -17.263   3.276   7.499  1.00 83.71           C
ATOM    444  O   ARG B   3     -16.040   3.333   7.355  1.00 82.96           O
ATOM    445 CB   ARG B   3     -18.676   2.317   5.658  1.00 78.52           C
ATOM    446 CG   ARG B   3     -17.663   2.630   4.572  1.00 74.88           C
ATOM    447 CD   ARG B   3     -16.740   1.440   4.359  1.00 72.52           C
ATOM    448 NE   ARG B   3     -17.462   0.250   3.913  1.00 70.28           N
ATOM    449 CZ   ARG B   3     -17.001  -1.000   3.999  1.00 67.20           C
ATOM    450 NH1  ARG B   3     -15.817  -1.229   4.528  1.00 61.70           N
ATOM    451 NH2  ARG B   3     -17.751  -2.008   3.567  1.00 58.26           N
ATOM    452  N   SER B   4     -17.979   4.260   8.067  1.00 86.07           N
ATOM    453 CA   SER B   4     -17.335   5.479   8.551  1.00 87.46           C
ATOM    454  C   SER B   4     -16.360   5.172   9.687  1.00 87.76           C
ATOM    455  O   SER B   4     -15.252   5.716   9.739  1.00 86.19           O
ATOM    456 CB   SER B   4     -18.385   6.485   9.011  1.00 86.27           C
ATOM    457 OG   SER B   4     -17.786   7.671   9.476  1.00 79.98           O
ATOM    458  N   THR B   5     -16.770   4.306  10.604  1.00 88.45           N
ATOM    459 CA   THR B   5     -15.903   3.906  11.708  1.00 89.34           C
ATOM    460  C   THR B   5     -14.667   3.191  11.181  1.00 89.17           C
ATOM    461  O   THR B   5     -13.544   3.437  11.642  1.00 88.31           O
ATOM    462 CB   THR B   5     -16.673   3.000  12.691  1.00 88.85           C
ATOM    463 OG1  THR B   5     -17.779   3.717  13.223  1.00 84.99           O
ATOM    464 CG2  THR B   5     -15.761   2.553  13.827  1.00 83.96           C
ATOM    465  N   HIS B   6     -14.863   2.313  10.223  1.00 82.55           N
ATOM    466 CA   HIS B   6     -13.747   1.615   9.618  1.00 81.45           C
ATOM    467  C   HIS B   6     -12.790   2.588   8.947  1.00 82.42           C
ATOM    468  O   HIS B   6     -11.569   2.451   9.058  1.00 82.61           O
ATOM    469 CB   HIS B   6     -14.259   0.578   8.610  1.00 79.06           C
ATOM    470 CG   HIS B   6     -13.168  -0.171   7.929  1.00 77.04           C
ATOM    471 ND1  HIS B   6     -12.455  -1.165   8.559  1.00 71.83           N
ATOM    472 CD2  HIS B   6     -12.666  -0.077   6.681  1.00 72.15           C
ATOM    473 CE1  HIS B   6     -11.551  -1.648   7.716  1.00 72.81           C
ATOM    474 NE2  HIS B   6     -11.662  -1.009   6.573  1.00 73.12           N
ATOM    475  N   ASN B   7     -13.352   3.578   8.253  1.00 84.82           N
ATOM    476 CA   ASN B   7     -12.510   4.559   7.577  1.00 84.95           C
ATOM    477  C   ASN B   7     -11.651   5.332   8.564  1.00 86.46           C
ATOM    478  O   ASN B   7     -10.490   5.630   8.286  1.00 87.16           O
ATOM    479 CB   ASN B   7     -13.369   5.518   6.749  1.00 82.98           C
ATOM    480 CG   ASN B   7     -14.009   4.848   5.554  1.00 79.99           C
ATOM    481 OD1  ASN B   7     -13.633   3.742   5.170  1.00 76.15           O
ATOM    482 ND2  ASN B   7     -14.988   5.520   4.954  1.00 74.63           N
ATOM    483  N   GLU B   8     -12.210   5.666   9.724  1.00 91.72           N
ATOM    484 CA   GLU B   8     -11.456   6.368  10.754  1.00 92.22           C
ATOM    485  C   GLU B   8     -10.328   5.494  11.297  1.00 92.44           C
ATOM    486  O   GLU B   8      -9.209   5.965  11.519  1.00 92.07           O
ATOM    487 CB   GLU B   8     -12.375   6.817  11.885  1.00 92.02           C
ATOM    488 CG   GLU B   8     -13.279   7.971  11.513  1.00 86.69           C
ATOM    489 CD   GLU B   8     -12.514   9.248  11.233  1.00 85.53           C
ATOM    490 OE1  GLU B   8     -11.535   9.526  11.950  1.00 83.05           O
ATOM    491 OE2  GLU B   8     -12.885   9.962  10.285  1.00 81.61           O
ATOM    492  N   MET B   9     -10.625   4.226  11.531  1.00 91.06           N
ATOM    493 CA   MET B   9      -9.602   3.299  11.999  1.00 90.57           C
ATOM    494  C   MET B   9      -8.477   3.172  10.985  1.00 91.14           C
ATOM    495  O   MET B   9      -7.301   3.110  11.351  1.00 91.11           O
ATOM    496 CB   MET B   9     -10.221   1.920  12.267  1.00 89.59           C
ATOM    497 CG   MET B   9     -11.094   1.861  13.494  1.00 83.86           C
ATOM    498 SD   MET B   9     -11.637   0.172  13.832  1.00 79.54           S
ATOM    499 CE   MET B   9     -13.408   0.370  13.789  1.00 72.01           C
ATOM    500  N   GLU B  10      -8.847   3.125   9.705  1.00 89.19           N
ATOM    501 CA   GLU B  10      -7.845   3.037   8.659  1.00 88.54           C
ATOM    502  C   GLU B  10      -6.984   4.295   8.604  1.00 89.66           C
ATOM    503  O   GLU B  10      -5.776   4.215   8.393  1.00 90.26           O
ATOM    504 CB   GLU B  10      -8.505   2.785   7.303  1.00 86.54           C
ATOM    505 CG   GLU B  10      -8.986   1.359   7.126  1.00 80.17           C
ATOM    506 CD   GLU B  10      -7.820   0.394   7.003  1.00 77.10           C
ATOM    507 OE1  GLU B  10      -6.919   0.646   6.178  1.00 73.83           O
ATOM    508 OE2  GLU B  10      -7.811  -0.610   7.746  1.00 72.87           O
ATOM    509  N   LYS B  11      -7.619   5.448   8.806  1.00 90.83           N
ATOM    510 CA   LYS B  11      -6.866   6.697   8.839  1.00 90.82           C
ATOM    511  C   LYS B  11      -5.827   6.666   9.955  1.00 91.37           C
ATOM    512  O   LYS B  11      -4.668   7.039   9.750  1.00 91.57           O
ATOM    513 CB   LYS B  11      -7.823   7.868   9.029  1.00 89.83           C
ATOM    514 CG   LYS B  11      -7.142   9.224   9.124  1.00 85.71           C
ATOM    515 CD   LYS B  11      -8.177  10.326   9.239  1.00 84.09           C
ATOM    516 CE   LYS B  11      -7.526  11.688   9.429  1.00 78.37           C
ATOM    517 NZ   LYS B  11      -8.542  12.764   9.528  1.00 74.07           N
ATOM    518  N   ASN B  12      -6.228   6.202  11.127  1.00 94.02           N
ATOM    519 CA   ASN B  12      -5.298   6.123  12.248  1.00 94.33           C
ATOM    520  C   ASN B  12      -4.230   5.078  12.022  1.00 94.19           C
ATOM    521  O   ASN B  12      -3.076   5.262  12.414  1.00 93.71           O
ATOM    522 CB   ASN B  12      -6.053   5.826  13.539  1.00 94.53           C
ATOM    523 CG   ASN B  12      -6.877   7.002  14.008  1.00 93.09           C
ATOM    524 OD1  ASN B  12      -7.997   6.829  14.481  1.00 88.00           O
ATOM    525 ND2  ASN B  12      -6.332   8.200  13.877  1.00 87.10           N
HETATM  526  N   2MR B  13      -4.592   3.969  11.440  1.00 93.18           N
HETATM  527 CA   2MR B  13      -3.594   2.967  11.033  1.00 94.50           C
HETATM  528 CB   2MR B  13      -4.422   1.766  10.398  1.00 91.93           C
HETATM  529 CG   2MR B  13      -3.535   0.759   9.756  1.00 91.04           C
HETATM  530 CD   2MR B  13      -4.320  -0.122   8.839  1.00 89.15           C
HETATM  531 NE   2MR B  13      -3.404  -0.976   8.089  1.00 87.54           N
HETATM  532 CZ   2MR B  13      -3.144  -0.800   6.815  1.00 85.43           C
HETATM  533 NH1  2MR B  13      -3.789   0.123   6.181  1.00 83.11           N
HETATM  534 CQ1  2MR B  13      -3.564   0.468   4.816  1.00 80.75           C
HETATM  535 NH2  2MR B  13      -2.263  -1.574   6.225  1.00 82.33           N
HETATM  536 CQ2  2MR B  13      -1.764  -2.772   6.828  1.00 82.85           C
HETATM  537  C   2MR B  13      -2.598   3.543  10.111  1.00 92.94           C
HETATM  538  O   2MR B  13      -1.404   3.308  10.353  1.00 93.40           O
HETATM  539  N   2MR B  14      -3.025   4.275   9.090  1.00 91.87           N
HETATM  540 CA   2MR B  14      -2.108   4.814   8.131  1.00 92.13           C
HETATM  541 CB   2MR B  14      -2.786   5.476   6.985  1.00 89.21           C
HETATM  542 CG   2MR B  14      -3.702   4.564   6.250  1.00 88.03           C
HETATM  543 CD   2MR B  14      -4.222   5.241   5.033  1.00 85.66           C
HETATM  544 NE   2MR B  14      -5.285   4.387   4.520  1.00 84.57           N
HETATM  545 CZ   2MR B  14      -6.587   4.669   4.620  1.00 83.69           C
HETATM  546 NH1  2MR B  14      -6.940   5.862   4.982  1.00 78.70           N
HETATM  547 CQ1  2MR B  14      -8.298   6.257   5.137  1.00 74.81           C
HETATM  548 NH2  2MR B  14      -7.416   3.730   4.286  1.00 78.23           N
HETATM  549 CQ2  2MR B  14      -6.966   2.410   3.903  1.00 76.54           C
HETATM  550  C   2MR B  14      -1.152   5.804   8.799  1.00 91.91           C
HETATM  551  O   2MR B  14       0.047   5.844   8.491  1.00 92.69           O
ATOM    552  N   ALA B  15      -1.695   6.595   9.702  1.00 94.10           N
ATOM    553 CA   ALA B  15      -0.879   7.562  10.423  1.00 94.84           C
ATOM    554  C   ALA B  15       0.182   6.861  11.253  1.00 95.50           C
ATOM    555  O   ALA B  15       1.323   7.311  11.335  1.00 95.82           O
ATOM    556 CB   ALA B  15      -1.763   8.439  11.302  1.00 94.74           C
ATOM    557  N   HIS B  16      -0.208   5.737  11.876  1.00 96.35           N
ATOM    558 CA   HIS B  16       0.753   4.986  12.674  1.00 96.30           C
ATOM    559  C   HIS B  16       1.843   4.381  11.804  1.00 96.78           C
ATOM    560  O   HIS B  16       3.019   4.404  12.159  1.00 96.88           O
ATOM    561 CB   HIS B  16       0.053   3.883  13.465  1.00 95.68           C
ATOM    562 CG   HIS B  16       0.987   3.100  14.314  1.00 92.62           C
ATOM    563 ND1  HIS B  16       1.367   3.523  15.573  1.00 83.28           N
ATOM    564 CD2  HIS B  16       1.647   1.938  14.096  1.00 83.43           C
ATOM    565 CE1  HIS B  16       2.210   2.646  16.080  1.00 81.49           C
ATOM    566 NE2  HIS B  16       2.404   1.681  15.211  1.00 83.12           N
ATOM    567  N   ILE B  17       1.462   3.838  10.660  1.00 94.91           N
ATOM    568 CA   ILE B  17       2.442   3.259   9.748  1.00 94.76           C
ATOM    569  C   ILE B  17       3.411   4.336   9.270  1.00 95.51           C
ATOM    570  O   ILE B  17       4.621   4.111   9.190  1.00 96.08           O
ATOM    571 CB   ILE B  17       1.741   2.562   8.568  1.00 93.95           C
ATOM    572 CG1  ILE B  17       1.062   1.283   9.073  1.00 92.23           C
ATOM    573 CG2  ILE B  17       2.722   2.253   7.444  1.00 92.49           C
ATOM    574 CD1  ILE B  17       0.120   0.651   8.075  1.00 87.41           C
ATOM    575  N   LYS B  18       2.877   5.513   8.963  1.00 94.03           N
ATOM    576 CA   LYS B  18       3.735   6.624   8.579  1.00 94.32           C
ATOM    577  C   LYS B  18       4.749   6.945   9.678  1.00 95.54           C
ATOM    578  O   LYS B  18       5.939   7.117   9.413  1.00 96.33           O
ATOM    579 CB   LYS B  18       2.886   7.853   8.247  1.00 93.34           C
ATOM    580 CG   LYS B  18       3.683   9.080   7.822  1.00 89.70           C
ATOM    581 CD   LYS B  18       2.762  10.232   7.476  1.00 86.87           C
ATOM    582 CE   LYS B  18       3.546  11.464   7.070  1.00 79.80           C
ATOM    583 NZ   LYS B  18       2.645  12.609   6.739  1.00 73.33           N
ATOM    584  N   ASP B  19       4.273   7.009  10.914  1.00 96.83           N
ATOM    585 CA   ASP B  19       5.154   7.269  12.051  1.00 97.32           C
ATOM    586  C   ASP B  19       6.185   6.155  12.225  1.00 97.77           C
ATOM    587  O   ASP B  19       7.340   6.426  12.582  1.00 97.86           O
ATOM    588 CB   ASP B  19       4.341   7.411  13.336  1.00 97.09           C
ATOM    589 CG   ASP B  19       3.574   8.718  13.411  1.00 91.24           C
ATOM    590 OD1  ASP B  19       3.820   9.614  12.578  1.00 88.34           O
ATOM    591 OD2  ASP B  19       2.716   8.850  14.312  1.00 87.00           O
ATOM    592  N   SER B  20       5.778   4.916  11.995  1.00 97.82           N
ATOM    593 CA   SER B  20       6.694   3.793  12.148  1.00 97.74           C
ATOM    594  C   SER B  20       7.804   3.830  11.107  1.00 97.99           C
ATOM    595  O   SER B  20       8.966   3.527  11.416  1.00 98.04           O
ATOM    596 CB   SER B  20       5.928   2.470  12.070  1.00 97.57           C
ATOM    597 OG   SER B  20       5.040   2.339  13.168  1.00 96.41           O
ATOM    598  N   PHE B  21       7.464   4.179   9.872  1.00 97.52           N
ATOM    599 CA   PHE B  21       8.495   4.350   8.857  1.00 97.17           C
ATOM    600  C   PHE B  21       9.455   5.473   9.250  1.00 97.81           C
ATOM    601  O   PHE B  21      10.662   5.363   9.059  1.00 98.01           O
ATOM    602 CB   PHE B  21       7.871   4.651   7.491  1.00 96.16           C
ATOM    603 CG   PHE B  21       7.569   3.417   6.685  1.00 95.61           C
ATOM    604 CD1  PHE B  21       8.597   2.694   6.103  1.00 94.91           C
ATOM    605 CD2  PHE B  21       6.269   2.992   6.502  1.00 94.89           C
ATOM    606 CE1  PHE B  21       8.324   1.551   5.359  1.00 94.38           C
ATOM    607 CE2  PHE B  21       5.990   1.853   5.761  1.00 94.15           C
ATOM    608 CZ   PHE B  21       7.021   1.135   5.189  1.00 94.24           C
ATOM    609  N   HIS B  22       8.917   6.551   9.804  1.00 97.93           N
ATOM    610 CA   HIS B  22       9.745   7.667  10.233  1.00 97.89           C
ATOM    611  C   HIS B  22      10.719   7.233  11.331  1.00 98.25           C
ATOM    612  O   HIS B  22      11.909   7.551  11.295  1.00 98.35           O
ATOM    613 CB   HIS B  22       8.856   8.817  10.717  1.00 97.28           C
ATOM    614 CG   HIS B  22       9.580  10.097  10.967  1.00 92.65           C
ATOM    615 ND1  HIS B  22       9.287  11.263  10.284  1.00 84.42           N
ATOM    616 CD2  HIS B  22      10.572  10.411  11.815  1.00 84.87           C
ATOM    617 CE1  HIS B  22      10.074  12.227  10.713  1.00 84.59           C
ATOM    618 NE2  HIS B  22      10.870  11.746  11.641  1.00 85.69           N
ATOM    619  N   SER B  23      10.212   6.500  12.312  1.00 98.64           N
ATOM    620 CA   SER B  23      11.051   6.025  13.406  1.00 98.67           C
ATOM    621  C   SER B  23      12.129   5.068  12.908  1.00 98.77           C
ATOM    622  O   SER B  23      13.286   5.132  13.350  1.00 98.64           O
ATOM    623 CB   SER B  23      10.195   5.347  14.478  1.00 98.46           C
ATOM    624 OG   SER B  23       9.361   6.293  15.122  1.00 93.21           O
ATOM    625  N   LEU B  24      11.767   4.169  12.011  1.00 98.85           N
ATOM    626 CA   LEU B  24      12.751   3.239  11.468  1.00 98.83           C
ATOM    627  C   LEU B  24      13.816   3.992  10.687  1.00 98.82           C
ATOM    628  O   LEU B  24      15.018   3.733  10.849  1.00 98.77           O
ATOM    629 CB   LEU B  24      12.073   2.184  10.591  1.00 98.86           C
ATOM    630 CG   LEU B  24      13.001   1.114  10.012  1.00 98.82           C
ATOM    631 CD1  LEU B  24      13.758   0.379  11.115  1.00 98.72           C
ATOM    632 CD2  LEU B  24      12.201   0.124   9.168  1.00 98.71           C
ATOM    633  N   ARG B  25      13.382   4.928   9.849  1.00 98.70           N
ATOM    634 CA   ARG B  25      14.324   5.743   9.078  1.00 98.71           C
ATOM    635  C   ARG B  25      15.339   6.422   9.994  1.00 98.73           C
ATOM    636  O   ARG B  25      16.549   6.404   9.726  1.00 98.66           O
ATOM    637 CB   ARG B  25      13.557   6.802   8.278  1.00 98.57           C
ATOM    638 CG   ARG B  25      14.434   7.671   7.397  1.00 98.00           C
ATOM    639 CD   ARG B  25      13.703   8.963   7.048  1.00 96.89           C
ATOM    640 NE   ARG B  25      13.535   9.800   8.224  1.00 93.79           N
ATOM    641 CZ   ARG B  25      12.732  10.860   8.315  1.00 92.42           C
ATOM    642 NH1  ARG B  25      11.993  11.205   7.267  1.00 87.61           N
ATOM    643 NH2  ARG B  25      12.661  11.553   9.430  1.00 88.41           N
ATOM    644  N   ASP B  26      14.853   7.003  11.076  1.00 98.66           N
ATOM    645 CA   ASP B  26      15.725   7.752  11.987  1.00 98.51           C
ATOM    646  C   ASP B  26      16.664   6.848  12.778  1.00 98.51           C
ATOM    647  O   ASP B  26      17.618   7.335  13.392  1.00 98.22           O
ATOM    648 CB   ASP B  26      14.880   8.597  12.944  1.00 98.17           C
ATOM    649 CG   ASP B  26      14.183   9.751  12.239  1.00 96.55           C
ATOM    650 OD1  ASP B  26      14.497  10.022  11.058  1.00 94.78           O
ATOM    651 OD2  ASP B  26      13.316  10.385  12.871  1.00 93.91           O
ATOM    652  N   SER B  27      16.414   5.542  12.785  1.00 98.63           N
ATOM    653 CA   SER B  27      17.259   4.580  13.491  1.00 98.63           C
ATOM    654  C   SER B  27      18.377   4.029  12.608  1.00 98.60           C
ATOM    655  O   SER B  27      19.246   3.309  13.104  1.00 98.41           O
ATOM    656 CB   SER B  27      16.412   3.424  14.017  1.00 98.31           C
ATOM    657 OG   SER B  27      15.422   3.884  14.917  1.00 93.93           O
ATOM    658  N   VAL B  28      18.348   4.343  11.323  1.00 98.77           N
ATOM    659 CA   VAL B  28      19.336   3.845  10.373  1.00 98.75           C
ATOM    660  C   VAL B  28      20.266   5.005  10.008  1.00 98.78           C
ATOM    661  O   VAL B  28      19.846   5.939   9.323  1.00 98.56           O
ATOM    662 CB   VAL B  28      18.660   3.281   9.115  1.00 98.73           C
ATOM    663 CG1  VAL B  28      19.704   2.830   8.102  1.00 98.42           C
ATOM    664 CG2  VAL B  28      17.739   2.133   9.495  1.00 98.50           C
ATOM    665  N   PRO B  29      21.526   4.964  10.444  1.00 98.58           N
ATOM    666 CA   PRO B  29      22.427   6.109  10.243  1.00 98.32           C
ATOM    667  C   PRO B  29      22.513   6.606   8.804  1.00 98.44           C
ATOM    668  O   PRO B  29      22.529   7.821   8.575  1.00 98.12           O
ATOM    669 CB   PRO B  29      23.776   5.575  10.737  1.00 97.73           C
ATOM    670 CG   PRO B  29      23.401   4.595  11.797  1.00 96.24           C
ATOM    671 CD   PRO B  29      22.140   3.931  11.297  1.00 98.12           C
ATOM    672  N   SER B  30      22.556   5.702   7.847  1.00 98.56           N
ATOM    673 CA   SER B  30      22.713   6.110   6.455  1.00 98.37           C
ATOM    674  C   SER B  30      21.498   6.857   5.915  1.00 98.58           C
ATOM    675  O   SER B  30      21.578   7.473   4.850  1.00 97.94           O
ATOM    676 CB   SER B  30      23.011   4.897   5.570  1.00 97.49           C
ATOM    677 OG   SER B  30      21.882   4.057   5.471  1.00 93.07           O
ATOM    678  N   LEU B  31      20.373   6.806   6.636  1.00 98.60           N
ATOM    679 CA   LEU B  31      19.150   7.471   6.197  1.00 98.56           C
ATOM    680  C   LEU B  31      18.885   8.776   6.935  1.00 98.42           C
ATOM    681  O   LEU B  31      18.023   9.557   6.515  1.00 97.37           O
ATOM    682 CB   LEU B  31      17.945   6.552   6.374  1.00 98.38           C
ATOM    683 CG   LEU B  31      17.920   5.296   5.516  1.00 98.05           C
ATOM    684 CD1  LEU B  31      16.696   4.453   5.856  1.00 97.72           C
ATOM    685 CD2  LEU B  31      17.921   5.652   4.037  1.00 97.50           C
ATOM    686  N   GLN B  32      19.575   9.024   8.032  1.00 97.83           N
ATOM    687 CA   GLN B  32      19.300  10.193   8.850  1.00 97.00           C
ATOM    688  C   GLN B  32      19.545  11.475   8.067  1.00 96.66           C
ATOM    689  O   GLN B  32      20.596  11.661   7.459  1.00 94.54           O
ATOM    690 CB   GLN B  32      20.136  10.158  10.126  1.00 95.76           C
ATOM    691 CG   GLN B  32      19.662   9.064  11.087  1.00 92.81           C
ATOM    692 CD   GLN B  32      20.643   8.782  12.202  1.00 92.39           C
ATOM    693 OE1  GLN B  32      21.670   9.449  12.316  1.00 87.90           O
ATOM    694 NE2  GLN B  32      20.334   7.797  13.021  1.00 85.85           N
ATOM    695  N   GLY B  33      18.539  12.347   8.059  1.00 96.30           N
ATOM    696 CA   GLY B  33      18.607  13.605   7.344  1.00 95.70           C
ATOM    697  C   GLY B  33      18.397  13.495   5.850  1.00 95.91           C
ATOM    698  O   GLY B  33      18.495  14.495   5.143  1.00 93.34           O
ATOM    699  N   GLU B  34      18.101  12.284   5.363  1.00 95.63           N
ATOM    700 CA   GLU B  34      17.903  12.066   3.940  1.00 95.04           C
ATOM    701  C   GLU B  34      16.432  11.854   3.618  1.00 94.28           C
ATOM    702  O   GLU B  34      15.680  11.322   4.431  1.00 90.72           O
ATOM    703 CB   GLU B  34      18.699  10.847   3.464  1.00 93.04           C
ATOM    704 CG   GLU B  34      20.205  11.026   3.495  1.00 88.30           C
ATOM    705 CD   GLU B  34      20.772  11.405   2.142  1.00 86.94           C
ATOM    706 OE1  GLU B  34      20.138  11.087   1.119  1.00 83.14           O
ATOM    707 OE2  GLU B  34      21.855  12.024   2.102  1.00 81.41           O
ATOM    708  N   LYS B  35      16.034  12.294   2.430  1.00 95.62           N
ATOM    709 CA   LYS B  35      14.737  11.905   1.904  1.00 95.02           C
ATOM    710  C   LYS B  35      14.837  10.446   1.475  1.00 95.49           C
ATOM    711  O   LYS B  35      15.798  10.058   0.812  1.00 94.32           O
ATOM    712 CB   LYS B  35      14.315  12.789   0.731  1.00 92.96           C
ATOM    713 CG   LYS B  35      15.268  12.726  -0.469  1.00 85.23           C
ATOM    714 CD   LYS B  35      16.229  13.894  -0.467  1.00 81.83           C
ATOM    715 CE   LYS B  35      17.210  13.826  -1.602  1.00 75.30           C
ATOM    716 NZ   LYS B  35      17.890  15.145  -1.818  1.00 68.68           N
ATOM    717  N   ALA B  36      13.872   9.650   1.875  1.00 94.82           N
ATOM    718 CA   ALA B  36      13.910   8.233   1.551  1.00 95.53           C
ATOM    719  C   ALA B  36      12.506   7.705   1.331  1.00 95.27           C
ATOM    720  O   ALA B  36      11.591   8.021   2.093  1.00 93.75           O
ATOM    721 CB   ALA B  36      14.590   7.447   2.667  1.00 95.64           C
ATOM    722  N   SER B  37      12.348   6.919   0.287  1.00 94.57           N
ATOM    723 CA   SER B  37      11.083   6.246   0.046  1.00 93.92           C
ATOM    724  C   SER B  37      10.913   5.111   1.046  1.00 94.62           C
ATOM    725  O   SER B  37      11.872   4.660   1.670  1.00 94.77           O
ATOM    726 CB   SER B  37      11.036   5.688  -1.369  1.00 92.51           C
ATOM    727 OG   SER B  37      11.929   4.602  -1.497  1.00 90.26           O
ATOM    728  N   ARG B  38       9.680   4.633   1.187  1.00 93.30           N
ATOM    729 CA   ARG B  38       9.427   3.509   2.068  1.00 93.82           C
ATOM    730  C   ARG B  38      10.230   2.281   1.638  1.00 95.56           C
ATOM    731  O   ARG B  38      10.767   1.555   2.483  1.00 96.10           O
ATOM    732 CB   ARG B  38       7.937   3.198   2.121  1.00 92.77           C
ATOM    733 CG   ARG B  38       7.134   4.303   2.792  1.00 90.77           C
ATOM    734 CD   ARG B  38       5.666   3.962   2.923  1.00 87.90           C
ATOM    735 NE   ARG B  38       4.976   4.986   3.689  1.00 86.39           N
ATOM    736 CZ   ARG B  38       3.741   4.856   4.197  1.00 85.17           C
ATOM    737 NH1  ARG B  38       3.061   3.739   4.004  1.00 82.02           N
ATOM    738 NH2  ARG B  38       3.197   5.843   4.883  1.00 82.71           N
ATOM    739  N   ALA B  39      10.344   2.055   0.334  1.00 94.19           N
ATOM    740 CA   ALA B  39      11.137   0.929  -0.163  1.00 94.85           C
ATOM    741  C   ALA B  39      12.595   1.066   0.262  1.00 96.20           C
ATOM    742  O   ALA B  39      13.230   0.090   0.682  1.00 96.74           O
ATOM    743 CB   ALA B  39      11.031   0.828  -1.677  1.00 93.96           C
ATOM    744  N   GLN B  40      13.147   2.275   0.157  1.00 95.80           N
ATOM    745 CA   GLN B  40      14.519   2.522   0.569  1.00 96.33           C
ATOM    746  C   GLN B  40      14.712   2.303   2.064  1.00 97.36           C
ATOM    747  O   GLN B  40      15.721   1.750   2.499  1.00 97.68           O
ATOM    748 CB   GLN B  40      14.944   3.942   0.203  1.00 95.84           C
ATOM    749 CG   GLN B  40      15.216   4.149  -1.274  1.00 92.19           C
ATOM    750 CD   GLN B  40      15.564   5.594  -1.583  1.00 91.48           C
ATOM    751 OE1  GLN B  40      14.729   6.488  -1.418  1.00 87.33           O
ATOM    752 NE2  GLN B  40      16.792   5.831  -2.006  1.00 84.04           N
ATOM    753  N   ILE B  41      13.747   2.753   2.863  1.00 97.49           N
ATOM    754 CA   ILE B  41      13.827   2.572   4.313  1.00 97.96           C
ATOM    755  C   ILE B  41      13.899   1.086   4.654  1.00 98.34           C
ATOM    756  O   ILE B  41      14.725   0.664   5.469  1.00 98.52           O
ATOM    757 CB   ILE B  41      12.643   3.253   5.016  1.00 97.86           C
ATOM    758 CG1  ILE B  41      12.759   4.778   4.864  1.00 97.36           C
ATOM    759 CG2  ILE B  41      12.582   2.859   6.490  1.00 97.53           C
ATOM    760 CD1  ILE B  41      11.495   5.529   5.240  1.00 96.88           C
ATOM    761  N   LEU B  42      13.041   0.288   4.024  1.00 97.61           N
ATOM    762 CA   LEU B  42      13.051  -1.154   4.264  1.00 97.80           C
ATOM    763  C   LEU B  42      14.389  -1.772   3.863  1.00 98.34           C
ATOM    764  O   LEU B  42      14.985  -2.543   4.624  1.00 98.55           O
ATOM    765 CB   LEU B  42      11.926  -1.824   3.481  1.00 97.36           C
ATOM    766 CG   LEU B  42      10.505  -1.436   3.888  1.00 96.73           C
ATOM    767 CD1  LEU B  42       9.510  -1.958   2.861  1.00 96.06           C
ATOM    768 CD2  LEU B  42      10.184  -1.960   5.272  1.00 95.73           C
ATOM    769  N   ASP B  43      14.869  -1.437   2.680  1.00 97.93           N
ATOM    770 CA   ASP B  43      16.098  -2.030   2.167  1.00 98.04           C
ATOM    771  C   ASP B  43      17.313  -1.619   2.993  1.00 98.44           C
ATOM    772  O   ASP B  43      18.165  -2.453   3.313  1.00 98.59           O
ATOM    773 CB   ASP B  43      16.305  -1.639   0.709  1.00 97.45           C
ATOM    774 CG   ASP B  43      15.317  -2.313  -0.232  1.00 95.55           C
ATOM    775 OD1  ASP B  43      14.637  -3.283   0.188  1.00 93.86           O
ATOM    776 OD2  ASP B  43      15.234  -1.875  -1.396  1.00 92.84           O
ATOM    777  N   LYS B  44      17.414  -0.338   3.340  1.00 98.51           N
ATOM    778 CA   LYS B  44      18.568   0.145   4.091  1.00 98.65           C
ATOM    779  C   LYS B  44      18.549  -0.336   5.535  1.00 98.72           C
ATOM    780  O   LYS B  44      19.603  -0.578   6.120  1.00 98.74           O
ATOM    781 CB   LYS B  44      18.637   1.677   4.042  1.00 98.53           C
ATOM    782 CG   LYS B  44      18.867   2.249   2.653  1.00 96.97           C
ATOM    783 CD   LYS B  44      20.202   1.823   2.063  1.00 93.72           C
ATOM    784 CE   LYS B  44      20.485   2.533   0.752  1.00 89.96           C
ATOM    785 NZ   LYS B  44      21.754   2.074   0.140  1.00 81.20           N
ATOM    786  N   ALA B  45      17.363  -0.481   6.120  1.00 98.88           N
ATOM    787 CA   ALA B  45      17.271  -1.034   7.465  1.00 98.92           C
ATOM    788  C   ALA B  45      17.758  -2.484   7.473  1.00 98.96           C
ATOM    789  O   ALA B  45      18.500  -2.892   8.364  1.00 98.91           O
ATOM    790 CB   ALA B  45      15.839  -0.953   7.986  1.00 98.91           C
ATOM    791  N   THR B  46      17.341  -3.249   6.478  1.00 98.94           N
ATOM    792 CA   THR B  46      17.800  -4.630   6.360  1.00 98.82           C
ATOM    793  C   THR B  46      19.317  -4.675   6.246  1.00 98.97           C
ATOM    794  O   THR B  46      19.989  -5.448   6.944  1.00 98.84           O
ATOM    795 CB   THR B  46      17.170  -5.306   5.131  1.00 98.81           C
ATOM    796 OG1  THR B  46      15.745  -5.326   5.281  1.00 97.34           O
ATOM    797 CG2  THR B  46      17.685  -6.732   4.973  1.00 97.51           C
ATOM    798  N   GLU B  47      19.877  -3.842   5.374  1.00 98.79           N
ATOM    799 CA   GLU B  47      21.318  -3.785   5.176  1.00 98.77           C
ATOM    800  C   GLU B  47      22.029  -3.430   6.479  1.00 98.72           C
ATOM    801  O   GLU B  47      23.030  -4.052   6.848  1.00 98.59           O
ATOM    802 CB   GLU B  47      21.652  -2.760   4.094  1.00 98.38           C
ATOM    803 CG   GLU B  47      23.121  -2.713   3.709  1.00 88.05           C
ATOM    804 CD   GLU B  47      23.512  -3.817   2.742  1.00 87.61           C
ATOM    805 OE1  GLU B  47      22.624  -4.596   2.324  1.00 84.78           O
ATOM    806 OE2  GLU B  47      24.714  -3.903   2.399  1.00 83.53           O
ATOM    807  N   TYR B  48      21.519  -2.437   7.186  1.00 98.80           N
ATOM    808 CA   TYR B  48      22.132  -1.993   8.428  1.00 98.83           C
ATOM    809  C   TYR B  48      22.166  -3.107   9.474  1.00 98.86           C
ATOM    810  O   TYR B  48      23.201  -3.347  10.104  1.00 98.75           O
ATOM    811 CB   TYR B  48      21.395  -0.767   8.969  1.00 98.81           C
ATOM    812 CG   TYR B  48      21.989  -0.202  10.240  1.00 98.76           C
ATOM    813 CD1  TYR B  48      23.266   0.328  10.248  1.00 98.45           C
ATOM    814 CD2  TYR B  48      21.272  -0.203  11.420  1.00 98.46           C
ATOM    815 CE1  TYR B  48      23.821   0.851  11.405  1.00 98.20           C
ATOM    816 CE2  TYR B  48      21.811   0.316  12.589  1.00 98.19           C
ATOM    817 CZ   TYR B  48      23.085   0.842  12.569  1.00 98.29           C
ATOM    818 OH   TYR B  48      23.628   1.359  13.726  1.00 97.70           O
ATOM    819  N   ILE B  49      21.049  -3.792   9.641  1.00 98.84           N
ATOM    820 CA   ILE B  49      20.989  -4.889  10.603  1.00 98.88           C
ATOM    821  C   ILE B  49      21.995  -5.979  10.247  1.00 98.77           C
ATOM    822  O   ILE B  49      22.679  -6.524  11.122  1.00 98.45           O
ATOM    823 CB   ILE B  49      19.565  -5.472  10.672  1.00 98.73           C
ATOM    824 CG1  ILE B  49      18.611  -4.454  11.294  1.00 98.13           C
ATOM    825 CG2  ILE B  49      19.556  -6.790  11.449  1.00 98.02           C
ATOM    826 CD1  ILE B  49      17.149  -4.848  11.194  1.00 98.20           C
ATOM    827  N   GLN B  50      22.118  -6.288   8.971  1.00 98.61           N
ATOM    828 CA   GLN B  50      22.967  -7.386   8.541  1.00 98.46           C
ATOM    829  C   GLN B  50      24.458  -7.088   8.661  1.00 98.35           C
ATOM    830  O   GLN B  50      25.268  -8.013   8.731  1.00 97.22           O
ATOM    831 CB   GLN B  50      22.600  -7.794   7.112  1.00 98.22           C
ATOM    832 CG   GLN B  50      21.227  -8.444   7.025  1.00 97.18           C
ATOM    833 CD   GLN B  50      20.821  -8.823   5.609  1.00 96.27           C
ATOM    834 OE1  GLN B  50      21.477  -8.415   4.650  1.00 91.58           O
ATOM    835 NE2  GLN B  50      19.758  -9.591   5.494  1.00 90.27           N
ATOM    836  N   TYR B  51      24.823  -5.811   8.708  1.00 97.58           N
ATOM    837 CA   TYR B  51      26.226  -5.424   8.787  1.00 97.12           C
ATOM    838  C   TYR B  51      26.677  -4.985  10.180  1.00 96.90           C
ATOM    839  O   TYR B  51      27.850  -4.654  10.376  1.00 94.10           O
ATOM    840 CB   TYR B  51      26.540  -4.332   7.769  1.00 96.11           C
ATOM    841 CG   TYR B  51      26.695  -4.861   6.363  1.00 92.70           C
ATOM    842 CD1  TYR B  51      25.582  -5.112   5.565  1.00 89.29           C
ATOM    843 CD2  TYR B  51      27.946  -5.133   5.838  1.00 88.85           C
ATOM    844 CE1  TYR B  51      25.718  -5.614   4.279  1.00 88.25           C
ATOM    845 CE2  TYR B  51      28.094  -5.630   4.549  1.00 87.51           C
ATOM    846 CZ   TYR B  51      26.973  -5.871   3.782  1.00 84.86           C
ATOM    847 OH   TYR B  51      27.107  -6.367   2.506  1.00 83.24           O
ATOM    848  N   MET B  52      25.763  -4.965  11.123  1.00 94.03           N
ATOM    849 CA   MET B  52      26.111  -4.655  12.505  1.00 91.63           C
ATOM    850  C   MET B  52      26.784  -5.840  13.206  1.00 89.31           C
ATOM    851  O   MET B  52      26.679  -6.967  12.757  1.00 86.30           O
ATOM    852 CB   MET B  52      24.876  -4.257  13.289  1.00 85.44           C
ATOM    853 CG   MET B  52      24.513  -2.800  13.194  1.00 79.69           C
ATOM    854 SD   MET B  52      23.130  -2.446  14.279  1.00 77.78           S
ATOM    855 CE   MET B  52      21.916  -3.533  13.580  1.00 70.55           C
ATOM    856 OXT  MET B  52      27.394  -5.648  14.257  1.00 78.07           O
HETATM  857  K     K C   1       1.395  10.004  -9.108  1.00 46.93           K
HETATM  858  K     K D   1     -12.727  -4.450   3.487  1.00 47.25           K
HETATM  859  K     K E   1      -6.623   8.511  -1.367  1.00 42.70           K
HETATM  860  K     K F   1      -4.302  -2.120  -2.430  1.00 40.70           K
HETATM  861  K     K G   1     -13.923   0.331  -2.766  1.00 35.57           K
HETATM  862  K     K H   1      -9.519  -4.312 -10.849  1.00 26.93           K
HETATM  863 MG    MG I   1       4.211   3.941  -6.841  1.00 48.34          MG
HETATM  864 MG    MG J   1      -4.460 -11.069   2.768  1.00 42.69          MG
HETATM  865 MG    MG K   1      -5.817   7.130   1.055  1.00 37.96          MG
HETATM  866 MG    MG L   1      -8.435  -6.370  -9.530  1.00 38.27          MG
HETATM  867 MG    MG M   1       0.039   7.517 -10.530  1.00 38.30          MG
HETATM  868 MG    MG N   1      -6.385  -2.901   7.372  1.00 36.90          MG
HETATM  869 MG    MG O   1     -17.251   5.452  -1.492  1.00 34.73          MG
HETATM  870 MG    MG P   1     -15.591   5.043  -7.467  1.00 27.99          MG
HETATM  871 MG    MG Q   1     -14.276  13.672 -11.046  1.00 26.32          MG
HETATM  872 MG    MG R   1      -0.784   2.330  -4.666  1.00 26.16          MG
HETATM  873 MG    MG S   1      -5.281  -2.230  10.366  1.00 28.21          MG
HETATM  874 MG    MG T   1     -18.985 -24.037   2.961  1.00 28.21          MG
HETATM  875 ZN    ZN U   1      14.336  -2.555  -2.737  1.00 75.12          ZN
HETATM  876 ZN    ZN V   1       3.386   0.393  15.879  1.00 77.61          ZN
HETATM  877 ZN    ZN W   1      -0.109   4.099  -9.587  1.00 50.15          ZN
HETATM  878 ZN    ZN X   1     -10.271  -1.302   5.483  1.00 44.12          ZN
ATOM    879 OP3   DC Y   1     -25.862 -19.995   2.258  1.00 42.04           O
ATOM    880  P    DC Y   1     -25.501 -19.833   3.571  1.00 44.75           P
ATOM    881 OP1   DC Y   1     -25.913 -21.130   4.054  1.00 39.08           O
ATOM    882 OP2   DC Y   1     -25.904 -18.813   4.537  1.00 37.47           O
ATOM    883 O5'   DC Y   1     -23.930 -19.696   3.634  1.00 42.06           O
ATOM    884 C5'   DC Y   1     -23.086 -20.695   4.041  1.00 46.37           C
ATOM    885 C4'   DC Y   1     -21.662 -20.371   3.693  1.00 51.56           C
ATOM    886 O4'   DC Y   1     -21.333 -19.061   4.231  1.00 49.42           O
ATOM    887 C3'   DC Y   1     -20.655 -21.327   4.305  1.00 54.47           C
ATOM    888 O3'   DC Y   1     -19.475 -21.355   3.527  1.00 51.37           O
ATOM    889 C2'   DC Y   1     -20.416 -20.687   5.654  1.00 48.11           C
ATOM    890 C1'   DC Y   1     -20.428 -19.206   5.318  1.00 50.83           C
ATOM    891 N1    DC Y   1     -20.876 -18.355   6.443  1.00 48.43           N
ATOM    892 C2    DC Y   1     -20.061 -18.223   7.570  1.00 46.05           C
ATOM    893 O2    DC Y   1     -18.971 -18.813   7.614  1.00 46.13           O
ATOM    894 N3    DC Y   1     -20.487 -17.445   8.593  1.00 46.98           N
ATOM    895 C4    DC Y   1     -21.660 -16.819   8.506  1.00 45.18           C
ATOM    896 N4    DC Y   1     -22.048 -16.060   9.543  1.00 44.84           N
ATOM    897 C5    DC Y   1     -22.503 -16.943   7.366  1.00 45.91           C
ATOM    898 C6    DC Y   1     -22.076 -17.709   6.363  1.00 47.44           C
ATOM    899  P    DG Y   2     -19.314 -22.589   2.506  1.00 48.32           P
ATOM    900 OP1   DG Y   2     -20.572 -23.266   2.120  1.00 45.52           O
ATOM    901 OP2   DG Y   2     -18.179 -23.353   3.029  1.00 43.43           O
ATOM    902 O5'   DG Y   2     -18.783 -21.761   1.277  1.00 46.20           O
ATOM    903 C5'   DG Y   2     -17.738 -20.793   1.417  1.00 48.69           C
ATOM    904 C4'   DG Y   2     -17.701 -19.964   0.176  1.00 51.04           C
ATOM    905 O4'   DG Y   2     -18.905 -19.226   0.076  1.00 51.35           O
ATOM    906 C3'   DG Y   2     -16.553 -18.960   0.146  1.00 52.51           C
ATOM    907 O3'   DG Y   2     -15.715 -19.250  -0.951  1.00 49.54           O
ATOM    908 C2'   DG Y   2     -17.205 -17.595   0.008  1.00 48.96           C
ATOM    909 C1'   DG Y   2     -18.669 -17.857  -0.173  1.00 49.13           C
ATOM    910 N9    DG Y   2     -19.535 -17.121   0.727  1.00 46.44           N
ATOM    911 C8    DG Y   2     -20.746 -16.577   0.426  1.00 43.54           C
ATOM    912 N7    DG Y   2     -21.320 -15.990   1.428  1.00 46.87           N
ATOM    913 C5    DG Y   2     -20.431 -16.150   2.472  1.00 49.89           C
ATOM    914 C6    DG Y   2     -20.507 -15.719   3.816  1.00 47.39           C
ATOM    915 O6    DG Y   2     -21.415 -15.084   4.360  1.00 46.05           O
ATOM    916 N1    DG Y   2     -19.383 -16.087   4.554  1.00 49.10           N
ATOM    917 C2    DG Y   2     -18.316 -16.788   4.056  1.00 48.23           C
ATOM    918 N2    DG Y   2     -17.323 -17.055   4.904  1.00 47.74           N
ATOM    919 N3    DG Y   2     -18.240 -17.202   2.797  1.00 48.31           N
ATOM    920 C4    DG Y   2     -19.322 -16.850   2.064  1.00 48.70           C
ATOM    921  P    DC Y   3     -14.347 -18.708  -1.213  1.00 49.30           P
ATOM    922 OP1   DC Y   3     -14.417 -18.010  -2.514  1.00 45.50           O
ATOM    923 OP2   DC Y   3     -13.409 -19.809  -1.010  1.00 44.41           O
ATOM    924 O5'   DC Y   3     -14.054 -17.612  -0.058  1.00 47.40           O
ATOM    925 C5'   DC Y   3     -12.807 -16.921  -0.048  1.00 50.30           C
ATOM    926 C4'   DC Y   3     -12.671 -16.073   1.195  1.00 50.99           C
ATOM    927 O4'   DC Y   3     -13.690 -15.053   1.214  1.00 50.78           O
ATOM    928 C3'   DC Y   3     -12.813 -16.827   2.527  1.00 52.44           C
ATOM    929 O3'   DC Y   3     -11.886 -16.287   3.474  1.00 50.05           O
ATOM    930 C2'   DC Y   3     -14.237 -16.483   2.956  1.00 49.45           C
ATOM    931 C1'   DC Y   3     -14.320 -15.047   2.462  1.00 49.94           C
ATOM    932 N1    DC Y   3     -15.701 -14.546   2.302  1.00 48.60           N
ATOM    933 C2    DC Y   3     -16.287 -13.843   3.354  1.00 47.82           C
ATOM    934 O2    DC Y   3     -15.637 -13.646   4.389  1.00 47.78           O
ATOM    935 N3    DC Y   3     -17.550 -13.399   3.230  1.00 48.43           N
ATOM    936 C4    DC Y   3     -18.224 -13.625   2.102  1.00 47.45           C
ATOM    937 N4    DC Y   3     -19.476 -13.167   2.010  1.00 48.09           N
ATOM    938 C5    DC Y   3     -17.652 -14.340   1.009  1.00 48.68           C
ATOM    939 C6    DC Y   3     -16.394 -14.777   1.155  1.00 48.66           C
ATOM    940  P    DG Y   4     -10.464 -16.948   3.763  1.00 48.55           P
ATOM    941 OP1   DG Y   4     -10.523 -18.420   3.659  1.00 47.12           O
ATOM    942 OP2   DG Y   4      -9.963 -16.324   5.001  1.00 47.68           O
ATOM    943 O5'   DG Y   4      -9.586 -16.372   2.558  1.00 48.60           O
ATOM    944 C5'   DG Y   4      -9.374 -14.959   2.425  1.00 50.07           C
ATOM    945 C4'   DG Y   4      -8.622 -14.701   1.142  1.00 50.02           C
ATOM    946 O4'   DG Y   4      -9.405 -15.115   0.031  1.00 48.79           O
ATOM    947 C3'   DG Y   4      -8.295 -13.230   0.918  1.00 49.71           C
ATOM    948 O3'   DG Y   4      -6.946 -13.016   1.285  1.00 47.17           O
ATOM    949 C2'   DG Y   4      -8.515 -13.017  -0.583  1.00 47.10           C
ATOM    950 C1'   DG Y   4      -9.347 -14.194  -1.035  1.00 47.50           C
ATOM    951 N9    DG Y   4     -10.728 -13.923  -1.410  1.00 47.90           N
ATOM    952 C8    DG Y   4     -11.334 -14.308  -2.574  1.00 45.32           C
ATOM    953 N7    DG Y   4     -12.587 -13.971  -2.640  1.00 49.19           N
ATOM    954 C5    DG Y   4     -12.838 -13.324  -1.443  1.00 52.17           C
ATOM    955 C6    DG Y   4     -14.028 -12.735  -0.944  1.00 50.42           C
ATOM    956 O6    DG Y   4     -15.140 -12.681  -1.486  1.00 49.74           O
ATOM    957 N1    DG Y   4     -13.842 -12.175   0.324  1.00 52.13           N
ATOM    958 C2    DG Y   4     -12.659 -12.190   1.013  1.00 50.99           C
ATOM    959 N2    DG Y   4     -12.671 -11.601   2.221  1.00 50.18           N
ATOM    960 N3    DG Y   4     -11.545 -12.734   0.554  1.00 50.12           N
ATOM    961 C4    DG Y   4     -11.694 -13.286  -0.659  1.00 49.62           C
ATOM    962  P    DC Y   5      -6.283 -11.769   1.853  1.00 50.98           P
ATOM    963 OP1   DC Y   5      -5.174 -11.495   0.906  1.00 49.02           O
ATOM    964 OP2   DC Y   5      -5.996 -11.940   3.275  1.00 49.71           O
ATOM    965 O5'   DC Y   5      -7.352 -10.577   1.717  1.00 50.79           O
ATOM    966 C5'   DC Y   5      -6.960  -9.243   2.047  1.00 53.83           C
ATOM    967 C4'   DC Y   5      -8.161  -8.415   2.423  1.00 52.76           C
ATOM    968 O4'   DC Y   5      -9.017  -8.228   1.279  1.00 53.37           O
ATOM    969 C3'   DC Y   5      -9.050  -9.016   3.522  1.00 53.10           C
ATOM    970 O3'   DC Y   5      -9.518  -7.976   4.389  1.00 53.32           O
ATOM    971 C2'   DC Y   5     -10.227  -9.579   2.728  1.00 52.49           C
ATOM    972 C1'   DC Y   5     -10.332  -8.526   1.634  1.00 53.90           C
ATOM    973 N1    DC Y   5     -11.073  -8.978   0.435  1.00 53.38           N
ATOM    974 C2    DC Y   5     -12.418  -8.639   0.309  1.00 53.11           C
ATOM    975 O2    DC Y   5     -12.948  -7.960   1.191  1.00 54.35           O
ATOM    976 N3    DC Y   5     -13.112  -9.062  -0.763  1.00 55.62           N
ATOM    977 C4    DC Y   5     -12.511  -9.803  -1.697  1.00 54.18           C
ATOM    978 N4    DC Y   5     -13.222 -10.203  -2.741  1.00 54.71           N
ATOM    979 C5    DC Y   5     -11.128 -10.166  -1.583  1.00 54.87           C
ATOM    980 C6    DC Y   5     -10.454  -9.741  -0.515  1.00 54.82           C
ATOM    981  P    DG Y   6      -8.769  -7.637   5.774  1.00 52.38           P
ATOM    982 OP1   DG Y   6      -8.147  -8.840   6.367  1.00 52.57           O
ATOM    983 OP2   DG Y   6      -9.751  -6.855   6.546  1.00 55.94           O
ATOM    984 O5'   DG Y   6      -7.609  -6.638   5.313  1.00 53.62           O
ATOM    985 C5'   DG Y   6      -7.929  -5.387   4.722  1.00 54.14           C
ATOM    986 C4'   DG Y   6      -6.672  -4.741   4.196  1.00 53.24           C
ATOM    987 O4'   DG Y   6      -6.071  -5.598   3.231  1.00 52.67           O
ATOM    988 C3'   DG Y   6      -6.932  -3.412   3.483  1.00 52.72           C
ATOM    989 O3'   DG Y   6      -6.690  -2.355   4.407  1.00 52.35           O
ATOM    990 C2'   DG Y   6      -5.919  -3.408   2.350  1.00 52.24           C
ATOM    991 C1'   DG Y   6      -5.547  -4.858   2.149  1.00 52.62           C
ATOM    992 N9    DG Y   6      -6.043  -5.504   0.942  1.00 53.44           N
ATOM    993 C8    DG Y   6      -5.294  -6.213   0.035  1.00 51.53           C
ATOM    994 N7    DG Y   6      -5.995  -6.718  -0.943  1.00 55.79           N
ATOM    995 C5    DG Y   6      -7.294  -6.321  -0.669  1.00 58.88           C
ATOM    996 C6    DG Y   6      -8.489  -6.575  -1.372  1.00 57.01           C
ATOM    997 O6    DG Y   6      -8.641  -7.228  -2.406  1.00 57.00           O
ATOM    998 N1    DG Y   6      -9.587  -5.986  -0.750  1.00 58.87           N
ATOM    999 C2    DG Y   6      -9.538  -5.258   0.404  1.00 57.94           C
ATOM   1000 N2    DG Y   6     -10.705  -4.771   0.854  1.00 57.04           N
ATOM   1001 N3    DG Y   6      -8.421  -5.017   1.069  1.00 56.87           N
ATOM   1002 C4    DG Y   6      -7.338  -5.567   0.492  1.00 55.73           C
ATOM   1003  P    DC Y   7      -7.782  -1.240   4.746  1.00 55.47           P
ATOM   1004 OP1   DC Y   7      -7.054  -0.129   5.397  1.00 54.39           O
ATOM   1005 OP2   DC Y   7      -8.908  -1.882   5.426  1.00 56.03           O
ATOM   1006 O5'   DC Y   7      -8.287  -0.758   3.305  1.00 56.45           O
ATOM   1007 C5'   DC Y   7      -8.880   0.539   3.152  1.00 60.42           C
ATOM   1008 C4'   DC Y   7      -9.995   0.496   2.143  1.00 58.37           C
ATOM   1009 O4'   DC Y   7      -9.473   0.071   0.860  1.00 58.99           O
ATOM   1010 C3'   DC Y   7     -11.148  -0.462   2.468  1.00 57.44           C
ATOM   1011 O3'   DC Y   7     -12.396   0.141   2.142  1.00 57.67           O
ATOM   1012 C2'   DC Y   7     -10.885  -1.639   1.528  1.00 58.14           C
ATOM   1013 C1'   DC Y   7     -10.317  -0.908   0.319  1.00 59.34           C
ATOM   1014 N1    DC Y   7      -9.546  -1.772  -0.597  1.00 58.28           N
ATOM   1015 C2    DC Y   7     -10.192  -2.349  -1.681  1.00 59.05           C
ATOM   1016 O2    DC Y   7     -11.393  -2.127  -1.852  1.00 60.74           O
ATOM   1017 N3    DC Y   7      -9.502  -3.158  -2.517  1.00 61.64           N
ATOM   1018 C4    DC Y   7      -8.210  -3.377  -2.300  1.00 60.65           C
ATOM   1019 N4    DC Y   7      -7.565  -4.178  -3.144  1.00 61.47           N
ATOM   1020 C5    DC Y   7      -7.522  -2.793  -1.186  1.00 61.45           C
ATOM   1021 C6    DC Y   7      -8.218  -2.005  -0.374  1.00 61.41           C
ATOM   1022  P    DG Y   8     -13.338   0.855   3.262  1.00 54.63           P
ATOM   1023 OP1   DG Y   8     -13.171   0.229   4.594  1.00 55.30           O
ATOM   1024 OP2   DG Y   8     -14.661   0.912   2.634  1.00 58.34           O
ATOM   1025 O5'   DG Y   8     -12.769   2.337   3.349  1.00 54.97           O
ATOM   1026 C5'   DG Y   8     -12.822   3.189   2.202  1.00 55.44           C
ATOM   1027 C4'   DG Y   8     -12.019   4.441   2.471  1.00 54.40           C
ATOM   1028 O4'   DG Y   8     -10.674   4.079   2.795  1.00 52.90           O
ATOM   1029 C3'   DG Y   8     -11.921   5.383   1.269  1.00 52.82           C
ATOM   1030 O3'   DG Y   8     -12.902   6.395   1.435  1.00 51.72           O
ATOM   1031 C2'   DG Y   8     -10.516   5.954   1.359  1.00 52.59           C
ATOM   1032 C1'   DG Y   8      -9.748   4.973   2.207  1.00 53.55           C
ATOM   1033 N9    DG Y   8      -8.762   4.140   1.538  1.00 54.60           N
ATOM   1034 C8    DG Y   8      -7.445   3.982   1.911  1.00 52.89           C
ATOM   1035 N7    DG Y   8      -6.802   3.163   1.162  1.00 57.28           N
ATOM   1036 C5    DG Y   8      -7.727   2.732   0.230  1.00 60.53           C
ATOM   1037 C6    DG Y   8      -7.599   1.816  -0.846  1.00 58.18           C
ATOM   1038 O6    DG Y   8      -6.589   1.183  -1.184  1.00 58.25           O
ATOM   1039 N1    DG Y   8      -8.795   1.662  -1.548  1.00 60.15           N
ATOM   1040 C2    DG Y   8      -9.956   2.307  -1.248  1.00 59.43           C
ATOM   1041 N2    DG Y   8     -11.008   2.038  -2.041  1.00 58.95           N
ATOM   1042 N3    DG Y   8     -10.088   3.165  -0.247  1.00 58.49           N
ATOM   1043 C4    DG Y   8      -8.953   3.328   0.446  1.00 56.75           C
ATOM   1044  P    DC Y   9     -13.887   6.878   0.303  1.00 59.36           P
ATOM   1045 OP1   DC Y   9     -14.263   8.264   0.646  1.00 58.23           O
ATOM   1046 OP2   DC Y   9     -14.930   5.859   0.112  1.00 59.32           O
ATOM   1047 O5'   DC Y   9     -12.978   6.899  -1.018  1.00 60.31           O
ATOM   1048 C5'   DC Y   9     -13.392   7.672  -2.146  1.00 64.35           C
ATOM   1049 C4'   DC Y   9     -13.075   6.939  -3.434  1.00 62.05           C
ATOM   1050 O4'   DC Y   9     -11.651   6.798  -3.591  1.00 62.37           O
ATOM   1051 C3'   DC Y   9     -13.651   5.525  -3.545  1.00 60.70           C
ATOM   1052 O3'   DC Y   9     -14.127   5.300  -4.862  1.00 60.66           O
ATOM   1053 C2'   DC Y   9     -12.428   4.649  -3.288  1.00 61.26           C
ATOM   1054 C1'   DC Y   9     -11.349   5.481  -3.952  1.00 62.39           C
ATOM   1055 N1    DC Y   9      -9.980   5.159  -3.508  1.00 61.09           N
ATOM   1056 C2    DC Y   9      -9.238   4.245  -4.233  1.00 61.71           C
ATOM   1057 O2    DC Y   9      -9.736   3.730  -5.242  1.00 63.14           O
ATOM   1058 N3    DC Y   9      -7.991   3.928  -3.831  1.00 63.62           N
ATOM   1059 C4    DC Y   9      -7.489   4.507  -2.735  1.00 62.60           C
ATOM   1060 N4    DC Y   9      -6.254   4.168  -2.364  1.00 63.33           N
ATOM   1061 C5    DC Y   9      -8.238   5.442  -1.978  1.00 63.20           C
ATOM   1062 C6    DC Y   9      -9.461   5.746  -2.389  1.00 63.35           C
ATOM   1063  P    DG Y  10     -15.685   5.499  -5.269  1.00 52.71           P
ATOM   1064 OP1   DG Y  10     -16.582   5.199  -4.126  1.00 52.81           O
ATOM   1065 OP2   DG Y  10     -15.844   4.786  -6.554  1.00 54.99           O
ATOM   1066 O5'   DG Y  10     -15.778   7.055  -5.565  1.00 53.19           O
ATOM   1067 C5'   DG Y  10     -14.976   7.634  -6.597  1.00 54.10           C
ATOM   1068 C4'   DG Y  10     -15.154   9.130  -6.577  1.00 53.23           C
ATOM   1069 O4'   DG Y  10     -14.732   9.630  -5.310  1.00 51.79           O
ATOM   1070 C3'   DG Y  10     -14.318   9.859  -7.627  1.00 51.61           C
ATOM   1071 O3'   DG Y  10     -15.167  10.125  -8.730  1.00 49.93           O
ATOM   1072 C2'   DG Y  10     -13.871  11.127  -6.924  1.00 50.08           C
ATOM   1073 C1'   DG Y  10     -14.008  10.831  -5.445  1.00 51.54           C
ATOM   1074 N9    DG Y  10     -12.773  10.636  -4.700  1.00 52.00           N
ATOM   1075 C8    DG Y  10     -12.451  11.250  -3.520  1.00 50.29           C
ATOM   1076 N7    DG Y  10     -11.302  10.872  -3.047  1.00 54.55           N
ATOM   1077 C5    DG Y  10     -10.833   9.943  -3.956  1.00 57.40           C
ATOM   1078 C6    DG Y  10      -9.632   9.184  -3.974  1.00 55.45           C
ATOM   1079 O6    DG Y  10      -8.721   9.196  -3.136  1.00 55.47           O
ATOM   1080 N1    DG Y  10      -9.543   8.353  -5.099  1.00 57.36           N
ATOM   1081 C2    DG Y  10     -10.497   8.272  -6.070  1.00 56.66           C
ATOM   1082 N2    DG Y  10     -10.241   7.417  -7.076  1.00 55.84           N
ATOM   1083 N3    DG Y  10     -11.617   8.969  -6.067  1.00 55.09           N
ATOM   1084 C4    DG Y  10     -11.729   9.779  -4.996  1.00 53.65           C
ATOM   1085  P    DC Y  11     -14.882  10.449 -10.204  1.00 55.19           P
ATOM   1086 OP1   DC Y  11     -14.982  11.918 -10.327  1.00 52.97           O
ATOM   1087 OP2   DC Y  11     -15.705   9.577 -11.066  1.00 54.14           O
ATOM   1088 O5'   DC Y  11     -13.346  10.030 -10.466  1.00 55.75           O
ATOM   1089 C5'   DC Y  11     -12.807  10.210 -11.771  1.00 58.99           C
ATOM   1090 C4'   DC Y  11     -11.385   9.701 -11.839  1.00 57.59           C
ATOM   1091 O4'   DC Y  11     -10.539  10.458 -10.962  1.00 57.65           O
ATOM   1092 C3'   DC Y  11     -11.201   8.236 -11.446  1.00 56.84           C
ATOM   1093 O3'   DC Y  11     -10.245   7.638 -12.320  1.00 56.99           O
ATOM   1094 C2'   DC Y  11     -10.612   8.338 -10.039  1.00 56.08           C
ATOM   1095 C1'   DC Y  11      -9.757   9.575 -10.206  1.00 57.93           C
ATOM   1096 N1    DC Y  11      -9.409  10.212  -8.921  1.00 57.16           N
ATOM   1097 C2    DC Y  11      -8.205   9.881  -8.327  1.00 57.05           C
ATOM   1098 O2    DC Y  11      -7.449   9.075  -8.893  1.00 58.19           O
ATOM   1099 N3    DC Y  11      -7.882  10.439  -7.142  1.00 58.96           N
ATOM   1100 C4    DC Y  11      -8.716  11.301  -6.564  1.00 57.31           C
ATOM   1101 N4    DC Y  11      -8.356  11.828  -5.400  1.00 58.08           N
ATOM   1102 C5    DC Y  11      -9.961  11.653  -7.167  1.00 57.94           C
ATOM   1103 C6    DC Y  11     -10.259  11.093  -8.326  1.00 58.31           C
ATOM   1104  P    DG Y  12     -10.694   6.860 -13.635  1.00 51.90           P
ATOM   1105 OP1   DG Y  12     -11.996   6.178 -13.422  1.00 51.21           O
ATOM   1106 OP2   DG Y  12      -9.500   6.088 -14.035  1.00 51.70           O
ATOM   1107 O5'   DG Y  12     -10.899   8.016 -14.714  1.00 51.22           O
ATOM   1108 C5'   DG Y  12      -9.798   8.816 -15.152  1.00 52.36           C
ATOM   1109 C4'   DG Y  12     -10.325   9.923 -16.029  1.00 52.20           C
ATOM   1110 O4'   DG Y  12     -11.231  10.724 -15.272  1.00 50.98           O
ATOM   1111 C3'   DG Y  12      -9.237  10.860 -16.543  1.00 51.14           C
ATOM   1112 O3'   DG Y  12      -8.940  10.500 -17.884  1.00 48.58           O
ATOM   1113 C2'   DG Y  12      -9.875  12.250 -16.468  1.00 49.20           C
ATOM   1114 C1'   DG Y  12     -11.059  12.093 -15.551  1.00 50.66           C
ATOM   1115 N9    DG Y  12     -10.982  12.746 -14.254  1.00 50.46           N
ATOM   1116 C8    DG Y  12     -11.921  13.588 -13.721  1.00 48.10           C
ATOM   1117 N7    DG Y  12     -11.627  14.012 -12.538  1.00 51.85           N
ATOM   1118 C5    DG Y  12     -10.402  13.430 -12.258  1.00 54.86           C
ATOM   1119 C6    DG Y  12      -9.585  13.523 -11.110  1.00 53.15           C
ATOM   1120 O6    DG Y  12      -9.795  14.171 -10.081  1.00 52.82           O
ATOM   1121 N1    DG Y  12      -8.418  12.769 -11.232  1.00 55.24           N
ATOM   1122 C2    DG Y  12      -8.087  12.027 -12.321  1.00 53.98           C
ATOM   1123 N2    DG Y  12      -6.921  11.356 -12.264  1.00 52.64           N
ATOM   1124 N3    DG Y  12      -8.846  11.922 -13.401  1.00 52.54           N
ATOM   1125 C4    DG Y  12      -9.985  12.643 -13.310  1.00 51.63           C
ATOM   1126  P    DC Y  13      -7.564  10.492 -18.617  1.00 52.60           P
ATOM   1127 OP1   DC Y  13      -7.797  11.030 -19.987  1.00 49.62           O
ATOM   1128 OP2   DC Y  13      -6.951   9.178 -18.452  1.00 49.46           O
ATOM   1129 O5'   DC Y  13      -6.665  11.540 -17.807  1.00 50.89           O
ATOM   1130 C5'   DC Y  13      -5.372  11.852 -18.311  1.00 53.36           C
ATOM   1131 C4'   DC Y  13      -4.409  12.160 -17.178  1.00 53.07           C
ATOM   1132 O4'   DC Y  13      -4.844  13.341 -16.475  1.00 52.39           O
ATOM   1133 C3'   DC Y  13      -4.260  11.060 -16.115  1.00 53.42           C
ATOM   1134 O3'   DC Y  13      -2.891  10.941 -15.735  1.00 51.43           O
ATOM   1135 C2'   DC Y  13      -5.082  11.609 -14.947  1.00 50.95           C
ATOM   1136 C1'   DC Y  13      -4.797  13.104 -15.096  1.00 52.54           C
ATOM   1137 N1    DC Y  13      -5.795  13.963 -14.429  1.00 52.09           N
ATOM   1138 C2    DC Y  13      -5.538  14.416 -13.135  1.00 51.62           C
ATOM   1139 O2    DC Y  13      -4.475  14.087 -12.586  1.00 52.51           O
ATOM   1140 N3    DC Y  13      -6.451  15.193 -12.509  1.00 53.30           N
ATOM   1141 C4    DC Y  13      -7.579  15.516 -13.133  1.00 52.23           C
ATOM   1142 N4    DC Y  13      -8.454  16.282 -12.488  1.00 53.00           N
ATOM   1143 C5    DC Y  13      -7.859  15.062 -14.457  1.00 53.32           C
ATOM   1144 C6    DC Y  13      -6.953  14.300 -15.061  1.00 53.20           C
ATOM   1145  P    DG Y  14      -1.930   9.829 -16.409  1.00 48.53           P
ATOM   1146 OP1   DG Y  14      -2.721   8.660 -16.827  1.00 47.45           O
ATOM   1147 OP2   DG Y  14      -0.772   9.666 -15.502  1.00 47.37           O
ATOM   1148 O5'   DG Y  14      -1.402  10.577 -17.711  1.00 47.29           O
ATOM   1149 C5'   DG Y  14      -0.624  11.768 -17.592  1.00 48.84           C
ATOM   1150 C4'   DG Y  14      -0.360  12.323 -18.964  1.00 48.83           C
ATOM   1151 O4'   DG Y  14      -1.592  12.647 -19.583  1.00 47.52           O
ATOM   1152 C3'   DG Y  14       0.487  13.591 -18.952  1.00 48.34           C
ATOM   1153 O3'   DG Y  14       1.776  13.280 -19.458  1.00 44.47           O
ATOM   1154 C2'   DG Y  14      -0.251  14.575 -19.842  1.00 44.84           C
ATOM   1155 C1'   DG Y  14      -1.553  13.908 -20.195  1.00 45.88           C
ATOM   1156 N9    DG Y  14      -2.751  14.597 -19.765  1.00 44.88           N
ATOM   1157 C8    DG Y  14      -3.866  14.795 -20.528  1.00 42.89           C
ATOM   1158 N7    DG Y  14      -4.813  15.415 -19.905  1.00 46.90           N
ATOM   1159 C5    DG Y  14      -4.297  15.652 -18.640  1.00 49.72           C
ATOM   1160 C6    DG Y  14      -4.880  16.299 -17.520  1.00 48.24           C
ATOM   1161 O6    DG Y  14      -6.009  16.803 -17.427  1.00 47.75           O
ATOM   1162 N1    DG Y  14      -4.009  16.331 -16.434  1.00 50.60           N
ATOM   1163 C2    DG Y  14      -2.753  15.801 -16.432  1.00 49.00           C
ATOM   1164 N2    DG Y  14      -2.062  15.922 -15.297  1.00 47.42           N
ATOM   1165 N3    DG Y  14      -2.202  15.191 -17.469  1.00 47.40           N
ATOM   1166 C4    DG Y  14      -3.022  15.150 -18.535  1.00 47.53           C
ATOM   1167  P    DC Y  15       3.062  13.938 -18.932  1.00 49.63           P
ATOM   1168 OP1   DC Y  15       4.091  13.886 -20.006  1.00 45.57           O
ATOM   1169 OP2   DC Y  15       3.326  13.329 -17.625  1.00 45.91           O
ATOM   1170 O5'   DC Y  15       2.651  15.464 -18.703  1.00 47.88           O
ATOM   1171 C5'   DC Y  15       3.660  16.453 -18.518  1.00 50.60           C
ATOM   1172 C4'   DC Y  15       3.265  17.431 -17.431  1.00 51.67           C
ATOM   1173 O4'   DC Y  15       2.123  18.209 -17.860  1.00 49.43           O
ATOM   1174 C3'   DC Y  15       2.877  16.801 -16.084  1.00 51.54           C
ATOM   1175 O3'   DC Y  15       3.393  17.601 -15.022  1.00 47.68           O
ATOM   1176 C2'   DC Y  15       1.345  16.898 -16.113  1.00 47.32           C
ATOM   1177 C1'   DC Y  15       1.169  18.218 -16.839  1.00 48.86           C
ATOM   1178 N1    DC Y  15      -0.170  18.406 -17.447  1.00 48.50           N
ATOM   1179 C2    DC Y  15      -1.169  19.042 -16.710  1.00 48.04           C
ATOM   1180 O2    DC Y  15      -0.908  19.430 -15.563  1.00 48.17           O
ATOM   1181 N3    DC Y  15      -2.391  19.204 -17.248  1.00 48.94           N
ATOM   1182 C4    DC Y  15      -2.628  18.768 -18.482  1.00 48.18           C
ATOM   1183 N4    DC Y  15      -3.850  18.951 -18.977  1.00 48.66           N
ATOM   1184 C5    DC Y  15      -1.621  18.111 -19.251  1.00 49.24           C
ATOM   1185 C6    DC Y  15      -0.422  17.960 -18.704  1.00 49.25           C
ATOM   1186  P    DG Y  16       4.839  17.248 -14.359  1.00 47.35           P
ATOM   1187 OP1   DG Y  16       5.065  15.780 -14.394  1.00 45.66           O
ATOM   1188 OP2   DG Y  16       4.919  17.955 -13.045  1.00 47.65           O
ATOM   1189 O5'   DG Y  16       5.859  17.950 -15.355  1.00 46.85           O
ATOM   1190 C5'   DG Y  16       5.982  19.378 -15.439  1.00 50.80           C
ATOM   1191 C4'   DG Y  16       6.938  19.715 -16.545  1.00 53.11           C
ATOM   1192 O4'   DG Y  16       6.327  19.387 -17.798  1.00 51.15           O
ATOM   1193 C3'   DG Y  16       7.326  21.189 -16.630  1.00 53.03           C
ATOM   1194 O3'   DG Y  16       8.681  21.334 -17.024  1.00 47.32           O
ATOM   1195 C2'   DG Y  16       6.419  21.719 -17.730  1.00 47.37           C
ATOM   1196 C1'   DG Y  16       6.269  20.529 -18.639  1.00 48.49           C
ATOM   1197 N9    DG Y  16       5.016  20.473 -19.375  1.00 47.00           N
ATOM   1198 C8    DG Y  16       4.838  20.015 -20.647  1.00 44.35           C
ATOM   1199 N7    DG Y  16       3.604  20.074 -21.056  1.00 49.10           N
ATOM   1200 C5    DG Y  16       2.911  20.613 -19.988  1.00 52.48           C
ATOM   1201 C6    DG Y  16       1.548  20.920 -19.847  1.00 50.06           C
ATOM   1202 O6    DG Y  16       0.631  20.764 -20.682  1.00 48.31           O
ATOM   1203 N1    DG Y  16       1.257  21.446 -18.598  1.00 51.74           N
ATOM   1204 C2    DG Y  16       2.178  21.668 -17.609  1.00 50.88           C
ATOM   1205 N2    DG Y  16       1.709  22.192 -16.468  1.00 49.92           N
ATOM   1206 N3    DG Y  16       3.459  21.383 -17.727  1.00 51.20           N
ATOM   1207 C4    DG Y  16       3.762  20.860 -18.933  1.00 51.66           C
ATOM   1208 OP3   DC Z   1      -6.672  24.708 -20.452  1.00 43.79           O
ATOM   1209  P    DC Z   1      -6.448  25.993 -20.272  1.00 46.76           P
ATOM   1210 OP1   DC Z   1      -6.962  27.209 -20.676  1.00 41.25           O
ATOM   1211 OP2   DC Z   1      -5.953  25.405 -21.407  1.00 39.58           O
ATOM   1212 O5'   DC Z   1      -5.257  26.253 -19.263  1.00 43.70           O
ATOM   1213 C5'   DC Z   1      -5.186  26.909 -18.132  1.00 48.36           C
ATOM   1214 C4'   DC Z   1      -5.061  26.158 -16.827  1.00 54.17           C
ATOM   1215 O4'   DC Z   1      -4.951  24.728 -17.033  1.00 51.49           O
ATOM   1216 C3'   DC Z   1      -3.805  26.537 -16.030  1.00 56.62           C
ATOM   1217 O3'   DC Z   1      -4.021  26.323 -14.661  1.00 53.11           O
ATOM   1218 C2'   DC Z   1      -2.791  25.544 -16.574  1.00 50.51           C
ATOM   1219 C1'   DC Z   1      -3.621  24.294 -16.728  1.00 53.22           C
ATOM   1220 N1    DC Z   1      -3.138  23.404 -17.805  1.00 51.36           N
ATOM   1221 C2    DC Z   1      -1.838  22.902 -17.785  1.00 49.00           C
ATOM   1222 O2    DC Z   1      -1.089  23.204 -16.850  1.00 49.13           O
ATOM   1223 N3    DC Z   1      -1.426  22.095 -18.775  1.00 50.01           N
ATOM   1224 C4    DC Z   1      -2.267  21.788 -19.767  1.00 48.43           C
ATOM   1225 N4    DC Z   1      -1.828  20.976 -20.739  1.00 48.20           N
ATOM   1226 C5    DC Z   1      -3.591  22.279 -19.822  1.00 49.33           C
ATOM   1227 C6    DC Z   1      -3.983  23.076 -18.829  1.00 50.80           C
ATOM   1228  P    DG Z   2      -4.293  27.507 -13.751  1.00 50.57           P
ATOM   1229 OP1   DG Z   2      -4.969  28.679 -14.366  1.00 47.55           O
ATOM   1230 OP2   DG Z   2      -3.062  27.666 -12.956  1.00 45.32           O
ATOM   1231 O5'   DG Z   2      -5.340  26.737 -12.842  1.00 48.20           O
ATOM   1232 C5'   DG Z   2      -4.985  25.479 -12.265  1.00 50.81           C
ATOM   1233 C4'   DG Z   2      -6.230  24.789 -11.795  1.00 53.54           C
ATOM   1234 O4'   DG Z   2      -7.020  24.450 -12.923  1.00 53.34           O
ATOM   1235 C3'   DG Z   2      -5.963  23.485 -11.039  1.00 54.21           C
ATOM   1236 O3'   DG Z   2      -6.099  23.741  -9.651  1.00 51.18           O
ATOM   1237 C2'   DG Z   2      -7.041  22.523 -11.539  1.00 50.07           C
ATOM   1238 C1'   DG Z   2      -7.606  23.176 -12.779  1.00 50.74           C
ATOM   1239 N9    DG Z   2      -7.381  22.499 -14.030  1.00 48.27           N
ATOM   1240 C8    DG Z   2      -8.340  22.233 -14.969  1.00 45.27           C
ATOM   1241 N7    DG Z   2      -7.878  21.633 -16.034  1.00 48.88           N
ATOM   1242 C5    DG Z   2      -6.530  21.500 -15.777  1.00 52.23           C
ATOM   1243 C6    DG Z   2      -5.510  20.926 -16.574  1.00 49.55           C
ATOM   1244 O6    DG Z   2      -5.609  20.407 -17.693  1.00 48.23           O
ATOM   1245 N1    DG Z   2      -4.268  20.989 -15.949  1.00 51.82           N
ATOM   1246 C2    DG Z   2      -4.038  21.527 -14.717  1.00 50.53           C
ATOM   1247 N2    DG Z   2      -2.790  21.496 -14.271  1.00 49.50           N
ATOM   1248 N3    DG Z   2      -4.989  22.065 -13.965  1.00 50.38           N
ATOM   1249 C4    DG Z   2      -6.192  22.021 -14.547  1.00 50.63           C
ATOM   1250  P    DC Z   3      -5.272  23.121  -8.542  1.00 52.44           P
ATOM   1251 OP1   DC Z   3      -6.136  23.048  -7.340  1.00 49.03           O
ATOM   1252 OP2   DC Z   3      -3.985  23.825  -8.481  1.00 48.01           O
ATOM   1253 O5'   DC Z   3      -4.989  21.627  -9.049  1.00 49.80           O
ATOM   1254 C5'   DC Z   3      -4.453  20.670  -8.136  1.00 52.37           C
ATOM   1255 C4'   DC Z   3      -3.573  19.673  -8.865  1.00 53.09           C
ATOM   1256 O4'   DC Z   3      -4.354  18.917  -9.812  1.00 52.19           O
ATOM   1257 C3'   DC Z   3      -2.420  20.290  -9.661  1.00 54.10           C
ATOM   1258 O3'   DC Z   3      -1.263  19.456  -9.549  1.00 51.40           O
ATOM   1259 C2'   DC Z   3      -2.936  20.221 -11.098  1.00 51.02           C
ATOM   1260 C1'   DC Z   3      -3.694  18.899 -11.041  1.00 52.04           C
ATOM   1261 N1    DC Z   3      -4.674  18.729 -12.123  1.00 50.79           N
ATOM   1262 C2    DC Z   3      -4.275  18.061 -13.280  1.00 50.13           C
ATOM   1263 O2    DC Z   3      -3.119  17.634 -13.356  1.00 50.02           O
ATOM   1264 N3    DC Z   3      -5.156  17.912 -14.289  1.00 50.84           N
ATOM   1265 C4    DC Z   3      -6.398  18.391 -14.172  1.00 49.81           C
ATOM   1266 N4    DC Z   3      -7.234  18.218 -15.184  1.00 50.62           N
ATOM   1267 C5    DC Z   3      -6.818  19.079 -12.993  1.00 51.41           C
ATOM   1268 C6    DC Z   3      -5.937  19.226 -12.010  1.00 50.99           C
ATOM   1269  P    DG Z   4      -0.123  19.785  -8.459  1.00 48.47           P
ATOM   1270 OP1   DG Z   4       0.083  21.245  -8.306  1.00 46.81           O
ATOM   1271 OP2   DG Z   4       1.017  18.904  -8.816  1.00 46.67           O
ATOM   1272 O5'   DG Z   4      -0.763  19.227  -7.117  1.00 47.91           O
ATOM   1273 C5'   DG Z   4      -1.044  17.839  -6.990  1.00 49.41           C
ATOM   1274 C4'   DG Z   4      -1.761  17.581  -5.684  1.00 49.21           C
ATOM   1275 O4'   DG Z   4      -3.028  18.222  -5.708  1.00 47.82           O
ATOM   1276 C3'   DG Z   4      -2.032  16.105  -5.432  1.00 48.42           C
ATOM   1277 O3'   DG Z   4      -1.056  15.623  -4.518  1.00 45.94           O
ATOM   1278 C2'   DG Z   4      -3.431  16.067  -4.823  1.00 45.75           C
ATOM   1279 C1'   DG Z   4      -4.043  17.409  -5.158  1.00 46.54           C
ATOM   1280 N9    DG Z   4      -5.129  17.423  -6.129  1.00 46.58           N
ATOM   1281 C8    DG Z   4      -6.365  17.978  -5.933  1.00 44.28           C
ATOM   1282 N7    DG Z   4      -7.133  17.886  -6.977  1.00 48.14           N
ATOM   1283 C5    DG Z   4      -6.369  17.232  -7.920  1.00 51.24           C
ATOM   1284 C6    DG Z   4      -6.674  16.853  -9.258  1.00 49.69           C
ATOM   1285 O6    DG Z   4      -7.722  17.043  -9.879  1.00 49.16           O
ATOM   1286 N1    DG Z   4      -5.605  16.199  -9.876  1.00 51.74           N
ATOM   1287 C2    DG Z   4      -4.403  15.950  -9.276  1.00 50.13           C
ATOM   1288 N2    DG Z   4      -3.493  15.307 -10.025  1.00 48.96           N
ATOM   1289 N3    DG Z   4      -4.105  16.300  -8.036  1.00 48.99           N
ATOM   1290 C4    DG Z   4      -5.116  16.929  -7.417  1.00 48.31           C
ATOM   1291  P    DC Z   5      -0.251  14.310  -4.694  1.00 50.66           P
ATOM   1292 OP1   DC Z   5       0.032  13.854  -3.315  1.00 48.25           O
ATOM   1293 OP2   DC Z   5       0.838  14.545  -5.636  1.00 49.06           O
ATOM   1294 O5'   DC Z   5      -1.272  13.284  -5.376  1.00 50.67           O
ATOM   1295 C5'   DC Z   5      -0.957  11.892  -5.397  1.00 53.47           C
ATOM   1296 C4'   DC Z   5      -1.457  11.248  -6.669  1.00 52.37           C
ATOM   1297 O4'   DC Z   5      -2.901  11.339  -6.731  1.00 52.68           O
ATOM   1298 C3'   DC Z   5      -0.939  11.883  -7.967  1.00 52.42           C
ATOM   1299 O3'   DC Z   5      -0.648  10.871  -8.919  1.00 52.59           O
ATOM   1300 C2'   DC Z   5      -2.138  12.703  -8.443  1.00 51.67           C
ATOM   1301 C1'   DC Z   5      -3.278  11.796  -7.997  1.00 53.36           C
ATOM   1302 N1    DC Z   5      -4.573  12.486  -7.896  1.00 52.85           N
ATOM   1303 C2    DC Z   5      -5.457  12.423  -8.980  1.00 52.63           C
ATOM   1304 O2    DC Z   5      -5.126  11.796  -9.986  1.00 53.88           O
ATOM   1305 N3    DC Z   5      -6.648  13.061  -8.907  1.00 55.04           N
ATOM   1306 C4    DC Z   5      -6.972  13.733  -7.800  1.00 53.33           C
ATOM   1307 N4    DC Z   5      -8.152  14.351  -7.772  1.00 53.86           N
ATOM   1308 C5    DC Z   5      -6.086  13.811  -6.684  1.00 53.89           C
ATOM   1309 C6    DC Z   5      -4.912  13.180  -6.770  1.00 54.04           C
ATOM   1310  P    DG Z   6       0.866  10.292  -9.119  1.00 51.78           P
ATOM   1311 OP1   DG Z   6       1.859  11.355  -8.871  1.00 51.72           O
ATOM   1312 OP2   DG Z   6       0.840   9.557 -10.396  1.00 55.21           O
ATOM   1313 O5'   DG Z   6       1.005   9.209  -7.951  1.00 53.08           O
ATOM   1314 C5'   DG Z   6       0.155   8.070  -7.951  1.00 53.77           C
ATOM   1315 C4'   DG Z   6       0.306   7.316  -6.648  1.00 53.01           C
ATOM   1316 O4'   DG Z   6      -0.027   8.186  -5.565  1.00 51.84           O
ATOM   1317 C3'   DG Z   6      -0.638   6.122  -6.531  1.00 51.72           C
ATOM   1318 O3'   DG Z   6       0.075   4.953  -6.939  1.00 51.13           O
ATOM   1319 C2'   DG Z   6      -0.991   6.092  -5.052  1.00 51.23           C
ATOM   1320 C1'   DG Z   6      -0.750   7.497  -4.564  1.00 52.08           C
ATOM   1321 N9    DG Z   6      -1.917   8.312  -4.268  1.00 53.13           N
ATOM   1322 C8    DG Z   6      -2.157   8.969  -3.094  1.00 51.28           C
ATOM   1323 N7    DG Z   6      -3.259   9.651  -3.101  1.00 55.90           N
ATOM   1324 C5    DG Z   6      -3.792   9.429  -4.354  1.00 59.02           C
ATOM   1325 C6    DG Z   6      -4.994   9.920  -4.941  1.00 56.90           C
ATOM   1326 O6    DG Z   6      -5.835  10.672  -4.442  1.00 56.93           O
ATOM   1327 N1    DG Z   6      -5.167   9.448  -6.249  1.00 58.92           N
ATOM   1328 C2    DG Z   6      -4.289   8.614  -6.890  1.00 58.09           C
ATOM   1329 N2    DG Z   6      -4.620   8.264  -8.147  1.00 57.32           N
ATOM   1330 N3    DG Z   6      -3.169   8.154  -6.352  1.00 56.94           N
ATOM   1331 C4    DG Z   6      -2.981   8.599  -5.089  1.00 55.70           C
ATOM   1332  P    DC Z   7      -0.415   4.060  -8.174  1.00 55.42           P
ATOM   1333 OP1   DC Z   7       0.354   2.804  -8.088  1.00 54.60           O
ATOM   1334 OP2   DC Z   7      -0.396   4.855  -9.411  1.00 56.05           O
ATOM   1335 O5'   DC Z   7      -1.954   3.757  -7.804  1.00 56.13           O
ATOM   1336 C5'   DC Z   7      -2.614   2.615  -8.345  1.00 59.95           C
ATOM   1337 C4'   DC Z   7      -4.052   2.943  -8.696  1.00 57.66           C
ATOM   1338 O4'   DC Z   7      -4.756   3.396  -7.518  1.00 58.38           O
ATOM   1339 C3'   DC Z   7      -4.251   4.042  -9.750  1.00 56.53           C
ATOM   1340 O3'   DC Z   7      -5.316   3.694 -10.622  1.00 57.05           O
ATOM   1341 C2'   DC Z   7      -4.665   5.244  -8.895  1.00 57.63           C
ATOM   1342 C1'   DC Z   7      -5.483   4.550  -7.832  1.00 58.90           C
ATOM   1343 N1    DC Z   7      -5.673   5.346  -6.606  1.00 57.83           N
ATOM   1344 C2    DC Z   7      -6.826   6.116  -6.467  1.00 58.66           C
ATOM   1345 O2    DC Z   7      -7.664   6.108  -7.379  1.00 60.26           O
ATOM   1346 N3    DC Z   7      -7.005   6.864  -5.366  1.00 61.23           N
ATOM   1347 C4    DC Z   7      -6.082   6.854  -4.402  1.00 60.19           C
ATOM   1348 N4    DC Z   7      -6.286   7.601  -3.324  1.00 61.12           N
ATOM   1349 C5    DC Z   7      -4.890   6.070  -4.519  1.00 61.08           C
ATOM   1350 C6    DC Z   7      -4.732   5.342  -5.620  1.00 61.01           C
ATOM   1351  P    DG Z   8      -5.085   3.041 -12.095  1.00 55.12           P
ATOM   1352 OP1   DG Z   8      -3.828   3.527 -12.707  1.00 55.79           O
ATOM   1353 OP2   DG Z   8      -6.363   3.241 -12.797  1.00 58.77           O
ATOM   1354 O5'   DG Z   8      -4.922   1.488 -11.788  1.00 55.37           O
ATOM   1355 C5'   DG Z   8      -6.008   0.745 -11.225  1.00 55.64           C
ATOM   1356 C4'   DG Z   8      -5.530  -0.627 -10.824  1.00 54.81           C
ATOM   1357 O4'   DG Z   8      -4.447  -0.493  -9.899  1.00 53.12           O
ATOM   1358 C3'   DG Z   8      -6.591  -1.462 -10.118  1.00 53.44           C
ATOM   1359 O3'   DG Z   8      -7.194  -2.317 -11.080  1.00 52.10           O
ATOM   1360 C2'   DG Z   8      -5.801  -2.251  -9.082  1.00 53.10           C
ATOM   1361 C1'   DG Z   8      -4.527  -1.469  -8.876  1.00 54.14           C
ATOM   1362 N9    DG Z   8      -4.391  -0.750  -7.627  1.00 55.48           N
ATOM   1363 C8    DG Z   8      -3.324  -0.829  -6.757  1.00 53.66           C
ATOM   1364 N7    DG Z   8      -3.436  -0.054  -5.736  1.00 58.17           N
ATOM   1365 C5    DG Z   8      -4.640   0.595  -5.914  1.00 61.49           C
ATOM   1366 C6    DG Z   8      -5.295   1.561  -5.120  1.00 59.13           C
ATOM   1367 O6    DG Z   8      -4.913   2.062  -4.059  1.00 59.20           O
ATOM   1368 N1    DG Z   8      -6.515   1.959  -5.678  1.00 61.16           N
ATOM   1369 C2    DG Z   8      -7.031   1.479  -6.838  1.00 60.38           C
ATOM   1370 N2    DG Z   8      -8.211   1.976  -7.220  1.00 59.80           N
ATOM   1371 N3    DG Z   8      -6.429   0.575  -7.596  1.00 59.30           N
ATOM   1372 C4    DG Z   8      -5.249   0.174  -7.087  1.00 57.70           C
ATOM   1373  P    DC Z   9      -8.752  -2.390 -11.375  1.00 59.55           P
ATOM   1374 OP1   DC Z   9      -8.989  -3.713 -11.997  1.00 58.29           O
ATOM   1375 OP2   DC Z   9      -9.196  -1.170 -12.057  1.00 59.58           O
ATOM   1376 O5'   DC Z   9      -9.389  -2.382  -9.893  1.00 60.59           O
ATOM   1377 C5'   DC Z   9     -10.675  -2.964  -9.672  1.00 64.55           C
ATOM   1378 C4'   DC Z   9     -11.408  -2.208  -8.579  1.00 62.36           C
ATOM   1379 O4'   DC Z   9     -10.698  -2.322  -7.328  1.00 62.73           O
ATOM   1380 C3'   DC Z   9     -11.592  -0.708  -8.822  1.00 61.13           C
ATOM   1381 O3'   DC Z   9     -12.883  -0.312  -8.398  1.00 61.03           O
ATOM   1382 C2'   DC Z   9     -10.533  -0.095  -7.904  1.00 61.64           C
ATOM   1383 C1'   DC Z   9     -10.605  -1.059  -6.734  1.00 62.70           C
ATOM   1384 N1    DC Z   9      -9.423  -1.020  -5.851  1.00 61.64           N
ATOM   1385 C2    DC Z   9      -9.445  -0.189  -4.734  1.00 62.25           C
ATOM   1386 O2    DC Z   9     -10.457   0.489  -4.515  1.00 63.64           O
ATOM   1387 N3    DC Z   9      -8.372  -0.125  -3.930  1.00 64.06           N
ATOM   1388 C4    DC Z   9      -7.305  -0.874  -4.201  1.00 63.13           C
ATOM   1389 N4    DC Z   9      -6.263  -0.786  -3.387  1.00 63.88           N
ATOM   1390 C5    DC Z   9      -7.254  -1.726  -5.338  1.00 63.72           C
ATOM   1391 C6    DC Z   9      -8.330  -1.774  -6.130  1.00 63.87           C
ATOM   1392  P    DG Z  10     -14.136  -0.180  -9.419  1.00 52.02           P
ATOM   1393 OP1   DG Z  10     -13.693   0.187 -10.790  1.00 52.07           O
ATOM   1394 OP2   DG Z  10     -15.123   0.650  -8.723  1.00 54.01           O
ATOM   1395 O5'   DG Z  10     -14.696  -1.657  -9.464  1.00 52.77           O
ATOM   1396 C5'   DG Z  10     -15.153  -2.299  -8.262  1.00 53.61           C
ATOM   1397 C4'   DG Z  10     -15.467  -3.738  -8.567  1.00 52.84           C
ATOM   1398 O4'   DG Z  10     -14.283  -4.394  -9.011  1.00 51.80           O
ATOM   1399 C3'   DG Z  10     -15.960  -4.522  -7.357  1.00 51.80           C
ATOM   1400 O3'   DG Z  10     -17.372  -4.543  -7.394  1.00 50.32           O
ATOM   1401 C2'   DG Z  10     -15.360  -5.915  -7.554  1.00 50.52           C
ATOM   1402 C1'   DG Z  10     -14.191  -5.697  -8.486  1.00 51.37           C
ATOM   1403 N9    DG Z  10     -12.868  -5.804  -7.903  1.00 51.83           N
ATOM   1404 C8    DG Z  10     -11.834  -6.580  -8.378  1.00 49.85           C
ATOM   1405 N7    DG Z  10     -10.744  -6.462  -7.695  1.00 53.93           N
ATOM   1406 C5    DG Z  10     -11.056  -5.553  -6.694  1.00 56.66           C
ATOM   1407 C6    DG Z  10     -10.256  -5.030  -5.646  1.00 54.77           C
ATOM   1408 O6    DG Z  10      -9.077  -5.280  -5.389  1.00 54.63           O
ATOM   1409 N1    DG Z  10     -10.973  -4.128  -4.845  1.00 56.43           N
ATOM   1410 C2    DG Z  10     -12.269  -3.775  -5.036  1.00 55.83           C
ATOM   1411 N2    DG Z  10     -12.789  -2.890  -4.173  1.00 55.05           N
ATOM   1412 N3    DG Z  10     -13.020  -4.256  -6.018  1.00 54.59           N
ATOM   1413 C4    DG Z  10     -12.364  -5.126  -6.800  1.00 53.38           C
ATOM   1414  P    DC Z  11     -18.396  -4.844  -6.365  1.00 54.92           P
ATOM   1415 OP1   DC Z  11     -18.668  -6.287  -6.512  1.00 53.08           O
ATOM   1416 OP2   DC Z  11     -19.486  -3.869  -6.481  1.00 54.50           O
ATOM   1417 O5'   DC Z  11     -17.702  -4.606  -4.931  1.00 55.42           O
ATOM   1418 C5'   DC Z  11     -18.494  -4.825  -3.763  1.00 58.66           C
ATOM   1419 C4'   DC Z  11     -17.668  -4.596  -2.513  1.00 56.97           C
ATOM   1420 O4'   DC Z  11     -16.606  -5.564  -2.444  1.00 57.21           O
ATOM   1421 C3'   DC Z  11     -17.001  -3.220  -2.403  1.00 56.34           C
ATOM   1422 O3'   DC Z  11     -17.075  -2.764  -1.062  1.00 56.32           O
ATOM   1423 C2'   DC Z  11     -15.545  -3.532  -2.762  1.00 55.78           C
ATOM   1424 C1'   DC Z  11     -15.406  -4.900  -2.131  1.00 57.29           C
ATOM   1425 N1    DC Z  11     -14.270  -5.676  -2.671  1.00 56.76           N
ATOM   1426 C2    DC Z  11     -13.050  -5.627  -2.001  1.00 56.63           C
ATOM   1427 O2    DC Z  11     -12.954  -4.941  -0.981  1.00 57.94           O
ATOM   1428 N3    DC Z  11     -12.001  -6.314  -2.493  1.00 58.76           N
ATOM   1429 C4    DC Z  11     -12.150  -7.044  -3.602  1.00 57.17           C
ATOM   1430 N4    DC Z  11     -11.090  -7.711  -4.049  1.00 57.93           N
ATOM   1431 C5    DC Z  11     -13.388  -7.107  -4.299  1.00 57.87           C
ATOM   1432 C6    DC Z  11     -14.413  -6.418  -3.801  1.00 58.18           C
ATOM   1433  P    DG Z  12     -18.204  -1.759  -0.553  1.00 49.80           P
ATOM   1434 OP1   DG Z  12     -18.656  -0.858  -1.641  1.00 49.27           O
ATOM   1435 OP2   DG Z  12     -17.690  -1.201   0.713  1.00 49.75           O
ATOM   1436 O5'   DG Z  12     -19.410  -2.730  -0.170  1.00 49.46           O
ATOM   1437 C5'   DG Z  12     -19.249  -3.718   0.844  1.00 50.49           C
ATOM   1438 C4'   DG Z  12     -20.437  -4.643   0.799  1.00 50.51           C
ATOM   1439 O4'   DG Z  12     -20.487  -5.290  -0.462  1.00 49.42           O
ATOM   1440 C3'   DG Z  12     -20.393  -5.749   1.853  1.00 49.61           C
ATOM   1441 O3'   DG Z  12     -21.172  -5.336   2.956  1.00 47.25           O
ATOM   1442 C2'   DG Z  12     -20.994  -6.954   1.138  1.00 47.62           C
ATOM   1443 C1'   DG Z  12     -20.866  -6.642  -0.334  1.00 49.10           C
ATOM   1444 N9    DG Z  12     -19.889  -7.402  -1.083  1.00 48.93           N
ATOM   1445 C8    DG Z  12     -20.124  -8.082  -2.254  1.00 46.64           C
ATOM   1446 N7    DG Z  12     -19.072  -8.661  -2.738  1.00 50.10           N
ATOM   1447 C5    DG Z  12     -18.059  -8.359  -1.847  1.00 53.04           C
ATOM   1448 C6    DG Z  12     -16.688  -8.706  -1.847  1.00 51.19           C
ATOM   1449 O6    DG Z  12     -16.087  -9.387  -2.679  1.00 50.80           O
ATOM   1450 N1    DG Z  12     -16.007  -8.194  -0.744  1.00 53.12           N
ATOM   1451 C2    DG Z  12     -16.577  -7.434   0.229  1.00 52.07           C
ATOM   1452 N2    DG Z  12     -15.761  -7.019   1.214  1.00 51.16           N
ATOM   1453 N3    DG Z  12     -17.856  -7.089   0.244  1.00 51.03           N
ATOM   1454 C4    DG Z  12     -18.544  -7.573  -0.812  1.00 49.81           C
ATOM   1455  P    DC Z  13     -21.370  -6.061   4.288  1.00 50.61           P
ATOM   1456 OP1   DC Z  13     -22.202  -7.271   4.068  1.00 47.41           O
ATOM   1457 OP2   DC Z  13     -21.801  -5.053   5.251  1.00 47.52           O
ATOM   1458 O5'   DC Z  13     -19.895  -6.536   4.699  1.00 49.62           O
ATOM   1459 C5'   DC Z  13     -19.685  -7.083   6.002  1.00 52.22           C
ATOM   1460 C4'   DC Z  13     -18.320  -7.712   6.097  1.00 51.85           C
ATOM   1461 O4'   DC Z  13     -18.238  -8.865   5.225  1.00 51.28           O
ATOM   1462 C3'   DC Z  13     -17.149  -6.799   5.707  1.00 52.11           C
ATOM   1463 O3'   DC Z  13     -16.074  -7.002   6.609  1.00 50.71           O
ATOM   1464 C2'   DC Z  13     -16.771  -7.311   4.308  1.00 50.29           C
ATOM   1465 C1'   DC Z  13     -17.060  -8.794   4.473  1.00 51.29           C
ATOM   1466 N1    DC Z  13     -17.266  -9.491   3.187  1.00 51.15           N
ATOM   1467 C2    DC Z  13     -16.183 -10.116   2.575  1.00 50.54           C
ATOM   1468 O2    DC Z  13     -15.074 -10.073   3.131  1.00 51.37           O
ATOM   1469 N3    DC Z  13     -16.353 -10.732   1.390  1.00 52.12           N
ATOM   1470 C4    DC Z  13     -17.561 -10.751   0.819  1.00 51.09           C
ATOM   1471 N4    DC Z  13     -17.698 -11.375  -0.351  1.00 51.64           N
ATOM   1472 C5    DC Z  13     -18.690 -10.117   1.435  1.00 51.97           C
ATOM   1473 C6    DC Z  13     -18.495  -9.511   2.600  1.00 51.96           C
ATOM   1474  P    DG Z  14     -15.888  -6.072   7.899  1.00 46.40           P
ATOM   1475 OP1   DG Z  14     -16.360  -4.692   7.631  1.00 44.99           O
ATOM   1476 OP2   DG Z  14     -14.504  -6.310   8.373  1.00 45.11           O
ATOM   1477 O5'   DG Z  14     -16.861  -6.736   8.963  1.00 45.53           O
ATOM   1478 C5'   DG Z  14     -16.619  -8.049   9.448  1.00 47.41           C
ATOM   1479 C4'   DG Z  14     -17.741  -8.451  10.364  1.00 47.82           C
ATOM   1480 O4'   DG Z  14     -18.966  -8.445   9.651  1.00 46.39           O
ATOM   1481 C3'   DG Z  14     -17.567  -9.858  10.939  1.00 46.84           C
ATOM   1482 O3'   DG Z  14     -17.198  -9.746  12.303  1.00 43.49           O
ATOM   1483 C2'   DG Z  14     -18.931 -10.521  10.784  1.00 44.26           C
ATOM   1484 C1'   DG Z  14     -19.745  -9.581   9.932  1.00 44.95           C
ATOM   1485 N9    DG Z  14     -20.174 -10.086   8.642  1.00 44.30           N
ATOM   1486 C8    DG Z  14     -21.447  -9.980   8.144  1.00 42.14           C
ATOM   1487 N7    DG Z  14     -21.572 -10.482   6.951  1.00 45.51           N
ATOM   1488 C5    DG Z  14     -20.303 -10.951   6.627  1.00 48.21           C
ATOM   1489 C6    DG Z  14     -19.830 -11.590   5.459  1.00 46.59           C
ATOM   1490 O6    DG Z  14     -20.455 -11.882   4.442  1.00 46.01           O
ATOM   1491 N1    DG Z  14     -18.466 -11.900   5.548  1.00 48.50           N
ATOM   1492 C2    DG Z  14     -17.678 -11.626   6.623  1.00 47.31           C
ATOM   1493 N2    DG Z  14     -16.391 -12.006   6.519  1.00 46.59           N
ATOM   1494 N3    DG Z  14     -18.107 -11.021   7.723  1.00 46.64           N
ATOM   1495 C4    DG Z  14     -19.420 -10.710   7.662  1.00 46.08           C
ATOM   1496  P    DC Z  15     -16.673 -10.868  13.228  1.00 46.62           P
ATOM   1497 OP1   DC Z  15     -17.762 -11.227  14.181  1.00 42.17           O
ATOM   1498 OP2   DC Z  15     -15.373 -10.450  13.737  1.00 42.11           O
ATOM   1499 O5'   DC Z  15     -16.429 -12.114  12.261  1.00 45.54           O
ATOM   1500 C5'   DC Z  15     -15.896 -13.313  12.811  1.00 48.19           C
ATOM   1501 C4'   DC Z  15     -15.457 -14.255  11.710  1.00 48.89           C
ATOM   1502 O4'   DC Z  15     -16.613 -14.745  10.986  1.00 47.09           O
ATOM   1503 C3'   DC Z  15     -14.526 -13.632  10.657  1.00 48.93           C
ATOM   1504 O3'   DC Z  15     -13.511 -14.568  10.292  1.00 45.82           O
ATOM   1505 C2'   DC Z  15     -15.459 -13.399   9.473  1.00 45.46           C
ATOM   1506 C1'   DC Z  15     -16.383 -14.603   9.613  1.00 46.62           C
ATOM   1507 N1    DC Z  15     -17.685 -14.438   8.938  1.00 45.91           N
ATOM   1508 C2    DC Z  15     -17.835 -14.947   7.650  1.00 45.44           C
ATOM   1509 O2    DC Z  15     -16.886 -15.533   7.112  1.00 45.65           O
ATOM   1510 N3    DC Z  15     -19.016 -14.783   7.006  1.00 46.16           N
ATOM   1511 C4    DC Z  15     -20.015 -14.143   7.617  1.00 45.55           C
ATOM   1512 N4    DC Z  15     -21.162 -14.008   6.951  1.00 45.95           N
ATOM   1513 C5    DC Z  15     -19.888 -13.616   8.935  1.00 46.33           C
ATOM   1514 C6    DC Z  15     -18.710 -13.784   9.555  1.00 46.65           C
ATOM   1515  P    DG Z  16     -12.097 -14.543  11.094  1.00 45.74           P
ATOM   1516 OP1   DG Z  16     -11.697 -13.124  11.295  1.00 43.92           O
ATOM   1517 OP2   DG Z  16     -11.158 -15.467  10.397  1.00 45.66           O
ATOM   1518 O5'   DG Z  16     -12.468 -15.197  12.503  1.00 45.71           O
ATOM   1519 C5'   DG Z  16     -12.671 -16.598  12.623  1.00 49.31           C
ATOM   1520 C4'   DG Z  16     -13.063 -16.933  14.029  1.00 51.33           C
ATOM   1521 O4'   DG Z  16     -14.343 -16.364  14.324  1.00 49.34           O
ATOM   1522 C3'   DG Z  16     -13.198 -18.438  14.290  1.00 51.15           C
ATOM   1523 O3'   DG Z  16     -12.745 -18.761  15.592  1.00 46.03           O
ATOM   1524 C2'   DG Z  16     -14.698 -18.658  14.193  1.00 46.06           C
ATOM   1525 C1'   DG Z  16     -15.261 -17.369  14.714  1.00 46.63           C
ATOM   1526 N9    DG Z  16     -16.573 -17.005  14.187  1.00 45.31           N
ATOM   1527 C8    DG Z  16     -17.579 -16.375  14.867  1.00 42.59           C
ATOM   1528 N7    DG Z  16     -18.641 -16.164  14.142  1.00 46.76           N
ATOM   1529 C5    DG Z  16     -18.323 -16.692  12.903  1.00 49.76           C
ATOM   1530 C6    DG Z  16     -19.081 -16.762  11.714  1.00 47.46           C
ATOM   1531 O6    DG Z  16     -20.239 -16.349  11.525  1.00 45.72           O
ATOM   1532 N1    DG Z  16     -18.382 -17.375  10.684  1.00 48.73           N
ATOM   1533 C2    DG Z  16     -17.106 -17.872  10.780  1.00 48.04           C
ATOM   1534 N2    DG Z  16     -16.601 -18.443   9.685  1.00 47.48           N
ATOM   1535 N3    DG Z  16     -16.381 -17.812  11.892  1.00 48.99           N
ATOM   1536 C4    DG Z  16     -17.045 -17.211  12.902  1.00 49.15           C
ENDMDL                                                                          
END                                                                             
