# Supplementary material for: Control of Gene Expression by Proteins That Bind Many Alternative Nucleic Acid Structures Through the Same Domain
Source: Int J Mol Sci. 2025 Dec 26;27(1):272. doi: 10.3390/ijms27010272 (PMC12785367; doi:10.3390/ijms27010272)
Supplement: Supplementary file 1 [file ijms-27-00272-s001.zip › Figure-4N-MAD1-MYC-1x2-dMeR14-CG8x2-Mgx12-Kx6-Znx4-S1076865862-model-0.pdb]

TITLE fold_mad1_myc_1x2_dmer14_cg8x2_mgx12_kx6_znx4_s1076865862_model_0.cif     
MODEL 1                                                                         
ATOM      1  N   SER A   1      -5.797  -7.272 -19.320  1.00 67.35           N
ATOM      2 CA   SER A   1      -6.665  -8.238 -18.632  1.00 76.88           C
ATOM      3  C   SER A   1      -7.939  -7.567 -18.125  1.00 80.44           C
ATOM      4  O   SER A   1      -8.052  -6.336 -18.128  1.00 77.08           O
ATOM      5 CB   SER A   1      -5.930  -8.890 -17.462  1.00 70.09           C
ATOM      6 OG   SER A   1      -5.490  -7.904 -16.539  1.00 64.15           O
ATOM      7  N   SER A   2      -8.894  -8.378 -17.672  1.00 75.33           N
ATOM      8 CA   SER A   2     -10.162  -7.872 -17.168  1.00 81.95           C
ATOM      9  C   SER A   2      -9.982  -7.210 -15.804  1.00 83.66           C
ATOM     10  O   SER A   2      -8.935  -7.350 -15.165  1.00 80.87           O
ATOM     11 CB   SER A   2     -11.175  -9.010 -17.053  1.00 75.97           C
ATOM     12 OG   SER A   2     -10.812  -9.905 -16.023  1.00 70.43           O
ATOM     13  N   ARG A   3     -11.028  -6.488 -15.376  1.00 77.40           N
ATOM     14 CA   ARG A   3     -11.019  -5.858 -14.064  1.00 79.01           C
ATOM     15  C   ARG A   3     -10.865  -6.908 -12.952  1.00 81.54           C
ATOM     16  O   ARG A   3     -10.121  -6.696 -11.992  1.00 80.84           O
ATOM     17 CB   ARG A   3     -12.302  -5.041 -13.853  1.00 75.44           C
ATOM     18 CG   ARG A   3     -12.384  -4.354 -12.505  1.00 71.37           C
ATOM     19 CD   ARG A   3     -13.530  -3.372 -12.438  1.00 69.39           C
ATOM     20 NE   ARG A   3     -14.847  -4.004 -12.518  1.00 67.17           N
ATOM     21 CZ   ARG A   3     -15.644  -3.953 -13.579  1.00 63.54           C
ATOM     22 NH1  ARG A   3     -15.267  -3.301 -14.666  1.00 58.61           N
ATOM     23 NH2  ARG A   3     -16.822  -4.564 -13.550  1.00 55.49           N
ATOM     24  N   SER A   4     -11.545  -8.045 -13.102  1.00 82.98           N
ATOM     25 CA   SER A   4     -11.478  -9.103 -12.100  1.00 84.15           C
ATOM     26  C   SER A   4     -10.078  -9.710 -12.005  1.00 84.99           C
ATOM     27  O   SER A   4      -9.604 -10.024 -10.917  1.00 83.34           O
ATOM     28 CB   SER A   4     -12.510 -10.196 -12.403  1.00 82.69           C
ATOM     29 OG   SER A   4     -12.280 -10.783 -13.668  1.00 76.95           O
ATOM     30  N   THR A   5      -9.418  -9.869 -13.149  1.00 84.39           N
ATOM     31 CA   THR A   5      -8.064 -10.406 -13.169  1.00 85.20           C
ATOM     32  C   THR A   5      -7.105  -9.448 -12.476  1.00 85.07           C
ATOM     33  O   THR A   5      -6.243  -9.860 -11.692  1.00 84.27           O
ATOM     34 CB   THR A   5      -7.603 -10.663 -14.615  1.00 84.48           C
ATOM     35 OG1  THR A   5      -8.466 -11.622 -15.233  1.00 81.57           O
ATOM     36 CG2  THR A   5      -6.167 -11.203 -14.627  1.00 81.00           C
ATOM     37  N   HIS A   6      -7.254  -8.157 -12.765  1.00 78.45           N
ATOM     38 CA   HIS A   6      -6.423  -7.152 -12.120  1.00 77.49           C
ATOM     39  C   HIS A   6      -6.648  -7.149 -10.611  1.00 78.60           C
ATOM     40  O   HIS A   6      -5.689  -7.046  -9.832  1.00 78.87           O
ATOM     41 CB   HIS A   6      -6.727  -5.772 -12.704  1.00 75.50           C
ATOM     42 CG   HIS A   6      -5.995  -4.670 -12.020  1.00 73.03           C
ATOM     43 ND1  HIS A   6      -4.655  -4.441 -12.235  1.00 67.62           N
ATOM     44 CD2  HIS A   6      -6.404  -3.748 -11.119  1.00 68.38           C
ATOM     45 CE1  HIS A   6      -4.270  -3.410 -11.487  1.00 68.11           C
ATOM     46 NE2  HIS A   6      -5.318  -2.976 -10.802  1.00 68.58           N
ATOM     47  N   ASN A   7      -7.911  -7.261 -10.186  1.00 81.54           N
ATOM     48 CA   ASN A   7      -8.217  -7.265  -8.764  1.00 80.39           C
ATOM     49  C   ASN A   7      -7.576  -8.451  -8.049  1.00 81.25           C
ATOM     50  O   ASN A   7      -7.067  -8.310  -6.943  1.00 81.73           O
ATOM     51 CB   ASN A   7      -9.736  -7.280  -8.549  1.00 78.63           C
ATOM     52 CG   ASN A   7     -10.394  -5.965  -8.912  1.00 75.79           C
ATOM     53 OD1  ASN A   7      -9.727  -4.961  -9.135  1.00 72.74           O
ATOM     54 ND2  ASN A   7     -11.719  -5.974  -8.981  1.00 71.16           N
ATOM     55  N   GLU A   8      -7.593  -9.612  -8.677  1.00 87.63           N
ATOM     56 CA   GLU A   8      -6.973 -10.798  -8.094  1.00 88.01           C
ATOM     57  C   GLU A   8      -5.459 -10.640  -8.010  1.00 88.20           C
ATOM     58  O   GLU A   8      -4.845 -11.010  -7.002  1.00 87.96           O
ATOM     59 CB   GLU A   8      -7.324 -12.044  -8.903  1.00 87.69           C
ATOM     60 CG   GLU A   8      -8.750 -12.527  -8.698  1.00 82.08           C
ATOM     61 CD   GLU A   8      -9.013 -12.991  -7.277  1.00 80.56           C
ATOM     62 OE1  GLU A   8      -8.121 -13.617  -6.677  1.00 77.86           O
ATOM     63 OE2  GLU A   8     -10.112 -12.711  -6.759  1.00 75.88           O
ATOM     64  N   MET A   9      -4.857 -10.096  -9.060  1.00 87.27           N
ATOM     65 CA   MET A   9      -3.418  -9.868  -9.064  1.00 86.08           C
ATOM     66  C   MET A   9      -3.006  -8.911  -7.955  1.00 87.14           C
ATOM     67  O   MET A   9      -1.992  -9.124  -7.281  1.00 87.02           O
ATOM     68 CB   MET A   9      -2.960  -9.339 -10.423  1.00 84.81           C
ATOM     69 CG   MET A   9      -2.776 -10.408 -11.479  1.00 79.30           C
ATOM     70 SD   MET A   9      -2.046  -9.755 -12.994  1.00 74.69           S
ATOM     71 CE   MET A   9      -3.421  -8.792 -13.616  1.00 67.89           C
ATOM     72  N   GLU A  10      -3.791  -7.847  -7.771  1.00 83.75           N
ATOM     73 CA   GLU A  10      -3.467  -6.872  -6.740  1.00 83.24           C
ATOM     74  C   GLU A  10      -3.674  -7.420  -5.334  1.00 84.45           C
ATOM     75  O   GLU A  10      -2.936  -7.061  -4.418  1.00 85.19           O
ATOM     76 CB   GLU A  10      -4.291  -5.591  -6.931  1.00 81.08           C
ATOM     77 CG   GLU A  10      -3.690  -4.660  -7.956  1.00 75.95           C
ATOM     78 CD   GLU A  10      -2.298  -4.211  -7.554  1.00 74.07           C
ATOM     79 OE1  GLU A  10      -2.097  -3.850  -6.375  1.00 71.69           O
ATOM     80 OE2  GLU A  10      -1.401  -4.239  -8.420  1.00 71.02           O
ATOM     81  N   LYS A  11      -4.674  -8.282  -5.178  1.00 87.40           N
ATOM     82 CA   LYS A  11      -4.869  -8.946  -3.888  1.00 87.01           C
ATOM     83  C   LYS A  11      -3.627  -9.764  -3.544  1.00 88.38           C
ATOM     84  O   LYS A  11      -3.154  -9.741  -2.404  1.00 88.71           O
ATOM     85 CB   LYS A  11      -6.108  -9.829  -3.941  1.00 85.46           C
ATOM     86 CG   LYS A  11      -6.423 -10.535  -2.630  1.00 81.07           C
ATOM     87 CD   LYS A  11      -7.698 -11.357  -2.745  1.00 78.71           C
ATOM     88 CE   LYS A  11      -8.040 -12.053  -1.449  1.00 73.44           C
ATOM     89 NZ   LYS A  11      -9.311 -12.799  -1.554  1.00 69.14           N
ATOM     90  N   ASN A  12      -3.082 -10.469  -4.518  1.00 92.16           N
ATOM     91 CA   ASN A  12      -1.881 -11.260  -4.302  1.00 92.33           C
ATOM     92  C   ASN A  12      -0.656 -10.388  -4.052  1.00 92.61           C
ATOM     93  O   ASN A  12       0.193 -10.723  -3.223  1.00 92.28           O
ATOM     94 CB   ASN A  12      -1.635 -12.189  -5.491  1.00 92.03           C
ATOM     95 CG   ASN A  12      -2.642 -13.317  -5.575  1.00 90.34           C
ATOM     96 OD1  ASN A  12      -3.263 -13.677  -4.581  1.00 85.88           O
ATOM     97 ND2  ASN A  12      -2.791 -13.885  -6.758  1.00 85.18           N
ATOM     98  N   ARG A  13      -0.556  -9.272  -4.786  1.00 91.97           N
ATOM     99 CA   ARG A  13       0.559  -8.353  -4.609  1.00 91.24           C
ATOM    100  C   ARG A  13       0.609  -7.822  -3.194  1.00 92.21           C
ATOM    101  O   ARG A  13       1.658  -7.801  -2.553  1.00 92.37           O
ATOM    102 CB   ARG A  13       0.461  -7.193  -5.596  1.00 89.55           C
ATOM    103 CG   ARG A  13       1.704  -6.319  -5.651  1.00 83.88           C
ATOM    104 CD   ARG A  13       1.446  -4.988  -6.344  1.00 81.88           C
ATOM    105 NE   ARG A  13       0.777  -5.151  -7.628  1.00 77.81           N
ATOM    106 CZ   ARG A  13       1.387  -5.420  -8.783  1.00 75.42           C
ATOM    107 NH1  ARG A  13       2.709  -5.558  -8.814  1.00 69.19           N
ATOM    108 NH2  ARG A  13       0.693  -5.550  -9.890  1.00 68.82           N
HETATM  109  N   2MR A  14      -0.572  -7.415  -2.730  1.00 90.92           N
HETATM  110 CA   2MR A  14      -0.684  -6.859  -1.344  1.00 90.64           C
HETATM  111 CB   2MR A  14      -1.968  -6.179  -1.166  1.00 87.54           C
HETATM  112 CG   2MR A  14      -2.197  -4.973  -2.072  1.00 85.78           C
HETATM  113 CD   2MR A  14      -2.922  -3.965  -1.305  1.00 81.78           C
HETATM  114 NE   2MR A  14      -4.137  -4.536  -0.843  1.00 79.03           N
HETATM  115 CZ   2MR A  14      -5.023  -3.919  -0.126  1.00 74.21           C
HETATM  116 NH1  2MR A  14      -4.742  -2.730   0.318  1.00 70.69           N
HETATM  117 CQ1  2MR A  14      -5.058  -1.788   1.050  1.00 65.22           C
HETATM  118 NH2  2MR A  14      -6.133  -4.586   0.075  1.00 71.28           N
HETATM  119 CQ2  2MR A  14      -6.391  -5.814  -0.607  1.00 69.30           C
HETATM  120  C   2MR A  14      -0.348  -7.903  -0.323  1.00 90.39           C
HETATM  121  O   2MR A  14       0.329  -7.584   0.698  1.00 91.66           O
ATOM    122  N   ALA A  15      -0.848  -9.100  -0.500  1.00 93.13           N
ATOM    123 CA   ALA A  15      -0.560 -10.198   0.425  1.00 93.42           C
ATOM    124  C   ALA A  15       0.942 -10.437   0.526  1.00 94.40           C
ATOM    125  O   ALA A  15       1.464 -10.670   1.610  1.00 94.87           O
ATOM    126 CB   ALA A  15      -1.279 -11.462  -0.031  1.00 92.70           C
ATOM    127  N   HIS A  16       1.631 -10.373  -0.622  1.00 95.55           N
ATOM    128 CA   HIS A  16       3.068 -10.557  -0.644  1.00 95.80           C
ATOM    129  C   HIS A  16       3.781  -9.436   0.119  1.00 96.20           C
ATOM    130  O   HIS A  16       4.740  -9.693   0.862  1.00 96.37           O
ATOM    131 CB   HIS A  16       3.551 -10.618  -2.098  1.00 95.48           C
ATOM    132 CG   HIS A  16       5.002 -10.886  -2.239  1.00 93.64           C
ATOM    133 ND1  HIS A  16       5.891  -9.925  -2.671  1.00 85.37           N
ATOM    134 CD2  HIS A  16       5.720 -12.002  -2.042  1.00 86.89           C
ATOM    135 CE1  HIS A  16       7.097 -10.451  -2.723  1.00 85.21           C
ATOM    136 NE2  HIS A  16       7.024 -11.710  -2.348  1.00 87.89           N
ATOM    137  N   LEU A  17       3.317  -8.211  -0.051  1.00 94.70           N
ATOM    138 CA   LEU A  17       3.887  -7.070   0.670  1.00 94.75           C
ATOM    139  C   LEU A  17       3.676  -7.238   2.171  1.00 95.60           C
ATOM    140  O   LEU A  17       4.589  -6.980   2.958  1.00 96.18           O
ATOM    141 CB   LEU A  17       3.245  -5.770   0.184  1.00 93.86           C
ATOM    142 CG   LEU A  17       3.885  -4.468   0.681  1.00 92.00           C
ATOM    143 CD1  LEU A  17       5.287  -4.315   0.106  1.00 90.88           C
ATOM    144 CD2  LEU A  17       3.018  -3.275   0.283  1.00 90.49           C
ATOM    145  N   LYS A  18       2.490  -7.685   2.574  1.00 93.87           N
ATOM    146 CA   LYS A  18       2.197  -7.905   3.983  1.00 93.89           C
ATOM    147  C   LYS A  18       3.133  -8.954   4.583  1.00 95.18           C
ATOM    148  O   LYS A  18       3.665  -8.769   5.679  1.00 96.10           O
ATOM    149 CB   LYS A  18       0.740  -8.324   4.155  1.00 92.53           C
ATOM    150 CG   LYS A  18       0.282  -8.474   5.599  1.00 89.10           C
ATOM    151 CD   LYS A  18      -1.197  -8.791   5.670  1.00 86.56           C
ATOM    152 CE   LYS A  18      -1.691  -8.871   7.101  1.00 79.96           C
ATOM    153 NZ   LYS A  18      -3.160  -9.115   7.166  1.00 73.73           N
ATOM    154  N   ARG A  19       3.337 -10.057   3.868  1.00 96.81           N
ATOM    155 CA   ARG A  19       4.238 -11.102   4.348  1.00 97.39           C
ATOM    156  C   ARG A  19       5.679 -10.594   4.434  1.00 97.80           C
ATOM    157  O   ARG A  19       6.430 -11.000   5.325  1.00 98.10           O
ATOM    158 CB   ARG A  19       4.166 -12.335   3.449  1.00 97.17           C
ATOM    159 CG   ARG A  19       2.825 -13.050   3.480  1.00 93.08           C
ATOM    160 CD   ARG A  19       2.932 -14.460   2.937  1.00 92.51           C
ATOM    161 NE   ARG A  19       3.593 -14.526   1.650  1.00 88.06           N
ATOM    162 CZ   ARG A  19       2.999 -14.356   0.482  1.00 85.69           C
ATOM    163 NH1  ARG A  19       1.689 -14.132   0.418  1.00 80.48           N
ATOM    164 NH2  ARG A  19       3.702 -14.422  -0.635  1.00 81.66           N
ATOM    165  N   SER A  20       6.064  -9.703   3.529  1.00 98.02           N
ATOM    166 CA   SER A  20       7.406  -9.134   3.546  1.00 98.14           C
ATOM    167  C   SER A  20       7.601  -8.229   4.765  1.00 98.30           C
ATOM    168  O   SER A  20       8.691  -8.185   5.341  1.00 98.40           O
ATOM    169 CB   SER A  20       7.680  -8.369   2.252  1.00 98.11           C
ATOM    170 OG   SER A  20       7.678  -9.252   1.142  1.00 97.45           O
ATOM    171  N   PHE A  21       6.566  -7.493   5.159  1.00 97.79           N
ATOM    172 CA   PHE A  21       6.608  -6.706   6.387  1.00 97.57           C
ATOM    173  C   PHE A  21       6.832  -7.625   7.588  1.00 98.11           C
ATOM    174  O   PHE A  21       7.631  -7.318   8.471  1.00 98.34           O
ATOM    175 CB   PHE A  21       5.306  -5.924   6.582  1.00 96.77           C
ATOM    176 CG   PHE A  21       5.352  -4.514   6.055  1.00 96.43           C
ATOM    177 CD1  PHE A  21       6.033  -3.530   6.749  1.00 95.85           C
ATOM    178 CD2  PHE A  21       4.712  -4.180   4.880  1.00 95.86           C
ATOM    179 CE1  PHE A  21       6.080  -2.227   6.272  1.00 95.43           C
ATOM    180 CE2  PHE A  21       4.757  -2.882   4.393  1.00 95.32           C
ATOM    181 CZ   PHE A  21       5.439  -1.904   5.088  1.00 95.31           C
ATOM    182  N   PHE A  22       6.106  -8.744   7.632  1.00 98.14           N
ATOM    183 CA   PHE A  22       6.217  -9.662   8.755  1.00 98.27           C
ATOM    184  C   PHE A  22       7.587 -10.340   8.803  1.00 98.57           C
ATOM    185  O   PHE A  22       8.138 -10.550   9.891  1.00 98.58           O
ATOM    186 CB   PHE A  22       5.114 -10.723   8.692  1.00 97.73           C
ATOM    187 CG   PHE A  22       3.732 -10.177   8.940  1.00 96.48           C
ATOM    188 CD1  PHE A  22       3.541  -8.939   9.519  1.00 93.57           C
ATOM    189 CD2  PHE A  22       2.607 -10.926   8.594  1.00 92.37           C
ATOM    190 CE1  PHE A  22       2.261  -8.441   9.750  1.00 90.88           C
ATOM    191 CE2  PHE A  22       1.340 -10.433   8.826  1.00 90.58           C
ATOM    192 CZ   PHE A  22       1.159  -9.189   9.401  1.00 89.89           C
ATOM    193  N   ALA A  23       8.142 -10.678   7.646  1.00 98.78           N
ATOM    194 CA   ALA A  23       9.470 -11.276   7.592  1.00 98.85           C
ATOM    195  C   ALA A  23      10.520 -10.310   8.146  1.00 98.87           C
ATOM    196  O   ALA A  23      11.413 -10.719   8.884  1.00 98.82           O
ATOM    197 CB   ALA A  23       9.812 -11.683   6.166  1.00 98.75           C
ATOM    198  N   LEU A  24      10.414  -9.032   7.782  1.00 98.92           N
ATOM    199 CA   LEU A  24      11.334  -8.026   8.301  1.00 98.98           C
ATOM    200  C   LEU A  24      11.147  -7.850   9.803  1.00 98.99           C
ATOM    201  O   LEU A  24      12.121  -7.814  10.559  1.00 98.87           O
ATOM    202 CB   LEU A  24      11.136  -6.691   7.579  1.00 98.94           C
ATOM    203 CG   LEU A  24      11.955  -5.513   8.102  1.00 98.89           C
ATOM    204 CD1  LEU A  24      13.450  -5.821   8.054  1.00 98.84           C
ATOM    205 CD2  LEU A  24      11.646  -4.255   7.291  1.00 98.84           C
ATOM    206  N   ARG A  25       9.885  -7.745  10.234  1.00 98.90           N
ATOM    207 CA   ARG A  25       9.551  -7.601  11.655  1.00 98.92           C
ATOM    208  C   ARG A  25      10.229  -8.687  12.492  1.00 98.92           C
ATOM    209  O   ARG A  25      10.767  -8.407  13.563  1.00 98.86           O
ATOM    210 CB   ARG A  25       8.037  -7.669  11.847  1.00 98.89           C
ATOM    211 CG   ARG A  25       7.575  -7.595  13.290  1.00 98.67           C
ATOM    212 CD   ARG A  25       6.171  -8.182  13.423  1.00 98.22           C
ATOM    213 NE   ARG A  25       6.170  -9.618  13.159  1.00 97.40           N
ATOM    214 CZ   ARG A  25       5.084 -10.347  12.895  1.00 97.37           C
ATOM    215 NH1  ARG A  25       3.894  -9.767  12.857  1.00 95.01           N
ATOM    216 NH2  ARG A  25       5.193 -11.640  12.667  1.00 95.21           N
ATOM    217  N   ASP A  26      10.205  -9.921  11.991  1.00 98.86           N
ATOM    218 CA   ASP A  26      10.730 -11.052  12.740  1.00 98.81           C
ATOM    219  C   ASP A  26      12.248 -11.032  12.909  1.00 98.83           C
ATOM    220  O   ASP A  26      12.786 -11.772  13.736  1.00 98.58           O
ATOM    221 CB   ASP A  26      10.283 -12.370  12.085  1.00 98.69           C
ATOM    222 CG   ASP A  26       8.789 -12.606  12.212  1.00 97.99           C
ATOM    223 OD1  ASP A  26       8.119 -11.896  13.002  1.00 96.39           O
ATOM    224 OD2  ASP A  26       8.270 -13.505  11.524  1.00 95.94           O
ATOM    225  N   GLN A  27      12.945 -10.188  12.143  1.00 98.80           N
ATOM    226 CA   GLN A  27      14.393 -10.047  12.277  1.00 98.73           C
ATOM    227  C   GLN A  27      14.797  -8.905  13.209  1.00 98.74           C
ATOM    228  O   GLN A  27      15.988  -8.690  13.444  1.00 98.33           O
ATOM    229 CB   GLN A  27      15.048  -9.837  10.903  1.00 98.65           C
ATOM    230 CG   GLN A  27      14.813 -10.973   9.921  1.00 97.84           C
ATOM    231 CD   GLN A  27      15.198 -12.313  10.493  1.00 96.79           C
ATOM    232 OE1  GLN A  27      16.223 -12.454  11.162  1.00 91.64           O
ATOM    233 NE2  GLN A  27      14.358 -13.318  10.256  1.00 90.10           N
ATOM    234  N   ILE A  28      13.822  -8.170  13.731  1.00 98.80           N
ATOM    235 CA   ILE A  28      14.086  -7.060  14.646  1.00 98.74           C
ATOM    236  C   ILE A  28      13.777  -7.521  16.069  1.00 98.78           C
ATOM    237  O   ILE A  28      12.610  -7.734  16.404  1.00 98.51           O
ATOM    238 CB   ILE A  28      13.225  -5.836  14.296  1.00 98.72           C
ATOM    239 CG1  ILE A  28      13.435  -5.439  12.832  1.00 98.01           C
ATOM    240 CG2  ILE A  28      13.568  -4.665  15.222  1.00 98.23           C
ATOM    241 CD1  ILE A  28      12.388  -4.483  12.309  1.00 95.40           C
ATOM    242  N   PRO A  29      14.805  -7.676  16.923  1.00 98.52           N
ATOM    243 CA   PRO A  29      14.609  -8.197  18.282  1.00 98.30           C
ATOM    244  C   PRO A  29      13.500  -7.506  19.068  1.00 98.45           C
ATOM    245  O   PRO A  29      12.722  -8.167  19.752  1.00 97.97           O
ATOM    246 CB   PRO A  29      15.973  -7.979  18.939  1.00 97.61           C
ATOM    247 CG   PRO A  29      16.935  -8.095  17.805  1.00 96.18           C
ATOM    248 CD   PRO A  29      16.232  -7.454  16.632  1.00 97.92           C
ATOM    249  N   GLU A  30      13.419  -6.178  18.952  1.00 98.54           N
ATOM    250 CA   GLU A  30      12.424  -5.419  19.694  1.00 98.43           C
ATOM    251  C   GLU A  30      10.991  -5.705  19.240  1.00 98.41           C
ATOM    252  O   GLU A  30      10.044  -5.480  19.994  1.00 97.73           O
ATOM    253 CB   GLU A  30      12.718  -3.922  19.581  1.00 97.43           C
ATOM    254 CG   GLU A  30      11.876  -3.051  20.496  1.00 89.63           C
ATOM    255 CD   GLU A  30      12.228  -1.572  20.386  1.00 88.61           C
ATOM    256 OE1  GLU A  30      13.168  -1.239  19.643  1.00 84.78           O
ATOM    257 OE2  GLU A  30      11.557  -0.764  21.049  1.00 84.09           O
ATOM    258  N   LEU A  31      10.837  -6.221  18.019  1.00 98.76           N
ATOM    259 CA   LEU A  31       9.506  -6.438  17.438  1.00 98.79           C
ATOM    260  C   LEU A  31       9.161  -7.891  17.156  1.00 98.64           C
ATOM    261  O   LEU A  31       8.020  -8.183  16.790  1.00 97.52           O
ATOM    262 CB   LEU A  31       9.372  -5.663  16.127  1.00 98.65           C
ATOM    263 CG   LEU A  31       9.454  -4.145  16.192  1.00 98.42           C
ATOM    264 CD1  LEU A  31       9.292  -3.563  14.788  1.00 98.10           C
ATOM    265 CD2  LEU A  31       8.375  -3.588  17.122  1.00 97.96           C
ATOM    266  N   GLU A  32      10.109  -8.815  17.321  1.00 98.39           N
ATOM    267 CA   GLU A  32       9.922 -10.190  16.861  1.00 97.73           C
ATOM    268  C   GLU A  32       8.710 -10.898  17.458  1.00 97.18           C
ATOM    269  O   GLU A  32       8.195 -11.837  16.857  1.00 93.69           O
ATOM    270 CB   GLU A  32      11.188 -11.016  17.121  1.00 96.32           C
ATOM    271 CG   GLU A  32      11.515 -11.219  18.586  1.00 91.55           C
ATOM    272 CD   GLU A  32      12.842 -11.952  18.790  1.00 90.39           C
ATOM    273 OE1  GLU A  32      13.314 -12.613  17.832  1.00 85.25           O
ATOM    274 OE2  GLU A  32      13.393 -11.877  19.890  1.00 84.17           O
ATOM    275  N   ASN A  33       8.242 -10.448  18.615  1.00 97.59           N
ATOM    276 CA   ASN A  33       7.074 -11.056  19.249  1.00 97.26           C
ATOM    277  C   ASN A  33       5.836 -10.162  19.208  1.00 97.17           C
ATOM    278  O   ASN A  33       4.825 -10.459  19.848  1.00 95.06           O
ATOM    279 CB   ASN A  33       7.389 -11.440  20.691  1.00 96.34           C
ATOM    280 CG   ASN A  33       8.411 -12.561  20.780  1.00 92.67           C
ATOM    281 OD1  ASN A  33       8.334 -13.528  20.030  1.00 86.54           O
ATOM    282 ND2  ASN A  33       9.356 -12.418  21.690  1.00 85.13           N
ATOM    283  N   ASN A  34       5.898  -9.080  18.451  1.00 97.47           N
ATOM    284 CA   ASN A  34       4.786  -8.143  18.338  1.00 97.56           C
ATOM    285  C   ASN A  34       4.041  -8.369  17.017  1.00 97.49           C
ATOM    286  O   ASN A  34       4.356  -7.751  16.000  1.00 96.17           O
ATOM    287 CB   ASN A  34       5.285  -6.702  18.431  1.00 96.83           C
ATOM    288 CG   ASN A  34       4.152  -5.695  18.493  1.00 95.18           C
ATOM    289 OD1  ASN A  34       2.978  -6.055  18.434  1.00 91.49           O
ATOM    290 ND2  ASN A  34       4.505  -4.426  18.615  1.00 90.98           N
ATOM    291  N   GLU A  35       3.039  -9.243  17.055  1.00 97.05           N
ATOM    292 CA   GLU A  35       2.307  -9.602  15.851  1.00 96.52           C
ATOM    293  C   GLU A  35       1.441  -8.466  15.314  1.00 95.83           C
ATOM    294  O   GLU A  35       0.992  -8.523  14.173  1.00 92.87           O
ATOM    295 CB   GLU A  35       1.438 -10.840  16.108  1.00 95.07           C
ATOM    296 CG   GLU A  35       0.379 -10.656  17.188  1.00 88.01           C
ATOM    297 CD   GLU A  35      -0.426 -11.926  17.439  1.00 82.13           C
ATOM    298 OE1  GLU A  35      -0.325 -12.870  16.624  1.00 77.10           O
ATOM    299 OE2  GLU A  35      -1.161 -11.968  18.438  1.00 75.95           O
ATOM    300  N   LYS A  36       1.214  -7.434  16.133  1.00 95.10           N
ATOM    301 CA   LYS A  36       0.364  -6.317  15.744  1.00 93.94           C
ATOM    302  C   LYS A  36       1.137  -5.024  15.489  1.00 94.18           C
ATOM    303  O   LYS A  36       0.552  -3.940  15.466  1.00 92.68           O
ATOM    304 CB   LYS A  36      -0.724  -6.077  16.803  1.00 92.31           C
ATOM    305 CG   LYS A  36      -1.778  -7.178  16.876  1.00 88.08           C
ATOM    306 CD   LYS A  36      -2.599  -7.241  15.600  1.00 83.04           C
ATOM    307 CE   LYS A  36      -3.731  -8.244  15.703  1.00 78.18           C
ATOM    308 NZ   LYS A  36      -4.533  -8.325  14.452  1.00 70.91           N
ATOM    309  N   ALA A  37       2.456  -5.114  15.290  1.00 95.53           N
ATOM    310 CA   ALA A  37       3.273  -3.933  15.031  1.00 96.39           C
ATOM    311  C   ALA A  37       2.820  -3.216  13.759  1.00 96.27           C
ATOM    312  O   ALA A  37       2.732  -3.834  12.699  1.00 95.56           O
ATOM    313 CB   ALA A  37       4.743  -4.328  14.898  1.00 96.86           C
ATOM    314  N   PRO A  38       2.516  -1.904  13.840  1.00 94.44           N
ATOM    315 CA   PRO A  38       2.134  -1.137  12.651  1.00 94.44           C
ATOM    316  C   PRO A  38       3.254  -1.106  11.616  1.00 95.82           C
ATOM    317  O   PRO A  38       4.432  -1.230  11.964  1.00 96.19           O
ATOM    318 CB   PRO A  38       1.870   0.263  13.203  1.00 92.94           C
ATOM    319 CG   PRO A  38       1.561   0.049  14.655  1.00 90.77           C
ATOM    320 CD   PRO A  38       2.439  -1.099  15.059  1.00 92.58           C
ATOM    321  N   LYS A  39       2.888  -0.930  10.347  1.00 93.44           N
ATOM    322 CA   LYS A  39       3.869  -0.902   9.268  1.00 94.05           C
ATOM    323  C   LYS A  39       4.924   0.183   9.475  1.00 95.85           C
ATOM    324  O   LYS A  39       6.109  -0.063   9.277  1.00 96.68           O
ATOM    325 CB   LYS A  39       3.169  -0.701   7.922  1.00 92.78           C
ATOM    326 CG   LYS A  39       2.302  -1.875   7.486  1.00 90.84           C
ATOM    327 CD   LYS A  39       1.571  -1.572   6.200  1.00 88.43           C
ATOM    328 CE   LYS A  39       0.712  -2.737   5.766  1.00 85.11           C
ATOM    329 NZ   LYS A  39      -0.079  -2.423   4.540  1.00 80.14           N
ATOM    330  N   VAL A  40       4.498   1.383   9.865  1.00 95.60           N
ATOM    331 CA   VAL A  40       5.448   2.475  10.051  1.00 96.24           C
ATOM    332  C   VAL A  40       6.421   2.176  11.195  1.00 97.44           C
ATOM    333  O   VAL A  40       7.589   2.564  11.138  1.00 97.96           O
ATOM    334 CB   VAL A  40       4.729   3.833  10.269  1.00 95.17           C
ATOM    335 CG1  VAL A  40       4.019   3.878  11.603  1.00 90.58           C
ATOM    336 CG2  VAL A  40       5.731   4.981  10.140  1.00 90.17           C
ATOM    337  N   VAL A  41       5.954   1.464  12.217  1.00 97.42           N
ATOM    338 CA   VAL A  41       6.813   1.084  13.333  1.00 97.71           C
ATOM    339  C   VAL A  41       7.868   0.078  12.870  1.00 98.30           C
ATOM    340  O   VAL A  41       9.039   0.176  13.249  1.00 98.51           O
ATOM    341 CB   VAL A  41       5.992   0.519  14.508  1.00 97.51           C
ATOM    342 CG1  VAL A  41       6.906  -0.070  15.574  1.00 96.60           C
ATOM    343 CG2  VAL A  41       5.113   1.620  15.100  1.00 96.77           C
ATOM    344  N   ILE A  42       7.460  -0.896  12.059  1.00 98.52           N
ATOM    345 CA   ILE A  42       8.401  -1.872  11.521  1.00 98.73           C
ATOM    346  C   ILE A  42       9.506  -1.160  10.741  1.00 98.89           C
ATOM    347  O   ILE A  42      10.690  -1.471  10.896  1.00 98.88           O
ATOM    348 CB   ILE A  42       7.681  -2.907  10.629  1.00 98.70           C
ATOM    349 CG1  ILE A  42       6.709  -3.737  11.484  1.00 98.43           C
ATOM    350 CG2  ILE A  42       8.687  -3.803   9.919  1.00 98.49           C
ATOM    351 CD1  ILE A  42       5.801  -4.651  10.682  1.00 98.13           C
ATOM    352  N   LEU A  43       9.123  -0.201   9.902  1.00 98.78           N
ATOM    353 CA   LEU A  43      10.104   0.545   9.103  1.00 98.80           C
ATOM    354  C   LEU A  43      11.040   1.368   9.980  1.00 98.86           C
ATOM    355  O   LEU A  43      12.268   1.358   9.779  1.00 98.85           O
ATOM    356 CB   LEU A  43       9.385   1.456   8.109  1.00 98.72           C
ATOM    357 CG   LEU A  43       8.551   0.744   7.042  1.00 98.51           C
ATOM    358 CD1  LEU A  43       7.707   1.752   6.268  1.00 98.23           C
ATOM    359 CD2  LEU A  43       9.448  -0.042   6.092  1.00 98.09           C
ATOM    360  N   LYS A  44      10.494   2.092  10.960  1.00 98.81           N
ATOM    361 CA   LYS A  44      11.298   2.935  11.836  1.00 98.87           C
ATOM    362  C   LYS A  44      12.257   2.106  12.686  1.00 98.95           C
ATOM    363  O   LYS A  44      13.429   2.464  12.846  1.00 98.85           O
ATOM    364 CB   LYS A  44      10.397   3.781  12.736  1.00 98.71           C
ATOM    365 CG   LYS A  44       9.702   4.940  12.022  1.00 96.85           C
ATOM    366 CD   LYS A  44       8.782   5.687  12.965  1.00 92.16           C
ATOM    367 CE   LYS A  44       8.182   6.917  12.308  1.00 87.74           C
ATOM    368 NZ   LYS A  44       9.161   8.026  12.164  1.00 78.78           N
ATOM    369  N   LYS A  45      11.777   0.996  13.236  1.00 98.99           N
ATOM    370 CA   LYS A  45      12.608   0.147  14.084  1.00 98.95           C
ATOM    371  C   LYS A  45      13.675  -0.585  13.270  1.00 98.95           C
ATOM    372  O   LYS A  45      14.780  -0.807  13.767  1.00 98.89           O
ATOM    373 CB   LYS A  45      11.748  -0.854  14.859  1.00 98.86           C
ATOM    374 CG   LYS A  45      10.817  -0.207  15.888  1.00 98.36           C
ATOM    375 CD   LYS A  45      11.578   0.444  17.022  1.00 96.75           C
ATOM    376 CE   LYS A  45      10.647   0.992  18.090  1.00 94.19           C
ATOM    377 NZ   LYS A  45      11.385   1.589  19.229  1.00 87.33           N
ATOM    378  N   ALA A  46      13.360  -0.962  12.036  1.00 98.96           N
ATOM    379 CA   ALA A  46      14.353  -1.586  11.173  1.00 98.94           C
ATOM    380  C   ALA A  46      15.488  -0.601  10.881  1.00 98.96           C
ATOM    381  O   ALA A  46      16.667  -0.967  10.921  1.00 98.93           O
ATOM    382 CB   ALA A  46      13.714  -2.051   9.865  1.00 98.95           C
ATOM    383  N   THR A  47      15.126   0.644  10.591  1.00 98.93           N
ATOM    384 CA   THR A  47      16.114   1.691  10.339  1.00 98.96           C
ATOM    385  C   THR A  47      17.020   1.873  11.560  1.00 98.93           C
ATOM    386  O   THR A  47      18.245   1.911  11.435  1.00 98.86           O
ATOM    387 CB   THR A  47      15.419   3.024   9.999  1.00 98.89           C
ATOM    388 OG1  THR A  47      14.591   2.851   8.849  1.00 97.33           O
ATOM    389 CG2  THR A  47      16.446   4.123   9.732  1.00 97.45           C
ATOM    390  N   ALA A  48      16.408   1.981  12.733  1.00 98.94           N
ATOM    391 CA   ALA A  48      17.161   2.169  13.971  1.00 98.93           C
ATOM    392  C   ALA A  48      18.065   0.978  14.270  1.00 98.90           C
ATOM    393  O   ALA A  48      19.200   1.139  14.723  1.00 98.80           O
ATOM    394 CB   ALA A  48      16.204   2.417  15.133  1.00 98.84           C
ATOM    395  N   TYR A  49      17.569  -0.233  14.021  1.00 98.94           N
ATOM    396 CA   TYR A  49      18.339  -1.438  14.287  1.00 98.93           C
ATOM    397  C   TYR A  49      19.574  -1.521  13.387  1.00 98.94           C
ATOM    398  O   TYR A  49      20.677  -1.831  13.859  1.00 98.77           O
ATOM    399 CB   TYR A  49      17.475  -2.689  14.115  1.00 98.85           C
ATOM    400 CG   TYR A  49      18.202  -3.969  14.488  1.00 98.75           C
ATOM    401 CD1  TYR A  49      18.570  -4.224  15.800  1.00 98.32           C
ATOM    402 CD2  TYR A  49      18.516  -4.907  13.525  1.00 98.34           C
ATOM    403 CE1  TYR A  49      19.238  -5.377  16.150  1.00 97.90           C
ATOM    404 CE2  TYR A  49      19.191  -6.080  13.864  1.00 97.88           C
ATOM    405 CZ   TYR A  49      19.544  -6.305  15.174  1.00 97.95           C
ATOM    406 OH   TYR A  49      20.211  -7.468  15.518  1.00 97.10           O
ATOM    407  N   ILE A  50      19.402  -1.238  12.108  1.00 98.89           N
ATOM    408 CA   ILE A  50      20.537  -1.248  11.185  1.00 98.74           C
ATOM    409  C   ILE A  50      21.586  -0.221  11.614  1.00 98.75           C
ATOM    410  O   ILE A  50      22.786  -0.493  11.559  1.00 98.32           O
ATOM    411 CB   ILE A  50      20.066  -0.986   9.740  1.00 98.65           C
ATOM    412 CG1  ILE A  50      19.273  -2.190   9.233  1.00 97.83           C
ATOM    413 CG2  ILE A  50      21.255  -0.696   8.824  1.00 97.76           C
ATOM    414 CD1  ILE A  50      18.597  -1.971   7.891  1.00 97.33           C
ATOM    415  N   LEU A  51      21.150   0.955  12.054  1.00 98.43           N
ATOM    416 CA   LEU A  51      22.068   2.004  12.505  1.00 98.28           C
ATOM    417  C   LEU A  51      22.823   1.612  13.777  1.00 98.14           C
ATOM    418  O   LEU A  51      23.919   2.118  14.028  1.00 96.85           O
ATOM    419 CB   LEU A  51      21.309   3.312  12.738  1.00 98.02           C
ATOM    420 CG   LEU A  51      20.935   4.104  11.484  1.00 96.16           C
ATOM    421 CD1  LEU A  51      19.933   5.200  11.820  1.00 93.37           C
ATOM    422 CD2  LEU A  51      22.185   4.700  10.851  1.00 92.93           C
ATOM    423  N   SER A  52      22.242   0.729  14.580  1.00 97.29           N
ATOM    424 CA   SER A  52      22.830   0.331  15.860  1.00 96.89           C
ATOM    425  C   SER A  52      23.885  -0.768  15.715  1.00 96.04           C
ATOM    426  O   SER A  52      24.657  -1.008  16.644  1.00 92.28           O
ATOM    427 CB   SER A  52      21.739  -0.136  16.825  1.00 95.59           C
ATOM    428 OG   SER A  52      21.267  -1.418  16.470  1.00 90.98           O
ATOM    429  N   VAL A  53      23.903  -1.425  14.592  1.00 92.68           N
ATOM    430 CA   VAL A  53      24.840  -2.521  14.350  1.00 90.81           C
ATOM    431  C   VAL A  53      26.128  -1.998  13.694  1.00 88.31           C
ATOM    432  O   VAL A  53      26.248  -0.806  13.413  1.00 84.31           O
ATOM    433 CB   VAL A  53      24.191  -3.618  13.483  1.00 84.67           C
ATOM    434 CG1  VAL A  53      25.118  -4.815  13.335  1.00 78.27           C
ATOM    435 CG2  VAL A  53      22.873  -4.060  14.108  1.00 77.79           C
ATOM    436 OXT  VAL A  53      27.051  -2.760  13.430  1.00 77.35           O
ATOM    437  N   SER B   1     -14.983  13.195  12.193  1.00 67.69           N
ATOM    438 CA   SER B   1     -14.618  14.259  11.248  1.00 77.27           C
ATOM    439  C   SER B   1     -15.275  14.031   9.888  1.00 80.84           C
ATOM    440  O   SER B   1     -15.830  12.958   9.623  1.00 77.54           O
ATOM    441 CB   SER B   1     -13.101  14.334  11.084  1.00 70.43           C
ATOM    442 OG   SER B   1     -12.588  13.105  10.630  1.00 64.76           O
ATOM    443  N   SER B   2     -15.190  15.035   9.029  1.00 75.23           N
ATOM    444 CA   SER B   2     -15.782  14.958   7.702  1.00 81.95           C
ATOM    445  C   SER B   2     -14.954  14.044   6.798  1.00 84.07           C
ATOM    446  O   SER B   2     -13.825  13.667   7.128  1.00 81.39           O
ATOM    447 CB   SER B   2     -15.859  16.346   7.078  1.00 76.14           C
ATOM    448 OG   SER B   2     -14.570  16.844   6.781  1.00 70.80           O
ATOM    449  N   ARG B   3     -15.543  13.697   5.649  1.00 76.82           N
ATOM    450 CA   ARG B   3     -14.852  12.886   4.667  1.00 78.73           C
ATOM    451  C   ARG B   3     -13.579  13.587   4.172  1.00 81.54           C
ATOM    452  O   ARG B   3     -12.531  12.950   4.020  1.00 81.11           O
ATOM    453 CB   ARG B   3     -15.777  12.567   3.483  1.00 75.24           C
ATOM    454 CG   ARG B   3     -15.139  11.729   2.404  1.00 71.03           C
ATOM    455 CD   ARG B   3     -16.159  11.228   1.395  1.00 69.05           C
ATOM    456 NE   ARG B   3     -16.792  12.305   0.636  1.00 66.89           N
ATOM    457 CZ   ARG B   3     -18.047  12.737   0.819  1.00 63.36           C
ATOM    458 NH1  ARG B   3     -18.805  12.183   1.758  1.00 58.67           N
ATOM    459 NH2  ARG B   3     -18.523  13.723   0.080  1.00 55.44           N
ATOM    460  N   SER B   4     -13.662  14.909   3.972  1.00 82.57           N
ATOM    461 CA   SER B   4     -12.513  15.674   3.495  1.00 83.87           C
ATOM    462  C   SER B   4     -11.384  15.697   4.524  1.00 84.95           C
ATOM    463  O   SER B   4     -10.203  15.614   4.168  1.00 83.68           O
ATOM    464 CB   SER B   4     -12.932  17.102   3.136  1.00 82.18           C
ATOM    465 OG   SER B   4     -13.476  17.774   4.251  1.00 76.78           O
ATOM    466  N   THR B   5     -11.729  15.812   5.804  1.00 84.57           N
ATOM    467 CA   THR B   5     -10.737  15.812   6.870  1.00 85.53           C
ATOM    468  C   THR B   5     -10.033  14.462   6.933  1.00 85.68           C
ATOM    469  O   THR B   5      -8.800  14.391   7.073  1.00 84.91           O
ATOM    470 CB   THR B   5     -11.385  16.131   8.229  1.00 84.90           C
ATOM    471 OG1  THR B   5     -11.977  17.430   8.174  1.00 81.83           O
ATOM    472 CG2  THR B   5     -10.338  16.102   9.338  1.00 81.10           C
ATOM    473  N   HIS B   6     -10.809  13.387   6.823  1.00 77.58           N
ATOM    474 CA   HIS B   6     -10.228  12.053   6.813  1.00 76.75           C
ATOM    475  C   HIS B   6      -9.295  11.872   5.626  1.00 78.04           C
ATOM    476  O   HIS B   6      -8.213  11.289   5.761  1.00 78.22           O
ATOM    477 CB   HIS B   6     -11.341  11.000   6.785  1.00 74.85           C
ATOM    478 CG   HIS B   6     -10.832   9.606   6.669  1.00 72.49           C
ATOM    479 ND1  HIS B   6     -10.273   8.933   7.731  1.00 67.29           N
ATOM    480 CD2  HIS B   6     -10.776   8.762   5.619  1.00 67.79           C
ATOM    481 CE1  HIS B   6      -9.899   7.728   7.335  1.00 67.82           C
ATOM    482 NE2  HIS B   6     -10.200   7.598   6.064  1.00 68.00           N
ATOM    483  N   ASN B   7      -9.709  12.376   4.459  1.00 81.63           N
ATOM    484 CA   ASN B   7      -8.887  12.253   3.267  1.00 80.49           C
ATOM    485  C   ASN B   7      -7.544  12.967   3.420  1.00 81.38           C
ATOM    486  O   ASN B   7      -6.511  12.447   3.002  1.00 81.92           O
ATOM    487 CB   ASN B   7      -9.630  12.796   2.042  1.00 78.66           C
ATOM    488 CG   ASN B   7     -10.792  11.911   1.620  1.00 75.86           C
ATOM    489 OD1  ASN B   7     -10.933  10.779   2.088  1.00 72.73           O
ATOM    490 ND2  ASN B   7     -11.626  12.419   0.723  1.00 71.04           N
ATOM    491  N   GLU B   8      -7.557  14.145   4.033  1.00 88.03           N
ATOM    492 CA   GLU B   8      -6.327  14.889   4.268  1.00 88.42           C
ATOM    493  C   GLU B   8      -5.420  14.172   5.267  1.00 88.74           C
ATOM    494  O   GLU B   8      -4.204  14.101   5.076  1.00 88.43           O
ATOM    495 CB   GLU B   8      -6.634  16.305   4.762  1.00 88.14           C
ATOM    496 CG   GLU B   8      -7.153  17.241   3.681  1.00 83.00           C
ATOM    497 CD   GLU B   8      -6.122  17.491   2.596  1.00 82.02           C
ATOM    498 OE1  GLU B   8      -4.929  17.634   2.923  1.00 79.49           O
ATOM    499 OE2  GLU B   8      -6.512  17.550   1.409  1.00 77.84           O
ATOM    500  N   MET B   9      -6.027  13.644   6.328  1.00 87.26           N
ATOM    501 CA   MET B   9      -5.255  12.906   7.324  1.00 86.16           C
ATOM    502  C   MET B   9      -4.585  11.684   6.713  1.00 87.33           C
ATOM    503  O   MET B   9      -3.424  11.383   7.015  1.00 87.24           O
ATOM    504 CB   MET B   9      -6.150  12.484   8.487  1.00 84.76           C
ATOM    505 CG   MET B   9      -6.393  13.572   9.518  1.00 79.48           C
ATOM    506 SD   MET B   9      -7.284  12.970  10.968  1.00 75.12           S
ATOM    507 CE   MET B   9      -8.906  12.702  10.263  1.00 68.22           C
ATOM    508  N   GLU B  10      -5.319  10.973   5.854  1.00 84.29           N
ATOM    509 CA   GLU B  10      -4.760   9.779   5.223  1.00 83.60           C
ATOM    510  C   GLU B  10      -3.672  10.116   4.219  1.00 84.96           C
ATOM    511  O   GLU B  10      -2.722   9.350   4.068  1.00 85.58           O
ATOM    512 CB   GLU B  10      -5.867   8.957   4.556  1.00 81.53           C
ATOM    513 CG   GLU B  10      -6.598   8.062   5.524  1.00 76.23           C
ATOM    514 CD   GLU B  10      -5.661   7.062   6.178  1.00 74.37           C
ATOM    515 OE1  GLU B  10      -4.830   6.463   5.465  1.00 71.99           O
ATOM    516 OE2  GLU B  10      -5.748   6.895   7.412  1.00 71.37           O
ATOM    517  N   LYS B  11      -3.815  11.248   3.543  1.00 87.72           N
ATOM    518 CA   LYS B  11      -2.763  11.700   2.643  1.00 87.44           C
ATOM    519  C   LYS B  11      -1.475  11.923   3.430  1.00 88.56           C
ATOM    520  O   LYS B  11      -0.391  11.525   2.986  1.00 89.00           O
ATOM    521 CB   LYS B  11      -3.195  12.989   1.933  1.00 85.85           C
ATOM    522 CG   LYS B  11      -2.180  13.518   0.943  1.00 81.27           C
ATOM    523 CD   LYS B  11      -2.709  14.763   0.240  1.00 78.82           C
ATOM    524 CE   LYS B  11      -1.714  15.303  -0.773  1.00 73.39           C
ATOM    525 NZ   LYS B  11      -2.255  16.475  -1.494  1.00 69.05           N
ATOM    526  N   ASN B  12      -1.577  12.541   4.594  1.00 92.28           N
ATOM    527 CA   ASN B  12      -0.413  12.780   5.438  1.00 92.41           C
ATOM    528  C   ASN B  12       0.158  11.480   6.001  1.00 92.62           C
ATOM    529  O   ASN B  12       1.371  11.322   6.096  1.00 92.27           O
ATOM    530 CB   ASN B  12      -0.764  13.742   6.574  1.00 92.29           C
ATOM    531 CG   ASN B  12      -0.985  15.159   6.095  1.00 90.70           C
ATOM    532 OD1  ASN B  12      -0.509  15.551   5.033  1.00 86.69           O
ATOM    533 ND2  ASN B  12      -1.713  15.949   6.886  1.00 85.85           N
ATOM    534  N   ARG B  13      -0.734  10.557   6.394  1.00 92.25           N
ATOM    535 CA   ARG B  13      -0.299   9.276   6.934  1.00 91.51           C
ATOM    536  C   ARG B  13       0.531   8.517   5.908  1.00 92.42           C
ATOM    537  O   ARG B  13       1.599   7.990   6.224  1.00 92.52           O
ATOM    538 CB   ARG B  13      -1.500   8.438   7.346  1.00 89.93           C
ATOM    539 CG   ARG B  13      -1.129   7.173   8.123  1.00 84.22           C
ATOM    540 CD   ARG B  13      -2.291   6.197   8.204  1.00 82.33           C
ATOM    541 NE   ARG B  13      -3.534   6.822   8.638  1.00 78.32           N
ATOM    542 CZ   ARG B  13      -3.878   7.040   9.899  1.00 76.01           C
ATOM    543 NH1  ARG B  13      -3.064   6.678  10.888  1.00 69.92           N
ATOM    544 NH2  ARG B  13      -5.032   7.617  10.183  1.00 69.25           N
HETATM  545  N   2MR B  14      -0.001   8.511   4.707  1.00 91.00           N
HETATM  546 CA   2MR B  14       0.689   7.812   3.589  1.00 91.11           C
HETATM  547 CB   2MR B  14      -0.215   7.620   2.446  1.00 87.57           C
HETATM  548 CG   2MR B  14      -1.448   6.775   2.760  1.00 86.01           C
HETATM  549 CD   2MR B  14      -1.804   6.075   1.547  1.00 82.40           C
HETATM  550 NE   2MR B  14      -2.202   7.073   0.595  1.00 79.86           N
HETATM  551 CZ   2MR B  14      -2.610   6.803  -0.621  1.00 76.17           C
HETATM  552 NH1  2MR B  14      -2.546   5.569  -0.996  1.00 71.23           N
HETATM  553 CQ1  2MR B  14      -2.663   4.743  -1.916  1.00 64.39           C
HETATM  554 NH2  2MR B  14      -3.059   7.842  -1.276  1.00 72.51           N
HETATM  555 CQ2  2MR B  14      -3.234   9.116  -0.645  1.00 70.46           C
HETATM  556  C   2MR B  14       2.005   8.449   3.287  1.00 90.47           C
HETATM  557  O   2MR B  14       2.989   7.734   3.004  1.00 91.94           O
ATOM    558  N   ALA B  15       2.069   9.763   3.276  1.00 93.22           N
ATOM    559 CA   ALA B  15       3.312  10.485   3.028  1.00 93.60           C
ATOM    560  C   ALA B  15       4.374  10.113   4.054  1.00 94.60           C
ATOM    561  O   ALA B  15       5.541   9.945   3.716  1.00 95.10           O
ATOM    562 CB   ALA B  15       3.044  11.987   3.043  1.00 92.93           C
ATOM    563  N   HIS B  16       3.952   9.991   5.321  1.00 95.59           N
ATOM    564 CA   HIS B  16       4.868   9.619   6.389  1.00 95.91           C
ATOM    565  C   HIS B  16       5.395   8.201   6.182  1.00 96.30           C
ATOM    566  O   HIS B  16       6.583   7.931   6.391  1.00 96.48           O
ATOM    567 CB   HIS B  16       4.146   9.743   7.727  1.00 95.54           C
ATOM    568 CG   HIS B  16       5.007   9.455   8.913  1.00 93.68           C
ATOM    569 ND1  HIS B  16       4.868   8.312   9.657  1.00 85.30           N
ATOM    570 CD2  HIS B  16       5.993  10.172   9.480  1.00 87.02           C
ATOM    571 CE1  HIS B  16       5.750   8.341  10.642  1.00 85.56           C
ATOM    572 NE2  HIS B  16       6.446   9.455  10.560  1.00 88.44           N
ATOM    573  N   LEU B  17       4.510   7.293   5.763  1.00 94.72           N
ATOM    574 CA   LEU B  17       4.914   5.922   5.489  1.00 94.77           C
ATOM    575  C   LEU B  17       5.921   5.889   4.339  1.00 95.74           C
ATOM    576  O   LEU B  17       6.916   5.177   4.399  1.00 96.32           O
ATOM    577 CB   LEU B  17       3.694   5.068   5.155  1.00 93.97           C
ATOM    578 CG   LEU B  17       3.920   3.561   5.054  1.00 92.26           C
ATOM    579 CD1  LEU B  17       4.287   2.987   6.408  1.00 91.24           C
ATOM    580 CD2  LEU B  17       2.665   2.875   4.507  1.00 90.85           C
ATOM    581  N   LYS B  18       5.671   6.674   3.295  1.00 93.86           N
ATOM    582 CA   LYS B  18       6.572   6.744   2.152  1.00 93.99           C
ATOM    583  C   LYS B  18       7.959   7.228   2.568  1.00 95.25           C
ATOM    584  O   LYS B  18       8.970   6.659   2.162  1.00 96.15           O
ATOM    585 CB   LYS B  18       5.988   7.656   1.079  1.00 92.69           C
ATOM    586 CG   LYS B  18       6.789   7.711  -0.218  1.00 89.33           C
ATOM    587 CD   LYS B  18       6.077   8.543  -1.253  1.00 86.85           C
ATOM    588 CE   LYS B  18       6.826   8.566  -2.577  1.00 80.25           C
ATOM    589 NZ   LYS B  18       6.099   9.342  -3.620  1.00 74.03           N
ATOM    590  N   ARG B  19       8.011   8.281   3.394  1.00 97.00           N
ATOM    591 CA   ARG B  19       9.293   8.793   3.869  1.00 97.57           C
ATOM    592  C   ARG B  19      10.014   7.765   4.737  1.00 97.91           C
ATOM    593  O   ARG B  19      11.250   7.687   4.718  1.00 98.16           O
ATOM    594 CB   ARG B  19       9.099  10.095   4.645  1.00 97.34           C
ATOM    595 CG   ARG B  19       8.595  11.255   3.799  1.00 93.28           C
ATOM    596 CD   ARG B  19       8.824  12.589   4.477  1.00 92.73           C
ATOM    597 NE   ARG B  19       8.376  12.605   5.863  1.00 88.37           N
ATOM    598 CZ   ARG B  19       7.139  12.889   6.264  1.00 86.19           C
ATOM    599 NH1  ARG B  19       6.205  13.197   5.370  1.00 81.17           N
ATOM    600 NH2  ARG B  19       6.834  12.866   7.554  1.00 82.32           N
ATOM    601  N   SER B  20       9.259   6.966   5.499  1.00 98.13           N
ATOM    602 CA   SER B  20       9.852   5.929   6.332  1.00 98.22           C
ATOM    603  C   SER B  20      10.472   4.814   5.472  1.00 98.44           C
ATOM    604  O   SER B  20      11.509   4.257   5.837  1.00 98.46           O
ATOM    605 CB   SER B  20       8.808   5.350   7.292  1.00 98.16           C
ATOM    606 OG   SER B  20       8.363   6.343   8.203  1.00 97.46           O
ATOM    607  N   PHE B  21       9.831   4.489   4.347  1.00 97.79           N
ATOM    608 CA   PHE B  21      10.413   3.541   3.399  1.00 97.65           C
ATOM    609  C   PHE B  21      11.745   4.076   2.880  1.00 98.10           C
ATOM    610  O   PHE B  21      12.725   3.340   2.787  1.00 98.36           O
ATOM    611 CB   PHE B  21       9.471   3.309   2.214  1.00 96.85           C
ATOM    612 CG   PHE B  21       8.582   2.110   2.376  1.00 96.51           C
ATOM    613 CD1  PHE B  21       9.088   0.830   2.211  1.00 95.91           C
ATOM    614 CD2  PHE B  21       7.242   2.254   2.675  1.00 95.92           C
ATOM    615 CE1  PHE B  21       8.268  -0.283   2.356  1.00 95.48           C
ATOM    616 CE2  PHE B  21       6.414   1.149   2.821  1.00 95.37           C
ATOM    617 CZ   PHE B  21       6.935  -0.117   2.661  1.00 95.38           C
ATOM    618  N   PHE B  22      11.786   5.367   2.531  1.00 98.11           N
ATOM    619 CA   PHE B  22      13.004   5.961   1.988  1.00 98.25           C
ATOM    620  C   PHE B  22      14.113   6.033   3.032  1.00 98.59           C
ATOM    621  O   PHE B  22      15.289   5.820   2.699  1.00 98.54           O
ATOM    622 CB   PHE B  22      12.713   7.363   1.436  1.00 97.68           C
ATOM    623 CG   PHE B  22      11.845   7.357   0.200  1.00 96.39           C
ATOM    624 CD1  PHE B  22      11.657   6.200  -0.547  1.00 93.38           C
ATOM    625 CD2  PHE B  22      11.226   8.524  -0.226  1.00 92.17           C
ATOM    626 CE1  PHE B  22      10.863   6.202  -1.681  1.00 90.61           C
ATOM    627 CE2  PHE B  22      10.437   8.535  -1.365  1.00 90.25           C
ATOM    628 CZ   PHE B  22      10.257   7.370  -2.097  1.00 89.95           C
ATOM    629  N   ALA B  23      13.770   6.325   4.280  1.00 98.77           N
ATOM    630 CA   ALA B  23      14.755   6.358   5.350  1.00 98.77           C
ATOM    631  C   ALA B  23      15.398   4.986   5.544  1.00 98.88           C
ATOM    632  O   ALA B  23      16.612   4.878   5.732  1.00 98.80           O
ATOM    633 CB   ALA B  23      14.121   6.838   6.652  1.00 98.73           C
ATOM    634  N   LEU B  24      14.580   3.934   5.500  1.00 98.90           N
ATOM    635 CA   LEU B  24      15.101   2.577   5.613  1.00 98.96           C
ATOM    636  C   LEU B  24      15.972   2.230   4.412  1.00 98.97           C
ATOM    637  O   LEU B  24      17.067   1.690   4.561  1.00 98.84           O
ATOM    638 CB   LEU B  24      13.949   1.569   5.748  1.00 98.93           C
ATOM    639 CG   LEU B  24      14.349   0.096   5.762  1.00 98.88           C
ATOM    640 CD1  LEU B  24      15.334  -0.200   6.894  1.00 98.83           C
ATOM    641 CD2  LEU B  24      13.113  -0.780   5.895  1.00 98.82           C
ATOM    642  N   ARG B  25      15.476   2.554   3.208  1.00 98.94           N
ATOM    643 CA   ARG B  25      16.216   2.313   1.972  1.00 98.94           C
ATOM    644  C   ARG B  25      17.630   2.887   2.051  1.00 98.94           C
ATOM    645  O   ARG B  25      18.595   2.243   1.637  1.00 98.85           O
ATOM    646 CB   ARG B  25      15.471   2.932   0.788  1.00 98.87           C
ATOM    647 CG   ARG B  25      16.167   2.796  -0.548  1.00 98.62           C
ATOM    648 CD   ARG B  25      15.655   3.849  -1.522  1.00 98.11           C
ATOM    649 NE   ARG B  25      16.027   5.187  -1.092  1.00 97.15           N
ATOM    650 CZ   ARG B  25      15.485   6.318  -1.549  1.00 97.19           C
ATOM    651 NH1  ARG B  25      14.528   6.265  -2.462  1.00 94.41           N
ATOM    652 NH2  ARG B  25      15.894   7.486  -1.086  1.00 94.72           N
ATOM    653  N   ASP B  26      17.753   4.094   2.593  1.00 98.88           N
ATOM    654 CA   ASP B  26      19.034   4.790   2.635  1.00 98.80           C
ATOM    655  C   ASP B  26      20.050   4.149   3.576  1.00 98.71           C
ATOM    656  O   ASP B  26      21.237   4.466   3.505  1.00 98.56           O
ATOM    657 CB   ASP B  26      18.820   6.264   3.001  1.00 98.65           C
ATOM    658 CG   ASP B  26      18.096   7.044   1.904  1.00 97.90           C
ATOM    659 OD1  ASP B  26      17.984   6.521   0.776  1.00 96.18           O
ATOM    660 OD2  ASP B  26      17.658   8.171   2.174  1.00 95.77           O
ATOM    661  N   GLN B  27      19.606   3.241   4.453  1.00 98.72           N
ATOM    662 CA   GLN B  27      20.504   2.531   5.352  1.00 98.71           C
ATOM    663  C   GLN B  27      20.955   1.188   4.791  1.00 98.74           C
ATOM    664  O   GLN B  27      21.745   0.480   5.428  1.00 98.35           O
ATOM    665 CB   GLN B  27      19.858   2.323   6.724  1.00 98.62           C
ATOM    666 CG   GLN B  27      19.468   3.613   7.436  1.00 97.78           C
ATOM    667 CD   GLN B  27      20.621   4.577   7.539  1.00 96.75           C
ATOM    668 OE1  GLN B  27      21.755   4.187   7.823  1.00 91.70           O
ATOM    669 NE2  GLN B  27      20.340   5.850   7.291  1.00 90.15           N
ATOM    670  N   ILE B  28      20.445   0.812   3.615  1.00 98.74           N
ATOM    671 CA   ILE B  28      20.812  -0.452   2.973  1.00 98.73           C
ATOM    672  C   ILE B  28      21.803  -0.154   1.843  1.00 98.76           C
ATOM    673  O   ILE B  28      21.420   0.441   0.837  1.00 98.50           O
ATOM    674 CB   ILE B  28      19.573  -1.165   2.408  1.00 98.69           C
ATOM    675 CG1  ILE B  28      18.521  -1.357   3.500  1.00 97.91           C
ATOM    676 CG2  ILE B  28      19.968  -2.510   1.798  1.00 98.12           C
ATOM    677 CD1  ILE B  28      17.156  -1.732   2.973  1.00 95.37           C
ATOM    678  N   PRO B  29      23.079  -0.555   1.996  1.00 98.53           N
ATOM    679 CA   PRO B  29      24.111  -0.232   1.002  1.00 98.23           C
ATOM    680  C   PRO B  29      23.720  -0.552  -0.438  1.00 98.38           C
ATOM    681  O   PRO B  29      23.987   0.237  -1.342  1.00 97.91           O
ATOM    682 CB   PRO B  29      25.306  -1.077   1.456  1.00 97.51           C
ATOM    683 CG   PRO B  29      25.139  -1.155   2.936  1.00 95.92           C
ATOM    684 CD   PRO B  29      23.652  -1.271   3.154  1.00 97.81           C
ATOM    685  N   GLU B  30      23.080  -1.704  -0.639  1.00 98.54           N
ATOM    686 CA   GLU B  30      22.704  -2.127  -1.984  1.00 98.21           C
ATOM    687  C   GLU B  30      21.641  -1.229  -2.616  1.00 98.32           C
ATOM    688  O   GLU B  30      21.515  -1.185  -3.842  1.00 97.51           O
ATOM    689 CB   GLU B  30      22.220  -3.579  -1.956  1.00 97.22           C
ATOM    690 CG   GLU B  30      22.014  -4.200  -3.327  1.00 88.89           C
ATOM    691 CD   GLU B  30      21.582  -5.652  -3.263  1.00 87.76           C
ATOM    692 OE1  GLU B  30      21.483  -6.201  -2.151  1.00 83.89           O
ATOM    693 OE2  GLU B  30      21.333  -6.240  -4.329  1.00 83.02           O
ATOM    694  N   LEU B  31      20.887  -0.494  -1.794  1.00 98.75           N
ATOM    695 CA   LEU B  31      19.772   0.312  -2.282  1.00 98.78           C
ATOM    696  C   LEU B  31      19.931   1.813  -2.081  1.00 98.50           C
ATOM    697  O   LEU B  31      19.106   2.584  -2.570  1.00 97.42           O
ATOM    698 CB   LEU B  31      18.470  -0.116  -1.595  1.00 98.61           C
ATOM    699 CG   LEU B  31      17.966  -1.535  -1.841  1.00 98.35           C
ATOM    700 CD1  LEU B  31      16.676  -1.762  -1.076  1.00 98.04           C
ATOM    701 CD2  LEU B  31      17.750  -1.778  -3.330  1.00 97.88           C
ATOM    702  N   GLU B  32      20.985   2.253  -1.372  1.00 98.17           N
ATOM    703 CA   GLU B  32      21.081   3.646  -0.942  1.00 97.50           C
ATOM    704  C   GLU B  32      21.041   4.663  -2.076  1.00 96.89           C
ATOM    705  O   GLU B  32      20.680   5.818  -1.859  1.00 93.27           O
ATOM    706 CB   GLU B  32      22.342   3.858  -0.093  1.00 96.03           C
ATOM    707 CG   GLU B  32      23.642   3.658  -0.844  1.00 90.98           C
ATOM    708 CD   GLU B  32      24.860   3.768   0.071  1.00 89.87           C
ATOM    709 OE1  GLU B  32      24.720   4.342   1.174  1.00 84.68           O
ATOM    710 OE2  GLU B  32      25.934   3.292  -0.317  1.00 83.44           O
ATOM    711  N   ASN B  33      21.393   4.247  -3.291  1.00 97.46           N
ATOM    712 CA   ASN B  33      21.363   5.150  -4.438  1.00 97.19           C
ATOM    713  C   ASN B  33      20.251   4.833  -5.434  1.00 97.16           C
ATOM    714  O   ASN B  33      20.211   5.395  -6.529  1.00 94.99           O
ATOM    715 CB   ASN B  33      22.715   5.143  -5.154  1.00 96.16           C
ATOM    716 CG   ASN B  33      23.822   5.743  -4.306  1.00 92.42           C
ATOM    717 OD1  ASN B  33      23.628   6.776  -3.668  1.00 85.87           O
ATOM    718 ND2  ASN B  33      24.975   5.101  -4.297  1.00 84.60           N
ATOM    719  N   ASN B  34      19.341   3.949  -5.058  1.00 97.29           N
ATOM    720 CA   ASN B  34      18.238   3.557  -5.921  1.00 97.37           C
ATOM    721  C   ASN B  34      16.953   4.274  -5.495  1.00 97.35           C
ATOM    722  O   ASN B  34      16.185   3.772  -4.672  1.00 95.91           O
ATOM    723 CB   ASN B  34      18.038   2.046  -5.879  1.00 96.57           C
ATOM    724 CG   ASN B  34      17.018   1.567  -6.889  1.00 94.48           C
ATOM    725 OD1  ASN B  34      16.407   2.357  -7.616  1.00 90.18           O
ATOM    726 ND2  ASN B  34      16.817   0.260  -6.948  1.00 89.75           N
ATOM    727  N   GLU B  35      16.725   5.451  -6.083  1.00 97.28           N
ATOM    728 CA   GLU B  35      15.575   6.268  -5.704  1.00 96.83           C
ATOM    729  C   GLU B  35      14.246   5.664  -6.130  1.00 96.24           C
ATOM    730  O   GLU B  35      13.199   6.083  -5.646  1.00 92.95           O
ATOM    731 CB   GLU B  35      15.717   7.682  -6.282  1.00 95.36           C
ATOM    732 CG   GLU B  35      15.762   7.728  -7.803  1.00 88.19           C
ATOM    733 CD   GLU B  35      15.951   9.144  -8.333  1.00 82.17           C
ATOM    734 OE1  GLU B  35      15.802  10.104  -7.547  1.00 76.84           O
ATOM    735 OE2  GLU B  35      16.229   9.285  -9.539  1.00 75.55           O
ATOM    736  N   LYS B  36      14.282   4.673  -7.030  1.00 95.24           N
ATOM    737 CA   LYS B  36      13.060   4.053  -7.540  1.00 94.13           C
ATOM    738  C   LYS B  36      12.853   2.625  -7.040  1.00 94.35           C
ATOM    739  O   LYS B  36      12.072   1.872  -7.621  1.00 92.87           O
ATOM    740 CB   LYS B  36      13.070   4.082  -9.072  1.00 92.46           C
ATOM    741 CG   LYS B  36      12.898   5.468  -9.662  1.00 88.35           C
ATOM    742 CD   LYS B  36      11.523   6.046  -9.345  1.00 82.94           C
ATOM    743 CE   LYS B  36      11.289   7.374 -10.028  1.00 77.92           C
ATOM    744 NZ   LYS B  36       9.969   7.946  -9.700  1.00 70.51           N
ATOM    745  N   ALA B  37      13.529   2.237  -5.958  1.00 95.41           N
ATOM    746 CA   ALA B  37      13.378   0.896  -5.402  1.00 96.36           C
ATOM    747  C   ALA B  37      11.939   0.641  -4.960  1.00 96.38           C
ATOM    748  O   ALA B  37      11.383   1.409  -4.181  1.00 95.76           O
ATOM    749 CB   ALA B  37      14.315   0.697  -4.216  1.00 96.77           C
ATOM    750  N   PRO B  38      11.302  -0.441  -5.455  1.00 94.54           N
ATOM    751 CA   PRO B  38       9.942  -0.783  -5.030  1.00 94.61           C
ATOM    752  C   PRO B  38       9.877  -1.082  -3.535  1.00 95.81           C
ATOM    753  O   PRO B  38      10.872  -1.496  -2.935  1.00 96.15           O
ATOM    754 CB   PRO B  38       9.619  -2.036  -5.843  1.00 93.05           C
ATOM    755 CG   PRO B  38      10.529  -1.966  -7.033  1.00 90.91           C
ATOM    756 CD   PRO B  38      11.790  -1.345  -6.503  1.00 92.75           C
ATOM    757  N   LYS B  39       8.706  -0.886  -2.933  1.00 93.83           N
ATOM    758 CA   LYS B  39       8.527  -1.110  -1.508  1.00 94.39           C
ATOM    759  C   LYS B  39       8.877  -2.539  -1.101  1.00 95.98           C
ATOM    760  O   LYS B  39       9.544  -2.756  -0.090  1.00 96.70           O
ATOM    761 CB   LYS B  39       7.090  -0.794  -1.089  1.00 93.01           C
ATOM    762 CG   LYS B  39       6.725   0.679  -1.187  1.00 91.09           C
ATOM    763 CD   LYS B  39       5.264   0.914  -0.850  1.00 88.56           C
ATOM    764 CE   LYS B  39       4.903   2.394  -0.951  1.00 85.18           C
ATOM    765 NZ   LYS B  39       3.461   2.629  -0.690  1.00 79.97           N
ATOM    766  N   VAL B  40       8.425  -3.525  -1.880  1.00 95.80           N
ATOM    767 CA   VAL B  40       8.701  -4.916  -1.530  1.00 96.31           C
ATOM    768  C   VAL B  40      10.202  -5.217  -1.593  1.00 97.30           C
ATOM    769  O   VAL B  40      10.711  -6.019  -0.805  1.00 97.89           O
ATOM    770 CB   VAL B  40       7.891  -5.896  -2.410  1.00 95.16           C
ATOM    771 CG1  VAL B  40       8.382  -5.883  -3.844  1.00 90.54           C
ATOM    772 CG2  VAL B  40       7.951  -7.303  -1.826  1.00 90.01           C
ATOM    773  N   VAL B  41      10.917  -4.560  -2.503  1.00 97.33           N
ATOM    774 CA   VAL B  41      12.354  -4.748  -2.611  1.00 97.54           C
ATOM    775  C   VAL B  41      13.061  -4.172  -1.387  1.00 98.10           C
ATOM    776  O   VAL B  41      13.985  -4.785  -0.844  1.00 98.34           O
ATOM    777 CB   VAL B  41      12.908  -4.108  -3.907  1.00 97.06           C
ATOM    778 CG1  VAL B  41      14.434  -4.122  -3.911  1.00 95.93           C
ATOM    779 CG2  VAL B  41      12.374  -4.859  -5.118  1.00 96.04           C
ATOM    780  N   ILE B  42      12.628  -2.995  -0.936  1.00 98.50           N
ATOM    781 CA   ILE B  42      13.197  -2.392   0.274  1.00 98.70           C
ATOM    782  C   ILE B  42      13.029  -3.335   1.467  1.00 98.89           C
ATOM    783  O   ILE B  42      13.971  -3.542   2.237  1.00 98.87           O
ATOM    784 CB   ILE B  42      12.547  -1.020   0.563  1.00 98.66           C
ATOM    785 CG1  ILE B  42      12.893  -0.043  -0.561  1.00 98.33           C
ATOM    786 CG2  ILE B  42      13.003  -0.482   1.918  1.00 98.42           C
ATOM    787 CD1  ILE B  42      12.137   1.282  -0.488  1.00 97.99           C
ATOM    788  N   LEU B  43      11.843  -3.912   1.615  1.00 98.78           N
ATOM    789 CA   LEU B  43      11.577  -4.830   2.716  1.00 98.72           C
ATOM    790  C   LEU B  43      12.435  -6.091   2.628  1.00 98.87           C
ATOM    791  O   LEU B  43      13.024  -6.528   3.620  1.00 98.85           O
ATOM    792 CB   LEU B  43      10.094  -5.211   2.748  1.00 98.67           C
ATOM    793 CG   LEU B  43       9.119  -4.063   3.031  1.00 98.44           C
ATOM    794 CD1  LEU B  43       7.686  -4.515   2.794  1.00 98.14           C
ATOM    795 CD2  LEU B  43       9.295  -3.548   4.450  1.00 98.01           C
ATOM    796  N   LYS B  44      12.504  -6.697   1.442  1.00 98.81           N
ATOM    797 CA   LYS B  44      13.276  -7.925   1.256  1.00 98.85           C
ATOM    798  C   LYS B  44      14.765  -7.692   1.475  1.00 98.87           C
ATOM    799  O   LYS B  44      15.444  -8.497   2.125  1.00 98.84           O
ATOM    800 CB   LYS B  44      13.034  -8.490  -0.149  1.00 98.66           C
ATOM    801 CG   LYS B  44      11.672  -9.150  -0.335  1.00 96.53           C
ATOM    802 CD   LYS B  44      11.492  -9.631  -1.759  1.00 91.58           C
ATOM    803 CE   LYS B  44      10.198 -10.401  -1.939  1.00 86.94           C
ATOM    804 NZ   LYS B  44      10.254 -11.759  -1.332  1.00 77.79           N
ATOM    805  N   LYS B  45      15.297  -6.593   0.951  1.00 98.85           N
ATOM    806 CA   LYS B  45      16.721  -6.292   1.090  1.00 98.95           C
ATOM    807  C   LYS B  45      17.077  -5.912   2.529  1.00 98.95           C
ATOM    808  O   LYS B  45      18.169  -6.228   2.993  1.00 98.88           O
ATOM    809 CB   LYS B  45      17.137  -5.180   0.127  1.00 98.85           C
ATOM    810 CG   LYS B  45      17.048  -5.569  -1.348  1.00 98.33           C
ATOM    811 CD   LYS B  45      18.051  -6.655  -1.709  1.00 96.68           C
ATOM    812 CE   LYS B  45      18.023  -6.970  -3.198  1.00 94.15           C
ATOM    813 NZ   LYS B  45      19.043  -7.989  -3.572  1.00 87.05           N
ATOM    814  N   ALA B  46      16.172  -5.242   3.225  1.00 98.95           N
ATOM    815 CA   ALA B  46      16.394  -4.916   4.634  1.00 98.93           C
ATOM    816  C   ALA B  46      16.489  -6.198   5.457  1.00 98.99           C
ATOM    817  O   ALA B  46      17.364  -6.336   6.314  1.00 98.92           O
ATOM    818 CB   ALA B  46      15.283  -4.021   5.169  1.00 98.94           C
ATOM    819  N   THR B  47      15.585  -7.134   5.190  1.00 98.91           N
ATOM    820 CA   THR B  47      15.586  -8.426   5.881  1.00 98.99           C
ATOM    821  C   THR B  47      16.907  -9.154   5.631  1.00 98.92           C
ATOM    822  O   THR B  47      17.539  -9.651   6.569  1.00 98.85           O
ATOM    823 CB   THR B  47      14.412  -9.299   5.398  1.00 98.89           C
ATOM    824 OG1  THR B  47      13.179  -8.622   5.651  1.00 97.37           O
ATOM    825 CG2  THR B  47      14.405 -10.647   6.115  1.00 97.54           C
ATOM    826  N   ALA B  48      17.326  -9.211   4.374  1.00 98.93           N
ATOM    827 CA   ALA B  48      18.570  -9.886   4.007  1.00 98.94           C
ATOM    828  C   ALA B  48      19.782  -9.205   4.634  1.00 98.91           C
ATOM    829  O   ALA B  48      20.713  -9.877   5.088  1.00 98.77           O
ATOM    830 CB   ALA B  48      18.708  -9.928   2.490  1.00 98.81           C
ATOM    831  N   TYR B  49      19.783  -7.875   4.664  1.00 98.91           N
ATOM    832 CA   TYR B  49      20.902  -7.135   5.228  1.00 98.84           C
ATOM    833  C   TYR B  49      21.051  -7.394   6.726  1.00 98.80           C
ATOM    834  O   TYR B  49      22.159  -7.622   7.217  1.00 98.75           O
ATOM    835 CB   TYR B  49      20.756  -5.635   4.959  1.00 98.83           C
ATOM    836 CG   TYR B  49      21.949  -4.828   5.432  1.00 98.73           C
ATOM    837 CD1  TYR B  49      23.186  -4.970   4.821  1.00 98.27           C
ATOM    838 CD2  TYR B  49      21.840  -3.938   6.487  1.00 98.28           C
ATOM    839 CE1  TYR B  49      24.287  -4.244   5.248  1.00 97.81           C
ATOM    840 CE2  TYR B  49      22.935  -3.207   6.925  1.00 97.79           C
ATOM    841 CZ   TYR B  49      24.160  -3.359   6.302  1.00 97.87           C
ATOM    842 OH   TYR B  49      25.240  -2.638   6.726  1.00 96.98           O
ATOM    843  N   ILE B  50      19.934  -7.365   7.450  1.00 98.87           N
ATOM    844 CA   ILE B  50      19.964  -7.643   8.889  1.00 98.74           C
ATOM    845  C   ILE B  50      20.495  -9.053   9.147  1.00 98.79           C
ATOM    846  O   ILE B  50      21.281  -9.267  10.074  1.00 98.32           O
ATOM    847 CB   ILE B  50      18.576  -7.450   9.518  1.00 98.64           C
ATOM    848 CG1  ILE B  50      18.221  -5.959   9.526  1.00 97.80           C
ATOM    849 CG2  ILE B  50      18.535  -8.022  10.932  1.00 97.75           C
ATOM    850 CD1  ILE B  50      16.790  -5.668   9.948  1.00 97.26           C
ATOM    851  N   LEU B  51      20.084 -10.022   8.331  1.00 98.40           N
ATOM    852 CA   LEU B  51      20.541 -11.401   8.488  1.00 98.25           C
ATOM    853  C   LEU B  51      22.031 -11.566   8.197  1.00 98.10           C
ATOM    854  O   LEU B  51      22.655 -12.501   8.698  1.00 96.88           O
ATOM    855 CB   LEU B  51      19.736 -12.331   7.570  1.00 97.99           C
ATOM    856 CG   LEU B  51      18.324 -12.686   8.038  1.00 96.16           C
ATOM    857 CD1  LEU B  51      17.537 -13.336   6.913  1.00 93.51           C
ATOM    858 CD2  LEU B  51      18.393 -13.601   9.251  1.00 93.09           C
ATOM    859  N   SER B  52      22.596 -10.669   7.392  1.00 97.16           N
ATOM    860 CA   SER B  52      23.998 -10.765   6.987  1.00 96.67           C
ATOM    861  C   SER B  52      24.960 -10.162   8.013  1.00 95.74           C
ATOM    862  O   SER B  52      26.162 -10.409   7.951  1.00 91.94           O
ATOM    863 CB   SER B  52      24.204 -10.077   5.638  1.00 95.38           C
ATOM    864 OG   SER B  52      24.186  -8.669   5.777  1.00 90.77           O
ATOM    865  N   VAL B  53      24.443  -9.394   8.929  1.00 92.77           N
ATOM    866 CA   VAL B  53      25.273  -8.733   9.938  1.00 90.85           C
ATOM    867  C   VAL B  53      25.388  -9.621  11.192  1.00 87.90           C
ATOM    868  O   VAL B  53      24.792 -10.691  11.267  1.00 83.83           O
ATOM    869 CB   VAL B  53      24.699  -7.353  10.307  1.00 84.68           C
ATOM    870 CG1  VAL B  53      25.625  -6.606  11.260  1.00 78.11           C
ATOM    871 CG2  VAL B  53      24.491  -6.531   9.047  1.00 77.34           C
ATOM    872 OXT  VAL B  53      26.083  -9.269  12.142  1.00 77.04           O
HETATM  873  K     K C   1      -1.581  -0.168  -2.589  1.00 51.63           K
HETATM  874  K     K D   1      -3.462   2.582   2.315  1.00 50.59           K
HETATM  875  K     K E   1       3.301   2.604 -15.577  1.00 36.15           K
HETATM  876  K     K F   1     -10.728   0.442  15.014  1.00 35.34           K
HETATM  877  K     K G   1      -5.252  10.570  -5.844  1.00 30.98           K
HETATM  878  K     K H   1     -11.262  -6.696   3.382  1.00 25.00           K
HETATM  879 MG    MG I   1       0.944   8.998  -6.714  1.00 46.53          MG
HETATM  880 MG    MG J   1      -6.371  -5.332   6.759  1.00 48.59          MG
HETATM  881 MG    MG K   1      -1.339  -2.075 -11.006  1.00 47.41          MG
HETATM  882 MG    MG L   1      -8.342   6.007   9.034  1.00 46.44          MG
HETATM  883 MG    MG M   1       4.885  10.812 -22.092  1.00 34.74          MG
HETATM  884 MG    MG N   1      -6.148  -0.332  13.897  1.00 39.13          MG
HETATM  885 MG    MG O   1      -1.300  -3.757   2.502  1.00 35.50          MG
HETATM  886 MG    MG P   1      -5.501  11.266  -3.435  1.00 32.03          MG
HETATM  887 MG    MG Q   1       3.870   5.380  -4.415  1.00 34.18          MG
HETATM  888 MG    MG R   1     -11.983  -7.521  -1.942  1.00 29.80          MG
HETATM  889 MG    MG S   1      -6.880  10.127 -25.341  1.00 27.03          MG
HETATM  890 MG    MG T   1     -26.212  -3.138  14.488  1.00 28.41          MG
HETATM  891 ZN    ZN U   1       7.759 -12.536  -4.145  1.00 73.06          ZN
HETATM  892 ZN    ZN V   1       6.218  10.112  12.444  1.00 74.75          ZN
HETATM  893 ZN    ZN W   1      -5.063  -2.134  -9.734  1.00 49.76          ZN
HETATM  894 ZN    ZN X   1      -9.331   6.460   5.611  1.00 41.02          ZN
ATOM    895 OP3   DC Y   1     -26.810  -5.473  20.045  1.00 47.86           O
ATOM    896  P    DC Y   1     -26.278  -4.273  19.401  1.00 53.42           P
ATOM    897 OP1   DC Y   1     -26.392  -4.844  18.050  1.00 48.13           O
ATOM    898 OP2   DC Y   1     -26.703  -2.949  19.527  1.00 47.91           O
ATOM    899 O5'   DC Y   1     -24.748  -4.114  19.775  1.00 52.06           O
ATOM    900 C5'   DC Y   1     -24.030  -5.257  20.094  1.00 57.30           C
ATOM    901 C4'   DC Y   1     -22.561  -5.198  19.788  1.00 63.28           C
ATOM    902 O4'   DC Y   1     -22.170  -3.896  19.303  1.00 61.49           O
ATOM    903 C3'   DC Y   1     -21.679  -5.466  21.011  1.00 65.39           C
ATOM    904 O3'   DC Y   1     -20.492  -6.126  20.608  1.00 62.25           O
ATOM    905 C2'   DC Y   1     -21.398  -4.062  21.513  1.00 60.47           C
ATOM    906 C1'   DC Y   1     -21.268  -3.287  20.220  1.00 62.06           C
ATOM    907 N1    DC Y   1     -21.590  -1.863  20.359  1.00 59.65           N
ATOM    908 C2    DC Y   1     -20.759  -1.034  21.102  1.00 56.77           C
ATOM    909 O2    DC Y   1     -19.754  -1.512  21.640  1.00 56.12           O
ATOM    910 N3    DC Y   1     -21.067   0.272  21.225  1.00 56.39           N
ATOM    911 C4    DC Y   1     -22.159   0.761  20.627  1.00 54.77           C
ATOM    912 N4    DC Y   1     -22.433   2.054  20.775  1.00 54.46           N
ATOM    913 C5    DC Y   1     -23.026  -0.066  19.858  1.00 54.95           C
ATOM    914 C6    DC Y   1     -22.703  -1.348  19.749  1.00 56.34           C
ATOM    915  P    DG Y   2     -20.466  -7.738  20.645  1.00 54.43           P
ATOM    916 OP1   DG Y   2     -21.578  -8.359  21.403  1.00 52.24           O
ATOM    917 OP2   DG Y   2     -19.064  -8.005  21.001  1.00 51.49           O
ATOM    918 O5'   DG Y   2     -20.647  -8.109  19.103  1.00 54.44           O
ATOM    919 C5'   DG Y   2     -19.735  -7.589  18.143  1.00 56.06           C
ATOM    920 C4'   DG Y   2     -20.222  -7.931  16.754  1.00 58.63           C
ATOM    921 O4'   DG Y   2     -21.453  -7.255  16.520  1.00 59.57           O
ATOM    922 C3'   DG Y   2     -19.260  -7.484  15.660  1.00 59.41           C
ATOM    923 O3'   DG Y   2     -18.528  -8.621  15.215  1.00 58.20           O
ATOM    924 C2'   DG Y   2     -20.168  -6.932  14.563  1.00 58.19           C
ATOM    925 C1'   DG Y   2     -21.504  -6.716  15.215  1.00 58.05           C
ATOM    926 N9    DG Y   2     -21.938  -5.341  15.352  1.00 55.41           N
ATOM    927 C8    DG Y   2     -23.126  -4.828  14.916  1.00 51.38           C
ATOM    928 N7    DG Y   2     -23.288  -3.569  15.197  1.00 54.66           N
ATOM    929 C5    DG Y   2     -22.127  -3.217  15.860  1.00 57.15           C
ATOM    930 C6    DG Y   2     -21.718  -1.977  16.407  1.00 54.66           C
ATOM    931 O6    DG Y   2     -22.343  -0.910  16.415  1.00 53.49           O
ATOM    932 N1    DG Y   2     -20.456  -2.045  16.996  1.00 56.13           N
ATOM    933 C2    DG Y   2     -19.686  -3.172  17.047  1.00 55.74           C
ATOM    934 N2    DG Y   2     -18.495  -3.061  17.652  1.00 55.22           N
ATOM    935 N3    DG Y   2     -20.054  -4.345  16.537  1.00 55.05           N
ATOM    936 C4    DG Y   2     -21.277  -4.299  15.967  1.00 55.36           C
ATOM    937  P    DC Y   3     -17.017  -8.737  14.924  1.00 52.03           P
ATOM    938 OP1   DC Y   3     -16.856  -9.600  13.724  1.00 48.13           O
ATOM    939 OP2   DC Y   3     -16.342  -9.104  16.167  1.00 47.77           O
ATOM    940 O5'   DC Y   3     -16.547  -7.253  14.547  1.00 51.38           O
ATOM    941 C5'   DC Y   3     -15.268  -7.062  13.960  1.00 54.04           C
ATOM    942 C4'   DC Y   3     -14.756  -5.665  14.243  1.00 54.36           C
ATOM    943 O4'   DC Y   3     -15.600  -4.687  13.597  1.00 54.61           O
ATOM    944 C3'   DC Y   3     -14.713  -5.276  15.728  1.00 55.94           C
ATOM    945 O3'   DC Y   3     -13.541  -4.518  15.985  1.00 54.67           O
ATOM    946 C2'   DC Y   3     -15.942  -4.380  15.871  1.00 53.78           C
ATOM    947 C1'   DC Y   3     -15.924  -3.681  14.519  1.00 53.64           C
ATOM    948 N1    DC Y   3     -17.220  -3.074  14.151  1.00 53.54           N
ATOM    949 C2    DC Y   3     -17.451  -1.740  14.479  1.00 52.44           C
ATOM    950 O2    DC Y   3     -16.567  -1.107  15.065  1.00 51.83           O
ATOM    951 N3    DC Y   3     -18.636  -1.175  14.164  1.00 52.36           N
ATOM    952 C4    DC Y   3     -19.567  -1.898  13.525  1.00 51.61           C
ATOM    953 N4    DC Y   3     -20.720  -1.307  13.228  1.00 52.13           N
ATOM    954 C5    DC Y   3     -19.349  -3.268  13.186  1.00 52.48           C
ATOM    955 C6    DC Y   3     -18.171  -3.813  13.508  1.00 52.09           C
ATOM    956  P    DG Y   4     -12.227  -5.217  16.614  1.00 47.95           P
ATOM    957 OP1   DG Y   4     -12.603  -6.280  17.586  1.00 47.38           O
ATOM    958 OP2   DG Y   4     -11.342  -4.114  17.042  1.00 49.56           O
ATOM    959 O5'   DG Y   4     -11.557  -5.893  15.353  1.00 49.59           O
ATOM    960 C5'   DG Y   4     -11.130  -5.082  14.257  1.00 49.57           C
ATOM    961 C4'   DG Y   4     -10.683  -5.982  13.126  1.00 48.83           C
ATOM    962 O4'   DG Y   4     -11.788  -6.744  12.650  1.00 48.10           O
ATOM    963 C3'   DG Y   4     -10.146  -5.209  11.930  1.00 48.60           C
ATOM    964 O3'   DG Y   4      -8.725  -5.217  11.993  1.00 47.84           O
ATOM    965 C2'   DG Y   4     -10.656  -5.990  10.711  1.00 48.12           C
ATOM    966 C1'   DG Y   4     -11.794  -6.836  11.242  1.00 47.91           C
ATOM    967 N9    DG Y   4     -13.133  -6.461  10.822  1.00 48.27           N
ATOM    968 C8    DG Y   4     -14.061  -7.284  10.232  1.00 46.09           C
ATOM    969 N7    DG Y   4     -15.200  -6.706   9.990  1.00 49.54           N
ATOM    970 C5    DG Y   4     -15.023  -5.412  10.445  1.00 52.36           C
ATOM    971 C6    DG Y   4     -15.919  -4.312  10.455  1.00 50.71           C
ATOM    972 O6    DG Y   4     -17.087  -4.276  10.048  1.00 50.33           O
ATOM    973 N1    DG Y   4     -15.339  -3.170  11.010  1.00 52.05           N
ATOM    974 C2    DG Y   4     -14.062  -3.104  11.492  1.00 51.23           C
ATOM    975 N2    DG Y   4     -13.676  -1.915  11.992  1.00 50.43           N
ATOM    976 N3    DG Y   4     -13.219  -4.120  11.497  1.00 50.65           N
ATOM    977 C4    DG Y   4     -13.755  -5.237  10.967  1.00 49.78           C
ATOM    978  P    DC Y   5      -7.724  -4.193  11.491  1.00 51.43           P
ATOM    979 OP1   DC Y   5      -6.876  -4.999  10.586  1.00 49.78           O
ATOM    980 OP2   DC Y   5      -7.118  -3.428  12.575  1.00 51.20           O
ATOM    981 O5'   DC Y   5      -8.548  -3.146  10.600  1.00 51.70           O
ATOM    982 C5'   DC Y   5      -7.826  -2.170   9.846  1.00 54.49           C
ATOM    983 C4'   DC Y   5      -8.693  -0.968   9.565  1.00 52.57           C
ATOM    984 O4'   DC Y   5      -9.767  -1.329   8.672  1.00 53.01           O
ATOM    985 C3'   DC Y   5      -9.355  -0.342  10.795  1.00 52.62           C
ATOM    986 O3'   DC Y   5      -9.341   1.071  10.686  1.00 52.88           O
ATOM    987 C2'   DC Y   5     -10.792  -0.850  10.693  1.00 52.48           C
ATOM    988 C1'   DC Y   5     -10.973  -0.846   9.182  1.00 53.20           C
ATOM    989 N1    DC Y   5     -12.080  -1.700   8.706  1.00 53.09           N
ATOM    990 C2    DC Y   5     -13.329  -1.124   8.466  1.00 53.23           C
ATOM    991 O2    DC Y   5     -13.474   0.091   8.662  1.00 54.44           O
ATOM    992 N3    DC Y   5     -14.346  -1.892   8.048  1.00 55.24           N
ATOM    993 C4    DC Y   5     -14.151  -3.197   7.855  1.00 54.17           C
ATOM    994 N4    DC Y   5     -15.182  -3.921   7.429  1.00 54.85           N
ATOM    995 C5    DC Y   5     -12.885  -3.815   8.083  1.00 54.72           C
ATOM    996 C6    DC Y   5     -11.882  -3.035   8.503  1.00 54.89           C
ATOM    997  P    DG Y   6      -8.168   1.981  11.348  1.00 54.30           P
ATOM    998 OP1   DG Y   6      -7.657   1.347  12.586  1.00 54.76           O
ATOM    999 OP2   DG Y   6      -8.683   3.363  11.381  1.00 57.38           O
ATOM   1000 O5'   DG Y   6      -7.006   1.937  10.239  1.00 53.97           O
ATOM   1001 C5'   DG Y   6      -7.222   2.478   8.943  1.00 54.00           C
ATOM   1002 C4'   DG Y   6      -6.075   2.100   8.033  1.00 52.61           C
ATOM   1003 O4'   DG Y   6      -5.977   0.680   7.955  1.00 52.47           O
ATOM   1004 C3'   DG Y   6      -6.256   2.588   6.591  1.00 51.91           C
ATOM   1005 O3'   DG Y   6      -5.568   3.823   6.440  1.00 51.30           O
ATOM   1006 C2'   DG Y   6      -5.624   1.485   5.757  1.00 51.32           C
ATOM   1007 C1'   DG Y   6      -5.626   0.264   6.649  1.00 52.29           C
ATOM   1008 N9    DG Y   6      -6.565  -0.792   6.288  1.00 53.45           N
ATOM   1009 C8    DG Y   6      -6.264  -2.115   6.096  1.00 52.36           C
ATOM   1010 N7    DG Y   6      -7.296  -2.847   5.806  1.00 55.58           N
ATOM   1011 C5    DG Y   6      -8.358  -1.956   5.811  1.00 58.09           C
ATOM   1012 C6    DG Y   6      -9.733  -2.167   5.562  1.00 56.56           C
ATOM   1013 O6    DG Y   6     -10.303  -3.230   5.294  1.00 56.71           O
ATOM   1014 N1    DG Y   6     -10.476  -0.993   5.663  1.00 58.04           N
ATOM   1015 C2    DG Y   6      -9.954   0.230   5.961  1.00 57.28           C
ATOM   1016 N2    DG Y   6     -10.813   1.254   6.013  1.00 56.75           N
ATOM   1017 N3    DG Y   6      -8.659   0.445   6.198  1.00 56.37           N
ATOM   1018 C4    DG Y   6      -7.926  -0.677   6.104  1.00 55.69           C
ATOM   1019  P    DC Y   7      -6.247   5.155   5.927  1.00 56.53           P
ATOM   1020 OP1   DC Y   7      -5.131   6.060   5.590  1.00 55.63           O
ATOM   1021 OP2   DC Y   7      -7.275   5.585   6.883  1.00 56.77           O
ATOM   1022 O5'   DC Y   7      -6.993   4.707   4.574  1.00 56.09           O
ATOM   1023 C5'   DC Y   7      -7.335   5.688   3.587  1.00 59.16           C
ATOM   1024 C4'   DC Y   7      -8.668   5.367   2.941  1.00 57.75           C
ATOM   1025 O4'   DC Y   7      -8.611   4.058   2.323  1.00 58.36           O
ATOM   1026 C3'   DC Y   7      -9.873   5.340   3.889  1.00 56.92           C
ATOM   1027 O3'   DC Y   7     -11.002   5.926   3.248  1.00 56.81           O
ATOM   1028 C2'   DC Y   7     -10.118   3.838   4.077  1.00 56.82           C
ATOM   1029 C1'   DC Y   7      -9.757   3.338   2.685  1.00 58.16           C
ATOM   1030 N1    DC Y   7      -9.467   1.895   2.629  1.00 57.98           N
ATOM   1031 C2    DC Y   7     -10.494   1.013   2.302  1.00 58.52           C
ATOM   1032 O2    DC Y   7     -11.611   1.468   2.066  1.00 59.44           O
ATOM   1033 N3    DC Y   7     -10.248  -0.315   2.262  1.00 60.19           N
ATOM   1034 C4    DC Y   7      -9.015  -0.760   2.527  1.00 59.52           C
ATOM   1035 N4    DC Y   7      -8.811  -2.072   2.481  1.00 59.93           N
ATOM   1036 C5    DC Y   7      -7.951   0.128   2.871  1.00 59.98           C
ATOM   1037 C6    DC Y   7      -8.211   1.429   2.903  1.00 59.66           C
ATOM   1038  P    DG Y   8     -11.509   7.427   3.559  1.00 55.08           P
ATOM   1039 OP1   DG Y   8     -11.259   7.770   4.988  1.00 55.14           O
ATOM   1040 OP2   DG Y   8     -12.876   7.499   3.010  1.00 58.57           O
ATOM   1041 O5'   DG Y   8     -10.571   8.332   2.663  1.00 56.06           O
ATOM   1042 C5'   DG Y   8     -10.622   8.247   1.229  1.00 57.76           C
ATOM   1043 C4'   DG Y   8      -9.482   9.055   0.645  1.00 56.83           C
ATOM   1044 O4'   DG Y   8      -8.248   8.562   1.150  1.00 56.10           O
ATOM   1045 C3'   DG Y   8      -9.380   8.973  -0.880  1.00 55.72           C
ATOM   1046 O3'   DG Y   8      -9.977  10.156  -1.419  1.00 55.21           O
ATOM   1047 C2'   DG Y   8      -7.885   8.931  -1.156  1.00 55.72           C
ATOM   1048 C1'   DG Y   8      -7.253   8.503   0.139  1.00 56.74           C
ATOM   1049 N9    DG Y   8      -6.701   7.165   0.201  1.00 56.73           N
ATOM   1050 C8    DG Y   8      -5.423   6.829   0.601  1.00 56.36           C
ATOM   1051 N7    DG Y   8      -5.209   5.553   0.607  1.00 59.16           N
ATOM   1052 C5    DG Y   8      -6.409   4.995   0.193  1.00 61.29           C
ATOM   1053 C6    DG Y   8      -6.778   3.634   0.004  1.00 59.64           C
ATOM   1054 O6    DG Y   8      -6.087   2.631   0.185  1.00 60.21           O
ATOM   1055 N1    DG Y   8      -8.099   3.505  -0.434  1.00 61.17           N
ATOM   1056 C2    DG Y   8      -8.942   4.553  -0.659  1.00 60.96           C
ATOM   1057 N2    DG Y   8     -10.180   4.237  -1.074  1.00 60.43           N
ATOM   1058 N3    DG Y   8      -8.614   5.824  -0.483  1.00 59.68           N
ATOM   1059 C4    DG Y   8      -7.347   5.973  -0.067  1.00 59.05           C
ATOM   1060  P    DC Y   9     -10.939  10.241  -2.645  1.00 63.72           P
ATOM   1061 OP1   DC Y   9     -10.722  11.583  -3.227  1.00 63.11           O
ATOM   1062 OP2   DC Y   9     -12.284   9.837  -2.231  1.00 63.58           O
ATOM   1063 O5'   DC Y   9     -10.382   9.139  -3.665  1.00 64.12           O
ATOM   1064 C5'   DC Y   9     -10.797   9.177  -5.031  1.00 67.12           C
ATOM   1065 C4'   DC Y   9     -10.956   7.771  -5.573  1.00 65.05           C
ATOM   1066 O4'   DC Y   9      -9.693   7.078  -5.558  1.00 65.15           O
ATOM   1067 C3'   DC Y   9     -11.930   6.874  -4.799  1.00 63.81           C
ATOM   1068 O3'   DC Y   9     -12.666   6.065  -5.714  1.00 63.65           O
ATOM   1069 C2'   DC Y   9     -10.990   5.996  -3.971  1.00 64.26           C
ATOM   1070 C1'   DC Y   9      -9.853   5.822  -4.956  1.00 64.98           C
ATOM   1071 N1    DC Y   9      -8.582   5.420  -4.333  1.00 64.50           N
ATOM   1072 C2    DC Y   9      -8.294   4.067  -4.212  1.00 65.08           C
ATOM   1073 O2    DC Y   9      -9.109   3.240  -4.641  1.00 66.34           O
ATOM   1074 N3    DC Y   9      -7.143   3.682  -3.640  1.00 66.72           N
ATOM   1075 C4    DC Y   9      -6.282   4.605  -3.188  1.00 66.43           C
ATOM   1076 N4    DC Y   9      -5.152   4.189  -2.622  1.00 67.01           N
ATOM   1077 C5    DC Y   9      -6.559   5.997  -3.301  1.00 67.07           C
ATOM   1078 C6    DC Y   9      -7.697   6.358  -3.871  1.00 66.72           C
ATOM   1079  P    DG Y  10     -14.165   6.437  -6.196  1.00 56.38           P
ATOM   1080 OP1   DG Y  10     -14.893   7.186  -5.143  1.00 56.74           O
ATOM   1081 OP2   DG Y  10     -14.726   5.186  -6.741  1.00 59.93           O
ATOM   1082 O5'   DG Y  10     -13.910   7.420  -7.426  1.00 56.98           O
ATOM   1083 C5'   DG Y  10     -13.206   6.972  -8.587  1.00 57.73           C
ATOM   1084 C4'   DG Y  10     -12.922   8.148  -9.500  1.00 56.81           C
ATOM   1085 O4'   DG Y  10     -12.162   9.123  -8.784  1.00 54.80           O
ATOM   1086 C3'   DG Y  10     -12.091   7.782 -10.730  1.00 54.93           C
ATOM   1087 O3'   DG Y  10     -12.985   7.601 -11.834  1.00 53.55           O
ATOM   1088 C2'   DG Y  10     -11.201   8.996 -10.946  1.00 54.13           C
ATOM   1089 C1'   DG Y  10     -11.168   9.697  -9.613  1.00 54.82           C
ATOM   1090 N9    DG Y  10      -9.928   9.617  -8.862  1.00 55.87           N
ATOM   1091 C8    DG Y  10      -9.231  10.676  -8.348  1.00 54.80           C
ATOM   1092 N7    DG Y  10      -8.164  10.335  -7.691  1.00 57.94           N
ATOM   1093 C5    DG Y  10      -8.159   8.947  -7.759  1.00 59.71           C
ATOM   1094 C6    DG Y  10      -7.252   8.002  -7.228  1.00 58.56           C
ATOM   1095 O6    DG Y  10      -6.242   8.231  -6.556  1.00 59.00           O
ATOM   1096 N1    DG Y  10      -7.613   6.687  -7.533  1.00 60.14           N
ATOM   1097 C2    DG Y  10      -8.705   6.329  -8.260  1.00 59.73           C
ATOM   1098 N2    DG Y  10      -8.900   5.027  -8.462  1.00 59.01           N
ATOM   1099 N3    DG Y  10      -9.566   7.213  -8.765  1.00 57.81           N
ATOM   1100 C4    DG Y  10      -9.242   8.484  -8.486  1.00 57.16           C
ATOM   1101  P    DC Y  11     -13.017   6.336 -12.754  1.00 57.96           P
ATOM   1102 OP1   DC Y  11     -13.740   6.711 -13.984  1.00 57.31           O
ATOM   1103 OP2   DC Y  11     -13.466   5.186 -11.958  1.00 58.95           O
ATOM   1104 O5'   DC Y  11     -11.469   6.102 -13.115  1.00 58.39           O
ATOM   1105 C5'   DC Y  11     -11.129   5.342 -14.270  1.00 62.10           C
ATOM   1106 C4'   DC Y  11      -9.961   4.426 -13.972  1.00 60.37           C
ATOM   1107 O4'   DC Y  11      -8.782   5.207 -13.667  1.00 60.46           O
ATOM   1108 C3'   DC Y  11     -10.153   3.466 -12.798  1.00 59.04           C
ATOM   1109 O3'   DC Y  11      -9.581   2.199 -13.117  1.00 59.26           O
ATOM   1110 C2'   DC Y  11      -9.331   4.127 -11.683  1.00 59.12           C
ATOM   1111 C1'   DC Y  11      -8.187   4.699 -12.507  1.00 60.12           C
ATOM   1112 N1    DC Y  11      -7.459   5.786 -11.833  1.00 59.65           N
ATOM   1113 C2    DC Y  11      -6.342   5.474 -11.070  1.00 60.42           C
ATOM   1114 O2    DC Y  11      -5.992   4.290 -10.976  1.00 61.37           O
ATOM   1115 N3    DC Y  11      -5.678   6.462 -10.438  1.00 61.60           N
ATOM   1116 C4    DC Y  11      -6.081   7.724 -10.560  1.00 61.12           C
ATOM   1117 N4    DC Y  11      -5.395   8.668  -9.922  1.00 62.03           N
ATOM   1118 C5    DC Y  11      -7.222   8.060 -11.339  1.00 61.78           C
ATOM   1119 C6    DC Y  11      -7.871   7.075 -11.950  1.00 61.71           C
ATOM   1120  P    DG Y  12     -10.512   0.980 -13.686  1.00 51.70           P
ATOM   1121 OP1   DG Y  12     -11.908   1.082 -13.168  1.00 51.98           O
ATOM   1122 OP2   DG Y  12      -9.734  -0.262 -13.470  1.00 55.11           O
ATOM   1123 O5'   DG Y  12     -10.545   1.262 -15.254  1.00 52.95           O
ATOM   1124 C5'   DG Y  12      -9.337   1.261 -16.018  1.00 53.16           C
ATOM   1125 C4'   DG Y  12      -9.632   1.756 -17.411  1.00 52.11           C
ATOM   1126 O4'   DG Y  12     -10.106   3.100 -17.332  1.00 50.27           O
ATOM   1127 C3'   DG Y  12      -8.409   1.785 -18.325  1.00 50.82           C
ATOM   1128 O3'   DG Y  12      -8.457   0.648 -19.180  1.00 49.93           O
ATOM   1129 C2'   DG Y  12      -8.583   3.069 -19.135  1.00 50.25           C
ATOM   1130 C1'   DG Y  12      -9.577   3.891 -18.367  1.00 50.70           C
ATOM   1131 N9    DG Y  12      -9.061   5.088 -17.725  1.00 51.61           N
ATOM   1132 C8    DG Y  12      -9.570   6.353 -17.857  1.00 49.78           C
ATOM   1133 N7    DG Y  12      -8.949   7.247 -17.153  1.00 53.01           N
ATOM   1134 C5    DG Y  12      -7.955   6.529 -16.501  1.00 55.47           C
ATOM   1135 C6    DG Y  12      -6.963   6.962 -15.599  1.00 53.86           C
ATOM   1136 O6    DG Y  12      -6.769   8.101 -15.169  1.00 53.95           O
ATOM   1137 N1    DG Y  12      -6.148   5.913 -15.172  1.00 55.37           N
ATOM   1138 C2    DG Y  12      -6.277   4.614 -15.576  1.00 54.87           C
ATOM   1139 N2    DG Y  12      -5.402   3.736 -15.056  1.00 53.95           N
ATOM   1140 N3    DG Y  12      -7.204   4.196 -16.423  1.00 53.13           N
ATOM   1141 C4    DG Y  12      -8.010   5.194 -16.846  1.00 52.39           C
ATOM   1142  P    DC Y  13      -7.348  -0.364 -19.465  1.00 53.29           P
ATOM   1143 OP1   DC Y  13      -7.589  -0.873 -20.836  1.00 51.47           O
ATOM   1144 OP2   DC Y  13      -7.295  -1.282 -18.336  1.00 53.41           O
ATOM   1145 O5'   DC Y  13      -5.988   0.493 -19.476  1.00 53.11           O
ATOM   1146 C5'   DC Y  13      -4.812  -0.089 -20.051  1.00 55.29           C
ATOM   1147 C4'   DC Y  13      -3.571   0.415 -19.337  1.00 54.26           C
ATOM   1148 O4'   DC Y  13      -3.438   1.841 -19.521  1.00 53.16           O
ATOM   1149 C3'   DC Y  13      -3.545   0.172 -17.820  1.00 53.14           C
ATOM   1150 O3'   DC Y  13      -2.235  -0.197 -17.418  1.00 52.54           O
ATOM   1151 C2'   DC Y  13      -3.896   1.549 -17.261  1.00 52.24           C
ATOM   1152 C1'   DC Y  13      -3.219   2.453 -18.283  1.00 53.20           C
ATOM   1153 N1    DC Y  13      -3.784   3.817 -18.321  1.00 53.90           N
ATOM   1154 C2    DC Y  13      -3.185   4.810 -17.554  1.00 53.74           C
ATOM   1155 O2    DC Y  13      -2.191   4.525 -16.864  1.00 54.92           O
ATOM   1156 N3    DC Y  13      -3.703   6.058 -17.569  1.00 55.32           N
ATOM   1157 C4    DC Y  13      -4.781   6.325 -18.325  1.00 54.28           C
ATOM   1158 N4    DC Y  13      -5.260   7.562 -18.312  1.00 54.99           N
ATOM   1159 C5    DC Y  13      -5.402   5.315 -19.113  1.00 54.86           C
ATOM   1160 C6    DC Y  13      -4.879   4.091 -19.084  1.00 55.19           C
ATOM   1161  P    DG Y  14      -1.825  -1.748 -17.230  1.00 53.04           P
ATOM   1162 OP1   DG Y  14      -2.980  -2.527 -16.731  1.00 52.75           O
ATOM   1163 OP2   DG Y  14      -0.552  -1.746 -16.460  1.00 55.38           O
ATOM   1164 O5'   DG Y  14      -1.481  -2.224 -18.709  1.00 54.10           O
ATOM   1165 C5'   DG Y  14      -0.412  -1.618 -19.442  1.00 54.44           C
ATOM   1166 C4'   DG Y  14      -0.447  -2.138 -20.855  1.00 53.84           C
ATOM   1167 O4'   DG Y  14      -1.680  -1.766 -21.458  1.00 51.34           O
ATOM   1168 C3'   DG Y  14       0.668  -1.583 -21.744  1.00 51.90           C
ATOM   1169 O3'   DG Y  14       1.651  -2.595 -21.921  1.00 50.04           O
ATOM   1170 C2'   DG Y  14      -0.020  -1.247 -23.061  1.00 50.71           C
ATOM   1171 C1'   DG Y  14      -1.493  -1.327 -22.786  1.00 51.56           C
ATOM   1172 N9    DG Y  14      -2.251  -0.098 -22.903  1.00 52.18           N
ATOM   1173 C8    DG Y  14      -3.403   0.060 -23.627  1.00 49.34           C
ATOM   1174 N7    DG Y  14      -3.908   1.248 -23.548  1.00 53.53           N
ATOM   1175 C5    DG Y  14      -3.040   1.935 -22.726  1.00 56.55           C
ATOM   1176 C6    DG Y  14      -3.074   3.270 -22.272  1.00 54.59           C
ATOM   1177 O6    DG Y  14      -3.919   4.146 -22.535  1.00 54.25           O
ATOM   1178 N1    DG Y  14      -1.991   3.581 -21.447  1.00 56.64           N
ATOM   1179 C2    DG Y  14      -1.010   2.700 -21.099  1.00 55.74           C
ATOM   1180 N2    DG Y  14      -0.050   3.173 -20.288  1.00 54.43           N
ATOM   1181 N3    DG Y  14      -0.969   1.444 -21.503  1.00 54.19           N
ATOM   1182 C4    DG Y  14      -2.006   1.116 -22.309  1.00 53.29           C
ATOM   1183  P    DC Y  15       3.162  -2.361 -22.054  1.00 55.75           P
ATOM   1184 OP1   DC Y  15       3.710  -3.399 -22.986  1.00 52.76           O
ATOM   1185 OP2   DC Y  15       3.705  -2.237 -20.703  1.00 54.00           O
ATOM   1186 O5'   DC Y  15       3.273  -0.936 -22.763  1.00 55.73           O
ATOM   1187 C5'   DC Y  15       4.543  -0.490 -23.232  1.00 57.34           C
ATOM   1188 C4'   DC Y  15       4.713   0.998 -23.003  1.00 56.57           C
ATOM   1189 O4'   DC Y  15       3.794   1.740 -23.845  1.00 53.99           O
ATOM   1190 C3'   DC Y  15       4.462   1.481 -21.564  1.00 55.22           C
ATOM   1191 O3'   DC Y  15       5.421   2.467 -21.210  1.00 53.60           O
ATOM   1192 C2'   DC Y  15       3.075   2.114 -21.666  1.00 52.78           C
ATOM   1193 C1'   DC Y  15       3.142   2.706 -23.069  1.00 53.79           C
ATOM   1194 N1    DC Y  15       1.812   2.982 -23.671  1.00 55.03           N
ATOM   1195 C2    DC Y  15       1.268   4.254 -23.523  1.00 54.49           C
ATOM   1196 O2    DC Y  15       1.906   5.120 -22.905  1.00 55.21           O
ATOM   1197 N3    DC Y  15       0.048   4.524 -24.046  1.00 55.56           N
ATOM   1198 C4    DC Y  15      -0.606   3.565 -24.698  1.00 55.04           C
ATOM   1199 N4    DC Y  15      -1.802   3.862 -25.206  1.00 55.61           N
ATOM   1200 C5    DC Y  15      -0.063   2.255 -24.854  1.00 55.51           C
ATOM   1201 C6    DC Y  15       1.132   2.013 -24.333  1.00 55.73           C
ATOM   1202  P    DG Y  16       6.741   2.029 -20.399  1.00 53.90           P
ATOM   1203 OP1   DG Y  16       6.319   1.142 -19.268  1.00 52.91           O
ATOM   1204 OP2   DG Y  16       7.511   3.272 -20.079  1.00 56.19           O
ATOM   1205 O5'   DG Y  16       7.578   1.183 -21.452  1.00 54.47           O
ATOM   1206 C5'   DG Y  16       8.324   1.823 -22.488  1.00 57.23           C
ATOM   1207 C4'   DG Y  16       8.980   0.770 -23.344  1.00 59.01           C
ATOM   1208 O4'   DG Y  16       7.974   0.024 -24.030  1.00 57.30           O
ATOM   1209 C3'   DG Y  16       9.923   1.318 -24.415  1.00 58.82           C
ATOM   1210 O3'   DG Y  16      11.030   0.451 -24.616  1.00 53.67           O
ATOM   1211 C2'   DG Y  16       9.041   1.322 -25.658  1.00 54.70           C
ATOM   1212 C1'   DG Y  16       8.145   0.132 -25.435  1.00 55.12           C
ATOM   1213 N9    DG Y  16       6.814   0.235 -26.025  1.00 54.43           N
ATOM   1214 C8    DG Y  16       6.095  -0.777 -26.609  1.00 50.86           C
ATOM   1215 N7    DG Y  16       4.924  -0.404 -27.041  1.00 56.24           N
ATOM   1216 C5    DG Y  16       4.847   0.936 -26.710  1.00 60.07           C
ATOM   1217 C6    DG Y  16       3.806   1.873 -26.920  1.00 57.73           C
ATOM   1218 O6    DG Y  16       2.708   1.680 -27.462  1.00 55.85           O
ATOM   1219 N1    DG Y  16       4.134   3.135 -26.440  1.00 59.28           N
ATOM   1220 C2    DG Y  16       5.312   3.461 -25.827  1.00 58.33           C
ATOM   1221 N2    DG Y  16       5.445   4.730 -25.428  1.00 56.67           N
ATOM   1222 N3    DG Y  16       6.295   2.590 -25.618  1.00 58.61           N
ATOM   1223 C4    DG Y  16       5.999   1.347 -26.078  1.00 58.72           C
ATOM   1224 OP3   DC Z   1      -3.603  10.236 -28.787  1.00 47.11           O
ATOM   1225  P    DC Z   1      -2.584   9.859 -29.471  1.00 53.33           P
ATOM   1226 OP1   DC Z   1      -2.932   8.524 -29.828  1.00 48.09           O
ATOM   1227 OP2   DC Z   1      -2.429  10.961 -30.328  1.00 47.99           O
ATOM   1228 O5'   DC Z   1      -1.403   9.744 -28.413  1.00 51.94           O
ATOM   1229 C5'   DC Z   1      -0.496  10.761 -28.201  1.00 56.95           C
ATOM   1230 C4'   DC Z   1       0.302  10.590 -26.927  1.00 63.27           C
ATOM   1231 O4'   DC Z   1       0.074   9.270 -26.371  1.00 61.03           O
ATOM   1232 C3'   DC Z   1       1.812  10.714 -27.099  1.00 65.14           C
ATOM   1233 O3'   DC Z   1       2.395  11.275 -25.927  1.00 61.86           O
ATOM   1234 C2'   DC Z   1       2.230   9.270 -27.290  1.00 60.07           C
ATOM   1235 C1'   DC Z   1       1.281   8.538 -26.359  1.00 61.82           C
ATOM   1236 N1    DC Z   1       1.021   7.140 -26.770  1.00 60.24           N
ATOM   1237 C2    DC Z   1       1.991   6.168 -26.577  1.00 57.63           C
ATOM   1238 O2    DC Z   1       3.072   6.484 -26.055  1.00 56.92           O
ATOM   1239 N3    DC Z   1       1.739   4.906 -26.961  1.00 57.10           N
ATOM   1240 C4    DC Z   1       0.564   4.593 -27.518  1.00 55.65           C
ATOM   1241 N4    DC Z   1       0.356   3.327 -27.885  1.00 55.30           N
ATOM   1242 C5    DC Z   1      -0.449   5.559 -27.722  1.00 55.67           C
ATOM   1243 C6    DC Z   1      -0.182   6.810 -27.335  1.00 56.95           C
ATOM   1244  P    DG Z   2       2.581  12.864 -25.839  1.00 56.53           P
ATOM   1245 OP1   DG Z   2       2.439  13.580 -27.130  1.00 54.34           O
ATOM   1246 OP2   DG Z   2       3.814  12.995 -25.040  1.00 53.67           O
ATOM   1247 O5'   DG Z   2       1.366  13.290 -24.897  1.00 56.40           O
ATOM   1248 C5'   DG Z   2       1.185  12.656 -23.631  1.00 57.74           C
ATOM   1249 C4'   DG Z   2      -0.121  13.121 -23.032  1.00 60.73           C
ATOM   1250 O4'   DG Z   2      -1.209  12.651 -23.829  1.00 60.66           O
ATOM   1251 C3'   DG Z   2      -0.358  12.583 -21.622  1.00 61.52           C
ATOM   1252 O3'   DG Z   2      -0.010  13.607 -20.703  1.00 59.64           O
ATOM   1253 C2'   DG Z   2      -1.852  12.260 -21.590  1.00 58.76           C
ATOM   1254 C1'   DG Z   2      -2.278  12.184 -23.039  1.00 59.19           C
ATOM   1255 N9    DG Z   2      -2.620  10.869 -23.558  1.00 57.38           N
ATOM   1256 C8    DG Z   2      -3.774  10.539 -24.215  1.00 53.33           C
ATOM   1257 N7    DG Z   2      -3.811   9.299 -24.617  1.00 56.37           N
ATOM   1258 C5    DG Z   2      -2.600   8.763 -24.186  1.00 58.89           C
ATOM   1259 C6    DG Z   2      -2.082   7.454 -24.329  1.00 56.50           C
ATOM   1260 O6    DG Z   2      -2.597   6.477 -24.890  1.00 55.30           O
ATOM   1261 N1    DG Z   2      -0.815   7.333 -23.751  1.00 58.14           N
ATOM   1262 C2    DG Z   2      -0.149   8.339 -23.117  1.00 57.57           C
ATOM   1263 N2    DG Z   2       1.048   8.037 -22.616  1.00 56.81           N
ATOM   1264 N3    DG Z   2      -0.631   9.568 -22.978  1.00 56.52           N
ATOM   1265 C4    DG Z   2      -1.849   9.715 -23.533  1.00 57.05           C
ATOM   1266  P    DC Z   3       0.292  13.583 -19.237  1.00 53.66           P
ATOM   1267 OP1   DC Z   3      -0.971  13.989 -18.566  1.00 50.48           O
ATOM   1268 OP2   DC Z   3       1.539  14.319 -18.964  1.00 50.86           O
ATOM   1269 O5'   DC Z   3       0.570  12.037 -18.886  1.00 52.83           O
ATOM   1270 C5'   DC Z   3       0.885  11.688 -17.541  1.00 54.96           C
ATOM   1271 C4'   DC Z   3       1.234  10.222 -17.436  1.00 55.49           C
ATOM   1272 O4'   DC Z   3       0.068   9.418 -17.719  1.00 54.19           O
ATOM   1273 C3'   DC Z   3       2.334   9.746 -18.397  1.00 55.90           C
ATOM   1274 O3'   DC Z   3       3.185   8.818 -17.727  1.00 54.24           O
ATOM   1275 C2'   DC Z   3       1.537   9.020 -19.480  1.00 53.55           C
ATOM   1276 C1'   DC Z   3       0.417   8.418 -18.634  1.00 53.95           C
ATOM   1277 N1    DC Z   3      -0.781   8.046 -19.427  1.00 54.94           N
ATOM   1278 C2    DC Z   3      -0.906   6.735 -19.868  1.00 53.98           C
ATOM   1279 O2    DC Z   3      -0.016   5.919 -19.584  1.00 53.75           O
ATOM   1280 N3    DC Z   3      -1.984   6.386 -20.604  1.00 54.03           N
ATOM   1281 C4    DC Z   3      -2.918   7.300 -20.885  1.00 53.30           C
ATOM   1282 N4    DC Z   3      -3.969   6.918 -21.604  1.00 53.80           N
ATOM   1283 C5    DC Z   3      -2.803   8.655 -20.442  1.00 54.12           C
ATOM   1284 C6    DC Z   3      -1.735   8.980 -19.721  1.00 53.81           C
ATOM   1285  P    DG Z   4       4.543   9.314 -17.041  1.00 50.24           P
ATOM   1286 OP1   DG Z   4       5.166  10.394 -17.852  1.00 49.75           O
ATOM   1287 OP2   DG Z   4       5.311   8.096 -16.728  1.00 52.34           O
ATOM   1288 O5'   DG Z   4       4.040   9.932 -15.665  1.00 51.39           O
ATOM   1289 C5'   DG Z   4       3.373   9.112 -14.705  1.00 51.73           C
ATOM   1290 C4'   DG Z   4       2.882   9.968 -13.558  1.00 51.43           C
ATOM   1291 O4'   DG Z   4       1.924  10.917 -14.049  1.00 49.61           O
ATOM   1292 C3'   DG Z   4       2.162   9.168 -12.469  1.00 50.32           C
ATOM   1293 O3'   DG Z   4       3.093   8.933 -11.411  1.00 48.49           O
ATOM   1294 C2'   DG Z   4       1.022  10.081 -12.020  1.00 48.68           C
ATOM   1295 C1'   DG Z   4       0.849  11.073 -13.146  1.00 49.08           C
ATOM   1296 N9    DG Z   4      -0.364  10.960 -13.947  1.00 50.06           N
ATOM   1297 C8    DG Z   4      -1.256  11.969 -14.194  1.00 48.00           C
ATOM   1298 N7    DG Z   4      -2.232  11.614 -14.969  1.00 51.66           N
ATOM   1299 C5    DG Z   4      -1.980  10.283 -15.253  1.00 54.25           C
ATOM   1300 C6    DG Z   4      -2.706   9.363 -16.053  1.00 52.61           C
ATOM   1301 O6    DG Z   4      -3.754   9.564 -16.695  1.00 52.38           O
ATOM   1302 N1    DG Z   4      -2.104   8.100 -16.077  1.00 54.22           N
ATOM   1303 C2    DG Z   4      -0.948   7.787 -15.411  1.00 53.36           C
ATOM   1304 N2    DG Z   4      -0.517   6.529 -15.548  1.00 52.58           N
ATOM   1305 N3    DG Z   4      -0.265   8.639 -14.666  1.00 52.33           N
ATOM   1306 C4    DG Z   4      -0.826   9.862 -14.628  1.00 51.59           C
ATOM   1307  P    DC Z   5       3.317   7.551 -10.723  1.00 52.40           P
ATOM   1308 OP1   DC Z   5       3.812   7.853  -9.363  1.00 50.81           O
ATOM   1309 OP2   DC Z   5       4.094   6.697 -11.611  1.00 52.45           O
ATOM   1310 O5'   DC Z   5       1.848   6.929 -10.610  1.00 52.47           O
ATOM   1311 C5'   DC Z   5       1.619   5.828  -9.733  1.00 55.34           C
ATOM   1312 C4'   DC Z   5       0.627   4.861 -10.331  1.00 53.68           C
ATOM   1313 O4'   DC Z   5      -0.664   5.500 -10.479  1.00 53.53           O
ATOM   1314 C3'   DC Z   5       0.988   4.315 -11.719  1.00 53.13           C
ATOM   1315 O3'   DC Z   5       0.637   2.937 -11.804  1.00 53.02           O
ATOM   1316 C2'   DC Z   5       0.080   5.121 -12.638  1.00 52.81           C
ATOM   1317 C1'   DC Z   5      -1.161   5.235 -11.761  1.00 53.92           C
ATOM   1318 N1    DC Z   5      -2.087   6.309 -12.154  1.00 54.01           N
ATOM   1319 C2    DC Z   5      -3.161   5.998 -13.000  1.00 54.44           C
ATOM   1320 O2    DC Z   5      -3.291   4.834 -13.392  1.00 55.79           O
ATOM   1321 N3    DC Z   5      -4.015   6.971 -13.375  1.00 56.51           N
ATOM   1322 C4    DC Z   5      -3.834   8.222 -12.932  1.00 55.67           C
ATOM   1323 N4    DC Z   5      -4.703   9.150 -13.326  1.00 56.50           N
ATOM   1324 C5    DC Z   5      -2.740   8.555 -12.072  1.00 56.31           C
ATOM   1325 C6    DC Z   5      -1.905   7.583 -11.708  1.00 56.30           C
ATOM   1326  P    DG Z   6       1.734   1.757 -11.552  1.00 53.94           P
ATOM   1327 OP1   DG Z   6       3.086   2.214 -11.959  1.00 54.47           O
ATOM   1328 OP2   DG Z   6       1.153   0.531 -12.135  1.00 57.31           O
ATOM   1329 O5'   DG Z   6       1.725   1.580  -9.975  1.00 53.89           O
ATOM   1330 C5'   DG Z   6       0.532   1.152  -9.316  1.00 54.05           C
ATOM   1331 C4'   DG Z   6       0.705   1.295  -7.818  1.00 52.84           C
ATOM   1332 O4'   DG Z   6       0.964   2.670  -7.509  1.00 52.17           O
ATOM   1333 C3'   DG Z   6      -0.543   0.915  -7.024  1.00 51.80           C
ATOM   1334 O3'   DG Z   6      -0.402  -0.434  -6.603  1.00 51.00           O
ATOM   1335 C2'   DG Z   6      -0.537   1.889  -5.850  1.00 51.27           C
ATOM   1336 C1'   DG Z   6       0.311   3.051  -6.319  1.00 52.29           C
ATOM   1337 N9    DG Z   6      -0.382   4.300  -6.617  1.00 53.51           N
ATOM   1338 C8    DG Z   6      -0.070   5.531  -6.098  1.00 52.20           C
ATOM   1339 N7    DG Z   6      -0.825   6.481  -6.559  1.00 55.90           N
ATOM   1340 C5    DG Z   6      -1.683   5.850  -7.436  1.00 58.61           C
ATOM   1341 C6    DG Z   6      -2.725   6.389  -8.234  1.00 56.92           C
ATOM   1342 O6    DG Z   6      -3.098   7.566  -8.325  1.00 57.09           O
ATOM   1343 N1    DG Z   6      -3.360   5.403  -8.993  1.00 58.66           N
ATOM   1344 C2    DG Z   6      -3.026   4.076  -8.964  1.00 57.83           C
ATOM   1345 N2    DG Z   6      -3.747   3.268  -9.762  1.00 57.22           N
ATOM   1346 N3    DG Z   6      -2.049   3.565  -8.223  1.00 57.12           N
ATOM   1347 C4    DG Z   6      -1.425   4.504  -7.485  1.00 56.16           C
ATOM   1348  P    DC Z   7      -1.498  -1.555  -6.909  1.00 56.14           P
ATOM   1349 OP1   DC Z   7      -1.194  -2.714  -6.037  1.00 55.40           O
ATOM   1350 OP2   DC Z   7      -1.608  -1.747  -8.364  1.00 56.58           O
ATOM   1351 O5'   DC Z   7      -2.859  -0.869  -6.410  1.00 55.62           O
ATOM   1352 C5'   DC Z   7      -3.966  -1.688  -6.031  1.00 58.93           C
ATOM   1353 C4'   DC Z   7      -5.262  -1.068  -6.504  1.00 57.06           C
ATOM   1354 O4'   DC Z   7      -5.429   0.229  -5.912  1.00 58.08           O
ATOM   1355 C3'   DC Z   7      -5.387  -0.862  -8.013  1.00 56.41           C
ATOM   1356 O3'   DC Z   7      -6.717  -1.168  -8.442  1.00 56.85           O
ATOM   1357 C2'   DC Z   7      -5.131   0.640  -8.165  1.00 56.68           C
ATOM   1358 C1'   DC Z   7      -5.800   1.146  -6.903  1.00 58.20           C
ATOM   1359 N1    DC Z   7      -5.384   2.505  -6.507  1.00 57.67           N
ATOM   1360 C2    DC Z   7      -6.147   3.588  -6.943  1.00 58.27           C
ATOM   1361 O2    DC Z   7      -7.142   3.380  -7.646  1.00 59.01           O
ATOM   1362 N3    DC Z   7      -5.781   4.835  -6.597  1.00 59.90           N
ATOM   1363 C4    DC Z   7      -4.701   5.026  -5.839  1.00 59.10           C
ATOM   1364 N4    DC Z   7      -4.368   6.280  -5.519  1.00 59.65           N
ATOM   1365 C5    DC Z   7      -3.905   3.931  -5.386  1.00 59.60           C
ATOM   1366 C6    DC Z   7      -4.285   2.703  -5.732  1.00 59.31           C
ATOM   1367  P    DG Z   8      -7.120  -2.548  -9.174  1.00 54.07           P
ATOM   1368 OP1   DG Z   8      -6.019  -3.006 -10.045  1.00 54.67           O
ATOM   1369 OP2   DG Z   8      -8.463  -2.323  -9.748  1.00 58.15           O
ATOM   1370 O5'   DG Z   8      -7.275  -3.580  -7.970  1.00 54.81           O
ATOM   1371 C5'   DG Z   8      -8.321  -3.421  -7.008  1.00 55.80           C
ATOM   1372 C4'   DG Z   8      -8.105  -4.386  -5.866  1.00 53.52           C
ATOM   1373 O4'   DG Z   8      -6.826  -4.145  -5.280  1.00 53.55           O
ATOM   1374 C3'   DG Z   8      -9.127  -4.238  -4.741  1.00 53.54           C
ATOM   1375 O3'   DG Z   8     -10.118  -5.249  -4.914  1.00 53.78           O
ATOM   1376 C2'   DG Z   8      -8.313  -4.459  -3.472  1.00 53.94           C
ATOM   1377 C1'   DG Z   8      -6.876  -4.235  -3.868  1.00 54.26           C
ATOM   1378 N9    DG Z   8      -6.231  -3.038  -3.370  1.00 54.61           N
ATOM   1379 C8    DG Z   8      -5.044  -2.989  -2.677  1.00 53.45           C
ATOM   1380 N7    DG Z   8      -4.658  -1.787  -2.384  1.00 57.18           N
ATOM   1381 C5    DG Z   8      -5.654  -0.980  -2.917  1.00 60.07           C
ATOM   1382 C6    DG Z   8      -5.781   0.431  -2.910  1.00 57.88           C
ATOM   1383 O6    DG Z   8      -5.006   1.263  -2.429  1.00 58.35           O
ATOM   1384 N1    DG Z   8      -6.942   0.847  -3.556  1.00 59.63           N
ATOM   1385 C2    DG Z   8      -7.858   0.017  -4.128  1.00 59.65           C
ATOM   1386 N2    DG Z   8      -8.921   0.602  -4.707  1.00 58.88           N
ATOM   1387 N3    DG Z   8      -7.749  -1.299  -4.142  1.00 58.68           N
ATOM   1388 C4    DG Z   8      -6.627  -1.735  -3.520  1.00 57.57           C
ATOM   1389  P    DC Z   9     -11.671  -4.982  -4.851  1.00 61.98           P
ATOM   1390 OP1   DC Z   9     -12.312  -6.281  -4.553  1.00 61.54           O
ATOM   1391 OP2   DC Z   9     -12.091  -4.225  -6.041  1.00 62.33           O
ATOM   1392 O5'   DC Z   9     -11.824  -4.022  -3.576  1.00 62.33           O
ATOM   1393 C5'   DC Z   9     -13.086  -3.908  -2.918  1.00 65.60           C
ATOM   1394 C4'   DC Z   9     -13.358  -2.463  -2.551  1.00 63.09           C
ATOM   1395 O4'   DC Z   9     -12.386  -2.008  -1.590  1.00 63.60           O
ATOM   1396 C3'   DC Z   9     -13.300  -1.472  -3.717  1.00 62.12           C
ATOM   1397 O3'   DC Z   9     -14.312  -0.489  -3.555  1.00 62.05           O
ATOM   1398 C2'   DC Z   9     -11.922  -0.825  -3.531  1.00 62.72           C
ATOM   1399 C1'   DC Z   9     -11.863  -0.779  -2.007  1.00 63.58           C
ATOM   1400 N1    DC Z   9     -10.503  -0.620  -1.474  1.00 62.83           N
ATOM   1401 C2    DC Z   9     -10.016   0.657  -1.261  1.00 63.59           C
ATOM   1402 O2    DC Z   9     -10.735   1.631  -1.517  1.00 65.06           O
ATOM   1403 N3    DC Z   9      -8.767   0.819  -0.785  1.00 65.50           N
ATOM   1404 C4    DC Z   9      -8.015  -0.254  -0.517  1.00 65.06           C
ATOM   1405 N4    DC Z   9      -6.790  -0.056  -0.051  1.00 65.70           N
ATOM   1406 C5    DC Z   9      -8.500  -1.572  -0.736  1.00 65.69           C
ATOM   1407 C6    DC Z   9      -9.737  -1.711  -1.206  1.00 65.50           C
ATOM   1408  P    DG Z  10     -15.713  -0.563  -4.331  1.00 55.17           P
ATOM   1409 OP1   DG Z  10     -15.568  -1.275  -5.621  1.00 55.61           O
ATOM   1410 OP2   DG Z  10     -16.248   0.801  -4.286  1.00 58.78           O
ATOM   1411 O5'   DG Z  10     -16.608  -1.473  -3.366  1.00 55.88           O
ATOM   1412 C5'   DG Z  10     -16.896  -1.050  -2.030  1.00 56.37           C
ATOM   1413 C4'   DG Z  10     -17.572  -2.175  -1.293  1.00 55.21           C
ATOM   1414 O4'   DG Z  10     -16.716  -3.320  -1.283  1.00 54.14           O
ATOM   1415 C3'   DG Z  10     -17.867  -1.855   0.169  1.00 53.92           C
ATOM   1416 O3'   DG Z  10     -19.216  -1.428   0.280  1.00 52.89           O
ATOM   1417 C2'   DG Z  10     -17.642  -3.182   0.891  1.00 53.85           C
ATOM   1418 C1'   DG Z  10     -16.772  -3.988  -0.042  1.00 53.93           C
ATOM   1419 N9    DG Z  10     -15.395  -4.189   0.378  1.00 55.14           N
ATOM   1420 C8    DG Z  10     -14.749  -5.392   0.473  1.00 54.10           C
ATOM   1421 N7    DG Z  10     -13.511  -5.287   0.835  1.00 57.21           N
ATOM   1422 C5    DG Z  10     -13.316  -3.927   0.978  1.00 59.34           C
ATOM   1423 C6    DG Z  10     -12.157  -3.195   1.352  1.00 58.16           C
ATOM   1424 O6    DG Z  10     -11.041  -3.644   1.637  1.00 58.47           O
ATOM   1425 N1    DG Z  10     -12.394  -1.822   1.382  1.00 59.70           N
ATOM   1426 C2    DG Z  10     -13.586  -1.224   1.088  1.00 59.05           C
ATOM   1427 N2    DG Z  10     -13.621   0.115   1.163  1.00 58.20           N
ATOM   1428 N3    DG Z  10     -14.669  -1.895   0.732  1.00 57.30           N
ATOM   1429 C4    DG Z  10     -14.474  -3.226   0.698  1.00 56.67           C
ATOM   1430  P    DC Z  11     -19.681  -0.063   0.880  1.00 56.73           P
ATOM   1431 OP1   DC Z  11     -21.135  -0.159   1.132  1.00 56.02           O
ATOM   1432 OP2   DC Z  11     -19.152   1.030   0.046  1.00 57.86           O
ATOM   1433 O5'   DC Z  11     -18.910  -0.023   2.282  1.00 57.05           O
ATOM   1434 C5'   DC Z  11     -19.410   0.803   3.332  1.00 60.55           C
ATOM   1435 C4'   DC Z  11     -18.273   1.506   4.037  1.00 58.87           C
ATOM   1436 O4'   DC Z  11     -17.413   0.542   4.682  1.00 58.83           O
ATOM   1437 C3'   DC Z  11     -17.363   2.356   3.144  1.00 57.83           C
ATOM   1438 O3'   DC Z  11     -16.999   3.548   3.834  1.00 57.96           O
ATOM   1439 C2'   DC Z  11     -16.132   1.461   2.975  1.00 58.00           C
ATOM   1440 C1'   DC Z  11     -16.079   0.827   4.355  1.00 58.95           C
ATOM   1441 N1    DC Z  11     -15.297  -0.421   4.410  1.00 58.58           N
ATOM   1442 C2    DC Z  11     -13.958  -0.352   4.761  1.00 59.23           C
ATOM   1443 O2    DC Z  11     -13.455   0.749   5.026  1.00 60.48           O
ATOM   1444 N3    DC Z  11     -13.218  -1.485   4.803  1.00 60.90           N
ATOM   1445 C4    DC Z  11     -13.794  -2.650   4.513  1.00 60.17           C
ATOM   1446 N4    DC Z  11     -13.039  -3.742   4.561  1.00 61.01           N
ATOM   1447 C5    DC Z  11     -15.172  -2.735   4.139  1.00 60.86           C
ATOM   1448 C6    DC Z  11     -15.879  -1.617   4.107  1.00 60.90           C
ATOM   1449  P    DG Z  12     -17.803   4.935   3.592  1.00 50.66           P
ATOM   1450 OP1   DG Z  12     -18.343   4.996   2.209  1.00 50.52           O
ATOM   1451 OP2   DG Z  12     -16.906   6.001   4.079  1.00 53.38           O
ATOM   1452 O5'   DG Z  12     -19.028   4.824   4.607  1.00 52.11           O
ATOM   1453 C5'   DG Z  12     -18.793   4.747   6.017  1.00 52.35           C
ATOM   1454 C4'   DG Z  12     -20.097   4.438   6.716  1.00 51.61           C
ATOM   1455 O4'   DG Z  12     -20.606   3.191   6.249  1.00 50.04           O
ATOM   1456 C3'   DG Z  12     -19.944   4.295   8.228  1.00 50.50           C
ATOM   1457 O3'   DG Z  12     -20.329   5.520   8.853  1.00 49.54           O
ATOM   1458 C2'   DG Z  12     -20.913   3.157   8.597  1.00 49.79           C
ATOM   1459 C1'   DG Z  12     -21.159   2.431   7.300  1.00 50.29           C
ATOM   1460 N9    DG Z  12     -20.573   1.106   7.177  1.00 50.81           N
ATOM   1461 C8    DG Z  12     -21.234  -0.033   6.805  1.00 48.87           C
ATOM   1462 N7    DG Z  12     -20.466  -1.073   6.743  1.00 52.22           N
ATOM   1463 C5    DG Z  12     -19.214  -0.606   7.098  1.00 54.81           C
ATOM   1464 C6    DG Z  12     -17.974  -1.292   7.211  1.00 53.01           C
ATOM   1465 O6    DG Z  12     -17.744  -2.492   7.005  1.00 52.87           O
ATOM   1466 N1    DG Z  12     -16.946  -0.437   7.608  1.00 54.35           N
ATOM   1467 C2    DG Z  12     -17.091   0.895   7.858  1.00 53.95           C
ATOM   1468 N2    DG Z  12     -15.981   1.562   8.227  1.00 53.13           N
ATOM   1469 N3    DG Z  12     -18.237   1.544   7.753  1.00 52.59           N
ATOM   1470 C4    DG Z  12     -19.253   0.741   7.370  1.00 51.79           C
ATOM   1471  P    DC Z  13     -19.429   6.293   9.843  1.00 53.69           P
ATOM   1472 OP1   DC Z  13     -20.253   7.363  10.445  1.00 51.93           O
ATOM   1473 OP2   DC Z  13     -18.175   6.618   9.154  1.00 53.45           O
ATOM   1474 O5'   DC Z  13     -19.109   5.198  10.969  1.00 53.35           O
ATOM   1475 C5'   DC Z  13     -18.730   5.608  12.281  1.00 55.68           C
ATOM   1476 C4'   DC Z  13     -17.550   4.802  12.784  1.00 54.49           C
ATOM   1477 O4'   DC Z  13     -17.890   3.399  12.829  1.00 53.78           O
ATOM   1478 C3'   DC Z  13     -16.281   4.904  11.929  1.00 54.01           C
ATOM   1479 O3'   DC Z  13     -15.139   4.932  12.782  1.00 53.75           O
ATOM   1480 C2'   DC Z  13     -16.298   3.594  11.143  1.00 53.32           C
ATOM   1481 C1'   DC Z  13     -16.887   2.661  12.194  1.00 53.60           C
ATOM   1482 N1    DC Z  13     -17.470   1.431  11.631  1.00 54.21           N
ATOM   1483 C2    DC Z  13     -16.676   0.299  11.527  1.00 53.93           C
ATOM   1484 O2    DC Z  13     -15.494   0.338  11.903  1.00 54.89           O
ATOM   1485 N3    DC Z  13     -17.196  -0.829  10.999  1.00 55.16           N
ATOM   1486 C4    DC Z  13     -18.466  -0.849  10.596  1.00 54.29           C
ATOM   1487 N4    DC Z  13     -18.951  -1.975  10.085  1.00 55.08           N
ATOM   1488 C5    DC Z  13     -19.294   0.305  10.699  1.00 54.97           C
ATOM   1489 C6    DC Z  13     -18.768   1.411  11.214  1.00 55.31           C
ATOM   1490  P    DG Z  14     -14.396   6.325  13.171  1.00 54.30           P
ATOM   1491 OP1   DG Z  14     -14.483   7.291  12.048  1.00 54.22           O
ATOM   1492 OP2   DG Z  14     -13.073   5.959  13.717  1.00 56.06           O
ATOM   1493 O5'   DG Z  14     -15.276   6.889  14.380  1.00 55.06           O
ATOM   1494 C5'   DG Z  14     -15.343   6.181  15.613  1.00 55.33           C
ATOM   1495 C4'   DG Z  14     -16.371   6.849  16.493  1.00 55.12           C
ATOM   1496 O4'   DG Z  14     -17.634   6.830  15.848  1.00 53.15           O
ATOM   1497 C3'   DG Z  14     -16.562   6.172  17.848  1.00 53.80           C
ATOM   1498 O3'   DG Z  14     -15.887   6.949  18.835  1.00 51.66           O
ATOM   1499 C2'   DG Z  14     -18.066   6.172  18.070  1.00 52.22           C
ATOM   1500 C1'   DG Z  14     -18.680   6.502  16.747  1.00 52.75           C
ATOM   1501 N9    DG Z  14     -19.434   5.452  16.089  1.00 52.86           N
ATOM   1502 C8    DG Z  14     -20.706   5.588  15.591  1.00 50.11           C
ATOM   1503 N7    DG Z  14     -21.155   4.511  15.019  1.00 53.65           N
ATOM   1504 C5    DG Z  14     -20.125   3.597  15.153  1.00 56.40           C
ATOM   1505 C6    DG Z  14     -20.030   2.257  14.724  1.00 54.83           C
ATOM   1506 O6    DG Z  14     -20.882   1.582  14.113  1.00 54.42           O
ATOM   1507 N1    DG Z  14     -18.812   1.681  15.062  1.00 56.74           N
ATOM   1508 C2    DG Z  14     -17.808   2.327  15.723  1.00 55.73           C
ATOM   1509 N2    DG Z  14     -16.698   1.607  15.958  1.00 54.37           N
ATOM   1510 N3    DG Z  14     -17.877   3.582  16.126  1.00 53.99           N
ATOM   1511 C4    DG Z  14     -19.055   4.162  15.812  1.00 53.41           C
ATOM   1512  P    DC Z  15     -15.055   6.430  20.013  1.00 54.99           P
ATOM   1513 OP1   DC Z  15     -15.172   7.439  21.100  1.00 51.78           O
ATOM   1514 OP2   DC Z  15     -13.733   6.023  19.525  1.00 52.74           O
ATOM   1515 O5'   DC Z  15     -15.836   5.110  20.468  1.00 54.96           O
ATOM   1516 C5'   DC Z  15     -15.549   4.540  21.750  1.00 56.76           C
ATOM   1517 C4'   DC Z  15     -15.504   3.028  21.660  1.00 56.17           C
ATOM   1518 O4'   DC Z  15     -16.814   2.509  21.324  1.00 54.23           O
ATOM   1519 C3'   DC Z  15     -14.536   2.470  20.616  1.00 55.74           C
ATOM   1520 O3'   DC Z  15     -13.885   1.313  21.134  1.00 54.25           O
ATOM   1521 C2'   DC Z  15     -15.468   2.070  19.471  1.00 53.73           C
ATOM   1522 C1'   DC Z  15     -16.689   1.612  20.255  1.00 54.41           C
ATOM   1523 N1    DC Z  15     -17.954   1.627  19.491  1.00 55.12           N
ATOM   1524 C2    DC Z  15     -18.343   0.473  18.812  1.00 54.50           C
ATOM   1525 O2    DC Z  15     -17.628  -0.530  18.876  1.00 54.82           O
ATOM   1526 N3    DC Z  15     -19.497   0.476  18.109  1.00 55.30           N
ATOM   1527 C4    DC Z  15     -20.241   1.583  18.072  1.00 54.74           C
ATOM   1528 N4    DC Z  15     -21.372   1.548  17.369  1.00 55.15           N
ATOM   1529 C5    DC Z  15     -19.856   2.774  18.748  1.00 55.30           C
ATOM   1530 C6    DC Z  15     -18.717   2.752  19.441  1.00 55.32           C
ATOM   1531  P    DG Z  16     -12.429   1.484  21.866  1.00 52.32           P
ATOM   1532 OP1   DG Z  16     -11.579   2.359  21.018  1.00 51.42           O
ATOM   1533 OP2   DG Z  16     -11.952   0.116  22.215  1.00 54.16           O
ATOM   1534 O5'   DG Z  16     -12.776   2.255  23.229  1.00 52.61           O
ATOM   1535 C5'   DG Z  16     -13.308   1.578  24.362  1.00 55.74           C
ATOM   1536 C4'   DG Z  16     -13.511   2.561  25.485  1.00 57.91           C
ATOM   1537 O4'   DG Z  16     -14.499   3.530  25.120  1.00 56.44           O
ATOM   1538 C3'   DG Z  16     -14.001   1.926  26.790  1.00 58.19           C
ATOM   1539 O3'   DG Z  16     -13.432   2.562  27.917  1.00 52.69           O
ATOM   1540 C2'   DG Z  16     -15.500   2.199  26.752  1.00 53.87           C
ATOM   1541 C1'   DG Z  16     -15.598   3.495  26.014  1.00 54.37           C
ATOM   1542 N9    DG Z  16     -16.814   3.650  25.225  1.00 52.93           N
ATOM   1543 C8    DG Z  16     -17.567   4.785  25.082  1.00 49.33           C
ATOM   1544 N7    DG Z  16     -18.605   4.617  24.295  1.00 54.36           N
ATOM   1545 C5    DG Z  16     -18.531   3.292  23.904  1.00 58.19           C
ATOM   1546 C6    DG Z  16     -19.375   2.535  23.062  1.00 55.93           C
ATOM   1547 O6    DG Z  16     -20.395   2.921  22.474  1.00 53.99           O
ATOM   1548 N1    DG Z  16     -18.934   1.228  22.929  1.00 57.56           N
ATOM   1549 C2    DG Z  16     -17.827   0.696  23.528  1.00 56.36           C
ATOM   1550 N2    DG Z  16     -17.572  -0.584  23.278  1.00 54.69           N
ATOM   1551 N3    DG Z  16     -17.027   1.399  24.312  1.00 57.25           N
ATOM   1552 C4    DG Z  16     -17.427   2.675  24.459  1.00 57.06           C
ENDMDL                                                                          
END                                                                             
