# Supplementary material for: Control of Gene Expression by Proteins That Bind Many Alternative Nucleic Acid Structures Through the Same Domain
Source: Int J Mol Sci. 2025 Dec 26;27(1):272. doi: 10.3390/ijms27010272 (PMC12785367; doi:10.3390/ijms27010272)
Supplement: Supplementary file 1 [file ijms-27-00272-s001.zip › Figure-5A-Zax2-CG8x2-Mgx12-Kx6-Znx4-S1076865862-model-1.pdb]

TITLE fold_zax2_cg8x2_mgx12_kx6_znx4_s1076865862_model_1.cif                    
MODEL 1                                                                         
ATOM      1  N   LEU A   1     -25.093  -4.719  -7.204  1.00 70.36           N
ATOM      2 CA   LEU A   1     -24.085  -5.346  -8.079  1.00 79.05           C
ATOM      3  C   LEU A   1     -23.014  -4.315  -8.479  1.00 83.78           C
ATOM      4  O   LEU A   1     -23.058  -3.168  -8.056  1.00 78.10           O
ATOM      5 CB   LEU A   1     -24.697  -5.967  -9.333  1.00 70.08           C
ATOM      6 CG   LEU A   1     -26.144  -6.176  -9.568  1.00 64.58           C
ATOM      7 CD1  LEU A   1     -26.357  -7.277 -10.432  1.00 57.22           C
ATOM      8 CD2  LEU A   1     -27.149  -5.498  -8.882  1.00 58.75           C
ATOM      9  N   SER A   2     -22.064  -4.756  -9.278  1.00 78.76           N
ATOM     10 CA   SER A   2     -20.935  -3.923  -9.637  1.00 86.43           C
ATOM     11  C   SER A   2     -20.420  -4.291 -11.030  1.00 87.85           C
ATOM     12  O   SER A   2     -20.624  -5.412 -11.496  1.00 86.79           O
ATOM     13 CB   SER A   2     -19.819  -4.070  -8.604  1.00 79.93           C
ATOM     14 OG   SER A   2     -18.649  -3.393  -9.004  1.00 71.49           O
ATOM     15  N   ILE A   3     -19.755  -3.328 -11.663  1.00 93.66           N
ATOM     16 CA   ILE A   3     -19.113  -3.585 -12.942  1.00 94.14           C
ATOM     17  C   ILE A   3     -18.057  -4.678 -12.769  1.00 94.82           C
ATOM     18  O   ILE A   3     -17.878  -5.538 -13.638  1.00 93.77           O
ATOM     19 CB   ILE A   3     -18.480  -2.303 -13.501  1.00 91.92           C
ATOM     20 CG1  ILE A   3     -19.563  -1.275 -13.819  1.00 83.13           C
ATOM     21 CG2  ILE A   3     -17.665  -2.609 -14.749  1.00 81.24           C
ATOM     22 CD1  ILE A   3     -19.018   0.089 -14.205  1.00 74.43           C
ATOM     23  N   TYR A   4     -17.365  -4.647 -11.636  1.00 90.80           N
ATOM     24 CA   TYR A   4     -16.342  -5.652 -11.356  1.00 92.30           C
ATOM     25  C   TYR A   4     -16.959  -7.026 -11.128  1.00 93.81           C
ATOM     26  O   TYR A   4     -16.445  -8.040 -11.627  1.00 93.41           O
ATOM     27 CB   TYR A   4     -15.514  -5.236 -10.143  1.00 90.07           C
ATOM     28 CG   TYR A   4     -14.425  -6.216  -9.816  1.00 89.56           C
ATOM     29 CD1  TYR A   4     -14.576  -7.128  -8.781  1.00 85.38           C
ATOM     30 CD2  TYR A   4     -13.243  -6.245 -10.550  1.00 82.87           C
ATOM     31 CE1  TYR A   4     -13.584  -8.044  -8.483  1.00 80.99           C
ATOM     32 CE2  TYR A   4     -12.239  -7.157 -10.255  1.00 81.00           C
ATOM     33 CZ   TYR A   4     -12.415  -8.050  -9.224  1.00 81.52           C
ATOM     34 OH   TYR A   4     -11.422  -8.955  -8.930  1.00 78.46           O
ATOM     35  N   GLN A   5     -18.067  -7.076 -10.384  1.00 95.69           N
ATOM     36 CA   GLN A   5     -18.765  -8.338 -10.157  1.00 95.89           C
ATOM     37  C   GLN A   5     -19.286  -8.905 -11.469  1.00 96.61           C
ATOM     38  O   GLN A   5     -19.319 -10.121 -11.663  1.00 96.53           O
ATOM     39 CB   GLN A   5     -19.915  -8.148  -9.173  1.00 93.91           C
ATOM     40 CG   GLN A   5     -19.485  -7.909  -7.742  1.00 85.67           C
ATOM     41 CD   GLN A   5     -20.652  -7.672  -6.806  1.00 80.02           C
ATOM     42 OE1  GLN A   5     -21.434  -6.737  -6.994  1.00 72.45           O
ATOM     43 NE2  GLN A   5     -20.793  -8.529  -5.808  1.00 68.76           N
ATOM     44  N   ASP A   6     -19.713  -8.028 -12.387  1.00 97.36           N
ATOM     45 CA   ASP A   6     -20.179  -8.459 -13.694  1.00 97.59           C
ATOM     46  C   ASP A   6     -19.057  -9.135 -14.475  1.00 97.88           C
ATOM     47  O   ASP A   6     -19.276 -10.172 -15.117  1.00 97.30           O
ATOM     48 CB   ASP A   6     -20.738  -7.268 -14.477  1.00 96.36           C
ATOM     49 CG   ASP A   6     -21.367  -7.684 -15.792  1.00 89.46           C
ATOM     50 OD1  ASP A   6     -22.346  -8.450 -15.764  1.00 81.77           O
ATOM     51 OD2  ASP A   6     -20.877  -7.234 -16.845  1.00 79.07           O
ATOM     52  N   GLN A   7     -17.859  -8.567 -14.425  1.00 97.74           N
ATOM     53 CA   GLN A   7     -16.707  -9.178 -15.078  1.00 97.76           C
ATOM     54  C   GLN A   7     -16.381 -10.526 -14.454  1.00 98.14           C
ATOM     55  O   GLN A   7     -16.066 -11.488 -15.157  1.00 98.10           O
ATOM     56 CB   GLN A   7     -15.491  -8.256 -15.005  1.00 97.05           C
ATOM     57 CG   GLN A   7     -15.658  -6.922 -15.720  1.00 92.12           C
ATOM     58 CD   GLN A   7     -15.859  -7.069 -17.214  1.00 89.36           C
ATOM     59 OE1  GLN A   7     -15.479  -8.078 -17.804  1.00 79.85           O
ATOM     60 NE2  GLN A   7     -16.457  -6.065 -17.823  1.00 77.10           N
ATOM     61  N   GLU A   8     -16.463 -10.599 -13.118  1.00 97.69           N
ATOM     62 CA   GLU A   8     -16.251 -11.861 -12.421  1.00 97.61           C
ATOM     63  C   GLU A   8     -17.193 -12.945 -12.952  1.00 97.70           C
ATOM     64  O   GLU A   8     -16.764 -14.051 -13.275  1.00 97.82           O
ATOM     65 CB   GLU A   8     -16.491 -11.705 -10.920  1.00 96.99           C
ATOM     66 CG   GLU A   8     -15.355 -11.109 -10.123  1.00 94.20           C
ATOM     67 CD   GLU A   8     -15.607 -11.223  -8.624  1.00 93.43           C
ATOM     68 OE1  GLU A   8     -14.629 -11.411  -7.866  1.00 89.27           O
ATOM     69 OE2  GLU A   8     -16.786 -11.132  -8.214  1.00 88.64           O
ATOM     70  N   GLN A   9     -18.484 -12.611 -13.030  1.00 98.43           N
ATOM     71 CA   GLN A   9     -19.484 -13.596 -13.418  1.00 98.38           C
ATOM     72  C   GLN A   9     -19.323 -14.046 -14.868  1.00 98.50           C
ATOM     73  O   GLN A   9     -19.506 -15.228 -15.177  1.00 98.25           O
ATOM     74 CB   GLN A   9     -20.896 -13.050 -13.182  1.00 97.93           C
ATOM     75 CG   GLN A   9     -21.216 -12.821 -11.714  1.00 92.36           C
ATOM     76 CD   GLN A   9     -20.894 -14.026 -10.850  1.00 87.20           C
ATOM     77 OE1  GLN A   9     -20.105 -13.943  -9.911  1.00 80.59           O
ATOM     78 NE2  GLN A   9     -21.498 -15.161 -11.180  1.00 74.59           N
ATOM     79  N   ARG A  10     -18.982 -13.116 -15.758  1.00 98.51           N
ATOM     80 CA   ARG A  10     -18.788 -13.482 -17.160  1.00 98.57           C
ATOM     81  C   ARG A  10     -17.592 -14.429 -17.316  1.00 98.69           C
ATOM     82  O   ARG A  10     -17.637 -15.367 -18.112  1.00 98.42           O
ATOM     83 CB   ARG A  10     -18.599 -12.238 -18.023  1.00 97.99           C
ATOM     84 CG   ARG A  10     -19.857 -11.381 -18.134  1.00 92.51           C
ATOM     85 CD   ARG A  10     -19.833 -10.524 -19.397  1.00 91.57           C
ATOM     86 NE   ARG A  10     -18.674  -9.646 -19.450  1.00 86.73           N
ATOM     87 CZ   ARG A  10     -17.943  -9.421 -20.543  1.00 83.39           C
ATOM     88 NH1  ARG A  10     -18.255 -10.025 -21.684  1.00 76.45           N
ATOM     89 NH2  ARG A  10     -16.905  -8.604 -20.489  1.00 76.92           N
ATOM     90  N   ILE A  11     -16.536 -14.179 -16.545  1.00 98.77           N
ATOM     91 CA   ILE A  11     -15.364 -15.051 -16.595  1.00 98.73           C
ATOM     92  C   ILE A  11     -15.694 -16.428 -16.021  1.00 98.75           C
ATOM     93  O   ILE A  11     -15.358 -17.456 -16.614  1.00 98.63           O
ATOM     94 CB   ILE A  11     -14.173 -14.403 -15.856  1.00 98.68           C
ATOM     95 CG1  ILE A  11     -13.629 -13.241 -16.687  1.00 98.24           C
ATOM     96 CG2  ILE A  11     -13.087 -15.437 -15.576  1.00 98.42           C
ATOM     97 CD1  ILE A  11     -12.599 -12.400 -15.961  1.00 97.45           C
ATOM     98  N   LEU A  12     -16.362 -16.446 -14.870  1.00 98.57           N
ATOM     99 CA   LEU A  12     -16.732 -17.716 -14.245  1.00 98.42           C
ATOM    100  C   LEU A  12     -17.657 -18.521 -15.154  1.00 98.45           C
ATOM    101  O   LEU A  12     -17.519 -19.737 -15.273  1.00 98.16           O
ATOM    102 CB   LEU A  12     -17.403 -17.465 -12.891  1.00 98.26           C
ATOM    103 CG   LEU A  12     -16.467 -16.983 -11.778  1.00 97.27           C
ATOM    104 CD1  LEU A  12     -17.268 -16.515 -10.566  1.00 95.43           C
ATOM    105 CD2  LEU A  12     -15.501 -18.094 -11.380  1.00 94.93           C
ATOM    106  N   LYS A  13     -18.604 -17.846 -15.796  1.00 98.51           N
ATOM    107 CA   LYS A  13     -19.548 -18.508 -16.690  1.00 98.45           C
ATOM    108  C   LYS A  13     -18.828 -19.108 -17.893  1.00 98.56           C
ATOM    109  O   LYS A  13     -19.110 -20.235 -18.297  1.00 98.18           O
ATOM    110 CB   LYS A  13     -20.629 -17.526 -17.140  1.00 98.05           C
ATOM    111 CG   LYS A  13     -21.751 -18.137 -17.972  1.00 90.57           C
ATOM    112 CD   LYS A  13     -22.855 -17.109 -18.201  1.00 85.86           C
ATOM    113 CE   LYS A  13     -24.038 -17.710 -18.929  1.00 77.70           C
ATOM    114 NZ   LYS A  13     -23.716 -18.091 -20.332  1.00 69.09           N
ATOM    115  N   PHE A  14     -17.903 -18.344 -18.461  1.00 98.54           N
ATOM    116 CA   PHE A  14     -17.149 -18.839 -19.608  1.00 98.55           C
ATOM    117  C   PHE A  14     -16.305 -20.057 -19.240  1.00 98.61           C
ATOM    118  O   PHE A  14     -16.269 -21.048 -19.969  1.00 98.31           O
ATOM    119 CB   PHE A  14     -16.249 -17.739 -20.178  1.00 98.48           C
ATOM    120 CG   PHE A  14     -15.485 -18.155 -21.402  1.00 97.77           C
ATOM    121 CD1  PHE A  14     -16.046 -18.016 -22.664  1.00 94.90           C
ATOM    122 CD2  PHE A  14     -14.217 -18.697 -21.294  1.00 94.49           C
ATOM    123 CE1  PHE A  14     -15.349 -18.398 -23.789  1.00 92.86           C
ATOM    124 CE2  PHE A  14     -13.510 -19.089 -22.426  1.00 93.09           C
ATOM    125 CZ   PHE A  14     -14.079 -18.937 -23.673  1.00 93.77           C
ATOM    126  N   LEU A  15     -15.630 -19.991 -18.090  1.00 98.66           N
ATOM    127 CA   LEU A  15     -14.781 -21.093 -17.657  1.00 98.66           C
ATOM    128  C   LEU A  15     -15.612 -22.333 -17.340  1.00 98.49           C
ATOM    129  O   LEU A  15     -15.174 -23.464 -17.596  1.00 97.96           O
ATOM    130 CB   LEU A  15     -13.956 -20.683 -16.439  1.00 98.56           C
ATOM    131 CG   LEU A  15     -12.871 -19.643 -16.717  1.00 97.94           C
ATOM    132 CD1  LEU A  15     -12.179 -19.237 -15.422  1.00 96.38           C
ATOM    133 CD2  LEU A  15     -11.845 -20.183 -17.712  1.00 95.66           C
ATOM    134  N   GLU A  16     -16.811 -22.152 -16.794  1.00 98.28           N
ATOM    135 CA   GLU A  16     -17.707 -23.273 -16.516  1.00 98.03           C
ATOM    136  C   GLU A  16     -18.153 -23.940 -17.811  1.00 97.93           C
ATOM    137  O   GLU A  16     -18.240 -25.164 -17.889  1.00 97.20           O
ATOM    138 CB   GLU A  16     -18.921 -22.796 -15.721  1.00 97.39           C
ATOM    139 CG   GLU A  16     -19.283 -23.687 -14.533  1.00 88.59           C
ATOM    140 CD   GLU A  16     -19.742 -25.060 -14.952  1.00 85.06           C
ATOM    141 OE1  GLU A  16     -20.537 -25.157 -15.911  1.00 80.27           O
ATOM    142 OE2  GLU A  16     -19.306 -26.042 -14.318  1.00 77.51           O
ATOM    143  N   GLU A  17     -18.427 -23.137 -18.837  1.00 98.34           N
ATOM    144 CA   GLU A  17     -18.868 -23.665 -20.127  1.00 98.15           C
ATOM    145  C   GLU A  17     -17.778 -24.452 -20.850  1.00 98.13           C
ATOM    146  O   GLU A  17     -18.087 -25.243 -21.742  1.00 97.12           O
ATOM    147 CB   GLU A  17     -19.373 -22.528 -21.019  1.00 97.61           C
ATOM    148 CG   GLU A  17     -20.707 -21.951 -20.567  1.00 93.21           C
ATOM    149 CD   GLU A  17     -21.152 -20.761 -21.395  1.00 89.48           C
ATOM    150 OE1  GLU A  17     -20.376 -20.316 -22.270  1.00 84.81           O
ATOM    151 OE2  GLU A  17     -22.271 -20.268 -21.171  1.00 81.58           O
ATOM    152  N   LEU A  18     -16.518 -24.244 -20.481  1.00 97.99           N
ATOM    153 CA   LEU A  18     -15.431 -25.040 -21.040  1.00 97.53           C
ATOM    154  C   LEU A  18     -15.551 -26.500 -20.609  1.00 97.13           C
ATOM    155  O   LEU A  18     -15.167 -27.405 -21.341  1.00 95.22           O
ATOM    156 CB   LEU A  18     -14.069 -24.503 -20.605  1.00 96.91           C
ATOM    157 CG   LEU A  18     -13.562 -23.206 -21.229  1.00 94.50           C
ATOM    158 CD1  LEU A  18     -12.180 -22.895 -20.682  1.00 91.28           C
ATOM    159 CD2  LEU A  18     -13.529 -23.311 -22.741  1.00 90.67           C
ATOM    160  N   GLY A  19     -16.077 -26.722 -19.407  1.00 97.30           N
ATOM    161 CA   GLY A  19     -16.168 -28.055 -18.828  1.00 96.75           C
ATOM    162  C   GLY A  19     -15.132 -28.269 -17.749  1.00 97.06           C
ATOM    163  O   GLY A  19     -14.098 -27.597 -17.716  1.00 95.66           O
ATOM    164  N   GLU A  20     -15.422 -29.223 -16.873  1.00 96.03           N
ATOM    165 CA   GLU A  20     -14.534 -29.513 -15.759  1.00 95.78           C
ATOM    166  C   GLU A  20     -13.166 -29.975 -16.250  1.00 96.07           C
ATOM    167  O   GLU A  20     -13.069 -30.773 -17.174  1.00 94.36           O
ATOM    168 CB   GLU A  20     -15.147 -30.568 -14.836  1.00 93.68           C
ATOM    169 CG   GLU A  20     -16.392 -30.093 -14.122  1.00 84.03           C
ATOM    170 CD   GLU A  20     -16.920 -31.109 -13.125  1.00 78.81           C
ATOM    171 OE1  GLU A  20     -16.609 -32.309 -13.267  1.00 72.99           O
ATOM    172 OE2  GLU A  20     -17.645 -30.706 -12.189  1.00 70.64           O
ATOM    173  N   GLY A  21     -12.130 -29.460 -15.599  1.00 95.85           N
ATOM    174 CA   GLY A  21     -10.770 -29.825 -15.942  1.00 95.79           C
ATOM    175  C   GLY A  21     -10.200 -29.084 -17.131  1.00 96.89           C
ATOM    176  O   GLY A  21      -9.002 -29.200 -17.407  1.00 95.22           O
ATOM    177  N   LYS A  22     -11.040 -28.330 -17.840  1.00 97.40           N
ATOM    178 CA   LYS A  22     -10.578 -27.567 -18.995  1.00 97.57           C
ATOM    179  C   LYS A  22     -10.078 -26.197 -18.547  1.00 97.93           C
ATOM    180  O   LYS A  22     -10.655 -25.568 -17.663  1.00 97.33           O
ATOM    181 CB   LYS A  22     -11.699 -27.396 -20.021  1.00 96.81           C
ATOM    182 CG   LYS A  22     -12.366 -28.705 -20.438  1.00 92.49           C
ATOM    183 CD   LYS A  22     -11.386 -29.642 -21.117  1.00 85.74           C
ATOM    184 CE   LYS A  22     -12.081 -30.897 -21.609  1.00 79.44           C
ATOM    185 NZ   LYS A  22     -11.132 -31.863 -22.209  1.00 70.25           N
ATOM    186  N   ALA A  23      -9.008 -25.732 -19.174  1.00 98.28           N
ATOM    187 CA   ALA A  23      -8.379 -24.474 -18.817  1.00 98.30           C
ATOM    188  C   ALA A  23      -8.236 -23.574 -20.035  1.00 98.29           C
ATOM    189  O   ALA A  23      -8.346 -24.025 -21.175  1.00 97.58           O
ATOM    190 CB   ALA A  23      -7.009 -24.720 -18.187  1.00 97.97           C
ATOM    191  N   THR A  24      -8.020 -22.301 -19.790  1.00 98.55           N
ATOM    192 CA   THR A  24      -7.798 -21.347 -20.861  1.00 98.45           C
ATOM    193  C   THR A  24      -6.815 -20.281 -20.379  1.00 98.41           C
ATOM    194  O   THR A  24      -6.310 -20.357 -19.260  1.00 98.11           O
ATOM    195 CB   THR A  24      -9.119 -20.705 -21.336  1.00 98.17           C
ATOM    196 OG1  THR A  24      -8.887 -19.935 -22.513  1.00 95.69           O
ATOM    197 CG2  THR A  24      -9.712 -19.814 -20.249  1.00 94.95           C
ATOM    198  N   THR A  25      -6.537 -19.303 -21.231  1.00 96.89           N
ATOM    199 CA   THR A  25      -5.565 -18.263 -20.929  1.00 96.40           C
ATOM    200  C   THR A  25      -6.238 -16.908 -20.814  1.00 96.82           C
ATOM    201  O   THR A  25      -7.359 -16.708 -21.289  1.00 97.30           O
ATOM    202 CB   THR A  25      -4.482 -18.168 -22.018  1.00 95.72           C
ATOM    203 OG1  THR A  25      -5.084 -17.738 -23.240  1.00 95.09           O
ATOM    204 CG2  THR A  25      -3.805 -19.518 -22.228  1.00 94.72           C
ATOM    205  N   ALA A  26      -5.545 -15.962 -20.186  1.00 95.51           N
ATOM    206 CA   ALA A  26      -6.042 -14.595 -20.095  1.00 95.50           C
ATOM    207  C   ALA A  26      -6.207 -13.992 -21.488  1.00 95.48           C
ATOM    208  O   ALA A  26      -7.162 -13.258 -21.746  1.00 95.96           O
ATOM    209 CB   ALA A  26      -5.098 -13.741 -19.256  1.00 95.64           C
ATOM    210  N   HIS A  27      -5.278 -14.299 -22.378  1.00 95.06           N
ATOM    211 CA   HIS A  27      -5.344 -13.780 -23.736  1.00 93.86           C
ATOM    212  C   HIS A  27      -6.593 -14.287 -24.458  1.00 94.56           C
ATOM    213  O   HIS A  27      -7.288 -13.521 -25.133  1.00 95.02           O
ATOM    214 CB   HIS A  27      -4.088 -14.165 -24.521  1.00 92.74           C
ATOM    215 CG   HIS A  27      -4.054 -13.618 -25.914  1.00 90.51           C
ATOM    216 ND1  HIS A  27      -4.331 -14.385 -27.020  1.00 80.60           N
ATOM    217 CD2  HIS A  27      -3.778 -12.386 -26.369  1.00 81.73           C
ATOM    218 CE1  HIS A  27      -4.232 -13.631 -28.104  1.00 78.16           C
ATOM    219 NE2  HIS A  27      -3.896 -12.414 -27.742  1.00 79.50           N
ATOM    220  N   ASP A  28      -6.877 -15.577 -24.311  1.00 97.52           N
ATOM    221 CA   ASP A  28      -8.068 -16.171 -24.913  1.00 97.57           C
ATOM    222  C   ASP A  28      -9.333 -15.517 -24.361  1.00 98.02           C
ATOM    223  O   ASP A  28     -10.228 -15.127 -25.118  1.00 97.71           O
ATOM    224 CB   ASP A  28      -8.080 -17.678 -24.652  1.00 97.05           C
ATOM    225 CG   ASP A  28      -9.204 -18.391 -25.382  1.00 92.38           C
ATOM    226 OD1  ASP A  28      -9.657 -17.896 -26.432  1.00 87.47           O
ATOM    227 OD2  ASP A  28      -9.619 -19.472 -24.904  1.00 86.17           O
ATOM    228  N   LEU A  29      -9.410 -15.381 -23.034  1.00 97.49           N
ATOM    229 CA   LEU A  29     -10.559 -14.740 -22.403  1.00 97.86           C
ATOM    230  C   LEU A  29     -10.738 -13.308 -22.886  1.00 97.91           C
ATOM    231  O   LEU A  29     -11.859 -12.851 -23.110  1.00 97.81           O
ATOM    232 CB   LEU A  29     -10.398 -14.757 -20.881  1.00 98.05           C
ATOM    233 CG   LEU A  29     -10.631 -16.107 -20.197  1.00 97.63           C
ATOM    234 CD1  LEU A  29     -10.062 -16.102 -18.784  1.00 95.17           C
ATOM    235 CD2  LEU A  29     -12.117 -16.426 -20.168  1.00 94.75           C
ATOM    236  N   SER A  30      -9.625 -12.596 -23.051  1.00 97.22           N
ATOM    237 CA   SER A  30      -9.673 -11.215 -23.508  1.00 96.99           C
ATOM    238  C   SER A  30     -10.370 -11.116 -24.864  1.00 96.94           C
ATOM    239  O   SER A  30     -11.217 -10.249 -25.070  1.00 96.72           O
ATOM    240 CB   SER A  30      -8.262 -10.633 -23.589  1.00 96.34           C
ATOM    241 OG   SER A  30      -8.282  -9.296 -24.051  1.00 93.39           O
ATOM    242  N   GLY A  31     -10.022 -12.014 -25.772  1.00 97.00           N
ATOM    243 CA   GLY A  31     -10.619 -12.009 -27.098  1.00 96.84           C
ATOM    244  C   GLY A  31     -12.073 -12.443 -27.089  1.00 97.23           C
ATOM    245  O   GLY A  31     -12.923 -11.817 -27.739  1.00 96.33           O
ATOM    246  N   LYS A  32     -12.389 -13.510 -26.347  1.00 98.26           N
ATOM    247 CA   LYS A  32     -13.742 -14.052 -26.322  1.00 98.28           C
ATOM    248  C   LYS A  32     -14.728 -13.115 -25.628  1.00 98.46           C
ATOM    249  O   LYS A  32     -15.890 -13.013 -26.048  1.00 98.07           O
ATOM    250 CB   LYS A  32     -13.762 -15.416 -25.632  1.00 97.89           C
ATOM    251 CG   LYS A  32     -12.934 -16.479 -26.331  1.00 93.58           C
ATOM    252 CD   LYS A  32     -13.476 -16.813 -27.710  1.00 88.48           C
ATOM    253 CE   LYS A  32     -12.672 -17.920 -28.374  1.00 84.40           C
ATOM    254 NZ   LYS A  32     -13.128 -18.204 -29.757  1.00 75.67           N
ATOM    255  N   LEU A  33     -14.290 -12.435 -24.576  1.00 98.32           N
ATOM    256 CA   LEU A  33     -15.179 -11.585 -23.783  1.00 98.29           C
ATOM    257  C   LEU A  33     -15.102 -10.113 -24.178  1.00 98.23           C
ATOM    258  O   LEU A  33     -15.867  -9.300 -23.669  1.00 97.48           O
ATOM    259 CB   LEU A  33     -14.868 -11.736 -22.291  1.00 98.25           C
ATOM    260 CG   LEU A  33     -15.012 -13.151 -21.720  1.00 97.76           C
ATOM    261 CD1  LEU A  33     -14.709 -13.157 -20.231  1.00 95.64           C
ATOM    262 CD2  LEU A  33     -16.412 -13.696 -21.981  1.00 94.43           C
ATOM    263  N   GLY A  34     -14.183  -9.764 -25.079  1.00 98.22           N
ATOM    264 CA   GLY A  34     -14.042  -8.386 -25.519  1.00 98.17           C
ATOM    265  C   GLY A  34     -13.604  -7.449 -24.410  1.00 98.17           C
ATOM    266  O   GLY A  34     -13.998  -6.282 -24.384  1.00 97.01           O
ATOM    267  N   THR A  35     -12.806  -7.964 -23.496  1.00 97.05           N
ATOM    268 CA   THR A  35     -12.330  -7.202 -22.338  1.00 96.73           C
ATOM    269  C   THR A  35     -10.806  -7.147 -22.377  1.00 96.51           C
ATOM    270  O   THR A  35     -10.168  -8.170 -22.639  1.00 95.76           O
ATOM    271 CB   THR A  35     -12.800  -7.860 -21.025  1.00 96.58           C
ATOM    272 OG1  THR A  35     -14.222  -7.981 -21.041  1.00 95.11           O
ATOM    273 CG2  THR A  35     -12.369  -7.035 -19.820  1.00 95.13           C
ATOM    274  N   PRO A  36     -10.218  -5.982 -22.127  1.00 93.85           N
ATOM    275 CA   PRO A  36      -8.755  -5.871 -22.138  1.00 92.92           C
ATOM    276  C   PRO A  36      -8.100  -6.907 -21.228  1.00 93.58           C
ATOM    277  O   PRO A  36      -8.601  -7.196 -20.139  1.00 93.72           O
ATOM    278 CB   PRO A  36      -8.498  -4.452 -21.622  1.00 92.60           C
ATOM    279 CG   PRO A  36      -9.721  -3.694 -22.002  1.00 92.18           C
ATOM    280 CD   PRO A  36     -10.856  -4.671 -21.878  1.00 93.68           C
ATOM    281  N   LYS A  37      -6.984  -7.476 -21.682  1.00 88.99           N
ATOM    282 CA   LYS A  37      -6.299  -8.529 -20.937  1.00 87.96           C
ATOM    283  C   LYS A  37      -5.918  -8.067 -19.528  1.00 88.44           C
ATOM    284  O   LYS A  37      -5.939  -8.859 -18.586  1.00 90.40           O
ATOM    285 CB   LYS A  37      -5.059  -9.000 -21.703  1.00 87.70           C
ATOM    286 CG   LYS A  37      -4.372 -10.215 -21.080  1.00 88.78           C
ATOM    287 CD   LYS A  37      -3.335 -10.827 -22.009  1.00 87.69           C
ATOM    288 CE   LYS A  37      -2.135  -9.915 -22.217  1.00 84.77           C
ATOM    289 NZ   LYS A  37      -1.338  -9.746 -20.979  1.00 81.13           N
ATOM    290  N   LYS A  38      -5.572  -6.788 -19.386  1.00 89.25           N
ATOM    291 CA   LYS A  38      -5.241  -6.234 -18.083  1.00 87.64           C
ATOM    292  C   LYS A  38      -6.401  -6.413 -17.103  1.00 89.31           C
ATOM    293  O   LYS A  38      -6.198  -6.804 -15.945  1.00 90.34           O
ATOM    294 CB   LYS A  38      -4.885  -4.752 -18.226  1.00 86.18           C
ATOM    295 CG   LYS A  38      -4.740  -3.982 -16.909  1.00 81.55           C
ATOM    296 CD   LYS A  38      -4.526  -2.502 -17.193  1.00 75.94           C
ATOM    297 CE   LYS A  38      -4.583  -1.645 -15.922  1.00 69.22           C
ATOM    298 NZ   LYS A  38      -3.377  -1.837 -15.068  1.00 62.64           N
ATOM    299  N   GLU A  39      -7.635  -6.129 -17.570  1.00 93.64           N
ATOM    300 CA   GLU A  39      -8.818  -6.289 -16.740  1.00 93.26           C
ATOM    301  C   GLU A  39      -9.074  -7.764 -16.438  1.00 94.12           C
ATOM    302  O   GLU A  39      -9.434  -8.128 -15.313  1.00 94.48           O
ATOM    303 CB   GLU A  39     -10.047  -5.688 -17.431  1.00 93.08           C
ATOM    304 CG   GLU A  39      -9.986  -4.174 -17.606  1.00 88.09           C
ATOM    305 CD   GLU A  39     -10.298  -3.436 -16.323  1.00 84.81           C
ATOM    306 OE1  GLU A  39     -10.859  -4.051 -15.396  1.00 79.81           O
ATOM    307 OE2  GLU A  39      -9.979  -2.230 -16.245  1.00 77.77           O
ATOM    308  N   ILE A  40      -8.904  -8.624 -17.447  1.00 95.50           N
ATOM    309 CA   ILE A  40      -9.103 -10.057 -17.260  1.00 95.92           C
ATOM    310  C   ILE A  40      -8.164 -10.593 -16.182  1.00 96.22           C
ATOM    311  O   ILE A  40      -8.596 -11.288 -15.264  1.00 96.60           O
ATOM    312 CB   ILE A  40      -8.880 -10.813 -18.582  1.00 96.31           C
ATOM    313 CG1  ILE A  40      -9.939 -10.426 -19.618  1.00 95.77           C
ATOM    314 CG2  ILE A  40      -8.869 -12.317 -18.339  1.00 96.35           C
ATOM    315 CD1  ILE A  40     -11.357 -10.789 -19.225  1.00 95.46           C
ATOM    316  N   ASN A  41      -6.869 -10.264 -16.293  1.00 94.40           N
ATOM    317 CA   ASN A  41      -5.895 -10.740 -15.324  1.00 93.41           C
ATOM    318  C   ASN A  41      -6.201 -10.251 -13.913  1.00 93.07           C
ATOM    319  O   ASN A  41      -6.047 -10.986 -12.947  1.00 94.20           O
ATOM    320 CB   ASN A  41      -4.482 -10.323 -15.732  1.00 94.35           C
ATOM    321 CG   ASN A  41      -3.813 -11.352 -16.629  1.00 94.88           C
ATOM    322 OD1  ASN A  41      -3.910 -12.550 -16.383  1.00 90.60           O
ATOM    323 ND2  ASN A  41      -3.147 -10.872 -17.673  1.00 90.27           N
ATOM    324  N   ARG A  42      -6.647  -9.003 -13.805  1.00 92.46           N
ATOM    325 CA   ARG A  42      -6.976  -8.461 -12.503  1.00 90.39           C
ATOM    326  C   ARG A  42      -8.059  -9.302 -11.832  1.00 90.63           C
ATOM    327  O   ARG A  42      -7.971  -9.600 -10.638  1.00 90.53           O
ATOM    328 CB   ARG A  42      -7.416  -7.006 -12.640  1.00 90.15           C
ATOM    329 CG   ARG A  42      -7.730  -6.319 -11.332  1.00 82.98           C
ATOM    330 CD   ARG A  42      -7.822  -4.818 -11.550  1.00 79.32           C
ATOM    331 NE   ARG A  42      -8.482  -4.139 -10.468  1.00 73.51           N
ATOM    332 CZ   ARG A  42      -8.354  -2.852 -10.192  1.00 66.57           C
ATOM    333 NH1  ARG A  42      -7.587  -2.076 -10.942  1.00 60.72           N
ATOM    334 NH2  ARG A  42      -8.988  -2.330  -9.168  1.00 58.99           N
ATOM    335  N   VAL A  43      -9.068  -9.678 -12.598  1.00 94.74           N
ATOM    336 CA   VAL A  43     -10.154 -10.498 -12.060  1.00 95.07           C
ATOM    337  C   VAL A  43      -9.681 -11.924 -11.784  1.00 95.51           C
ATOM    338  O   VAL A  43     -10.018 -12.514 -10.744  1.00 95.76           O
ATOM    339 CB   VAL A  43     -11.358 -10.512 -13.022  1.00 95.68           C
ATOM    340 CG1  VAL A  43     -12.430 -11.472 -12.520  1.00 94.94           C
ATOM    341 CG2  VAL A  43     -11.931  -9.105 -13.178  1.00 94.64           C
ATOM    342  N   LEU A  44      -8.907 -12.514 -12.710  1.00 95.89           N
ATOM    343 CA   LEU A  44      -8.442 -13.885 -12.556  1.00 96.07           C
ATOM    344  C   LEU A  44      -7.637 -14.076 -11.270  1.00 95.99           C
ATOM    345  O   LEU A  44      -7.874 -15.022 -10.514  1.00 96.49           O
ATOM    346 CB   LEU A  44      -7.596 -14.308 -13.763  1.00 96.88           C
ATOM    347 CG   LEU A  44      -8.339 -14.479 -15.089  1.00 96.71           C
ATOM    348 CD1  LEU A  44      -7.346 -14.627 -16.235  1.00 95.07           C
ATOM    349 CD2  LEU A  44      -9.276 -15.683 -15.027  1.00 94.83           C
ATOM    350  N   TYR A  45      -6.681 -13.196 -11.030  1.00 93.53           N
ATOM    351 CA   TYR A  45      -5.858 -13.308  -9.829  1.00 91.65           C
ATOM    352  C   TYR A  45      -6.684 -13.088  -8.565  1.00 91.26           C
ATOM    353  O   TYR A  45      -6.435 -13.721  -7.538  1.00 91.44           O
ATOM    354 CB   TYR A  45      -4.679 -12.328  -9.892  1.00 92.01           C
ATOM    355 CG   TYR A  45      -3.555 -12.802 -10.794  1.00 93.33           C
ATOM    356 CD1  TYR A  45      -3.508 -12.444 -12.132  1.00 86.19           C
ATOM    357 CD2  TYR A  45      -2.541 -13.613 -10.297  1.00 84.63           C
ATOM    358 CE1  TYR A  45      -2.484 -12.887 -12.955  1.00 83.62           C
ATOM    359 CE2  TYR A  45      -1.507 -14.060 -11.112  1.00 84.31           C
ATOM    360 CZ   TYR A  45      -1.488 -13.692 -12.442  1.00 92.46           C
ATOM    361 OH   TYR A  45      -0.472 -14.121 -13.262  1.00 91.48           O
ATOM    362  N   SER A  46      -7.683 -12.206  -8.653  1.00 92.94           N
ATOM    363 CA   SER A  46      -8.567 -11.984  -7.505  1.00 91.91           C
ATOM    364  C   SER A  46      -9.406 -13.226  -7.212  1.00 92.54           C
ATOM    365  O   SER A  46      -9.553 -13.635  -6.058  1.00 92.64           O
ATOM    366 CB   SER A  46      -9.470 -10.782  -7.771  1.00 91.52           C
ATOM    367 OG   SER A  46     -10.315 -10.538  -6.662  1.00 88.08           O
ATOM    368  N   LEU A  47      -9.971 -13.828  -8.264  1.00 93.88           N
ATOM    369 CA   LEU A  47     -10.791 -15.026  -8.092  1.00 94.72           C
ATOM    370  C   LEU A  47      -9.971 -16.198  -7.559  1.00 94.87           C
ATOM    371  O   LEU A  47     -10.476 -17.011  -6.786  1.00 94.92           O
ATOM    372 CB   LEU A  47     -11.454 -15.407  -9.421  1.00 96.05           C
ATOM    373 CG   LEU A  47     -12.604 -14.502  -9.877  1.00 96.05           C
ATOM    374 CD1  LEU A  47     -13.022 -14.843 -11.303  1.00 92.29           C
ATOM    375 CD2  LEU A  47     -13.788 -14.623  -8.927  1.00 91.88           C
ATOM    376  N   ALA A  48      -8.708 -16.284  -7.968  1.00 93.34           N
ATOM    377 CA   ALA A  48      -7.832 -17.334  -7.459  1.00 91.84           C
ATOM    378  C   ALA A  48      -7.570 -17.139  -5.969  1.00 90.97           C
ATOM    379  O   ALA A  48      -7.565 -18.107  -5.201  1.00 91.09           O
ATOM    380 CB   ALA A  48      -6.519 -17.350  -8.232  1.00 92.36           C
ATOM    381  N   LYS A  49      -7.375 -15.904  -5.562  1.00 85.44           N
ATOM    382 CA   LYS A  49      -7.159 -15.606  -4.151  1.00 82.09           C
ATOM    383  C   LYS A  49      -8.389 -15.978  -3.326  1.00 81.50           C
ATOM    384  O   LYS A  49      -8.266 -16.397  -2.168  1.00 81.60           O
ATOM    385 CB   LYS A  49      -6.812 -14.126  -3.969  1.00 79.27           C
ATOM    386 CG   LYS A  49      -6.374 -13.739  -2.576  1.00 75.37           C
ATOM    387 CD   LYS A  49      -5.862 -12.299  -2.521  1.00 73.11           C
ATOM    388 CE   LYS A  49      -4.358 -12.229  -2.655  1.00 67.13           C
ATOM    389 NZ   LYS A  49      -3.836 -10.841  -2.501  1.00 62.63           N
ATOM    390  N   LYS A  50      -9.584 -15.842  -3.911  1.00 85.44           N
ATOM    391 CA   LYS A  50     -10.830 -16.221  -3.255  1.00 84.47           C
ATOM    392  C   LYS A  50     -11.078 -17.733  -3.288  1.00 85.33           C
ATOM    393  O   LYS A  50     -12.043 -18.216  -2.695  1.00 85.14           O
ATOM    394 CB   LYS A  50     -12.020 -15.503  -3.904  1.00 82.75           C
ATOM    395 CG   LYS A  50     -12.029 -13.998  -3.733  1.00 82.92           C
ATOM    396 CD   LYS A  50     -13.209 -13.394  -4.475  1.00 82.87           C
ATOM    397 CE   LYS A  50     -13.223 -11.871  -4.376  1.00 78.33           C
ATOM    398 NZ   LYS A  50     -14.367 -11.282  -5.115  1.00 74.04           N
ATOM    399  N   GLY A  51     -10.231 -18.473  -3.997  1.00 94.02           N
ATOM    400 CA   GLY A  51     -10.379 -19.918  -4.103  1.00 93.15           C
ATOM    401  C   GLY A  51     -11.366 -20.376  -5.157  1.00 94.01           C
ATOM    402  O   GLY A  51     -11.668 -21.568  -5.238  1.00 92.08           O
ATOM    403  N   LYS A  52     -11.878 -19.463  -5.971  1.00 96.28           N
ATOM    404 CA   LYS A  52     -12.850 -19.795  -7.008  1.00 96.39           C
ATOM    405  C   LYS A  52     -12.183 -20.403  -8.242  1.00 96.98           C
ATOM    406  O   LYS A  52     -12.775 -21.229  -8.934  1.00 96.14           O
ATOM    407 CB   LYS A  52     -13.630 -18.544  -7.426  1.00 95.47           C
ATOM    408 CG   LYS A  52     -14.356 -17.839  -6.294  1.00 93.19           C
ATOM    409 CD   LYS A  52     -15.594 -18.576  -5.864  1.00 88.09           C
ATOM    410 CE   LYS A  52     -16.429 -17.753  -4.888  1.00 83.64           C
ATOM    411 NZ   LYS A  52     -17.725 -18.398  -4.580  1.00 75.86           N
ATOM    412  N   LEU A  53     -10.957 -19.976  -8.532  1.00 97.04           N
ATOM    413 CA   LEU A  53     -10.211 -20.452  -9.687  1.00 97.28           C
ATOM    414  C   LEU A  53      -8.889 -21.071  -9.258  1.00 96.95           C
ATOM    415  O   LEU A  53      -8.377 -20.799  -8.173  1.00 96.33           O
ATOM    416 CB   LEU A  53      -9.913 -19.308 -10.660  1.00 97.32           C
ATOM    417 CG   LEU A  53     -11.101 -18.580 -11.290  1.00 96.60           C
ATOM    418 CD1  LEU A  53     -10.593 -17.539 -12.273  1.00 94.17           C
ATOM    419 CD2  LEU A  53     -12.028 -19.566 -11.983  1.00 93.32           C
ATOM    420  N   GLN A  54      -8.337 -21.904 -10.146  1.00 97.98           N
ATOM    421 CA   GLN A  54      -7.015 -22.472  -9.966  1.00 97.78           C
ATOM    422  C   GLN A  54      -6.116 -21.992 -11.096  1.00 97.95           C
ATOM    423  O   GLN A  54      -6.457 -22.103 -12.268  1.00 97.61           O
ATOM    424 CB   GLN A  54      -7.080 -24.002  -9.957  1.00 96.71           C
ATOM    425 CG   GLN A  54      -5.732 -24.686  -9.788  1.00 88.43           C
ATOM    426 CD   GLN A  54      -5.846 -26.203  -9.773  1.00 87.31           C
ATOM    427 OE1  GLN A  54      -6.877 -26.748  -9.392  1.00 80.99           O
ATOM    428 NE2  GLN A  54      -4.784 -26.883 -10.179  1.00 76.70           N
ATOM    429  N   LYS A  55      -4.962 -21.449 -10.723  1.00 94.88           N
ATOM    430 CA   LYS A  55      -3.957 -21.015 -11.684  1.00 94.43           C
ATOM    431  C   LYS A  55      -2.911 -22.103 -11.839  1.00 93.51           C
ATOM    432  O   LYS A  55      -2.313 -22.547 -10.852  1.00 94.15           O
ATOM    433 CB   LYS A  55      -3.305 -19.712 -11.209  1.00 94.77           C
ATOM    434 CG   LYS A  55      -2.114 -19.253 -12.037  1.00 94.91           C
ATOM    435 CD   LYS A  55      -1.534 -17.963 -11.457  1.00 94.25           C
ATOM    436 CE   LYS A  55      -0.231 -17.554 -12.132  1.00 91.51           C
ATOM    437 NZ   LYS A  55       0.881 -18.473 -11.806  1.00 88.77           N
ATOM    438  N   GLU A  56      -2.696 -22.552 -13.073  1.00 96.87           N
ATOM    439 CA   GLU A  56      -1.662 -23.532 -13.367  1.00 96.13           C
ATOM    440  C   GLU A  56      -0.433 -22.832 -13.925  1.00 95.98           C
ATOM    441  O   GLU A  56      -0.549 -21.932 -14.756  1.00 95.02           O
ATOM    442 CB   GLU A  56      -2.170 -24.590 -14.354  1.00 95.46           C
ATOM    443 CG   GLU A  56      -3.299 -25.446 -13.796  1.00 89.92           C
ATOM    444 CD   GLU A  56      -3.814 -26.474 -14.796  1.00 86.01           C
ATOM    445 OE1  GLU A  56      -3.270 -26.534 -15.922  1.00 82.14           O
ATOM    446 OE2  GLU A  56      -4.750 -27.210 -14.454  1.00 79.24           O
ATOM    447  N   ALA A  57       0.739 -23.253 -13.475  1.00 90.39           N
ATOM    448 CA   ALA A  57       1.980 -22.650 -13.912  1.00 88.83           C
ATOM    449  C   ALA A  57       2.164 -22.801 -15.416  1.00 88.27           C
ATOM    450  O   ALA A  57       1.843 -23.842 -15.993  1.00 84.89           O
ATOM    451 CB   ALA A  57       3.158 -23.273 -13.187  1.00 84.44           C
ATOM    452  N   GLY A  58       2.678 -21.757 -16.052  1.00 84.68           N
ATOM    453 CA   GLY A  58       2.917 -21.787 -17.474  1.00 84.55           C
ATOM    454  C   GLY A  58       3.146 -20.390 -18.021  1.00 85.76           C
ATOM    455  O   GLY A  58       2.953 -19.397 -17.323  1.00 84.93           O
ATOM    456  N   THR A  59       3.575 -20.346 -19.280  1.00 78.77           N
ATOM    457 CA   THR A  59       3.764 -19.083 -19.981  1.00 80.53           C
ATOM    458  C   THR A  59       3.055 -19.174 -21.325  1.00 81.14           C
ATOM    459  O   THR A  59       3.608 -19.694 -22.291  1.00 78.00           O
ATOM    460 CB   THR A  59       5.258 -18.755 -20.181  1.00 75.97           C
ATOM    461 OG1  THR A  59       5.928 -19.891 -20.741  1.00 73.38           O
ATOM    462 CG2  THR A  59       5.909 -18.386 -18.857  1.00 71.67           C
ATOM    463  N   PRO A  60       1.801 -18.666 -21.384  1.00 88.42           N
ATOM    464 CA   PRO A  60       1.057 -17.970 -20.331  1.00 89.25           C
ATOM    465  C   PRO A  60       0.460 -18.934 -19.304  1.00 90.86           C
ATOM    466  O   PRO A  60       0.354 -20.129 -19.587  1.00 90.77           O
ATOM    467 CB   PRO A  60      -0.072 -17.284 -21.102  1.00 89.02           C
ATOM    468 CG   PRO A  60      -0.344 -18.219 -22.233  1.00 84.05           C
ATOM    469 CD   PRO A  60       1.010 -18.762 -22.621  1.00 84.59           C
ATOM    470  N   PRO A  61       0.074 -18.437 -18.129  1.00 89.96           N
ATOM    471 CA   PRO A  61      -0.601 -19.271 -17.134  1.00 90.28           C
ATOM    472  C   PRO A  61      -1.940 -19.781 -17.656  1.00 91.69           C
ATOM    473  O   PRO A  61      -2.600 -19.108 -18.463  1.00 92.64           O
ATOM    474 CB   PRO A  61      -0.811 -18.328 -15.946  1.00 91.12           C
ATOM    475 CG   PRO A  61       0.174 -17.214 -16.147  1.00 90.22           C
ATOM    476 CD   PRO A  61       0.307 -17.066 -17.630  1.00 90.61           C
ATOM    477  N   LEU A  62      -2.328 -20.966 -17.196  1.00 95.80           N
ATOM    478 CA   LEU A  62      -3.625 -21.539 -17.523  1.00 96.30           C
ATOM    479  C   LEU A  62      -4.568 -21.364 -16.338  1.00 96.84           C
ATOM    480  O   LEU A  62      -4.152 -21.471 -15.179  1.00 96.62           O
ATOM    481 CB   LEU A  62      -3.494 -23.021 -17.872  1.00 95.97           C
ATOM    482 CG   LEU A  62      -2.858 -23.338 -19.231  1.00 94.61           C
ATOM    483 CD1  LEU A  62      -2.528 -24.823 -19.335  1.00 91.37           C
ATOM    484 CD2  LEU A  62      -3.785 -22.908 -20.359  1.00 90.63           C
ATOM    485  N   TRP A  63      -5.843 -21.112 -16.638  1.00 97.79           N
ATOM    486 CA   TRP A  63      -6.849 -20.819 -15.628  1.00 97.61           C
ATOM    487  C   TRP A  63      -8.036 -21.754 -15.782  1.00 97.84           C
ATOM    488  O   TRP A  63      -8.524 -21.969 -16.886  1.00 97.72           O
ATOM    489 CB   TRP A  63      -7.310 -19.367 -15.749  1.00 97.50           C
ATOM    490 CG   TRP A  63      -6.204 -18.376 -15.553  1.00 97.45           C
ATOM    491 CD1  TRP A  63      -5.380 -17.851 -16.504  1.00 97.15           C
ATOM    492 CD2  TRP A  63      -5.794 -17.793 -14.305  1.00 97.86           C
ATOM    493 NE1  TRP A  63      -4.485 -16.980 -15.936  1.00 97.46           N
ATOM    494 CE2  TRP A  63      -4.718 -16.925 -14.579  1.00 97.78           C
ATOM    495 CE3  TRP A  63      -6.235 -17.927 -12.986  1.00 97.88           C
ATOM    496 CZ2  TRP A  63      -4.081 -16.184 -13.587  1.00 97.84           C
ATOM    497 CZ3  TRP A  63      -5.596 -17.191 -11.999  1.00 97.78           C
ATOM    498 CH2  TRP A  63      -4.528 -16.328 -12.302  1.00 97.58           C
ATOM    499  N   LYS A  64      -8.524 -22.307 -14.658  1.00 98.30           N
ATOM    500 CA   LYS A  64      -9.667 -23.207 -14.658  1.00 98.20           C
ATOM    501  C   LYS A  64     -10.448 -23.066 -13.363  1.00 98.34           C
ATOM    502  O   LYS A  64      -9.954 -22.500 -12.383  1.00 98.02           O
ATOM    503 CB   LYS A  64      -9.209 -24.661 -14.825  1.00 97.38           C
ATOM    504 CG   LYS A  64      -8.288 -25.143 -13.716  1.00 95.28           C
ATOM    505 CD   LYS A  64      -7.659 -26.479 -14.064  1.00 94.01           C
ATOM    506 CE   LYS A  64      -8.502 -27.640 -13.597  1.00 88.12           C
ATOM    507 NZ   LYS A  64      -8.444 -27.819 -12.136  1.00 82.38           N
ATOM    508  N   ILE A  65     -11.686 -23.574 -13.371  1.00 97.68           N
ATOM    509 CA   ILE A  65     -12.512 -23.594 -12.173  1.00 97.49           C
ATOM    510  C   ILE A  65     -11.814 -24.451 -11.117  1.00 97.38           C
ATOM    511  O   ILE A  65     -11.327 -25.539 -11.416  1.00 96.36           O
ATOM    512 CB   ILE A  65     -13.910 -24.155 -12.462  1.00 96.43           C
ATOM    513 CG1  ILE A  65     -14.644 -23.291 -13.486  1.00 93.41           C
ATOM    514 CG2  ILE A  65     -14.731 -24.269 -11.177  1.00 93.80           C
ATOM    515 CD1  ILE A  65     -14.998 -21.905 -13.000  1.00 87.04           C
ATOM    516  N   ALA A  66     -11.772 -23.951  -9.883  1.00 96.41           N
ATOM    517 CA   ALA A  66     -11.143 -24.701  -8.804  1.00 95.41           C
ATOM    518  C   ALA A  66     -11.934 -25.970  -8.520  1.00 93.32           C
ATOM    519  O   ALA A  66     -13.159 -25.940  -8.413  1.00 88.27           O
ATOM    520 CB   ALA A  66     -11.040 -23.846  -7.554  1.00 93.97           C
ATOM    521  N   VAL A  67     -11.227 -27.093  -8.412  1.00 89.65           N
ATOM    522 CA   VAL A  67     -11.858 -28.366  -8.084  1.00 86.50           C
ATOM    523  C   VAL A  67     -12.139 -28.429  -6.591  1.00 83.72           C
ATOM    524  O   VAL A  67     -11.224 -28.269  -5.769  1.00 75.46           O
ATOM    525 CB   VAL A  67     -10.982 -29.551  -8.524  1.00 80.08           C
ATOM    526 CG1  VAL A  67     -11.206 -30.770  -7.636  1.00 74.18           C
ATOM    527 CG2  VAL A  67     -11.261 -29.891  -9.983  1.00 73.61           C
ATOM    528  N   SER A  68     -13.417 -28.647  -6.250  1.00 75.31           N
ATOM    529 CA   SER A  68     -13.822 -28.745  -4.850  1.00 72.38           C
ATOM    530  C   SER A  68     -13.511 -30.137  -4.317  1.00 67.33           C
ATOM    531  O   SER A  68     -14.210 -31.102  -4.620  1.00 60.35           O
ATOM    532 CB   SER A  68     -15.303 -28.438  -4.694  1.00 66.41           C
ATOM    533 OG   SER A  68     -15.585 -27.126  -5.148  1.00 60.90           O
ATOM    534  N   THR A  69     -12.437 -30.240  -3.549  1.00 67.48           N
ATOM    535 CA   THR A  69     -12.095 -31.490  -2.875  1.00 66.40           C
ATOM    536  C   THR A  69     -12.895 -31.570  -1.582  1.00 62.94           C
ATOM    537  O   THR A  69     -12.473 -31.062  -0.541  1.00 56.82           O
ATOM    538 CB   THR A  69     -10.588 -31.565  -2.583  1.00 61.65           C
ATOM    539 OG1  THR A  69     -10.180 -30.398  -1.861  1.00 55.89           O
ATOM    540 CG2  THR A  69      -9.804 -31.644  -3.887  1.00 55.78           C
ATOM    541  N   GLN A  70     -14.079 -32.205  -1.699  1.00 68.58           N
ATOM    542 CA   GLN A  70     -14.956 -32.337  -0.535  1.00 70.38           C
ATOM    543  C   GLN A  70     -14.718 -33.669   0.206  1.00 65.54           C
ATOM    544  O   GLN A  70     -13.887 -34.460  -0.177  1.00 59.81           O
ATOM    545 CB   GLN A  70     -16.436 -32.249  -0.925  1.00 65.48           C
ATOM    546 CG   GLN A  70     -16.697 -31.735  -2.321  1.00 63.21           C
ATOM    547 CD   GLN A  70     -18.122 -31.333  -2.520  1.00 56.40           C
ATOM    548 OE1  GLN A  70     -18.639 -31.300  -3.636  1.00 53.86           O
ATOM    549 NE2  GLN A  70     -18.826 -31.016  -1.445  1.00 54.20           N
ATOM    550 OXT  GLN A  70     -15.430 -33.930   1.161  1.00 58.57           O
ATOM    551  N   LEU B   1       3.446  27.624  -0.715  1.00 71.46           N
ATOM    552 CA   LEU B   1       3.613  26.953   0.580  1.00 79.84           C
ATOM    553  C   LEU B   1       2.414  26.064   0.907  1.00 84.16           C
ATOM    554  O   LEU B   1       1.486  25.944   0.113  1.00 78.36           O
ATOM    555 CB   LEU B   1       3.781  27.971   1.697  1.00 70.98           C
ATOM    556 CG   LEU B   1       4.649  29.162   1.404  1.00 66.27           C
ATOM    557 CD1  LEU B   1       4.116  30.353   2.140  1.00 58.54           C
ATOM    558 CD2  LEU B   1       6.064  28.871   1.758  1.00 60.00           C
ATOM    559  N   SER B   2       2.436  25.474   2.080  1.00 80.98           N
ATOM    560 CA   SER B   2       1.417  24.522   2.466  1.00 88.11           C
ATOM    561  C   SER B   2       1.081  24.670   3.947  1.00 89.66           C
ATOM    562  O   SER B   2       1.888  25.158   4.737  1.00 88.05           O
ATOM    563 CB   SER B   2       1.891  23.098   2.180  1.00 81.49           C
ATOM    564 OG   SER B   2       1.001  22.145   2.697  1.00 72.74           O
ATOM    565  N   ILE B   3      -0.120  24.243   4.309  1.00 93.68           N
ATOM    566 CA   ILE B   3      -0.526  24.233   5.708  1.00 93.94           C
ATOM    567  C   ILE B   3       0.409  23.328   6.502  1.00 94.80           C
ATOM    568  O   ILE B   3       0.774  23.634   7.645  1.00 93.61           O
ATOM    569 CB   ILE B   3      -1.988  23.759   5.848  1.00 91.44           C
ATOM    570 CG1  ILE B   3      -2.930  24.760   5.185  1.00 82.87           C
ATOM    571 CG2  ILE B   3      -2.343  23.575   7.311  1.00 80.98           C
ATOM    572 CD1  ILE B   3      -4.365  24.279   5.103  1.00 74.44           C
ATOM    573  N   TYR B   4       0.806  22.218   5.892  1.00 90.52           N
ATOM    574 CA   TYR B   4       1.713  21.282   6.551  1.00 92.22           C
ATOM    575  C   TYR B   4       3.104  21.883   6.723  1.00 93.72           C
ATOM    576  O   TYR B   4       3.725  21.741   7.782  1.00 93.17           O
ATOM    577 CB   TYR B   4       1.796  19.975   5.768  1.00 90.06           C
ATOM    578 CG   TYR B   4       2.692  18.964   6.422  1.00 89.75           C
ATOM    579 CD1  TYR B   4       3.986  18.746   5.969  1.00 85.71           C
ATOM    580 CD2  TYR B   4       2.251  18.230   7.520  1.00 82.93           C
ATOM    581 CE1  TYR B   4       4.819  17.827   6.586  1.00 81.28           C
ATOM    582 CE2  TYR B   4       3.081  17.310   8.143  1.00 81.47           C
ATOM    583 CZ   TYR B   4       4.363  17.113   7.666  1.00 82.31           C
ATOM    584 OH   TYR B   4       5.177  16.199   8.280  1.00 79.46           O
ATOM    585  N   GLN B   5       3.611  22.564   5.680  1.00 96.16           N
ATOM    586 CA   GLN B   5       4.904  23.226   5.764  1.00 96.27           C
ATOM    587  C   GLN B   5       4.879  24.323   6.821  1.00 96.92           C
ATOM    588  O   GLN B   5       5.882  24.567   7.500  1.00 96.62           O
ATOM    589 CB   GLN B   5       5.301  23.815   4.411  1.00 94.35           C
ATOM    590 CG   GLN B   5       5.685  22.785   3.373  1.00 85.81           C
ATOM    591 CD   GLN B   5       6.019  23.411   2.031  1.00 80.11           C
ATOM    592 OE1  GLN B   5       5.193  24.087   1.419  1.00 71.77           O
ATOM    593 NE2  GLN B   5       7.242  23.195   1.576  1.00 67.79           N
ATOM    594  N   ASP B   6       3.738  24.996   6.969  1.00 97.19           N
ATOM    595 CA   ASP B   6       3.592  26.037   7.972  1.00 97.39           C
ATOM    596  C   ASP B   6       3.729  25.446   9.372  1.00 97.78           C
ATOM    597  O   ASP B   6       4.397  26.032  10.244  1.00 97.11           O
ATOM    598 CB   ASP B   6       2.246  26.743   7.823  1.00 96.30           C
ATOM    599 CG   ASP B   6       2.096  27.919   8.766  1.00 90.04           C
ATOM    600 OD1  ASP B   6       2.894  28.870   8.667  1.00 82.45           O
ATOM    601 OD2  ASP B   6       1.174  27.891   9.603  1.00 79.78           O
ATOM    602  N   GLN B   7       3.116  24.282   9.600  1.00 97.71           N
ATOM    603 CA   GLN B   7       3.242  23.608  10.884  1.00 97.75           C
ATOM    604  C   GLN B   7       4.690  23.192  11.136  1.00 98.11           C
ATOM    605  O   GLN B   7       5.194  23.329  12.254  1.00 98.07           O
ATOM    606 CB   GLN B   7       2.335  22.374  10.941  1.00 96.99           C
ATOM    607 CG   GLN B   7       0.848  22.688  10.835  1.00 92.91           C
ATOM    608 CD   GLN B   7       0.331  23.521  11.990  1.00 90.43           C
ATOM    609 OE1  GLN B   7       0.926  23.544  13.069  1.00 82.11           O
ATOM    610 NE2  GLN B   7      -0.769  24.217  11.773  1.00 78.94           N
ATOM    611  N   GLU B   8       5.362  22.692  10.097  1.00 97.65           N
ATOM    612 CA   GLU B   8       6.777  22.343  10.203  1.00 97.61           C
ATOM    613  C   GLU B   8       7.600  23.533  10.689  1.00 97.82           C
ATOM    614  O   GLU B   8       8.385  23.415  11.628  1.00 97.95           O
ATOM    615 CB   GLU B   8       7.335  21.897   8.846  1.00 97.06           C
ATOM    616 CG   GLU B   8       7.054  20.467   8.458  1.00 94.59           C
ATOM    617 CD   GLU B   8       7.855  20.060   7.230  1.00 93.88           C
ATOM    618 OE1  GLU B   8       8.277  18.889   7.150  1.00 89.95           O
ATOM    619 OE2  GLU B   8       8.069  20.925   6.353  1.00 89.31           O
ATOM    620  N   GLN B   9       7.410  24.688  10.045  1.00 98.41           N
ATOM    621 CA   GLN B   9       8.217  25.860  10.353  1.00 98.47           C
ATOM    622  C   GLN B   9       7.948  26.383  11.761  1.00 98.52           C
ATOM    623  O   GLN B   9       8.884  26.810  12.446  1.00 98.28           O
ATOM    624 CB   GLN B   9       7.986  26.960   9.316  1.00 97.99           C
ATOM    625 CG   GLN B   9       8.479  26.583   7.926  1.00 93.07           C
ATOM    626 CD   GLN B   9       9.902  26.062   7.927  1.00 88.35           C
ATOM    627 OE1  GLN B   9      10.169  24.943   7.500  1.00 81.33           O
ATOM    628 NE2  GLN B   9      10.824  26.873   8.428  1.00 75.39           N
ATOM    629  N   ARG B  10       6.684  26.364  12.186  1.00 98.54           N
ATOM    630 CA   ARG B  10       6.364  26.838  13.535  1.00 98.59           C
ATOM    631  C   ARG B  10       7.009  25.943  14.592  1.00 98.68           C
ATOM    632  O   ARG B  10       7.491  26.435  15.616  1.00 98.41           O
ATOM    633 CB   ARG B  10       4.849  26.909  13.739  1.00 97.98           C
ATOM    634 CG   ARG B  10       4.182  27.984  12.894  1.00 92.87           C
ATOM    635 CD   ARG B  10       2.852  28.420  13.505  1.00 91.70           C
ATOM    636 NE   ARG B  10       1.930  27.310  13.666  1.00 87.17           N
ATOM    637 CZ   ARG B  10       1.174  27.105  14.745  1.00 84.17           C
ATOM    638 NH1  ARG B  10       1.237  27.937  15.772  1.00 77.15           N
ATOM    639 NH2  ARG B  10       0.355  26.057  14.794  1.00 78.25           N
ATOM    640  N   ILE B  11       7.022  24.640  14.340  1.00 98.69           N
ATOM    641 CA   ILE B  11       7.655  23.710  15.275  1.00 98.70           C
ATOM    642  C   ILE B  11       9.165  23.904  15.292  1.00 98.77           C
ATOM    643  O   ILE B  11       9.778  23.972  16.361  1.00 98.64           O
ATOM    644 CB   ILE B  11       7.283  22.250  14.926  1.00 98.67           C
ATOM    645 CG1  ILE B  11       5.820  21.997  15.293  1.00 98.20           C
ATOM    646 CG2  ILE B  11       8.207  21.270  15.641  1.00 98.34           C
ATOM    647 CD1  ILE B  11       5.283  20.664  14.800  1.00 97.32           C
ATOM    648  N   LEU B  12       9.774  24.008  14.113  1.00 98.55           N
ATOM    649 CA   LEU B  12      11.219  24.213  14.030  1.00 98.43           C
ATOM    650  C   LEU B  12      11.628  25.522  14.697  1.00 98.48           C
ATOM    651  O   LEU B  12      12.638  25.590  15.395  1.00 98.15           O
ATOM    652 CB   LEU B  12      11.670  24.200  12.567  1.00 98.24           C
ATOM    653 CG   LEU B  12      11.643  22.827  11.887  1.00 97.17           C
ATOM    654 CD1  LEU B  12      11.848  22.970  10.384  1.00 94.77           C
ATOM    655 CD2  LEU B  12      12.707  21.919  12.490  1.00 94.28           C
ATOM    656  N   LYS B  13      10.835  26.573  14.491  1.00 98.64           N
ATOM    657 CA   LYS B  13      11.134  27.876  15.075  1.00 98.57           C
ATOM    658  C   LYS B  13      11.048  27.820  16.596  1.00 98.59           C
ATOM    659  O   LYS B  13      11.904  28.364  17.295  1.00 98.26           O
ATOM    660 CB   LYS B  13      10.170  28.926  14.522  1.00 98.13           C
ATOM    661 CG   LYS B  13      10.463  30.357  14.961  1.00 90.70           C
ATOM    662 CD   LYS B  13       9.562  31.340  14.221  1.00 86.10           C
ATOM    663 CE   LYS B  13       9.904  32.782  14.534  1.00 77.71           C
ATOM    664 NZ   LYS B  13       9.565  33.153  15.937  1.00 69.11           N
ATOM    665  N   PHE B  14      10.014  27.151  17.099  1.00 98.61           N
ATOM    666 CA   PHE B  14       9.862  27.027  18.548  1.00 98.68           C
ATOM    667  C   PHE B  14      11.027  26.254  19.161  1.00 98.64           C
ATOM    668  O   PHE B  14      11.577  26.647  20.194  1.00 98.32           O
ATOM    669 CB   PHE B  14       8.538  26.349  18.888  1.00 98.51           C
ATOM    670 CG   PHE B  14       8.279  26.241  20.364  1.00 97.66           C
ATOM    671 CD1  PHE B  14       7.652  27.270  21.051  1.00 94.23           C
ATOM    672 CD2  PHE B  14       8.664  25.118  21.077  1.00 93.80           C
ATOM    673 CE1  PHE B  14       7.415  27.179  22.415  1.00 92.02           C
ATOM    674 CE2  PHE B  14       8.442  25.017  22.445  1.00 92.35           C
ATOM    675 CZ   PHE B  14       7.812  26.055  23.104  1.00 93.43           C
ATOM    676  N   LEU B  15      11.405  25.143  18.533  1.00 98.69           N
ATOM    677 CA   LEU B  15      12.493  24.321  19.049  1.00 98.55           C
ATOM    678  C   LEU B  15      13.826  25.060  18.999  1.00 98.45           C
ATOM    679  O   LEU B  15      14.665  24.898  19.885  1.00 97.95           O
ATOM    680 CB   LEU B  15      12.581  23.007  18.273  1.00 98.53           C
ATOM    681 CG   LEU B  15      11.414  22.036  18.495  1.00 97.88           C
ATOM    682 CD1  LEU B  15      11.558  20.811  17.600  1.00 96.14           C
ATOM    683 CD2  LEU B  15      11.342  21.613  19.961  1.00 95.41           C
ATOM    684  N   GLU B  16      14.028  25.875  17.963  1.00 98.29           N
ATOM    685 CA   GLU B  16      15.247  26.678  17.854  1.00 97.90           C
ATOM    686  C   GLU B  16      15.309  27.715  18.970  1.00 97.84           C
ATOM    687  O   GLU B  16      16.371  27.958  19.542  1.00 97.00           O
ATOM    688 CB   GLU B  16      15.308  27.367  16.494  1.00 97.24           C
ATOM    689 CG   GLU B  16      16.662  27.269  15.813  1.00 88.87           C
ATOM    690 CD   GLU B  16      17.750  28.008  16.551  1.00 85.55           C
ATOM    691 OE1  GLU B  16      17.497  29.148  16.995  1.00 80.43           O
ATOM    692 OE2  GLU B  16      18.856  27.449  16.683  1.00 77.85           O
ATOM    693  N   GLU B  17      14.159  28.311  19.303  1.00 98.34           N
ATOM    694 CA   GLU B  17      14.105  29.331  20.351  1.00 98.16           C
ATOM    695  C   GLU B  17      14.364  28.759  21.743  1.00 98.03           C
ATOM    696  O   GLU B  17      14.702  29.503  22.658  1.00 97.02           O
ATOM    697 CB   GLU B  17      12.748  30.043  20.325  1.00 97.59           C
ATOM    698 CG   GLU B  17      12.580  30.981  19.138  1.00 93.44           C
ATOM    699 CD   GLU B  17      11.203  31.601  19.062  1.00 89.97           C
ATOM    700 OE1  GLU B  17      10.334  31.233  19.884  1.00 85.28           O
ATOM    701 OE2  GLU B  17      10.981  32.452  18.183  1.00 82.16           O
ATOM    702  N   LEU B  18      14.203  27.438  21.906  1.00 97.85           N
ATOM    703 CA   LEU B  18      14.548  26.801  23.175  1.00 97.44           C
ATOM    704  C   LEU B  18      16.041  26.881  23.434  1.00 97.14           C
ATOM    705  O   LEU B  18      16.483  26.958  24.582  1.00 95.08           O
ATOM    706 CB   LEU B  18      14.114  25.337  23.183  1.00 96.63           C
ATOM    707 CG   LEU B  18      12.636  25.017  23.315  1.00 94.04           C
ATOM    708 CD1  LEU B  18      12.451  23.500  23.350  1.00 90.58           C
ATOM    709 CD2  LEU B  18      12.048  25.651  24.566  1.00 89.90           C
ATOM    710  N   GLY B  19      16.839  26.868  22.357  1.00 97.11           N
ATOM    711 CA   GLY B  19      18.288  26.851  22.463  1.00 96.56           C
ATOM    712  C   GLY B  19      18.857  25.478  22.161  1.00 96.98           C
ATOM    713  O   GLY B  19      18.172  24.464  22.280  1.00 95.40           O
ATOM    714  N   GLU B  20      20.123  25.454  21.771  1.00 95.20           N
ATOM    715 CA   GLU B  20      20.786  24.211  21.419  1.00 95.17           C
ATOM    716  C   GLU B  20      20.846  23.256  22.605  1.00 95.47           C
ATOM    717  O   GLU B  20      21.131  23.660  23.730  1.00 93.07           O
ATOM    718 CB   GLU B  20      22.204  24.488  20.899  1.00 92.84           C
ATOM    719 CG   GLU B  20      22.228  25.241  19.579  1.00 82.74           C
ATOM    720 CD   GLU B  20      23.631  25.396  19.022  1.00 77.65           C
ATOM    721 OE1  GLU B  20      24.602  25.314  19.810  1.00 71.11           O
ATOM    722 OE2  GLU B  20      23.760  25.594  17.802  1.00 68.95           O
ATOM    723  N   GLY B  21      20.564  21.985  22.326  1.00 95.89           N
ATOM    724 CA   GLY B  21      20.600  20.962  23.349  1.00 95.66           C
ATOM    725  C   GLY B  21      19.346  20.888  24.207  1.00 96.78           C
ATOM    726  O   GLY B  21      19.211  19.957  24.997  1.00 94.98           O
ATOM    727  N   LYS B  22      18.434  21.848  24.053  1.00 97.32           N
ATOM    728 CA   LYS B  22      17.198  21.852  24.820  1.00 97.55           C
ATOM    729  C   LYS B  22      16.127  21.061  24.079  1.00 98.03           C
ATOM    730  O   LYS B  22      16.021  21.133  22.857  1.00 97.37           O
ATOM    731 CB   LYS B  22      16.712  23.278  25.062  1.00 96.76           C
ATOM    732 CG   LYS B  22      17.757  24.204  25.690  1.00 92.16           C
ATOM    733 CD   LYS B  22      18.189  23.725  27.053  1.00 84.87           C
ATOM    734 CE   LYS B  22      19.156  24.704  27.693  1.00 78.02           C
ATOM    735 NZ   LYS B  22      19.657  24.218  29.005  1.00 68.72           N
ATOM    736  N   ALA B  23      15.317  20.319  24.825  1.00 98.29           N
ATOM    737 CA   ALA B  23      14.293  19.459  24.257  1.00 98.33           C
ATOM    738  C   ALA B  23      12.935  19.761  24.868  1.00 98.38           C
ATOM    739  O   ALA B  23      12.834  20.395  25.917  1.00 97.80           O
ATOM    740 CB   ALA B  23      14.647  17.990  24.462  1.00 97.98           C
ATOM    741  N   THR B  24      11.889  19.321  24.202  1.00 98.57           N
ATOM    742 CA   THR B  24      10.535  19.485  24.705  1.00 98.56           C
ATOM    743  C   THR B  24       9.696  18.280  24.274  1.00 98.50           C
ATOM    744  O   THR B  24      10.213  17.356  23.654  1.00 98.20           O
ATOM    745 CB   THR B  24       9.901  20.805  24.221  1.00 98.21           C
ATOM    746 OG1  THR B  24       8.664  21.024  24.904  1.00 95.52           O
ATOM    747 CG2  THR B  24       9.657  20.773  22.715  1.00 94.88           C
ATOM    748  N   THR B  25       8.417  18.290  24.622  1.00 96.96           N
ATOM    749 CA   THR B  25       7.525  17.175  24.349  1.00 96.54           C
ATOM    750  C   THR B  25       6.442  17.575  23.359  1.00 96.80           C
ATOM    751  O   THR B  25       6.172  18.762  23.157  1.00 97.32           O
ATOM    752 CB   THR B  25       6.838  16.676  25.629  1.00 95.87           C
ATOM    753 OG1  THR B  25       5.978  17.699  26.126  1.00 95.20           O
ATOM    754 CG2  THR B  25       7.874  16.310  26.690  1.00 94.84           C
ATOM    755  N   ALA B  26       5.800  16.581  22.758  1.00 95.61           N
ATOM    756 CA   ALA B  26       4.682  16.837  21.859  1.00 95.40           C
ATOM    757  C   ALA B  26       3.542  17.514  22.607  1.00 95.37           C
ATOM    758  O   ALA B  26       2.876  18.401  22.072  1.00 96.01           O
ATOM    759 CB   ALA B  26       4.196  15.538  21.217  1.00 95.48           C
ATOM    760  N   HIS B  27       3.320  17.103  23.839  1.00 94.59           N
ATOM    761 CA   HIS B  27       2.263  17.702  24.650  1.00 93.55           C
ATOM    762  C   HIS B  27       2.529  19.183  24.899  1.00 94.19           C
ATOM    763  O   HIS B  27       1.622  20.016  24.793  1.00 94.89           O
ATOM    764 CB   HIS B  27       2.124  16.961  25.982  1.00 92.84           C
ATOM    765 CG   HIS B  27       1.022  17.481  26.839  1.00 91.22           C
ATOM    766 ND1  HIS B  27       1.244  18.288  27.939  1.00 80.89           N
ATOM    767 CD2  HIS B  27      -0.316  17.322  26.770  1.00 82.90           C
ATOM    768 CE1  HIS B  27       0.087  18.598  28.496  1.00 78.48           C
ATOM    769 NE2  HIS B  27      -0.874  18.021  27.812  1.00 80.66           N
ATOM    770  N   ASP B  28       3.776  19.519  25.236  1.00 97.94           N
ATOM    771 CA   ASP B  28       4.164  20.906  25.452  1.00 97.87           C
ATOM    772  C   ASP B  28       3.968  21.731  24.179  1.00 98.11           C
ATOM    773  O   ASP B  28       3.381  22.816  24.209  1.00 97.74           O
ATOM    774 CB   ASP B  28       5.627  20.974  25.912  1.00 97.27           C
ATOM    775 CG   ASP B  28       6.053  22.371  26.303  1.00 91.64           C
ATOM    776 OD1  ASP B  28       5.193  23.179  26.703  1.00 86.31           O
ATOM    777 OD2  ASP B  28       7.271  22.650  26.228  1.00 84.95           O
ATOM    778  N   LEU B  29       4.445  21.204  23.043  1.00 97.99           N
ATOM    779 CA   LEU B  29       4.287  21.883  21.761  1.00 98.18           C
ATOM    780  C   LEU B  29       2.817  22.097  21.430  1.00 98.23           C
ATOM    781  O   LEU B  29       2.431  23.155  20.911  1.00 98.08           O
ATOM    782 CB   LEU B  29       4.963  21.083  20.648  1.00 98.23           C
ATOM    783 CG   LEU B  29       6.487  21.142  20.613  1.00 97.77           C
ATOM    784 CD1  LEU B  29       7.051  20.021  19.750  1.00 95.24           C
ATOM    785 CD2  LEU B  29       6.942  22.500  20.090  1.00 94.77           C
ATOM    786  N   SER B  30       1.989  21.096  21.720  1.00 97.40           N
ATOM    787 CA   SER B  30       0.562  21.191  21.439  1.00 97.16           C
ATOM    788  C   SER B  30      -0.053  22.386  22.157  1.00 97.11           C
ATOM    789  O   SER B  30      -0.836  23.142  21.566  1.00 96.94           O
ATOM    790 CB   SER B  30      -0.144  19.895  21.856  1.00 96.52           C
ATOM    791 OG   SER B  30      -1.538  19.975  21.614  1.00 93.46           O
ATOM    792  N   GLY B  31       0.294  22.568  23.415  1.00 97.32           N
ATOM    793 CA   GLY B  31      -0.237  23.679  24.188  1.00 97.23           C
ATOM    794  C   GLY B  31       0.307  25.027  23.746  1.00 97.53           C
ATOM    795  O   GLY B  31      -0.448  25.990  23.600  1.00 96.62           O
ATOM    796  N   LYS B  32       1.621  25.102  23.515  1.00 98.49           N
ATOM    797 CA   LYS B  32       2.250  26.366  23.144  1.00 98.37           C
ATOM    798  C   LYS B  32       1.836  26.838  21.757  1.00 98.57           C
ATOM    799  O   LYS B  32       1.672  28.038  21.531  1.00 98.09           O
ATOM    800 CB   LYS B  32       3.779  26.236  23.213  1.00 97.97           C
ATOM    801 CG   LYS B  32       4.323  25.916  24.604  1.00 93.56           C
ATOM    802 CD   LYS B  32       4.058  27.042  25.589  1.00 88.32           C
ATOM    803 CE   LYS B  32       4.653  26.719  26.945  1.00 84.25           C
ATOM    804 NZ   LYS B  32       4.349  27.773  27.951  1.00 75.57           N
ATOM    805  N   LEU B  33       1.661  25.909  20.819  1.00 98.41           N
ATOM    806 CA   LEU B  33       1.357  26.265  19.438  1.00 98.49           C
ATOM    807  C   LEU B  33      -0.136  26.206  19.126  1.00 98.30           C
ATOM    808  O   LEU B  33      -0.552  26.585  18.028  1.00 97.68           O
ATOM    809 CB   LEU B  33       2.121  25.352  18.474  1.00 98.36           C
ATOM    810 CG   LEU B  33       3.648  25.396  18.592  1.00 97.84           C
ATOM    811 CD1  LEU B  33       4.293  24.472  17.570  1.00 95.99           C
ATOM    812 CD2  LEU B  33       4.164  26.824  18.422  1.00 94.85           C
ATOM    813  N   GLY B  34      -0.947  25.735  20.069  1.00 98.31           N
ATOM    814 CA   GLY B  34      -2.386  25.646  19.865  1.00 98.17           C
ATOM    815  C   GLY B  34      -2.768  24.674  18.769  1.00 98.26           C
ATOM    816  O   GLY B  34      -3.751  24.888  18.058  1.00 97.08           O
ATOM    817  N   THR B  35      -2.002  23.610  18.628  1.00 97.09           N
ATOM    818 CA   THR B  35      -2.205  22.606  17.589  1.00 96.70           C
ATOM    819  C   THR B  35      -2.435  21.247  18.248  1.00 96.42           C
ATOM    820  O   THR B  35      -1.716  20.898  19.190  1.00 95.75           O
ATOM    821 CB   THR B  35      -0.985  22.527  16.654  1.00 96.49           C
ATOM    822 OG1  THR B  35      -0.730  23.823  16.102  1.00 94.91           O
ATOM    823 CG2  THR B  35      -1.225  21.533  15.526  1.00 94.86           C
ATOM    824  N   PRO B  36      -3.422  20.486  17.793  1.00 93.27           N
ATOM    825 CA   PRO B  36      -3.678  19.172  18.389  1.00 92.31           C
ATOM    826  C   PRO B  36      -2.415  18.304  18.423  1.00 92.87           C
ATOM    827  O   PRO B  36      -1.626  18.313  17.478  1.00 93.10           O
ATOM    828 CB   PRO B  36      -4.728  18.561  17.458  1.00 91.96           C
ATOM    829 CG   PRO B  36      -5.447  19.739  16.889  1.00 91.61           C
ATOM    830 CD   PRO B  36      -4.404  20.808  16.734  1.00 93.23           C
ATOM    831  N   LYS B  37      -2.236  17.563  19.511  1.00 89.88           N
ATOM    832 CA   LYS B  37      -1.048  16.748  19.694  1.00 88.86           C
ATOM    833  C   LYS B  37      -0.864  15.743  18.553  1.00 89.33           C
ATOM    834  O   LYS B  37       0.259  15.438  18.157  1.00 91.14           O
ATOM    835 CB   LYS B  37      -1.100  16.022  21.042  1.00 88.22           C
ATOM    836 CG   LYS B  37       0.179  15.266  21.390  1.00 89.18           C
ATOM    837 CD   LYS B  37       0.190  14.804  22.840  1.00 88.29           C
ATOM    838 CE   LYS B  37      -0.845  13.733  23.105  1.00 85.30           C
ATOM    839 NZ   LYS B  37      -0.528  12.463  22.405  1.00 82.09           N
ATOM    840  N   LYS B  38      -1.987  15.229  18.024  1.00 88.95           N
ATOM    841 CA   LYS B  38      -1.931  14.312  16.891  1.00 87.23           C
ATOM    842  C   LYS B  38      -1.206  14.946  15.708  1.00 89.01           C
ATOM    843  O   LYS B  38      -0.363  14.307  15.067  1.00 89.90           O
ATOM    844 CB   LYS B  38      -3.350  13.901  16.501  1.00 85.35           C
ATOM    845 CG   LYS B  38      -3.471  13.122  15.195  1.00 80.58           C
ATOM    846 CD   LYS B  38      -4.936  12.896  14.857  1.00 75.24           C
ATOM    847 CE   LYS B  38      -5.127  12.323  13.466  1.00 69.01           C
ATOM    848 NZ   LYS B  38      -4.713  10.887  13.375  1.00 63.25           N
ATOM    849  N   GLU B  39      -1.532  16.222  15.407  1.00 93.02           N
ATOM    850 CA   GLU B  39      -0.883  16.946  14.322  1.00 92.47           C
ATOM    851  C   GLU B  39       0.585  17.196  14.630  1.00 93.50           C
ATOM    852  O   GLU B  39       1.446  17.075  13.761  1.00 93.87           O
ATOM    853 CB   GLU B  39      -1.587  18.280  14.073  1.00 92.34           C
ATOM    854 CG   GLU B  39      -3.021  18.149  13.569  1.00 88.02           C
ATOM    855 CD   GLU B  39      -3.081  17.799  12.092  1.00 85.17           C
ATOM    856 OE1  GLU B  39      -2.057  17.963  11.397  1.00 80.56           O
ATOM    857 OE2  GLU B  39      -4.155  17.370  11.641  1.00 78.34           O
ATOM    858  N   ILE B  40       0.880  17.571  15.875  1.00 94.92           N
ATOM    859 CA   ILE B  40       2.264  17.826  16.288  1.00 95.43           C
ATOM    860  C   ILE B  40       3.114  16.577  16.090  1.00 95.91           C
ATOM    861  O   ILE B  40       4.190  16.633  15.502  1.00 96.48           O
ATOM    862 CB   ILE B  40       2.314  18.288  17.755  1.00 95.86           C
ATOM    863 CG1  ILE B  40       1.633  19.643  17.932  1.00 95.31           C
ATOM    864 CG2  ILE B  40       3.765  18.340  18.248  1.00 95.93           C
ATOM    865 CD1  ILE B  40       2.282  20.786  17.171  1.00 94.89           C
ATOM    866  N   ASN B  41       2.633  15.440  16.596  1.00 94.22           N
ATOM    867 CA   ASN B  41       3.385  14.194  16.478  1.00 93.33           C
ATOM    868  C   ASN B  41       3.611  13.800  15.026  1.00 93.15           C
ATOM    869  O   ASN B  41       4.692  13.318  14.665  1.00 94.56           O
ATOM    870 CB   ASN B  41       2.676  13.067  17.226  1.00 94.26           C
ATOM    871 CG   ASN B  41       3.113  12.976  18.678  1.00 94.76           C
ATOM    872 OD1  ASN B  41       4.300  13.082  18.982  1.00 90.27           O
ATOM    873 ND2  ASN B  41       2.149  12.783  19.567  1.00 89.62           N
ATOM    874  N   ARG B  42       2.600  13.990  14.188  1.00 92.78           N
ATOM    875 CA   ARG B  42       2.741  13.658  12.784  1.00 91.05           C
ATOM    876  C   ARG B  42       3.896  14.436  12.152  1.00 91.24           C
ATOM    877  O   ARG B  42       4.692  13.888  11.394  1.00 91.10           O
ATOM    878 CB   ARG B  42       1.434  13.949  12.037  1.00 90.61           C
ATOM    879 CG   ARG B  42       1.413  13.396  10.633  1.00 83.62           C
ATOM    880 CD   ARG B  42       0.029  13.400  10.050  1.00 79.83           C
ATOM    881 NE   ARG B  42      -0.043  14.105   8.783  1.00 74.28           N
ATOM    882 CZ   ARG B  42      -1.099  14.075   7.964  1.00 67.32           C
ATOM    883 NH1  ARG B  42      -2.170  13.353   8.278  1.00 61.03           N
ATOM    884 NH2  ARG B  42      -1.061  14.764   6.851  1.00 59.34           N
ATOM    885  N   VAL B  43       3.999  15.732  12.488  1.00 94.90           N
ATOM    886 CA   VAL B  43       5.078  16.562  11.973  1.00 95.17           C
ATOM    887  C   VAL B  43       6.421  16.183  12.598  1.00 95.62           C
ATOM    888  O   VAL B  43       7.441  16.105  11.903  1.00 95.84           O
ATOM    889 CB   VAL B  43       4.784  18.058  12.211  1.00 95.60           C
ATOM    890 CG1  VAL B  43       5.982  18.908  11.784  1.00 94.57           C
ATOM    891 CG2  VAL B  43       3.534  18.477  11.456  1.00 94.06           C
ATOM    892  N   LEU B  44       6.445  15.953  13.912  1.00 96.18           N
ATOM    893 CA   LEU B  44       7.689  15.629  14.603  1.00 96.15           C
ATOM    894  C   LEU B  44       8.345  14.367  14.039  1.00 95.97           C
ATOM    895  O   LEU B  44       9.544  14.358  13.760  1.00 96.60           O
ATOM    896 CB   LEU B  44       7.426  15.437  16.106  1.00 96.88           C
ATOM    897 CG   LEU B  44       7.070  16.701  16.898  1.00 96.61           C
ATOM    898 CD1  LEU B  44       6.574  16.329  18.287  1.00 93.97           C
ATOM    899 CD2  LEU B  44       8.270  17.643  16.979  1.00 93.69           C
ATOM    900  N   TYR B  45       7.564  13.317  13.875  1.00 94.12           N
ATOM    901 CA   TYR B  45       8.120  12.071  13.342  1.00 92.19           C
ATOM    902  C   TYR B  45       8.575  12.237  11.893  1.00 91.45           C
ATOM    903  O   TYR B  45       9.571  11.632  11.478  1.00 91.72           O
ATOM    904 CB   TYR B  45       7.094  10.937  13.461  1.00 92.40           C
ATOM    905 CG   TYR B  45       6.983  10.382  14.870  1.00 93.47           C
ATOM    906 CD1  TYR B  45       6.054  10.878  15.767  1.00 85.15           C
ATOM    907 CD2  TYR B  45       7.823   9.361  15.292  1.00 82.90           C
ATOM    908 CE1  TYR B  45       5.963  10.378  17.062  1.00 82.17           C
ATOM    909 CE2  TYR B  45       7.742   8.844  16.582  1.00 82.77           C
ATOM    910 CZ   TYR B  45       6.809   9.364  17.463  1.00 92.38           C
ATOM    911 OH   TYR B  45       6.718   8.864  18.736  1.00 91.41           O
ATOM    912  N   SER B  46       7.865  13.063  11.131  1.00 92.60           N
ATOM    913 CA   SER B  46       8.268  13.336   9.758  1.00 91.53           C
ATOM    914  C   SER B  46       9.592  14.103   9.716  1.00 91.92           C
ATOM    915  O   SER B  46      10.481  13.786   8.928  1.00 91.97           O
ATOM    916 CB   SER B  46       7.182  14.131   9.039  1.00 91.08           C
ATOM    917 OG   SER B  46       7.556  14.379   7.694  1.00 87.51           O
ATOM    918  N   LEU B  47       9.722  15.127  10.561  1.00 94.68           N
ATOM    919 CA   LEU B  47      10.944  15.920  10.609  1.00 95.03           C
ATOM    920  C   LEU B  47      12.138  15.084  11.072  1.00 94.95           C
ATOM    921  O   LEU B  47      13.261  15.299  10.616  1.00 94.84           O
ATOM    922 CB   LEU B  47      10.756  17.130  11.528  1.00 96.11           C
ATOM    923 CG   LEU B  47       9.875  18.252  10.982  1.00 95.98           C
ATOM    924 CD1  LEU B  47       9.584  19.285  12.075  1.00 92.23           C
ATOM    925 CD2  LEU B  47      10.535  18.923   9.781  1.00 91.85           C
ATOM    926  N   ALA B  48      11.899  14.142  11.976  1.00 93.62           N
ATOM    927 CA   ALA B  48      12.967  13.260  12.426  1.00 92.21           C
ATOM    928  C   ALA B  48      13.440  12.361  11.291  1.00 91.25           C
ATOM    929  O   ALA B  48      14.642  12.131  11.125  1.00 91.43           O
ATOM    930 CB   ALA B  48      12.503  12.417  13.614  1.00 92.58           C
ATOM    931  N   LYS B  49      12.499  11.863  10.508  1.00 85.34           N
ATOM    932 CA   LYS B  49      12.847  11.028   9.359  1.00 82.17           C
ATOM    933  C   LYS B  49      13.683  11.814   8.352  1.00 81.01           C
ATOM    934  O   LYS B  49      14.558  11.254   7.689  1.00 81.12           O
ATOM    935 CB   LYS B  49      11.573  10.485   8.708  1.00 79.89           C
ATOM    936 CG   LYS B  49      11.812   9.452   7.620  1.00 76.00           C
ATOM    937 CD   LYS B  49      10.505   8.826   7.150  1.00 74.08           C
ATOM    938 CE   LYS B  49      10.205   7.540   7.878  1.00 67.29           C
ATOM    939 NZ   LYS B  49       8.991   6.862   7.345  1.00 62.86           N
ATOM    940  N   LYS B  50      13.418  13.122   8.231  1.00 86.40           N
ATOM    941 CA   LYS B  50      14.185  13.999   7.347  1.00 85.65           C
ATOM    942  C   LYS B  50      15.531  14.400   7.945  1.00 86.02           C
ATOM    943  O   LYS B  50      16.326  15.065   7.278  1.00 85.28           O
ATOM    944 CB   LYS B  50      13.386  15.265   7.026  1.00 83.89           C
ATOM    945 CG   LYS B  50      12.122  15.042   6.220  1.00 84.01           C
ATOM    946 CD   LYS B  50      11.384  16.352   6.019  1.00 83.71           C
ATOM    947 CE   LYS B  50      10.095  16.159   5.257  1.00 78.80           C
ATOM    948 NZ   LYS B  50       9.358  17.442   5.068  1.00 74.15           N
ATOM    949  N   GLY B  51      15.792  14.028   9.194  1.00 94.00           N
ATOM    950 CA   GLY B  51      17.045  14.366   9.854  1.00 93.08           C
ATOM    951  C   GLY B  51      17.084  15.754  10.454  1.00 94.04           C
ATOM    952  O   GLY B  51      18.140  16.193  10.928  1.00 91.74           O
ATOM    953  N   LYS B  52      15.957  16.470  10.460  1.00 96.28           N
ATOM    954 CA   LYS B  52      15.893  17.822  11.000  1.00 96.58           C
ATOM    955  C   LYS B  52      15.815  17.829  12.523  1.00 97.27           C
ATOM    956  O   LYS B  52      16.304  18.753  13.180  1.00 96.44           O
ATOM    957 CB   LYS B  52      14.685  18.566  10.428  1.00 95.64           C
ATOM    958 CG   LYS B  52      14.641  18.651   8.912  1.00 93.14           C
ATOM    959 CD   LYS B  52      15.641  19.657   8.381  1.00 88.26           C
ATOM    960 CE   LYS B  52      15.446  19.891   6.898  1.00 83.30           C
ATOM    961 NZ   LYS B  52      16.301  21.001   6.381  1.00 75.81           N
ATOM    962  N   LEU B  53      15.164  16.806  13.089  1.00 96.64           N
ATOM    963 CA   LEU B  53      14.992  16.691  14.533  1.00 97.06           C
ATOM    964  C   LEU B  53      15.592  15.395  15.053  1.00 96.75           C
ATOM    965  O   LEU B  53      15.783  14.437  14.311  1.00 96.17           O
ATOM    966 CB   LEU B  53      13.511  16.721  14.910  1.00 97.27           C
ATOM    967 CG   LEU B  53      12.698  17.969  14.560  1.00 96.58           C
ATOM    968 CD1  LEU B  53      11.283  17.820  15.085  1.00 93.17           C
ATOM    969 CD2  LEU B  53      13.363  19.214  15.132  1.00 92.06           C
ATOM    970  N   GLN B  54      15.882  15.381  16.358  1.00 97.96           N
ATOM    971 CA   GLN B  54      16.327  14.192  17.047  1.00 97.77           C
ATOM    972  C   GLN B  54      15.304  13.820  18.102  1.00 97.98           C
ATOM    973  O   GLN B  54      14.910  14.654  18.921  1.00 97.71           O
ATOM    974 CB   GLN B  54      17.698  14.414  17.687  1.00 96.75           C
ATOM    975 CG   GLN B  54      18.239  13.211  18.446  1.00 89.08           C
ATOM    976 CD   GLN B  54      19.607  13.476  19.051  1.00 88.32           C
ATOM    977 OE1  GLN B  54      20.366  14.301  18.550  1.00 82.49           O
ATOM    978 NE2  GLN B  54      19.924  12.782  20.144  1.00 77.42           N
ATOM    979  N   LYS B  55      14.859  12.563  18.074  1.00 95.07           N
ATOM    980 CA   LYS B  55      13.932  12.035  19.066  1.00 94.74           C
ATOM    981  C   LYS B  55      14.719  11.279  20.135  1.00 93.72           C
ATOM    982  O   LYS B  55      15.485  10.369  19.811  1.00 94.24           O
ATOM    983 CB   LYS B  55      12.913  11.111  18.398  1.00 95.02           C
ATOM    984 CG   LYS B  55      12.010  10.352  19.354  1.00 95.11           C
ATOM    985 CD   LYS B  55      11.042   9.454  18.579  1.00 94.55           C
ATOM    986 CE   LYS B  55      10.254   8.541  19.487  1.00 91.93           C
ATOM    987 NZ   LYS B  55      11.101   7.490  20.132  1.00 89.57           N
ATOM    988  N   GLU B  56      14.546  11.679  21.390  1.00 96.99           N
ATOM    989 CA   GLU B  56      15.178  10.991  22.507  1.00 96.22           C
ATOM    990  C   GLU B  56      14.179  10.055  23.169  1.00 96.36           C
ATOM    991  O   GLU B  56      13.019  10.417  23.362  1.00 95.66           O
ATOM    992 CB   GLU B  56      15.729  11.992  23.524  1.00 95.57           C
ATOM    993 CG   GLU B  56      16.863  12.859  22.982  1.00 90.35           C
ATOM    994 CD   GLU B  56      17.376  13.855  23.999  1.00 87.01           C
ATOM    995 OE1  GLU B  56      16.874  13.877  25.139  1.00 83.18           O
ATOM    996 OE2  GLU B  56      18.294  14.631  23.653  1.00 80.23           O
ATOM    997  N   ALA B  57      14.627   8.855  23.508  1.00 90.25           N
ATOM    998 CA   ALA B  57      13.761   7.866  24.117  1.00 89.13           C
ATOM    999  C   ALA B  57      13.193   8.373  25.437  1.00 88.76           C
ATOM   1000  O   ALA B  57      13.897   9.025  26.220  1.00 85.34           O
ATOM   1001 CB   ALA B  57      14.513   6.566  24.343  1.00 84.77           C
ATOM   1002  N   GLY B  58      11.935   8.069  25.691  1.00 85.07           N
ATOM   1003 CA   GLY B  58      11.288   8.481  26.918  1.00 84.97           C
ATOM   1004  C   GLY B  58       9.781   8.353  26.821  1.00 86.77           C
ATOM   1005  O   GLY B  58       9.232   8.118  25.744  1.00 85.95           O
ATOM   1006  N   THR B  59       9.124   8.495  27.963  1.00 78.59           N
ATOM   1007 CA   THR B  59       7.666   8.491  28.027  1.00 80.73           C
ATOM   1008  C   THR B  59       7.220   9.714  28.814  1.00 81.51           C
ATOM   1009  O   THR B  59       7.191   9.704  30.048  1.00 78.78           O
ATOM   1010 CB   THR B  59       7.120   7.209  28.684  1.00 75.68           C
ATOM   1011 OG1  THR B  59       7.810   6.976  29.916  1.00 73.03           O
ATOM   1012 CG2  THR B  59       7.310   6.021  27.759  1.00 71.28           C
ATOM   1013  N   PRO B  60       6.877  10.816  28.086  1.00 88.31           N
ATOM   1014 CA   PRO B  60       6.815  10.952  26.629  1.00 89.17           C
ATOM   1015  C   PRO B  60       8.191  11.142  26.000  1.00 90.48           C
ATOM   1016  O   PRO B  60       9.143  11.490  26.707  1.00 90.25           O
ATOM   1017 CB   PRO B  60       5.980  12.223  26.446  1.00 89.01           C
ATOM   1018 CG   PRO B  60       6.329  13.056  27.635  1.00 84.21           C
ATOM   1019 CD   PRO B  60       6.484  12.067  28.764  1.00 84.82           C
ATOM   1020  N   PRO B  61       8.312  10.933  24.689  1.00 89.57           N
ATOM   1021 CA   PRO B  61       9.573  11.201  23.992  1.00 89.55           C
ATOM   1022  C   PRO B  61       9.932  12.681  24.044  1.00 90.99           C
ATOM   1023  O   PRO B  61       9.054  13.549  24.088  1.00 92.20           O
ATOM   1024 CB   PRO B  61       9.291  10.769  22.546  1.00 90.30           C
ATOM   1025 CG   PRO B  61       8.105   9.870  22.637  1.00 89.33           C
ATOM   1026 CD   PRO B  61       7.298  10.368  23.787  1.00 89.73           C
ATOM   1027  N   LEU B  62      11.237  12.966  24.047  1.00 96.01           N
ATOM   1028 CA   LEU B  62      11.742  14.329  23.990  1.00 96.24           C
ATOM   1029  C   LEU B  62      12.217  14.637  22.580  1.00 96.71           C
ATOM   1030  O   LEU B  62      12.788  13.774  21.903  1.00 96.51           O
ATOM   1031 CB   LEU B  62      12.887  14.521  24.985  1.00 95.96           C
ATOM   1032 CG   LEU B  62      12.496  14.574  26.460  1.00 94.47           C
ATOM   1033 CD1  LEU B  62      13.732  14.493  27.349  1.00 90.81           C
ATOM   1034 CD2  LEU B  62      11.712  15.853  26.754  1.00 89.98           C
ATOM   1035  N   TRP B  63      12.005  15.873  22.150  1.00 97.69           N
ATOM   1036 CA   TRP B  63      12.304  16.304  20.799  1.00 97.54           C
ATOM   1037  C   TRP B  63      13.188  17.535  20.820  1.00 97.74           C
ATOM   1038  O   TRP B  63      12.941  18.475  21.571  1.00 97.62           O
ATOM   1039 CB   TRP B  63      11.010  16.614  20.039  1.00 97.39           C
ATOM   1040 CG   TRP B  63      10.095  15.433  19.929  1.00 97.30           C
ATOM   1041 CD1  TRP B  63       9.121  15.051  20.804  1.00 97.04           C
ATOM   1042 CD2  TRP B  63      10.084  14.471  18.876  1.00 97.78           C
ATOM   1043 NE1  TRP B  63       8.504  13.918  20.357  1.00 97.41           N
ATOM   1044 CE2  TRP B  63       9.074  13.538  19.169  1.00 97.72           C
ATOM   1045 CE3  TRP B  63      10.830  14.307  17.704  1.00 97.80           C
ATOM   1046 CZ2  TRP B  63       8.784  12.455  18.339  1.00 97.78           C
ATOM   1047 CZ3  TRP B  63      10.537  13.231  16.877  1.00 97.75           C
ATOM   1048 CH2  TRP B  63       9.531  12.318  17.196  1.00 97.57           C
ATOM   1049  N   LYS B  64      14.241  17.546  19.976  1.00 98.43           N
ATOM   1050 CA   LYS B  64      15.162  18.668  19.887  1.00 98.34           C
ATOM   1051  C   LYS B  64      15.702  18.799  18.473  1.00 98.44           C
ATOM   1052  O   LYS B  64      15.590  17.874  17.668  1.00 98.09           O
ATOM   1053 CB   LYS B  64      16.327  18.493  20.862  1.00 97.41           C
ATOM   1054 CG   LYS B  64      17.162  17.254  20.597  1.00 94.63           C
ATOM   1055 CD   LYS B  64      18.134  16.991  21.741  1.00 93.45           C
ATOM   1056 CE   LYS B  64      19.465  17.674  21.526  1.00 86.95           C
ATOM   1057 NZ   LYS B  64      20.256  17.013  20.467  1.00 81.40           N
ATOM   1058  N   ILE B  65      16.278  19.967  18.170  1.00 97.66           N
ATOM   1059 CA   ILE B  65      16.925  20.186  16.880  1.00 97.49           C
ATOM   1060  C   ILE B  65      18.080  19.200  16.739  1.00 97.47           C
ATOM   1061  O   ILE B  65      18.863  19.013  17.675  1.00 96.42           O
ATOM   1062 CB   ILE B  65      17.450  21.629  16.756  1.00 96.46           C
ATOM   1063 CG1  ILE B  65      16.298  22.627  16.855  1.00 92.89           C
ATOM   1064 CG2  ILE B  65      18.211  21.821  15.454  1.00 93.10           C
ATOM   1065 CD1  ILE B  65      15.330  22.580  15.703  1.00 86.41           C
ATOM   1066  N   ALA B  66      18.181  18.563  15.565  1.00 96.11           N
ATOM   1067 CA   ALA B  66      19.255  17.616  15.330  1.00 95.24           C
ATOM   1068  C   ALA B  66      20.599  18.336  15.327  1.00 93.03           C
ATOM   1069  O   ALA B  66      20.748  19.384  14.692  1.00 88.19           O
ATOM   1070 CB   ALA B  66      19.046  16.887  14.008  1.00 93.48           C
ATOM   1071  N   VAL B  67      21.578  17.790  16.054  1.00 89.17           N
ATOM   1072 CA   VAL B  67      22.922  18.353  16.089  1.00 86.21           C
ATOM   1073  C   VAL B  67      23.674  17.972  14.821  1.00 83.41           C
ATOM   1074  O   VAL B  67      23.798  16.786  14.500  1.00 74.21           O
ATOM   1075 CB   VAL B  67      23.688  17.880  17.337  1.00 79.09           C
ATOM   1076 CG1  VAL B  67      25.185  17.835  17.080  1.00 73.11           C
ATOM   1077 CG2  VAL B  67      23.364  18.791  18.509  1.00 72.79           C
ATOM   1078  N   SER B  68      24.147  18.987  14.097  1.00 74.80           N
ATOM   1079 CA   SER B  68      24.902  18.764  12.872  1.00 71.58           C
ATOM   1080  C   SER B  68      26.341  18.398  13.212  1.00 65.62           C
ATOM   1081  O   SER B  68      27.141  19.262  13.576  1.00 58.58           O
ATOM   1082 CB   SER B  68      24.866  19.998  11.985  1.00 65.45           C
ATOM   1083 OG   SER B  68      23.535  20.322  11.631  1.00 60.11           O
ATOM   1084  N   THR B  69      26.648  17.117  13.114  1.00 67.17           N
ATOM   1085 CA   THR B  69      28.020  16.653  13.292  1.00 65.52           C
ATOM   1086  C   THR B  69      28.772  16.853  11.985  1.00 60.61           C
ATOM   1087  O   THR B  69      28.750  15.991  11.112  1.00 54.44           O
ATOM   1088 CB   THR B  69      28.056  15.180  13.711  1.00 60.87           C
ATOM   1089 OG1  THR B  69      27.303  14.397  12.777  1.00 55.04           O
ATOM   1090 CG2  THR B  69      27.444  15.011  15.102  1.00 54.93           C
ATOM   1091  N   GLN B  70      29.414  18.031  11.874  1.00 65.91           N
ATOM   1092 CA   GLN B  70      30.139  18.367  10.659  1.00 67.41           C
ATOM   1093  C   GLN B  70      31.619  17.945  10.762  1.00 61.96           C
ATOM   1094  O   GLN B  70      32.049  17.395  11.753  1.00 56.02           O
ATOM   1095 CB   GLN B  70      30.064  19.865  10.353  1.00 62.61           C
ATOM   1096 CG   GLN B  70      28.985  20.612  11.114  1.00 60.42           C
ATOM   1097 CD   GLN B  70      28.777  22.006  10.619  1.00 52.71           C
ATOM   1098 OE1  GLN B  70      28.289  22.886  11.336  1.00 50.47           O
ATOM   1099 NE2  GLN B  70      29.153  22.280   9.372  1.00 51.31           N
ATOM   1100 OXT  GLN B  70      32.359  18.196   9.839  1.00 56.04           O
HETATM 1101  K     K C   1      11.324  -3.338 -23.455  1.00 24.60           K
HETATM 1102  K     K D   1       7.141   0.063  14.365  1.00 22.95           K
HETATM 1103  K     K E   1       6.673  -2.863  -1.262  1.00 20.78           K
HETATM 1104  K     K F   1      -8.108   0.988  27.441  1.00 22.50           K
HETATM 1105  K     K G   1     -19.217 -27.617 -16.673  1.00 41.33           K
HETATM 1106  K     K H   1      19.127  28.802  19.242  1.00 33.90           K
HETATM 1107 MG    MG I   1      -0.018   2.136 -12.174  1.00 29.50          MG
HETATM 1108 MG    MG J   1      -0.735  -9.327   4.996  1.00 23.24          MG
HETATM 1109 MG    MG K   1       4.767 -13.183 -11.894  1.00 30.38          MG
HETATM 1110 MG    MG L   1       6.278   6.370  11.756  1.00 32.11          MG
HETATM 1111 MG    MG M   1      -2.902   3.579  -0.225  1.00 20.19          MG
HETATM 1112 MG    MG N   1      12.066   8.684  13.880  1.00 34.00          MG
HETATM 1113 MG    MG O   1      -2.934 -15.932  -7.029  1.00 28.46          MG
HETATM 1114 MG    MG P   1      -6.909   6.223  12.898  1.00 23.01          MG
HETATM 1115 MG    MG Q   1      -7.283  -8.419  -6.680  1.00 21.67          MG
HETATM 1116 MG    MG R   1       4.392  16.824  28.752  1.00 32.45          MG
HETATM 1117 MG    MG S   1      -3.171 -17.464 -25.683  1.00 27.48          MG
HETATM 1118 MG    MG T   1       6.042  14.913   6.534  1.00 24.48          MG
HETATM 1119 ZN    ZN U   1      10.221  -3.039 -24.267  1.00 35.14          ZN
HETATM 1120 ZN    ZN V   1      -8.917   1.574  26.730  1.00 24.86          ZN
HETATM 1121 ZN    ZN W   1     -21.157 -28.037 -14.555  1.00 55.63          ZN
HETATM 1122 ZN    ZN X   1      20.677  29.428  16.827  1.00 51.95          ZN
ATOM   1123 OP3   DC Y   1       9.932 -16.220 -20.427  1.00 33.15           O
ATOM   1124  P    DC Y   1      10.184 -15.289 -21.254  1.00 46.06           P
ATOM   1125 OP1   DC Y   1      11.012 -14.463 -20.499  1.00 42.92           O
ATOM   1126 OP2   DC Y   1      10.410 -16.321 -22.157  1.00 42.39           O
ATOM   1127 O5'   DC Y   1       8.808 -14.542 -21.613  1.00 44.01           O
ATOM   1128 C5'   DC Y   1       7.695 -14.706 -20.738  1.00 51.88           C
ATOM   1129 C4'   DC Y   1       6.648 -13.666 -21.051  1.00 54.85           C
ATOM   1130 O4'   DC Y   1       7.218 -12.353 -20.875  1.00 54.20           O
ATOM   1131 C3'   DC Y   1       6.099 -13.696 -22.481  1.00 58.88           C
ATOM   1132 O3'   DC Y   1       4.702 -13.411 -22.454  1.00 58.76           O
ATOM   1133 C2'   DC Y   1       6.853 -12.567 -23.159  1.00 54.86           C
ATOM   1134 C1'   DC Y   1       6.976 -11.574 -22.021  1.00 56.34           C
ATOM   1135 N1    DC Y   1       8.077 -10.610 -22.180  1.00 53.91           N
ATOM   1136 C2    DC Y   1       7.805  -9.383 -22.776  1.00 51.61           C
ATOM   1137 O2    DC Y   1       6.654  -9.133 -23.156  1.00 53.20           O
ATOM   1138 N3    DC Y   1       8.811  -8.499 -22.945  1.00 52.05           N
ATOM   1139 C4    DC Y   1      10.044  -8.811 -22.526  1.00 50.44           C
ATOM   1140 N4    DC Y   1      11.016  -7.906 -22.706  1.00 50.27           N
ATOM   1141 C5    DC Y   1      10.337 -10.068 -21.908  1.00 50.07           C
ATOM   1142 C6    DC Y   1       9.333 -10.919 -21.756  1.00 53.82           C
ATOM   1143  P    DG Y   2       3.702 -14.700 -22.451  1.00 54.81           P
ATOM   1144 OP1   DG Y   2       4.227 -15.843 -23.237  1.00 50.07           O
ATOM   1145 OP2   DG Y   2       2.403 -14.080 -22.797  1.00 50.24           O
ATOM   1146 O5'   DG Y   2       3.636 -15.132 -20.896  1.00 57.34           O
ATOM   1147 C5'   DG Y   2       3.197 -14.195 -19.916  1.00 60.08           C
ATOM   1148 C4'   DG Y   2       3.430 -14.752 -18.529  1.00 62.03           C
ATOM   1149 O4'   DG Y   2       4.831 -14.962 -18.329  1.00 61.50           O
ATOM   1150 C3'   DG Y   2       2.992 -13.801 -17.423  1.00 62.13           C
ATOM   1151 O3'   DG Y   2       1.663 -14.141 -17.028  1.00 61.56           O
ATOM   1152 C2'   DG Y   2       3.998 -14.064 -16.304  1.00 61.00           C
ATOM   1153 C1'   DG Y   2       5.200 -14.653 -17.004  1.00 61.01           C
ATOM   1154 N9    DG Y   2       6.371 -13.790 -17.089  1.00 59.88           N
ATOM   1155 C8    DG Y   2       7.631 -14.089 -16.660  1.00 57.07           C
ATOM   1156 N7    DG Y   2       8.497 -13.159 -16.885  1.00 58.61           N
ATOM   1157 C5    DG Y   2       7.774 -12.165 -17.502  1.00 57.83           C
ATOM   1158 C6    DG Y   2       8.173 -10.896 -17.986  1.00 56.42           C
ATOM   1159 O6    DG Y   2       9.303 -10.390 -17.960  1.00 55.90           O
ATOM   1160 N1    DG Y   2       7.116 -10.185 -18.552  1.00 58.05           N
ATOM   1161 C2    DG Y   2       5.825 -10.652 -18.639  1.00 61.44           C
ATOM   1162 N2    DG Y   2       4.931  -9.833 -19.213  1.00 58.60           N
ATOM   1163 N3    DG Y   2       5.438 -11.835 -18.193  1.00 52.53           N
ATOM   1164 C4    DG Y   2       6.444 -12.535 -17.633  1.00 55.52           C
ATOM   1165  P    DC Y   3       0.441 -13.106 -17.134  1.00 55.20           P
ATOM   1166 OP1   DC Y   3      -0.762 -13.774 -16.614  1.00 47.83           O
ATOM   1167 OP2   DC Y   3       0.413 -12.509 -18.491  1.00 46.27           O
ATOM   1168 O5'   DC Y   3       0.898 -11.968 -16.099  1.00 56.25           O
ATOM   1169 C5'   DC Y   3      -0.076 -11.124 -15.481  1.00 58.51           C
ATOM   1170 C4'   DC Y   3       0.356  -9.670 -15.581  1.00 57.58           C
ATOM   1171 O4'   DC Y   3       1.645  -9.490 -14.950  1.00 60.52           O
ATOM   1172 C3'   DC Y   3       0.512  -9.128 -17.008  1.00 62.40           C
ATOM   1173 O3'   DC Y   3       0.065  -7.782 -17.050  1.00 63.29           O
ATOM   1174 C2'   DC Y   3       2.027  -9.170 -17.220  1.00 61.69           C
ATOM   1175 C1'   DC Y   3       2.501  -8.797 -15.819  1.00 62.07           C
ATOM   1176 N1    DC Y   3       3.893  -9.180 -15.548  1.00 62.67           N
ATOM   1177 C2    DC Y   3       4.904  -8.273 -15.834  1.00 61.89           C
ATOM   1178 O2    DC Y   3       4.618  -7.168 -16.310  1.00 60.09           O
ATOM   1179 N3    DC Y   3       6.184  -8.625 -15.602  1.00 59.64           N
ATOM   1180 C4    DC Y   3       6.465  -9.826 -15.091  1.00 58.99           C
ATOM   1181 N4    DC Y   3       7.742 -10.141 -14.871  1.00 59.70           N
ATOM   1182 C5    DC Y   3       5.444 -10.769 -14.791  1.00 58.79           C
ATOM   1183 C6    DC Y   3       4.177 -10.405 -15.021  1.00 60.65           C
ATOM   1184  P    DG Y   4      -1.406  -7.425 -17.599  1.00 48.88           P
ATOM   1185 OP1   DG Y   4      -1.827  -8.403 -18.634  1.00 45.62           O
ATOM   1186 OP2   DG Y   4      -1.373  -5.975 -17.890  1.00 48.24           O
ATOM   1187 O5'   DG Y   4      -2.316  -7.638 -16.299  1.00 50.88           O
ATOM   1188 C5'   DG Y   4      -2.103  -6.834 -15.137  1.00 54.31           C
ATOM   1189 C4'   DG Y   4      -2.914  -7.382 -13.987  1.00 53.62           C
ATOM   1190 O4'   DG Y   4      -2.473  -8.695 -13.658  1.00 51.99           O
ATOM   1191 C3'   DG Y   4      -2.775  -6.556 -12.710  1.00 54.81           C
ATOM   1192 O3'   DG Y   4      -3.852  -5.638 -12.655  1.00 52.36           O
ATOM   1193 C2'   DG Y   4      -2.854  -7.595 -11.592  1.00 55.00           C
ATOM   1194 C1'   DG Y   4      -2.489  -8.907 -12.264  1.00 56.04           C
ATOM   1195 N9    DG Y   4      -1.183  -9.460 -11.909  1.00 58.17           N
ATOM   1196 C8    DG Y   4      -0.943 -10.701 -11.401  1.00 55.75           C
ATOM   1197 N7    DG Y   4       0.312 -10.951 -11.212  1.00 57.49           N
ATOM   1198 C5    DG Y   4       0.955  -9.791 -11.624  1.00 57.69           C
ATOM   1199 C6    DG Y   4       2.327  -9.478 -11.654  1.00 58.96           C
ATOM   1200 O6    DG Y   4       3.288 -10.190 -11.311  1.00 60.07           O
ATOM   1201 N1    DG Y   4       2.566  -8.196 -12.143  1.00 62.08           N
ATOM   1202 C2    DG Y   4       1.589  -7.332 -12.555  1.00 63.65           C
ATOM   1203 N2    DG Y   4       2.002  -6.133 -13.006  1.00 59.09           N
ATOM   1204 N3    DG Y   4       0.301  -7.624 -12.536  1.00 52.00           N
ATOM   1205 C4    DG Y   4       0.052  -8.858 -12.061  1.00 54.80           C
ATOM   1206  P    DC Y   5      -4.044  -4.397 -11.835  1.00 51.37           P
ATOM   1207 OP1   DC Y   5      -4.735  -4.897 -10.638  1.00 47.96           O
ATOM   1208 OP2   DC Y   5      -4.652  -3.341 -12.664  1.00 47.55           O
ATOM   1209 O5'   DC Y   5      -2.593  -3.856 -11.400  1.00 51.81           O
ATOM   1210 C5'   DC Y   5      -2.511  -2.635 -10.673  1.00 54.86           C
ATOM   1211 C4'   DC Y   5      -1.073  -2.253 -10.440  1.00 52.08           C
ATOM   1212 O4'   DC Y   5      -0.448  -3.227  -9.575  1.00 54.52           O
ATOM   1213 C3'   DC Y   5      -0.200  -2.189 -11.699  1.00 52.13           C
ATOM   1214 O3'   DC Y   5       0.713  -1.103 -11.593  1.00 53.04           O
ATOM   1215 C2'   DC Y   5       0.567  -3.513 -11.646  1.00 51.60           C
ATOM   1216 C1'   DC Y   5       0.757  -3.642 -10.143  1.00 52.25           C
ATOM   1217 N1    DC Y   5       1.037  -5.024  -9.703  1.00 52.45           N
ATOM   1218 C2    DC Y   5       2.365  -5.428  -9.538  1.00 52.29           C
ATOM   1219 O2    DC Y   5       3.267  -4.618  -9.767  1.00 54.29           O
ATOM   1220 N3    DC Y   5       2.622  -6.690  -9.157  1.00 54.53           N
ATOM   1221 C4    DC Y   5       1.615  -7.532  -8.925  1.00 53.89           C
ATOM   1222 N4    DC Y   5       1.918  -8.770  -8.547  1.00 54.66           N
ATOM   1223 C5    DC Y   5       0.255  -7.152  -9.076  1.00 54.41           C
ATOM   1224 C6    DC Y   5       0.010  -5.894  -9.461  1.00 55.17           C
ATOM   1225  P    DG Y   6       0.384   0.332 -12.252  1.00 43.16           P
ATOM   1226 OP1   DG Y   6      -0.426   0.177 -13.498  1.00 42.49           O
ATOM   1227 OP2   DG Y   6       1.683   1.046 -12.310  1.00 44.41           O
ATOM   1228 O5'   DG Y   6      -0.516   1.052 -11.149  1.00 44.77           O
ATOM   1229 C5'   DG Y   6       0.004   1.277  -9.840  1.00 45.80           C
ATOM   1230 C4'   DG Y   6      -1.096   1.800  -8.951  1.00 44.13           C
ATOM   1231 O4'   DG Y   6      -2.148   0.839  -8.859  1.00 42.81           O
ATOM   1232 C3'   DG Y   6      -0.638   2.058  -7.507  1.00 42.81           C
ATOM   1233 O3'   DG Y   6      -0.277   3.426  -7.391  1.00 41.50           O
ATOM   1234 C2'   DG Y   6      -1.880   1.707  -6.679  1.00 41.53           C
ATOM   1235 C1'   DG Y   6      -2.695   0.793  -7.557  1.00 42.78           C
ATOM   1236 N9    DG Y   6      -2.711  -0.610  -7.176  1.00 43.60           N
ATOM   1237 C8    DG Y   6      -3.833  -1.386  -6.969  1.00 41.91           C
ATOM   1238 N7    DG Y   6      -3.555  -2.621  -6.671  1.00 45.78           N
ATOM   1239 C5    DG Y   6      -2.173  -2.677  -6.679  1.00 47.36           C
ATOM   1240 C6    DG Y   6      -1.302  -3.764  -6.420  1.00 47.31           C
ATOM   1241 O6    DG Y   6      -1.597  -4.939  -6.135  1.00 48.14           O
ATOM   1242 N1    DG Y   6       0.043  -3.395  -6.531  1.00 50.11           N
ATOM   1243 C2    DG Y   6       0.474  -2.148  -6.847  1.00 49.62           C
ATOM   1244 N2    DG Y   6       1.802  -1.974  -6.911  1.00 47.34           N
ATOM   1245 N3    DG Y   6      -0.327  -1.125  -7.094  1.00 45.39           N
ATOM   1246 C4    DG Y   6      -1.636  -1.452  -6.990  1.00 44.79           C
ATOM   1247  P    DC Y   7       0.346   4.180  -6.222  1.00 46.18           P
ATOM   1248 OP1   DC Y   7      -0.736   4.340  -5.225  1.00 44.43           O
ATOM   1249 OP2   DC Y   7       1.055   5.363  -6.747  1.00 44.96           O
ATOM   1250 O5'   DC Y   7       1.461   3.207  -5.594  1.00 46.90           O
ATOM   1251 C5'   DC Y   7       2.292   3.707  -4.543  1.00 50.62           C
ATOM   1252 C4'   DC Y   7       3.077   2.586  -3.920  1.00 49.19           C
ATOM   1253 O4'   DC Y   7       2.173   1.671  -3.268  1.00 50.02           O
ATOM   1254 C3'   DC Y   7       3.898   1.744  -4.907  1.00 48.80           C
ATOM   1255 O3'   DC Y   7       5.146   1.397  -4.305  1.00 48.76           O
ATOM   1256 C2'   DC Y   7       3.038   0.486  -5.075  1.00 48.96           C
ATOM   1257 C1'   DC Y   7       2.481   0.358  -3.666  1.00 49.96           C
ATOM   1258 N1    DC Y   7       1.261  -0.468  -3.589  1.00 50.23           N
ATOM   1259 C2    DC Y   7       1.379  -1.828  -3.307  1.00 50.40           C
ATOM   1260 O2    DC Y   7       2.498  -2.308  -3.110  1.00 51.81           O
ATOM   1261 N3    DC Y   7       0.267  -2.589  -3.268  1.00 52.02           N
ATOM   1262 C4    DC Y   7      -0.925  -2.044  -3.484  1.00 51.71           C
ATOM   1263 N4    DC Y   7      -1.992  -2.828  -3.438  1.00 52.44           N
ATOM   1264 C5    DC Y   7      -1.077  -0.653  -3.775  1.00 52.17           C
ATOM   1265 C6    DC Y   7       0.030   0.082  -3.815  1.00 52.49           C
ATOM   1266  P    DG Y   8       6.482   2.240  -4.582  1.00 41.19           P
ATOM   1267 OP1   DG Y   8       6.434   2.907  -5.907  1.00 40.51           O
ATOM   1268 OP2   DG Y   8       7.601   1.327  -4.257  1.00 41.69           O
ATOM   1269 O5'   DG Y   8       6.437   3.370  -3.447  1.00 42.17           O
ATOM   1270 C5'   DG Y   8       6.412   3.001  -2.066  1.00 43.28           C
ATOM   1271 C4'   DG Y   8       6.165   4.229  -1.223  1.00 41.84           C
ATOM   1272 O4'   DG Y   8       4.907   4.806  -1.572  1.00 40.19           O
ATOM   1273 C3'   DG Y   8       6.089   3.945   0.284  1.00 40.74           C
ATOM   1274 O3'   DG Y   8       7.358   4.223   0.851  1.00 39.33           O
ATOM   1275 C2'   DG Y   8       5.025   4.916   0.794  1.00 39.03           C
ATOM   1276 C1'   DG Y   8       4.222   5.282  -0.428  1.00 40.26           C
ATOM   1277 N9    DG Y   8       2.875   4.723  -0.508  1.00 41.37           N
ATOM   1278 C8    DG Y   8       1.716   5.418  -0.758  1.00 39.65           C
ATOM   1279 N7    DG Y   8       0.663   4.660  -0.810  1.00 43.15           N
ATOM   1280 C5    DG Y   8       1.149   3.382  -0.593  1.00 44.58           C
ATOM   1281 C6    DG Y   8       0.462   2.149  -0.537  1.00 44.60           C
ATOM   1282 O6    DG Y   8      -0.750   1.936  -0.681  1.00 44.95           O
ATOM   1283 N1    DG Y   8       1.328   1.085  -0.292  1.00 46.70           N
ATOM   1284 C2    DG Y   8       2.675   1.202  -0.120  1.00 45.98           C
ATOM   1285 N2    DG Y   8       3.350   0.068   0.104  1.00 44.38           N
ATOM   1286 N3    DG Y   8       3.328   2.355  -0.177  1.00 42.55           N
ATOM   1287 C4    DG Y   8       2.508   3.396  -0.410  1.00 42.30           C
ATOM   1288  P    DC Y   9       8.058   3.728   2.099  1.00 44.31           P
ATOM   1289 OP1   DC Y   9       8.058   4.942   2.950  1.00 42.25           O
ATOM   1290 OP2   DC Y   9       9.312   3.052   1.787  1.00 42.74           O
ATOM   1291 O5'   DC Y   9       7.119   2.635   2.798  1.00 45.14           O
ATOM   1292 C5'   DC Y   9       7.533   2.091   4.049  1.00 48.31           C
ATOM   1293 C4'   DC Y   9       6.645   0.947   4.465  1.00 47.16           C
ATOM   1294 O4'   DC Y   9       5.297   1.424   4.647  1.00 48.35           O
ATOM   1295 C3'   DC Y   9       6.552  -0.206   3.467  1.00 46.91           C
ATOM   1296 O3'   DC Y   9       6.501  -1.450   4.161  1.00 47.14           O
ATOM   1297 C2'   DC Y   9       5.214   0.045   2.774  1.00 46.91           C
ATOM   1298 C1'   DC Y   9       4.414   0.585   3.953  1.00 47.87           C
ATOM   1299 N1    DC Y   9       3.232   1.366   3.540  1.00 47.87           N
ATOM   1300 C2    DC Y   9       2.016   0.712   3.416  1.00 48.20           C
ATOM   1301 O2    DC Y   9       1.947  -0.498   3.664  1.00 49.30           O
ATOM   1302 N3    DC Y   9       0.938   1.404   3.021  1.00 49.68           N
ATOM   1303 C4    DC Y   9       1.039   2.715   2.768  1.00 49.41           C
ATOM   1304 N4    DC Y   9      -0.051   3.369   2.382  1.00 49.98           N
ATOM   1305 C5    DC Y   9       2.288   3.410   2.888  1.00 49.70           C
ATOM   1306 C6    DC Y   9       3.344   2.702   3.277  1.00 49.87           C
ATOM   1307  P    DG Y  10       7.788  -2.342   4.387  1.00 42.99           P
ATOM   1308 OP1   DG Y  10       8.832  -2.069   3.370  1.00 42.17           O
ATOM   1309 OP2   DG Y  10       7.262  -3.719   4.556  1.00 43.65           O
ATOM   1310 O5'   DG Y  10       8.320  -1.840   5.812  1.00 44.45           O
ATOM   1311 C5'   DG Y  10       7.484  -1.934   6.969  1.00 45.39           C
ATOM   1312 C4'   DG Y  10       8.103  -1.170   8.116  1.00 44.52           C
ATOM   1313 O4'   DG Y  10       8.266   0.196   7.739  1.00 43.38           O
ATOM   1314 C3'   DG Y  10       7.241  -1.149   9.393  1.00 43.61           C
ATOM   1315 O3'   DG Y  10       7.696  -2.161  10.268  1.00 42.50           O
ATOM   1316 C2'   DG Y  10       7.497   0.238   9.983  1.00 42.18           C
ATOM   1317 C1'   DG Y  10       7.997   1.062   8.822  1.00 43.36           C
ATOM   1318 N9    DG Y  10       7.079   2.076   8.312  1.00 43.68           N
ATOM   1319 C8    DG Y  10       7.367   3.400   8.106  1.00 42.10           C
ATOM   1320 N7    DG Y  10       6.381   4.072   7.617  1.00 45.44           N
ATOM   1321 C5    DG Y  10       5.363   3.143   7.479  1.00 47.00           C
ATOM   1322 C6    DG Y  10       4.049   3.294   6.994  1.00 46.78           C
ATOM   1323 O6    DG Y  10       3.508   4.318   6.570  1.00 47.17           O
ATOM   1324 N1    DG Y  10       3.338   2.090   7.028  1.00 48.79           N
ATOM   1325 C2    DG Y  10       3.842   0.907   7.475  1.00 48.47           C
ATOM   1326 N2    DG Y  10       3.011  -0.149   7.430  1.00 46.81           N
ATOM   1327 N3    DG Y  10       5.072   0.755   7.927  1.00 45.35           N
ATOM   1328 C4    DG Y  10       5.778   1.900   7.903  1.00 45.08           C
ATOM   1329  P    DC Y  11       6.870  -3.222  11.025  1.00 45.86           P
ATOM   1330 OP1   DC Y  11       7.661  -3.538  12.234  1.00 43.77           O
ATOM   1331 OP2   DC Y  11       6.488  -4.277  10.104  1.00 43.36           O
ATOM   1332 O5'   DC Y  11       5.517  -2.478  11.484  1.00 46.07           O
ATOM   1333 C5'   DC Y  11       4.737  -3.048  12.527  1.00 48.99           C
ATOM   1334 C4'   DC Y  11       3.292  -2.651  12.402  1.00 47.59           C
ATOM   1335 O4'   DC Y  11       3.162  -1.217  12.473  1.00 48.90           O
ATOM   1336 C3'   DC Y  11       2.596  -3.066  11.098  1.00 48.22           C
ATOM   1337 O3'   DC Y  11       1.257  -3.479  11.361  1.00 48.39           O
ATOM   1338 C2'   DC Y  11       2.582  -1.766  10.297  1.00 48.26           C
ATOM   1339 C1'   DC Y  11       2.357  -0.766  11.419  1.00 49.31           C
ATOM   1340 N1    DC Y  11       2.747   0.619  11.063  1.00 49.38           N
ATOM   1341 C2    DC Y  11       1.798   1.449  10.500  1.00 49.44           C
ATOM   1342 O2    DC Y  11       0.650   1.027  10.310  1.00 50.66           O
ATOM   1343 N3    DC Y  11       2.145   2.708  10.165  1.00 51.02           N
ATOM   1344 C4    DC Y  11       3.393   3.129  10.384  1.00 50.64           C
ATOM   1345 N4    DC Y  11       3.699   4.373  10.037  1.00 51.23           N
ATOM   1346 C5    DC Y  11       4.384   2.285  10.959  1.00 50.94           C
ATOM   1347 C6    DC Y  11       4.015   1.054  11.290  1.00 51.20           C
ATOM   1348  P    DG Y  12       0.837  -5.012  11.488  1.00 45.54           P
ATOM   1349 OP1   DG Y  12       1.773  -5.898  10.734  1.00 44.10           O
ATOM   1350 OP2   DG Y  12      -0.616  -5.047  11.188  1.00 45.45           O
ATOM   1351 O5'   DG Y  12       1.014  -5.297  13.046  1.00 46.11           O
ATOM   1352 C5'   DG Y  12       0.188  -4.617  13.994  1.00 47.58           C
ATOM   1353 C4'   DG Y  12       0.695  -4.862  15.392  1.00 47.23           C
ATOM   1354 O4'   DG Y  12       2.061  -4.446  15.484  1.00 44.00           O
ATOM   1355 C3'   DG Y  12      -0.051  -4.065  16.471  1.00 45.82           C
ATOM   1356 O3'   DG Y  12      -1.056  -4.901  17.040  1.00 43.26           O
ATOM   1357 C2'   DG Y  12       1.037  -3.722  17.496  1.00 43.85           C
ATOM   1358 C1'   DG Y  12       2.330  -3.837  16.730  1.00 45.21           C
ATOM   1359 N9    DG Y  12       3.013  -2.581  16.432  1.00 47.54           N
ATOM   1360 C8    DG Y  12       4.317  -2.283  16.700  1.00 44.67           C
ATOM   1361 N7    DG Y  12       4.689  -1.108  16.296  1.00 48.57           N
ATOM   1362 C5    DG Y  12       3.544  -0.575  15.722  1.00 50.14           C
ATOM   1363 C6    DG Y  12       3.325   0.670  15.114  1.00 49.32           C
ATOM   1364 O6    DG Y  12       4.134   1.597  14.948  1.00 49.45           O
ATOM   1365 N1    DG Y  12       2.012   0.819  14.651  1.00 52.18           N
ATOM   1366 C2    DG Y  12       1.034  -0.138  14.771  1.00 52.90           C
ATOM   1367 N2    DG Y  12      -0.164   0.168  14.273  1.00 50.72           N
ATOM   1368 N3    DG Y  12       1.234  -1.320  15.345  1.00 48.39           N
ATOM   1369 C4    DG Y  12       2.497  -1.477  15.795  1.00 47.58           C
ATOM   1370  P    DC Y  13      -2.591  -4.509  17.172  1.00 53.19           P
ATOM   1371 OP1   DC Y  13      -3.176  -5.451  18.165  1.00 48.85           O
ATOM   1372 OP2   DC Y  13      -3.205  -4.403  15.834  1.00 47.88           O
ATOM   1373 O5'   DC Y  13      -2.561  -3.047  17.812  1.00 53.49           O
ATOM   1374 C5'   DC Y  13      -3.717  -2.568  18.509  1.00 56.91           C
ATOM   1375 C4'   DC Y  13      -3.894  -1.082  18.272  1.00 55.67           C
ATOM   1376 O4'   DC Y  13      -2.732  -0.363  18.744  1.00 58.49           O
ATOM   1377 C3'   DC Y  13      -4.099  -0.664  16.809  1.00 58.21           C
ATOM   1378 O3'   DC Y  13      -5.079   0.372  16.736  1.00 57.87           O
ATOM   1379 C2'   DC Y  13      -2.722  -0.098  16.441  1.00 57.16           C
ATOM   1380 C1'   DC Y  13      -2.335   0.546  17.756  1.00 57.43           C
ATOM   1381 N1    DC Y  13      -0.883   0.795  17.884  1.00 58.37           N
ATOM   1382 C2    DC Y  13      -0.377   2.023  17.472  1.00 57.98           C
ATOM   1383 O2    DC Y  13      -1.148   2.872  17.004  1.00 58.63           O
ATOM   1384 N3    DC Y  13       0.950   2.253  17.576  1.00 58.03           N
ATOM   1385 C4    DC Y  13       1.743   1.311  18.078  1.00 57.73           C
ATOM   1386 N4    DC Y  13       3.041   1.582  18.161  1.00 58.66           N
ATOM   1387 C5    DC Y  13       1.253   0.055  18.505  1.00 58.12           C
ATOM   1388 C6    DC Y  13      -0.063  -0.159  18.403  1.00 59.17           C
ATOM   1389  P    DG Y  14      -6.613   0.031  16.387  1.00 50.04           P
ATOM   1390 OP1   DG Y  14      -6.697  -1.108  15.426  1.00 48.83           O
ATOM   1391 OP2   DG Y  14      -7.231   1.327  16.051  1.00 51.43           O
ATOM   1392 O5'   DG Y  14      -7.209  -0.448  17.781  1.00 50.78           O
ATOM   1393 C5'   DG Y  14      -7.297   0.463  18.880  1.00 52.16           C
ATOM   1394 C4'   DG Y  14      -7.681  -0.290  20.140  1.00 51.42           C
ATOM   1395 O4'   DG Y  14      -6.695  -1.283  20.414  1.00 48.69           O
ATOM   1396 C3'   DG Y  14      -7.762   0.589  21.380  1.00 49.91           C
ATOM   1397 O3'   DG Y  14      -9.116   0.945  21.600  1.00 47.31           O
ATOM   1398 C2'   DG Y  14      -7.236  -0.313  22.508  1.00 48.29           C
ATOM   1399 C1'   DG Y  14      -6.463  -1.399  21.804  1.00 49.98           C
ATOM   1400 N9    DG Y  14      -5.023  -1.367  22.003  1.00 51.21           N
ATOM   1401 C8    DG Y  14      -4.249  -2.381  22.463  1.00 48.61           C
ATOM   1402 N7    DG Y  14      -2.985  -2.098  22.501  1.00 53.42           N
ATOM   1403 C5    DG Y  14      -2.917  -0.796  22.029  1.00 55.13           C
ATOM   1404 C6    DG Y  14      -1.800   0.056  21.832  1.00 54.19           C
ATOM   1405 O6    DG Y  14      -0.608  -0.201  22.050  1.00 54.75           O
ATOM   1406 N1    DG Y  14      -2.160   1.302  21.328  1.00 57.68           N
ATOM   1407 C2    DG Y  14      -3.447   1.675  21.050  1.00 58.31           C
ATOM   1408 N2    DG Y  14      -3.609   2.919  20.563  1.00 55.58           N
ATOM   1409 N3    DG Y  14      -4.494   0.888  21.213  1.00 52.97           N
ATOM   1410 C4    DG Y  14      -4.169  -0.325  21.702  1.00 52.20           C
ATOM   1411  P    DC Y  15      -9.742   2.312  22.004  1.00 52.84           P
ATOM   1412 OP1   DC Y  15     -10.798   1.926  22.979  1.00 49.78           O
ATOM   1413 OP2   DC Y  15     -10.088   3.109  20.829  1.00 48.61           O
ATOM   1414 O5'   DC Y  15      -8.597   3.123  22.790  1.00 52.42           O
ATOM   1415 C5'   DC Y  15      -8.983   4.275  23.533  1.00 55.67           C
ATOM   1416 C4'   DC Y  15      -7.809   5.221  23.692  1.00 53.26           C
ATOM   1417 O4'   DC Y  15      -6.762   4.580  24.452  1.00 54.51           O
ATOM   1418 C3'   DC Y  15      -7.162   5.693  22.386  1.00 54.80           C
ATOM   1419 O3'   DC Y  15      -6.810   7.073  22.496  1.00 53.31           O
ATOM   1420 C2'   DC Y  15      -5.895   4.838  22.312  1.00 54.08           C
ATOM   1421 C1'   DC Y  15      -5.546   4.751  23.785  1.00 55.28           C
ATOM   1422 N1    DC Y  15      -4.650   3.616  24.117  1.00 55.85           N
ATOM   1423 C2    DC Y  15      -3.275   3.818  24.111  1.00 56.28           C
ATOM   1424 O2    DC Y  15      -2.834   4.939  23.835  1.00 57.01           O
ATOM   1425 N3    DC Y  15      -2.462   2.784  24.401  1.00 56.20           N
ATOM   1426 C4    DC Y  15      -2.984   1.592  24.686  1.00 56.75           C
ATOM   1427 N4    DC Y  15      -2.145   0.593  24.963  1.00 57.72           N
ATOM   1428 C5    DC Y  15      -4.378   1.358  24.690  1.00 56.99           C
ATOM   1429 C6    DC Y  15      -5.171   2.395  24.409  1.00 58.33           C
ATOM   1430  P    DG Y  16      -7.875   8.211  22.059  1.00 45.82           P
ATOM   1431 OP1   DG Y  16      -8.426   7.796  20.738  1.00 44.96           O
ATOM   1432 OP2   DG Y  16      -7.153   9.517  22.179  1.00 46.99           O
ATOM   1433 O5'   DG Y  16      -9.047   8.171  23.142  1.00 44.94           O
ATOM   1434 C5'   DG Y  16      -8.906   8.833  24.406  1.00 47.58           C
ATOM   1435 C4'   DG Y  16     -10.149   8.606  25.229  1.00 47.91           C
ATOM   1436 O4'   DG Y  16     -10.302   7.205  25.507  1.00 45.97           O
ATOM   1437 C3'   DG Y  16     -10.144   9.312  26.583  1.00 48.60           C
ATOM   1438 O3'   DG Y  16     -11.446   9.748  26.943  1.00 44.67           O
ATOM   1439 C2'   DG Y  16      -9.721   8.193  27.542  1.00 46.12           C
ATOM   1440 C1'   DG Y  16     -10.348   6.978  26.909  1.00 48.90           C
ATOM   1441 N9    DG Y  16      -9.650   5.733  27.173  1.00 48.56           N
ATOM   1442 C8    DG Y  16     -10.213   4.505  27.400  1.00 45.80           C
ATOM   1443 N7    DG Y  16      -9.341   3.554  27.584  1.00 49.90           N
ATOM   1444 C5    DG Y  16      -8.114   4.194  27.474  1.00 52.26           C
ATOM   1445 C6    DG Y  16      -6.802   3.677  27.591  1.00 51.99           C
ATOM   1446 O6    DG Y  16      -6.465   2.504  27.821  1.00 51.12           O
ATOM   1447 N1    DG Y  16      -5.835   4.659  27.410  1.00 54.28           N
ATOM   1448 C2    DG Y  16      -6.108   5.980  27.153  1.00 54.66           C
ATOM   1449 N2    DG Y  16      -5.040   6.791  27.009  1.00 50.88           N
ATOM   1450 N3    DG Y  16      -7.324   6.475  27.042  1.00 50.11           N
ATOM   1451 C4    DG Y  16      -8.283   5.530  27.211  1.00 51.12           C
ATOM   1452 OP3   DC Z   1       2.622   1.801  31.031  1.00 33.08           O
ATOM   1453  P    DC Z   1       3.089   2.322  30.080  1.00 44.98           P
ATOM   1454 OP1   DC Z   1       2.528   1.178  29.282  1.00 41.45           O
ATOM   1455 OP2   DC Z   1       4.527   2.513  30.153  1.00 40.82           O
ATOM   1456 O5'   DC Z   1       2.478   3.673  29.413  1.00 42.79           O
ATOM   1457 C5'   DC Z   1       3.163   4.303  28.346  1.00 49.70           C
ATOM   1458 C4'   DC Z   1       2.231   5.274  27.654  1.00 52.55           C
ATOM   1459 O4'   DC Z   1       1.095   4.538  27.140  1.00 52.16           O
ATOM   1460 C3'   DC Z   1       1.655   6.375  28.549  1.00 56.40           C
ATOM   1461 O3'   DC Z   1       1.555   7.595  27.806  1.00 56.39           O
ATOM   1462 C2'   DC Z   1       0.258   5.842  28.880  1.00 52.65           C
ATOM   1463 C1'   DC Z   1      -0.088   5.142  27.574  1.00 54.79           C
ATOM   1464 N1    DC Z   1      -1.120   4.106  27.725  1.00 52.31           N
ATOM   1465 C2    DC Z   1      -2.457   4.463  27.563  1.00 50.55           C
ATOM   1466 O2    DC Z   1      -2.740   5.634  27.284  1.00 52.17           O
ATOM   1467 N3    DC Z   1      -3.414   3.521  27.716  1.00 50.29           N
ATOM   1468 C4    DC Z   1      -3.068   2.261  28.011  1.00 49.55           C
ATOM   1469 N4    DC Z   1      -4.041   1.357  28.158  1.00 50.08           N
ATOM   1470 C5    DC Z   1      -1.713   1.873  28.183  1.00 49.40           C
ATOM   1471 C6    DC Z   1      -0.781   2.815  28.027  1.00 52.82           C
ATOM   1472  P    DG Z   2       2.733   8.646  27.989  1.00 57.43           P
ATOM   1473 OP1   DG Z   2       3.336   8.599  29.340  1.00 53.01           O
ATOM   1474 OP2   DG Z   2       2.123   9.890  27.471  1.00 53.17           O
ATOM   1475 O5'   DG Z   2       3.841   8.184  26.925  1.00 59.55           O
ATOM   1476 C5'   DG Z   2       3.500   8.103  25.545  1.00 62.40           C
ATOM   1477 C4'   DG Z   2       4.601   7.379  24.785  1.00 64.82           C
ATOM   1478 O4'   DG Z   2       4.738   6.044  25.297  1.00 64.59           O
ATOM   1479 C3'   DG Z   2       4.307   7.219  23.292  1.00 65.43           C
ATOM   1480 O3'   DG Z   2       4.920   8.296  22.594  1.00 64.42           O
ATOM   1481 C2'   DG Z   2       4.950   5.876  22.941  1.00 63.61           C
ATOM   1482 C1'   DG Z   2       5.039   5.143  24.261  1.00 63.44           C
ATOM   1483 N9    DG Z   2       4.125   4.011  24.417  1.00 62.97           N
ATOM   1484 C8    DG Z   2       4.476   2.726  24.730  1.00 60.17           C
ATOM   1485 N7    DG Z   2       3.462   1.924  24.840  1.00 61.37           N
ATOM   1486 C5    DG Z   2       2.366   2.732  24.599  1.00 60.35           C
ATOM   1487 C6    DG Z   2       0.986   2.417  24.591  1.00 58.97           C
ATOM   1488 O6    DG Z   2       0.446   1.328  24.804  1.00 58.65           O
ATOM   1489 N1    DG Z   2       0.215   3.539  24.294  1.00 60.70           N
ATOM   1490 C2    DG Z   2       0.699   4.792  24.039  1.00 64.05           C
ATOM   1491 N2    DG Z   2      -0.210   5.752  23.772  1.00 61.36           N
ATOM   1492 N3    DG Z   2       1.981   5.091  24.051  1.00 54.05           N
ATOM   1493 C4    DG Z   2       2.759   4.029  24.332  1.00 57.70           C
ATOM   1494  P    DC Z   3       4.065   9.312  21.700  1.00 56.40           P
ATOM   1495 OP1   DC Z   3       5.022  10.244  21.075  1.00 48.44           O
ATOM   1496 OP2   DC Z   3       2.944   9.839  22.515  1.00 46.79           O
ATOM   1497 O5'   DC Z   3       3.447   8.363  20.572  1.00 56.57           O
ATOM   1498 C5'   DC Z   3       3.021   8.915  19.327  1.00 58.23           C
ATOM   1499 C4'   DC Z   3       1.638   8.413  18.972  1.00 56.85           C
ATOM   1500 O4'   DC Z   3       1.641   6.968  18.900  1.00 59.62           O
ATOM   1501 C3'   DC Z   3       0.532   8.785  19.963  1.00 62.62           C
ATOM   1502 O3'   DC Z   3      -0.673   9.082  19.259  1.00 63.61           O
ATOM   1503 C2'   DC Z   3       0.340   7.495  20.758  1.00 61.61           C
ATOM   1504 C1'   DC Z   3       0.572   6.471  19.654  1.00 62.42           C
ATOM   1505 N1    DC Z   3       0.911   5.131  20.162  1.00 63.45           N
ATOM   1506 C2    DC Z   3      -0.119   4.230  20.432  1.00 63.00           C
ATOM   1507 O2    DC Z   3      -1.291   4.571  20.238  1.00 61.13           O
ATOM   1508 N3    DC Z   3       0.190   3.001  20.908  1.00 60.62           N
ATOM   1509 C4    DC Z   3       1.470   2.667  21.104  1.00 60.27           C
ATOM   1510 N4    DC Z   3       1.729   1.455  21.574  1.00 61.24           N
ATOM   1511 C5    DC Z   3       2.535   3.572  20.838  1.00 60.35           C
ATOM   1512 C6    DC Z   3       2.220   4.778  20.365  1.00 61.66           C
ATOM   1513  P    DG Z   4      -1.097  10.607  18.973  1.00 49.41           P
ATOM   1514 OP1   DG Z   4      -0.591  11.512  20.052  1.00 45.43           O
ATOM   1515 OP2   DG Z   4      -2.527  10.559  18.640  1.00 47.67           O
ATOM   1516 O5'   DG Z   4      -0.306  10.939  17.634  1.00 51.52           O
ATOM   1517 C5'   DG Z   4      -0.554  10.168  16.460  1.00 54.63           C
ATOM   1518 C4'   DG Z   4       0.462  10.502  15.385  1.00 54.80           C
ATOM   1519 O4'   DG Z   4       1.776  10.168  15.845  1.00 53.32           O
ATOM   1520 C3'   DG Z   4       0.269   9.726  14.084  1.00 56.94           C
ATOM   1521 O3'   DG Z   4      -0.494  10.527  13.198  1.00 54.72           O
ATOM   1522 C2'   DG Z   4       1.691   9.510  13.563  1.00 56.63           C
ATOM   1523 C1'   DG Z   4       2.567   9.636  14.802  1.00 57.40           C
ATOM   1524 N9    DG Z   4       3.150   8.393  15.296  1.00 60.22           N
ATOM   1525 C8    DG Z   4       4.477   8.146  15.502  1.00 57.97           C
ATOM   1526 N7    DG Z   4       4.721   6.961  15.984  1.00 58.74           N
ATOM   1527 C5    DG Z   4       3.457   6.391  16.108  1.00 58.88           C
ATOM   1528 C6    DG Z   4       3.089   5.111  16.579  1.00 60.35           C
ATOM   1529 O6    DG Z   4       3.819   4.210  17.000  1.00 61.60           O
ATOM   1530 N1    DG Z   4       1.706   4.921  16.546  1.00 63.42           N
ATOM   1531 C2    DG Z   4       0.803   5.856  16.112  1.00 64.39           C
ATOM   1532 N2    DG Z   4      -0.495   5.497  16.148  1.00 59.86           N
ATOM   1533 N3    DG Z   4       1.146   7.056  15.664  1.00 52.33           N
ATOM   1534 C4    DG Z   4       2.475   7.255  15.688  1.00 55.61           C
ATOM   1535  P    DC Z   5      -1.262  10.155  11.923  1.00 51.62           P
ATOM   1536 OP1   DC Z   5      -0.292  10.284  10.813  1.00 48.01           O
ATOM   1537 OP2   DC Z   5      -2.516  10.913  11.901  1.00 47.64           O
ATOM   1538 O5'   DC Z   5      -1.670   8.604  12.045  1.00 52.51           O
ATOM   1539 C5'   DC Z   5      -2.484   8.048  11.020  1.00 55.25           C
ATOM   1540 C4'   DC Z   5      -2.757   6.590  11.294  1.00 52.16           C
ATOM   1541 O4'   DC Z   5      -1.525   5.839  11.229  1.00 54.34           O
ATOM   1542 C3'   DC Z   5      -3.366   6.283  12.669  1.00 52.64           C
ATOM   1543 O3'   DC Z   5      -4.337   5.245  12.545  1.00 53.45           O
ATOM   1544 C2'   DC Z   5      -2.161   5.774  13.462  1.00 52.16           C
ATOM   1545 C1'   DC Z   5      -1.418   5.026  12.366  1.00 52.83           C
ATOM   1546 N1    DC Z   5       0.005   4.808  12.675  1.00 53.51           N
ATOM   1547 C2    DC Z   5       0.381   3.589  13.244  1.00 53.31           C
ATOM   1548 O2    DC Z   5      -0.480   2.735  13.472  1.00 55.20           O
ATOM   1549 N3    DC Z   5       1.685   3.384  13.550  1.00 55.25           N
ATOM   1550 C4    DC Z   5       2.584   4.338  13.297  1.00 54.89           C
ATOM   1551 N4    DC Z   5       3.852   4.086  13.611  1.00 55.84           N
ATOM   1552 C5    DC Z   5       2.225   5.584  12.704  1.00 55.47           C
ATOM   1553 C6    DC Z   5       0.935   5.774  12.414  1.00 55.99           C
ATOM   1554  P    DG Z   6      -5.911   5.581  12.380  1.00 43.63           P
ATOM   1555 OP1   DG Z   6      -6.290   6.827  13.102  1.00 43.02           O
ATOM   1556 OP2   DG Z   6      -6.596   4.314  12.689  1.00 44.87           O
ATOM   1557 O5'   DG Z   6      -6.065   5.835  10.816  1.00 45.10           O
ATOM   1558 C5'   DG Z   6      -5.724   4.806   9.885  1.00 45.81           C
ATOM   1559 C4'   DG Z   6      -5.774   5.358   8.473  1.00 44.04           C
ATOM   1560 O4'   DG Z   6      -4.844   6.432   8.342  1.00 42.67           O
ATOM   1561 C3'   DG Z   6      -5.393   4.338   7.407  1.00 42.53           C
ATOM   1562 O3'   DG Z   6      -6.584   3.731   6.907  1.00 41.29           O
ATOM   1563 C2'   DG Z   6      -4.700   5.190   6.338  1.00 41.40           C
ATOM   1564 C1'   DG Z   6      -4.212   6.410   7.081  1.00 42.83           C
ATOM   1565 N9    DG Z   6      -2.774   6.494   7.323  1.00 43.87           N
ATOM   1566 C8    DG Z   6      -1.954   7.551   7.010  1.00 42.14           C
ATOM   1567 N7    DG Z   6      -0.726   7.367   7.372  1.00 46.33           N
ATOM   1568 C5    DG Z   6      -0.718   6.119   7.964  1.00 47.91           C
ATOM   1569 C6    DG Z   6       0.350   5.382   8.553  1.00 47.85           C
ATOM   1570 O6    DG Z   6       1.533   5.717   8.672  1.00 48.81           O
ATOM   1571 N1    DG Z   6      -0.070   4.141   9.057  1.00 50.93           N
ATOM   1572 C2    DG Z   6      -1.361   3.680   8.981  1.00 50.43           C
ATOM   1573 N2    DG Z   6      -1.584   2.471   9.509  1.00 48.05           N
ATOM   1574 N3    DG Z   6      -2.361   4.360   8.433  1.00 45.80           N
ATOM   1575 C4    DG Z   6      -1.978   5.559   7.950  1.00 45.06           C
ATOM   1576  P    DC Z   7      -6.693   2.580   5.857  1.00 47.44           P
ATOM   1577 OP1   DC Z   7      -6.216   3.134   4.567  1.00 45.72           O
ATOM   1578 OP2   DC Z   7      -8.050   1.998   5.944  1.00 45.93           O
ATOM   1579 O5'   DC Z   7      -5.664   1.444   6.339  1.00 47.79           O
ATOM   1580 C5'   DC Z   7      -5.733   0.160   5.708  1.00 51.60           C
ATOM   1581 C4'   DC Z   7      -4.467  -0.617   5.988  1.00 49.69           C
ATOM   1582 O4'   DC Z   7      -3.335   0.073   5.416  1.00 50.70           O
ATOM   1583 C3'   DC Z   7      -4.130  -0.822   7.471  1.00 49.24           C
ATOM   1584 O3'   DC Z   7      -3.607  -2.131   7.667  1.00 49.39           O
ATOM   1585 C2'   DC Z   7      -3.031   0.217   7.713  1.00 49.39           C
ATOM   1586 C1'   DC Z   7      -2.314   0.168   6.381  1.00 50.49           C
ATOM   1587 N1    DC Z   7      -1.499   1.370   6.119  1.00 50.80           N
ATOM   1588 C2    DC Z   7      -0.157   1.354   6.464  1.00 51.03           C
ATOM   1589 O2    DC Z   7       0.328   0.339   6.974  1.00 52.64           O
ATOM   1590 N3    DC Z   7       0.590   2.456   6.244  1.00 52.84           N
ATOM   1591 C4    DC Z   7       0.046   3.535   5.685  1.00 52.48           C
ATOM   1592 N4    DC Z   7       0.817   4.608   5.488  1.00 53.34           N
ATOM   1593 C5    DC Z   7      -1.341   3.573   5.318  1.00 53.07           C
ATOM   1594 C6    DC Z   7      -2.055   2.478   5.549  1.00 53.33           C
ATOM   1595  P    DG Z   8      -4.529  -3.352   8.125  1.00 40.89           P
ATOM   1596 OP1   DG Z   8      -5.694  -2.886   8.930  1.00 40.06           O
ATOM   1597 OP2   DG Z   8      -3.592  -4.349   8.680  1.00 40.98           O
ATOM   1598 O5'   DG Z   8      -5.080  -3.925   6.723  1.00 41.78           O
ATOM   1599 C5'   DG Z   8      -4.173  -4.453   5.730  1.00 42.70           C
ATOM   1600 C4'   DG Z   8      -4.925  -4.739   4.455  1.00 41.01           C
ATOM   1601 O4'   DG Z   8      -5.536  -3.538   3.986  1.00 39.41           O
ATOM   1602 C3'   DG Z   8      -4.037  -5.240   3.308  1.00 39.91           C
ATOM   1603 O3'   DG Z   8      -4.125  -6.660   3.245  1.00 38.44           O
ATOM   1604 C2'   DG Z   8      -4.661  -4.601   2.059  1.00 38.52           C
ATOM   1605 C1'   DG Z   8      -5.467  -3.438   2.578  1.00 39.96           C
ATOM   1606 N9    DG Z   8      -4.936  -2.112   2.290  1.00 41.34           N
ATOM   1607 C8    DG Z   8      -5.616  -1.065   1.711  1.00 39.66           C
ATOM   1608 N7    DG Z   8      -4.912   0.018   1.605  1.00 43.34           N
ATOM   1609 C5    DG Z   8      -3.679  -0.327   2.132  1.00 44.94           C
ATOM   1610 C6    DG Z   8      -2.504   0.438   2.288  1.00 45.00           C
ATOM   1611 O6    DG Z   8      -2.316   1.617   1.977  1.00 45.49           O
ATOM   1612 N1    DG Z   8      -1.477  -0.296   2.883  1.00 47.42           N
ATOM   1613 C2    DG Z   8      -1.566  -1.599   3.269  1.00 46.81           C
ATOM   1614 N2    DG Z   8      -0.464  -2.136   3.831  1.00 44.88           N
ATOM   1615 N3    DG Z   8      -2.666  -2.321   3.138  1.00 43.36           N
ATOM   1616 C4    DG Z   8      -3.677  -1.636   2.566  1.00 42.71           C
ATOM   1617  P    DC Z   9      -3.086  -7.708   2.874  1.00 45.55           P
ATOM   1618 OP1   DC Z   9      -3.745  -8.622   1.903  1.00 43.43           O
ATOM   1619 OP2   DC Z   9      -2.534  -8.233   4.124  1.00 44.00           O
ATOM   1620 O5'   DC Z   9      -1.887  -6.976   2.106  1.00 46.53           O
ATOM   1621 C5'   DC Z   9      -0.883  -7.799   1.501  1.00 50.00           C
ATOM   1622 C4'   DC Z   9       0.391  -7.005   1.277  1.00 48.29           C
ATOM   1623 O4'   DC Z   9       0.122  -5.895   0.397  1.00 49.34           O
ATOM   1624 C3'   DC Z   9       1.018  -6.409   2.538  1.00 47.91           C
ATOM   1625 O3'   DC Z   9       2.438  -6.494   2.454  1.00 48.14           O
ATOM   1626 C2'   DC Z   9       0.579  -4.941   2.464  1.00 48.06           C
ATOM   1627 C1'   DC Z   9       0.645  -4.727   0.955  1.00 48.92           C
ATOM   1628 N1    DC Z   9      -0.148  -3.575   0.488  1.00 49.05           N
ATOM   1629 C2    DC Z   9       0.473  -2.340   0.371  1.00 49.39           C
ATOM   1630 O2    DC Z   9       1.669  -2.239   0.660  1.00 50.80           O
ATOM   1631 N3    DC Z   9      -0.251  -1.277  -0.035  1.00 51.16           N
ATOM   1632 C4    DC Z   9      -1.540  -1.432  -0.334  1.00 50.74           C
ATOM   1633 N4    DC Z   9      -2.220  -0.355  -0.730  1.00 51.37           N
ATOM   1634 C5    DC Z   9      -2.192  -2.689  -0.215  1.00 51.04           C
ATOM   1635 C6    DC Z   9      -1.465  -3.724   0.185  1.00 51.37           C
ATOM   1636  P    DG Z  10       3.282  -7.647   3.168  1.00 42.62           P
ATOM   1637 OP1   DG Z  10       2.560  -8.189   4.351  1.00 41.49           O
ATOM   1638 OP2   DG Z  10       4.642  -7.090   3.328  1.00 43.30           O
ATOM   1639 O5'   DG Z  10       3.350  -8.785   2.041  1.00 44.46           O
ATOM   1640 C5'   DG Z  10       4.003  -8.522   0.793  1.00 45.87           C
ATOM   1641 C4'   DG Z  10       3.759  -9.674  -0.156  1.00 45.01           C
ATOM   1642 O4'   DG Z  10       2.360  -9.843  -0.334  1.00 44.13           O
ATOM   1643 C3'   DG Z  10       4.353  -9.458  -1.554  1.00 44.44           C
ATOM   1644 O3'   DG Z  10       5.605 -10.128  -1.641  1.00 43.31           O
ATOM   1645 C2'   DG Z  10       3.315 -10.102  -2.483  1.00 42.95           C
ATOM   1646 C1'   DG Z  10       2.052 -10.158  -1.673  1.00 44.18           C
ATOM   1647 N9    DG Z  10       0.992  -9.238  -2.079  1.00 44.29           N
ATOM   1648 C8    DG Z  10      -0.316  -9.566  -2.328  1.00 42.57           C
ATOM   1649 N7    DG Z  10      -1.060  -8.553  -2.629  1.00 46.68           N
ATOM   1650 C5    DG Z  10      -0.195  -7.478  -2.582  1.00 48.58           C
ATOM   1651 C6    DG Z  10      -0.429  -6.106  -2.816  1.00 48.15           C
ATOM   1652 O6    DG Z  10      -1.491  -5.558  -3.119  1.00 48.54           O
ATOM   1653 N1    DG Z  10       0.722  -5.332  -2.663  1.00 50.54           N
ATOM   1654 C2    DG Z  10       1.945  -5.832  -2.324  1.00 50.44           C
ATOM   1655 N2    DG Z  10       2.948  -4.939  -2.223  1.00 48.37           N
ATOM   1656 N3    DG Z  10       2.181  -7.111  -2.092  1.00 46.98           N
ATOM   1657 C4    DG Z  10       1.075  -7.879  -2.239  1.00 46.42           C
ATOM   1658  P    DC Z  11       6.944  -9.513  -2.099  1.00 45.07           P
ATOM   1659 OP1   DC Z  11       7.776 -10.667  -2.520  1.00 42.90           O
ATOM   1660 OP2   DC Z  11       7.409  -8.606  -1.056  1.00 42.86           O
ATOM   1661 O5'   DC Z  11       6.602  -8.640  -3.398  1.00 46.06           O
ATOM   1662 C5'   DC Z  11       7.647  -8.368  -4.343  1.00 49.37           C
ATOM   1663 C4'   DC Z  11       7.402  -7.052  -5.042  1.00 47.35           C
ATOM   1664 O4'   DC Z  11       6.140  -7.106  -5.754  1.00 48.18           O
ATOM   1665 C3'   DC Z  11       7.323  -5.824  -4.128  1.00 47.52           C
ATOM   1666 O3'   DC Z  11       7.947  -4.714  -4.763  1.00 47.79           O
ATOM   1667 C2'   DC Z  11       5.813  -5.580  -4.027  1.00 47.70           C
ATOM   1668 C1'   DC Z  11       5.383  -5.979  -5.427  1.00 48.50           C
ATOM   1669 N1    DC Z  11       3.951  -6.320  -5.521  1.00 48.58           N
ATOM   1670 C2    DC Z  11       3.035  -5.321  -5.816  1.00 48.61           C
ATOM   1671 O2    DC Z  11       3.438  -4.162  -5.995  1.00 49.94           O
ATOM   1672 N3    DC Z  11       1.720  -5.626  -5.884  1.00 50.05           N
ATOM   1673 C4    DC Z  11       1.329  -6.881  -5.679  1.00 49.58           C
ATOM   1674 N4    DC Z  11       0.026  -7.142  -5.754  1.00 50.04           N
ATOM   1675 C5    DC Z  11       2.240  -7.928  -5.379  1.00 49.63           C
ATOM   1676 C6    DC Z  11       3.533  -7.606  -5.319  1.00 50.39           C
ATOM   1677  P    DG Z  12       9.441  -4.269  -4.383  1.00 45.60           P
ATOM   1678 OP1   DG Z  12       9.819  -4.697  -2.995  1.00 43.89           O
ATOM   1679 OP2   DG Z  12       9.517  -2.836  -4.738  1.00 45.38           O
ATOM   1680 O5'   DG Z  12      10.321  -5.081  -5.426  1.00 46.05           O
ATOM   1681 C5'   DG Z  12      10.161  -4.860  -6.831  1.00 47.91           C
ATOM   1682 C4'   DG Z  12      10.928  -5.908  -7.610  1.00 47.93           C
ATOM   1683 O4'   DG Z  12      10.459  -7.200  -7.250  1.00 44.60           O
ATOM   1684 C3'   DG Z  12      10.758  -5.795  -9.136  1.00 46.40           C
ATOM   1685 O3'   DG Z  12      11.872  -5.102  -9.686  1.00 43.57           O
ATOM   1686 C2'   DG Z  12      10.740  -7.253  -9.605  1.00 44.12           C
ATOM   1687 C1'   DG Z  12      10.392  -8.057  -8.373  1.00 45.42           C
ATOM   1688 N9    DG Z  12       9.055  -8.645  -8.358  1.00 47.58           N
ATOM   1689 C8    DG Z  12       8.754  -9.946  -8.113  1.00 44.51           C
ATOM   1690 N7    DG Z  12       7.477 -10.190  -8.127  1.00 48.41           N
ATOM   1691 C5    DG Z  12       6.895  -8.962  -8.400  1.00 50.05           C
ATOM   1692 C6    DG Z  12       5.531  -8.606  -8.534  1.00 49.36           C
ATOM   1693 O6    DG Z  12       4.540  -9.327  -8.434  1.00 49.47           O
ATOM   1694 N1    DG Z  12       5.366  -7.248  -8.804  1.00 52.41           N
ATOM   1695 C2    DG Z  12       6.397  -6.358  -8.935  1.00 53.14           C
ATOM   1696 N2    DG Z  12       6.046  -5.085  -9.197  1.00 50.68           N
ATOM   1697 N3    DG Z  12       7.672  -6.678  -8.806  1.00 48.67           N
ATOM   1698 C4    DG Z  12       7.854  -7.992  -8.543  1.00 47.70           C
ATOM   1699  P    DC Z  13      11.814  -3.874 -10.664  1.00 51.30           P
ATOM   1700 OP1   DC Z  13      13.138  -3.818 -11.340  1.00 47.07           O
ATOM   1701 OP2   DC Z  13      11.312  -2.713  -9.936  1.00 46.47           O
ATOM   1702 O5'   DC Z  13      10.705  -4.275 -11.756  1.00 52.66           O
ATOM   1703 C5'   DC Z  13      10.700  -3.591 -13.004  1.00 56.18           C
ATOM   1704 C4'   DC Z  13       9.288  -3.447 -13.533  1.00 53.98           C
ATOM   1705 O4'   DC Z  13       8.691  -4.749 -13.694  1.00 56.59           O
ATOM   1706 C3'   DC Z  13       8.333  -2.649 -12.633  1.00 56.03           C
ATOM   1707 O3'   DC Z  13       7.487  -1.840 -13.438  1.00 55.97           O
ATOM   1708 C2'   DC Z  13       7.508  -3.750 -11.967  1.00 55.32           C
ATOM   1709 C1'   DC Z  13       7.422  -4.745 -13.112  1.00 55.14           C
ATOM   1710 N1    DC Z  13       7.090  -6.108 -12.677  1.00 55.68           N
ATOM   1711 C2    DC Z  13       5.752  -6.496 -12.616  1.00 55.44           C
ATOM   1712 O2    DC Z  13       4.880  -5.669 -12.926  1.00 56.05           O
ATOM   1713 N3    DC Z  13       5.437  -7.736 -12.199  1.00 55.75           N
ATOM   1714 C4    DC Z  13       6.416  -8.583 -11.871  1.00 55.19           C
ATOM   1715 N4    DC Z  13       6.063  -9.797 -11.475  1.00 55.62           N
ATOM   1716 C5    DC Z  13       7.788  -8.222 -11.928  1.00 54.92           C
ATOM   1717 C6    DC Z  13       8.076  -6.990 -12.339  1.00 56.37           C
ATOM   1718  P    DG Z  14       7.818  -0.287 -13.714  1.00 48.77           P
ATOM   1719 OP1   DG Z  14       8.498   0.329 -12.526  1.00 47.64           O
ATOM   1720 OP2   DG Z  14       6.563   0.301 -14.230  1.00 49.81           O
ATOM   1721 O5'   DG Z  14       8.856  -0.334 -14.920  1.00 49.61           O
ATOM   1722 C5'   DG Z  14       8.467  -0.853 -16.199  1.00 51.21           C
ATOM   1723 C4'   DG Z  14       9.694  -0.994 -17.082  1.00 50.81           C
ATOM   1724 O4'   DG Z  14      10.624  -1.887 -16.477  1.00 48.71           O
ATOM   1725 C3'   DG Z  14       9.401  -1.577 -18.473  1.00 49.82           C
ATOM   1726 O3'   DG Z  14       9.288  -0.505 -19.392  1.00 47.42           O
ATOM   1727 C2'   DG Z  14      10.624  -2.443 -18.769  1.00 48.34           C
ATOM   1728 C1'   DG Z  14      11.253  -2.718 -17.433  1.00 49.21           C
ATOM   1729 N9    DG Z  14      11.124  -4.083 -16.943  1.00 50.02           N
ATOM   1730 C8    DG Z  14      12.153  -4.890 -16.534  1.00 47.31           C
ATOM   1731 N7    DG Z  14      11.758  -6.052 -16.109  1.00 51.51           N
ATOM   1732 C5    DG Z  14      10.376  -6.016 -16.239  1.00 53.58           C
ATOM   1733 C6    DG Z  14       9.396  -6.987 -15.936  1.00 52.40           C
ATOM   1734 O6    DG Z  14       9.569  -8.111 -15.468  1.00 52.40           O
ATOM   1735 N1    DG Z  14       8.105  -6.543 -16.216  1.00 55.15           N
ATOM   1736 C2    DG Z  14       7.797  -5.319 -16.733  1.00 55.77           C
ATOM   1737 N2    DG Z  14       6.484  -5.067 -16.941  1.00 53.50           N
ATOM   1738 N3    DG Z  14       8.705  -4.396 -17.017  1.00 51.79           N
ATOM   1739 C4    DG Z  14       9.966  -4.798 -16.756  1.00 50.83           C
ATOM   1740  P    DC Z  15       8.508  -0.313 -20.678  1.00 52.88           P
ATOM   1741 OP1   DC Z  15       9.557  -0.086 -21.706  1.00 49.68           O
ATOM   1742 OP2   DC Z  15       7.440   0.667 -20.475  1.00 48.26           O
ATOM   1743 O5'   DC Z  15       7.783  -1.707 -21.032  1.00 52.67           O
ATOM   1744 C5'   DC Z  15       7.119  -1.816 -22.300  1.00 55.59           C
ATOM   1745 C4'   DC Z  15       6.175  -2.989 -22.309  1.00 52.55           C
ATOM   1746 O4'   DC Z  15       6.925  -4.222 -22.195  1.00 53.93           O
ATOM   1747 C3'   DC Z  15       5.140  -3.016 -21.179  1.00 54.23           C
ATOM   1748 O3'   DC Z  15       3.887  -3.488 -21.682  1.00 53.02           O
ATOM   1749 C2'   DC Z  15       5.728  -4.035 -20.208  1.00 53.97           C
ATOM   1750 C1'   DC Z  15       6.370  -5.008 -21.183  1.00 54.34           C
ATOM   1751 N1    DC Z  15       7.441  -5.830 -20.580  1.00 54.76           N
ATOM   1752 C2    DC Z  15       7.123  -7.066 -20.058  1.00 54.79           C
ATOM   1753 O2    DC Z  15       5.949  -7.463 -20.100  1.00 55.11           O
ATOM   1754 N3    DC Z  15       8.099  -7.817 -19.501  1.00 54.68           N
ATOM   1755 C4    DC Z  15       9.348  -7.361 -19.466  1.00 54.93           C
ATOM   1756 N4    DC Z  15      10.281  -8.131 -18.913  1.00 55.38           N
ATOM   1757 C5    DC Z  15       9.709  -6.092 -19.997  1.00 54.62           C
ATOM   1758 C6    DC Z  15       8.728  -5.365 -20.544  1.00 56.23           C
ATOM   1759  P    DG Z  16       2.805  -2.437 -22.207  1.00 47.77           P
ATOM   1760 OP1   DG Z  16       2.728  -1.325 -21.224  1.00 47.12           O
ATOM   1761 OP2   DG Z  16       1.581  -3.239 -22.509  1.00 49.71           O
ATOM   1762 O5'   DG Z  16       3.375  -1.859 -23.588  1.00 46.96           O
ATOM   1763 C5'   DG Z  16       3.230  -2.584 -24.807  1.00 50.03           C
ATOM   1764 C4'   DG Z  16       3.905  -1.847 -25.933  1.00 50.94           C
ATOM   1765 O4'   DG Z  16       5.321  -1.758 -25.690  1.00 48.64           O
ATOM   1766 C3'   DG Z  16       3.756  -2.488 -27.305  1.00 51.36           C
ATOM   1767 O3'   DG Z  16       3.685  -1.498 -28.323  1.00 46.86           O
ATOM   1768 C2'   DG Z  16       5.062  -3.265 -27.447  1.00 48.03           C
ATOM   1769 C1'   DG Z  16       6.044  -2.367 -26.751  1.00 50.58           C
ATOM   1770 N9    DG Z  16       7.208  -3.028 -26.176  1.00 49.96           N
ATOM   1771 C8    DG Z  16       8.492  -2.564 -26.164  1.00 46.77           C
ATOM   1772 N7    DG Z  16       9.334  -3.358 -25.559  1.00 50.79           N
ATOM   1773 C5    DG Z  16       8.545  -4.418 -25.138  1.00 53.44           C
ATOM   1774 C6    DG Z  16       8.898  -5.583 -24.434  1.00 52.73           C
ATOM   1775 O6    DG Z  16      10.024  -5.920 -24.028  1.00 51.38           O
ATOM   1776 N1    DG Z  16       7.795  -6.406 -24.207  1.00 54.82           N
ATOM   1777 C2    DG Z  16       6.514  -6.130 -24.615  1.00 55.63           C
ATOM   1778 N2    DG Z  16       5.581  -7.051 -24.303  1.00 52.01           N
ATOM   1779 N3    DG Z  16       6.167  -5.038 -25.273  1.00 51.85           N
ATOM   1780 C4    DG Z  16       7.226  -4.227 -25.504  1.00 52.46           C
ENDMDL                                                                          
END                                                                             
