# Supplementary material for: Control of Gene Expression by Proteins That Bind Many Alternative Nucleic Acid Structures Through the Same Domain
Source: Int J Mol Sci. 2025 Dec 26;27(1):272. doi: 10.3390/ijms27010272 (PMC12785367; doi:10.3390/ijms27010272)
Supplement: Supplementary file 1 [file ijms-27-00272-s001.zip › Figure-5B-NRF2-455-566x2-Zax2-CG8x2-Mgx12-Kx6-Znx2-S1076865862-model-0.pdb]

TITLE fold_nrf2_455_566x2_zax2_cg8x2_mgx12_kx6_znx2_s1076865862_model_0.cif     
MODEL 1                                                                         
ATOM      1  N   THR A   1      -5.746   8.398  21.103  1.00 72.58           N
ATOM      2 CA   THR A   1      -6.753   8.270  22.178  1.00 78.23           C
ATOM      3  C   THR A   1      -8.167   8.679  21.710  1.00 81.85           C
ATOM      4  O   THR A   1      -9.045   8.963  22.533  1.00 80.02           O
ATOM      5 CB   THR A   1      -6.273   8.926  23.502  1.00 71.29           C
ATOM      6 OG1  THR A   1      -7.152   9.734  24.133  1.00 66.80           O
ATOM      7 CG2  THR A   1      -4.889   9.554  23.417  1.00 64.47           C
ATOM      8  N   ARG A   2      -8.394   8.667  20.413  1.00 82.92           N
ATOM      9 CA   ARG A   2      -9.727   8.924  19.879  1.00 83.80           C
ATOM     10  C   ARG A   2     -10.685   7.788  20.251  1.00 87.02           C
ATOM     11  O   ARG A   2     -11.834   8.041  20.601  1.00 87.47           O
ATOM     12 CB   ARG A   2      -9.669   9.114  18.358  1.00 80.71           C
ATOM     13 CG   ARG A   2     -10.906   9.809  17.814  1.00 74.08           C
ATOM     14 CD   ARG A   2     -10.749  10.154  16.331  1.00 71.74           C
ATOM     15 NE   ARG A   2     -10.923   8.979  15.478  1.00 63.88           N
ATOM     16 CZ   ARG A   2     -10.786   8.969  14.145  1.00 59.56           C
ATOM     17 NH1  ARG A   2     -10.451  10.063  13.504  1.00 55.14           N
ATOM     18 NH2  ARG A   2     -10.989   7.865  13.480  1.00 51.33           N
ATOM     19  N   ASP A   3     -10.207   6.553  20.204  1.00 88.61           N
ATOM     20 CA   ASP A   3     -11.006   5.398  20.595  1.00 91.30           C
ATOM     21  C   ASP A   3     -11.303   5.371  22.100  1.00 92.75           C
ATOM     22  O   ASP A   3     -12.368   4.909  22.502  1.00 93.05           O
ATOM     23 CB   ASP A   3     -10.330   4.101  20.139  1.00 91.55           C
ATOM     24 CG   ASP A   3     -10.522   3.821  18.645  1.00 91.41           C
ATOM     25 OD1  ASP A   3     -11.360   4.486  17.994  1.00 88.45           O
ATOM     26 OD2  ASP A   3      -9.862   2.896  18.120  1.00 87.73           O
ATOM     27  N   GLU A   4     -10.413   5.898  22.913  1.00 91.39           N
ATOM     28 CA   GLU A   4     -10.649   6.025  24.353  1.00 91.90           C
ATOM     29  C   GLU A   4     -11.809   6.978  24.644  1.00 92.82           C
ATOM     30  O   GLU A   4     -12.673   6.678  25.470  1.00 92.36           O
ATOM     31 CB   GLU A   4      -9.382   6.509  25.059  1.00 91.14           C
ATOM     32 CG   GLU A   4      -8.276   5.454  25.053  1.00 86.16           C
ATOM     33 CD   GLU A   4      -6.910   6.005  25.443  1.00 82.08           C
ATOM     34 OE1  GLU A   4      -6.824   7.181  25.859  1.00 76.62           O
ATOM     35 OE2  GLU A   4      -5.929   5.267  25.304  1.00 76.41           O
ATOM     36  N   LEU A   5     -11.861   8.094  23.937  1.00 92.09           N
ATOM     37 CA   LEU A   5     -12.963   9.042  24.074  1.00 90.65           C
ATOM     38  C   LEU A   5     -14.288   8.424  23.640  1.00 91.63           C
ATOM     39  O   LEU A   5     -15.307   8.604  24.299  1.00 91.01           O
ATOM     40 CB   LEU A   5     -12.668  10.309  23.260  1.00 88.73           C
ATOM     41 CG   LEU A   5     -11.469  11.132  23.743  1.00 84.99           C
ATOM     42 CD1  LEU A   5     -11.214  12.292  22.786  1.00 78.84           C
ATOM     43 CD2  LEU A   5     -11.687  11.671  25.149  1.00 78.83           C
ATOM     44  N   ARG A   6     -14.286   7.665  22.558  1.00 93.44           N
ATOM     45 CA   ARG A   6     -15.482   6.982  22.072  1.00 93.34           C
ATOM     46  C   ARG A   6     -15.949   5.896  23.039  1.00 94.50           C
ATOM     47  O   ARG A   6     -17.146   5.759  23.284  1.00 94.55           O
ATOM     48 CB   ARG A   6     -15.222   6.391  20.685  1.00 93.12           C
ATOM     49 CG   ARG A   6     -14.694   7.445  19.700  1.00 90.87           C
ATOM     50 CD   ARG A   6     -15.486   7.563  18.437  1.00 89.34           C
ATOM     51 NE   ARG A   6     -15.111   6.552  17.444  1.00 84.89           N
ATOM     52 CZ   ARG A   6     -15.276   6.691  16.132  1.00 81.55           C
ATOM     53 NH1  ARG A   6     -15.802   7.777  15.616  1.00 75.30           N
ATOM     54 NH2  ARG A   6     -14.920   5.731  15.329  1.00 76.62           N
ATOM     55  N   ALA A   7     -15.000   5.154  23.587  1.00 95.99           N
ATOM     56 CA   ALA A   7     -15.302   4.141  24.590  1.00 96.44           C
ATOM     57  C   ALA A   7     -15.908   4.777  25.852  1.00 96.50           C
ATOM     58  O   ALA A   7     -16.916   4.299  26.363  1.00 95.93           O
ATOM     59 CB   ALA A   7     -14.038   3.352  24.912  1.00 96.15           C
ATOM     60  N   LYS A   8     -15.327   5.871  26.315  1.00 96.81           N
ATOM     61 CA   LYS A   8     -15.856   6.624  27.453  1.00 96.63           C
ATOM     62  C   LYS A   8     -17.280   7.115  27.183  1.00 96.65           C
ATOM     63  O   LYS A   8     -18.163   6.968  28.021  1.00 95.54           O
ATOM     64 CB   LYS A   8     -14.927   7.809  27.762  1.00 96.05           C
ATOM     65 CG   LYS A   8     -15.346   8.665  28.951  1.00 86.67           C
ATOM     66 CD   LYS A   8     -15.052   8.003  30.294  1.00 82.82           C
ATOM     67 CE   LYS A   8     -13.577   8.071  30.651  1.00 74.00           C
ATOM     68 NZ   LYS A   8     -13.296   7.530  32.008  1.00 66.03           N
ATOM     69  N   ALA A   9     -17.517   7.663  25.995  1.00 95.93           N
ATOM     70 CA   ALA A   9     -18.820   8.207  25.623  1.00 95.64           C
ATOM     71  C   ALA A   9     -19.937   7.152  25.646  1.00 95.74           C
ATOM     72  O   ALA A   9     -21.078   7.479  25.982  1.00 93.76           O
ATOM     73 CB   ALA A   9     -18.716   8.861  24.245  1.00 94.38           C
ATOM     74  N   LEU A  10     -19.614   5.910  25.308  1.00 97.06           N
ATOM     75 CA   LEU A  10     -20.572   4.801  25.362  1.00 97.08           C
ATOM     76  C   LEU A  10     -20.429   3.952  26.631  1.00 97.07           C
ATOM     77  O   LEU A  10     -20.955   2.835  26.696  1.00 94.74           O
ATOM     78 CB   LEU A  10     -20.481   3.951  24.092  1.00 96.15           C
ATOM     79 CG   LEU A  10     -20.932   4.627  22.790  1.00 93.87           C
ATOM     80 CD1  LEU A  10     -21.051   3.574  21.683  1.00 88.70           C
ATOM     81 CD2  LEU A  10     -22.286   5.327  22.928  1.00 87.89           C
ATOM     82  N   HIS A  11     -19.745   4.464  27.641  1.00 96.54           N
ATOM     83 CA   HIS A  11     -19.605   3.833  28.955  1.00 96.37           C
ATOM     84  C   HIS A  11     -19.077   2.389  28.887  1.00 96.57           C
ATOM     85  O   HIS A  11     -19.599   1.489  29.545  1.00 93.88           O
ATOM     86 CB   HIS A  11     -20.931   3.920  29.720  1.00 95.33           C
ATOM     87 CG   HIS A  11     -21.467   5.321  29.826  1.00 94.34           C
ATOM     88 ND1  HIS A  11     -20.873   6.320  30.563  1.00 86.88           N
ATOM     89 CD2  HIS A  11     -22.578   5.873  29.261  1.00 86.49           C
ATOM     90 CE1  HIS A  11     -21.600   7.431  30.443  1.00 86.88           C
ATOM     91 NE2  HIS A  11     -22.646   7.190  29.660  1.00 87.80           N
ATOM     92  N   ILE A  12     -18.051   2.168  28.082  1.00 96.99           N
ATOM     93 CA   ILE A  12     -17.395   0.863  28.006  1.00 96.99           C
ATOM     94  C   ILE A  12     -16.614   0.625  29.312  1.00 96.87           C
ATOM     95  O   ILE A  12     -15.772   1.451  29.675  1.00 95.88           O
ATOM     96 CB   ILE A  12     -16.482   0.762  26.769  1.00 96.63           C
ATOM     97 CG1  ILE A  12     -17.242   1.070  25.462  1.00 95.34           C
ATOM     98 CG2  ILE A  12     -15.821  -0.612  26.698  1.00 95.69           C
ATOM     99 CD1  ILE A  12     -18.453   0.185  25.183  1.00 92.12           C
ATOM    100  N   PRO A  13     -16.871  -0.493  30.022  1.00 96.02           N
ATOM    101 CA   PRO A  13     -16.362  -0.681  31.382  1.00 95.79           C
ATOM    102  C   PRO A  13     -14.940  -1.246  31.493  1.00 95.70           C
ATOM    103  O   PRO A  13     -14.543  -1.705  32.564  1.00 93.41           O
ATOM    104 CB   PRO A  13     -17.392  -1.614  32.025  1.00 94.68           C
ATOM    105 CG   PRO A  13     -17.822  -2.490  30.877  1.00 93.51           C
ATOM    106 CD   PRO A  13     -17.835  -1.543  29.681  1.00 95.23           C
ATOM    107  N   PHE A  14     -14.170  -1.234  30.413  1.00 96.25           N
ATOM    108 CA   PHE A  14     -12.791  -1.731  30.420  1.00 96.00           C
ATOM    109  C   PHE A  14     -11.930  -0.953  29.407  1.00 96.58           C
ATOM    110  O   PHE A  14     -12.457  -0.335  28.480  1.00 95.07           O
ATOM    111 CB   PHE A  14     -12.753  -3.247  30.148  1.00 94.75           C
ATOM    112 CG   PHE A  14     -13.711  -3.714  29.088  1.00 95.44           C
ATOM    113 CD1  PHE A  14     -13.436  -3.516  27.740  1.00 91.14           C
ATOM    114 CD2  PHE A  14     -14.901  -4.339  29.455  1.00 91.08           C
ATOM    115 CE1  PHE A  14     -14.342  -3.929  26.760  1.00 88.62           C
ATOM    116 CE2  PHE A  14     -15.817  -4.755  28.487  1.00 88.86           C
ATOM    117 CZ   PHE A  14     -15.540  -4.547  27.135  1.00 91.46           C
ATOM    118  N   PRO A  15     -10.611  -0.972  29.589  1.00 96.98           N
ATOM    119 CA   PRO A  15      -9.744  -0.168  28.728  1.00 96.90           C
ATOM    120  C   PRO A  15      -9.634  -0.708  27.301  1.00 97.32           C
ATOM    121  O   PRO A  15      -9.732  -1.911  27.065  1.00 96.88           O
ATOM    122 CB   PRO A  15      -8.388  -0.173  29.443  1.00 95.82           C
ATOM    123 CG   PRO A  15      -8.407  -1.426  30.278  1.00 93.55           C
ATOM    124 CD   PRO A  15      -9.855  -1.630  30.657  1.00 95.82           C
ATOM    125  N   VAL A  16      -9.396   0.189  26.361  1.00 96.38           N
ATOM    126 CA   VAL A  16      -9.266  -0.165  24.945  1.00 96.40           C
ATOM    127  C   VAL A  16      -8.108  -1.130  24.691  1.00 96.65           C
ATOM    128  O   VAL A  16      -8.180  -1.952  23.785  1.00 96.31           O
ATOM    129 CB   VAL A  16      -9.104   1.088  24.054  1.00 95.74           C
ATOM    130 CG1  VAL A  16     -10.295   2.023  24.229  1.00 91.53           C
ATOM    131 CG2  VAL A  16      -7.808   1.831  24.325  1.00 91.33           C
ATOM    132  N   GLU A  17      -7.069  -1.043  25.485  1.00 97.35           N
ATOM    133 CA   GLU A  17      -5.923  -1.953  25.401  1.00 96.80           C
ATOM    134  C   GLU A  17      -6.372  -3.409  25.566  1.00 97.02           C
ATOM    135  O   GLU A  17      -5.974  -4.284  24.794  1.00 96.20           O
ATOM    136 CB   GLU A  17      -4.892  -1.539  26.460  1.00 95.68           C
ATOM    137 CG   GLU A  17      -3.593  -2.335  26.435  1.00 85.48           C
ATOM    138 CD   GLU A  17      -3.683  -3.661  27.191  1.00 79.97           C
ATOM    139 OE1  GLU A  17      -4.386  -3.730  28.227  1.00 74.20           O
ATOM    140 OE2  GLU A  17      -3.060  -4.637  26.743  1.00 72.10           O
ATOM    141  N   LYS A  18      -7.248  -3.664  26.540  1.00 97.49           N
ATOM    142 CA   LYS A  18      -7.790  -5.002  26.749  1.00 97.42           C
ATOM    143  C   LYS A  18      -8.656  -5.451  25.567  1.00 97.59           C
ATOM    144  O   LYS A  18      -8.544  -6.591  25.130  1.00 96.82           O
ATOM    145 CB   LYS A  18      -8.561  -5.066  28.069  1.00 96.96           C
ATOM    146 CG   LYS A  18      -9.179  -6.438  28.350  1.00 94.97           C
ATOM    147 CD   LYS A  18      -9.581  -6.621  29.814  1.00 92.26           C
ATOM    148 CE   LYS A  18      -8.381  -6.924  30.683  1.00 86.83           C
ATOM    149 NZ   LYS A  18      -8.756  -7.283  32.073  1.00 79.96           N
ATOM    150  N   ILE A  19      -9.488  -4.565  25.037  1.00 96.93           N
ATOM    151 CA   ILE A  19     -10.306  -4.877  23.855  1.00 96.78           C
ATOM    152  C   ILE A  19      -9.436  -5.371  22.701  1.00 96.67           C
ATOM    153  O   ILE A  19      -9.777  -6.339  22.008  1.00 95.80           O
ATOM    154 CB   ILE A  19     -11.124  -3.646  23.403  1.00 96.46           C
ATOM    155 CG1  ILE A  19     -12.122  -3.217  24.491  1.00 95.30           C
ATOM    156 CG2  ILE A  19     -11.858  -3.926  22.084  1.00 95.35           C
ATOM    157 CD1  ILE A  19     -12.834  -1.899  24.202  1.00 93.90           C
ATOM    158  N   ILE A  20      -8.310  -4.714  22.481  1.00 96.10           N
ATOM    159 CA   ILE A  20      -7.427  -5.022  21.357  1.00 95.52           C
ATOM    160  C   ILE A  20      -6.649  -6.318  21.584  1.00 95.34           C
ATOM    161  O   ILE A  20      -6.571  -7.154  20.687  1.00 94.41           O
ATOM    162 CB   ILE A  20      -6.475  -3.837  21.093  1.00 95.11           C
ATOM    163 CG1  ILE A  20      -7.277  -2.597  20.661  1.00 93.84           C
ATOM    164 CG2  ILE A  20      -5.434  -4.199  20.024  1.00 93.50           C
ATOM    165 CD1  ILE A  20      -6.492  -1.291  20.744  1.00 92.42           C
ATOM    166  N   ASN A  21      -6.107  -6.496  22.778  1.00 96.15           N
ATOM    167 CA   ASN A  21      -5.130  -7.551  23.049  1.00 95.79           C
ATOM    168  C   ASN A  21      -5.719  -8.842  23.615  1.00 95.88           C
ATOM    169  O   ASN A  21      -5.033  -9.861  23.627  1.00 94.60           O
ATOM    170 CB   ASN A  21      -4.036  -6.992  23.959  1.00 94.97           C
ATOM    171 CG   ASN A  21      -3.193  -5.935  23.262  1.00 93.05           C
ATOM    172 OD1  ASN A  21      -3.041  -5.940  22.046  1.00 85.41           O
ATOM    173 ND2  ASN A  21      -2.618  -5.021  24.015  1.00 82.51           N
ATOM    174  N   LEU A  22      -6.961  -8.829  24.047  1.00 96.38           N
ATOM    175 CA   LEU A  22      -7.602 -10.022  24.591  1.00 95.90           C
ATOM    176  C   LEU A  22      -7.628 -11.137  23.532  1.00 95.84           C
ATOM    177  O   LEU A  22      -8.017 -10.889  22.392  1.00 94.55           O
ATOM    178 CB   LEU A  22      -9.019  -9.678  25.062  1.00 95.24           C
ATOM    179 CG   LEU A  22      -9.668 -10.692  26.012  1.00 92.67           C
ATOM    180 CD1  LEU A  22      -8.941 -10.750  27.349  1.00 88.28           C
ATOM    181 CD2  LEU A  22     -11.124 -10.317  26.262  1.00 87.26           C
ATOM    182  N   PRO A  23      -7.220 -12.371  23.890  1.00 94.95           N
ATOM    183 CA   PRO A  23      -7.321 -13.507  22.969  1.00 94.79           C
ATOM    184  C   PRO A  23      -8.737 -13.673  22.415  1.00 95.07           C
ATOM    185  O   PRO A  23      -9.719 -13.346  23.082  1.00 94.13           O
ATOM    186 CB   PRO A  23      -6.900 -14.711  23.811  1.00 94.51           C
ATOM    187 CG   PRO A  23      -5.979 -14.123  24.848  1.00 93.52           C
ATOM    188 CD   PRO A  23      -6.573 -12.763  25.137  1.00 95.01           C
ATOM    189  N   VAL A  24      -8.844 -14.182  21.197  1.00 91.47           N
ATOM    190 CA   VAL A  24     -10.137 -14.246  20.498  1.00 90.46           C
ATOM    191  C   VAL A  24     -11.171 -15.066  21.268  1.00 90.86           C
ATOM    192  O   VAL A  24     -12.346 -14.690  21.319  1.00 90.74           O
ATOM    193 CB   VAL A  24      -9.962 -14.758  19.051  1.00 88.49           C
ATOM    194 CG1  VAL A  24      -9.462 -16.189  18.999  1.00 81.95           C
ATOM    195 CG2  VAL A  24     -11.266 -14.621  18.272  1.00 80.80           C
ATOM    196  N   VAL A  25     -10.752 -16.163  21.882  1.00 92.07           N
ATOM    197 CA   VAL A  25     -11.658 -17.014  22.657  1.00 91.19           C
ATOM    198  C   VAL A  25     -12.226 -16.249  23.860  1.00 91.76           C
ATOM    199  O   VAL A  25     -13.440 -16.229  24.061  1.00 91.51           O
ATOM    200 CB   VAL A  25     -10.951 -18.326  23.077  1.00 90.32           C
ATOM    201 CG1  VAL A  25      -9.703 -18.087  23.917  1.00 85.52           C
ATOM    202 CG2  VAL A  25     -11.911 -19.247  23.817  1.00 84.27           C
ATOM    203  N   ASP A  26     -11.373 -15.582  24.614  1.00 96.04           N
ATOM    204 CA   ASP A  26     -11.762 -14.808  25.788  1.00 96.09           C
ATOM    205  C   ASP A  26     -12.573 -13.567  25.389  1.00 96.16           C
ATOM    206  O   ASP A  26     -13.509 -13.175  26.088  1.00 94.97           O
ATOM    207 CB   ASP A  26     -10.520 -14.375  26.575  1.00 95.53           C
ATOM    208 CG   ASP A  26      -9.620 -15.521  27.014  1.00 93.56           C
ATOM    209 OD1  ASP A  26     -10.077 -16.683  27.036  1.00 88.45           O
ATOM    210 OD2  ASP A  26      -8.443 -15.244  27.315  1.00 87.77           O
ATOM    211  N   PHE A  27     -12.232 -12.958  24.258  1.00 95.12           N
ATOM    212 CA   PHE A  27     -12.987 -11.837  23.725  1.00 95.03           C
ATOM    213  C   PHE A  27     -14.424 -12.247  23.393  1.00 95.13           C
ATOM    214  O   PHE A  27     -15.370 -11.552  23.773  1.00 94.61           O
ATOM    215 CB   PHE A  27     -12.286 -11.269  22.488  1.00 95.08           C
ATOM    216 CG   PHE A  27     -13.039 -10.135  21.847  1.00 95.13           C
ATOM    217 CD1  PHE A  27     -12.968  -8.848  22.381  1.00 93.08           C
ATOM    218 CD2  PHE A  27     -13.847 -10.355  20.735  1.00 93.00           C
ATOM    219 CE1  PHE A  27     -13.686  -7.797  21.816  1.00 92.79           C
ATOM    220 CE2  PHE A  27     -14.565  -9.312  20.158  1.00 92.80           C
ATOM    221 CZ   PHE A  27     -14.489  -8.029  20.697  1.00 94.42           C
ATOM    222  N   ASN A  28     -14.591 -13.363  22.707  1.00 94.51           N
ATOM    223 CA   ASN A  28     -15.921 -13.872  22.367  1.00 93.89           C
ATOM    224  C   ASN A  28     -16.733 -14.193  23.624  1.00 93.90           C
ATOM    225  O   ASN A  28     -17.911 -13.857  23.699  1.00 93.20           O
ATOM    226 CB   ASN A  28     -15.784 -15.111  21.478  1.00 92.90           C
ATOM    227 CG   ASN A  28     -15.257 -14.799  20.096  1.00 91.13           C
ATOM    228 OD1  ASN A  28     -15.290 -13.666  19.619  1.00 84.41           O
ATOM    229 ND2  ASN A  28     -14.779 -15.806  19.396  1.00 82.87           N
ATOM    230  N   GLU A  29     -16.094 -14.804  24.597  1.00 96.00           N
ATOM    231 CA   GLU A  29     -16.731 -15.109  25.874  1.00 95.83           C
ATOM    232  C   GLU A  29     -17.172 -13.836  26.601  1.00 95.83           C
ATOM    233  O   GLU A  29     -18.303 -13.736  27.075  1.00 94.61           O
ATOM    234 CB   GLU A  29     -15.776 -15.942  26.736  1.00 95.15           C
ATOM    235 CG   GLU A  29     -16.446 -16.442  28.017  1.00 88.11           C
ATOM    236 CD   GLU A  29     -15.520 -17.292  28.881  1.00 83.42           C
ATOM    237 OE1  GLU A  29     -14.288 -17.167  28.761  1.00 78.25           O
ATOM    238 OE2  GLU A  29     -16.041 -18.061  29.700  1.00 76.46           O
ATOM    239  N   MET A  30     -16.293 -12.843  26.650  1.00 96.10           N
ATOM    240 CA   MET A  30     -16.613 -11.559  27.263  1.00 95.77           C
ATOM    241  C   MET A  30     -17.796 -10.887  26.570  1.00 95.82           C
ATOM    242  O   MET A  30     -18.706 -10.390  27.232  1.00 94.57           O
ATOM    243 CB   MET A  30     -15.376 -10.657  27.218  1.00 94.71           C
ATOM    244 CG   MET A  30     -15.582  -9.311  27.899  1.00 92.06           C
ATOM    245 SD   MET A  30     -14.587  -8.011  27.167  1.00 88.57           S
ATOM    246 CE   MET A  30     -15.435  -7.796  25.615  1.00 81.07           C
ATOM    247  N   MET A  31     -17.819 -10.896  25.252  1.00 96.02           N
ATOM    248 CA   MET A  31     -18.901 -10.281  24.478  1.00 95.41           C
ATOM    249  C   MET A  31     -20.247 -10.970  24.699  1.00 94.88           C
ATOM    250  O   MET A  31     -21.289 -10.325  24.576  1.00 93.47           O
ATOM    251 CB   MET A  31     -18.553 -10.293  22.984  1.00 94.97           C
ATOM    252 CG   MET A  31     -17.386  -9.383  22.617  1.00 93.04           C
ATOM    253 SD   MET A  31     -17.641  -7.621  22.924  1.00 91.94           S
ATOM    254 CE   MET A  31     -18.826  -7.243  21.629  1.00 86.46           C
ATOM    255  N   SER A  32     -20.241 -12.258  25.023  1.00 94.75           N
ATOM    256 CA   SER A  32     -21.472 -12.997  25.320  1.00 94.57           C
ATOM    257  C   SER A  32     -21.914 -12.864  26.774  1.00 94.64           C
ATOM    258  O   SER A  32     -23.110 -12.863  27.052  1.00 93.03           O
ATOM    259 CB   SER A  32     -21.306 -14.472  24.947  1.00 93.33           C
ATOM    260 OG   SER A  32     -20.308 -15.102  25.724  1.00 83.71           O
ATOM    261  N   LYS A  33     -20.962 -12.733  27.695  1.00 94.93           N
ATOM    262 CA   LYS A  33     -21.271 -12.573  29.122  1.00 94.68           C
ATOM    263  C   LYS A  33     -21.787 -11.174  29.452  1.00 94.56           C
ATOM    264  O   LYS A  33     -22.780 -11.036  30.159  1.00 91.22           O
ATOM    265 CB   LYS A  33     -20.027 -12.878  29.974  1.00 93.02           C
ATOM    266 CG   LYS A  33     -19.757 -14.368  30.126  1.00 83.39           C
ATOM    267 CD   LYS A  33     -18.524 -14.615  30.993  1.00 79.84           C
ATOM    268 CE   LYS A  33     -18.353 -16.093  31.267  1.00 71.73           C
ATOM    269 NZ   LYS A  33     -17.104 -16.379  32.029  1.00 64.39           N
ATOM    270  N   GLU A  34     -21.103 -10.155  28.953  1.00 93.94           N
ATOM    271 CA   GLU A  34     -21.453  -8.770  29.241  1.00 92.75           C
ATOM    272  C   GLU A  34     -22.692  -8.343  28.453  1.00 92.79           C
ATOM    273  O   GLU A  34     -22.889  -8.736  27.308  1.00 89.00           O
ATOM    274 CB   GLU A  34     -20.271  -7.845  28.928  1.00 90.99           C
ATOM    275 CG   GLU A  34     -19.030  -8.118  29.784  1.00 85.44           C
ATOM    276 CD   GLU A  34     -19.221  -7.805  31.261  1.00 84.47           C
ATOM    277 OE1  GLU A  34     -20.051  -6.925  31.598  1.00 79.04           O
ATOM    278 OE2  GLU A  34     -18.544  -8.430  32.084  1.00 79.58           O
ATOM    279  N   GLN A  35     -23.522  -7.530  29.079  1.00 93.61           N
ATOM    280 CA   GLN A  35     -24.758  -7.047  28.463  1.00 93.45           C
ATOM    281  C   GLN A  35     -24.529  -5.659  27.855  1.00 94.23           C
ATOM    282  O   GLN A  35     -24.526  -4.647  28.566  1.00 90.54           O
ATOM    283 CB   GLN A  35     -25.898  -7.030  29.484  1.00 90.88           C
ATOM    284 CG   GLN A  35     -26.207  -8.402  30.105  1.00 83.59           C
ATOM    285 CD   GLN A  35     -26.813  -9.405  29.139  1.00 76.99           C
ATOM    286 OE1  GLN A  35     -26.411  -9.534  27.990  1.00 70.12           O
ATOM    287 NE2  GLN A  35     -27.795 -10.160  29.589  1.00 68.26           N
ATOM    288  N   PHE A  36     -24.348  -5.623  26.555  1.00 94.57           N
ATOM    289 CA   PHE A  36     -24.159  -4.387  25.811  1.00 94.89           C
ATOM    290  C   PHE A  36     -25.302  -4.171  24.816  1.00 95.08           C
ATOM    291  O   PHE A  36     -25.874  -5.123  24.293  1.00 92.57           O
ATOM    292 CB   PHE A  36     -22.827  -4.410  25.063  1.00 93.98           C
ATOM    293 CG   PHE A  36     -21.613  -4.514  25.957  1.00 93.74           C
ATOM    294 CD1  PHE A  36     -21.333  -3.516  26.889  1.00 89.56           C
ATOM    295 CD2  PHE A  36     -20.757  -5.610  25.858  1.00 89.20           C
ATOM    296 CE1  PHE A  36     -20.213  -3.610  27.714  1.00 88.61           C
ATOM    297 CE2  PHE A  36     -19.637  -5.712  26.679  1.00 88.49           C
ATOM    298 CZ   PHE A  36     -19.366  -4.714  27.612  1.00 90.61           C
ATOM    299  N   ASN A  37     -25.604  -2.914  24.548  1.00 95.22           N
ATOM    300 CA   ASN A  37     -26.527  -2.571  23.473  1.00 95.07           C
ATOM    301  C   ASN A  37     -25.829  -2.665  22.103  1.00 95.31           C
ATOM    302  O   ASN A  37     -24.607  -2.827  22.015  1.00 94.31           O
ATOM    303 CB   ASN A  37     -27.175  -1.202  23.740  1.00 93.78           C
ATOM    304 CG   ASN A  37     -26.193  -0.048  23.687  1.00 92.87           C
ATOM    305 OD1  ASN A  37     -25.309   0.010  22.856  1.00 86.91           O
ATOM    306 ND2  ASN A  37     -26.372   0.923  24.562  1.00 84.12           N
ATOM    307  N   GLU A  38     -26.601  -2.537  21.033  1.00 95.56           N
ATOM    308 CA   GLU A  38     -26.086  -2.679  19.672  1.00 94.95           C
ATOM    309  C   GLU A  38     -24.961  -1.683  19.359  1.00 94.62           C
ATOM    310  O   GLU A  38     -23.961  -2.037  18.724  1.00 93.48           O
ATOM    311 CB   GLU A  38     -27.221  -2.504  18.658  1.00 93.61           C
ATOM    312 CG   GLU A  38     -28.272  -3.605  18.714  1.00 83.27           C
ATOM    313 CD   GLU A  38     -29.408  -3.402  17.718  1.00 76.86           C
ATOM    314 OE1  GLU A  38     -29.403  -2.385  16.991  1.00 71.09           O
ATOM    315 OE2  GLU A  38     -30.304  -4.261  17.667  1.00 70.35           O
ATOM    316  N   ALA A  39     -25.107  -0.449  19.808  1.00 95.65           N
ATOM    317 CA   ALA A  39     -24.110   0.585  19.563  1.00 95.32           C
ATOM    318  C   ALA A  39     -22.793   0.283  20.289  1.00 95.57           C
ATOM    319  O   ALA A  39     -21.710   0.466  19.724  1.00 93.98           O
ATOM    320 CB   ALA A  39     -24.682   1.944  19.986  1.00 94.23           C
ATOM    321  N   GLN A  40     -22.878  -0.207  21.524  1.00 96.60           N
ATOM    322 CA   GLN A  40     -21.700  -0.608  22.286  1.00 96.55           C
ATOM    323  C   GLN A  40     -20.994  -1.796  21.630  1.00 96.16           C
ATOM    324  O   GLN A  40     -19.772  -1.780  21.477  1.00 95.57           O
ATOM    325 CB   GLN A  40     -22.105  -0.955  23.719  1.00 96.52           C
ATOM    326 CG   GLN A  40     -22.502   0.267  24.556  1.00 95.99           C
ATOM    327 CD   GLN A  40     -23.023  -0.121  25.930  1.00 96.52           C
ATOM    328 OE1  GLN A  40     -23.797  -1.061  26.068  1.00 93.64           O
ATOM    329 NE2  GLN A  40     -22.602   0.580  26.968  1.00 92.03           N
ATOM    330  N   LEU A  41     -21.745  -2.806  21.215  1.00 95.68           N
ATOM    331 CA   LEU A  41     -21.182  -3.969  20.526  1.00 94.96           C
ATOM    332  C   LEU A  41     -20.460  -3.556  19.241  1.00 95.00           C
ATOM    333  O   LEU A  41     -19.347  -4.017  18.978  1.00 94.33           O
ATOM    334 CB   LEU A  41     -22.286  -4.979  20.204  1.00 94.06           C
ATOM    335 CG   LEU A  41     -22.922  -5.691  21.402  1.00 89.99           C
ATOM    336 CD1  LEU A  41     -24.078  -6.566  20.926  1.00 86.44           C
ATOM    337 CD2  LEU A  41     -21.913  -6.551  22.150  1.00 85.83           C
ATOM    338  N   ALA A  42     -21.081  -2.691  18.461  1.00 94.73           N
ATOM    339 CA   ALA A  42     -20.480  -2.197  17.238  1.00 94.43           C
ATOM    340  C   ALA A  42     -19.178  -1.432  17.520  1.00 94.79           C
ATOM    341  O   ALA A  42     -18.167  -1.662  16.855  1.00 94.04           O
ATOM    342 CB   ALA A  42     -21.483  -1.322  16.486  1.00 93.79           C
ATOM    343  N   LEU A  43     -19.191  -0.573  18.524  1.00 94.71           N
ATOM    344 CA   LEU A  43     -18.007   0.199  18.886  1.00 94.81           C
ATOM    345  C   LEU A  43     -16.863  -0.706  19.353  1.00 94.93           C
ATOM    346  O   LEU A  43     -15.729  -0.530  18.914  1.00 94.42           O
ATOM    347 CB   LEU A  43     -18.356   1.230  19.970  1.00 95.11           C
ATOM    348 CG   LEU A  43     -17.146   2.052  20.458  1.00 94.71           C
ATOM    349 CD1  LEU A  43     -16.529   2.871  19.329  1.00 92.69           C
ATOM    350 CD2  LEU A  43     -17.560   2.982  21.591  1.00 91.82           C
ATOM    351  N   ILE A  44     -17.150  -1.664  20.232  1.00 96.05           N
ATOM    352 CA   ILE A  44     -16.125  -2.580  20.745  1.00 96.07           C
ATOM    353  C   ILE A  44     -15.471  -3.347  19.591  1.00 95.72           C
ATOM    354  O   ILE A  44     -14.245  -3.449  19.531  1.00 94.96           O
ATOM    355 CB   ILE A  44     -16.722  -3.529  21.804  1.00 96.10           C
ATOM    356 CG1  ILE A  44     -17.116  -2.744  23.068  1.00 95.20           C
ATOM    357 CG2  ILE A  44     -15.726  -4.633  22.168  1.00 95.29           C
ATOM    358 CD1  ILE A  44     -18.039  -3.512  24.004  1.00 93.28           C
ATOM    359  N   ARG A  45     -16.280  -3.863  18.681  1.00 95.18           N
ATOM    360 CA   ARG A  45     -15.749  -4.568  17.504  1.00 94.37           C
ATOM    361  C   ARG A  45     -14.906  -3.646  16.627  1.00 94.50           C
ATOM    362  O   ARG A  45     -13.847  -4.059  16.139  1.00 94.13           O
ATOM    363 CB   ARG A  45     -16.891  -5.199  16.709  1.00 93.90           C
ATOM    364 CG   ARG A  45     -17.406  -6.472  17.366  1.00 90.64           C
ATOM    365 CD   ARG A  45     -18.456  -7.196  16.538  1.00 88.41           C
ATOM    366 NE   ARG A  45     -19.806  -6.671  16.755  1.00 83.71           N
ATOM    367 CZ   ARG A  45     -20.510  -5.926  15.913  1.00 79.64           C
ATOM    368 NH1  ARG A  45     -20.027  -5.558  14.749  1.00 71.62           N
ATOM    369 NH2  ARG A  45     -21.732  -5.538  16.228  1.00 74.20           N
ATOM    370  N   ASP A  46     -15.346  -2.422  16.431  1.00 92.12           N
ATOM    371 CA   ASP A  46     -14.589  -1.451  15.641  1.00 91.56           C
ATOM    372  C   ASP A  46     -13.258  -1.080  16.295  1.00 92.20           C
ATOM    373  O   ASP A  46     -12.237  -0.986  15.607  1.00 92.17           O
ATOM    374 CB   ASP A  46     -15.416  -0.179  15.420  1.00 90.92           C
ATOM    375 CG   ASP A  46     -16.417  -0.297  14.278  1.00 86.96           C
ATOM    376 OD1  ASP A  46     -16.305  -1.236  13.454  1.00 83.44           O
ATOM    377 OD2  ASP A  46     -17.281   0.606  14.181  1.00 81.00           O
ATOM    378  N   ILE A  47     -13.257  -0.887  17.609  1.00 93.12           N
ATOM    379 CA   ILE A  47     -12.030  -0.589  18.353  1.00 93.51           C
ATOM    380  C   ILE A  47     -11.041  -1.743  18.205  1.00 93.51           C
ATOM    381  O   ILE A  47      -9.873  -1.519  17.898  1.00 93.26           O
ATOM    382 CB   ILE A  47     -12.350  -0.290  19.838  1.00 94.30           C
ATOM    383 CG1  ILE A  47     -13.048   1.074  19.954  1.00 93.76           C
ATOM    384 CG2  ILE A  47     -11.077  -0.316  20.694  1.00 94.17           C
ATOM    385 CD1  ILE A  47     -13.621   1.363  21.347  1.00 93.26           C
ATOM    386  N   ARG A  48     -11.503  -2.970  18.406  1.00 94.08           N
ATOM    387 CA   ARG A  48     -10.649  -4.147  18.257  1.00 94.04           C
ATOM    388  C   ARG A  48     -10.113  -4.259  16.830  1.00 93.64           C
ATOM    389  O   ARG A  48      -8.920  -4.488  16.642  1.00 93.20           O
ATOM    390 CB   ARG A  48     -11.415  -5.406  18.662  1.00 94.61           C
ATOM    391 CG   ARG A  48     -10.533  -6.656  18.611  1.00 94.16           C
ATOM    392 CD   ARG A  48     -11.283  -7.884  19.133  1.00 93.73           C
ATOM    393 NE   ARG A  48     -10.482  -9.104  19.039  1.00 93.68           N
ATOM    394 CZ   ARG A  48      -9.570  -9.524  19.912  1.00 94.12           C
ATOM    395 NH1  ARG A  48      -9.295  -8.829  20.990  1.00 91.71           N
ATOM    396 NH2  ARG A  48      -8.919 -10.644  19.713  1.00 92.57           N
ATOM    397  N   ARG A  49     -10.967  -4.066  15.837  1.00 92.80           N
ATOM    398 CA   ARG A  49     -10.551  -4.114  14.433  1.00 91.51           C
ATOM    399  C   ARG A  49      -9.494  -3.053  14.122  1.00 92.01           C
ATOM    400  O   ARG A  49      -8.467  -3.369  13.531  1.00 91.91           O
ATOM    401 CB   ARG A  49     -11.769  -3.948  13.524  1.00 90.59           C
ATOM    402 CG   ARG A  49     -11.425  -4.106  12.049  1.00 85.24           C
ATOM    403 CD   ARG A  49     -12.660  -3.897  11.162  1.00 83.09           C
ATOM    404 NE   ARG A  49     -13.197  -2.546  11.298  1.00 77.80           N
ATOM    405 CZ   ARG A  49     -12.712  -1.457  10.723  1.00 74.98           C
ATOM    406 NH1  ARG A  49     -11.669  -1.508   9.921  1.00 68.51           N
ATOM    407 NH2  ARG A  49     -13.277  -0.284  10.946  1.00 66.52           N
ATOM    408  N   ARG A  50      -9.743  -1.808  14.520  1.00 89.36           N
ATOM    409 CA   ARG A  50      -8.775  -0.734  14.283  1.00 89.09           C
ATOM    410  C   ARG A  50      -7.445  -0.998  14.987  1.00 89.67           C
ATOM    411  O   ARG A  50      -6.392  -0.778  14.398  1.00 89.82           O
ATOM    412 CB   ARG A  50      -9.342   0.622  14.718  1.00 89.29           C
ATOM    413 CG   ARG A  50     -10.403   1.172  13.751  1.00 87.90           C
ATOM    414 CD   ARG A  50     -10.735   2.630  14.059  1.00 88.49           C
ATOM    415 NE   ARG A  50     -11.393   2.778  15.360  1.00 87.50           N
ATOM    416 CZ   ARG A  50     -12.696   2.709  15.591  1.00 88.39           C
ATOM    417 NH1  ARG A  50     -13.562   2.512  14.623  1.00 83.73           N
ATOM    418 NH2  ARG A  50     -13.156   2.850  16.811  1.00 84.67           N
ATOM    419  N   GLY A  51      -7.494  -1.479  16.214  1.00 91.48           N
ATOM    420 CA   GLY A  51      -6.289  -1.804  16.967  1.00 90.89           C
ATOM    421  C   GLY A  51      -5.478  -2.920  16.329  1.00 91.04           C
ATOM    422  O   GLY A  51      -4.269  -2.781  16.129  1.00 90.54           O
ATOM    423  N   LYS A  52      -6.129  -4.021  15.972  1.00 91.01           N
ATOM    424 CA   LYS A  52      -5.468  -5.127  15.278  1.00 90.01           C
ATOM    425  C   LYS A  52      -4.908  -4.685  13.924  1.00 90.15           C
ATOM    426  O   LYS A  52      -3.774  -5.023  13.584  1.00 89.66           O
ATOM    427 CB   LYS A  52      -6.444  -6.304  15.095  1.00 90.17           C
ATOM    428 CG   LYS A  52      -6.796  -7.037  16.392  1.00 89.46           C
ATOM    429 CD   LYS A  52      -5.589  -7.717  17.021  1.00 88.49           C
ATOM    430 CE   LYS A  52      -5.976  -8.598  18.191  1.00 86.41           C
ATOM    431 NZ   LYS A  52      -4.792  -9.155  18.875  1.00 83.45           N
ATOM    432  N   ASN A  53      -5.682  -3.907  13.184  1.00 87.17           N
ATOM    433 CA   ASN A  53      -5.236  -3.412  11.888  1.00 86.00           C
ATOM    434  C   ASN A  53      -4.037  -2.473  12.014  1.00 85.91           C
ATOM    435  O   ASN A  53      -3.150  -2.497  11.163  1.00 85.88           O
ATOM    436 CB   ASN A  53      -6.386  -2.698  11.172  1.00 84.98           C
ATOM    437 CG   ASN A  53      -7.410  -3.658  10.586  1.00 82.55           C
ATOM    438 OD1  ASN A  53      -7.268  -4.868  10.628  1.00 79.00           O
ATOM    439 ND2  ASN A  53      -8.462  -3.103   9.998  1.00 77.88           N
ATOM    440  N   LYS A  54      -4.002  -1.667  13.059  1.00 88.86           N
ATOM    441 CA   LYS A  54      -2.864  -0.779  13.296  1.00 88.14           C
ATOM    442  C   LYS A  54      -1.569  -1.578  13.454  1.00 88.25           C
ATOM    443  O   LYS A  54      -0.571  -1.266  12.804  1.00 88.35           O
ATOM    444 CB   LYS A  54      -3.150   0.087  14.528  1.00 88.04           C
ATOM    445 CG   LYS A  54      -2.018   1.063  14.862  1.00 87.19           C
ATOM    446 CD   LYS A  54      -2.405   1.939  16.045  1.00 85.17           C
ATOM    447 CE   LYS A  54      -1.287   2.911  16.393  1.00 81.17           C
ATOM    448 NZ   LYS A  54      -1.678   3.813  17.506  1.00 77.14           N
ATOM    449  N   VAL A  55      -1.596  -2.609  14.287  1.00 86.59           N
ATOM    450 CA   VAL A  55      -0.421  -3.457  14.504  1.00 85.66           C
ATOM    451  C   VAL A  55      -0.061  -4.226  13.227  1.00 86.11           C
ATOM    452  O   VAL A  55       1.108  -4.281  12.851  1.00 86.76           O
ATOM    453 CB   VAL A  55      -0.661  -4.429  15.676  1.00 85.49           C
ATOM    454 CG1  VAL A  55       0.516  -5.379  15.853  1.00 85.21           C
ATOM    455 CG2  VAL A  55      -0.885  -3.651  16.977  1.00 85.62           C
ATOM    456  N   ALA A  56      -1.053  -4.784  12.549  1.00 87.06           N
ATOM    457 CA   ALA A  56      -0.814  -5.512  11.308  1.00 85.82           C
ATOM    458  C   ALA A  56      -0.169  -4.621  10.239  1.00 86.28           C
ATOM    459  O   ALA A  56       0.767  -5.049   9.549  1.00 85.80           O
ATOM    460 CB   ALA A  56      -2.125  -6.099  10.798  1.00 84.18           C
ATOM    461  N   ALA A  57      -0.651  -3.396  10.114  1.00 84.88           N
ATOM    462 CA   ALA A  57      -0.097  -2.446   9.164  1.00 84.18           C
ATOM    463  C   ALA A  57       1.342  -2.073   9.507  1.00 84.05           C
ATOM    464  O   ALA A  57       2.189  -1.979   8.617  1.00 83.49           O
ATOM    465 CB   ALA A  57      -0.983  -1.199   9.125  1.00 82.12           C
ATOM    466  N   GLN A  58       1.625  -1.855  10.786  1.00 85.93           N
ATOM    467 CA   GLN A  58       2.980  -1.575  11.237  1.00 83.90           C
ATOM    468  C   GLN A  58       3.923  -2.726  10.889  1.00 83.91           C
ATOM    469  O   GLN A  58       5.001  -2.506  10.344  1.00 84.60           O
ATOM    470 CB   GLN A  58       2.984  -1.318  12.749  1.00 83.68           C
ATOM    471 CG   GLN A  58       2.346   0.017  13.129  1.00 82.04           C
ATOM    472 CD   GLN A  58       2.157   0.176  14.631  1.00 83.16           C
ATOM    473 OE1  GLN A  58       2.146  -0.794  15.384  1.00 80.95           O
ATOM    474 NE2  GLN A  58       1.999   1.398  15.095  1.00 78.62           N
ATOM    475  N   ASN A  59       3.504  -3.949  11.171  1.00 85.16           N
ATOM    476 CA   ASN A  59       4.305  -5.127  10.868  1.00 83.98           C
ATOM    477  C   ASN A  59       4.508  -5.309   9.361  1.00 84.11           C
ATOM    478  O   ASN A  59       5.608  -5.637   8.921  1.00 84.18           O
ATOM    479 CB   ASN A  59       3.650  -6.368  11.475  1.00 84.68           C
ATOM    480 CG   ASN A  59       3.721  -6.385  12.991  1.00 83.27           C
ATOM    481 OD1  ASN A  59       4.531  -5.702  13.608  1.00 80.22           O
ATOM    482 ND2  ASN A  59       2.880  -7.182  13.623  1.00 78.88           N
ATOM    483  N   CYS A  60       3.481  -5.078   8.584  1.00 82.69           N
ATOM    484 CA   CYS A  60       3.570  -5.153   7.131  1.00 81.78           C
ATOM    485  C   CYS A  60       4.587  -4.141   6.596  1.00 81.89           C
ATOM    486  O   CYS A  60       5.453  -4.491   5.785  1.00 81.86           O
ATOM    487 CB   CYS A  60       2.191  -4.926   6.523  1.00 80.21           C
ATOM    488 SG   CYS A  60       2.154  -5.047   4.717  1.00 77.04           S
ATOM    489  N   ARG A  61       4.511  -2.895   7.040  1.00 80.13           N
ATOM    490 CA   ARG A  61       5.447  -1.860   6.615  1.00 79.17           C
ATOM    491  C   ARG A  61       6.873  -2.192   7.039  1.00 79.80           C
ATOM    492  O   ARG A  61       7.805  -2.017   6.251  1.00 80.15           O
ATOM    493 CB   ARG A  61       5.036  -0.496   7.177  1.00 78.11           C
ATOM    494 CG   ARG A  61       3.748   0.043   6.559  1.00 77.58           C
ATOM    495 CD   ARG A  61       3.511   1.494   6.948  1.00 77.86           C
ATOM    496 NE   ARG A  61       3.347   1.686   8.393  1.00 76.76           N
ATOM    497 CZ   ARG A  61       2.192   1.685   9.054  1.00 74.66           C
ATOM    498 NH1  ARG A  61       1.053   1.482   8.427  1.00 69.85           N
ATOM    499 NH2  ARG A  61       2.170   1.886  10.349  1.00 69.49           N
ATOM    500  N   LYS A  62       7.043  -2.688   8.249  1.00 82.42           N
ATOM    501 CA   LYS A  62       8.358  -3.080   8.736  1.00 81.52           C
ATOM    502  C   LYS A  62       8.969  -4.181   7.870  1.00 81.58           C
ATOM    503  O   LYS A  62      10.116  -4.047   7.442  1.00 83.03           O
ATOM    504 CB   LYS A  62       8.251  -3.510  10.203  1.00 81.88           C
ATOM    505 CG   LYS A  62       9.611  -3.853  10.805  1.00 79.99           C
ATOM    506 CD   LYS A  62       9.495  -4.206  12.287  1.00 79.48           C
ATOM    507 CE   LYS A  62      10.867  -4.595  12.817  1.00 74.22           C
ATOM    508 NZ   LYS A  62      10.828  -4.975  14.240  1.00 70.26           N
ATOM    509  N   ARG A  63       8.210  -5.228   7.575  1.00 82.51           N
ATOM    510 CA   ARG A  63       8.696  -6.312   6.711  1.00 80.93           C
ATOM    511  C   ARG A  63       9.047  -5.813   5.315  1.00 81.82           C
ATOM    512  O   ARG A  63      10.058  -6.239   4.746  1.00 82.39           O
ATOM    513 CB   ARG A  63       7.659  -7.430   6.625  1.00 80.76           C
ATOM    514 CG   ARG A  63       7.609  -8.265   7.890  1.00 78.31           C
ATOM    515 CD   ARG A  63       6.651  -9.448   7.768  1.00 79.34           C
ATOM    516 NE   ARG A  63       5.242  -9.048   7.751  1.00 76.41           N
ATOM    517 CZ   ARG A  63       4.447  -9.024   6.695  1.00 74.10           C
ATOM    518 NH1  ARG A  63       4.878  -9.369   5.498  1.00 69.75           N
ATOM    519 NH2  ARG A  63       3.199  -8.656   6.810  1.00 68.09           N
ATOM    520  N   LYS A  64       8.257  -4.922   4.753  1.00 81.61           N
ATOM    521 CA   LYS A  64       8.587  -4.338   3.455  1.00 80.09           C
ATOM    522  C   LYS A  64       9.899  -3.561   3.502  1.00 80.85           C
ATOM    523  O   LYS A  64      10.714  -3.678   2.589  1.00 81.09           O
ATOM    524 CB   LYS A  64       7.460  -3.435   2.955  1.00 78.30           C
ATOM    525 CG   LYS A  64       6.280  -4.213   2.393  1.00 73.82           C
ATOM    526 CD   LYS A  64       5.201  -3.280   1.872  1.00 69.79           C
ATOM    527 CE   LYS A  64       4.081  -4.053   1.218  1.00 66.71           C
ATOM    528 NZ   LYS A  64       3.039  -3.157   0.661  1.00 62.79           N
ATOM    529  N   LEU A  65      10.112  -2.790   4.550  1.00 77.90           N
ATOM    530 CA   LEU A  65      11.360  -2.061   4.726  1.00 77.19           C
ATOM    531  C   LEU A  65      12.545  -3.012   4.877  1.00 77.82           C
ATOM    532  O   LEU A  65      13.581  -2.796   4.259  1.00 78.34           O
ATOM    533 CB   LEU A  65      11.263  -1.122   5.925  1.00 75.83           C
ATOM    534 CG   LEU A  65      10.352   0.091   5.731  1.00 70.46           C
ATOM    535 CD1  LEU A  65      10.243   0.867   7.031  1.00 66.16           C
ATOM    536 CD2  LEU A  65      10.858   1.009   4.624  1.00 65.70           C
ATOM    537  N   GLU A  66      12.391  -4.056   5.671  1.00 79.35           N
ATOM    538 CA   GLU A  66      13.443  -5.052   5.852  1.00 77.74           C
ATOM    539  C   GLU A  66      13.827  -5.714   4.533  1.00 78.27           C
ATOM    540  O   GLU A  66      15.011  -5.856   4.238  1.00 79.28           O
ATOM    541 CB   GLU A  66      12.995  -6.111   6.869  1.00 76.81           C
ATOM    542 CG   GLU A  66      12.961  -5.582   8.298  1.00 75.85           C
ATOM    543 CD   GLU A  66      12.290  -6.520   9.293  1.00 73.45           C
ATOM    544 OE1  GLU A  66      11.651  -7.510   8.879  1.00 71.01           O
ATOM    545 OE2  GLU A  66      12.388  -6.258  10.502  1.00 71.67           O
ATOM    546  N   ASN A  67      12.851  -6.068   3.713  1.00 83.36           N
ATOM    547 CA   ASN A  67      13.122  -6.661   2.409  1.00 82.05           C
ATOM    548  C   ASN A  67      13.896  -5.711   1.493  1.00 83.58           C
ATOM    549  O   ASN A  67      14.814  -6.132   0.796  1.00 83.91           O
ATOM    550 CB   ASN A  67      11.808  -7.075   1.741  1.00 80.50           C
ATOM    551 CG   ASN A  67      11.091  -8.216   2.445  1.00 76.64           C
ATOM    552 OD1  ASN A  67      11.606  -8.868   3.335  1.00 71.41           O
ATOM    553 ND2  ASN A  67       9.863  -8.474   2.039  1.00 69.91           N
ATOM    554  N   ILE A  68      13.531  -4.449   1.491  1.00 78.49           N
ATOM    555 CA   ILE A  68      14.247  -3.452   0.688  1.00 79.07           C
ATOM    556  C   ILE A  68      15.685  -3.303   1.186  1.00 81.36           C
ATOM    557  O   ILE A  68      16.626  -3.319   0.390  1.00 82.79           O
ATOM    558 CB   ILE A  68      13.520  -2.091   0.701  1.00 77.62           C
ATOM    559 CG1  ILE A  68      12.145  -2.167   0.023  1.00 74.56           C
ATOM    560 CG2  ILE A  68      14.372  -0.997   0.046  1.00 74.29           C
ATOM    561 CD1  ILE A  68      12.176  -2.523  -1.441  1.00 70.58           C
ATOM    562  N   VAL A  69      15.861  -3.174   2.491  1.00 77.55           N
ATOM    563 CA   VAL A  69      17.191  -3.030   3.086  1.00 76.20           C
ATOM    564  C   VAL A  69      18.059  -4.250   2.777  1.00 78.08           C
ATOM    565  O   VAL A  69      19.236  -4.100   2.442  1.00 79.14           O
ATOM    566 CB   VAL A  69      17.083  -2.796   4.604  1.00 74.12           C
ATOM    567 CG1  VAL A  69      18.439  -2.908   5.290  1.00 70.13           C
ATOM    568 CG2  VAL A  69      16.501  -1.410   4.877  1.00 71.45           C
ATOM    569  N   GLU A  70      17.484  -5.432   2.856  1.00 78.08           N
ATOM    570 CA   GLU A  70      18.214  -6.660   2.531  1.00 76.66           C
ATOM    571  C   GLU A  70      18.696  -6.655   1.077  1.00 77.42           C
ATOM    572  O   GLU A  70      19.867  -6.947   0.811  1.00 78.28           O
ATOM    573 CB   GLU A  70      17.323  -7.874   2.818  1.00 73.38           C
ATOM    574 CG   GLU A  70      18.043  -9.206   2.631  1.00 66.47           C
ATOM    575 CD   GLU A  70      17.174 -10.412   2.996  1.00 63.38           C
ATOM    576 OE1  GLU A  70      15.928 -10.288   3.036  1.00 59.02           O
ATOM    577 OE2  GLU A  70      17.743 -11.489   3.226  1.00 60.49           O
ATOM    578  N   LEU A  71      17.831  -6.292   0.153  1.00 83.08           N
ATOM    579 CA   LEU A  71      18.206  -6.203  -1.263  1.00 82.77           C
ATOM    580  C   LEU A  71      19.310  -5.169  -1.493  1.00 84.22           C
ATOM    581  O   LEU A  71      20.241  -5.416  -2.256  1.00 83.92           O
ATOM    582 CB   LEU A  71      16.978  -5.853  -2.112  1.00 81.60           C
ATOM    583 CG   LEU A  71      15.972  -6.989  -2.304  1.00 77.75           C
ATOM    584 CD1  LEU A  71      14.702  -6.445  -2.936  1.00 72.76           C
ATOM    585 CD2  LEU A  71      16.537  -8.096  -3.182  1.00 71.79           C
ATOM    586  N   GLU A  72      19.224  -4.037  -0.837  1.00 82.87           N
ATOM    587 CA   GLU A  72      20.244  -2.995  -0.950  1.00 80.81           C
ATOM    588  C   GLU A  72      21.588  -3.454  -0.375  1.00 81.72           C
ATOM    589  O   GLU A  72      22.635  -3.220  -0.978  1.00 82.23           O
ATOM    590 CB   GLU A  72      19.759  -1.716  -0.256  1.00 78.83           C
ATOM    591 CG   GLU A  72      18.642  -1.017  -1.030  1.00 75.24           C
ATOM    592 CD   GLU A  72      18.064   0.196  -0.306  1.00 72.95           C
ATOM    593 OE1  GLU A  72      18.236   0.322   0.920  1.00 68.37           O
ATOM    594 OE2  GLU A  72      17.420   1.015  -0.971  1.00 68.85           O
ATOM    595  N   GLN A  73      21.567  -4.134   0.761  1.00 78.70           N
ATOM    596 CA   GLN A  73      22.778  -4.672   1.377  1.00 76.24           C
ATOM    597  C   GLN A  73      23.420  -5.753   0.502  1.00 77.61           C
ATOM    598  O   GLN A  73      24.641  -5.771   0.345  1.00 77.63           O
ATOM    599 CB   GLN A  73      22.458  -5.238   2.759  1.00 73.16           C
ATOM    600 CG   GLN A  73      22.195  -4.144   3.789  1.00 70.88           C
ATOM    601 CD   GLN A  73      21.768  -4.693   5.140  1.00 67.51           C
ATOM    602 OE1  GLN A  73      21.400  -5.851   5.283  1.00 67.25           O
ATOM    603 NE2  GLN A  73      21.811  -3.865   6.163  1.00 63.78           N
ATOM    604  N   ASP A  74      22.617  -6.617  -0.067  1.00 83.79           N
ATOM    605 CA   ASP A  74      23.120  -7.640  -0.985  1.00 81.48           C
ATOM    606  C   ASP A  74      23.747  -7.007  -2.228  1.00 82.83           C
ATOM    607  O   ASP A  74      24.794  -7.455  -2.695  1.00 82.75           O
ATOM    608 CB   ASP A  74      21.985  -8.579  -1.399  1.00 79.40           C
ATOM    609 CG   ASP A  74      21.531  -9.529  -0.295  1.00 75.42           C
ATOM    610 OD1  ASP A  74      22.207  -9.607   0.757  1.00 71.76           O
ATOM    611 OD2  ASP A  74      20.508 -10.213  -0.506  1.00 70.66           O
ATOM    612  N   LEU A  75      23.148  -5.976  -2.735  1.00 85.80           N
ATOM    613 CA   LEU A  75      23.667  -5.239  -3.876  1.00 85.39           C
ATOM    614  C   LEU A  75      25.019  -4.594  -3.540  1.00 85.48           C
ATOM    615  O   LEU A  75      25.969  -4.719  -4.315  1.00 84.87           O
ATOM    616 CB   LEU A  75      22.640  -4.183  -4.304  1.00 83.49           C
ATOM    617 CG   LEU A  75      22.779  -3.691  -5.738  1.00 77.50           C
ATOM    618 CD1  LEU A  75      22.345  -4.771  -6.718  1.00 71.91           C
ATOM    619 CD2  LEU A  75      21.943  -2.442  -5.960  1.00 71.08           C
ATOM    620  N   ASP A  76      25.111  -3.950  -2.398  1.00 81.67           N
ATOM    621 CA   ASP A  76      26.358  -3.336  -1.950  1.00 79.77           C
ATOM    622  C   ASP A  76      27.461  -4.383  -1.749  1.00 80.31           C
ATOM    623  O   ASP A  76      28.603  -4.192  -2.175  1.00 81.23           O
ATOM    624 CB   ASP A  76      26.133  -2.556  -0.651  1.00 76.04           C
ATOM    625 CG   ASP A  76      25.376  -1.248  -0.856  1.00 69.40           C
ATOM    626 OD1  ASP A  76      25.241  -0.801  -2.015  1.00 66.94           O
ATOM    627 OD2  ASP A  76      24.959  -0.669   0.166  1.00 65.31           O
ATOM    628  N   HIS A  77      27.116  -5.484  -1.121  1.00 84.47           N
ATOM    629 CA   HIS A  77      28.068  -6.575  -0.909  1.00 83.25           C
ATOM    630  C   HIS A  77      28.600  -7.121  -2.235  1.00 86.19           C
ATOM    631  O   HIS A  77      29.811  -7.325  -2.386  1.00 85.96           O
ATOM    632 CB   HIS A  77      27.401  -7.675  -0.084  1.00 79.26           C
ATOM    633 CG   HIS A  77      28.294  -8.858   0.137  1.00 76.05           C
ATOM    634 ND1  HIS A  77      29.455  -8.823   0.854  1.00 71.61           N
ATOM    635 CD2  HIS A  77      28.157 -10.138  -0.308  1.00 70.68           C
ATOM    636 CE1  HIS A  77      29.997 -10.039   0.846  1.00 73.37           C
ATOM    637 NE2  HIS A  77      29.236 -10.865   0.151  1.00 78.77           N
ATOM    638  N   LEU A  78      27.724  -7.338  -3.200  1.00 83.94           N
ATOM    639 CA   LEU A  78      28.156  -7.834  -4.506  1.00 83.46           C
ATOM    640  C   LEU A  78      29.025  -6.822  -5.256  1.00 83.80           C
ATOM    641  O   LEU A  78      29.945  -7.227  -5.968  1.00 84.09           O
ATOM    642 CB   LEU A  78      26.945  -8.215  -5.355  1.00 81.74           C
ATOM    643 CG   LEU A  78      26.315  -9.562  -5.001  1.00 75.01           C
ATOM    644 CD1  LEU A  78      25.032  -9.738  -5.788  1.00 69.09           C
ATOM    645 CD2  LEU A  78      27.255 -10.721  -5.307  1.00 69.04           C
ATOM    646  N   LYS A  79      28.768  -5.555  -5.088  1.00 86.68           N
ATOM    647 CA   LYS A  79      29.638  -4.515  -5.660  1.00 84.51           C
ATOM    648  C   LYS A  79      31.035  -4.572  -5.040  1.00 85.27           C
ATOM    649  O   LYS A  79      32.024  -4.505  -5.767  1.00 87.30           O
ATOM    650 CB   LYS A  79      29.012  -3.133  -5.454  1.00 82.58           C
ATOM    651 CG   LYS A  79      27.833  -2.882  -6.381  1.00 78.38           C
ATOM    652 CD   LYS A  79      27.144  -1.570  -6.032  1.00 78.89           C
ATOM    653 CE   LYS A  79      25.969  -1.306  -6.950  1.00 74.03           C
ATOM    654 NZ   LYS A  79      25.233  -0.087  -6.560  1.00 69.02           N
ATOM    655  N   ASP A  80      31.133  -4.735  -3.732  1.00 87.00           N
ATOM    656 CA   ASP A  80      32.416  -4.877  -3.046  1.00 84.67           C
ATOM    657  C   ASP A  80      33.168  -6.127  -3.511  1.00 84.80           C
ATOM    658  O   ASP A  80      34.370  -6.070  -3.785  1.00 85.26           O
ATOM    659 CB   ASP A  80      32.207  -4.936  -1.528  1.00 81.52           C
ATOM    660 CG   ASP A  80      31.697  -3.633  -0.907  1.00 77.64           C
ATOM    661 OD1  ASP A  80      31.805  -2.560  -1.538  1.00 73.42           O
ATOM    662 OD2  ASP A  80      31.211  -3.697   0.241  1.00 72.40           O
ATOM    663  N   GLU A  81      32.453  -7.239  -3.634  1.00 89.45           N
ATOM    664 CA   GLU A  81      33.062  -8.480  -4.121  1.00 87.59           C
ATOM    665  C   GLU A  81      33.560  -8.340  -5.551  1.00 88.17           C
ATOM    666  O   GLU A  81      34.656  -8.803  -5.884  1.00 87.88           O
ATOM    667 CB   GLU A  81      32.063  -9.639  -4.029  1.00 85.81           C
ATOM    668 CG   GLU A  81      31.743 -10.057  -2.596  1.00 80.31           C
ATOM    669 CD   GLU A  81      32.970 -10.584  -1.861  1.00 79.20           C
ATOM    670 OE1  GLU A  81      33.581 -11.550  -2.352  1.00 72.78           O
ATOM    671 OE2  GLU A  81      33.314 -10.009  -0.818  1.00 74.21           O
ATOM    672  N   LYS A  82      32.793  -7.705  -6.406  1.00 91.09           N
ATOM    673 CA   LYS A  82      33.210  -7.439  -7.777  1.00 89.24           C
ATOM    674  C   LYS A  82      34.468  -6.577  -7.822  1.00 88.86           C
ATOM    675  O   LYS A  82      35.397  -6.866  -8.578  1.00 89.75           O
ATOM    676 CB   LYS A  82      32.054  -6.775  -8.549  1.00 88.34           C
ATOM    677 CG   LYS A  82      32.448  -6.401  -9.976  1.00 86.37           C
ATOM    678 CD   LYS A  82      31.285  -5.802 -10.748  1.00 84.54           C
ATOM    679 CE   LYS A  82      31.749  -5.345 -12.120  1.00 80.27           C
ATOM    680 NZ   LYS A  82      30.653  -4.806 -12.944  1.00 75.92           N
ATOM    681  N   GLU A  83      34.513  -5.550  -7.001  1.00 88.74           N
ATOM    682 CA   GLU A  83      35.678  -4.684  -6.920  1.00 86.74           C
ATOM    683  C   GLU A  83      36.931  -5.467  -6.509  1.00 86.33           C
ATOM    684  O   GLU A  83      37.996  -5.324  -7.132  1.00 86.41           O
ATOM    685 CB   GLU A  83      35.405  -3.534  -5.946  1.00 83.75           C
ATOM    686 CG   GLU A  83      36.539  -2.517  -5.886  1.00 73.46           C
ATOM    687 CD   GLU A  83      36.290  -1.380  -4.900  1.00 68.47           C
ATOM    688 OE1  GLU A  83      35.215  -1.332  -4.272  1.00 63.65           O
ATOM    689 OE2  GLU A  83      37.190  -0.541  -4.741  1.00 63.82           O
ATOM    690  N   LYS A  84      36.820  -6.318  -5.502  1.00 92.68           N
ATOM    691 CA   LYS A  84      37.937  -7.161  -5.062  1.00 91.68           C
ATOM    692  C   LYS A  84      38.386  -8.118  -6.162  1.00 92.17           C
ATOM    693  O   LYS A  84      39.589  -8.250  -6.405  1.00 91.66           O
ATOM    694 CB   LYS A  84      37.547  -7.938  -3.800  1.00 90.03           C
ATOM    695 CG   LYS A  84      37.471  -7.052  -2.566  1.00 81.14           C
ATOM    696 CD   LYS A  84      37.062  -7.870  -1.341  1.00 80.86           C
ATOM    697 CE   LYS A  84      36.975  -6.988  -0.117  1.00 73.48           C
ATOM    698 NZ   LYS A  84      36.566  -7.767   1.080  1.00 68.49           N
ATOM    699  N   LEU A  85      37.458  -8.752  -6.830  1.00 90.74           N
ATOM    700 CA   LEU A  85      37.802  -9.681  -7.909  1.00 89.10           C
ATOM    701  C   LEU A  85      38.489  -8.980  -9.072  1.00 88.83           C
ATOM    702  O   LEU A  85      39.435  -9.527  -9.648  1.00 88.83           O
ATOM    703 CB   LEU A  85      36.537 -10.400  -8.389  1.00 88.12           C
ATOM    704 CG   LEU A  85      36.018 -11.482  -7.442  1.00 82.84           C
ATOM    705 CD1  LEU A  85      34.647 -11.941  -7.888  1.00 76.02           C
ATOM    706 CD2  LEU A  85      36.969 -12.681  -7.401  1.00 76.46           C
ATOM    707  N   LEU A  86      38.050  -7.788  -9.418  1.00 92.69           N
ATOM    708 CA   LEU A  86      38.712  -6.996 -10.452  1.00 91.48           C
ATOM    709  C   LEU A  86      40.149  -6.672 -10.058  1.00 91.13           C
ATOM    710  O   LEU A  86      41.060  -6.763 -10.889  1.00 90.62           O
ATOM    711 CB   LEU A  86      37.928  -5.701 -10.707  1.00 89.97           C
ATOM    712 CG   LEU A  86      36.658  -5.868 -11.538  1.00 82.34           C
ATOM    713 CD1  LEU A  86      35.837  -4.594 -11.494  1.00 77.30           C
ATOM    714 CD2  LEU A  86      36.986  -6.217 -12.990  1.00 77.28           C
ATOM    715  N   LYS A  87      40.376  -6.328  -8.807  1.00 94.91           N
ATOM    716 CA   LYS A  87      41.717  -6.041  -8.303  1.00 94.57           C
ATOM    717  C   LYS A  87      42.605  -7.289  -8.341  1.00 94.47           C
ATOM    718  O   LYS A  87      43.711  -7.234  -8.864  1.00 93.87           O
ATOM    719 CB   LYS A  87      41.618  -5.466  -6.884  1.00 93.59           C
ATOM    720 CG   LYS A  87      42.970  -5.086  -6.309  1.00 84.22           C
ATOM    721 CD   LYS A  87      42.835  -4.466  -4.928  1.00 82.39           C
ATOM    722 CE   LYS A  87      44.211  -4.173  -4.367  1.00 73.37           C
ATOM    723 NZ   LYS A  87      44.144  -3.585  -3.003  1.00 66.92           N
ATOM    724  N   GLU A  88      42.105  -8.401  -7.834  1.00 93.30           N
ATOM    725 CA   GLU A  88      42.855  -9.655  -7.832  1.00 91.84           C
ATOM    726  C   GLU A  88      43.174 -10.136  -9.247  1.00 91.70           C
ATOM    727  O   GLU A  88      44.297 -10.564  -9.518  1.00 91.04           O
ATOM    728 CB   GLU A  88      42.058 -10.736  -7.091  1.00 90.89           C
ATOM    729 CG   GLU A  88      41.948 -10.479  -5.590  1.00 88.16           C
ATOM    730 CD   GLU A  88      40.951 -11.401  -4.906  1.00 87.52           C
ATOM    731 OE1  GLU A  88      40.508 -12.388  -5.523  1.00 81.79           O
ATOM    732 OE2  GLU A  88      40.601 -11.139  -3.746  1.00 81.92           O
ATOM    733  N   LYS A  89      42.227 -10.036 -10.146  1.00 92.72           N
ATOM    734 CA   LYS A  89      42.462 -10.360 -11.547  1.00 91.16           C
ATOM    735  C   LYS A  89      43.550  -9.460 -12.138  1.00 91.15           C
ATOM    736  O   LYS A  89      44.444  -9.946 -12.833  1.00 91.25           O
ATOM    737 CB   LYS A  89      41.156 -10.242 -12.336  1.00 89.58           C
ATOM    738 CG   LYS A  89      41.361 -10.549 -13.807  1.00 86.81           C
ATOM    739 CD   LYS A  89      40.117 -10.313 -14.640  1.00 83.63           C
ATOM    740 CE   LYS A  89      40.498 -10.373 -16.117  1.00 78.58           C
ATOM    741 NZ   LYS A  89      39.382 -10.025 -16.998  1.00 73.83           N
ATOM    742  N   GLY A  90      43.500  -8.181 -11.852  1.00 92.88           N
ATOM    743 CA   GLY A  90      44.521  -7.242 -12.308  1.00 91.90           C
ATOM    744  C   GLY A  90      45.907  -7.559 -11.777  1.00 93.05           C
ATOM    745  O   GLY A  90      46.894  -7.442 -12.506  1.00 92.16           O
ATOM    746  N   GLU A  91      46.012  -7.981 -10.533  1.00 96.05           N
ATOM    747 CA   GLU A  91      47.277  -8.421  -9.943  1.00 95.78           C
ATOM    748  C   GLU A  91      47.792  -9.688 -10.624  1.00 96.14           C
ATOM    749  O   GLU A  91      48.984  -9.787 -10.933  1.00 95.22           O
ATOM    750 CB   GLU A  91      47.108  -8.647  -8.437  1.00 94.25           C
ATOM    751 CG   GLU A  91      46.919  -7.346  -7.666  1.00 85.97           C
ATOM    752 CD   GLU A  91      46.575  -7.552  -6.186  1.00 80.98           C
ATOM    753 OE1  GLU A  91      46.365  -8.711  -5.772  1.00 75.74           O
ATOM    754 OE2  GLU A  91      46.516  -6.557  -5.453  1.00 75.09           O
ATOM    755  N   ASN A  92      46.927 -10.630 -10.877  1.00 93.79           N
ATOM    756 CA   ASN A  92      47.283 -11.845 -11.600  1.00 93.40           C
ATOM    757  C   ASN A  92      47.762 -11.536 -13.021  1.00 93.50           C
ATOM    758  O   ASN A  92      48.771 -12.087 -13.463  1.00 92.92           O
ATOM    759 CB   ASN A  92      46.097 -12.812 -11.637  1.00 91.69           C
ATOM    760 CG   ASN A  92      45.825 -13.474 -10.292  1.00 89.49           C
ATOM    761 OD1  ASN A  92      46.575 -13.337  -9.337  1.00 81.07           O
ATOM    762 ND2  ASN A  92      44.753 -14.236 -10.229  1.00 81.48           N
ATOM    763  N   ASP A  93      47.072 -10.668 -13.716  1.00 93.67           N
ATOM    764 CA   ASP A  93      47.470 -10.259 -15.070  1.00 93.04           C
ATOM    765  C   ASP A  93      48.862  -9.625 -15.081  1.00 93.49           C
ATOM    766  O   ASP A  93      49.688  -9.937 -15.937  1.00 92.76           O
ATOM    767 CB   ASP A  93      46.455  -9.266 -15.649  1.00 90.73           C
ATOM    768 CG   ASP A  93      45.141  -9.899 -16.097  1.00 83.94           C
ATOM    769 OD1  ASP A  93      45.070 -11.132 -16.232  1.00 77.55           O
ATOM    770 OD2  ASP A  93      44.190  -9.127 -16.345  1.00 75.69           O
ATOM    771  N   LYS A  94      49.155  -8.766 -14.123  1.00 97.01           N
ATOM    772 CA   LYS A  94      50.472  -8.143 -13.997  1.00 96.89           C
ATOM    773  C   LYS A  94      51.555  -9.179 -13.691  1.00 97.18           C
ATOM    774  O   LYS A  94      52.614  -9.167 -14.316  1.00 96.35           O
ATOM    775 CB   LYS A  94      50.442  -7.064 -12.911  1.00 95.84           C
ATOM    776 CG   LYS A  94      49.638  -5.836 -13.323  1.00 86.20           C
ATOM    777 CD   LYS A  94      49.477  -4.873 -12.152  1.00 83.61           C
ATOM    778 CE   LYS A  94      48.583  -3.708 -12.527  1.00 74.74           C
ATOM    779 NZ   LYS A  94      48.350  -2.797 -11.380  1.00 67.54           N
ATOM    780  N   SER A  95      51.284 -10.074 -12.771  1.00 95.43           N
ATOM    781 CA   SER A  95      52.213 -11.152 -12.425  1.00 95.68           C
ATOM    782  C   SER A  95      52.471 -12.069 -13.623  1.00 96.02           C
ATOM    783  O   SER A  95      53.613 -12.445 -13.892  1.00 94.92           O
ATOM    784 CB   SER A  95      51.680 -11.969 -11.260  1.00 94.42           C
ATOM    785 OG   SER A  95      51.537 -11.147 -10.114  1.00 86.55           O
ATOM    786  N   LEU A  96      51.428 -12.400 -14.333  1.00 96.04           N
ATOM    787 CA   LEU A  96      51.521 -13.236 -15.523  1.00 95.89           C
ATOM    788  C   LEU A  96      52.356 -12.558 -16.608  1.00 96.08           C
ATOM    789  O   LEU A  96      53.200 -13.198 -17.231  1.00 95.52           O
ATOM    790 CB   LEU A  96      50.103 -13.542 -16.018  1.00 94.56           C
ATOM    791 CG   LEU A  96      50.011 -14.583 -17.137  1.00 88.13           C
ATOM    792 CD1  LEU A  96      50.443 -15.949 -16.626  1.00 82.28           C
ATOM    793 CD2  LEU A  96      48.585 -14.672 -17.647  1.00 82.60           C
ATOM    794  N   HIS A  97      52.132 -11.273 -16.812  1.00 96.64           N
ATOM    795 CA   HIS A  97      52.911 -10.508 -17.777  1.00 96.37           C
ATOM    796  C   HIS A  97      54.393 -10.467 -17.409  1.00 96.61           C
ATOM    797  O   HIS A  97      55.258 -10.675 -18.257  1.00 95.90           O
ATOM    798 CB   HIS A  97      52.332  -9.095 -17.884  1.00 95.04           C
ATOM    799 CG   HIS A  97      52.973  -8.285 -18.961  1.00 87.50           C
ATOM    800 ND1  HIS A  97      52.913  -8.587 -20.302  1.00 77.87           N
ATOM    801 CD2  HIS A  97      53.693  -7.129 -18.866  1.00 78.11           C
ATOM    802 CE1  HIS A  97      53.576  -7.645 -20.979  1.00 77.72           C
ATOM    803 NE2  HIS A  97      54.059  -6.750 -20.137  1.00 78.60           N
ATOM    804  N   LEU A  98      54.709 -10.243 -16.143  1.00 97.35           N
ATOM    805 CA   LEU A  98      56.082 -10.247 -15.655  1.00 97.31           C
ATOM    806  C   LEU A  98      56.734 -11.615 -15.855  1.00 97.31           C
ATOM    807  O   LEU A  98      57.858 -11.700 -16.357  1.00 96.39           O
ATOM    808 CB   LEU A  98      56.092  -9.827 -14.183  1.00 96.38           C
ATOM    809 CG   LEU A  98      57.488  -9.772 -13.552  1.00 88.59           C
ATOM    810 CD1  LEU A  98      58.361  -8.726 -14.233  1.00 82.96           C
ATOM    811 CD2  LEU A  98      57.374  -9.452 -12.072  1.00 84.80           C
ATOM    812  N   LEU A  99      56.029 -12.662 -15.500  1.00 95.49           N
ATOM    813 CA   LEU A  99      56.542 -14.023 -15.641  1.00 94.98           C
ATOM    814  C   LEU A  99      56.810 -14.378 -17.103  1.00 95.11           C
ATOM    815  O   LEU A  99      57.807 -15.017 -17.420  1.00 93.90           O
ATOM    816 CB   LEU A  99      55.555 -15.002 -15.010  1.00 93.63           C
ATOM    817 CG   LEU A  99      56.190 -15.989 -14.026  1.00 87.28           C
ATOM    818 CD1  LEU A  99      56.697 -15.259 -12.793  1.00 80.81           C
ATOM    819 CD2  LEU A  99      55.164 -17.027 -13.602  1.00 80.71           C
ATOM    820  N   LYS A 100      55.954 -13.942 -18.004  1.00 94.72           N
ATOM    821 CA   LYS A 100      56.166 -14.132 -19.440  1.00 94.57           C
ATOM    822  C   LYS A 100      57.430 -13.414 -19.923  1.00 94.46           C
ATOM    823  O   LYS A 100      58.181 -13.971 -20.720  1.00 94.36           O
ATOM    824 CB   LYS A 100      54.944 -13.662 -20.230  1.00 93.91           C
ATOM    825 CG   LYS A 100      53.785 -14.647 -20.152  1.00 88.83           C
ATOM    826 CD   LYS A 100      52.553 -14.100 -20.860  1.00 88.26           C
ATOM    827 CE   LYS A 100      51.436 -15.119 -20.834  1.00 82.78           C
ATOM    828 NZ   LYS A 100      50.202 -14.615 -21.473  1.00 75.99           N
ATOM    829  N   LYS A 101      57.679 -12.225 -19.430  1.00 97.06           N
ATOM    830 CA   LYS A 101      58.917 -11.502 -19.745  1.00 97.17           C
ATOM    831  C   LYS A 101      60.142 -12.259 -19.230  1.00 96.97           C
ATOM    832  O   LYS A 101      61.099 -12.457 -19.972  1.00 96.22           O
ATOM    833 CB   LYS A 101      58.880 -10.095 -19.154  1.00 96.68           C
ATOM    834 CG   LYS A 101      57.954  -9.144 -19.901  1.00 89.40           C
ATOM    835 CD   LYS A 101      57.986  -7.765 -19.268  1.00 85.88           C
ATOM    836 CE   LYS A 101      57.169  -6.772 -20.070  1.00 77.84           C
ATOM    837 NZ   LYS A 101      57.197  -5.423 -19.472  1.00 69.87           N
ATOM    838  N   GLN A 102      60.096 -12.688 -17.984  1.00 95.25           N
ATOM    839 CA   GLN A 102      61.191 -13.445 -17.390  1.00 94.46           C
ATOM    840  C   GLN A 102      61.472 -14.728 -18.166  1.00 94.75           C
ATOM    841  O   GLN A 102      62.625 -15.043 -18.459  1.00 93.65           O
ATOM    842 CB   GLN A 102      60.864 -13.774 -15.928  1.00 93.32           C
ATOM    843 CG   GLN A 102      60.889 -12.548 -15.016  1.00 88.86           C
ATOM    844 CD   GLN A 102      60.443 -12.870 -13.592  1.00 88.15           C
ATOM    845 OE1  GLN A 102      59.784 -13.869 -13.339  1.00 83.61           O
ATOM    846 NE2  GLN A 102      60.801 -12.032 -12.646  1.00 79.71           N
ATOM    847  N   LEU A 103      60.443 -15.441 -18.515  1.00 92.65           N
ATOM    848 CA   LEU A 103      60.572 -16.669 -19.287  1.00 92.12           C
ATOM    849  C   LEU A 103      61.179 -16.393 -20.663  1.00 91.65           C
ATOM    850  O   LEU A 103      62.103 -17.092 -21.082  1.00 90.26           O
ATOM    851 CB   LEU A 103      59.203 -17.338 -19.402  1.00 91.31           C
ATOM    852 CG   LEU A 103      59.231 -18.754 -19.978  1.00 87.68           C
ATOM    853 CD1  LEU A 103      59.919 -19.719 -19.018  1.00 80.39           C
ATOM    854 CD2  LEU A 103      57.819 -19.241 -20.243  1.00 79.83           C
ATOM    855  N   SER A 104      60.714 -15.365 -21.353  1.00 93.98           N
ATOM    856 CA   SER A 104      61.262 -14.989 -22.649  1.00 93.73           C
ATOM    857  C   SER A 104      62.743 -14.617 -22.565  1.00 93.41           C
ATOM    858  O   SER A 104      63.540 -15.057 -23.386  1.00 92.02           O
ATOM    859 CB   SER A 104      60.483 -13.826 -23.251  1.00 92.45           C
ATOM    860 OG   SER A 104      59.151 -14.210 -23.517  1.00 81.10           O
ATOM    861  N   THR A 105      63.100 -13.853 -21.558  1.00 94.26           N
ATOM    862 CA   THR A 105      64.497 -13.493 -21.318  1.00 94.08           C
ATOM    863  C   THR A 105      65.346 -14.735 -21.086  1.00 93.77           C
ATOM    864  O   THR A 105      66.410 -14.882 -21.695  1.00 92.13           O
ATOM    865 CB   THR A 105      64.620 -12.526 -20.135  1.00 93.13           C
ATOM    866 OG1  THR A 105      63.903 -11.344 -20.422  1.00 86.85           O
ATOM    867 CG2  THR A 105      66.060 -12.143 -19.848  1.00 83.65           C
ATOM    868  N   LEU A 106      64.891 -15.632 -20.253  1.00 91.51           N
ATOM    869 CA   LEU A 106      65.626 -16.858 -19.943  1.00 90.78           C
ATOM    870  C   LEU A 106      65.777 -17.750 -21.186  1.00 90.64           C
ATOM    871  O   LEU A 106      66.850 -18.303 -21.411  1.00 88.65           O
ATOM    872 CB   LEU A 106      64.925 -17.587 -18.800  1.00 90.10           C
ATOM    873 CG   LEU A 106      65.744 -18.720 -18.172  1.00 86.71           C
ATOM    874 CD1  LEU A 106      67.006 -18.188 -17.503  1.00 79.82           C
ATOM    875 CD2  LEU A 106      64.905 -19.435 -17.128  1.00 80.54           C
ATOM    876  N   TYR A 107      64.766 -17.856 -21.999  1.00 89.29           N
ATOM    877 CA   TYR A 107      64.866 -18.572 -23.274  1.00 88.98           C
ATOM    878  C   TYR A 107      65.946 -17.968 -24.170  1.00 88.44           C
ATOM    879  O   TYR A 107      66.756 -18.692 -24.754  1.00 86.49           O
ATOM    880 CB   TYR A 107      63.525 -18.567 -24.011  1.00 87.74           C
ATOM    881 CG   TYR A 107      62.625 -19.733 -23.676  1.00 86.25           C
ATOM    882 CD1  TYR A 107      61.689 -19.644 -22.651  1.00 80.06           C
ATOM    883 CD2  TYR A 107      62.703 -20.925 -24.404  1.00 79.54           C
ATOM    884 CE1  TYR A 107      60.850 -20.717 -22.350  1.00 78.92           C
ATOM    885 CE2  TYR A 107      61.865 -22.006 -24.110  1.00 78.15           C
ATOM    886 CZ   TYR A 107      60.943 -21.885 -23.079  1.00 79.08           C
ATOM    887 OH   TYR A 107      60.109 -22.942 -22.778  1.00 78.42           O
ATOM    888  N   LEU A 108      65.981 -16.659 -24.273  1.00 92.09           N
ATOM    889 CA   LEU A 108      67.000 -15.974 -25.068  1.00 91.53           C
ATOM    890  C   LEU A 108      68.405 -16.215 -24.521  1.00 90.43           C
ATOM    891  O   LEU A 108      69.338 -16.420 -25.298  1.00 86.09           O
ATOM    892 CB   LEU A 108      66.691 -14.475 -25.144  1.00 90.34           C
ATOM    893 CG   LEU A 108      65.926 -14.049 -26.398  1.00 85.50           C
ATOM    894 CD1  LEU A 108      64.533 -14.663 -26.456  1.00 78.42           C
ATOM    895 CD2  LEU A 108      65.817 -12.525 -26.435  1.00 78.85           C
ATOM    896  N   GLU A 109      68.566 -16.202 -23.215  1.00 90.40           N
ATOM    897 CA   GLU A 109      69.856 -16.473 -22.583  1.00 90.05           C
ATOM    898  C   GLU A 109      70.329 -17.913 -22.837  1.00 89.57           C
ATOM    899  O   GLU A 109      71.509 -18.133 -23.100  1.00 85.33           O
ATOM    900 CB   GLU A 109      69.775 -16.212 -21.076  1.00 88.94           C
ATOM    901 CG   GLU A 109      69.706 -14.722 -20.742  1.00 84.27           C
ATOM    902 CD   GLU A 109      69.495 -14.449 -19.246  1.00 81.23           C
ATOM    903 OE1  GLU A 109      69.445 -15.415 -18.452  1.00 75.59           O
ATOM    904 OE2  GLU A 109      69.377 -13.279 -18.881  1.00 75.91           O
ATOM    905  N   VAL A 110      69.429 -18.854 -22.772  1.00 85.31           N
ATOM    906 CA   VAL A 110      69.759 -20.264 -23.029  1.00 84.10           C
ATOM    907  C   VAL A 110      70.096 -20.497 -24.511  1.00 82.14           C
ATOM    908  O   VAL A 110      70.929 -21.348 -24.829  1.00 77.05           O
ATOM    909 CB   VAL A 110      68.606 -21.184 -22.578  1.00 81.71           C
ATOM    910 CG1  VAL A 110      68.819 -22.632 -22.996  1.00 75.11           C
ATOM    911 CG2  VAL A 110      68.471 -21.138 -21.064  1.00 75.19           C
ATOM    912  N   PHE A 111      69.479 -19.763 -25.394  1.00 78.61           N
ATOM    913 CA   PHE A 111      69.735 -19.891 -26.835  1.00 77.79           C
ATOM    914  C   PHE A 111      71.053 -19.231 -27.272  1.00 76.93           C
ATOM    915  O   PHE A 111      71.580 -19.577 -28.331  1.00 71.18           O
ATOM    916 CB   PHE A 111      68.570 -19.303 -27.631  1.00 74.14           C
ATOM    917 CG   PHE A 111      67.288 -20.099 -27.629  1.00 74.87           C
ATOM    918 CD1  PHE A 111      67.160 -21.304 -26.954  1.00 67.87           C
ATOM    919 CD2  PHE A 111      66.191 -19.616 -28.346  1.00 70.85           C
ATOM    920 CE1  PHE A 111      65.970 -22.019 -26.981  1.00 67.40           C
ATOM    921 CE2  PHE A 111      64.995 -20.324 -28.383  1.00 68.00           C
ATOM    922 CZ   PHE A 111      64.886 -21.529 -27.702  1.00 67.85           C
ATOM    923  N   SER A 112      71.539 -18.304 -26.508  1.00 83.22           N
ATOM    924 CA   SER A 112      72.826 -17.656 -26.799  1.00 84.24           C
ATOM    925  C   SER A 112      74.006 -18.544 -26.355  1.00 79.67           C
ATOM    926  O   SER A 112      75.056 -18.475 -27.000  1.00 74.06           O
ATOM    927 CB   SER A 112      72.906 -16.295 -26.101  1.00 75.77           C
ATOM    928 OG   SER A 112      72.935 -16.442 -24.702  1.00 68.95           O
ATOM    929 OXT  SER A 112      73.871 -19.310 -25.413  1.00 65.31           O
ATOM    930  N   THR B   1     -19.183   1.853 -11.005  1.00 71.30           N
ATOM    931 CA   THR B   1     -20.539   1.267 -10.995  1.00 77.32           C
ATOM    932  C   THR B   1     -21.317   1.574  -9.714  1.00 81.30           C
ATOM    933  O   THR B   1     -22.469   1.991  -9.798  1.00 79.51           O
ATOM    934 CB   THR B   1     -20.518  -0.245 -11.262  1.00 69.91           C
ATOM    935 OG1  THR B   1     -19.461  -0.847 -10.544  1.00 64.65           O
ATOM    936 CG2  THR B   1     -20.304  -0.520 -12.747  1.00 62.32           C
ATOM    937  N   ARG B   2     -20.725   1.431  -8.538  1.00 82.70           N
ATOM    938 CA   ARG B   2     -21.408   1.847  -7.310  1.00 84.01           C
ATOM    939  C   ARG B   2     -21.621   3.354  -7.278  1.00 87.23           C
ATOM    940  O   ARG B   2     -22.689   3.828  -6.889  1.00 87.53           O
ATOM    941 CB   ARG B   2     -20.635   1.373  -6.072  1.00 80.94           C
ATOM    942 CG   ARG B   2     -21.502   1.382  -4.818  1.00 74.22           C
ATOM    943 CD   ARG B   2     -20.798   0.711  -3.641  1.00 71.71           C
ATOM    944 NE   ARG B   2     -19.850   1.614  -2.982  1.00 64.19           N
ATOM    945 CZ   ARG B   2     -19.062   1.283  -1.963  1.00 59.81           C
ATOM    946 NH1  ARG B   2     -19.058   0.069  -1.476  1.00 55.59           N
ATOM    947 NH2  ARG B   2     -18.279   2.180  -1.421  1.00 51.62           N
ATOM    948  N   ASP B   3     -20.628   4.108  -7.716  1.00 88.52           N
ATOM    949 CA   ASP B   3     -20.737   5.559  -7.799  1.00 91.00           C
ATOM    950  C   ASP B   3     -21.735   6.012  -8.873  1.00 92.59           C
ATOM    951  O   ASP B   3     -22.402   7.025  -8.695  1.00 92.86           O
ATOM    952 CB   ASP B   3     -19.358   6.192  -8.022  1.00 91.18           C
ATOM    953 CG   ASP B   3     -18.512   6.244  -6.744  1.00 90.90           C
ATOM    954 OD1  ASP B   3     -19.057   6.025  -5.639  1.00 87.86           O
ATOM    955 OD2  ASP B   3     -17.315   6.555  -6.844  1.00 86.91           O
ATOM    956  N   GLU B   4     -21.894   5.255  -9.940  1.00 91.85           N
ATOM    957 CA   GLU B   4     -22.901   5.533 -10.965  1.00 92.24           C
ATOM    958  C   GLU B   4     -24.314   5.424 -10.393  1.00 92.93           C
ATOM    959  O   GLU B   4     -25.161   6.279 -10.652  1.00 92.24           O
ATOM    960 CB   GLU B   4     -22.745   4.572 -12.143  1.00 91.33           C
ATOM    961 CG   GLU B   4     -21.491   4.858 -12.973  1.00 86.43           C
ATOM    962 CD   GLU B   4     -21.097   3.708 -13.887  1.00 82.46           C
ATOM    963 OE1  GLU B   4     -21.892   2.769 -14.067  1.00 76.29           O
ATOM    964 OE2  GLU B   4     -19.975   3.745 -14.399  1.00 76.23           O
ATOM    965  N   LEU B   5     -24.561   4.402  -9.582  1.00 91.47           N
ATOM    966 CA   LEU B   5     -25.858   4.234  -8.922  1.00 90.09           C
ATOM    967  C   LEU B   5     -26.135   5.383  -7.954  1.00 91.04           C
ATOM    968  O   LEU B   5     -27.255   5.897  -7.901  1.00 90.32           O
ATOM    969 CB   LEU B   5     -25.905   2.892  -8.190  1.00 87.69           C
ATOM    970 CG   LEU B   5     -25.845   1.649  -9.091  1.00 83.86           C
ATOM    971 CD1  LEU B   5     -25.773   0.392  -8.239  1.00 77.40           C
ATOM    972 CD2  LEU B   5     -27.042   1.576 -10.027  1.00 77.57           C
ATOM    973  N   ARG B   6     -25.142   5.815  -7.214  1.00 92.52           N
ATOM    974 CA   ARG B   6     -25.280   6.935  -6.282  1.00 92.60           C
ATOM    975  C   ARG B   6     -25.519   8.253  -7.019  1.00 94.01           C
ATOM    976  O   ARG B   6     -26.345   9.050  -6.596  1.00 94.08           O
ATOM    977 CB   ARG B   6     -24.039   7.037  -5.385  1.00 92.33           C
ATOM    978 CG   ARG B   6     -23.729   5.705  -4.693  1.00 90.06           C
ATOM    979 CD   ARG B   6     -23.601   5.794  -3.206  1.00 88.27           C
ATOM    980 NE   ARG B   6     -22.271   6.256  -2.776  1.00 83.65           N
ATOM    981 CZ   ARG B   6     -21.709   5.977  -1.614  1.00 80.34           C
ATOM    982 NH1  ARG B   6     -22.299   5.220  -0.721  1.00 73.91           N
ATOM    983 NH2  ARG B   6     -20.524   6.458  -1.327  1.00 75.36           N
ATOM    984  N   ALA B   7     -24.809   8.447  -8.118  1.00 95.66           N
ATOM    985 CA   ALA B   7     -25.000   9.620  -8.959  1.00 96.24           C
ATOM    986  C   ALA B   7     -26.409   9.648  -9.549  1.00 96.34           C
ATOM    987  O   ALA B   7     -27.093  10.675  -9.504  1.00 95.73           O
ATOM    988 CB   ALA B   7     -23.933   9.635 -10.054  1.00 95.93           C
ATOM    989  N   LYS B   8     -26.885   8.521 -10.052  1.00 96.83           N
ATOM    990 CA   LYS B   8     -28.253   8.381 -10.558  1.00 96.63           C
ATOM    991  C   LYS B   8     -29.280   8.706  -9.474  1.00 96.67           C
ATOM    992  O   LYS B   8     -30.227   9.454  -9.718  1.00 95.49           O
ATOM    993 CB   LYS B   8     -28.460   6.951 -11.089  1.00 95.88           C
ATOM    994 CG   LYS B   8     -29.846   6.682 -11.667  1.00 86.38           C
ATOM    995 CD   LYS B   8     -30.021   7.271 -13.061  1.00 82.27           C
ATOM    996 CE   LYS B   8     -29.315   6.441 -14.117  1.00 73.12           C
ATOM    997 NZ   LYS B   8     -29.568   6.945 -15.490  1.00 65.01           N
ATOM    998  N   ALA B   9     -29.088   8.169  -8.280  1.00 95.30           N
ATOM    999 CA   ALA B   9     -30.014   8.368  -7.169  1.00 95.14           C
ATOM   1000  C   ALA B   9     -30.179   9.843  -6.777  1.00 95.20           C
ATOM   1001  O   ALA B   9     -31.271  10.252  -6.375  1.00 93.22           O
ATOM   1002 CB   ALA B   9     -29.557   7.533  -5.978  1.00 93.76           C
ATOM   1003  N   LEU B  10     -29.118  10.631  -6.899  1.00 96.76           N
ATOM   1004 CA   LEU B  10     -29.169  12.068  -6.628  1.00 96.69           C
ATOM   1005  C   LEU B  10     -29.316  12.916  -7.902  1.00 96.69           C
ATOM   1006  O   LEU B  10     -29.106  14.130  -7.872  1.00 94.43           O
ATOM   1007 CB   LEU B  10     -27.961  12.506  -5.787  1.00 95.90           C
ATOM   1008 CG   LEU B  10     -27.902  11.968  -4.353  1.00 93.67           C
ATOM   1009 CD1  LEU B  10     -26.810  12.705  -3.580  1.00 88.58           C
ATOM   1010 CD2  LEU B  10     -29.218  12.139  -3.602  1.00 87.73           C
ATOM   1011  N   HIS B  11     -29.701  12.293  -9.013  1.00 96.11           N
ATOM   1012 CA   HIS B  11     -29.969  12.982 -10.276  1.00 96.06           C
ATOM   1013  C   HIS B  11     -28.814  13.861 -10.748  1.00 96.19           C
ATOM   1014  O   HIS B  11     -29.014  15.006 -11.153  1.00 93.40           O
ATOM   1015 CB   HIS B  11     -31.277  13.770 -10.169  1.00 94.88           C
ATOM   1016 CG   HIS B  11     -32.448  12.937  -9.755  1.00 93.91           C
ATOM   1017 ND1  HIS B  11     -32.967  11.913 -10.520  1.00 86.50           N
ATOM   1018 CD2  HIS B  11     -33.211  12.990  -8.626  1.00 86.05           C
ATOM   1019 CE1  HIS B  11     -33.999  11.382  -9.881  1.00 86.56           C
ATOM   1020 NE2  HIS B  11     -34.173  12.006  -8.723  1.00 87.38           N
ATOM   1021  N   ILE B  12     -27.604  13.343 -10.689  1.00 96.75           N
ATOM   1022 CA   ILE B  12     -26.436  14.050 -11.213  1.00 96.78           C
ATOM   1023  C   ILE B  12     -26.515  14.053 -12.750  1.00 96.65           C
ATOM   1024  O   ILE B  12     -26.613  12.986 -13.351  1.00 95.60           O
ATOM   1025 CB   ILE B  12     -25.119  13.429 -10.707  1.00 96.43           C
ATOM   1026 CG1  ILE B  12     -25.063  13.359  -9.170  1.00 95.00           C
ATOM   1027 CG2  ILE B  12     -23.916  14.186 -11.264  1.00 95.41           C
ATOM   1028 CD1  ILE B  12     -25.221  14.689  -8.445  1.00 91.80           C
ATOM   1029  N   PRO B  13     -26.455  15.232 -13.390  1.00 95.92           N
ATOM   1030 CA   PRO B  13     -26.774  15.347 -14.820  1.00 95.56           C
ATOM   1031  C   PRO B  13     -25.608  15.060 -15.784  1.00 95.50           C
ATOM   1032  O   PRO B  13     -25.685  15.423 -16.953  1.00 93.23           O
ATOM   1033 CB   PRO B  13     -27.275  16.791 -14.957  1.00 94.38           C
ATOM   1034 CG   PRO B  13     -26.455  17.536 -13.936  1.00 93.01           C
ATOM   1035 CD   PRO B  13     -26.325  16.551 -12.783  1.00 94.97           C
ATOM   1036  N   PHE B  14     -24.540  14.450 -15.322  1.00 95.97           N
ATOM   1037 CA   PHE B  14     -23.384  14.116 -16.158  1.00 95.71           C
ATOM   1038  C   PHE B  14     -22.699  12.831 -15.656  1.00 96.28           C
ATOM   1039  O   PHE B  14     -22.876  12.443 -14.500  1.00 94.75           O
ATOM   1040 CB   PHE B  14     -22.398  15.293 -16.221  1.00 94.28           C
ATOM   1041 CG   PHE B  14     -22.180  15.997 -14.912  1.00 95.09           C
ATOM   1042 CD1  PHE B  14     -21.368  15.443 -13.930  1.00 90.20           C
ATOM   1043 CD2  PHE B  14     -22.822  17.213 -14.659  1.00 90.24           C
ATOM   1044 CE1  PHE B  14     -21.191  16.084 -12.700  1.00 87.44           C
ATOM   1045 CE2  PHE B  14     -22.650  17.864 -13.439  1.00 87.75           C
ATOM   1046 CZ   PHE B  14     -21.839  17.295 -12.452  1.00 90.73           C
ATOM   1047  N   PRO B  15     -21.935  12.153 -16.525  1.00 96.87           N
ATOM   1048 CA   PRO B  15     -21.346  10.874 -16.143  1.00 96.92           C
ATOM   1049  C   PRO B  15     -20.209  11.008 -15.125  1.00 97.23           C
ATOM   1050  O   PRO B  15     -19.492  12.008 -15.094  1.00 96.63           O
ATOM   1051 CB   PRO B  15     -20.865  10.266 -17.465  1.00 95.74           C
ATOM   1052 CG   PRO B  15     -20.652  11.450 -18.362  1.00 93.32           C
ATOM   1053 CD   PRO B  15     -21.677  12.472 -17.930  1.00 95.81           C
ATOM   1054  N   VAL B  16     -20.027   9.972 -14.330  1.00 96.05           N
ATOM   1055 CA   VAL B  16     -18.981   9.940 -13.304  1.00 96.21           C
ATOM   1056  C   VAL B  16     -17.578  10.055 -13.902  1.00 96.45           C
ATOM   1057  O   VAL B  16     -16.685  10.622 -13.269  1.00 95.99           O
ATOM   1058 CB   VAL B  16     -19.076   8.668 -12.436  1.00 95.47           C
ATOM   1059 CG1  VAL B  16     -20.429   8.582 -11.749  1.00 91.12           C
ATOM   1060 CG2  VAL B  16     -18.803   7.394 -13.228  1.00 90.91           C
ATOM   1061  N   GLU B  17     -17.390   9.558 -15.105  1.00 97.18           N
ATOM   1062 CA   GLU B  17     -16.121   9.671 -15.821  1.00 96.73           C
ATOM   1063  C   GLU B  17     -15.717  11.142 -15.982  1.00 96.93           C
ATOM   1064  O   GLU B  17     -14.560  11.508 -15.731  1.00 95.98           O
ATOM   1065 CB   GLU B  17     -16.260   8.951 -17.173  1.00 95.45           C
ATOM   1066 CG   GLU B  17     -14.979   8.910 -17.992  1.00 85.02           C
ATOM   1067 CD   GLU B  17     -14.761  10.161 -18.827  1.00 79.22           C
ATOM   1068 OE1  GLU B  17     -15.750  10.741 -19.327  1.00 72.59           O
ATOM   1069 OE2  GLU B  17     -13.604  10.582 -18.965  1.00 70.65           O
ATOM   1070  N   LYS B  18     -16.672  11.996 -16.343  1.00 97.36           N
ATOM   1071 CA   LYS B  18     -16.412  13.429 -16.464  1.00 97.32           C
ATOM   1072  C   LYS B  18     -16.077  14.059 -15.108  1.00 97.45           C
ATOM   1073  O   LYS B  18     -15.156  14.859 -15.018  1.00 96.67           O
ATOM   1074 CB   LYS B  18     -17.607  14.128 -17.133  1.00 96.81           C
ATOM   1075 CG   LYS B  18     -17.413  15.633 -17.283  1.00 94.48           C
ATOM   1076 CD   LYS B  18     -18.375  16.261 -18.282  1.00 91.44           C
ATOM   1077 CE   LYS B  18     -17.928  16.006 -19.708  1.00 85.65           C
ATOM   1078 NZ   LYS B  18     -18.735  16.763 -20.705  1.00 78.30           N
ATOM   1079  N   ILE B  19     -16.801  13.677 -14.054  1.00 96.90           N
ATOM   1080 CA   ILE B  19     -16.509  14.174 -12.701  1.00 96.76           C
ATOM   1081  C   ILE B  19     -15.051  13.902 -12.317  1.00 96.67           C
ATOM   1082  O   ILE B  19     -14.370  14.761 -11.745  1.00 95.79           O
ATOM   1083 CB   ILE B  19     -17.451  13.531 -11.659  1.00 96.28           C
ATOM   1084 CG1  ILE B  19     -18.914  13.915 -11.928  1.00 94.87           C
ATOM   1085 CG2  ILE B  19     -17.043  13.930 -10.232  1.00 94.92           C
ATOM   1086 CD1  ILE B  19     -19.920  13.160 -11.062  1.00 93.17           C
ATOM   1087  N   ILE B  20     -14.574  12.711 -12.633  1.00 95.82           N
ATOM   1088 CA   ILE B  20     -13.229  12.283 -12.253  1.00 95.31           C
ATOM   1089  C   ILE B  20     -12.155  12.970 -13.105  1.00 95.12           C
ATOM   1090  O   ILE B  20     -11.155  13.449 -12.561  1.00 94.41           O
ATOM   1091 CB   ILE B  20     -13.117  10.747 -12.338  1.00 94.68           C
ATOM   1092 CG1  ILE B  20     -14.064  10.090 -11.318  1.00 93.17           C
ATOM   1093 CG2  ILE B  20     -11.671  10.284 -12.094  1.00 92.81           C
ATOM   1094 CD1  ILE B  20     -14.312   8.605 -11.572  1.00 91.44           C
ATOM   1095  N   ASN B  21     -12.360  13.028 -14.406  1.00 96.07           N
ATOM   1096 CA   ASN B  21     -11.321  13.415 -15.355  1.00 95.88           C
ATOM   1097  C   ASN B  21     -11.310  14.899 -15.728  1.00 95.88           C
ATOM   1098  O   ASN B  21     -10.327  15.374 -16.305  1.00 94.57           O
ATOM   1099 CB   ASN B  21     -11.423  12.527 -16.596  1.00 95.13           C
ATOM   1100 CG   ASN B  21     -11.080  11.079 -16.297  1.00 93.14           C
ATOM   1101 OD1  ASN B  21     -10.318  10.776 -15.383  1.00 84.80           O
ATOM   1102 ND2  ASN B  21     -11.618  10.154 -17.058  1.00 82.04           N
ATOM   1103  N   LEU B  22     -12.347  15.632 -15.402  1.00 96.39           N
ATOM   1104 CA   LEU B  22     -12.411  17.055 -15.714  1.00 95.90           C
ATOM   1105  C   LEU B  22     -11.246  17.797 -15.039  1.00 95.80           C
ATOM   1106  O   LEU B  22     -11.006  17.602 -13.841  1.00 94.67           O
ATOM   1107 CB   LEU B  22     -13.768  17.618 -15.268  1.00 95.08           C
ATOM   1108 CG   LEU B  22     -14.148  18.977 -15.872  1.00 92.14           C
ATOM   1109 CD1  LEU B  22     -14.393  18.865 -17.374  1.00 87.81           C
ATOM   1110 CD2  LEU B  22     -15.422  19.491 -15.211  1.00 86.80           C
ATOM   1111  N   PRO B  23     -10.512  18.653 -15.774  1.00 94.96           N
ATOM   1112 CA   PRO B  23      -9.467  19.484 -15.171  1.00 94.78           C
ATOM   1113  C   PRO B  23      -9.988  20.291 -13.981  1.00 94.88           C
ATOM   1114  O   PRO B  23     -11.157  20.671 -13.940  1.00 93.95           O
ATOM   1115 CB   PRO B  23      -8.999  20.392 -16.312  1.00 94.38           C
ATOM   1116 CG   PRO B  23      -9.298  19.591 -17.559  1.00 93.36           C
ATOM   1117 CD   PRO B  23     -10.567  18.846 -17.221  1.00 95.00           C
ATOM   1118  N   VAL B  24      -9.114  20.563 -13.023  1.00 90.35           N
ATOM   1119 CA   VAL B  24      -9.528  21.190 -11.758  1.00 89.45           C
ATOM   1120  C   VAL B  24     -10.175  22.562 -11.979  1.00 89.75           C
ATOM   1121  O   VAL B  24     -11.157  22.894 -11.318  1.00 89.77           O
ATOM   1122 CB   VAL B  24      -8.348  21.269 -10.763  1.00 87.46           C
ATOM   1123 CG1  VAL B  24      -7.222  22.171 -11.253  1.00 80.82           C
ATOM   1124 CG2  VAL B  24      -8.831  21.727  -9.384  1.00 80.20           C
ATOM   1125  N   VAL B  25      -9.652  23.343 -12.911  1.00 91.77           N
ATOM   1126 CA   VAL B  25     -10.199  24.667 -13.221  1.00 90.79           C
ATOM   1127  C   VAL B  25     -11.632  24.556 -13.754  1.00 91.35           C
ATOM   1128  O   VAL B  25     -12.543  25.231 -13.253  1.00 90.98           O
ATOM   1129 CB   VAL B  25      -9.266  25.437 -14.191  1.00 89.61           C
ATOM   1130 CG1  VAL B  25      -9.051  24.706 -15.513  1.00 84.62           C
ATOM   1131 CG2  VAL B  25      -9.795  26.847 -14.456  1.00 83.57           C
ATOM   1132  N   ASP B  26     -11.854  23.668 -14.707  1.00 96.22           N
ATOM   1133 CA   ASP B  26     -13.168  23.448 -15.309  1.00 96.15           C
ATOM   1134  C   ASP B  26     -14.135  22.797 -14.315  1.00 96.15           C
ATOM   1135  O   ASP B  26     -15.330  23.104 -14.297  1.00 94.93           O
ATOM   1136 CB   ASP B  26     -13.028  22.549 -16.548  1.00 95.59           C
ATOM   1137 CG   ASP B  26     -12.074  23.082 -17.608  1.00 93.51           C
ATOM   1138 OD1  ASP B  26     -11.748  24.288 -17.597  1.00 88.21           O
ATOM   1139 OD2  ASP B  26     -11.641  22.263 -18.448  1.00 87.59           O
ATOM   1140  N   PHE B  27     -13.627  21.919 -13.460  1.00 95.13           N
ATOM   1141 CA   PHE B  27     -14.420  21.315 -12.398  1.00 95.02           C
ATOM   1142  C   PHE B  27     -14.944  22.377 -11.425  1.00 94.90           C
ATOM   1143  O   PHE B  27     -16.131  22.383 -11.096  1.00 94.27           O
ATOM   1144 CB   PHE B  27     -13.603  20.257 -11.664  1.00 94.92           C
ATOM   1145 CG   PHE B  27     -14.345  19.619 -10.519  1.00 94.85           C
ATOM   1146 CD1  PHE B  27     -15.287  18.620 -10.755  1.00 92.83           C
ATOM   1147 CD2  PHE B  27     -14.127  20.047  -9.209  1.00 92.77           C
ATOM   1148 CE1  PHE B  27     -15.998  18.049  -9.706  1.00 92.54           C
ATOM   1149 CE2  PHE B  27     -14.842  19.482  -8.149  1.00 92.50           C
ATOM   1150 CZ   PHE B  27     -15.779  18.479  -8.396  1.00 94.00           C
ATOM   1151  N   ASN B  28     -14.070  23.266 -10.970  1.00 94.44           N
ATOM   1152 CA   ASN B  28     -14.467  24.344 -10.063  1.00 93.76           C
ATOM   1153  C   ASN B  28     -15.501  25.267 -10.715  1.00 93.63           C
ATOM   1154  O   ASN B  28     -16.478  25.650 -10.074  1.00 92.81           O
ATOM   1155 CB   ASN B  28     -13.229  25.134  -9.627  1.00 92.88           C
ATOM   1156 CG   ASN B  28     -12.309  24.353  -8.708  1.00 90.87           C
ATOM   1157 OD1  ASN B  28     -12.684  23.362  -8.090  1.00 84.04           O
ATOM   1158 ND2  ASN B  28     -11.078  24.801  -8.570  1.00 82.16           N
ATOM   1159  N   GLU B  29     -15.295  25.587 -11.978  1.00 96.23           N
ATOM   1160 CA   GLU B  29     -16.231  26.416 -12.731  1.00 95.92           C
ATOM   1161  C   GLU B  29     -17.603  25.725 -12.855  1.00 95.84           C
ATOM   1162  O   GLU B  29     -18.636  26.351 -12.610  1.00 94.51           O
ATOM   1163 CB   GLU B  29     -15.649  26.720 -14.111  1.00 95.20           C
ATOM   1164 CG   GLU B  29     -16.502  27.713 -14.891  1.00 87.54           C
ATOM   1165 CD   GLU B  29     -15.937  28.049 -16.268  1.00 82.36           C
ATOM   1166 OE1  GLU B  29     -15.135  27.260 -16.809  1.00 77.03           O
ATOM   1167 OE2  GLU B  29     -16.323  29.090 -16.811  1.00 75.25           O
ATOM   1168  N   MET B  30     -17.601  24.445 -13.193  1.00 95.93           N
ATOM   1169 CA   MET B  30     -18.829  23.668 -13.286  1.00 95.65           C
ATOM   1170  C   MET B  30     -19.581  23.645 -11.949  1.00 95.61           C
ATOM   1171  O   MET B  30     -20.789  23.838 -11.905  1.00 94.25           O
ATOM   1172 CB   MET B  30     -18.501  22.245 -13.745  1.00 94.52           C
ATOM   1173 CG   MET B  30     -19.728  21.370 -13.948  1.00 91.61           C
ATOM   1174 SD   MET B  30     -19.382  19.623 -13.674  1.00 88.05           S
ATOM   1175 CE   MET B  30     -19.165  19.621 -11.893  1.00 80.44           C
ATOM   1176  N   MET B  31     -18.864  23.432 -10.851  1.00 95.81           N
ATOM   1177 CA   MET B  31     -19.462  23.382  -9.518  1.00 95.34           C
ATOM   1178  C   MET B  31     -20.081  24.720  -9.104  1.00 94.69           C
ATOM   1179  O   MET B  31     -21.029  24.735  -8.317  1.00 92.97           O
ATOM   1180 CB   MET B  31     -18.416  22.945  -8.481  1.00 94.82           C
ATOM   1181 CG   MET B  31     -17.949  21.500  -8.648  1.00 92.81           C
ATOM   1182 SD   MET B  31     -19.233  20.243  -8.427  1.00 91.73           S
ATOM   1183 CE   MET B  31     -19.492  20.366  -6.652  1.00 86.01           C
ATOM   1184  N   SER B  32     -19.560  25.830  -9.612  1.00 94.45           N
ATOM   1185 CA   SER B  32     -20.108  27.152  -9.321  1.00 94.06           C
ATOM   1186  C   SER B  32     -21.261  27.534 -10.253  1.00 93.94           C
ATOM   1187  O   SER B  32     -22.179  28.238  -9.829  1.00 92.00           O
ATOM   1188 CB   SER B  32     -19.008  28.214  -9.380  1.00 92.49           C
ATOM   1189 OG   SER B  32     -18.450  28.315 -10.677  1.00 82.44           O
ATOM   1190  N   LYS B  33     -21.230  27.069 -11.496  1.00 94.51           N
ATOM   1191 CA   LYS B  33     -22.297  27.352 -12.472  1.00 94.36           C
ATOM   1192  C   LYS B  33     -23.564  26.543 -12.189  1.00 94.38           C
ATOM   1193  O   LYS B  33     -24.663  27.094 -12.200  1.00 91.05           O
ATOM   1194 CB   LYS B  33     -21.808  27.053 -13.896  1.00 92.37           C
ATOM   1195 CG   LYS B  33     -20.910  28.149 -14.460  1.00 82.62           C
ATOM   1196 CD   LYS B  33     -20.467  27.808 -15.881  1.00 79.24           C
ATOM   1197 CE   LYS B  33     -19.702  28.965 -16.501  1.00 70.62           C
ATOM   1198 NZ   LYS B  33     -19.167  28.630 -17.838  1.00 63.23           N
ATOM   1199  N   GLU B  34     -23.398  25.247 -11.962  1.00 93.21           N
ATOM   1200 CA   GLU B  34     -24.531  24.359 -11.745  1.00 92.28           C
ATOM   1201  C   GLU B  34     -25.121  24.543 -10.344  1.00 92.05           C
ATOM   1202  O   GLU B  34     -24.396  24.765  -9.371  1.00 88.07           O
ATOM   1203 CB   GLU B  34     -24.111  22.899 -11.963  1.00 90.42           C
ATOM   1204 CG   GLU B  34     -23.644  22.600 -13.388  1.00 85.00           C
ATOM   1205 CD   GLU B  34     -24.745  22.704 -14.434  1.00 83.83           C
ATOM   1206 OE1  GLU B  34     -25.936  22.510 -14.100  1.00 78.23           O
ATOM   1207 OE2  GLU B  34     -24.425  22.983 -15.598  1.00 78.18           O
ATOM   1208  N   GLN B  35     -26.426  24.446 -10.242  1.00 92.81           N
ATOM   1209 CA   GLN B  35     -27.132  24.614  -8.971  1.00 92.59           C
ATOM   1210  C   GLN B  35     -27.402  23.245  -8.343  1.00 93.52           C
ATOM   1211  O   GLN B  35     -28.346  22.544  -8.733  1.00 89.69           O
ATOM   1212 CB   GLN B  35     -28.423  25.411  -9.172  1.00 89.64           C
ATOM   1213 CG   GLN B  35     -28.209  26.818  -9.751  1.00 81.98           C
ATOM   1214 CD   GLN B  35     -27.522  27.784  -8.801  1.00 74.96           C
ATOM   1215 OE1  GLN B  35     -26.518  27.464  -8.164  1.00 68.11           O
ATOM   1216 NE2  GLN B  35     -28.034  28.989  -8.691  1.00 65.69           N
ATOM   1217  N   PHE B  36     -26.593  22.871  -7.378  1.00 94.07           N
ATOM   1218 CA   PHE B  36     -26.738  21.627  -6.648  1.00 94.58           C
ATOM   1219  C   PHE B  36     -27.035  21.893  -5.171  1.00 94.68           C
ATOM   1220  O   PHE B  36     -26.590  22.889  -4.607  1.00 92.17           O
ATOM   1221 CB   PHE B  36     -25.472  20.782  -6.776  1.00 93.76           C
ATOM   1222 CG   PHE B  36     -25.133  20.374  -8.185  1.00 93.52           C
ATOM   1223 CD1  PHE B  36     -26.009  19.572  -8.922  1.00 89.60           C
ATOM   1224 CD2  PHE B  36     -23.941  20.789  -8.772  1.00 89.19           C
ATOM   1225 CE1  PHE B  36     -25.696  19.201 -10.224  1.00 88.64           C
ATOM   1226 CE2  PHE B  36     -23.625  20.413 -10.072  1.00 88.37           C
ATOM   1227 CZ   PHE B  36     -24.504  19.614 -10.812  1.00 90.48           C
ATOM   1228  N   ASN B  37     -27.768  20.990  -4.552  1.00 94.70           N
ATOM   1229 CA   ASN B  37     -27.948  21.016  -3.101  1.00 94.45           C
ATOM   1230  C   ASN B  37     -26.701  20.460  -2.390  1.00 94.71           C
ATOM   1231  O   ASN B  37     -25.787  19.922  -3.012  1.00 93.69           O
ATOM   1232 CB   ASN B  37     -29.255  20.303  -2.716  1.00 92.85           C
ATOM   1233 CG   ASN B  37     -29.228  18.811  -2.992  1.00 91.56           C
ATOM   1234 OD1  ASN B  37     -28.243  18.128  -2.785  1.00 84.91           O
ATOM   1235 ND2  ASN B  37     -30.346  18.264  -3.424  1.00 82.29           N
ATOM   1236  N   GLU B  38     -26.683  20.588  -1.064  1.00 94.58           N
ATOM   1237 CA   GLU B  38     -25.531  20.177  -0.258  1.00 93.96           C
ATOM   1238  C   GLU B  38     -25.175  18.697  -0.436  1.00 93.90           C
ATOM   1239  O   GLU B  38     -24.000  18.337  -0.519  1.00 92.70           O
ATOM   1240 CB   GLU B  38     -25.804  20.458   1.223  1.00 92.60           C
ATOM   1241 CG   GLU B  38     -25.913  21.945   1.550  1.00 82.50           C
ATOM   1242 CD   GLU B  38     -26.203  22.206   3.022  1.00 76.72           C
ATOM   1243 OE1  GLU B  38     -26.375  21.238   3.802  1.00 70.87           O
ATOM   1244 OE2  GLU B  38     -26.271  23.387   3.408  1.00 70.23           O
ATOM   1245  N   ALA B  39     -26.183  17.841  -0.506  1.00 95.06           N
ATOM   1246 CA   ALA B  39     -25.970  16.406  -0.666  1.00 94.80           C
ATOM   1247  C   ALA B  39     -25.363  16.076  -2.035  1.00 95.15           C
ATOM   1248  O   ALA B  39     -24.465  15.239  -2.131  1.00 93.34           O
ATOM   1249 CB   ALA B  39     -27.298  15.676  -0.457  1.00 93.59           C
ATOM   1250  N   GLN B  40     -25.829  16.742  -3.079  1.00 96.12           N
ATOM   1251 CA   GLN B  40     -25.278  16.577  -4.418  1.00 96.06           C
ATOM   1252  C   GLN B  40     -23.827  17.052  -4.489  1.00 95.79           C
ATOM   1253  O   GLN B  40     -22.973  16.355  -5.031  1.00 95.27           O
ATOM   1254 CB   GLN B  40     -26.136  17.337  -5.434  1.00 95.95           C
ATOM   1255 CG   GLN B  40     -27.505  16.694  -5.675  1.00 95.31           C
ATOM   1256 CD   GLN B  40     -28.382  17.542  -6.588  1.00 96.00           C
ATOM   1257 OE1  GLN B  40     -28.455  18.755  -6.449  1.00 92.75           O
ATOM   1258 NE2  GLN B  40     -29.049  16.923  -7.534  1.00 91.23           N
ATOM   1259  N   LEU B  41     -23.539  18.226  -3.924  1.00 95.39           N
ATOM   1260 CA   LEU B  41     -22.174  18.752  -3.883  1.00 94.78           C
ATOM   1261  C   LEU B  41     -21.226  17.792  -3.156  1.00 94.91           C
ATOM   1262  O   LEU B  41     -20.126  17.519  -3.628  1.00 94.23           O
ATOM   1263 CB   LEU B  41     -22.159  20.117  -3.197  1.00 93.77           C
ATOM   1264 CG   LEU B  41     -22.839  21.261  -3.958  1.00 89.44           C
ATOM   1265 CD1  LEU B  41     -22.843  22.516  -3.095  1.00 85.56           C
ATOM   1266 CD2  LEU B  41     -22.138  21.555  -5.281  1.00 84.72           C
ATOM   1267  N   ALA B  42     -21.667  17.272  -2.016  1.00 94.01           N
ATOM   1268 CA   ALA B  42     -20.872  16.319  -1.252  1.00 93.84           C
ATOM   1269  C   ALA B  42     -20.604  15.040  -2.056  1.00 94.29           C
ATOM   1270  O   ALA B  42     -19.471  14.563  -2.109  1.00 93.49           O
ATOM   1271 CB   ALA B  42     -21.578  16.008   0.065  1.00 93.15           C
ATOM   1272  N   LEU B  43     -21.623  14.514  -2.712  1.00 94.53           N
ATOM   1273 CA   LEU B  43     -21.482  13.306  -3.519  1.00 94.60           C
ATOM   1274  C   LEU B  43     -20.514  13.514  -4.685  1.00 94.60           C
ATOM   1275  O   LEU B  43     -19.645  12.673  -4.918  1.00 94.12           O
ATOM   1276 CB   LEU B  43     -22.855  12.842  -4.030  1.00 94.83           C
ATOM   1277 CG   LEU B  43     -22.796  11.600  -4.941  1.00 94.34           C
ATOM   1278 CD1  LEU B  43     -22.223  10.388  -4.203  1.00 92.00           C
ATOM   1279 CD2  LEU B  43     -24.185  11.260  -5.466  1.00 91.09           C
ATOM   1280  N   ILE B  44     -20.673  14.616  -5.423  1.00 95.99           N
ATOM   1281 CA   ILE B  44     -19.803  14.909  -6.563  1.00 95.99           C
ATOM   1282  C   ILE B  44     -18.337  14.986  -6.119  1.00 95.60           C
ATOM   1283  O   ILE B  44     -17.461  14.394  -6.752  1.00 94.94           O
ATOM   1284 CB   ILE B  44     -20.251  16.200  -7.280  1.00 95.92           C
ATOM   1285 CG1  ILE B  44     -21.616  15.992  -7.960  1.00 94.77           C
ATOM   1286 CG2  ILE B  44     -19.213  16.639  -8.323  1.00 94.87           C
ATOM   1287 CD1  ILE B  44     -22.306  17.291  -8.363  1.00 92.41           C
ATOM   1288  N   ARG B  45     -18.070  15.676  -5.014  1.00 94.97           N
ATOM   1289 CA   ARG B  45     -16.713  15.762  -4.474  1.00 94.19           C
ATOM   1290  C   ARG B  45     -16.185  14.391  -4.041  1.00 94.42           C
ATOM   1291  O   ARG B  45     -15.022  14.073  -4.308  1.00 93.94           O
ATOM   1292 CB   ARG B  45     -16.669  16.756  -3.317  1.00 93.65           C
ATOM   1293 CG   ARG B  45     -16.660  18.204  -3.807  1.00 90.44           C
ATOM   1294 CD   ARG B  45     -16.488  19.215  -2.678  1.00 88.12           C
ATOM   1295 NE   ARG B  45     -17.764  19.562  -2.031  1.00 83.50           N
ATOM   1296 CZ   ARG B  45     -18.165  19.182  -0.824  1.00 79.58           C
ATOM   1297 NH1  ARG B  45     -17.430  18.395  -0.069  1.00 71.93           N
ATOM   1298 NH2  ARG B  45     -19.326  19.589  -0.360  1.00 74.48           N
ATOM   1299  N   ASP B  46     -17.021  13.585  -3.426  1.00 91.74           N
ATOM   1300 CA   ASP B  46     -16.634  12.238  -3.015  1.00 91.17           C
ATOM   1301  C   ASP B  46     -16.334  11.332  -4.209  1.00 91.94           C
ATOM   1302  O   ASP B  46     -15.358  10.575  -4.188  1.00 91.58           O
ATOM   1303 CB   ASP B  46     -17.725  11.603  -2.152  1.00 90.51           C
ATOM   1304 CG   ASP B  46     -17.696  12.056  -0.700  1.00 86.32           C
ATOM   1305 OD1  ASP B  46     -16.675  12.615  -0.254  1.00 82.58           O
ATOM   1306 OD2  ASP B  46     -18.695  11.774  -0.001  1.00 80.08           O
ATOM   1307  N   ILE B  47     -17.156  11.398  -5.253  1.00 92.92           N
ATOM   1308 CA   ILE B  47     -16.936  10.627  -6.474  1.00 93.24           C
ATOM   1309  C   ILE B  47     -15.599  11.012  -7.101  1.00 93.30           C
ATOM   1310  O   ILE B  47     -14.803  10.142  -7.449  1.00 92.99           O
ATOM   1311 CB   ILE B  47     -18.108  10.812  -7.462  1.00 93.85           C
ATOM   1312 CG1  ILE B  47     -19.352  10.094  -6.925  1.00 93.17           C
ATOM   1313 CG2  ILE B  47     -17.743  10.290  -8.854  1.00 93.56           C
ATOM   1314 CD1  ILE B  47     -20.633  10.402  -7.698  1.00 92.53           C
ATOM   1315  N   ARG B  48     -15.339  12.304  -7.232  1.00 93.55           N
ATOM   1316 CA   ARG B  48     -14.073  12.778  -7.787  1.00 93.64           C
ATOM   1317  C   ARG B  48     -12.892  12.326  -6.932  1.00 93.34           C
ATOM   1318  O   ARG B  48     -11.902  11.836  -7.475  1.00 92.86           O
ATOM   1319 CB   ARG B  48     -14.098  14.301  -7.928  1.00 94.29           C
ATOM   1320 CG   ARG B  48     -12.830  14.838  -8.592  1.00 93.78           C
ATOM   1321 CD   ARG B  48     -12.929  16.340  -8.836  1.00 93.33           C
ATOM   1322 NE   ARG B  48     -11.698  16.891  -9.428  1.00 93.35           N
ATOM   1323 CZ   ARG B  48     -11.379  16.896 -10.716  1.00 93.78           C
ATOM   1324 NH1  ARG B  48     -12.173  16.379 -11.623  1.00 91.37           N
ATOM   1325 NH2  ARG B  48     -10.251  17.431 -11.114  1.00 92.18           N
ATOM   1326  N   ARG B  49     -13.001  12.454  -5.623  1.00 92.32           N
ATOM   1327 CA   ARG B  49     -11.945  12.026  -4.703  1.00 91.10           C
ATOM   1328  C   ARG B  49     -11.669  10.528  -4.830  1.00 91.50           C
ATOM   1329  O   ARG B  49     -10.509  10.127  -4.968  1.00 91.29           O
ATOM   1330 CB   ARG B  49     -12.324  12.395  -3.267  1.00 90.36           C
ATOM   1331 CG   ARG B  49     -11.210  12.081  -2.274  1.00 84.90           C
ATOM   1332 CD   ARG B  49     -11.631  12.421  -0.840  1.00 82.76           C
ATOM   1333 NE   ARG B  49     -12.777  11.631  -0.410  1.00 77.66           N
ATOM   1334 CZ   ARG B  49     -12.736  10.359  -0.011  1.00 74.75           C
ATOM   1335 NH1  ARG B  49     -11.598   9.696   0.052  1.00 68.65           N
ATOM   1336 NH2  ARG B  49     -13.848   9.744   0.328  1.00 66.54           N
ATOM   1337  N   ARG B  50     -12.711   9.704  -4.791  1.00 89.66           N
ATOM   1338 CA   ARG B  50     -12.542   8.253  -4.933  1.00 89.26           C
ATOM   1339  C   ARG B  50     -11.933   7.885  -6.284  1.00 89.76           C
ATOM   1340  O   ARG B  50     -11.052   7.023  -6.342  1.00 89.68           O
ATOM   1341 CB   ARG B  50     -13.882   7.530  -4.741  1.00 89.07           C
ATOM   1342 CG   ARG B  50     -14.327   7.474  -3.275  1.00 87.32           C
ATOM   1343 CD   ARG B  50     -15.503   6.514  -3.088  1.00 87.68           C
ATOM   1344 NE   ARG B  50     -16.717   6.982  -3.761  1.00 86.49           N
ATOM   1345 CZ   ARG B  50     -17.646   7.771  -3.238  1.00 87.48           C
ATOM   1346 NH1  ARG B  50     -17.556   8.223  -2.003  1.00 82.47           N
ATOM   1347 NH2  ARG B  50     -18.683   8.119  -3.954  1.00 83.34           N
ATOM   1348  N   GLY B  51     -12.374   8.514  -7.345  1.00 91.65           N
ATOM   1349 CA   GLY B  51     -11.840   8.263  -8.678  1.00 90.89           C
ATOM   1350  C   GLY B  51     -10.362   8.624  -8.794  1.00 91.21           C
ATOM   1351  O   GLY B  51      -9.558   7.819  -9.269  1.00 90.68           O
ATOM   1352  N   LYS B  52      -9.991   9.817  -8.341  1.00 90.72           N
ATOM   1353 CA   LYS B  52      -8.588  10.246  -8.344  1.00 90.02           C
ATOM   1354  C   LYS B  52      -7.734   9.334  -7.456  1.00 90.45           C
ATOM   1355  O   LYS B  52      -6.633   8.937  -7.863  1.00 89.96           O
ATOM   1356 CB   LYS B  52      -8.477  11.705  -7.874  1.00 90.10           C
ATOM   1357 CG   LYS B  52      -9.012  12.734  -8.873  1.00 89.03           C
ATOM   1358 CD   LYS B  52      -8.210  12.743 -10.172  1.00 87.73           C
ATOM   1359 CE   LYS B  52      -8.626  13.885 -11.089  1.00 85.39           C
ATOM   1360 NZ   LYS B  52      -7.942  13.821 -12.390  1.00 82.21           N
ATOM   1361  N   ASN B  53      -8.232   8.976  -6.290  1.00 86.65           N
ATOM   1362 CA   ASN B  53      -7.509   8.103  -5.377  1.00 85.83           C
ATOM   1363  C   ASN B  53      -7.312   6.705  -5.953  1.00 86.12           C
ATOM   1364  O   ASN B  53      -6.265   6.095  -5.736  1.00 86.13           O
ATOM   1365 CB   ASN B  53      -8.238   8.022  -4.029  1.00 84.65           C
ATOM   1366 CG   ASN B  53      -8.068   9.268  -3.180  1.00 82.14           C
ATOM   1367 OD1  ASN B  53      -7.354  10.202  -3.531  1.00 78.07           O
ATOM   1368 ND2  ASN B  53      -8.716   9.279  -2.023  1.00 76.83           N
ATOM   1369  N   LYS B  54      -8.299   6.196  -6.681  1.00 89.38           N
ATOM   1370 CA   LYS B  54      -8.172   4.891  -7.317  1.00 88.64           C
ATOM   1371  C   LYS B  54      -6.999   4.868  -8.298  1.00 89.09           C
ATOM   1372  O   LYS B  54      -6.162   3.961  -8.249  1.00 89.13           O
ATOM   1373 CB   LYS B  54      -9.493   4.538  -8.015  1.00 87.92           C
ATOM   1374 CG   LYS B  54      -9.473   3.175  -8.703  1.00 86.40           C
ATOM   1375 CD   LYS B  54     -10.836   2.857  -9.306  1.00 84.05           C
ATOM   1376 CE   LYS B  54     -10.830   1.510 -10.002  1.00 79.62           C
ATOM   1377 NZ   LYS B  54     -12.171   1.156 -10.533  1.00 75.81           N
ATOM   1378  N   VAL B  55      -6.912   5.864  -9.158  1.00 86.05           N
ATOM   1379 CA   VAL B  55      -5.824   5.966 -10.133  1.00 85.08           C
ATOM   1380  C   VAL B  55      -4.479   6.179  -9.426  1.00 85.81           C
ATOM   1381  O   VAL B  55      -3.489   5.530  -9.762  1.00 86.45           O
ATOM   1382 CB   VAL B  55      -6.098   7.093 -11.148  1.00 84.31           C
ATOM   1383 CG1  VAL B  55      -4.929   7.259 -12.115  1.00 83.72           C
ATOM   1384 CG2  VAL B  55      -7.371   6.802 -11.943  1.00 84.26           C
ATOM   1385  N   ALA B  56      -4.445   7.051  -8.436  1.00 85.79           N
ATOM   1386 CA   ALA B  56      -3.224   7.308  -7.682  1.00 85.10           C
ATOM   1387  C   ALA B  56      -2.699   6.040  -6.999  1.00 85.48           C
ATOM   1388  O   ALA B  56      -1.496   5.772  -7.022  1.00 85.62           O
ATOM   1389 CB   ALA B  56      -3.480   8.409  -6.658  1.00 83.46           C
ATOM   1390  N   ALA B  57      -3.596   5.265  -6.412  1.00 83.99           N
ATOM   1391 CA   ALA B  57      -3.228   4.013  -5.755  1.00 83.25           C
ATOM   1392  C   ALA B  57      -2.675   2.990  -6.756  1.00 82.66           C
ATOM   1393  O   ALA B  57      -1.688   2.311  -6.467  1.00 81.97           O
ATOM   1394 CB   ALA B  57      -4.445   3.451  -5.029  1.00 80.86           C
ATOM   1395  N   GLN B  58      -3.303   2.880  -7.912  1.00 85.91           N
ATOM   1396 CA   GLN B  58      -2.816   1.997  -8.970  1.00 83.70           C
ATOM   1397  C   GLN B  58      -1.403   2.391  -9.404  1.00 83.63           C
ATOM   1398  O   GLN B  58      -0.519   1.532  -9.501  1.00 84.08           O
ATOM   1399 CB   GLN B  58      -3.775   2.041 -10.164  1.00 82.96           C
ATOM   1400 CG   GLN B  58      -5.103   1.349  -9.884  1.00 81.04           C
ATOM   1401 CD   GLN B  58      -6.126   1.564 -10.989  1.00 81.87           C
ATOM   1402 OE1  GLN B  58      -6.028   2.490 -11.789  1.00 79.03           O
ATOM   1403 NE2  GLN B  58      -7.139   0.715 -11.060  1.00 77.03           N
ATOM   1404  N   ASN B  59      -1.179   3.666  -9.626  1.00 84.15           N
ATOM   1405 CA   ASN B  59       0.137   4.164 -10.025  1.00 82.95           C
ATOM   1406  C   ASN B  59       1.184   3.947  -8.932  1.00 82.93           C
ATOM   1407  O   ASN B  59       2.319   3.568  -9.230  1.00 83.09           O
ATOM   1408 CB   ASN B  59       0.037   5.642 -10.393  1.00 83.46           C
ATOM   1409 CG   ASN B  59      -0.742   5.872 -11.680  1.00 82.03           C
ATOM   1410 OD1  ASN B  59      -0.911   4.981 -12.494  1.00 78.85           O
ATOM   1411 ND2  ASN B  59      -1.211   7.086 -11.885  1.00 77.24           N
ATOM   1412  N   CYS B  60       0.823   4.161  -7.688  1.00 82.59           N
ATOM   1413 CA   CYS B  60       1.718   3.925  -6.562  1.00 81.48           C
ATOM   1414  C   CYS B  60       2.149   2.463  -6.496  1.00 81.28           C
ATOM   1415  O   CYS B  60       3.340   2.170  -6.367  1.00 81.26           O
ATOM   1416 CB   CYS B  60       1.033   4.349  -5.258  1.00 79.90           C
ATOM   1417 SG   CYS B  60       2.036   4.117  -3.770  1.00 76.78           S
ATOM   1418  N   ARG B  61       1.206   1.535  -6.599  1.00 80.00           N
ATOM   1419 CA   ARG B  61       1.507   0.107  -6.577  1.00 78.76           C
ATOM   1420  C   ARG B  61       2.397  -0.295  -7.753  1.00 79.12           C
ATOM   1421  O   ARG B  61       3.344  -1.054  -7.574  1.00 79.46           O
ATOM   1422 CB   ARG B  61       0.216  -0.719  -6.582  1.00 77.80           C
ATOM   1423 CG   ARG B  61      -0.574  -0.602  -5.288  1.00 77.53           C
ATOM   1424 CD   ARG B  61      -1.710  -1.618  -5.225  1.00 77.86           C
ATOM   1425 NE   ARG B  61      -2.698  -1.448  -6.291  1.00 77.02           N
ATOM   1426 CZ   ARG B  61      -3.815  -0.728  -6.208  1.00 75.23           C
ATOM   1427 NH1  ARG B  61      -4.118  -0.072  -5.111  1.00 70.18           N
ATOM   1428 NH2  ARG B  61      -4.640  -0.665  -7.235  1.00 70.25           N
ATOM   1429  N   LYS B  62       2.105   0.230  -8.921  1.00 81.21           N
ATOM   1430 CA   LYS B  62       2.913  -0.054 -10.100  1.00 80.20           C
ATOM   1431  C   LYS B  62       4.364   0.406  -9.911  1.00 80.17           C
ATOM   1432  O   LYS B  62       5.278  -0.374 -10.147  1.00 81.45           O
ATOM   1433 CB   LYS B  62       2.273   0.598 -11.326  1.00 80.10           C
ATOM   1434 CG   LYS B  62       3.012   0.258 -12.616  1.00 77.98           C
ATOM   1435 CD   LYS B  62       2.318   0.842 -13.835  1.00 77.57           C
ATOM   1436 CE   LYS B  62       3.129   0.519 -15.079  1.00 72.26           C
ATOM   1437 NZ   LYS B  62       2.510   1.067 -16.311  1.00 68.57           N
ATOM   1438  N   ARG B  63       4.565   1.620  -9.439  1.00 80.52           N
ATOM   1439 CA   ARG B  63       5.921   2.134  -9.187  1.00 79.13           C
ATOM   1440  C   ARG B  63       6.664   1.304  -8.136  1.00 79.64           C
ATOM   1441  O   ARG B  63       7.858   1.049  -8.296  1.00 80.47           O
ATOM   1442 CB   ARG B  63       5.858   3.596  -8.750  1.00 78.86           C
ATOM   1443 CG   ARG B  63       5.568   4.529  -9.912  1.00 76.35           C
ATOM   1444 CD   ARG B  63       5.603   6.003  -9.488  1.00 78.19           C
ATOM   1445 NE   ARG B  63       4.424   6.394  -8.705  1.00 75.32           N
ATOM   1446 CZ   ARG B  63       4.393   6.628  -7.397  1.00 73.15           C
ATOM   1447 NH1  ARG B  63       5.470   6.509  -6.654  1.00 69.01           N
ATOM   1448 NH2  ARG B  63       3.276   7.001  -6.820  1.00 67.17           N
ATOM   1449  N   LYS B  64       5.987   0.867  -7.095  1.00 80.33           N
ATOM   1450 CA   LYS B  64       6.619  -0.001  -6.101  1.00 78.55           C
ATOM   1451  C   LYS B  64       7.070  -1.325  -6.716  1.00 78.98           C
ATOM   1452  O   LYS B  64       8.168  -1.795  -6.428  1.00 79.13           O
ATOM   1453 CB   LYS B  64       5.675  -0.256  -4.923  1.00 76.80           C
ATOM   1454 CG   LYS B  64       5.596   0.923  -3.964  1.00 72.31           C
ATOM   1455 CD   LYS B  64       4.685   0.610  -2.788  1.00 68.41           C
ATOM   1456 CE   LYS B  64       4.692   1.739  -1.781  1.00 65.42           C
ATOM   1457 NZ   LYS B  64       3.841   1.441  -0.606  1.00 61.58           N
ATOM   1458  N   LEU B  65       6.246  -1.910  -7.553  1.00 77.21           N
ATOM   1459 CA   LEU B  65       6.610  -3.148  -8.241  1.00 76.37           C
ATOM   1460  C   LEU B  65       7.807  -2.933  -9.171  1.00 76.63           C
ATOM   1461  O   LEU B  65       8.721  -3.753  -9.180  1.00 76.62           O
ATOM   1462 CB   LEU B  65       5.414  -3.688  -9.023  1.00 74.70           C
ATOM   1463 CG   LEU B  65       4.281  -4.262  -8.163  1.00 69.53           C
ATOM   1464 CD1  LEU B  65       3.105  -4.642  -9.047  1.00 65.21           C
ATOM   1465 CD2  LEU B  65       4.743  -5.477  -7.366  1.00 64.32           C
ATOM   1466  N   GLU B  66       7.812  -1.854  -9.920  1.00 78.59           N
ATOM   1467 CA   GLU B  66       8.929  -1.533 -10.810  1.00 77.12           C
ATOM   1468  C   GLU B  66      10.242  -1.391 -10.039  1.00 77.18           C
ATOM   1469  O   GLU B  66      11.265  -1.934 -10.463  1.00 78.04           O
ATOM   1470 CB   GLU B  66       8.621  -0.249 -11.590  1.00 75.97           C
ATOM   1471 CG   GLU B  66       7.552  -0.452 -12.655  1.00 75.20           C
ATOM   1472 CD   GLU B  66       7.043   0.846 -13.284  1.00 73.31           C
ATOM   1473 OE1  GLU B  66       7.364   1.935 -12.775  1.00 70.02           O
ATOM   1474 OE2  GLU B  66       6.310   0.767 -14.272  1.00 71.20           O
ATOM   1475  N   ASN B  67      10.224  -0.723  -8.899  1.00 81.36           N
ATOM   1476 CA   ASN B  67      11.414  -0.570  -8.075  1.00 79.95           C
ATOM   1477  C   ASN B  67      11.950  -1.911  -7.570  1.00 81.36           C
ATOM   1478  O   ASN B  67      13.161  -2.140  -7.571  1.00 81.91           O
ATOM   1479 CB   ASN B  67      11.123   0.355  -6.889  1.00 78.27           C
ATOM   1480 CG   ASN B  67      10.840   1.795  -7.284  1.00 74.47           C
ATOM   1481 OD1  ASN B  67      11.039   2.217  -8.407  1.00 69.52           O
ATOM   1482 ND2  ASN B  67      10.369   2.576  -6.334  1.00 67.73           N
ATOM   1483  N   ILE B  68      11.074  -2.792  -7.149  1.00 77.29           N
ATOM   1484 CA   ILE B  68      11.481  -4.132  -6.702  1.00 77.69           C
ATOM   1485  C   ILE B  68      12.099  -4.921  -7.862  1.00 79.89           C
ATOM   1486  O   ILE B  68      13.164  -5.518  -7.711  1.00 81.21           O
ATOM   1487 CB   ILE B  68      10.286  -4.905  -6.093  1.00 76.20           C
ATOM   1488 CG1  ILE B  68       9.773  -4.234  -4.814  1.00 72.75           C
ATOM   1489 CG2  ILE B  68      10.656  -6.365  -5.816  1.00 72.15           C
ATOM   1490 CD1  ILE B  68      10.760  -4.178  -3.667  1.00 68.35           C
ATOM   1491  N   VAL B  69      11.453  -4.910  -9.008  1.00 77.09           N
ATOM   1492 CA   VAL B  69      11.949  -5.619 -10.189  1.00 76.11           C
ATOM   1493  C   VAL B  69      13.319  -5.100 -10.605  1.00 77.98           C
ATOM   1494  O   VAL B  69      14.205  -5.885 -10.936  1.00 78.85           O
ATOM   1495 CB   VAL B  69      10.938  -5.519 -11.343  1.00 73.87           C
ATOM   1496 CG1  VAL B  69      11.530  -6.016 -12.656  1.00 69.33           C
ATOM   1497 CG2  VAL B  69       9.689  -6.327 -11.023  1.00 70.80           C
ATOM   1498  N   GLU B  70      13.512  -3.797 -10.561  1.00 76.26           N
ATOM   1499 CA   GLU B  70      14.798  -3.193 -10.893  1.00 75.25           C
ATOM   1500  C   GLU B  70      15.905  -3.678  -9.951  1.00 76.02           C
ATOM   1501  O   GLU B  70      16.980  -4.087 -10.407  1.00 76.84           O
ATOM   1502 CB   GLU B  70      14.676  -1.667 -10.857  1.00 71.63           C
ATOM   1503 CG   GLU B  70      15.936  -0.950 -11.326  1.00 65.08           C
ATOM   1504 CD   GLU B  70      15.789   0.569 -11.361  1.00 62.64           C
ATOM   1505 OE1  GLU B  70      14.865   1.119 -10.721  1.00 58.15           O
ATOM   1506 OE2  GLU B  70      16.609   1.215 -12.029  1.00 59.78           O
ATOM   1507  N   LEU B  71      15.649  -3.695  -8.650  1.00 82.17           N
ATOM   1508 CA   LEU B  71      16.615  -4.191  -7.672  1.00 81.98           C
ATOM   1509  C   LEU B  71      16.952  -5.668  -7.898  1.00 83.44           C
ATOM   1510  O   LEU B  71      18.109  -6.063  -7.794  1.00 83.15           O
ATOM   1511 CB   LEU B  71      16.078  -3.985  -6.251  1.00 80.85           C
ATOM   1512 CG   LEU B  71      16.091  -2.534  -5.749  1.00 77.00           C
ATOM   1513 CD1  LEU B  71      15.306  -2.440  -4.448  1.00 71.86           C
ATOM   1514 CD2  LEU B  71      17.508  -2.037  -5.522  1.00 70.82           C
ATOM   1515  N   GLU B  72      15.957  -6.473  -8.196  1.00 84.77           N
ATOM   1516 CA   GLU B  72      16.172  -7.892  -8.465  1.00 83.01           C
ATOM   1517  C   GLU B  72      16.996  -8.105  -9.733  1.00 84.14           C
ATOM   1518  O   GLU B  72      17.897  -8.950  -9.751  1.00 84.43           O
ATOM   1519 CB   GLU B  72      14.819  -8.603  -8.574  1.00 81.03           C
ATOM   1520 CG   GLU B  72      14.119  -8.731  -7.220  1.00 76.68           C
ATOM   1521 CD   GLU B  72      12.714  -9.324  -7.313  1.00 74.09           C
ATOM   1522 OE1  GLU B  72      12.115  -9.317  -8.399  1.00 69.39           O
ATOM   1523 OE2  GLU B  72      12.208  -9.795  -6.279  1.00 69.60           O
ATOM   1524  N   GLN B  73      16.742  -7.346 -10.772  1.00 79.03           N
ATOM   1525 CA   GLN B  73      17.505  -7.421 -12.013  1.00 77.50           C
ATOM   1526  C   GLN B  73      18.963  -6.996 -11.809  1.00 78.81           C
ATOM   1527  O   GLN B  73      19.873  -7.646 -12.328  1.00 78.55           O
ATOM   1528 CB   GLN B  73      16.850  -6.551 -13.087  1.00 73.73           C
ATOM   1529 CG   GLN B  73      15.558  -7.160 -13.618  1.00 71.35           C
ATOM   1530 CD   GLN B  73      14.841  -6.255 -14.601  1.00 67.97           C
ATOM   1531 OE1  GLN B  73      15.128  -5.066 -14.722  1.00 67.33           O
ATOM   1532 NE2  GLN B  73      13.899  -6.798 -15.337  1.00 64.45           N
ATOM   1533  N   ASP B  74      19.188  -5.954 -11.046  1.00 83.36           N
ATOM   1534 CA   ASP B  74      20.544  -5.506 -10.727  1.00 81.17           C
ATOM   1535  C   ASP B  74      21.299  -6.562  -9.922  1.00 82.41           C
ATOM   1536  O   ASP B  74      22.483  -6.810 -10.163  1.00 82.55           O
ATOM   1537 CB   ASP B  74      20.488  -4.193  -9.937  1.00 78.96           C
ATOM   1538 CG   ASP B  74      20.086  -2.985 -10.780  1.00 75.29           C
ATOM   1539 OD1  ASP B  74      20.025  -3.095 -12.019  1.00 71.77           O
ATOM   1540 OD2  ASP B  74      19.864  -1.919 -10.171  1.00 70.48           O
ATOM   1541  N   LEU B  75      20.633  -7.203  -8.998  1.00 86.10           N
ATOM   1542 CA   LEU B  75      21.210  -8.279  -8.205  1.00 85.48           C
ATOM   1543  C   LEU B  75      21.605  -9.469  -9.083  1.00 85.68           C
ATOM   1544  O   LEU B  75      22.714  -9.983  -8.964  1.00 85.02           O
ATOM   1545 CB   LEU B  75      20.203  -8.688  -7.125  1.00 83.68           C
ATOM   1546 CG   LEU B  75      20.807  -9.429  -5.932  1.00 77.72           C
ATOM   1547 CD1  LEU B  75      21.621  -8.475  -5.068  1.00 71.87           C
ATOM   1548 CD2  LEU B  75      19.715 -10.065  -5.088  1.00 70.91           C
ATOM   1549  N   ASP B  76      20.728  -9.877  -9.971  1.00 83.66           N
ATOM   1550 CA   ASP B  76      21.011 -10.974 -10.900  1.00 81.78           C
ATOM   1551  C   ASP B  76      22.189 -10.645 -11.822  1.00 82.43           C
ATOM   1552  O   ASP B  76      23.080 -11.478 -12.028  1.00 82.88           O
ATOM   1553 CB   ASP B  76      19.767 -11.290 -11.745  1.00 77.76           C
ATOM   1554 CG   ASP B  76      18.684 -12.021 -10.966  1.00 70.10           C
ATOM   1555 OD1  ASP B  76      18.953 -12.515  -9.848  1.00 67.10           O
ATOM   1556 OD2  ASP B  76      17.561 -12.119 -11.501  1.00 64.61           O
ATOM   1557  N   HIS B  77      22.220  -9.442 -12.337  1.00 85.25           N
ATOM   1558 CA   HIS B  77      23.320  -9.005 -13.188  1.00 84.35           C
ATOM   1559  C   HIS B  77      24.656  -9.050 -12.453  1.00 86.69           C
ATOM   1560  O   HIS B  77      25.649  -9.543 -12.992  1.00 86.06           O
ATOM   1561 CB   HIS B  77      23.027  -7.596 -13.711  1.00 79.92           C
ATOM   1562 CG   HIS B  77      24.133  -7.048 -14.559  1.00 75.24           C
ATOM   1563 ND1  HIS B  77      24.515  -7.578 -15.767  1.00 69.92           N
ATOM   1564 CD2  HIS B  77      24.951  -5.992 -14.330  1.00 68.56           C
ATOM   1565 CE1  HIS B  77      25.527  -6.870 -16.247  1.00 70.08           C
ATOM   1566 NE2  HIS B  77      25.819  -5.889 -15.395  1.00 75.44           N
ATOM   1567  N   LEU B  78      24.703  -8.561 -11.211  1.00 83.61           N
ATOM   1568 CA   LEU B  78      25.939  -8.591 -10.430  1.00 83.06           C
ATOM   1569  C   LEU B  78      26.379 -10.021 -10.099  1.00 83.54           C
ATOM   1570  O   LEU B  78      27.582 -10.286 -10.048  1.00 83.81           O
ATOM   1571 CB   LEU B  78      25.772  -7.779  -9.149  1.00 81.74           C
ATOM   1572 CG   LEU B  78      25.879  -6.266  -9.331  1.00 75.53           C
ATOM   1573 CD1  LEU B  78      25.549  -5.587  -8.021  1.00 69.73           C
ATOM   1574 CD2  LEU B  78      27.284  -5.853  -9.771  1.00 69.35           C
ATOM   1575  N   LYS B  79      25.462 -10.927  -9.890  1.00 87.77           N
ATOM   1576 CA   LYS B  79      25.797 -12.341  -9.696  1.00 85.84           C
ATOM   1577  C   LYS B  79      26.444 -12.931 -10.948  1.00 86.35           C
ATOM   1578  O   LYS B  79      27.450 -13.626 -10.845  1.00 87.85           O
ATOM   1579 CB   LYS B  79      24.541 -13.132  -9.315  1.00 84.10           C
ATOM   1580 CG   LYS B  79      24.096 -12.867  -7.886  1.00 79.95           C
ATOM   1581 CD   LYS B  79      22.760 -13.543  -7.599  1.00 80.10           C
ATOM   1582 CE   LYS B  79      22.310 -13.297  -6.173  1.00 74.97           C
ATOM   1583 NZ   LYS B  79      20.974 -13.853  -5.916  1.00 69.66           N
ATOM   1584  N   ASP B  80      25.919 -12.625 -12.107  1.00 88.40           N
ATOM   1585 CA   ASP B  80      26.510 -13.072 -13.370  1.00 86.27           C
ATOM   1586  C   ASP B  80      27.919 -12.498 -13.567  1.00 86.24           C
ATOM   1587  O   ASP B  80      28.840 -13.224 -13.954  1.00 86.18           O
ATOM   1588 CB   ASP B  80      25.616 -12.660 -14.550  1.00 83.23           C
ATOM   1589 CG   ASP B  80      24.279 -13.390 -14.611  1.00 78.22           C
ATOM   1590 OD1  ASP B  80      24.122 -14.448 -13.967  1.00 73.14           O
ATOM   1591 OD2  ASP B  80      23.398 -12.900 -15.335  1.00 72.11           O
ATOM   1592  N   GLU B  81      28.097 -11.233 -13.276  1.00 89.75           N
ATOM   1593 CA   GLU B  81      29.416 -10.601 -13.388  1.00 88.25           C
ATOM   1594  C   GLU B  81      30.418 -11.214 -12.412  1.00 88.77           C
ATOM   1595  O   GLU B  81      31.571 -11.463 -12.779  1.00 88.35           O
ATOM   1596 CB   GLU B  81      29.303  -9.092 -13.130  1.00 86.72           C
ATOM   1597 CG   GLU B  81      28.574  -8.340 -14.236  1.00 80.64           C
ATOM   1598 CD   GLU B  81      29.290  -8.427 -15.574  1.00 79.24           C
ATOM   1599 OE1  GLU B  81      30.462  -8.023 -15.643  1.00 72.29           O
ATOM   1600 OE2  GLU B  81      28.683  -8.918 -16.537  1.00 73.74           O
ATOM   1601  N   LYS B  82      30.003 -11.480 -11.199  1.00 91.38           N
ATOM   1602 CA   LYS B  82      30.857 -12.144 -10.214  1.00 89.54           C
ATOM   1603  C   LYS B  82      31.268 -13.535 -10.687  1.00 89.47           C
ATOM   1604  O   LYS B  82      32.435 -13.907 -10.576  1.00 90.23           O
ATOM   1605 CB   LYS B  82      30.126 -12.210  -8.865  1.00 88.72           C
ATOM   1606 CG   LYS B  82      30.924 -12.973  -7.803  1.00 87.04           C
ATOM   1607 CD   LYS B  82      30.219 -12.986  -6.457  1.00 85.03           C
ATOM   1608 CE   LYS B  82      31.002 -13.846  -5.472  1.00 80.79           C
ATOM   1609 NZ   LYS B  82      30.404 -13.843  -4.123  1.00 76.60           N
ATOM   1610  N   GLU B  83      30.341 -14.277 -11.228  1.00 90.32           N
ATOM   1611 CA   GLU B  83      30.629 -15.611 -11.753  1.00 88.74           C
ATOM   1612  C   GLU B  83      31.683 -15.566 -12.867  1.00 88.44           C
ATOM   1613  O   GLU B  83      32.633 -16.355 -12.866  1.00 88.14           O
ATOM   1614 CB   GLU B  83      29.331 -16.263 -12.249  1.00 86.17           C
ATOM   1615 CG   GLU B  83      29.530 -17.699 -12.707  1.00 75.25           C
ATOM   1616 CD   GLU B  83      28.247 -18.357 -13.228  1.00 70.30           C
ATOM   1617 OE1  GLU B  83      27.175 -17.716 -13.184  1.00 64.99           O
ATOM   1618 OE2  GLU B  83      28.324 -19.499 -13.682  1.00 64.59           O
ATOM   1619  N   LYS B  84      31.536 -14.631 -13.779  1.00 93.19           N
ATOM   1620 CA   LYS B  84      32.520 -14.456 -14.856  1.00 92.38           C
ATOM   1621  C   LYS B  84      33.892 -14.082 -14.314  1.00 92.76           C
ATOM   1622  O   LYS B  84      34.892 -14.655 -14.745  1.00 91.93           O
ATOM   1623 CB   LYS B  84      32.030 -13.398 -15.853  1.00 90.87           C
ATOM   1624 CG   LYS B  84      30.887 -13.889 -16.718  1.00 81.49           C
ATOM   1625 CD   LYS B  84      30.430 -12.796 -17.676  1.00 80.39           C
ATOM   1626 CE   LYS B  84      29.278 -13.286 -18.539  1.00 72.71           C
ATOM   1627 NZ   LYS B  84      28.813 -12.232 -19.462  1.00 66.75           N
ATOM   1628  N   LEU B  85      33.959 -13.172 -13.374  1.00 90.73           N
ATOM   1629 CA   LEU B  85      35.233 -12.761 -12.786  1.00 89.20           C
ATOM   1630  C   LEU B  85      35.917 -13.899 -12.031  1.00 89.04           C
ATOM   1631  O   LEU B  85      37.136 -14.044 -12.115  1.00 88.82           O
ATOM   1632 CB   LEU B  85      35.014 -11.566 -11.851  1.00 88.18           C
ATOM   1633 CG   LEU B  85      34.767 -10.240 -12.566  1.00 83.47           C
ATOM   1634 CD1  LEU B  85      34.315  -9.196 -11.567  1.00 76.74           C
ATOM   1635 CD2  LEU B  85      36.030  -9.750 -13.279  1.00 76.98           C
ATOM   1636  N   LEU B  86      35.162 -14.714 -11.324  1.00 92.87           N
ATOM   1637 CA   LEU B  86      35.709 -15.896 -10.657  1.00 91.76           C
ATOM   1638  C   LEU B  86      36.313 -16.869 -11.665  1.00 91.54           C
ATOM   1639  O   LEU B  86      37.389 -17.416 -11.436  1.00 90.90           O
ATOM   1640 CB   LEU B  86      34.618 -16.593  -9.837  1.00 90.36           C
ATOM   1641 CG   LEU B  86      34.261 -15.910  -8.507  1.00 83.22           C
ATOM   1642 CD1  LEU B  86      33.007 -16.526  -7.927  1.00 77.91           C
ATOM   1643 CD2  LEU B  86      35.401 -16.034  -7.503  1.00 77.77           C
ATOM   1644  N   LYS B  87      35.654 -17.071 -12.770  1.00 94.83           N
ATOM   1645 CA   LYS B  87      36.153 -17.945 -13.828  1.00 94.37           C
ATOM   1646  C   LYS B  87      37.447 -17.397 -14.436  1.00 94.07           C
ATOM   1647  O   LYS B  87      38.430 -18.122 -14.554  1.00 93.30           O
ATOM   1648 CB   LYS B  87      35.069 -18.135 -14.889  1.00 93.37           C
ATOM   1649 CG   LYS B  87      35.494 -19.076 -16.007  1.00 83.72           C
ATOM   1650 CD   LYS B  87      34.380 -19.288 -17.009  1.00 81.80           C
ATOM   1651 CE   LYS B  87      34.869 -20.170 -18.144  1.00 72.64           C
ATOM   1652 NZ   LYS B  87      33.828 -20.393 -19.171  1.00 65.82           N
ATOM   1653  N   GLU B  88      37.463 -16.127 -14.782  1.00 93.71           N
ATOM   1654 CA   GLU B  88      38.651 -15.486 -15.365  1.00 92.41           C
ATOM   1655  C   GLU B  88      39.832 -15.493 -14.399  1.00 92.23           C
ATOM   1656  O   GLU B  88      40.959 -15.780 -14.805  1.00 91.22           O
ATOM   1657 CB   GLU B  88      38.313 -14.047 -15.769  1.00 91.52           C
ATOM   1658 CG   GLU B  88      37.351 -13.968 -16.947  1.00 88.72           C
ATOM   1659 CD   GLU B  88      36.826 -12.549 -17.184  1.00 88.01           C
ATOM   1660 OE1  GLU B  88      37.363 -11.594 -16.586  1.00 82.12           O
ATOM   1661 OE2  GLU B  88      35.877 -12.401 -17.957  1.00 82.28           O
ATOM   1662  N   LYS B  89      39.579 -15.208 -13.130  1.00 92.74           N
ATOM   1663 CA   LYS B  89      40.619 -15.293 -12.115  1.00 91.26           C
ATOM   1664  C   LYS B  89      41.168 -16.717 -12.013  1.00 91.48           C
ATOM   1665  O   LYS B  89      42.380 -16.909 -11.953  1.00 91.44           O
ATOM   1666 CB   LYS B  89      40.066 -14.815 -10.763  1.00 89.90           C
ATOM   1667 CG   LYS B  89      41.106 -14.910  -9.663  1.00 87.31           C
ATOM   1668 CD   LYS B  89      40.539 -14.598  -8.293  1.00 84.31           C
ATOM   1669 CE   LYS B  89      41.556 -15.016  -7.241  1.00 79.48           C
ATOM   1670 NZ   LYS B  89      41.027 -14.918  -5.875  1.00 74.73           N
ATOM   1671  N   GLY B  90      40.305 -17.706 -12.017  1.00 93.76           N
ATOM   1672 CA   GLY B  90      40.713 -19.107 -11.988  1.00 92.80           C
ATOM   1673  C   GLY B  90      41.570 -19.504 -13.179  1.00 93.85           C
ATOM   1674  O   GLY B  90      42.539 -20.254 -13.028  1.00 93.02           O
ATOM   1675  N   GLU B  91      41.262 -19.008 -14.351  1.00 96.18           N
ATOM   1676 CA   GLU B  91      42.075 -19.232 -15.545  1.00 95.85           C
ATOM   1677  C   GLU B  91      43.450 -18.578 -15.420  1.00 96.22           C
ATOM   1678  O   GLU B  91      44.457 -19.194 -15.756  1.00 95.30           O
ATOM   1679 CB   GLU B  91      41.343 -18.703 -16.782  1.00 94.55           C
ATOM   1680 CG   GLU B  91      40.132 -19.544 -17.151  1.00 86.71           C
ATOM   1681 CD   GLU B  91      39.283 -18.935 -18.271  1.00 81.90           C
ATOM   1682 OE1  GLU B  91      39.556 -17.793 -18.674  1.00 76.42           O
ATOM   1683 OE2  GLU B  91      38.349 -19.606 -18.727  1.00 75.42           O
ATOM   1684  N   ASN B  92      43.491 -17.368 -14.900  1.00 93.85           N
ATOM   1685 CA   ASN B  92      44.751 -16.682 -14.655  1.00 93.60           C
ATOM   1686  C   ASN B  92      45.610 -17.416 -13.626  1.00 93.74           C
ATOM   1687  O   ASN B  92      46.814 -17.583 -13.840  1.00 93.16           O
ATOM   1688 CB   ASN B  92      44.487 -15.241 -14.200  1.00 92.00           C
ATOM   1689 CG   ASN B  92      43.999 -14.338 -15.320  1.00 90.09           C
ATOM   1690 OD1  ASN B  92      43.958 -14.703 -16.479  1.00 82.16           O
ATOM   1691 ND2  ASN B  92      43.650 -13.106 -14.971  1.00 82.55           N
ATOM   1692  N   ASP B  93      45.004 -17.882 -12.540  1.00 93.55           N
ATOM   1693 CA   ASP B  93      45.720 -18.647 -11.515  1.00 92.92           C
ATOM   1694  C   ASP B  93      46.329 -19.930 -12.097  1.00 93.49           C
ATOM   1695  O   ASP B  93      47.483 -20.261 -11.816  1.00 92.77           O
ATOM   1696 CB   ASP B  93      44.771 -19.006 -10.365  1.00 90.86           C
ATOM   1697 CG   ASP B  93      44.455 -17.846  -9.431  1.00 85.01           C
ATOM   1698 OD1  ASP B  93      45.150 -16.813  -9.470  1.00 78.61           O
ATOM   1699 OD2  ASP B  93      43.512 -17.998  -8.622  1.00 77.10           O
ATOM   1700  N   LYS B  94      45.596 -20.638 -12.915  1.00 96.51           N
ATOM   1701 CA   LYS B  94      46.095 -21.845 -13.574  1.00 96.47           C
ATOM   1702  C   LYS B  94      47.246 -21.535 -14.528  1.00 96.77           C
ATOM   1703  O   LYS B  94      48.270 -22.223 -14.518  1.00 96.03           O
ATOM   1704 CB   LYS B  94      44.958 -22.543 -14.318  1.00 95.42           C
ATOM   1705 CG   LYS B  94      43.942 -23.193 -13.382  1.00 86.28           C
ATOM   1706 CD   LYS B  94      42.746 -23.714 -14.155  1.00 83.86           C
ATOM   1707 CE   LYS B  94      41.693 -24.260 -13.210  1.00 75.06           C
ATOM   1708 NZ   LYS B  94      40.484 -24.715 -13.936  1.00 67.29           N
ATOM   1709  N   SER B  95      47.114 -20.504 -15.326  1.00 94.94           N
ATOM   1710 CA   SER B  95      48.171 -20.071 -16.241  1.00 95.18           C
ATOM   1711  C   SER B  95      49.419 -19.644 -15.483  1.00 95.62           C
ATOM   1712  O   SER B  95      50.537 -20.004 -15.872  1.00 94.37           O
ATOM   1713 CB   SER B  95      47.676 -18.921 -17.105  1.00 93.87           C
ATOM   1714 OG   SER B  95      46.586 -19.335 -17.909  1.00 86.19           O
ATOM   1715  N   LEU B  96      49.238 -18.904 -14.402  1.00 96.03           N
ATOM   1716 CA   LEU B  96      50.332 -18.460 -13.559  1.00 95.87           C
ATOM   1717  C   LEU B  96      51.057 -19.644 -12.921  1.00 96.06           C
ATOM   1718  O   LEU B  96      52.288 -19.685 -12.905  1.00 95.55           O
ATOM   1719 CB   LEU B  96      49.777 -17.509 -12.491  1.00 94.66           C
ATOM   1720 CG   LEU B  96      50.837 -16.783 -11.654  1.00 88.31           C
ATOM   1721 CD1  LEU B  96      51.622 -15.817 -12.515  1.00 82.56           C
ATOM   1722 CD2  LEU B  96      50.166 -16.015 -10.526  1.00 82.94           C
ATOM   1723  N   HIS B  97      50.321 -20.617 -12.424  1.00 96.10           N
ATOM   1724 CA   HIS B  97      50.899 -21.823 -11.846  1.00 95.88           C
ATOM   1725  C   HIS B  97      51.703 -22.616 -12.884  1.00 96.14           C
ATOM   1726  O   HIS B  97      52.820 -23.052 -12.605  1.00 95.60           O
ATOM   1727 CB   HIS B  97      49.780 -22.677 -11.243  1.00 94.39           C
ATOM   1728 CG   HIS B  97      50.287 -23.867 -10.505  1.00 87.69           C
ATOM   1729 ND1  HIS B  97      51.058 -23.804  -9.376  1.00 78.33           N
ATOM   1730 CD2  HIS B  97      50.100 -25.191 -10.768  1.00 78.95           C
ATOM   1731 CE1  HIS B  97      51.320 -25.051  -8.972  1.00 79.00           C
ATOM   1732 NE2  HIS B  97      50.752 -25.917  -9.795  1.00 80.20           N
ATOM   1733  N   LEU B  98      51.177 -22.761 -14.070  1.00 97.16           N
ATOM   1734 CA   LEU B  98      51.877 -23.433 -15.153  1.00 97.13           C
ATOM   1735  C   LEU B  98      53.166 -22.706 -15.521  1.00 97.21           C
ATOM   1736  O   LEU B  98      54.215 -23.333 -15.648  1.00 96.30           O
ATOM   1737 CB   LEU B  98      50.940 -23.561 -16.362  1.00 96.19           C
ATOM   1738 CG   LEU B  98      51.556 -24.270 -17.568  1.00 88.25           C
ATOM   1739 CD1  LEU B  98      51.906 -25.718 -17.233  1.00 82.47           C
ATOM   1740 CD2  LEU B  98      50.580 -24.240 -18.737  1.00 84.94           C
ATOM   1741  N   LEU B  99      53.087 -21.405 -15.646  1.00 95.18           N
ATOM   1742 CA   LEU B  99      54.250 -20.595 -15.989  1.00 94.68           C
ATOM   1743  C   LEU B  99      55.335 -20.677 -14.917  1.00 94.83           C
ATOM   1744  O   LEU B  99      56.519 -20.745 -15.238  1.00 93.56           O
ATOM   1745 CB   LEU B  99      53.811 -19.144 -16.217  1.00 93.22           C
ATOM   1746 CG   LEU B  99      54.311 -18.553 -17.532  1.00 87.20           C
ATOM   1747 CD1  LEU B  99      53.663 -19.243 -18.718  1.00 80.45           C
ATOM   1748 CD2  LEU B  99      53.977 -17.074 -17.574  1.00 80.60           C
ATOM   1749  N   LYS B 100      54.955 -20.703 -13.649  1.00 94.11           N
ATOM   1750 CA   LYS B 100      55.903 -20.885 -12.548  1.00 93.87           C
ATOM   1751  C   LYS B 100      56.608 -22.237 -12.620  1.00 93.79           C
ATOM   1752  O   LYS B 100      57.806 -22.322 -12.385  1.00 93.96           O
ATOM   1753 CB   LYS B 100      55.193 -20.728 -11.201  1.00 93.13           C
ATOM   1754 CG   LYS B 100      54.900 -19.267 -10.867  1.00 88.54           C
ATOM   1755 CD   LYS B 100      54.095 -19.154  -9.579  1.00 88.25           C
ATOM   1756 CE   LYS B 100      53.870 -17.700  -9.234  1.00 82.80           C
ATOM   1757 NZ   LYS B 100      53.058 -17.527  -7.998  1.00 76.51           N
ATOM   1758  N   LYS B 101      55.884 -23.284 -12.967  1.00 97.06           N
ATOM   1759 CA   LYS B 101      56.490 -24.600 -13.174  1.00 97.05           C
ATOM   1760  C   LYS B 101      57.488 -24.569 -14.329  1.00 97.08           C
ATOM   1761  O   LYS B 101      58.606 -25.053 -14.182  1.00 96.28           O
ATOM   1762 CB   LYS B 101      55.407 -25.649 -13.442  1.00 96.66           C
ATOM   1763 CG   LYS B 101      54.617 -26.038 -12.198  1.00 90.11           C
ATOM   1764 CD   LYS B 101      53.588 -27.093 -12.547  1.00 86.91           C
ATOM   1765 CE   LYS B 101      52.875 -27.594 -11.305  1.00 79.73           C
ATOM   1766 NZ   LYS B 101      51.877 -28.632 -11.619  1.00 71.76           N
ATOM   1767  N   GLN B 102      57.109 -24.002 -15.439  1.00 94.76           N
ATOM   1768 CA   GLN B 102      57.988 -23.889 -16.601  1.00 93.97           C
ATOM   1769  C   GLN B 102      59.257 -23.113 -16.267  1.00 94.37           C
ATOM   1770  O   GLN B 102      60.358 -23.545 -16.620  1.00 93.16           O
ATOM   1771 CB   GLN B 102      57.244 -23.205 -17.756  1.00 92.71           C
ATOM   1772 CG   GLN B 102      56.149 -24.082 -18.349  1.00 88.22           C
ATOM   1773 CD   GLN B 102      55.346 -23.353 -19.416  1.00 87.65           C
ATOM   1774 OE1  GLN B 102      55.332 -22.132 -19.487  1.00 83.24           O
ATOM   1775 NE2  GLN B 102      54.656 -24.091 -20.262  1.00 79.25           N
ATOM   1776  N   LEU B 103      59.127 -22.015 -15.575  1.00 92.86           N
ATOM   1777 CA   LEU B 103      60.259 -21.207 -15.160  1.00 92.32           C
ATOM   1778  C   LEU B 103      61.185 -21.983 -14.217  1.00 91.96           C
ATOM   1779  O   LEU B 103      62.403 -21.992 -14.417  1.00 90.75           O
ATOM   1780 CB   LEU B 103      59.748 -19.916 -14.509  1.00 91.48           C
ATOM   1781 CG   LEU B 103      60.835 -18.872 -14.255  1.00 87.92           C
ATOM   1782 CD1  LEU B 103      61.364 -18.307 -15.563  1.00 80.73           C
ATOM   1783 CD2  LEU B 103      60.265 -17.726 -13.423  1.00 80.04           C
ATOM   1784  N   SER B 104      60.637 -22.666 -13.231  1.00 94.26           N
ATOM   1785 CA   SER B 104      61.426 -23.476 -12.307  1.00 94.04           C
ATOM   1786  C   SER B 104      62.185 -24.586 -13.031  1.00 93.82           C
ATOM   1787  O   SER B 104      63.366 -24.803 -12.770  1.00 92.59           O
ATOM   1788 CB   SER B 104      60.535 -24.092 -11.229  1.00 92.74           C
ATOM   1789 OG   SER B 104      59.950 -23.075 -10.438  1.00 81.67           O
ATOM   1790  N   THR B 105      61.520 -25.256 -13.928  1.00 94.05           N
ATOM   1791 CA   THR B 105      62.162 -26.293 -14.752  1.00 93.85           C
ATOM   1792  C   THR B 105      63.314 -25.714 -15.559  1.00 93.57           C
ATOM   1793  O   THR B 105      64.410 -26.278 -15.563  1.00 92.00           O
ATOM   1794 CB   THR B 105      61.137 -26.964 -15.675  1.00 93.03           C
ATOM   1795 OG1  THR B 105      60.132 -27.567 -14.892  1.00 87.06           O
ATOM   1796 CG2  THR B 105      61.772 -28.035 -16.544  1.00 84.21           C
ATOM   1797  N   LEU B 106      63.105 -24.596 -16.191  1.00 91.71           N
ATOM   1798 CA   LEU B 106      64.129 -23.959 -16.998  1.00 91.05           C
ATOM   1799  C   LEU B 106      65.328 -23.506 -16.154  1.00 90.80           C
ATOM   1800  O   LEU B 106      66.470 -23.685 -16.564  1.00 88.84           O
ATOM   1801 CB   LEU B 106      63.513 -22.789 -17.775  1.00 90.19           C
ATOM   1802 CG   LEU B 106      64.394 -22.214 -18.885  1.00 86.63           C
ATOM   1803 CD1  LEU B 106      64.627 -23.246 -19.977  1.00 79.71           C
ATOM   1804 CD2  LEU B 106      63.713 -21.004 -19.496  1.00 80.61           C
ATOM   1805  N   TYR B 107      65.086 -22.979 -14.973  1.00 89.65           N
ATOM   1806 CA   TYR B 107      66.168 -22.645 -14.034  1.00 89.07           C
ATOM   1807  C   TYR B 107      66.990 -23.886 -13.678  1.00 88.50           C
ATOM   1808  O   TYR B 107      68.223 -23.836 -13.688  1.00 86.64           O
ATOM   1809 CB   TYR B 107      65.607 -22.016 -12.757  1.00 87.79           C
ATOM   1810 CG   TYR B 107      65.484 -20.509 -12.812  1.00 86.39           C
ATOM   1811 CD1  TYR B 107      64.304 -19.908 -13.237  1.00 80.24           C
ATOM   1812 CD2  TYR B 107      66.546 -19.693 -12.415  1.00 79.62           C
ATOM   1813 CE1  TYR B 107      64.180 -18.520 -13.283  1.00 79.30           C
ATOM   1814 CE2  TYR B 107      66.429 -18.305 -12.455  1.00 78.36           C
ATOM   1815 CZ   TYR B 107      65.242 -17.718 -12.887  1.00 79.51           C
ATOM   1816 OH   TYR B 107      65.127 -16.352 -12.931  1.00 78.73           O
ATOM   1817  N   LEU B 108      66.354 -24.990 -13.386  1.00 92.46           N
ATOM   1818 CA   LEU B 108      67.054 -26.233 -13.075  1.00 92.04           C
ATOM   1819  C   LEU B 108      67.869 -26.742 -14.257  1.00 91.00           C
ATOM   1820  O   LEU B 108      68.990 -27.226 -14.067  1.00 86.79           O
ATOM   1821 CB   LEU B 108      66.049 -27.303 -12.616  1.00 90.79           C
ATOM   1822 CG   LEU B 108      65.893 -27.408 -11.095  1.00 86.38           C
ATOM   1823 CD1  LEU B 108      65.293 -26.139 -10.497  1.00 79.21           C
ATOM   1824 CD2  LEU B 108      65.010 -28.603 -10.758  1.00 80.06           C
ATOM   1825  N   GLU B 109      67.348 -26.635 -15.454  1.00 90.31           N
ATOM   1826 CA   GLU B 109      68.071 -27.035 -16.662  1.00 90.09           C
ATOM   1827  C   GLU B 109      69.312 -26.173 -16.904  1.00 89.46           C
ATOM   1828  O   GLU B 109      70.363 -26.693 -17.272  1.00 84.99           O
ATOM   1829 CB   GLU B 109      67.150 -26.970 -17.879  1.00 89.00           C
ATOM   1830 CG   GLU B 109      66.110 -28.093 -17.888  1.00 84.33           C
ATOM   1831 CD   GLU B 109      65.113 -27.972 -19.035  1.00 81.41           C
ATOM   1832 OE1  GLU B 109      65.233 -27.038 -19.857  1.00 75.69           O
ATOM   1833 OE2  GLU B 109      64.205 -28.810 -19.106  1.00 76.06           O
ATOM   1834  N   VAL B 110      69.202 -24.879 -16.667  1.00 84.51           N
ATOM   1835 CA   VAL B 110      70.341 -23.964 -16.824  1.00 83.31           C
ATOM   1836  C   VAL B 110      71.415 -24.201 -15.757  1.00 81.12           C
ATOM   1837  O   VAL B 110      72.602 -24.015 -16.029  1.00 76.07           O
ATOM   1838 CB   VAL B 110      69.862 -22.494 -16.804  1.00 80.81           C
ATOM   1839 CG1  VAL B 110      71.023 -21.508 -16.785  1.00 74.41           C
ATOM   1840 CG2  VAL B 110      69.016 -22.210 -18.031  1.00 74.33           C
ATOM   1841  N   PHE B 111      71.026 -24.623 -14.576  1.00 78.52           N
ATOM   1842 CA   PHE B 111      71.975 -24.897 -13.489  1.00 77.45           C
ATOM   1843  C   PHE B 111      72.727 -26.220 -13.684  1.00 76.63           C
ATOM   1844  O   PHE B 111      73.792 -26.406 -13.089  1.00 71.10           O
ATOM   1845 CB   PHE B 111      71.248 -24.909 -12.139  1.00 73.90           C
ATOM   1846 CG   PHE B 111      70.794 -23.567 -11.615  1.00 74.60           C
ATOM   1847 CD1  PHE B 111      71.023 -22.372 -12.304  1.00 67.54           C
ATOM   1848 CD2  PHE B 111      70.126 -23.508 -10.395  1.00 70.21           C
ATOM   1849 CE1  PHE B 111      70.597 -21.160 -11.789  1.00 67.32           C
ATOM   1850 CE2  PHE B 111      69.704 -22.299  -9.866  1.00 67.99           C
ATOM   1851 CZ   PHE B 111      69.936 -21.125 -10.572  1.00 67.71           C
ATOM   1852  N   SER B 112      72.214 -27.111 -14.440  1.00 83.10           N
ATOM   1853 CA   SER B 112      72.903 -28.367 -14.757  1.00 84.19           C
ATOM   1854  C   SER B 112      73.962 -28.155 -15.846  1.00 79.31           C
ATOM   1855  O   SER B 112      74.960 -28.888 -15.844  1.00 73.99           O
ATOM   1856 CB   SER B 112      71.895 -29.432 -15.211  1.00 75.77           C
ATOM   1857 OG   SER B 112      71.282 -29.079 -16.434  1.00 69.36           O
ATOM   1858 OXT  SER B 112      73.802 -27.272 -16.662  1.00 65.74           O
ATOM   1859  N   LEU C   1     -14.138 -37.931   6.679  1.00 67.09           N
ATOM   1860 CA   LEU C   1     -14.463 -36.492   6.591  1.00 74.45           C
ATOM   1861  C   LEU C   1     -13.355 -35.774   5.822  1.00 77.44           C
ATOM   1862  O   LEU C   1     -12.190 -35.896   6.182  1.00 72.83           O
ATOM   1863 CB   LEU C   1     -14.621 -35.898   7.998  1.00 68.83           C
ATOM   1864 CG   LEU C   1     -15.817 -36.454   8.793  1.00 64.78           C
ATOM   1865 CD1  LEU C   1     -15.751 -35.969  10.240  1.00 57.48           C
ATOM   1866 CD2  LEU C   1     -17.147 -36.022   8.176  1.00 59.44           C
ATOM   1867  N   SER C   2     -13.710 -35.047   4.790  1.00 74.39           N
ATOM   1868 CA   SER C   2     -12.742 -34.224   4.067  1.00 83.53           C
ATOM   1869  C   SER C   2     -12.524 -32.901   4.805  1.00 85.26           C
ATOM   1870  O   SER C   2     -13.460 -32.376   5.409  1.00 82.66           O
ATOM   1871 CB   SER C   2     -13.222 -33.964   2.635  1.00 76.27           C
ATOM   1872 OG   SER C   2     -12.340 -33.090   1.962  1.00 67.39           O
ATOM   1873  N   ILE C   3     -11.320 -32.345   4.708  1.00 91.47           N
ATOM   1874 CA   ILE C   3     -11.004 -31.030   5.289  1.00 92.02           C
ATOM   1875  C   ILE C   3     -12.017 -29.980   4.815  1.00 92.92           C
ATOM   1876  O   ILE C   3     -12.489 -29.157   5.601  1.00 91.22           O
ATOM   1877 CB   ILE C   3      -9.566 -30.609   4.916  1.00 89.30           C
ATOM   1878 CG1  ILE C   3      -8.534 -31.600   5.495  1.00 79.23           C
ATOM   1879 CG2  ILE C   3      -9.271 -29.184   5.414  1.00 76.63           C
ATOM   1880 CD1  ILE C   3      -7.115 -31.386   4.974  1.00 69.25           C
ATOM   1881  N   TYR C   4     -12.384 -30.033   3.539  1.00 90.40           N
ATOM   1882 CA   TYR C   4     -13.375 -29.133   2.962  1.00 91.54           C
ATOM   1883  C   TYR C   4     -14.761 -29.329   3.592  1.00 92.50           C
ATOM   1884  O   TYR C   4     -15.420 -28.357   3.964  1.00 91.34           O
ATOM   1885 CB   TYR C   4     -13.421 -29.349   1.450  1.00 88.88           C
ATOM   1886 CG   TYR C   4     -14.311 -28.374   0.738  1.00 87.57           C
ATOM   1887 CD1  TYR C   4     -13.837 -27.106   0.372  1.00 81.81           C
ATOM   1888 CD2  TYR C   4     -15.638 -28.711   0.440  1.00 78.36           C
ATOM   1889 CE1  TYR C   4     -14.667 -26.196  -0.281  1.00 76.74           C
ATOM   1890 CE2  TYR C   4     -16.479 -27.802  -0.218  1.00 76.42           C
ATOM   1891 CZ   TYR C   4     -15.981 -26.554  -0.574  1.00 78.00           C
ATOM   1892 OH   TYR C   4     -16.813 -25.660  -1.222  1.00 75.29           O
ATOM   1893  N   GLN C   5     -15.191 -30.580   3.744  1.00 92.95           N
ATOM   1894 CA   GLN C   5     -16.469 -30.917   4.367  1.00 93.47           C
ATOM   1895  C   GLN C   5     -16.497 -30.514   5.839  1.00 94.20           C
ATOM   1896  O   GLN C   5     -17.526 -30.048   6.338  1.00 93.43           O
ATOM   1897 CB   GLN C   5     -16.733 -32.422   4.241  1.00 90.68           C
ATOM   1898 CG   GLN C   5     -17.015 -32.870   2.807  1.00 82.02           C
ATOM   1899 CD   GLN C   5     -17.051 -34.389   2.667  1.00 76.20           C
ATOM   1900 OE1  GLN C   5     -16.600 -35.133   3.524  1.00 69.46           O
ATOM   1901 NE2  GLN C   5     -17.572 -34.889   1.573  1.00 64.78           N
ATOM   1902  N   ASP C   6     -15.382 -30.659   6.524  1.00 94.05           N
ATOM   1903 CA   ASP C   6     -15.257 -30.254   7.920  1.00 94.38           C
ATOM   1904  C   ASP C   6     -15.421 -28.738   8.077  1.00 95.27           C
ATOM   1905  O   ASP C   6     -16.111 -28.269   8.975  1.00 94.00           O
ATOM   1906 CB   ASP C   6     -13.907 -30.749   8.450  1.00 91.69           C
ATOM   1907 CG   ASP C   6     -13.905 -30.922   9.956  1.00 84.59           C
ATOM   1908 OD1  ASP C   6     -14.860 -31.540  10.474  1.00 75.53           O
ATOM   1909 OD2  ASP C   6     -12.935 -30.467  10.596  1.00 72.76           O
ATOM   1910  N   GLN C   7     -14.854 -27.953   7.160  1.00 95.54           N
ATOM   1911 CA   GLN C   7     -15.063 -26.500   7.152  1.00 95.88           C
ATOM   1912  C   GLN C   7     -16.512 -26.134   6.844  1.00 96.74           C
ATOM   1913  O   GLN C   7     -17.053 -25.210   7.461  1.00 96.27           O
ATOM   1914 CB   GLN C   7     -14.117 -25.820   6.156  1.00 94.32           C
ATOM   1915 CG   GLN C   7     -12.624 -25.987   6.471  1.00 88.37           C
ATOM   1916 CD   GLN C   7     -12.184 -25.407   7.809  1.00 86.82           C
ATOM   1917 OE1  GLN C   7     -12.921 -24.740   8.516  1.00 78.88           O
ATOM   1918 NE2  GLN C   7     -10.953 -25.669   8.193  1.00 74.68           N
ATOM   1919  N   GLU C   8     -17.170 -26.835   5.937  1.00 97.06           N
ATOM   1920 CA   GLU C   8     -18.598 -26.633   5.683  1.00 97.34           C
ATOM   1921  C   GLU C   8     -19.408 -26.837   6.967  1.00 97.42           C
ATOM   1922  O   GLU C   8     -20.232 -25.999   7.332  1.00 97.10           O
ATOM   1923 CB   GLU C   8     -19.119 -27.580   4.587  1.00 96.87           C
ATOM   1924 CG   GLU C   8     -18.626 -27.252   3.181  1.00 94.77           C
ATOM   1925 CD   GLU C   8     -19.347 -28.049   2.090  1.00 94.41           C
ATOM   1926 OE1  GLU C   8     -19.749 -29.203   2.331  1.00 90.21           O
ATOM   1927 OE2  GLU C   8     -19.525 -27.523   0.971  1.00 89.78           O
ATOM   1928  N   GLN C   9     -19.158 -27.940   7.666  1.00 97.63           N
ATOM   1929 CA   GLN C   9     -19.869 -28.261   8.904  1.00 97.58           C
ATOM   1930  C   GLN C   9     -19.629 -27.214   9.991  1.00 97.72           C
ATOM   1931  O   GLN C   9     -20.571 -26.795  10.663  1.00 96.81           O
ATOM   1932 CB   GLN C   9     -19.447 -29.646   9.399  1.00 96.43           C
ATOM   1933 CG   GLN C   9     -19.976 -30.768   8.503  1.00 89.89           C
ATOM   1934 CD   GLN C   9     -19.503 -32.146   8.954  1.00 85.40           C
ATOM   1935 OE1  GLN C   9     -18.758 -32.296   9.908  1.00 78.70           O
ATOM   1936 NE2  GLN C   9     -19.931 -33.190   8.265  1.00 73.01           N
ATOM   1937  N   ARG C  10     -18.393 -26.758  10.158  1.00 97.83           N
ATOM   1938 CA   ARG C  10     -18.064 -25.731  11.151  1.00 97.57           C
ATOM   1939  C   ARG C  10     -18.783 -24.411  10.866  1.00 97.98           C
ATOM   1940  O   ARG C  10     -19.280 -23.770  11.787  1.00 97.25           O
ATOM   1941 CB   ARG C  10     -16.551 -25.514  11.212  1.00 96.28           C
ATOM   1942 CG   ARG C  10     -15.820 -26.693  11.849  1.00 89.35           C
ATOM   1943 CD   ARG C  10     -14.295 -26.518  11.762  1.00 87.87           C
ATOM   1944 NE   ARG C  10     -13.826 -25.415  12.596  1.00 82.43           N
ATOM   1945 CZ   ARG C  10     -13.013 -24.430  12.209  1.00 77.57           C
ATOM   1946 NH1  ARG C  10     -12.529 -24.368  10.987  1.00 70.51           N
ATOM   1947 NH2  ARG C  10     -12.679 -23.499  13.053  1.00 70.20           N
ATOM   1948  N   ILE C  11     -18.849 -24.014   9.604  1.00 97.67           N
ATOM   1949 CA   ILE C  11     -19.551 -22.787   9.198  1.00 97.81           C
ATOM   1950  C   ILE C  11     -21.061 -22.933   9.430  1.00 97.88           C
ATOM   1951  O   ILE C  11     -21.685 -22.049  10.011  1.00 97.63           O
ATOM   1952 CB   ILE C  11     -19.225 -22.426   7.746  1.00 97.77           C
ATOM   1953 CG1  ILE C  11     -17.772 -21.921   7.672  1.00 96.62           C
ATOM   1954 CG2  ILE C  11     -20.193 -21.368   7.203  1.00 96.69           C
ATOM   1955 CD1  ILE C  11     -17.228 -21.790   6.253  1.00 94.16           C
ATOM   1956  N   LEU C  12     -21.640 -24.049   9.007  1.00 97.97           N
ATOM   1957 CA   LEU C  12     -23.071 -24.301   9.203  1.00 97.83           C
ATOM   1958  C   LEU C  12     -23.427 -24.321  10.688  1.00 97.88           C
ATOM   1959  O   LEU C  12     -24.392 -23.675  11.089  1.00 97.29           O
ATOM   1960 CB   LEU C  12     -23.457 -25.626   8.525  1.00 97.59           C
ATOM   1961 CG   LEU C  12     -23.457 -25.580   6.990  1.00 96.33           C
ATOM   1962 CD1  LEU C  12     -23.608 -26.991   6.424  1.00 93.56           C
ATOM   1963 CD2  LEU C  12     -24.577 -24.701   6.451  1.00 92.14           C
ATOM   1964  N   LYS C  13     -22.632 -24.994  11.494  1.00 97.82           N
ATOM   1965 CA   LYS C  13     -22.843 -25.044  12.940  1.00 97.66           C
ATOM   1966  C   LYS C  13     -22.813 -23.644  13.559  1.00 97.65           C
ATOM   1967  O   LYS C  13     -23.686 -23.299  14.352  1.00 96.81           O
ATOM   1968 CB   LYS C  13     -21.803 -25.956  13.584  1.00 96.84           C
ATOM   1969 CG   LYS C  13     -22.003 -26.087  15.090  1.00 88.79           C
ATOM   1970 CD   LYS C  13     -20.986 -27.016  15.722  1.00 84.22           C
ATOM   1971 CE   LYS C  13     -21.213 -27.030  17.229  1.00 75.93           C
ATOM   1972 NZ   LYS C  13     -20.230 -27.879  17.952  1.00 67.25           N
ATOM   1973  N   PHE C  14     -21.850 -22.832  13.186  1.00 97.42           N
ATOM   1974 CA   PHE C  14     -21.750 -21.470  13.698  1.00 97.29           C
ATOM   1975  C   PHE C  14     -22.968 -20.622  13.314  1.00 97.21           C
ATOM   1976  O   PHE C  14     -23.490 -19.867  14.139  1.00 96.04           O
ATOM   1977 CB   PHE C  14     -20.464 -20.814  13.189  1.00 96.72           C
ATOM   1978 CG   PHE C  14     -20.248 -19.424  13.735  1.00 94.89           C
ATOM   1979 CD1  PHE C  14     -20.795 -18.311  13.098  1.00 88.05           C
ATOM   1980 CD2  PHE C  14     -19.520 -19.236  14.909  1.00 86.81           C
ATOM   1981 CE1  PHE C  14     -20.627 -17.036  13.617  1.00 85.32           C
ATOM   1982 CE2  PHE C  14     -19.339 -17.952  15.437  1.00 84.39           C
ATOM   1983 CZ   PHE C  14     -19.901 -16.861  14.791  1.00 88.01           C
ATOM   1984  N   LEU C  15     -23.448 -20.762  12.087  1.00 97.58           N
ATOM   1985 CA   LEU C  15     -24.613 -20.019  11.620  1.00 97.38           C
ATOM   1986  C   LEU C  15     -25.915 -20.482  12.284  1.00 96.86           C
ATOM   1987  O   LEU C  15     -26.807 -19.664  12.501  1.00 95.33           O
ATOM   1988 CB   LEU C  15     -24.721 -20.115  10.092  1.00 97.06           C
ATOM   1989 CG   LEU C  15     -23.626 -19.379   9.314  1.00 96.29           C
ATOM   1990 CD1  LEU C  15     -23.764 -19.666   7.826  1.00 93.50           C
ATOM   1991 CD2  LEU C  15     -23.703 -17.865   9.528  1.00 92.12           C
ATOM   1992  N   GLU C  16     -26.013 -21.764  12.621  1.00 97.07           N
ATOM   1993 CA   GLU C  16     -27.139 -22.290  13.405  1.00 96.42           C
ATOM   1994  C   GLU C  16     -27.109 -21.730  14.830  1.00 95.90           C
ATOM   1995  O   GLU C  16     -28.126 -21.249  15.333  1.00 93.91           O
ATOM   1996 CB   GLU C  16     -27.088 -23.819  13.449  1.00 95.55           C
ATOM   1997 CG   GLU C  16     -27.418 -24.492  12.114  1.00 89.15           C
ATOM   1998 CD   GLU C  16     -28.902 -24.450  11.759  1.00 86.19           C
ATOM   1999 OE1  GLU C  16     -29.714 -24.019  12.594  1.00 80.03           O
ATOM   2000 OE2  GLU C  16     -29.244 -24.864  10.642  1.00 79.19           O
ATOM   2001  N   GLU C  17     -25.955 -21.743  15.477  1.00 96.30           N
ATOM   2002 CA   GLU C  17     -25.785 -21.227  16.843  1.00 95.57           C
ATOM   2003  C   GLU C  17     -26.031 -19.723  16.942  1.00 94.93           C
ATOM   2004  O   GLU C  17     -26.364 -19.215  18.014  1.00 91.78           O
ATOM   2005 CB   GLU C  17     -24.378 -21.558  17.357  1.00 94.00           C
ATOM   2006 CG   GLU C  17     -24.191 -23.050  17.671  1.00 88.81           C
ATOM   2007 CD   GLU C  17     -22.760 -23.403  18.069  1.00 84.97           C
ATOM   2008 OE1  GLU C  17     -21.896 -22.515  18.161  1.00 78.95           O
ATOM   2009 OE2  GLU C  17     -22.493 -24.596  18.292  1.00 77.25           O
ATOM   2010  N   LEU C  18     -25.879 -19.004  15.844  1.00 94.46           N
ATOM   2011 CA   LEU C  18     -26.162 -17.569  15.805  1.00 92.94           C
ATOM   2012  C   LEU C  18     -27.647 -17.265  16.026  1.00 92.11           C
ATOM   2013  O   LEU C  18     -28.005 -16.182  16.498  1.00 88.30           O
ATOM   2014 CB   LEU C  18     -25.668 -17.007  14.462  1.00 91.32           C
ATOM   2015 CG   LEU C  18     -25.626 -15.483  14.353  1.00 89.65           C
ATOM   2016 CD1  LEU C  18     -24.601 -14.875  15.312  1.00 83.34           C
ATOM   2017 CD2  LEU C  18     -25.272 -15.082  12.923  1.00 81.96           C
ATOM   2018  N   GLY C  19     -28.515 -18.223  15.699  1.00 92.13           N
ATOM   2019 CA   GLY C  19     -29.966 -18.089  15.798  1.00 91.65           C
ATOM   2020  C   GLY C  19     -30.632 -17.932  14.436  1.00 92.47           C
ATOM   2021  O   GLY C  19     -30.076 -17.327  13.520  1.00 89.67           O
ATOM   2022  N   GLU C  20     -31.836 -18.474  14.313  1.00 91.50           N
ATOM   2023 CA   GLU C  20     -32.585 -18.423  13.055  1.00 91.29           C
ATOM   2024  C   GLU C  20     -32.860 -16.984  12.613  1.00 91.08           C
ATOM   2025  O   GLU C  20     -33.172 -16.106  13.418  1.00 87.37           O
ATOM   2026 CB   GLU C  20     -33.897 -19.202  13.167  1.00 87.98           C
ATOM   2027 CG   GLU C  20     -33.679 -20.709  13.195  1.00 78.99           C
ATOM   2028 CD   GLU C  20     -34.990 -21.492  13.160  1.00 74.31           C
ATOM   2029 OE1  GLU C  20     -36.060 -20.899  13.444  1.00 67.94           O
ATOM   2030 OE2  GLU C  20     -34.951 -22.687  12.835  1.00 68.68           O
ATOM   2031  N   GLY C  21     -32.708 -16.753  11.307  1.00 90.88           N
ATOM   2032 CA   GLY C  21     -32.877 -15.435  10.712  1.00 90.59           C
ATOM   2033  C   GLY C  21     -31.732 -14.460  10.967  1.00 92.17           C
ATOM   2034  O   GLY C  21     -31.713 -13.380  10.365  1.00 88.81           O
ATOM   2035  N   LYS C  22     -30.769 -14.807  11.805  1.00 93.72           N
ATOM   2036 CA   LYS C  22     -29.595 -13.966  12.041  1.00 94.07           C
ATOM   2037  C   LYS C  22     -28.521 -14.236  10.993  1.00 95.12           C
ATOM   2038  O   LYS C  22     -28.360 -15.357  10.513  1.00 93.85           O
ATOM   2039 CB   LYS C  22     -29.049 -14.170  13.457  1.00 91.45           C
ATOM   2040 CG   LYS C  22     -30.033 -13.794  14.571  1.00 86.08           C
ATOM   2041 CD   LYS C  22     -30.352 -12.305  14.581  1.00 79.78           C
ATOM   2042 CE   LYS C  22     -31.294 -11.927  15.715  1.00 72.24           C
ATOM   2043 NZ   LYS C  22     -32.674 -12.405  15.476  1.00 64.92           N
ATOM   2044  N   ALA C  23     -27.802 -13.197  10.654  1.00 94.48           N
ATOM   2045 CA   ALA C  23     -26.762 -13.243   9.630  1.00 95.33           C
ATOM   2046  C   ALA C  23     -25.434 -12.720  10.174  1.00 95.19           C
ATOM   2047  O   ALA C  23     -25.393 -11.970  11.152  1.00 93.29           O
ATOM   2048 CB   ALA C  23     -27.222 -12.451   8.409  1.00 94.35           C
ATOM   2049  N   THR C  24     -24.354 -13.123   9.524  1.00 95.55           N
ATOM   2050 CA   THR C  24     -23.016 -12.655   9.879  1.00 95.07           C
ATOM   2051  C   THR C  24     -22.177 -12.432   8.617  1.00 94.94           C
ATOM   2052  O   THR C  24     -22.669 -12.590   7.500  1.00 94.63           O
ATOM   2053 CB   THR C  24     -22.335 -13.624  10.866  1.00 94.39           C
ATOM   2054 OG1  THR C  24     -21.174 -13.003  11.414  1.00 90.05           O
ATOM   2055 CG2  THR C  24     -21.922 -14.933  10.207  1.00 89.83           C
ATOM   2056  N   THR C  25     -20.931 -12.031   8.798  1.00 90.07           N
ATOM   2057 CA   THR C  25     -20.027 -11.700   7.698  1.00 89.10           C
ATOM   2058  C   THR C  25     -18.897 -12.721   7.577  1.00 90.01           C
ATOM   2059  O   THR C  25     -18.524 -13.382   8.546  1.00 90.73           O
ATOM   2060 CB   THR C  25     -19.422 -10.301   7.868  1.00 87.57           C
ATOM   2061 OG1  THR C  25     -18.523 -10.271   8.962  1.00 86.28           O
ATOM   2062 CG2  THR C  25     -20.499  -9.235   8.105  1.00 85.17           C
ATOM   2063  N   ALA C  26     -18.300 -12.809   6.397  1.00 89.44           N
ATOM   2064 CA   ALA C  26     -17.118 -13.644   6.193  1.00 89.41           C
ATOM   2065  C   ALA C  26     -15.945 -13.206   7.088  1.00 88.57           C
ATOM   2066  O   ALA C  26     -15.165 -14.040   7.535  1.00 88.12           O
ATOM   2067 CB   ALA C  26     -16.715 -13.598   4.721  1.00 89.82           C
ATOM   2068  N   HIS C  27     -15.855 -11.926   7.343  1.00 83.97           N
ATOM   2069 CA   HIS C  27     -14.812 -11.400   8.231  1.00 81.18           C
ATOM   2070  C   HIS C  27     -14.998 -11.884   9.673  1.00 82.29           C
ATOM   2071  O   HIS C  27     -14.033 -12.308  10.310  1.00 82.39           O
ATOM   2072 CB   HIS C  27     -14.808  -9.868   8.172  1.00 78.57           C
ATOM   2073 CG   HIS C  27     -13.747  -9.247   9.022  1.00 74.97           C
ATOM   2074 ND1  HIS C  27     -13.960  -8.689  10.262  1.00 67.14           N
ATOM   2075 CD2  HIS C  27     -12.408  -9.127   8.772  1.00 66.50           C
ATOM   2076 CE1  HIS C  27     -12.790  -8.241  10.731  1.00 64.40           C
ATOM   2077 NE2  HIS C  27     -11.840  -8.493   9.855  1.00 66.19           N
ATOM   2078  N   ASP C  28     -16.225 -11.835  10.165  1.00 83.64           N
ATOM   2079 CA   ASP C  28     -16.536 -12.323  11.502  1.00 83.39           C
ATOM   2080  C   ASP C  28     -16.289 -13.831  11.611  1.00 84.60           C
ATOM   2081  O   ASP C  28     -15.597 -14.284  12.528  1.00 84.69           O
ATOM   2082 CB   ASP C  28     -17.983 -11.955  11.851  1.00 81.18           C
ATOM   2083 CG   ASP C  28     -18.311 -12.208  13.312  1.00 76.14           C
ATOM   2084 OD1  ASP C  28     -17.441 -11.953  14.167  1.00 71.15           O
ATOM   2085 OD2  ASP C  28     -19.445 -12.637  13.580  1.00 67.83           O
ATOM   2086  N   LEU C  29     -16.772 -14.611  10.646  1.00 89.79           N
ATOM   2087 CA   LEU C  29     -16.508 -16.057  10.594  1.00 90.97           C
ATOM   2088  C   LEU C  29     -15.012 -16.367  10.603  1.00 90.34           C
ATOM   2089  O   LEU C  29     -14.577 -17.268  11.316  1.00 89.22           O
ATOM   2090 CB   LEU C  29     -17.153 -16.652   9.329  1.00 92.47           C
ATOM   2091 CG   LEU C  29     -18.672 -16.791   9.387  1.00 92.35           C
ATOM   2092 CD1  LEU C  29     -19.221 -17.070   7.997  1.00 86.86           C
ATOM   2093 CD2  LEU C  29     -19.081 -17.926  10.312  1.00 85.72           C
ATOM   2094  N   SER C  30     -14.227 -15.625   9.845  1.00 86.91           N
ATOM   2095 CA   SER C  30     -12.777 -15.803   9.806  1.00 85.67           C
ATOM   2096  C   SER C  30     -12.151 -15.619  11.193  1.00 84.13           C
ATOM   2097  O   SER C  30     -11.297 -16.408  11.599  1.00 82.07           O
ATOM   2098 CB   SER C  30     -12.168 -14.817   8.809  1.00 84.09           C
ATOM   2099 OG   SER C  30     -10.766 -14.940   8.750  1.00 78.67           O
ATOM   2100  N   GLY C  31     -12.589 -14.601  11.921  1.00 80.90           N
ATOM   2101 CA   GLY C  31     -12.106 -14.362  13.280  1.00 76.22           C
ATOM   2102  C   GLY C  31     -12.566 -15.426  14.272  1.00 76.62           C
ATOM   2103  O   GLY C  31     -11.775 -15.916  15.073  1.00 74.94           O
ATOM   2104  N   LYS C  32     -13.838 -15.798  14.210  1.00 80.66           N
ATOM   2105 CA   LYS C  32     -14.427 -16.742  15.165  1.00 79.95           C
ATOM   2106  C   LYS C  32     -13.953 -18.180  14.952  1.00 81.26           C
ATOM   2107  O   LYS C  32     -13.788 -18.922  15.916  1.00 80.44           O
ATOM   2108 CB   LYS C  32     -15.959 -16.668  15.100  1.00 77.60           C
ATOM   2109 CG   LYS C  32     -16.546 -15.303  15.450  1.00 74.74           C
ATOM   2110 CD   LYS C  32     -16.222 -14.863  16.879  1.00 71.37           C
ATOM   2111 CE   LYS C  32     -16.668 -13.431  17.150  1.00 66.48           C
ATOM   2112 NZ   LYS C  32     -18.152 -13.298  17.239  1.00 63.63           N
ATOM   2113  N   LEU C  33     -13.737 -18.578  13.718  1.00 85.61           N
ATOM   2114 CA   LEU C  33     -13.320 -19.947  13.390  1.00 85.87           C
ATOM   2115  C   LEU C  33     -11.806 -20.092  13.198  1.00 83.94           C
ATOM   2116  O   LEU C  33     -11.329 -21.208  12.996  1.00 80.51           O
ATOM   2117 CB   LEU C  33     -14.066 -20.419  12.133  1.00 87.38           C
ATOM   2118 CG   LEU C  33     -15.596 -20.444  12.244  1.00 88.85           C
ATOM   2119 CD1  LEU C  33     -16.201 -20.945  10.940  1.00 80.85           C
ATOM   2120 CD2  LEU C  33     -16.073 -21.315  13.393  1.00 79.98           C
ATOM   2121  N   GLY C  34     -11.049 -19.001  13.250  1.00 81.80           N
ATOM   2122 CA   GLY C  34      -9.605 -19.030  13.061  1.00 79.06           C
ATOM   2123  C   GLY C  34      -9.174 -19.474  11.663  1.00 81.15           C
ATOM   2124  O   GLY C  34      -8.111 -20.071  11.502  1.00 79.72           O
ATOM   2125  N   THR C  35     -10.009 -19.224  10.664  1.00 83.66           N
ATOM   2126 CA   THR C  35      -9.781 -19.685   9.292  1.00 84.71           C
ATOM   2127  C   THR C  35      -9.601 -18.486   8.362  1.00 84.61           C
ATOM   2128  O   THR C  35     -10.345 -17.515   8.471  1.00 84.00           O
ATOM   2129 CB   THR C  35     -10.960 -20.558   8.813  1.00 84.69           C
ATOM   2130 OG1  THR C  35     -11.135 -21.643   9.711  1.00 84.95           O
ATOM   2131 CG2  THR C  35     -10.731 -21.144   7.422  1.00 85.27           C
ATOM   2132  N   PRO C  36      -8.648 -18.536   7.413  1.00 84.67           N
ATOM   2133 CA   PRO C  36      -8.454 -17.432   6.469  1.00 84.53           C
ATOM   2134  C   PRO C  36      -9.734 -17.048   5.723  1.00 86.39           C
ATOM   2135  O   PRO C  36     -10.464 -17.915   5.235  1.00 86.93           O
ATOM   2136 CB   PRO C  36      -7.380 -17.947   5.506  1.00 82.89           C
ATOM   2137 CG   PRO C  36      -6.591 -18.930   6.340  1.00 80.48           C
ATOM   2138 CD   PRO C  36      -7.629 -19.568   7.239  1.00 82.37           C
ATOM   2139  N   LYS C  37      -9.997 -15.756   5.616  1.00 84.49           N
ATOM   2140 CA   LYS C  37     -11.226 -15.251   4.989  1.00 84.75           C
ATOM   2141  C   LYS C  37     -11.403 -15.741   3.549  1.00 86.24           C
ATOM   2142  O   LYS C  37     -12.530 -15.948   3.104  1.00 86.95           O
ATOM   2143 CB   LYS C  37     -11.254 -13.725   5.053  1.00 83.22           C
ATOM   2144 CG   LYS C  37     -12.622 -13.156   4.667  1.00 80.23           C
ATOM   2145 CD   LYS C  37     -12.698 -11.637   4.814  1.00 78.67           C
ATOM   2146 CE   LYS C  37     -11.901 -10.948   3.725  1.00 74.24           C
ATOM   2147 NZ   LYS C  37     -12.181  -9.497   3.686  1.00 70.83           N
ATOM   2148  N   LYS C  38     -10.317 -15.953   2.831  1.00 86.39           N
ATOM   2149 CA   LYS C  38     -10.365 -16.498   1.476  1.00 85.94           C
ATOM   2150  C   LYS C  38     -11.012 -17.885   1.448  1.00 87.80           C
ATOM   2151  O   LYS C  38     -11.844 -18.169   0.588  1.00 88.07           O
ATOM   2152 CB   LYS C  38      -8.939 -16.546   0.892  1.00 83.70           C
ATOM   2153 CG   LYS C  38      -8.899 -17.085  -0.541  1.00 77.10           C
ATOM   2154 CD   LYS C  38      -7.478 -17.035  -1.107  1.00 72.43           C
ATOM   2155 CE   LYS C  38      -7.445 -17.565  -2.535  1.00 64.07           C
ATOM   2156 NZ   LYS C  38      -6.105 -17.435  -3.137  1.00 58.35           N
ATOM   2157  N   GLU C  39     -10.639 -18.728   2.398  1.00 90.82           N
ATOM   2158 CA   GLU C  39     -11.195 -20.070   2.517  1.00 91.05           C
ATOM   2159  C   GLU C  39     -12.659 -20.020   2.967  1.00 92.14           C
ATOM   2160  O   GLU C  39     -13.510 -20.703   2.383  1.00 92.19           O
ATOM   2161 CB   GLU C  39     -10.340 -20.896   3.468  1.00 90.51           C
ATOM   2162 CG   GLU C  39     -10.745 -22.367   3.517  1.00 83.44           C
ATOM   2163 CD   GLU C  39      -9.823 -23.196   4.405  1.00 80.63           C
ATOM   2164 OE1  GLU C  39      -8.595 -22.975   4.368  1.00 75.26           O
ATOM   2165 OE2  GLU C  39     -10.339 -24.053   5.132  1.00 74.66           O
ATOM   2166  N   ILE C  40     -12.977 -19.167   3.935  1.00 91.94           N
ATOM   2167 CA   ILE C  40     -14.355 -18.952   4.378  1.00 92.32           C
ATOM   2168  C   ILE C  40     -15.246 -18.561   3.197  1.00 92.82           C
ATOM   2169  O   ILE C  40     -16.294 -19.164   2.988  1.00 93.37           O
ATOM   2170 CB   ILE C  40     -14.414 -17.884   5.485  1.00 92.50           C
ATOM   2171 CG1  ILE C  40     -13.693 -18.340   6.768  1.00 91.33           C
ATOM   2172 CG2  ILE C  40     -15.860 -17.474   5.795  1.00 92.04           C
ATOM   2173 CD1  ILE C  40     -14.308 -19.546   7.469  1.00 90.34           C
ATOM   2174  N   ASN C  41     -14.825 -17.574   2.410  1.00 92.12           N
ATOM   2175 CA   ASN C  41     -15.602 -17.141   1.252  1.00 91.43           C
ATOM   2176  C   ASN C  41     -15.796 -18.263   0.231  1.00 91.66           C
ATOM   2177  O   ASN C  41     -16.893 -18.432  -0.289  1.00 91.98           O
ATOM   2178 CB   ASN C  41     -14.950 -15.923   0.597  1.00 91.28           C
ATOM   2179 CG   ASN C  41     -15.378 -14.619   1.237  1.00 91.03           C
ATOM   2180 OD1  ASN C  41     -16.521 -14.417   1.592  1.00 86.99           O
ATOM   2181 ND2  ASN C  41     -14.437 -13.685   1.361  1.00 85.36           N
ATOM   2182  N   ARG C  42     -14.761 -19.033  -0.056  1.00 92.46           N
ATOM   2183 CA   ARG C  42     -14.875 -20.157  -0.987  1.00 91.55           C
ATOM   2184  C   ARG C  42     -15.980 -21.127  -0.550  1.00 91.84           C
ATOM   2185  O   ARG C  42     -16.803 -21.540  -1.363  1.00 91.35           O
ATOM   2186 CB   ARG C  42     -13.522 -20.867  -1.111  1.00 91.54           C
ATOM   2187 CG   ARG C  42     -13.552 -22.035  -2.111  1.00 85.55           C
ATOM   2188 CD   ARG C  42     -12.141 -22.582  -2.355  1.00 84.17           C
ATOM   2189 NE   ARG C  42     -11.502 -23.007  -1.109  1.00 79.37           N
ATOM   2190 CZ   ARG C  42     -10.203 -22.939  -0.818  1.00 74.04           C
ATOM   2191 NH1  ARG C  42      -9.327 -22.497  -1.696  1.00 66.73           N
ATOM   2192 NH2  ARG C  42      -9.777 -23.316   0.363  1.00 66.34           N
ATOM   2193  N   VAL C  43     -16.015 -21.457   0.740  1.00 93.80           N
ATOM   2194 CA   VAL C  43     -17.035 -22.348   1.286  1.00 94.09           C
ATOM   2195  C   VAL C  43     -18.418 -21.691   1.268  1.00 94.50           C
ATOM   2196  O   VAL C  43     -19.394 -22.324   0.862  1.00 94.59           O
ATOM   2197 CB   VAL C  43     -16.653 -22.816   2.707  1.00 94.40           C
ATOM   2198 CG1  VAL C  43     -17.752 -23.684   3.312  1.00 92.93           C
ATOM   2199 CG2  VAL C  43     -15.354 -23.619   2.681  1.00 92.27           C
ATOM   2200  N   LEU C  44     -18.530 -20.428   1.672  1.00 94.78           N
ATOM   2201 CA   LEU C  44     -19.803 -19.709   1.704  1.00 94.77           C
ATOM   2202  C   LEU C  44     -20.480 -19.662   0.328  1.00 94.77           C
ATOM   2203  O   LEU C  44     -21.663 -19.971   0.204  1.00 95.13           O
ATOM   2204 CB   LEU C  44     -19.599 -18.287   2.227  1.00 95.24           C
ATOM   2205 CG   LEU C  44     -19.286 -18.167   3.723  1.00 95.01           C
ATOM   2206 CD1  LEU C  44     -18.854 -16.736   4.041  1.00 91.69           C
ATOM   2207 CD2  LEU C  44     -20.491 -18.537   4.579  1.00 90.71           C
ATOM   2208  N   TYR C  45     -19.739 -19.303  -0.698  1.00 93.54           N
ATOM   2209 CA   TYR C  45     -20.294 -19.251  -2.047  1.00 92.29           C
ATOM   2210  C   TYR C  45     -20.652 -20.644  -2.572  1.00 91.96           C
ATOM   2211  O   TYR C  45     -21.655 -20.802  -3.274  1.00 91.64           O
ATOM   2212 CB   TYR C  45     -19.332 -18.528  -2.996  1.00 92.01           C
ATOM   2213 CG   TYR C  45     -19.341 -17.024  -2.811  1.00 92.65           C
ATOM   2214 CD1  TYR C  45     -18.486 -16.397  -1.888  1.00 88.07           C
ATOM   2215 CD2  TYR C  45     -20.216 -16.220  -3.544  1.00 86.04           C
ATOM   2216 CE1  TYR C  45     -18.511 -15.021  -1.716  1.00 86.00           C
ATOM   2217 CE2  TYR C  45     -20.241 -14.829  -3.379  1.00 85.67           C
ATOM   2218 CZ   TYR C  45     -19.385 -14.246  -2.464  1.00 91.45           C
ATOM   2219 OH   TYR C  45     -19.400 -12.872  -2.291  1.00 90.54           O
ATOM   2220  N   SER C  46     -19.888 -21.663  -2.205  1.00 94.34           N
ATOM   2221 CA   SER C  46     -20.215 -23.050  -2.539  1.00 94.14           C
ATOM   2222  C   SER C  46     -21.523 -23.497  -1.875  1.00 94.54           C
ATOM   2223  O   SER C  46     -22.401 -24.053  -2.539  1.00 94.23           O
ATOM   2224 CB   SER C  46     -19.062 -23.965  -2.121  1.00 93.88           C
ATOM   2225 OG   SER C  46     -19.338 -25.312  -2.470  1.00 90.73           O
ATOM   2226  N   LEU C  47     -21.676 -23.213  -0.585  1.00 95.16           N
ATOM   2227 CA   LEU C  47     -22.888 -23.557   0.152  1.00 95.72           C
ATOM   2228  C   LEU C  47     -24.120 -22.803  -0.368  1.00 95.86           C
ATOM   2229  O   LEU C  47     -25.211 -23.366  -0.426  1.00 95.75           O
ATOM   2230 CB   LEU C  47     -22.689 -23.280   1.643  1.00 96.49           C
ATOM   2231 CG   LEU C  47     -21.746 -24.250   2.368  1.00 96.21           C
ATOM   2232 CD1  LEU C  47     -21.473 -23.743   3.781  1.00 93.68           C
ATOM   2233 CD2  LEU C  47     -22.352 -25.650   2.451  1.00 92.98           C
ATOM   2234  N   ALA C  48     -23.950 -21.556  -0.776  1.00 94.53           N
ATOM   2235 CA   ALA C  48     -25.023 -20.794  -1.401  1.00 94.03           C
ATOM   2236  C   ALA C  48     -25.450 -21.420  -2.735  1.00 93.69           C
ATOM   2237  O   ALA C  48     -26.644 -21.546  -3.016  1.00 93.01           O
ATOM   2238 CB   ALA C  48     -24.582 -19.350  -1.588  1.00 93.95           C
ATOM   2239  N   LYS C  49     -24.491 -21.873  -3.538  1.00 93.21           N
ATOM   2240 CA   LYS C  49     -24.772 -22.555  -4.803  1.00 91.87           C
ATOM   2241  C   LYS C  49     -25.496 -23.889  -4.593  1.00 92.02           C
ATOM   2242  O   LYS C  49     -26.315 -24.284  -5.424  1.00 91.04           O
ATOM   2243 CB   LYS C  49     -23.466 -22.734  -5.577  1.00 90.22           C
ATOM   2244 CG   LYS C  49     -23.677 -23.046  -7.051  1.00 83.18           C
ATOM   2245 CD   LYS C  49     -22.352 -23.012  -7.810  1.00 80.76           C
ATOM   2246 CE   LYS C  49     -22.586 -23.184  -9.307  1.00 73.60           C
ATOM   2247 NZ   LYS C  49     -21.327 -23.071 -10.085  1.00 67.63           N
ATOM   2248  N   LYS C  50     -25.238 -24.565  -3.482  1.00 93.81           N
ATOM   2249 CA   LYS C  50     -25.942 -25.786  -3.067  1.00 93.85           C
ATOM   2250  C   LYS C  50     -27.310 -25.506  -2.430  1.00 94.40           C
ATOM   2251  O   LYS C  50     -27.984 -26.443  -2.011  1.00 92.67           O
ATOM   2252 CB   LYS C  50     -25.057 -26.583  -2.089  1.00 92.37           C
ATOM   2253 CG   LYS C  50     -23.781 -27.163  -2.711  1.00 89.84           C
ATOM   2254 CD   LYS C  50     -22.889 -27.759  -1.617  1.00 88.83           C
ATOM   2255 CE   LYS C  50     -21.570 -28.277  -2.170  1.00 83.01           C
ATOM   2256 NZ   LYS C  50     -20.676 -28.798  -1.096  1.00 77.46           N
ATOM   2257  N   GLY C  51     -27.711 -24.243  -2.307  1.00 97.02           N
ATOM   2258 CA   GLY C  51     -28.979 -23.840  -1.715  1.00 97.09           C
ATOM   2259  C   GLY C  51     -29.048 -23.945  -0.189  1.00 97.41           C
ATOM   2260  O   GLY C  51     -30.128 -23.790   0.379  1.00 95.82           O
ATOM   2261  N   LYS C  52     -27.937 -24.195   0.484  1.00 97.69           N
ATOM   2262 CA   LYS C  52     -27.898 -24.333   1.944  1.00 97.68           C
ATOM   2263  C   LYS C  52     -27.781 -23.000   2.680  1.00 97.88           C
ATOM   2264  O   LYS C  52     -28.205 -22.894   3.833  1.00 96.87           O
ATOM   2265 CB   LYS C  52     -26.750 -25.263   2.357  1.00 96.96           C
ATOM   2266 CG   LYS C  52     -26.924 -26.695   1.860  1.00 93.97           C
ATOM   2267 CD   LYS C  52     -25.855 -27.593   2.459  1.00 87.46           C
ATOM   2268 CE   LYS C  52     -26.063 -29.053   2.051  1.00 82.67           C
ATOM   2269 NZ   LYS C  52     -25.102 -29.949   2.723  1.00 73.59           N
ATOM   2270  N   LEU C  53     -27.199 -22.007   2.038  1.00 97.21           N
ATOM   2271 CA   LEU C  53     -27.053 -20.662   2.592  1.00 97.35           C
ATOM   2272  C   LEU C  53     -27.697 -19.620   1.687  1.00 97.19           C
ATOM   2273  O   LEU C  53     -27.755 -19.779   0.472  1.00 96.37           O
ATOM   2274 CB   LEU C  53     -25.575 -20.307   2.793  1.00 97.08           C
ATOM   2275 CG   LEU C  53     -24.791 -21.155   3.795  1.00 96.17           C
ATOM   2276 CD1  LEU C  53     -23.392 -20.561   3.966  1.00 93.73           C
ATOM   2277 CD2  LEU C  53     -25.465 -21.200   5.170  1.00 92.79           C
ATOM   2278  N   GLN C  54     -28.124 -18.533   2.302  1.00 97.88           N
ATOM   2279 CA   GLN C  54     -28.592 -17.349   1.600  1.00 97.48           C
ATOM   2280  C   GLN C  54     -27.590 -16.210   1.804  1.00 97.49           C
ATOM   2281  O   GLN C  54     -27.225 -15.890   2.935  1.00 96.85           O
ATOM   2282 CB   GLN C  54     -29.989 -16.977   2.084  1.00 96.26           C
ATOM   2283 CG   GLN C  54     -30.591 -15.781   1.344  1.00 88.44           C
ATOM   2284 CD   GLN C  54     -32.002 -15.452   1.817  1.00 87.18           C
ATOM   2285 OE1  GLN C  54     -32.764 -16.319   2.221  1.00 80.87           O
ATOM   2286 NE2  GLN C  54     -32.376 -14.195   1.777  1.00 76.07           N
ATOM   2287  N   LYS C  55     -27.187 -15.605   0.703  1.00 94.19           N
ATOM   2288 CA   LYS C  55     -26.366 -14.402   0.716  1.00 93.61           C
ATOM   2289  C   LYS C  55     -27.261 -13.176   0.584  1.00 93.13           C
ATOM   2290  O   LYS C  55     -28.043 -13.071  -0.357  1.00 92.81           O
ATOM   2291 CB   LYS C  55     -25.352 -14.458  -0.437  1.00 93.09           C
ATOM   2292 CG   LYS C  55     -24.495 -13.205  -0.550  1.00 92.28           C
ATOM   2293 CD   LYS C  55     -23.666 -13.223  -1.831  1.00 91.39           C
ATOM   2294 CE   LYS C  55     -23.003 -11.886  -2.055  1.00 87.83           C
ATOM   2295 NZ   LYS C  55     -22.378 -11.785  -3.402  1.00 84.22           N
ATOM   2296  N   GLU C  56     -27.119 -12.232   1.513  1.00 93.76           N
ATOM   2297 CA   GLU C  56     -27.758 -10.930   1.412  1.00 92.12           C
ATOM   2298  C   GLU C  56     -26.730  -9.895   0.961  1.00 91.16           C
ATOM   2299  O   GLU C  56     -25.633  -9.814   1.502  1.00 89.09           O
ATOM   2300 CB   GLU C  56     -28.405 -10.538   2.746  1.00 90.60           C
ATOM   2301 CG   GLU C  56     -29.601 -11.433   3.087  1.00 84.38           C
ATOM   2302 CD   GLU C  56     -30.263 -11.093   4.425  1.00 81.32           C
ATOM   2303 OE1  GLU C  56     -29.847 -10.132   5.101  1.00 76.01           O
ATOM   2304 OE2  GLU C  56     -31.201 -11.800   4.809  1.00 74.89           O
ATOM   2305  N   ALA C  57     -27.089  -9.126  -0.055  1.00 85.06           N
ATOM   2306 CA   ALA C  57     -26.196  -8.102  -0.580  1.00 82.31           C
ATOM   2307  C   ALA C  57     -25.889  -7.045   0.484  1.00 80.46           C
ATOM   2308  O   ALA C  57     -26.761  -6.642   1.256  1.00 75.27           O
ATOM   2309 CB   ALA C  57     -26.819  -7.477  -1.826  1.00 77.52           C
ATOM   2310  N   GLY C  58     -24.647  -6.592   0.514  1.00 78.17           N
ATOM   2311 CA   GLY C  58     -24.199  -5.605   1.480  1.00 77.48           C
ATOM   2312  C   GLY C  58     -22.709  -5.333   1.352  1.00 78.65           C
ATOM   2313  O   GLY C  58     -22.028  -5.906   0.492  1.00 76.65           O
ATOM   2314  N   THR C  59     -22.219  -4.463   2.200  1.00 74.07           N
ATOM   2315 CA   THR C  59     -20.784  -4.144   2.267  1.00 73.94           C
ATOM   2316  C   THR C  59     -20.347  -4.165   3.734  1.00 75.40           C
ATOM   2317  O   THR C  59     -20.510  -3.176   4.438  1.00 73.25           O
ATOM   2318 CB   THR C  59     -20.462  -2.783   1.634  1.00 68.88           C
ATOM   2319 OG1  THR C  59     -20.883  -2.797   0.283  1.00 64.00           O
ATOM   2320 CG2  THR C  59     -18.971  -2.486   1.665  1.00 62.80           C
ATOM   2321  N   PRO C  60     -19.813  -5.306   4.193  1.00 77.73           N
ATOM   2322 CA   PRO C  60     -19.618  -6.564   3.477  1.00 78.86           C
ATOM   2323  C   PRO C  60     -20.924  -7.352   3.306  1.00 81.46           C
ATOM   2324  O   PRO C  60     -21.920  -7.025   3.971  1.00 81.54           O
ATOM   2325 CB   PRO C  60     -18.639  -7.329   4.371  1.00 76.84           C
ATOM   2326 CG   PRO C  60     -19.013  -6.876   5.761  1.00 72.11           C
ATOM   2327 CD   PRO C  60     -19.380  -5.419   5.586  1.00 73.21           C
ATOM   2328  N   PRO C  61     -20.949  -8.389   2.462  1.00 84.09           N
ATOM   2329 CA   PRO C  61     -22.122  -9.267   2.349  1.00 85.28           C
ATOM   2330  C   PRO C  61     -22.450  -9.977   3.663  1.00 87.27           C
ATOM   2331  O   PRO C  61     -21.553 -10.357   4.425  1.00 87.46           O
ATOM   2332 CB   PRO C  61     -21.752 -10.281   1.261  1.00 84.43           C
ATOM   2333 CG   PRO C  61     -20.664  -9.585   0.466  1.00 82.32           C
ATOM   2334 CD   PRO C  61     -19.932  -8.751   1.479  1.00 82.66           C
ATOM   2335  N   LEU C  62     -23.750 -10.173   3.897  1.00 91.33           N
ATOM   2336 CA   LEU C  62     -24.254 -10.932   5.031  1.00 92.01           C
ATOM   2337  C   LEU C  62     -24.631 -12.348   4.603  1.00 93.03           C
ATOM   2338  O   LEU C  62     -25.069 -12.573   3.467  1.00 93.13           O
ATOM   2339 CB   LEU C  62     -25.449 -10.212   5.660  1.00 91.04           C
ATOM   2340 CG   LEU C  62     -25.121  -8.882   6.347  1.00 88.44           C
ATOM   2341 CD1  LEU C  62     -26.409  -8.161   6.742  1.00 83.02           C
ATOM   2342 CD2  LEU C  62     -24.269  -9.096   7.598  1.00 81.18           C
ATOM   2343  N   TRP C  63     -24.479 -13.296   5.516  1.00 95.09           N
ATOM   2344 CA   TRP C  63     -24.710 -14.712   5.267  1.00 95.20           C
ATOM   2345  C   TRP C  63     -25.566 -15.314   6.374  1.00 95.51           C
ATOM   2346  O   TRP C  63     -25.317 -15.057   7.548  1.00 95.21           O
ATOM   2347 CB   TRP C  63     -23.378 -15.444   5.181  1.00 95.04           C
ATOM   2348 CG   TRP C  63     -22.501 -15.005   4.059  1.00 94.82           C
ATOM   2349 CD1  TRP C  63     -21.575 -14.012   4.101  1.00 94.61           C
ATOM   2350 CD2  TRP C  63     -22.455 -15.540   2.709  1.00 95.74           C
ATOM   2351 NE1  TRP C  63     -20.950 -13.898   2.875  1.00 95.33           N
ATOM   2352 CE2  TRP C  63     -21.465 -14.827   2.002  1.00 95.80           C
ATOM   2353 CE3  TRP C  63     -23.157 -16.556   2.053  1.00 96.06           C
ATOM   2354 CZ2  TRP C  63     -21.160 -15.123   0.660  1.00 96.06           C
ATOM   2355 CZ3  TRP C  63     -22.852 -16.846   0.706  1.00 95.92           C
ATOM   2356 CH2  TRP C  63     -21.857 -16.130   0.031  1.00 95.67           C
ATOM   2357  N   LYS C  64     -26.556 -16.134   5.989  1.00 97.84           N
ATOM   2358 CA   LYS C  64     -27.414 -16.852   6.922  1.00 97.83           C
ATOM   2359  C   LYS C  64     -27.842 -18.194   6.340  1.00 98.10           C
ATOM   2360  O   LYS C  64     -27.656 -18.456   5.151  1.00 97.65           O
ATOM   2361 CB   LYS C  64     -28.633 -15.988   7.286  1.00 96.45           C
ATOM   2362 CG   LYS C  64     -29.617 -15.786   6.142  1.00 93.24           C
ATOM   2363 CD   LYS C  64     -30.758 -14.864   6.575  1.00 91.89           C
ATOM   2364 CE   LYS C  64     -31.858 -14.860   5.544  1.00 85.12           C
ATOM   2365 NZ   LYS C  64     -32.924 -13.897   5.891  1.00 79.40           N
ATOM   2366  N   ILE C  65     -28.416 -19.046   7.179  1.00 97.47           N
ATOM   2367 CA   ILE C  65     -29.011 -20.306   6.729  1.00 97.26           C
ATOM   2368  C   ILE C  65     -30.160 -19.999   5.760  1.00 97.05           C
ATOM   2369  O   ILE C  65     -30.958 -19.084   5.998  1.00 95.74           O
ATOM   2370 CB   ILE C  65     -29.500 -21.144   7.927  1.00 96.06           C
ATOM   2371 CG1  ILE C  65     -28.352 -21.476   8.898  1.00 91.94           C
ATOM   2372 CG2  ILE C  65     -30.196 -22.424   7.470  1.00 92.10           C
ATOM   2373 CD1  ILE C  65     -27.273 -22.392   8.336  1.00 84.81           C
ATOM   2374  N   ALA C  66     -30.241 -20.746   4.671  1.00 96.10           N
ATOM   2375 CA   ALA C  66     -31.330 -20.604   3.725  1.00 95.24           C
ATOM   2376  C   ALA C  66     -32.637 -21.093   4.356  1.00 93.61           C
ATOM   2377  O   ALA C  66     -32.699 -22.184   4.918  1.00 89.26           O
ATOM   2378 CB   ALA C  66     -31.009 -21.370   2.443  1.00 93.36           C
ATOM   2379  N   VAL C  67     -33.680 -20.280   4.245  1.00 90.49           N
ATOM   2380 CA   VAL C  67     -35.019 -20.685   4.687  1.00 88.00           C
ATOM   2381  C   VAL C  67     -35.597 -21.624   3.635  1.00 86.04           C
ATOM   2382  O   VAL C  67     -35.851 -21.211   2.503  1.00 77.39           O
ATOM   2383 CB   VAL C  67     -35.937 -19.477   4.922  1.00 82.08           C
ATOM   2384 CG1  VAL C  67     -37.298 -19.919   5.452  1.00 74.11           C
ATOM   2385 CG2  VAL C  67     -35.307 -18.514   5.930  1.00 73.27           C
ATOM   2386  N   SER C  68     -35.771 -22.879   3.994  1.00 76.51           N
ATOM   2387 CA   SER C  68     -36.457 -23.841   3.134  1.00 74.56           C
ATOM   2388  C   SER C  68     -37.944 -23.501   3.100  1.00 69.63           C
ATOM   2389  O   SER C  68     -38.666 -23.761   4.057  1.00 61.47           O
ATOM   2390 CB   SER C  68     -36.241 -25.270   3.639  1.00 68.07           C
ATOM   2391 OG   SER C  68     -34.866 -25.589   3.609  1.00 60.99           O
ATOM   2392  N   THR C  69     -38.380 -22.899   2.009  1.00 74.29           N
ATOM   2393 CA   THR C  69     -39.820 -22.826   1.706  1.00 72.60           C
ATOM   2394  C   THR C  69     -40.262 -24.210   1.237  1.00 68.81           C
ATOM   2395  O   THR C  69     -40.140 -24.527   0.048  1.00 60.64           O
ATOM   2396 CB   THR C  69     -40.125 -21.771   0.637  1.00 66.56           C
ATOM   2397 OG1  THR C  69     -39.231 -21.889  -0.455  1.00 59.42           O
ATOM   2398 CG2  THR C  69     -39.984 -20.357   1.199  1.00 58.62           C
ATOM   2399  N   GLN C  70     -40.694 -25.024   2.162  1.00 68.86           N
ATOM   2400 CA   GLN C  70     -41.293 -26.317   1.859  1.00 70.58           C
ATOM   2401  C   GLN C  70     -42.707 -26.145   1.276  1.00 65.33           C
ATOM   2402  O   GLN C  70     -43.382 -25.177   1.635  1.00 60.14           O
ATOM   2403 CB   GLN C  70     -41.336 -27.209   3.113  1.00 66.40           C
ATOM   2404 CG   GLN C  70     -39.937 -27.640   3.552  1.00 64.78           C
ATOM   2405 CD   GLN C  70     -39.958 -28.603   4.723  1.00 58.26           C
ATOM   2406 OE1  GLN C  70     -39.321 -28.387   5.731  1.00 55.65           O
ATOM   2407 NE2  GLN C  70     -40.688 -29.712   4.622  1.00 55.51           N
ATOM   2408 OXT  GLN C  70     -43.124 -27.020   0.500  1.00 62.60           O
ATOM   2409  N   LEU D   1       6.971  39.981  -5.283  1.00 69.89           N
ATOM   2410 CA   LEU D   1       6.198  38.997  -4.497  1.00 77.11           C
ATOM   2411  C   LEU D   1       6.952  37.673  -4.471  1.00 79.88           C
ATOM   2412  O   LEU D   1       7.329  37.162  -5.525  1.00 74.50           O
ATOM   2413 CB   LEU D   1       4.799  38.814  -5.102  1.00 71.27           C
ATOM   2414 CG   LEU D   1       3.907  40.062  -5.019  1.00 67.51           C
ATOM   2415 CD1  LEU D   1       2.642  39.850  -5.848  1.00 59.99           C
ATOM   2416 CD2  LEU D   1       3.515  40.372  -3.574  1.00 61.55           C
ATOM   2417  N   SER D   2       7.188  37.128  -3.300  1.00 77.26           N
ATOM   2418 CA   SER D   2       7.797  35.806  -3.183  1.00 85.42           C
ATOM   2419  C   SER D   2       6.750  34.726  -3.468  1.00 86.99           C
ATOM   2420  O   SER D   2       5.578  34.900  -3.137  1.00 84.22           O
ATOM   2421 CB   SER D   2       8.395  35.620  -1.793  1.00 78.25           C
ATOM   2422 OG   SER D   2       8.909  34.316  -1.636  1.00 68.99           O
ATOM   2423  N   ILE D   3       7.185  33.594  -4.009  1.00 91.38           N
ATOM   2424 CA   ILE D   3       6.314  32.432  -4.253  1.00 92.03           C
ATOM   2425  C   ILE D   3       5.568  32.043  -2.969  1.00 92.94           C
ATOM   2426  O   ILE D   3       4.374  31.760  -2.990  1.00 91.02           O
ATOM   2427 CB   ILE D   3       7.134  31.243  -4.790  1.00 89.22           C
ATOM   2428 CG1  ILE D   3       7.782  31.588  -6.142  1.00 79.63           C
ATOM   2429 CG2  ILE D   3       6.252  29.995  -4.930  1.00 76.72           C
ATOM   2430 CD1  ILE D   3       8.805  30.546  -6.626  1.00 69.75           C
ATOM   2431  N   TYR D   4       6.275  32.071  -1.844  1.00 90.14           N
ATOM   2432 CA   TYR D   4       5.690  31.776  -0.544  1.00 91.42           C
ATOM   2433  C   TYR D   4       4.625  32.814  -0.150  1.00 92.63           C
ATOM   2434  O   TYR D   4       3.530  32.444   0.285  1.00 91.61           O
ATOM   2435 CB   TYR D   4       6.800  31.721   0.501  1.00 88.65           C
ATOM   2436 CG   TYR D   4       6.323  31.268   1.850  1.00 87.54           C
ATOM   2437 CD1  TYR D   4       6.202  29.901   2.141  1.00 81.58           C
ATOM   2438 CD2  TYR D   4       5.968  32.201   2.835  1.00 77.76           C
ATOM   2439 CE1  TYR D   4       5.742  29.478   3.384  1.00 75.49           C
ATOM   2440 CE2  TYR D   4       5.506  31.788   4.085  1.00 75.47           C
ATOM   2441 CZ   TYR D   4       5.395  30.422   4.358  1.00 76.94           C
ATOM   2442 OH   TYR D   4       4.942  30.010   5.589  1.00 73.82           O
ATOM   2443  N   GLN D   5       4.919  34.099  -0.323  1.00 93.17           N
ATOM   2444 CA   GLN D   5       3.986  35.188  -0.034  1.00 93.68           C
ATOM   2445  C   GLN D   5       2.763  35.139  -0.951  1.00 94.53           C
ATOM   2446  O   GLN D   5       1.647  35.410  -0.516  1.00 93.73           O
ATOM   2447 CB   GLN D   5       4.692  36.538  -0.193  1.00 90.85           C
ATOM   2448 CG   GLN D   5       5.742  36.798   0.885  1.00 82.56           C
ATOM   2449 CD   GLN D   5       6.584  38.035   0.587  1.00 76.59           C
ATOM   2450 OE1  GLN D   5       6.613  38.554  -0.518  1.00 69.56           O
ATOM   2451 NE2  GLN D   5       7.310  38.529   1.568  1.00 65.05           N
ATOM   2452  N   ASP D   6       2.966  34.762  -2.202  1.00 93.77           N
ATOM   2453 CA   ASP D   6       1.884  34.609  -3.157  1.00 94.16           C
ATOM   2454  C   ASP D   6       0.927  33.481  -2.742  1.00 94.97           C
ATOM   2455  O   ASP D   6      -0.292  33.633  -2.800  1.00 93.52           O
ATOM   2456 CB   ASP D   6       2.495  34.355  -4.547  1.00 91.45           C
ATOM   2457 CG   ASP D   6       1.568  34.743  -5.670  1.00 84.19           C
ATOM   2458 OD1  ASP D   6       1.017  35.867  -5.620  1.00 74.86           O
ATOM   2459 OD2  ASP D   6       1.411  33.934  -6.606  1.00 72.22           O
ATOM   2460  N   GLN D   7       1.466  32.367  -2.233  1.00 95.22           N
ATOM   2461 CA   GLN D   7       0.632  31.292  -1.690  1.00 95.45           C
ATOM   2462  C   GLN D   7      -0.126  31.732  -0.434  1.00 96.41           C
ATOM   2463  O   GLN D   7      -1.298  31.382  -0.270  1.00 95.87           O
ATOM   2464 CB   GLN D   7       1.468  30.043  -1.388  1.00 93.81           C
ATOM   2465 CG   GLN D   7       2.129  29.416  -2.612  1.00 88.01           C
ATOM   2466 CD   GLN D   7       1.168  28.929  -3.691  1.00 86.58           C
ATOM   2467 OE1  GLN D   7      -0.038  28.899  -3.532  1.00 78.54           O
ATOM   2468 NE2  GLN D   7       1.696  28.531  -4.826  1.00 74.45           N
ATOM   2469  N   GLU D   8       0.500  32.515   0.437  1.00 96.77           N
ATOM   2470 CA   GLU D   8      -0.191  33.091   1.594  1.00 97.10           C
ATOM   2471  C   GLU D   8      -1.391  33.936   1.150  1.00 97.24           C
ATOM   2472  O   GLU D   8      -2.501  33.769   1.658  1.00 96.89           O
ATOM   2473 CB   GLU D   8       0.749  33.955   2.450  1.00 96.65           C
ATOM   2474 CG   GLU D   8       1.808  33.166   3.222  1.00 94.67           C
ATOM   2475 CD   GLU D   8       2.579  34.016   4.240  1.00 94.43           C
ATOM   2476 OE1  GLU D   8       2.741  35.235   4.039  1.00 89.64           O
ATOM   2477 OE2  GLU D   8       3.005  33.478   5.268  1.00 89.46           O
ATOM   2478  N   GLN D   9      -1.183  34.814   0.179  1.00 97.60           N
ATOM   2479 CA   GLN D   9      -2.234  35.679  -0.338  1.00 97.47           C
ATOM   2480  C   GLN D   9      -3.376  34.883  -0.981  1.00 97.51           C
ATOM   2481  O   GLN D   9      -4.544  35.182  -0.733  1.00 96.58           O
ATOM   2482 CB   GLN D   9      -1.646  36.669  -1.351  1.00 96.36           C
ATOM   2483 CG   GLN D   9      -0.759  37.716  -0.681  1.00 90.27           C
ATOM   2484 CD   GLN D   9      -0.110  38.665  -1.690  1.00 86.00           C
ATOM   2485 OE1  GLN D   9      -0.286  38.552  -2.894  1.00 79.07           O
ATOM   2486 NE2  GLN D   9       0.645  39.628  -1.218  1.00 73.56           N
ATOM   2487  N   ARG D  10      -3.060  33.873  -1.758  1.00 97.64           N
ATOM   2488 CA   ARG D  10      -4.081  33.023  -2.397  1.00 97.37           C
ATOM   2489  C   ARG D  10      -4.938  32.290  -1.359  1.00 97.66           C
ATOM   2490  O   ARG D  10      -6.151  32.205  -1.516  1.00 96.83           O
ATOM   2491 CB   ARG D  10      -3.420  32.024  -3.348  1.00 96.05           C
ATOM   2492 CG   ARG D  10      -2.872  32.692  -4.613  1.00 89.63           C
ATOM   2493 CD   ARG D  10      -2.091  31.700  -5.462  1.00 87.89           C
ATOM   2494 NE   ARG D  10      -2.959  30.681  -6.054  1.00 81.74           N
ATOM   2495 CZ   ARG D  10      -2.765  29.362  -6.044  1.00 76.41           C
ATOM   2496 NH1  ARG D  10      -1.710  28.824  -5.473  1.00 69.58           N
ATOM   2497 NH2  ARG D  10      -3.641  28.577  -6.594  1.00 68.95           N
ATOM   2498  N   ILE D  11      -4.319  31.786  -0.307  1.00 97.49           N
ATOM   2499 CA   ILE D  11      -5.041  31.105   0.775  1.00 97.63           C
ATOM   2500  C   ILE D  11      -5.925  32.095   1.538  1.00 97.66           C
ATOM   2501  O   ILE D  11      -7.101  31.817   1.776  1.00 97.43           O
ATOM   2502 CB   ILE D  11      -4.056  30.367   1.705  1.00 97.49           C
ATOM   2503 CG1  ILE D  11      -3.492  29.140   0.965  1.00 96.12           C
ATOM   2504 CG2  ILE D  11      -4.733  29.948   3.017  1.00 96.12           C
ATOM   2505 CD1  ILE D  11      -2.306  28.474   1.671  1.00 93.51           C
ATOM   2506  N   LEU D  12      -5.378  33.246   1.902  1.00 97.86           N
ATOM   2507 CA   LEU D  12      -6.137  34.278   2.611  1.00 97.83           C
ATOM   2508  C   LEU D  12      -7.331  34.758   1.780  1.00 97.79           C
ATOM   2509  O   LEU D  12      -8.444  34.848   2.291  1.00 97.16           O
ATOM   2510 CB   LEU D  12      -5.215  35.450   2.968  1.00 97.47           C
ATOM   2511 CG   LEU D  12      -4.194  35.138   4.074  1.00 96.20           C
ATOM   2512 CD1  LEU D  12      -3.171  36.264   4.182  1.00 92.84           C
ATOM   2513 CD2  LEU D  12      -4.871  34.949   5.428  1.00 91.42           C
ATOM   2514  N   LYS D  13      -7.121  35.008   0.507  1.00 97.74           N
ATOM   2515 CA   LYS D  13      -8.189  35.414  -0.404  1.00 97.46           C
ATOM   2516  C   LYS D  13      -9.303  34.367  -0.472  1.00 97.59           C
ATOM   2517  O   LYS D  13     -10.479  34.710  -0.378  1.00 96.50           O
ATOM   2518 CB   LYS D  13      -7.607  35.692  -1.791  1.00 96.69           C
ATOM   2519 CG   LYS D  13      -8.663  36.173  -2.776  1.00 88.53           C
ATOM   2520 CD   LYS D  13      -8.075  36.483  -4.141  1.00 83.36           C
ATOM   2521 CE   LYS D  13      -9.204  36.869  -5.083  1.00 74.32           C
ATOM   2522 NZ   LYS D  13      -8.733  37.161  -6.454  1.00 65.33           N
ATOM   2523  N   PHE D  14      -8.938  33.096  -0.602  1.00 97.10           N
ATOM   2524 CA   PHE D  14      -9.924  32.022  -0.647  1.00 96.85           C
ATOM   2525  C   PHE D  14     -10.740  31.940   0.647  1.00 96.74           C
ATOM   2526  O   PHE D  14     -11.957  31.751   0.610  1.00 95.40           O
ATOM   2527 CB   PHE D  14      -9.218  30.690  -0.922  1.00 96.17           C
ATOM   2528 CG   PHE D  14     -10.179  29.530  -1.065  1.00 94.18           C
ATOM   2529 CD1  PHE D  14     -10.608  28.820   0.061  1.00 86.30           C
ATOM   2530 CD2  PHE D  14     -10.672  29.181  -2.317  1.00 84.65           C
ATOM   2531 CE1  PHE D  14     -11.512  27.773  -0.066  1.00 83.28           C
ATOM   2532 CE2  PHE D  14     -11.577  28.127  -2.449  1.00 82.07           C
ATOM   2533 CZ   PHE D  14     -12.005  27.424  -1.324  1.00 87.11           C
ATOM   2534  N   LEU D  15     -10.094  32.108   1.794  1.00 97.39           N
ATOM   2535 CA   LEU D  15     -10.774  32.065   3.088  1.00 97.05           C
ATOM   2536  C   LEU D  15     -11.681  33.279   3.313  1.00 96.66           C
ATOM   2537  O   LEU D  15     -12.710  33.154   3.970  1.00 95.13           O
ATOM   2538 CB   LEU D  15      -9.740  31.944   4.214  1.00 96.76           C
ATOM   2539 CG   LEU D  15      -9.008  30.598   4.282  1.00 96.04           C
ATOM   2540 CD1  LEU D  15      -7.921  30.656   5.347  1.00 92.72           C
ATOM   2541 CD2  LEU D  15      -9.958  29.452   4.608  1.00 91.28           C
ATOM   2542  N   GLU D  16     -11.321  34.434   2.762  1.00 96.85           N
ATOM   2543 CA   GLU D  16     -12.183  35.617   2.775  1.00 96.31           C
ATOM   2544  C   GLU D  16     -13.418  35.405   1.908  1.00 95.93           C
ATOM   2545  O   GLU D  16     -14.547  35.663   2.336  1.00 93.72           O
ATOM   2546 CB   GLU D  16     -11.405  36.844   2.290  1.00 95.46           C
ATOM   2547 CG   GLU D  16     -10.369  37.351   3.287  1.00 88.84           C
ATOM   2548 CD   GLU D  16     -10.988  38.089   4.470  1.00 85.52           C
ATOM   2549 OE1  GLU D  16     -12.203  38.358   4.459  1.00 78.97           O
ATOM   2550 OE2  GLU D  16     -10.256  38.402   5.415  1.00 78.20           O
ATOM   2551  N   GLU D  17     -13.230  34.883   0.695  1.00 95.72           N
ATOM   2552 CA   GLU D  17     -14.331  34.608  -0.243  1.00 94.85           C
ATOM   2553  C   GLU D  17     -15.290  33.531   0.270  1.00 94.12           C
ATOM   2554  O   GLU D  17     -16.449  33.495  -0.138  1.00 90.39           O
ATOM   2555 CB   GLU D  17     -13.768  34.187  -1.605  1.00 93.26           C
ATOM   2556 CG   GLU D  17     -13.125  35.345  -2.366  1.00 87.89           C
ATOM   2557 CD   GLU D  17     -12.443  34.908  -3.666  1.00 84.06           C
ATOM   2558 OE1  GLU D  17     -12.496  33.715  -4.025  1.00 77.03           O
ATOM   2559 OE2  GLU D  17     -11.843  35.767  -4.333  1.00 76.06           O
ATOM   2560  N   LEU D  18     -14.829  32.676   1.165  1.00 93.57           N
ATOM   2561 CA   LEU D  18     -15.675  31.652   1.776  1.00 91.82           C
ATOM   2562  C   LEU D  18     -16.776  32.261   2.658  1.00 90.91           C
ATOM   2563  O   LEU D  18     -17.822  31.651   2.848  1.00 86.54           O
ATOM   2564 CB   LEU D  18     -14.779  30.699   2.580  1.00 89.85           C
ATOM   2565 CG   LEU D  18     -15.456  29.410   3.056  1.00 88.18           C
ATOM   2566 CD1  LEU D  18     -15.860  28.515   1.889  1.00 80.59           C
ATOM   2567 CD2  LEU D  18     -14.482  28.642   3.957  1.00 79.26           C
ATOM   2568  N   GLY D  19     -16.548  33.464   3.173  1.00 91.80           N
ATOM   2569 CA   GLY D  19     -17.462  34.169   4.064  1.00 91.56           C
ATOM   2570  C   GLY D  19     -16.971  34.187   5.510  1.00 92.47           C
ATOM   2571  O   GLY D  19     -16.342  33.239   5.984  1.00 89.17           O
ATOM   2572  N   GLU D  20     -17.281  35.263   6.217  1.00 91.82           N
ATOM   2573 CA   GLU D  20     -16.855  35.428   7.607  1.00 91.65           C
ATOM   2574  C   GLU D  20     -17.388  34.319   8.513  1.00 91.46           C
ATOM   2575  O   GLU D  20     -18.538  33.883   8.396  1.00 87.14           O
ATOM   2576 CB   GLU D  20     -17.280  36.799   8.147  1.00 88.27           C
ATOM   2577 CG   GLU D  20     -16.463  37.934   7.538  1.00 78.30           C
ATOM   2578 CD   GLU D  20     -16.792  39.283   8.173  1.00 72.85           C
ATOM   2579 OE1  GLU D  20     -17.840  39.403   8.844  1.00 65.90           O
ATOM   2580 OE2  GLU D  20     -15.998  40.221   8.006  1.00 66.17           O
ATOM   2581  N   GLY D  21     -16.534  33.855   9.412  1.00 90.78           N
ATOM   2582 CA   GLY D  21     -16.850  32.765  10.329  1.00 90.48           C
ATOM   2583  C   GLY D  21     -16.894  31.375   9.695  1.00 92.06           C
ATOM   2584  O   GLY D  21     -16.996  30.384  10.423  1.00 88.55           O
ATOM   2585  N   LYS D  22     -16.797  31.268   8.369  1.00 93.54           N
ATOM   2586 CA   LYS D  22     -16.756  29.979   7.689  1.00 93.95           C
ATOM   2587  C   LYS D  22     -15.336  29.425   7.672  1.00 95.03           C
ATOM   2588  O   LYS D  22     -14.359  30.165   7.600  1.00 93.69           O
ATOM   2589 CB   LYS D  22     -17.325  30.088   6.270  1.00 91.14           C
ATOM   2590 CG   LYS D  22     -18.800  30.517   6.223  1.00 85.59           C
ATOM   2591 CD   LYS D  22     -19.723  29.471   6.825  1.00 79.56           C
ATOM   2592 CE   LYS D  22     -21.181  29.893   6.748  1.00 71.39           C
ATOM   2593 NZ   LYS D  22     -21.514  30.972   7.697  1.00 63.63           N
ATOM   2594  N   ALA D  23     -15.241  28.115   7.737  1.00 94.49           N
ATOM   2595 CA   ALA D  23     -13.975  27.400   7.783  1.00 95.20           C
ATOM   2596  C   ALA D  23     -13.908  26.333   6.687  1.00 95.09           C
ATOM   2597  O   ALA D  23     -14.923  25.876   6.181  1.00 93.32           O
ATOM   2598 CB   ALA D  23     -13.786  26.792   9.173  1.00 94.27           C
ATOM   2599  N   THR D  24     -12.693  25.950   6.334  1.00 95.19           N
ATOM   2600 CA   THR D  24     -12.460  24.889   5.357  1.00 94.57           C
ATOM   2601  C   THR D  24     -11.279  24.017   5.784  1.00 94.54           C
ATOM   2602  O   THR D  24     -10.692  24.217   6.846  1.00 94.39           O
ATOM   2603 CB   THR D  24     -12.281  25.474   3.947  1.00 93.87           C
ATOM   2604 OG1  THR D  24     -12.352  24.423   2.992  1.00 89.08           O
ATOM   2605 CG2  THR D  24     -10.942  26.194   3.777  1.00 88.94           C
ATOM   2606  N   THR D  25     -10.938  23.032   4.968  1.00 89.67           N
ATOM   2607 CA   THR D  25      -9.880  22.062   5.264  1.00 88.62           C
ATOM   2608  C   THR D  25      -8.677  22.254   4.336  1.00 89.54           C
ATOM   2609  O   THR D  25      -8.805  22.762   3.222  1.00 90.29           O
ATOM   2610 CB   THR D  25     -10.386  20.620   5.145  1.00 86.98           C
ATOM   2611 OG1  THR D  25     -10.660  20.295   3.791  1.00 85.95           O
ATOM   2612 CG2  THR D  25     -11.657  20.389   5.960  1.00 84.75           C
ATOM   2613  N   ALA D  26      -7.517  21.792   4.769  1.00 89.71           N
ATOM   2614 CA   ALA D  26      -6.330  21.784   3.918  1.00 89.50           C
ATOM   2615  C   ALA D  26      -6.530  20.946   2.647  1.00 88.69           C
ATOM   2616  O   ALA D  26      -5.989  21.274   1.596  1.00 88.20           O
ATOM   2617 CB   ALA D  26      -5.137  21.252   4.723  1.00 89.69           C
ATOM   2618  N   HIS D  27      -7.314  19.894   2.755  1.00 84.19           N
ATOM   2619 CA   HIS D  27      -7.628  19.051   1.603  1.00 81.29           C
ATOM   2620  C   HIS D  27      -8.459  19.808   0.562  1.00 82.05           C
ATOM   2621  O   HIS D  27      -8.168  19.739  -0.634  1.00 82.04           O
ATOM   2622 CB   HIS D  27      -8.366  17.793   2.068  1.00 78.39           C
ATOM   2623 CG   HIS D  27      -8.688  16.851   0.947  1.00 74.86           C
ATOM   2624 ND1  HIS D  27      -9.919  16.735   0.354  1.00 66.62           N
ATOM   2625 CD2  HIS D  27      -7.867  15.970   0.305  1.00 65.84           C
ATOM   2626 CE1  HIS D  27      -9.843  15.813  -0.610  1.00 63.63           C
ATOM   2627 NE2  HIS D  27      -8.611  15.331  -0.666  1.00 65.26           N
ATOM   2628  N   ASP D  28      -9.469  20.542   1.018  1.00 83.43           N
ATOM   2629 CA   ASP D  28     -10.293  21.350   0.129  1.00 83.17           C
ATOM   2630  C   ASP D  28      -9.467  22.469  -0.529  1.00 84.40           C
ATOM   2631  O   ASP D  28      -9.484  22.609  -1.750  1.00 84.42           O
ATOM   2632 CB   ASP D  28     -11.487  21.907   0.911  1.00 80.67           C
ATOM   2633 CG   ASP D  28     -12.518  22.564   0.005  1.00 75.20           C
ATOM   2634 OD1  ASP D  28     -12.768  22.033  -1.097  1.00 69.96           O
ATOM   2635 OD2  ASP D  28     -13.085  23.586   0.421  1.00 66.15           O
ATOM   2636  N   LEU D  29      -8.667  23.186   0.253  1.00 90.05           N
ATOM   2637 CA   LEU D  29      -7.761  24.212  -0.274  1.00 91.06           C
ATOM   2638  C   LEU D  29      -6.818  23.643  -1.337  1.00 90.51           C
ATOM   2639  O   LEU D  29      -6.604  24.263  -2.375  1.00 89.64           O
ATOM   2640 CB   LEU D  29      -6.944  24.817   0.870  1.00 92.29           C
ATOM   2641 CG   LEU D  29      -7.717  25.782   1.779  1.00 92.03           C
ATOM   2642 CD1  LEU D  29      -6.922  26.055   3.037  1.00 85.83           C
ATOM   2643 CD2  LEU D  29      -7.994  27.098   1.062  1.00 84.82           C
ATOM   2644  N   SER D  30      -6.257  22.457  -1.088  1.00 86.53           N
ATOM   2645 CA   SER D  30      -5.373  21.793  -2.044  1.00 85.46           C
ATOM   2646  C   SER D  30      -6.078  21.544  -3.385  1.00 84.12           C
ATOM   2647  O   SER D  30      -5.495  21.781  -4.439  1.00 82.29           O
ATOM   2648 CB   SER D  30      -4.880  20.473  -1.454  1.00 83.57           C
ATOM   2649 OG   SER D  30      -4.025  19.793  -2.344  1.00 78.37           O
ATOM   2650  N   GLY D  31      -7.322  21.095  -3.333  1.00 80.12           N
ATOM   2651 CA   GLY D  31      -8.107  20.869  -4.539  1.00 75.34           C
ATOM   2652  C   GLY D  31      -8.487  22.159  -5.261  1.00 75.53           C
ATOM   2653  O   GLY D  31      -8.354  22.253  -6.478  1.00 73.59           O
ATOM   2654  N   LYS D  32      -8.938  23.154  -4.509  1.00 78.56           N
ATOM   2655 CA   LYS D  32      -9.423  24.411  -5.090  1.00 77.99           C
ATOM   2656  C   LYS D  32      -8.295  25.287  -5.638  1.00 79.26           C
ATOM   2657  O   LYS D  32      -8.483  25.968  -6.649  1.00 78.59           O
ATOM   2658 CB   LYS D  32     -10.237  25.184  -4.044  1.00 74.93           C
ATOM   2659 CG   LYS D  32     -11.490  24.451  -3.554  1.00 71.38           C
ATOM   2660 CD   LYS D  32     -12.496  24.193  -4.667  1.00 67.98           C
ATOM   2661 CE   LYS D  32     -13.654  23.312  -4.220  1.00 62.53           C
ATOM   2662 NZ   LYS D  32     -14.502  23.963  -3.191  1.00 59.60           N
ATOM   2663  N   LEU D  33      -7.137  25.274  -5.007  1.00 84.30           N
ATOM   2664 CA   LEU D  33      -6.000  26.095  -5.417  1.00 84.96           C
ATOM   2665  C   LEU D  33      -4.993  25.351  -6.303  1.00 83.20           C
ATOM   2666  O   LEU D  33      -4.033  25.962  -6.776  1.00 79.95           O
ATOM   2667 CB   LEU D  33      -5.307  26.679  -4.178  1.00 86.38           C
ATOM   2668 CG   LEU D  33      -6.187  27.561  -3.278  1.00 87.64           C
ATOM   2669 CD1  LEU D  33      -5.376  28.078  -2.103  1.00 79.18           C
ATOM   2670 CD2  LEU D  33      -6.788  28.735  -4.041  1.00 78.35           C
ATOM   2671  N   GLY D  34      -5.179  24.041  -6.505  1.00 81.04           N
ATOM   2672 CA   GLY D  34      -4.261  23.231  -7.315  1.00 78.36           C
ATOM   2673  C   GLY D  34      -2.865  23.112  -6.722  1.00 80.05           C
ATOM   2674  O   GLY D  34      -1.887  22.965  -7.456  1.00 78.26           O
ATOM   2675  N   THR D  35      -2.748  23.199  -5.402  1.00 81.95           N
ATOM   2676 CA   THR D  35      -1.464  23.208  -4.693  1.00 83.32           C
ATOM   2677  C   THR D  35      -1.347  21.961  -3.812  1.00 82.72           C
ATOM   2678  O   THR D  35      -2.316  21.603  -3.146  1.00 81.87           O
ATOM   2679 CB   THR D  35      -1.324  24.483  -3.842  1.00 82.93           C
ATOM   2680 OG1  THR D  35      -1.477  25.620  -4.660  1.00 83.26           O
ATOM   2681 CG2  THR D  35       0.042  24.584  -3.165  1.00 83.44           C
ATOM   2682  N   PRO D  36      -0.178  21.297  -3.758  1.00 83.55           N
ATOM   2683 CA   PRO D  36       0.003  20.126  -2.905  1.00 83.52           C
ATOM   2684  C   PRO D  36      -0.362  20.387  -1.440  1.00 85.19           C
ATOM   2685  O   PRO D  36       0.024  21.395  -0.864  1.00 85.68           O
ATOM   2686 CB   PRO D  36       1.493  19.774  -3.057  1.00 81.29           C
ATOM   2687 CG   PRO D  36       1.842  20.278  -4.427  1.00 78.82           C
ATOM   2688 CD   PRO D  36       1.008  21.537  -4.585  1.00 80.62           C
ATOM   2689  N   LYS D  37      -1.087  19.454  -0.828  1.00 83.57           N
ATOM   2690 CA   LYS D  37      -1.570  19.618   0.543  1.00 83.87           C
ATOM   2691  C   LYS D  37      -0.438  19.859   1.548  1.00 85.42           C
ATOM   2692  O   LYS D  37      -0.621  20.566   2.534  1.00 86.05           O
ATOM   2693 CB   LYS D  37      -2.409  18.406   0.946  1.00 82.14           C
ATOM   2694 CG   LYS D  37      -3.171  18.635   2.251  1.00 78.77           C
ATOM   2695 CD   LYS D  37      -4.085  17.469   2.613  1.00 76.71           C
ATOM   2696 CE   LYS D  37      -3.287  16.266   3.080  1.00 72.43           C
ATOM   2697 NZ   LYS D  37      -4.167  15.241   3.696  1.00 69.14           N
ATOM   2698  N   LYS D  38       0.736  19.297   1.302  1.00 84.99           N
ATOM   2699 CA   LYS D  38       1.914  19.527   2.141  1.00 84.73           C
ATOM   2700  C   LYS D  38       2.285  21.006   2.186  1.00 86.93           C
ATOM   2701  O   LYS D  38       2.570  21.548   3.255  1.00 87.27           O
ATOM   2702 CB   LYS D  38       3.086  18.678   1.623  1.00 82.43           C
ATOM   2703 CG   LYS D  38       4.361  18.831   2.454  1.00 75.34           C
ATOM   2704 CD   LYS D  38       5.469  17.913   1.954  1.00 70.25           C
ATOM   2705 CE   LYS D  38       6.733  18.070   2.789  1.00 61.62           C
ATOM   2706 NZ   LYS D  38       7.789  17.123   2.382  1.00 56.20           N
ATOM   2707  N   GLU D  39       2.264  21.658   1.033  1.00 90.20           N
ATOM   2708 CA   GLU D  39       2.570  23.082   0.935  1.00 90.77           C
ATOM   2709  C   GLU D  39       1.466  23.932   1.568  1.00 91.94           C
ATOM   2710  O   GLU D  39       1.757  24.847   2.340  1.00 92.06           O
ATOM   2711 CB   GLU D  39       2.798  23.440  -0.541  1.00 90.25           C
ATOM   2712 CG   GLU D  39       3.292  24.874  -0.722  1.00 83.17           C
ATOM   2713 CD   GLU D  39       3.589  25.197  -2.177  1.00 80.59           C
ATOM   2714 OE1  GLU D  39       4.174  24.343  -2.879  1.00 74.60           O
ATOM   2715 OE2  GLU D  39       3.234  26.304  -2.622  1.00 73.98           O
ATOM   2716  N   ILE D  40       0.203  23.580   1.319  1.00 91.50           N
ATOM   2717 CA   ILE D  40      -0.941  24.244   1.949  1.00 92.03           C
ATOM   2718  C   ILE D  40      -0.807  24.203   3.476  1.00 92.70           C
ATOM   2719  O   ILE D  40      -0.916  25.232   4.129  1.00 93.53           O
ATOM   2720 CB   ILE D  40      -2.257  23.605   1.493  1.00 91.92           C
ATOM   2721 CG1  ILE D  40      -2.510  23.809  -0.012  1.00 90.62           C
ATOM   2722 CG2  ILE D  40      -3.443  24.114   2.320  1.00 91.27           C
ATOM   2723 CD1  ILE D  40      -2.693  25.257  -0.447  1.00 89.23           C
ATOM   2724  N   ASN D  41      -0.556  23.032   4.037  1.00 91.40           N
ATOM   2725 CA   ASN D  41      -0.399  22.896   5.479  1.00 90.94           C
ATOM   2726  C   ASN D  41       0.764  23.728   6.020  1.00 91.38           C
ATOM   2727  O   ASN D  41       0.624  24.386   7.052  1.00 92.08           O
ATOM   2728 CB   ASN D  41      -0.231  21.426   5.868  1.00 90.61           C
ATOM   2729 CG   ASN D  41      -1.560  20.716   6.045  1.00 90.29           C
ATOM   2730 OD1  ASN D  41      -2.506  21.239   6.594  1.00 84.49           O
ATOM   2731 ND2  ASN D  41      -1.624  19.464   5.596  1.00 82.34           N
ATOM   2732  N   ARG D  42       1.901  23.733   5.337  1.00 92.06           N
ATOM   2733 CA   ARG D  42       3.041  24.546   5.757  1.00 91.26           C
ATOM   2734  C   ARG D  42       2.657  26.026   5.876  1.00 91.42           C
ATOM   2735  O   ARG D  42       2.981  26.666   6.875  1.00 91.22           O
ATOM   2736 CB   ARG D  42       4.205  24.352   4.778  1.00 91.34           C
ATOM   2737 CG   ARG D  42       5.455  25.141   5.176  1.00 85.20           C
ATOM   2738 CD   ARG D  42       6.655  24.741   4.307  1.00 83.41           C
ATOM   2739 NE   ARG D  42       6.374  24.907   2.882  1.00 77.73           N
ATOM   2740 CZ   ARG D  42       6.861  24.158   1.886  1.00 71.72           C
ATOM   2741 NH1  ARG D  42       7.711  23.193   2.118  1.00 64.45           N
ATOM   2742 NH2  ARG D  42       6.480  24.394   0.661  1.00 62.96           N
ATOM   2743  N   VAL D  43       1.929  26.538   4.897  1.00 93.73           N
ATOM   2744 CA   VAL D  43       1.468  27.929   4.908  1.00 94.05           C
ATOM   2745  C   VAL D  43       0.414  28.154   5.989  1.00 94.44           C
ATOM   2746  O   VAL D  43       0.496  29.135   6.731  1.00 94.60           O
ATOM   2747 CB   VAL D  43       0.949  28.343   3.519  1.00 94.29           C
ATOM   2748 CG1  VAL D  43       0.403  29.768   3.545  1.00 92.48           C
ATOM   2749 CG2  VAL D  43       2.068  28.272   2.475  1.00 91.25           C
ATOM   2750  N   LEU D  44      -0.564  27.259   6.122  1.00 94.76           N
ATOM   2751 CA   LEU D  44      -1.624  27.388   7.122  1.00 94.76           C
ATOM   2752  C   LEU D  44      -1.076  27.474   8.549  1.00 94.75           C
ATOM   2753  O   LEU D  44      -1.464  28.361   9.307  1.00 95.25           O
ATOM   2754 CB   LEU D  44      -2.595  26.204   7.015  1.00 95.09           C
ATOM   2755 CG   LEU D  44      -3.505  26.204   5.785  1.00 94.76           C
ATOM   2756 CD1  LEU D  44      -4.227  24.866   5.682  1.00 90.24           C
ATOM   2757 CD2  LEU D  44      -4.534  27.327   5.837  1.00 89.40           C
ATOM   2758  N   TYR D  45      -0.161  26.590   8.913  1.00 93.54           N
ATOM   2759 CA   TYR D  45       0.438  26.616  10.250  1.00 92.35           C
ATOM   2760  C   TYR D  45       1.311  27.861  10.454  1.00 92.18           C
ATOM   2761  O   TYR D  45       1.340  28.414  11.555  1.00 91.98           O
ATOM   2762 CB   TYR D  45       1.229  25.323  10.503  1.00 92.17           C
ATOM   2763 CG   TYR D  45       0.338  24.127  10.794  1.00 92.54           C
ATOM   2764 CD1  TYR D  45      -0.131  23.306   9.771  1.00 84.56           C
ATOM   2765 CD2  TYR D  45      -0.041  23.833  12.108  1.00 81.43           C
ATOM   2766 CE1  TYR D  45      -0.953  22.224  10.044  1.00 82.15           C
ATOM   2767 CE2  TYR D  45      -0.863  22.742  12.399  1.00 81.60           C
ATOM   2768 CZ   TYR D  45      -1.322  21.933  11.355  1.00 90.24           C
ATOM   2769 OH   TYR D  45      -2.135  20.856  11.630  1.00 88.88           O
ATOM   2770  N   SER D  46       1.984  28.332   9.413  1.00 94.44           N
ATOM   2771 CA   SER D  46       2.740  29.579   9.471  1.00 94.12           C
ATOM   2772  C   SER D  46       1.828  30.785   9.709  1.00 94.62           C
ATOM   2773  O   SER D  46       2.096  31.603  10.591  1.00 94.41           O
ATOM   2774 CB   SER D  46       3.536  29.760   8.176  1.00 93.98           C
ATOM   2775 OG   SER D  46       4.311  30.938   8.221  1.00 91.17           O
ATOM   2776  N   LEU D  47       0.723  30.869   8.971  1.00 95.39           N
ATOM   2777 CA   LEU D  47      -0.244  31.952   9.131  1.00 95.91           C
ATOM   2778  C   LEU D  47      -0.922  31.928  10.505  1.00 96.19           C
ATOM   2779  O   LEU D  47      -1.175  32.983  11.083  1.00 96.16           O
ATOM   2780 CB   LEU D  47      -1.292  31.873   8.016  1.00 96.60           C
ATOM   2781 CG   LEU D  47      -0.797  32.276   6.626  1.00 96.22           C
ATOM   2782 CD1  LEU D  47      -1.869  31.963   5.586  1.00 92.93           C
ATOM   2783 CD2  LEU D  47      -0.464  33.764   6.557  1.00 92.17           C
ATOM   2784  N   ALA D  48      -1.188  30.735  11.037  1.00 94.81           N
ATOM   2785 CA   ALA D  48      -1.714  30.608  12.393  1.00 94.20           C
ATOM   2786  C   ALA D  48      -0.711  31.113  13.437  1.00 93.89           C
ATOM   2787  O   ALA D  48      -1.084  31.828  14.370  1.00 93.45           O
ATOM   2788 CB   ALA D  48      -2.092  29.149  12.649  1.00 94.08           C
ATOM   2789  N   LYS D  49       0.569  30.811  13.257  1.00 93.33           N
ATOM   2790 CA   LYS D  49       1.630  31.293  14.144  1.00 92.07           C
ATOM   2791  C   LYS D  49       1.782  32.817  14.086  1.00 92.10           C
ATOM   2792  O   LYS D  49       2.118  33.442  15.096  1.00 91.24           O
ATOM   2793 CB   LYS D  49       2.938  30.573  13.801  1.00 90.51           C
ATOM   2794 CG   LYS D  49       3.989  30.681  14.902  1.00 83.89           C
ATOM   2795 CD   LYS D  49       5.183  29.784  14.597  1.00 81.10           C
ATOM   2796 CE   LYS D  49       6.159  29.772  15.766  1.00 74.25           C
ATOM   2797 NZ   LYS D  49       7.296  28.833  15.531  1.00 68.15           N
ATOM   2798  N   LYS D  50       1.508  33.423  12.939  1.00 93.90           N
ATOM   2799 CA   LYS D  50       1.473  34.880  12.754  1.00 93.97           C
ATOM   2800  C   LYS D  50       0.163  35.522  13.256  1.00 94.54           C
ATOM   2801  O   LYS D  50       0.002  36.734  13.125  1.00 92.60           O
ATOM   2802 CB   LYS D  50       1.677  35.213  11.268  1.00 92.48           C
ATOM   2803 CG   LYS D  50       3.075  34.872  10.734  1.00 89.86           C
ATOM   2804 CD   LYS D  50       3.111  35.058   9.205  1.00 88.66           C
ATOM   2805 CE   LYS D  50       4.452  34.670   8.614  1.00 82.71           C
ATOM   2806 NZ   LYS D  50       4.453  34.803   7.127  1.00 77.00           N
ATOM   2807  N   GLY D  51      -0.766  34.741  13.784  1.00 97.12           N
ATOM   2808 CA   GLY D  51      -2.052  35.222  14.296  1.00 97.09           C
ATOM   2809  C   GLY D  51      -3.060  35.623  13.224  1.00 97.31           C
ATOM   2810  O   GLY D  51      -4.103  36.189  13.550  1.00 95.75           O
ATOM   2811  N   LYS D  52      -2.814  35.324  11.955  1.00 97.65           N
ATOM   2812 CA   LYS D  52      -3.713  35.678  10.850  1.00 97.65           C
ATOM   2813  C   LYS D  52      -4.831  34.660  10.623  1.00 97.85           C
ATOM   2814  O   LYS D  52      -5.885  35.013  10.104  1.00 96.95           O
ATOM   2815 CB   LYS D  52      -2.914  35.869   9.555  1.00 97.01           C
ATOM   2816 CG   LYS D  52      -1.934  37.046   9.619  1.00 94.07           C
ATOM   2817 CD   LYS D  52      -1.319  37.291   8.252  1.00 87.15           C
ATOM   2818 CE   LYS D  52      -0.410  38.507   8.269  1.00 82.16           C
ATOM   2819 NZ   LYS D  52       0.118  38.823   6.919  1.00 72.59           N
ATOM   2820  N   LEU D  53      -4.589  33.413  10.993  1.00 97.33           N
ATOM   2821 CA   LEU D  53      -5.567  32.340  10.880  1.00 97.48           C
ATOM   2822  C   LEU D  53      -5.823  31.682  12.237  1.00 97.26           C
ATOM   2823  O   LEU D  53      -4.941  31.624  13.089  1.00 96.62           O
ATOM   2824 CB   LEU D  53      -5.106  31.263   9.890  1.00 97.15           C
ATOM   2825 CG   LEU D  53      -4.947  31.704   8.425  1.00 96.18           C
ATOM   2826 CD1  LEU D  53      -4.622  30.479   7.585  1.00 92.96           C
ATOM   2827 CD2  LEU D  53      -6.217  32.345   7.880  1.00 91.81           C
ATOM   2828  N   GLN D  54      -7.020  31.141  12.388  1.00 97.95           N
ATOM   2829 CA   GLN D  54      -7.383  30.308  13.519  1.00 97.56           C
ATOM   2830  C   GLN D  54      -7.579  28.871  13.047  1.00 97.58           C
ATOM   2831  O   GLN D  54      -8.315  28.608  12.100  1.00 97.02           O
ATOM   2832 CB   GLN D  54      -8.644  30.864  14.178  1.00 96.43           C
ATOM   2833 CG   GLN D  54      -9.053  30.090  15.431  1.00 88.79           C
ATOM   2834 CD   GLN D  54     -10.289  30.680  16.095  1.00 87.69           C
ATOM   2835 OE1  GLN D  54     -10.546  31.871  16.052  1.00 81.45           O
ATOM   2836 NE2  GLN D  54     -11.097  29.852  16.716  1.00 76.54           N
ATOM   2837  N   LYS D  55      -6.908  27.952  13.732  1.00 94.05           N
ATOM   2838 CA   LYS D  55      -7.091  26.515  13.535  1.00 93.54           C
ATOM   2839  C   LYS D  55      -8.104  25.987  14.551  1.00 92.92           C
ATOM   2840  O   LYS D  55      -7.922  26.169  15.751  1.00 92.72           O
ATOM   2841 CB   LYS D  55      -5.749  25.798  13.672  1.00 93.08           C
ATOM   2842 CG   LYS D  55      -5.848  24.279  13.549  1.00 92.31           C
ATOM   2843 CD   LYS D  55      -4.526  23.614  13.920  1.00 91.43           C
ATOM   2844 CE   LYS D  55      -4.697  22.102  14.009  1.00 88.37           C
ATOM   2845 NZ   LYS D  55      -3.502  21.444  14.574  1.00 85.30           N
ATOM   2846  N   GLU D  56      -9.142  25.323  14.070  1.00 93.97           N
ATOM   2847 CA   GLU D  56     -10.078  24.597  14.923  1.00 92.43           C
ATOM   2848  C   GLU D  56      -9.748  23.105  14.872  1.00 91.46           C
ATOM   2849  O   GLU D  56      -9.579  22.531  13.796  1.00 89.42           O
ATOM   2850 CB   GLU D  56     -11.519  24.872  14.501  1.00 90.84           C
ATOM   2851 CG   GLU D  56     -11.929  26.320  14.784  1.00 85.03           C
ATOM   2852 CD   GLU D  56     -13.356  26.655  14.352  1.00 82.19           C
ATOM   2853 OE1  GLU D  56     -14.077  25.770  13.843  1.00 76.58           O
ATOM   2854 OE2  GLU D  56     -13.762  27.815  14.514  1.00 75.57           O
ATOM   2855  N   ALA D  57      -9.637  22.487  16.035  1.00 86.17           N
ATOM   2856 CA   ALA D  57      -9.335  21.068  16.123  1.00 83.60           C
ATOM   2857  C   ALA D  57     -10.431  20.225  15.459  1.00 81.77           C
ATOM   2858  O   ALA D  57     -11.621  20.515  15.590  1.00 76.43           O
ATOM   2859 CB   ALA D  57      -9.134  20.677  17.585  1.00 78.78           C
ATOM   2860  N   GLY D  58     -10.026  19.177  14.772  1.00 78.39           N
ATOM   2861 CA   GLY D  58     -10.945  18.298  14.075  1.00 77.75           C
ATOM   2862  C   GLY D  58     -10.199  17.234  13.274  1.00 78.58           C
ATOM   2863  O   GLY D  58      -8.968  17.183  13.280  1.00 76.43           O
ATOM   2864  N   THR D  59     -10.970  16.402  12.601  1.00 74.89           N
ATOM   2865 CA   THR D  59     -10.420  15.374  11.711  1.00 74.62           C
ATOM   2866  C   THR D  59     -11.175  15.414  10.385  1.00 75.41           C
ATOM   2867  O   THR D  59     -12.246  14.830  10.263  1.00 73.08           O
ATOM   2868 CB   THR D  59     -10.516  13.966  12.331  1.00 69.90           C
ATOM   2869 OG1  THR D  59      -9.817  13.958  13.561  1.00 64.77           O
ATOM   2870 CG2  THR D  59      -9.904  12.903  11.426  1.00 63.85           C
ATOM   2871  N   PRO D  60     -10.627  16.131   9.396  1.00 77.94           N
ATOM   2872 CA   PRO D  60      -9.390  16.920   9.429  1.00 78.98           C
ATOM   2873  C   PRO D  60      -9.573  18.248  10.183  1.00 81.35           C
ATOM   2874  O   PRO D  60     -10.713  18.646  10.432  1.00 81.49           O
ATOM   2875 CB   PRO D  60      -9.091  17.168   7.950  1.00 76.78           C
ATOM   2876 CG   PRO D  60     -10.462  17.250   7.325  1.00 72.03           C
ATOM   2877 CD   PRO D  60     -11.276  16.232   8.096  1.00 73.36           C
ATOM   2878  N   PRO D  61      -8.486  18.960  10.513  1.00 83.99           N
ATOM   2879 CA   PRO D  61      -8.582  20.299  11.104  1.00 85.07           C
ATOM   2880  C   PRO D  61      -9.288  21.292  10.180  1.00 86.85           C
ATOM   2881  O   PRO D  61      -9.130  21.240   8.958  1.00 86.94           O
ATOM   2882 CB   PRO D  61      -7.130  20.722  11.353  1.00 83.97           C
ATOM   2883 CG   PRO D  61      -6.374  19.420  11.420  1.00 81.35           C
ATOM   2884 CD   PRO D  61      -7.098  18.508  10.456  1.00 81.21           C
ATOM   2885  N   LEU D  62     -10.033  22.205  10.784  1.00 91.14           N
ATOM   2886 CA   LEU D  62     -10.684  23.305  10.092  1.00 91.73           C
ATOM   2887  C   LEU D  62      -9.869  24.587  10.247  1.00 92.82           C
ATOM   2888  O   LEU D  62      -9.222  24.809  11.274  1.00 93.03           O
ATOM   2889 CB   LEU D  62     -12.112  23.494  10.619  1.00 90.66           C
ATOM   2890 CG   LEU D  62     -13.078  22.348  10.288  1.00 88.04           C
ATOM   2891 CD1  LEU D  62     -14.394  22.544  11.032  1.00 82.61           C
ATOM   2892 CD2  LEU D  62     -13.357  22.269   8.788  1.00 80.66           C
ATOM   2893  N   TRP D  63      -9.930  25.437   9.234  1.00 94.97           N
ATOM   2894 CA   TRP D  63      -9.168  26.674   9.161  1.00 95.10           C
ATOM   2895  C   TRP D  63     -10.066  27.834   8.762  1.00 95.44           C
ATOM   2896  O   TRP D  63     -10.870  27.699   7.839  1.00 95.18           O
ATOM   2897 CB   TRP D  63      -8.026  26.518   8.158  1.00 94.90           C
ATOM   2898 CG   TRP D  63      -7.025  25.468   8.504  1.00 94.60           C
ATOM   2899 CD1  TRP D  63      -7.077  24.158   8.153  1.00 94.36           C
ATOM   2900 CD2  TRP D  63      -5.808  25.636   9.281  1.00 95.61           C
ATOM   2901 NE1  TRP D  63      -5.972  23.498   8.654  1.00 95.22           N
ATOM   2902 CE2  TRP D  63      -5.166  24.381   9.345  1.00 95.73           C
ATOM   2903 CE3  TRP D  63      -5.206  26.729   9.915  1.00 95.95           C
ATOM   2904 CZ2  TRP D  63      -3.944  24.193  10.015  1.00 95.98           C
ATOM   2905 CZ3  TRP D  63      -3.987  26.544  10.590  1.00 95.78           C
ATOM   2906 CH2  TRP D  63      -3.369  25.289  10.631  1.00 95.54           C
ATOM   2907  N   LYS D  64      -9.910  28.981   9.436  1.00 97.71           N
ATOM   2908 CA   LYS D  64     -10.637  30.204   9.128  1.00 97.73           C
ATOM   2909  C   LYS D  64      -9.784  31.440   9.439  1.00 98.01           C
ATOM   2910  O   LYS D  64      -8.745  31.329  10.097  1.00 97.61           O
ATOM   2911 CB   LYS D  64     -11.968  30.242   9.888  1.00 96.31           C
ATOM   2912 CG   LYS D  64     -11.820  30.415  11.395  1.00 93.13           C
ATOM   2913 CD   LYS D  64     -13.188  30.351  12.062  1.00 91.79           C
ATOM   2914 CE   LYS D  64     -13.100  30.818  13.500  1.00 84.84           C
ATOM   2915 NZ   LYS D  64     -14.408  30.692  14.181  1.00 79.01           N
ATOM   2916  N   ILE D  65     -10.225  32.590   8.966  1.00 97.37           N
ATOM   2917 CA   ILE D  65      -9.594  33.867   9.319  1.00 97.17           C
ATOM   2918  C   ILE D  65      -9.703  34.080  10.832  1.00 97.09           C
ATOM   2919  O   ILE D  65     -10.745  33.814  11.429  1.00 95.86           O
ATOM   2920 CB   ILE D  65     -10.244  35.033   8.539  1.00 95.88           C
ATOM   2921 CG1  ILE D  65     -10.129  34.842   7.017  1.00 91.47           C
ATOM   2922 CG2  ILE D  65      -9.644  36.375   8.951  1.00 91.37           C
ATOM   2923 CD1  ILE D  65      -8.714  34.890   6.451  1.00 84.02           C
ATOM   2924  N   ALA D  66      -8.614  34.534  11.440  1.00 96.02           N
ATOM   2925 CA   ALA D  66      -8.614  34.862  12.859  1.00 95.24           C
ATOM   2926  C   ALA D  66      -9.476  36.097  13.105  1.00 93.83           C
ATOM   2927  O   ALA D  66      -9.323  37.119  12.439  1.00 89.75           O
ATOM   2928 CB   ALA D  66      -7.190  35.065  13.349  1.00 93.51           C
ATOM   2929  N   VAL D  67     -10.385  36.015  14.075  1.00 89.98           N
ATOM   2930 CA   VAL D  67     -11.169  37.171  14.506  1.00 87.92           C
ATOM   2931  C   VAL D  67     -10.275  38.050  15.372  1.00 86.51           C
ATOM   2932  O   VAL D  67      -9.863  37.643  16.456  1.00 78.39           O
ATOM   2933 CB   VAL D  67     -12.443  36.749  15.253  1.00 81.83           C
ATOM   2934 CG1  VAL D  67     -13.284  37.963  15.616  1.00 73.21           C
ATOM   2935 CG2  VAL D  67     -13.287  35.805  14.394  1.00 72.65           C
ATOM   2936  N   SER D  68      -9.960  39.236  14.878  1.00 77.14           N
ATOM   2937 CA   SER D  68      -9.246  40.233  15.680  1.00 74.78           C
ATOM   2938  C   SER D  68     -10.198  40.788  16.737  1.00 69.52           C
ATOM   2939  O   SER D  68     -11.076  41.590  16.428  1.00 61.16           O
ATOM   2940 CB   SER D  68      -8.713  41.361  14.787  1.00 68.22           C
ATOM   2941 OG   SER D  68      -7.800  40.833  13.846  1.00 60.94           O
ATOM   2942  N   THR D  69     -10.028  40.354  17.969  1.00 74.86           N
ATOM   2943 CA   THR D  69     -10.616  41.048  19.122  1.00 72.90           C
ATOM   2944  C   THR D  69      -9.791  42.314  19.366  1.00 68.62           C
ATOM   2945  O   THR D  69      -8.806  42.273  20.104  1.00 59.75           O
ATOM   2946 CB   THR D  69     -10.642  40.161  20.367  1.00 66.34           C
ATOM   2947 OG1  THR D  69      -9.380  39.546  20.570  1.00 59.02           O
ATOM   2948 CG2  THR D  69     -11.684  39.054  20.244  1.00 57.93           C
ATOM   2949  N   GLN D  70     -10.139  43.366  18.692  1.00 68.61           N
ATOM   2950 CA   GLN D  70      -9.570  44.691  18.949  1.00 69.93           C
ATOM   2951  C   GLN D  70     -10.167  45.294  20.226  1.00 64.28           C
ATOM   2952  O   GLN D  70     -11.340  45.016  20.526  1.00 58.79           O
ATOM   2953 CB   GLN D  70      -9.789  45.624  17.749  1.00 65.73           C
ATOM   2954 CG   GLN D  70      -8.963  45.186  16.531  1.00 64.21           C
ATOM   2955 CD   GLN D  70      -9.062  46.163  15.382  1.00 57.31           C
ATOM   2956 OE1  GLN D  70      -9.428  45.811  14.278  1.00 54.77           O
ATOM   2957 NE2  GLN D  70      -8.725  47.425  15.602  1.00 53.94           N
ATOM   2958 OXT  GLN D  70      -9.455  46.092  20.887  1.00 61.45           O
HETATM 2959  K     K E   1      -0.777  -7.319   2.634  1.00 42.45           K
HETATM 2960  K     K F   1       6.351  13.998   8.378  1.00 38.04           K
HETATM 2961  K     K G   1      -9.394 -13.919  -9.019  1.00 35.21           K
HETATM 2962  K     K H   1      -2.660  12.247  16.992  1.00 29.48           K
HETATM 2963  K     K I   1     -10.286   6.361  -1.235  1.00 30.78           K
HETATM 2964  K     K J   1      45.049 -15.965 -20.146  1.00 17.14           K
HETATM 2965 MG    MG K   1       1.523  -7.521   4.077  1.00 39.02          MG
HETATM 2966 MG    MG L   1      -3.220   8.879  15.688  1.00 41.19          MG
HETATM 2967 MG    MG M   1     -16.494  -2.328  -6.367  1.00 39.81          MG
HETATM 2968 MG    MG N   1      -3.875  19.622   9.038  1.00 34.61          MG
HETATM 2969 MG    MG O   1       2.499   7.163  -2.552  1.00 32.81          MG
HETATM 2970 MG    MG P   1      -8.737   4.769   6.343  1.00 32.15          MG
HETATM 2971 MG    MG Q   1     -18.959 -11.212  -2.403  1.00 34.81          MG
HETATM 2972 MG    MG R   1       9.317  25.438  12.088  1.00 35.19          MG
HETATM 2973 MG    MG S   1      22.004 -15.643 -13.973  1.00 43.93          MG
HETATM 2974 MG    MG T   1      30.993  -0.513  -0.625  1.00 36.98          MG
HETATM 2975 MG    MG U   1     -16.486 -22.167  -9.036  1.00 30.55          MG
HETATM 2976 MG    MG V   1     -36.079  12.684  -9.341  1.00 20.12          MG
HETATM 2977 ZN    ZN W   1      31.555  -7.572   0.871  1.00 78.19          ZN
HETATM 2978 ZN    ZN X   1      25.182  -9.790 -16.598  1.00 68.79          ZN
HETATM 2979 ZN    ZN Y   1       3.500   5.309  -4.153  1.00 48.02          ZN
HETATM 2980 ZN    ZN Z   1     -12.084  39.703   5.742  1.00 42.23          ZN
ATOM   2981 OP3   DC AA   1     -23.605 -12.078 -13.561  1.00 39.02           O
ATOM   2982  P    DC AA   1     -23.418 -13.312 -14.153  1.00 40.98           P
ATOM   2983 OP1   DC AA   1     -24.347 -13.130 -15.095  1.00 36.46           O
ATOM   2984 OP2   DC AA   1     -23.824 -14.679 -13.949  1.00 35.93           O
ATOM   2985 O5'   DC AA   1     -21.911 -13.562 -14.634  1.00 41.14           O
ATOM   2986 C5'   DC AA   1     -21.209 -12.815 -15.592  1.00 44.80           C
ATOM   2987 C4'   DC AA   1     -19.704 -12.763 -15.380  1.00 48.49           C
ATOM   2988 O4'   DC AA   1     -19.343 -13.304 -14.090  1.00 46.47           O
ATOM   2989 C3'   DC AA   1     -18.903 -13.584 -16.400  1.00 48.08           C
ATOM   2990 O3'   DC AA   1     -17.664 -12.934 -16.668  1.00 47.80           O
ATOM   2991 C2'   DC AA   1     -18.664 -14.886 -15.651  1.00 45.17           C
ATOM   2992 C1'   DC AA   1     -18.427 -14.366 -14.250  1.00 46.64           C
ATOM   2993 N1    DC AA   1     -18.640 -15.371 -13.202  1.00 44.31           N
ATOM   2994 C2    DC AA   1     -17.669 -16.347 -12.973  1.00 43.25           C
ATOM   2995 O2    DC AA   1     -16.639 -16.342 -13.673  1.00 43.72           O
ATOM   2996 N3    DC AA   1     -17.876 -17.279 -12.018  1.00 42.36           N
ATOM   2997 C4    DC AA   1     -18.997 -17.247 -11.294  1.00 42.26           C
ATOM   2998 N4    DC AA   1     -19.165 -18.188 -10.356  1.00 43.05           N
ATOM   2999 C5    DC AA   1     -20.005 -16.270 -11.503  1.00 42.67           C
ATOM   3000 C6    DC AA   1     -19.785 -15.360 -12.452  1.00 44.36           C
ATOM   3001  P    DG AA   2     -17.553 -12.031 -17.916  1.00 44.51           P
ATOM   3002 OP1   DG AA   2     -18.707 -12.114 -18.842  1.00 43.13           O
ATOM   3003 OP2   DG AA   2     -16.190 -12.314 -18.393  1.00 43.45           O
ATOM   3004 O5'   DG AA   2     -17.534 -10.580 -17.242  1.00 45.63           O
ATOM   3005 C5'   DG AA   2     -16.492 -10.202 -16.341  1.00 49.31           C
ATOM   3006 C4'   DG AA   2     -16.861  -8.889 -15.691  1.00 50.51           C
ATOM   3007 O4'   DG AA   2     -18.085  -9.040 -14.978  1.00 49.17           O
ATOM   3008 C3'   DG AA   2     -15.830  -8.395 -14.673  1.00 47.70           C
ATOM   3009 O3'   DG AA   2     -15.037  -7.395 -15.284  1.00 47.35           O
ATOM   3010 C2'   DG AA   2     -16.662  -7.816 -13.529  1.00 47.03           C
ATOM   3011 C1'   DG AA   2     -18.046  -8.364 -13.735  1.00 47.10           C
ATOM   3012 N9    DG AA   2     -18.520  -9.316 -12.745  1.00 46.17           N
ATOM   3013 C8    DG AA   2     -19.725  -9.252 -12.090  1.00 44.52           C
ATOM   3014 N7    DG AA   2     -19.922 -10.248 -11.285  1.00 47.43           N
ATOM   3015 C5    DG AA   2     -18.783 -11.018 -11.397  1.00 47.78           C
ATOM   3016 C6    DG AA   2     -18.435 -12.239 -10.751  1.00 48.01           C
ATOM   3017 O6    DG AA   2     -19.092 -12.876  -9.919  1.00 48.27           O
ATOM   3018 N1    DG AA   2     -17.174 -12.692 -11.158  1.00 49.51           N
ATOM   3019 C2    DG AA   2     -16.371 -12.057 -12.063  1.00 49.21           C
ATOM   3020 N2    DG AA   2     -15.198 -12.648 -12.338  1.00 48.50           N
ATOM   3021 N3    DG AA   2     -16.698 -10.929 -12.668  1.00 45.39           N
ATOM   3022 C4    DG AA   2     -17.901 -10.466 -12.300  1.00 46.81           C
ATOM   3023  P    DC AA   3     -13.569  -7.141 -15.223  1.00 48.19           P
ATOM   3024 OP1   DC AA   3     -13.420  -5.666 -15.154  1.00 45.36           O
ATOM   3025 OP2   DC AA   3     -12.922  -7.888 -16.290  1.00 44.88           O
ATOM   3026 O5'   DC AA   3     -13.091  -7.768 -13.829  1.00 48.99           O
ATOM   3027 C5'   DC AA   3     -11.761  -7.523 -13.385  1.00 52.90           C
ATOM   3028 C4'   DC AA   3     -11.314  -8.556 -12.386  1.00 52.69           C
ATOM   3029 O4'   DC AA   3     -12.196  -8.536 -11.237  1.00 53.38           O
ATOM   3030 C3'   DC AA   3     -11.320 -10.007 -12.891  1.00 52.24           C
ATOM   3031 O3'   DC AA   3     -10.196 -10.700 -12.343  1.00 53.57           O
ATOM   3032 C2'   DC AA   3     -12.595 -10.569 -12.274  1.00 52.82           C
ATOM   3033 C1'   DC AA   3     -12.592  -9.840 -10.940  1.00 52.14           C
ATOM   3034 N1    DC AA   3     -13.901  -9.817 -10.275  1.00 51.71           N
ATOM   3035 C2    DC AA   3     -14.215 -10.836  -9.372  1.00 51.74           C
ATOM   3036 O2    DC AA   3     -13.379 -11.723  -9.152  1.00 50.95           O
ATOM   3037 N3    DC AA   3     -15.424 -10.834  -8.764  1.00 49.41           N
ATOM   3038 C4    DC AA   3     -16.291  -9.867  -9.032  1.00 50.31           C
ATOM   3039 N4    DC AA   3     -17.478  -9.908  -8.412  1.00 51.34           N
ATOM   3040 C5    DC AA   3     -16.002  -8.818  -9.951  1.00 50.58           C
ATOM   3041 C6    DC AA   3     -14.809  -8.833 -10.543  1.00 51.07           C
ATOM   3042  P    DG AA   4      -8.906 -10.973 -13.224  1.00 48.39           P
ATOM   3043 OP1   DG AA   4      -9.271 -11.115 -14.656  1.00 48.78           O
ATOM   3044 OP2   DG AA   4      -8.163 -12.048 -12.534  1.00 50.33           O
ATOM   3045 O5'   DG AA   4      -8.071  -9.622 -13.030  1.00 49.51           O
ATOM   3046 C5'   DG AA   4      -7.630  -9.231 -11.734  1.00 53.66           C
ATOM   3047 C4'   DG AA   4      -7.088  -7.815 -11.795  1.00 52.63           C
ATOM   3048 O4'   DG AA   4      -8.126  -6.930 -12.231  1.00 48.96           O
ATOM   3049 C3'   DG AA   4      -6.633  -7.286 -10.434  1.00 47.20           C
ATOM   3050 O3'   DG AA   4      -5.227  -7.465 -10.322  1.00 46.18           O
ATOM   3051 C2'   DG AA   4      -7.014  -5.806 -10.470  1.00 46.60           C
ATOM   3052 C1'   DG AA   4      -8.079  -5.704 -11.531  1.00 46.99           C
ATOM   3053 N9    DG AA   4      -9.439  -5.459 -11.059  1.00 48.82           N
ATOM   3054 C8    DG AA   4     -10.271  -4.464 -11.489  1.00 47.73           C
ATOM   3055 N7    DG AA   4     -11.446  -4.498 -10.933  1.00 50.79           N
ATOM   3056 C5    DG AA   4     -11.390  -5.584 -10.071  1.00 51.39           C
ATOM   3057 C6    DG AA   4     -12.373  -6.106  -9.204  1.00 52.80           C
ATOM   3058 O6    DG AA   4     -13.529  -5.702  -9.014  1.00 53.63           O
ATOM   3059 N1    DG AA   4     -11.913  -7.219  -8.501  1.00 54.81           N
ATOM   3060 C2    DG AA   4     -10.651  -7.750  -8.640  1.00 53.27           C
ATOM   3061 N2    DG AA   4     -10.383  -8.835  -7.887  1.00 51.63           N
ATOM   3062 N3    DG AA   4      -9.734  -7.266  -9.454  1.00 47.42           N
ATOM   3063 C4    DG AA   4     -10.164  -6.191 -10.139  1.00 48.70           C
ATOM   3064  P    DC AA   5      -4.551  -8.193  -9.135  1.00 50.33           P
ATOM   3065 OP1   DC AA   5      -3.101  -7.921  -9.214  1.00 48.94           O
ATOM   3066 OP2   DC AA   5      -5.040  -9.581  -9.078  1.00 49.92           O
ATOM   3067 O5'   DC AA   5      -5.148  -7.421  -7.862  1.00 52.77           O
ATOM   3068 C5'   DC AA   5      -4.431  -7.448  -6.629  1.00 56.72           C
ATOM   3069 C4'   DC AA   5      -5.355  -7.734  -5.472  1.00 54.88           C
ATOM   3070 O4'   DC AA   5      -6.341  -6.686  -5.367  1.00 56.16           O
ATOM   3071 C3'   DC AA   5      -6.134  -9.047  -5.554  1.00 53.42           C
ATOM   3072 O3'   DC AA   5      -6.206  -9.655  -4.270  1.00 56.03           O
ATOM   3073 C2'   DC AA   5      -7.527  -8.586  -5.977  1.00 54.96           C
ATOM   3074 C1'   DC AA   5      -7.610  -7.264  -5.243  1.00 54.38           C
ATOM   3075 N1    DC AA   5      -8.619  -6.333  -5.791  1.00 53.86           N
ATOM   3076 C2    DC AA   5      -9.906  -6.357  -5.255  1.00 54.46           C
ATOM   3077 O2    DC AA   5     -10.177  -7.146  -4.341  1.00 54.09           O
ATOM   3078 N3    DC AA   5     -10.836  -5.522  -5.757  1.00 53.00           N
ATOM   3079 C4    DC AA   5     -10.517  -4.689  -6.742  1.00 53.52           C
ATOM   3080 N4    DC AA   5     -11.463  -3.880  -7.213  1.00 54.45           N
ATOM   3081 C5    DC AA   5      -9.212  -4.652  -7.307  1.00 53.49           C
ATOM   3082 C6    DC AA   5      -8.297  -5.485  -6.800  1.00 54.00           C
ATOM   3083  P    DG AA   6      -5.150 -10.814  -3.845  1.00 49.45           P
ATOM   3084 OP1   DG AA   6      -4.745 -11.616  -5.032  1.00 50.95           O
ATOM   3085 OP2   DG AA   6      -5.737 -11.482  -2.669  1.00 53.50           O
ATOM   3086 O5'   DG AA   6      -3.874  -9.991  -3.344  1.00 51.54           O
ATOM   3087 C5'   DG AA   6      -3.983  -9.121  -2.222  1.00 52.98           C
ATOM   3088 C4'   DG AA   6      -2.746  -8.253  -2.122  1.00 51.20           C
ATOM   3089 O4'   DG AA   6      -2.627  -7.469  -3.316  1.00 49.25           O
ATOM   3090 C3'   DG AA   6      -2.795  -7.257  -0.975  1.00 46.51           C
ATOM   3091 O3'   DG AA   6      -2.114  -7.816   0.136  1.00 47.43           O
ATOM   3092 C2'   DG AA   6      -2.075  -6.031  -1.523  1.00 47.68           C
ATOM   3093 C1'   DG AA   6      -2.158  -6.176  -3.026  1.00 47.81           C
ATOM   3094 N9    DG AA   6      -3.062  -5.254  -3.708  1.00 49.01           N
ATOM   3095 C8    DG AA   6      -2.743  -4.450  -4.776  1.00 47.89           C
ATOM   3096 N7    DG AA   6      -3.737  -3.756  -5.213  1.00 51.52           N
ATOM   3097 C5    DG AA   6      -4.795  -4.110  -4.395  1.00 52.53           C
ATOM   3098 C6    DG AA   6      -6.145  -3.671  -4.394  1.00 52.82           C
ATOM   3099 O6    DG AA   6      -6.683  -2.859  -5.158  1.00 53.34           O
ATOM   3100 N1    DG AA   6      -6.895  -4.282  -3.393  1.00 54.21           N
ATOM   3101 C2    DG AA   6      -6.394  -5.199  -2.508  1.00 53.18           C
ATOM   3102 N2    DG AA   6      -7.264  -5.693  -1.609  1.00 52.49           N
ATOM   3103 N3    DG AA   6      -5.138  -5.616  -2.493  1.00 49.67           N
ATOM   3104 C4    DG AA   6      -4.393  -5.036  -3.459  1.00 49.94           C
ATOM   3105  P    DC AA   7      -2.769  -7.897   1.555  1.00 49.03           P
ATOM   3106 OP1   DC AA   7      -1.678  -8.231   2.490  1.00 48.74           O
ATOM   3107 OP2   DC AA   7      -3.976  -8.745   1.501  1.00 50.78           O
ATOM   3108 O5'   DC AA   7      -3.236  -6.400   1.821  1.00 51.54           O
ATOM   3109 C5'   DC AA   7      -3.388  -5.940   3.174  1.00 55.50           C
ATOM   3110 C4'   DC AA   7      -4.664  -5.164   3.337  1.00 53.55           C
ATOM   3111 O4'   DC AA   7      -4.631  -3.998   2.494  1.00 55.40           O
ATOM   3112 C3'   DC AA   7      -5.945  -5.912   2.969  1.00 52.72           C
ATOM   3113 O3'   DC AA   7      -6.983  -5.590   3.891  1.00 55.45           O
ATOM   3114 C2'   DC AA   7      -6.291  -5.330   1.600  1.00 55.00           C
ATOM   3115 C1'   DC AA   7      -5.836  -3.900   1.790  1.00 54.97           C
ATOM   3116 N1    DC AA   7      -5.597  -3.171   0.530  1.00 54.38           N
ATOM   3117 C2    DC AA   7      -6.638  -2.440  -0.028  1.00 55.24           C
ATOM   3118 O2    DC AA   7      -7.734  -2.412   0.552  1.00 54.39           O
ATOM   3119 N3    DC AA   7      -6.437  -1.779  -1.187  1.00 54.07           N
ATOM   3120 C4    DC AA   7      -5.244  -1.836  -1.777  1.00 54.38           C
ATOM   3121 N4    DC AA   7      -5.086  -1.175  -2.919  1.00 55.22           N
ATOM   3122 C5    DC AA   7      -4.168  -2.585  -1.232  1.00 54.38           C
ATOM   3123 C6    DC AA   7      -4.391  -3.230  -0.085  1.00 54.57           C
ATOM   3124  P    DG AA   8      -7.308  -6.553   5.133  1.00 54.93           P
ATOM   3125 OP1   DG AA   8      -7.027  -7.962   4.766  1.00 57.73           O
ATOM   3126 OP2   DG AA   8      -8.656  -6.172   5.618  1.00 60.62           O
ATOM   3127 O5'   DG AA   8      -6.253  -6.096   6.247  1.00 56.15           O
ATOM   3128 C5'   DG AA   8      -6.258  -4.760   6.738  1.00 57.81           C
ATOM   3129 C4'   DG AA   8      -4.995  -4.495   7.517  1.00 56.11           C
ATOM   3130 O4'   DG AA   8      -3.860  -4.700   6.665  1.00 53.14           O
ATOM   3131 C3'   DG AA   8      -4.875  -3.054   8.014  1.00 50.84           C
ATOM   3132 O3'   DG AA   8      -5.377  -2.992   9.336  1.00 50.63           O
ATOM   3133 C2'   DG AA   8      -3.379  -2.785   7.963  1.00 52.13           C
ATOM   3134 C1'   DG AA   8      -2.843  -3.772   6.947  1.00 52.96           C
ATOM   3135 N9    DG AA   8      -2.434  -3.214   5.665  1.00 54.97           N
ATOM   3136 C8    DG AA   8      -1.219  -3.407   5.042  1.00 53.88           C
ATOM   3137 N7    DG AA   8      -1.135  -2.817   3.895  1.00 57.48           N
ATOM   3138 C5    DG AA   8      -2.352  -2.191   3.735  1.00 58.77           C
ATOM   3139 C6    DG AA   8      -2.840  -1.400   2.666  1.00 59.10           C
ATOM   3140 O6    DG AA   8      -2.261  -1.086   1.627  1.00 59.90           O
ATOM   3141 N1    DG AA   8      -4.139  -0.954   2.900  1.00 61.12           N
ATOM   3142 C2    DG AA   8      -4.874  -1.244   4.012  1.00 59.85           C
ATOM   3143 N2    DG AA   8      -6.117  -0.733   4.058  1.00 58.78           N
ATOM   3144 N3    DG AA   8      -4.431  -1.991   5.012  1.00 55.25           N
ATOM   3145 C4    DG AA   8      -3.180  -2.428   4.821  1.00 55.13           C
ATOM   3146  P    DC AA   9      -6.461  -1.957   9.787  1.00 50.16           P
ATOM   3147 OP1   DC AA   9      -6.567  -2.024  11.252  1.00 49.62           O
ATOM   3148 OP2   DC AA   9      -7.665  -2.147   8.948  1.00 51.87           O
ATOM   3149 O5'   DC AA   9      -5.792  -0.556   9.382  1.00 52.90           O
ATOM   3150 C5'   DC AA   9      -6.103   0.622  10.142  1.00 56.99           C
ATOM   3151 C4'   DC AA   9      -6.447   1.771   9.232  1.00 55.19           C
ATOM   3152 O4'   DC AA   9      -5.305   2.108   8.413  1.00 56.77           O
ATOM   3153 C3'   DC AA   9      -7.602   1.531   8.259  1.00 54.10           C
ATOM   3154 O3'   DC AA   9      -8.392   2.706   8.156  1.00 56.51           O
ATOM   3155 C2'   DC AA   9      -6.878   1.277   6.936  1.00 56.01           C
ATOM   3156 C1'   DC AA   9      -5.702   2.222   7.081  1.00 55.96           C
ATOM   3157 N1    DC AA   9      -4.554   1.904   6.222  1.00 55.43           N
ATOM   3158 C2    DC AA   9      -4.463   2.499   4.972  1.00 56.36           C
ATOM   3159 O2    DC AA   9      -5.355   3.268   4.606  1.00 55.89           O
ATOM   3160 N3    DC AA   9      -3.417   2.206   4.176  1.00 55.45           N
ATOM   3161 C4    DC AA   9      -2.478   1.365   4.599  1.00 55.75           C
ATOM   3162 N4    DC AA   9      -1.457   1.105   3.785  1.00 56.68           N
ATOM   3163 C5    DC AA   9      -2.552   0.749   5.875  1.00 55.77           C
ATOM   3164 C6    DC AA   9      -3.592   1.044   6.647  1.00 56.08           C
ATOM   3165  P    DG AA  10      -9.689   2.884   9.075  1.00 53.06           P
ATOM   3166 OP1   DG AA  10     -10.338   1.566   9.311  1.00 55.78           O
ATOM   3167 OP2   DG AA  10     -10.467   3.982   8.463  1.00 58.38           O
ATOM   3168 O5'   DG AA  10      -9.109   3.408  10.462  1.00 54.71           O
ATOM   3169 C5'   DG AA  10      -8.445   4.670  10.536  1.00 56.23           C
ATOM   3170 C4'   DG AA  10      -7.782   4.824  11.886  1.00 54.33           C
ATOM   3171 O4'   DG AA  10      -6.840   3.758  12.078  1.00 52.24           O
ATOM   3172 C3'   DG AA  10      -6.976   6.112  12.025  1.00 49.84           C
ATOM   3173 O3'   DG AA  10      -7.800   7.091  12.646  1.00 50.30           O
ATOM   3174 C2'   DG AA  10      -5.809   5.710  12.920  1.00 51.03           C
ATOM   3175 C1'   DG AA  10      -5.695   4.210  12.760  1.00 51.16           C
ATOM   3176 N9    DG AA  10      -4.554   3.724  11.999  1.00 52.40           N
ATOM   3177 C8    DG AA  10      -3.654   2.788  12.408  1.00 51.42           C
ATOM   3178 N7    DG AA  10      -2.745   2.505  11.522  1.00 54.88           N
ATOM   3179 C5    DG AA  10      -3.066   3.314  10.449  1.00 55.77           C
ATOM   3180 C6    DG AA  10      -2.435   3.446   9.191  1.00 56.10           C
ATOM   3181 O6    DG AA  10      -1.429   2.849   8.765  1.00 56.92           O
ATOM   3182 N1    DG AA  10      -3.074   4.380   8.382  1.00 57.78           N
ATOM   3183 C2    DG AA  10      -4.176   5.088   8.744  1.00 56.86           C
ATOM   3184 N2    DG AA  10      -4.666   5.945   7.829  1.00 56.03           N
ATOM   3185 N3    DG AA  10      -4.780   4.972   9.917  1.00 52.52           N
ATOM   3186 C4    DG AA  10      -4.185   4.074  10.718  1.00 52.79           C
ATOM   3187  P    DC AA  11      -8.089   8.504  12.021  1.00 51.95           P
ATOM   3188 OP1   DC AA  11      -8.786   9.333  13.032  1.00 51.80           O
ATOM   3189 OP2   DC AA  11      -8.707   8.304  10.697  1.00 53.36           O
ATOM   3190 O5'   DC AA  11      -6.616   9.099  11.792  1.00 54.27           O
ATOM   3191 C5'   DC AA  11      -6.422  10.511  11.745  1.00 57.60           C
ATOM   3192 C4'   DC AA  11      -5.508  10.887  10.608  1.00 55.27           C
ATOM   3193 O4'   DC AA  11      -4.209  10.288  10.799  1.00 56.38           O
ATOM   3194 C3'   DC AA  11      -5.969  10.453   9.217  1.00 53.74           C
ATOM   3195 O3'   DC AA  11      -5.673  11.473   8.273  1.00 56.29           O
ATOM   3196 C2'   DC AA  11      -5.109   9.225   8.946  1.00 55.82           C
ATOM   3197 C1'   DC AA  11      -3.817   9.637   9.618  1.00 55.22           C
ATOM   3198 N1    DC AA  11      -2.931   8.518   9.962  1.00 55.28           N
ATOM   3199 C2    DC AA  11      -1.950   8.135   9.049  1.00 55.66           C
ATOM   3200 O2    DC AA  11      -1.848   8.732   7.977  1.00 55.20           O
ATOM   3201 N3    DC AA  11      -1.142   7.094   9.353  1.00 54.23           N
ATOM   3202 C4    DC AA  11      -1.281   6.459  10.516  1.00 54.76           C
ATOM   3203 N4    DC AA  11      -0.467   5.445  10.779  1.00 55.71           N
ATOM   3204 C5    DC AA  11      -2.277   6.832  11.453  1.00 54.74           C
ATOM   3205 C6    DC AA  11      -3.073   7.861  11.145  1.00 55.18           C
ATOM   3206  P    DG AA  12      -6.775  12.568   7.903  1.00 47.43           P
ATOM   3207 OP1   DG AA  12      -8.141  12.013   8.074  1.00 49.40           O
ATOM   3208 OP2   DG AA  12      -6.364  13.126   6.604  1.00 50.54           O
ATOM   3209 O5'   DG AA  12      -6.554  13.709   9.009  1.00 49.05           O
ATOM   3210 C5'   DG AA  12      -5.292  14.382   9.101  1.00 52.60           C
ATOM   3211 C4'   DG AA  12      -5.251  15.205  10.375  1.00 50.62           C
ATOM   3212 O4'   DG AA  12      -5.419  14.340  11.511  1.00 48.74           O
ATOM   3213 C3'   DG AA  12      -3.918  15.916  10.589  1.00 45.51           C
ATOM   3214 O3'   DG AA  12      -4.022  17.232  10.058  1.00 45.21           O
ATOM   3215 C2'   DG AA  12      -3.763  15.921  12.114  1.00 45.96           C
ATOM   3216 C1'   DG AA  12      -4.640  14.788  12.595  1.00 45.61           C
ATOM   3217 N9    DG AA  12      -3.936  13.610  13.095  1.00 45.60           N
ATOM   3218 C8    DG AA  12      -4.119  13.019  14.307  1.00 44.58           C
ATOM   3219 N7    DG AA  12      -3.388  11.967  14.489  1.00 48.19           N
ATOM   3220 C5    DG AA  12      -2.657  11.856  13.319  1.00 48.57           C
ATOM   3221 C6    DG AA  12      -1.685  10.898  12.938  1.00 49.64           C
ATOM   3222 O6    DG AA  12      -1.264   9.927  13.588  1.00 50.62           O
ATOM   3223 N1    DG AA  12      -1.189  11.150  11.668  1.00 51.40           N
ATOM   3224 C2    DG AA  12      -1.573  12.183  10.873  1.00 50.47           C
ATOM   3225 N2    DG AA  12      -0.981  12.260   9.666  1.00 49.19           N
ATOM   3226 N3    DG AA  12      -2.485  13.079  11.216  1.00 44.55           N
ATOM   3227 C4    DG AA  12      -2.981  12.857  12.449  1.00 46.10           C
ATOM   3228  P    DC AA  13      -3.018  17.778   8.949  1.00 50.75           P
ATOM   3229 OP1   DC AA  13      -3.337  19.194   8.689  1.00 49.29           O
ATOM   3230 OP2   DC AA  13      -2.995  16.819   7.827  1.00 48.37           O
ATOM   3231 O5'   DC AA  13      -1.607  17.699   9.696  1.00 51.30           O
ATOM   3232 C5'   DC AA  13      -0.528  18.558   9.305  1.00 55.09           C
ATOM   3233 C4'   DC AA  13       0.770  17.790   9.207  1.00 53.35           C
ATOM   3234 O4'   DC AA  13       1.085  17.187  10.479  1.00 54.49           O
ATOM   3235 C3'   DC AA  13       0.766  16.646   8.189  1.00 52.23           C
ATOM   3236 O3'   DC AA  13       2.021  16.599   7.524  1.00 54.44           O
ATOM   3237 C2'   DC AA  13       0.602  15.406   9.066  1.00 53.81           C
ATOM   3238 C1'   DC AA  13       1.382  15.830  10.297  1.00 52.44           C
ATOM   3239 N1    DC AA  13       1.032  15.079  11.514  1.00 51.75           N
ATOM   3240 C2    DC AA  13       1.700  13.887  11.787  1.00 51.57           C
ATOM   3241 O2    DC AA  13       2.571  13.486  11.008  1.00 50.69           O
ATOM   3242 N3    DC AA  13       1.369  13.186  12.897  1.00 49.15           N
ATOM   3243 C4    DC AA  13       0.422  13.652  13.713  1.00 49.77           C
ATOM   3244 N4    DC AA  13       0.124  12.934  14.791  1.00 50.77           N
ATOM   3245 C5    DC AA  13      -0.272  14.856  13.450  1.00 49.74           C
ATOM   3246 C6    DC AA  13       0.067  15.540  12.353  1.00 50.58           C
ATOM   3247  P    DG AA  14       2.182  17.242   6.079  1.00 46.83           P
ATOM   3248 OP1   DG AA  14       0.872  17.247   5.376  1.00 46.67           O
ATOM   3249 OP2   DG AA  14       3.348  16.569   5.458  1.00 47.40           O
ATOM   3250 O5'   DG AA  14       2.601  18.754   6.375  1.00 47.57           O
ATOM   3251 C5'   DG AA  14       3.815  19.037   7.081  1.00 52.89           C
ATOM   3252 C4'   DG AA  14       3.842  20.494   7.481  1.00 52.62           C
ATOM   3253 O4'   DG AA  14       2.729  20.771   8.343  1.00 50.14           O
ATOM   3254 C3'   DG AA  14       5.097  20.884   8.261  1.00 48.74           C
ATOM   3255 O3'   DG AA  14       6.012  21.483   7.360  1.00 46.68           O
ATOM   3256 C2'   DG AA  14       4.586  21.891   9.296  1.00 48.17           C
ATOM   3257 C1'   DG AA  14       3.104  21.650   9.389  1.00 47.54           C
ATOM   3258 N9    DG AA  14       2.612  21.042  10.623  1.00 47.56           N
ATOM   3259 C8    DG AA  14       1.632  21.542  11.426  1.00 46.28           C
ATOM   3260 N7    DG AA  14       1.357  20.782  12.444  1.00 47.41           N
ATOM   3261 C5    DG AA  14       2.213  19.703  12.309  1.00 47.84           C
ATOM   3262 C6    DG AA  14       2.360  18.558  13.129  1.00 49.38           C
ATOM   3263 O6    DG AA  14       1.746  18.264  14.155  1.00 50.21           O
ATOM   3264 N1    DG AA  14       3.349  17.698  12.636  1.00 51.14           N
ATOM   3265 C2    DG AA  14       4.083  17.930  11.503  1.00 49.87           C
ATOM   3266 N2    DG AA  14       4.991  16.985  11.187  1.00 47.83           N
ATOM   3267 N3    DG AA  14       3.938  18.998  10.737  1.00 42.95           N
ATOM   3268 C4    DG AA  14       2.993  19.846  11.191  1.00 45.45           C
ATOM   3269  P    DC AA  15       7.559  21.217   7.245  1.00 51.37           P
ATOM   3270 OP1   DC AA  15       8.152  22.499   6.794  1.00 48.61           O
ATOM   3271 OP2   DC AA  15       7.810  19.991   6.486  1.00 46.74           O
ATOM   3272 O5'   DC AA  15       8.042  20.932   8.747  1.00 51.04           O
ATOM   3273 C5'   DC AA  15       9.442  20.993   9.021  1.00 53.68           C
ATOM   3274 C4'   DC AA  15       9.844  19.952  10.042  1.00 52.36           C
ATOM   3275 O4'   DC AA  15       9.219  20.240  11.308  1.00 52.97           O
ATOM   3276 C3'   DC AA  15       9.461  18.514   9.704  1.00 51.11           C
ATOM   3277 O3'   DC AA  15      10.505  17.622  10.100  1.00 51.78           O
ATOM   3278 C2'   DC AA  15       8.220  18.283  10.573  1.00 50.50           C
ATOM   3279 C1'   DC AA  15       8.581  19.100  11.798  1.00 49.94           C
ATOM   3280 N1    DC AA  15       7.419  19.516  12.610  1.00 48.67           N
ATOM   3281 C2    DC AA  15       7.009  18.710  13.662  1.00 48.47           C
ATOM   3282 O2    DC AA  15       7.623  17.666  13.903  1.00 47.80           O
ATOM   3283 N3    DC AA  15       5.941  19.084  14.404  1.00 46.10           N
ATOM   3284 C4    DC AA  15       5.302  20.215  14.113  1.00 46.62           C
ATOM   3285 N4    DC AA  15       4.252  20.547  14.862  1.00 47.65           N
ATOM   3286 C5    DC AA  15       5.708  21.049  13.036  1.00 46.83           C
ATOM   3287 C6    DC AA  15       6.756  20.668  12.319  1.00 48.08           C
ATOM   3288  P    DG AA  16      11.667  17.271   9.074  1.00 44.10           P
ATOM   3289 OP1   DG AA  16      11.009  16.923   7.783  1.00 43.89           O
ATOM   3290 OP2   DG AA  16      12.549  16.265   9.725  1.00 44.59           O
ATOM   3291 O5'   DG AA  16      12.499  18.610   8.904  1.00 44.47           O
ATOM   3292 C5'   DG AA  16      13.477  19.003   9.880  1.00 46.76           C
ATOM   3293 C4'   DG AA  16      14.075  20.331   9.507  1.00 46.04           C
ATOM   3294 O4'   DG AA  16      13.064  21.348   9.559  1.00 44.15           O
ATOM   3295 C3'   DG AA  16      15.196  20.798  10.432  1.00 42.22           C
ATOM   3296 O3'   DG AA  16      16.189  21.519   9.706  1.00 40.31           O
ATOM   3297 C2'   DG AA  16      14.469  21.758  11.379  1.00 40.92           C
ATOM   3298 C1'   DG AA  16      13.433  22.368  10.480  1.00 41.51           C
ATOM   3299 N9    DG AA  16      12.212  22.810  11.145  1.00 40.11           N
ATOM   3300 C8    DG AA  16      11.492  23.929  10.854  1.00 38.73           C
ATOM   3301 N7    DG AA  16      10.437  24.072  11.595  1.00 41.42           N
ATOM   3302 C5    DG AA  16      10.452  22.978  12.436  1.00 42.03           C
ATOM   3303 C6    DG AA  16       9.554  22.610  13.459  1.00 41.74           C
ATOM   3304 O6    DG AA  16       8.524  23.199  13.841  1.00 41.49           O
ATOM   3305 N1    DG AA  16       9.939  21.426  14.074  1.00 42.64           N
ATOM   3306 C2    DG AA  16      11.048  20.695  13.747  1.00 42.36           C
ATOM   3307 N2    DG AA  16      11.248  19.575  14.457  1.00 41.85           N
ATOM   3308 N3    DG AA  16      11.891  21.029  12.790  1.00 40.88           N
ATOM   3309 C4    DG AA  16      11.535  22.178  12.175  1.00 42.12           C
ATOM   3310 OP3   DC BA   1       4.779  21.587  23.484  1.00 39.19           O
ATOM   3311  P    DC BA   1       5.396  21.670  22.764  1.00 42.08           P
ATOM   3312 OP1   DC BA   1       6.182  22.353  23.774  1.00 37.59           O
ATOM   3313 OP2   DC BA   1       4.700  22.456  21.769  1.00 36.97           O
ATOM   3314 O5'   DC BA   1       6.349  20.649  21.993  1.00 41.91           O
ATOM   3315 C5'   DC BA   1       6.237  19.257  22.247  1.00 45.19           C
ATOM   3316 C4'   DC BA   1       6.932  18.423  21.190  1.00 48.29           C
ATOM   3317 O4'   DC BA   1       6.588  18.922  19.878  1.00 46.18           O
ATOM   3318 C3'   DC BA   1       8.462  18.445  21.257  1.00 47.63           C
ATOM   3319 O3'   DC BA   1       8.956  17.140  20.941  1.00 47.63           O
ATOM   3320 C2'   DC BA   1       8.829  19.445  20.180  1.00 45.31           C
ATOM   3321 C1'   DC BA   1       7.766  19.174  19.145  1.00 46.41           C
ATOM   3322 N1    DC BA   1       7.520  20.288  18.227  1.00 43.96           N
ATOM   3323 C2    DC BA   1       8.333  20.443  17.107  1.00 42.67           C
ATOM   3324 O2    DC BA   1       9.254  19.635  16.911  1.00 43.45           O
ATOM   3325 N3    DC BA   1       8.115  21.481  16.262  1.00 42.00           N
ATOM   3326 C4    DC BA   1       7.121  22.328  16.512  1.00 41.74           C
ATOM   3327 N4    DC BA   1       6.939  23.329  15.655  1.00 42.48           N
ATOM   3328 C5    DC BA   1       6.264  22.192  17.632  1.00 42.02           C
ATOM   3329 C6    DC BA   1       6.508  21.167  18.459  1.00 43.88           C
ATOM   3330  P    DG BA   2       9.179  16.168  22.161  1.00 47.00           P
ATOM   3331 OP1   DG BA   2       9.314  16.856  23.477  1.00 46.38           O
ATOM   3332 OP2   DG BA   2      10.250  15.277  21.676  1.00 46.63           O
ATOM   3333 O5'   DG BA   2       7.819  15.319  22.177  1.00 48.05           O
ATOM   3334 C5'   DG BA   2       7.477  14.485  21.071  1.00 50.83           C
ATOM   3335 C4'   DG BA   2       6.087  13.936  21.254  1.00 51.60           C
ATOM   3336 O4'   DG BA   2       5.150  15.003  21.364  1.00 49.89           O
ATOM   3337 C3'   DG BA   2       5.611  13.071  20.085  1.00 48.22           C
ATOM   3338 O3'   DG BA   2       5.773  11.701  20.430  1.00 48.32           O
ATOM   3339 C2'   DG BA   2       4.131  13.425  19.933  1.00 48.18           C
ATOM   3340 C1'   DG BA   2       3.959  14.728  20.659  1.00 47.72           C
ATOM   3341 N9    DG BA   2       3.684  15.893  19.837  1.00 47.09           N
ATOM   3342 C8    DG BA   2       2.638  16.771  20.018  1.00 45.01           C
ATOM   3343 N7    DG BA   2       2.632  17.745  19.171  1.00 47.95           N
ATOM   3344 C5    DG BA   2       3.740  17.511  18.372  1.00 48.42           C
ATOM   3345 C6    DG BA   2       4.251  18.251  17.278  1.00 48.37           C
ATOM   3346 O6    DG BA   2       3.802  19.297  16.781  1.00 48.30           O
ATOM   3347 N1    DG BA   2       5.405  17.670  16.746  1.00 49.36           N
ATOM   3348 C2    DG BA   2       5.983  16.524  17.209  1.00 49.17           C
ATOM   3349 N2    DG BA   2       7.098  16.104  16.573  1.00 48.94           N
ATOM   3350 N3    DG BA   2       5.517  15.831  18.239  1.00 45.96           N
ATOM   3351 C4    DG BA   2       4.401  16.371  18.772  1.00 47.09           C
ATOM   3352  P    DC BA   3       6.396  10.613  19.594  1.00 48.45           P
ATOM   3353 OP1   DC BA   3       5.689   9.349  19.940  1.00 46.13           O
ATOM   3354 OP2   DC BA   3       7.837  10.710  19.739  1.00 45.71           O
ATOM   3355 O5'   DC BA   3       6.035  10.998  18.087  1.00 49.32           O
ATOM   3356 C5'   DC BA   3       6.271  10.037  17.052  1.00 52.86           C
ATOM   3357 C4'   DC BA   3       6.465  10.735  15.723  1.00 51.76           C
ATOM   3358 O4'   DC BA   3       5.255  11.446  15.363  1.00 52.33           O
ATOM   3359 C3'   DC BA   3       7.600  11.770  15.686  1.00 50.70           C
ATOM   3360 O3'   DC BA   3       8.272  11.696  14.429  1.00 52.44           O
ATOM   3361 C2'   DC BA   3       6.848  13.097  15.786  1.00 52.25           C
ATOM   3362 C1'   DC BA   3       5.587  12.758  14.993  1.00 50.65           C
ATOM   3363 N1    DC BA   3       4.455  13.654  15.285  1.00 50.65           N
ATOM   3364 C2    DC BA   3       4.268  14.771  14.478  1.00 50.32           C
ATOM   3365 O2    DC BA   3       5.050  14.971  13.537  1.00 49.88           O
ATOM   3366 N3    DC BA   3       3.254  15.616  14.747  1.00 48.34           N
ATOM   3367 C4    DC BA   3       2.437  15.367  15.772  1.00 48.96           C
ATOM   3368 N4    DC BA   3       1.440  16.226  15.999  1.00 49.70           N
ATOM   3369 C5    DC BA   3       2.606  14.230  16.609  1.00 48.77           C
ATOM   3370 C6    DC BA   3       3.614  13.407  16.334  1.00 49.56           C
ATOM   3371  P    DG BA   4       9.682  10.930  14.314  1.00 50.97           P
ATOM   3372 OP1   DG BA   4      10.434  10.964  15.600  1.00 52.28           O
ATOM   3373 OP2   DG BA   4      10.313  11.421  13.076  1.00 53.60           O
ATOM   3374 O5'   DG BA   4       9.219   9.413  14.046  1.00 51.55           O
ATOM   3375 C5'   DG BA   4       8.409   9.120  12.918  1.00 54.85           C
ATOM   3376 C4'   DG BA   4       7.888   7.703  13.018  1.00 54.00           C
ATOM   3377 O4'   DG BA   4       7.087   7.573  14.190  1.00 50.51           O
ATOM   3378 C3'   DG BA   4       6.991   7.306  11.847  1.00 49.03           C
ATOM   3379 O3'   DG BA   4       7.776   6.616  10.874  1.00 48.42           O
ATOM   3380 C2'   DG BA   4       5.950   6.397  12.492  1.00 48.99           C
ATOM   3381 C1'   DG BA   4       5.961   6.755  13.951  1.00 48.62           C
ATOM   3382 N9    DG BA   4       4.806   7.498  14.450  1.00 50.63           N
ATOM   3383 C8    DG BA   4       4.056   7.163  15.551  1.00 49.07           C
ATOM   3384 N7    DG BA   4       3.102   8.013  15.813  1.00 52.32           N
ATOM   3385 C5    DG BA   4       3.233   8.970  14.816  1.00 53.17           C
ATOM   3386 C6    DG BA   4       2.476  10.149  14.582  1.00 54.09           C
ATOM   3387 O6    DG BA   4       1.515  10.581  15.225  1.00 54.50           O
ATOM   3388 N1    DG BA   4       2.943  10.852  13.465  1.00 55.71           N
ATOM   3389 C2    DG BA   4       3.996  10.457  12.685  1.00 54.12           C
ATOM   3390 N2    DG BA   4       4.303  11.264  11.652  1.00 52.85           N
ATOM   3391 N3    DG BA   4       4.712   9.362  12.901  1.00 48.84           N
ATOM   3392 C4    DG BA   4       4.282   8.668  13.968  1.00 50.01           C
ATOM   3393  P    DC BA   5       7.894   7.182   9.416  1.00 49.99           P
ATOM   3394 OP1   DC BA   5       8.687   6.211   8.636  1.00 48.78           O
ATOM   3395 OP2   DC BA   5       8.296   8.601   9.447  1.00 49.90           O
ATOM   3396 O5'   DC BA   5       6.376   7.119   8.926  1.00 52.26           O
ATOM   3397 C5'   DC BA   5       6.072   7.022   7.537  1.00 55.39           C
ATOM   3398 C4'   DC BA   5       5.023   8.043   7.154  1.00 53.26           C
ATOM   3399 O4'   DC BA   5       3.806   7.803   7.901  1.00 54.44           O
ATOM   3400 C3'   DC BA   5       5.403   9.509   7.404  1.00 51.72           C
ATOM   3401 O3'   DC BA   5       4.922  10.320   6.334  1.00 54.18           O
ATOM   3402 C2'   DC BA   5       4.636   9.833   8.685  1.00 53.61           C
ATOM   3403 C1'   DC BA   5       3.373   9.012   8.467  1.00 52.24           C
ATOM   3404 N1    DC BA   5       2.620   8.722   9.704  1.00 52.27           N
ATOM   3405 C2    DC BA   5       1.597   9.585  10.078  1.00 52.62           C
ATOM   3406 O2    DC BA   5       1.329  10.566   9.372  1.00 53.01           O
ATOM   3407 N3    DC BA   5       0.910   9.344  11.219  1.00 52.05           N
ATOM   3408 C4    DC BA   5       1.216   8.283  11.963  1.00 52.45           C
ATOM   3409 N4    DC BA   5       0.529   8.078  13.077  1.00 53.31           N
ATOM   3410 C5    DC BA   5       2.265   7.393  11.602  1.00 52.27           C
ATOM   3411 C6    DC BA   5       2.935   7.643  10.471  1.00 52.88           C
ATOM   3412  P    DG BA   6       5.901  10.732   5.109  1.00 50.96           P
ATOM   3413 OP1   DG BA   6       7.301  10.894   5.597  1.00 53.05           O
ATOM   3414 OP2   DG BA   6       5.244  11.846   4.402  1.00 55.59           O
ATOM   3415 O5'   DG BA   6       5.849   9.450   4.153  1.00 52.64           O
ATOM   3416 C5'   DG BA   6       4.622   9.046   3.568  1.00 53.52           C
ATOM   3417 C4'   DG BA   6       4.768   7.679   2.953  1.00 51.84           C
ATOM   3418 O4'   DG BA   6       5.140   6.734   3.962  1.00 50.05           O
ATOM   3419 C3'   DG BA   6       3.472   7.149   2.345  1.00 47.21           C
ATOM   3420 O3'   DG BA   6       3.468   7.448   0.952  1.00 48.03           O
ATOM   3421 C2'   DG BA   6       3.549   5.645   2.612  1.00 48.45           C
ATOM   3422 C1'   DG BA   6       4.502   5.499   3.767  1.00 48.41           C
ATOM   3423 N9    DG BA   6       3.909   5.131   5.053  1.00 49.88           N
ATOM   3424 C8    DG BA   6       4.311   4.094   5.867  1.00 48.76           C
ATOM   3425 N7    DG BA   6       3.637   4.012   6.969  1.00 52.56           N
ATOM   3426 C5    DG BA   6       2.730   5.058   6.895  1.00 53.72           C
ATOM   3427 C6    DG BA   6       1.735   5.472   7.813  1.00 53.93           C
ATOM   3428 O6    DG BA   6       1.453   4.975   8.902  1.00 54.43           O
ATOM   3429 N1    DG BA   6       1.030   6.580   7.354  1.00 55.25           N
ATOM   3430 C2    DG BA   6       1.259   7.209   6.160  1.00 54.12           C
ATOM   3431 N2    DG BA   6       0.476   8.278   5.886  1.00 53.54           N
ATOM   3432 N3    DG BA   6       2.189   6.834   5.299  1.00 50.91           N
ATOM   3433 C4    DG BA   6       2.885   5.759   5.715  1.00 51.08           C
ATOM   3434  P    DC BA   7       2.266   8.253   0.320  1.00 50.02           P
ATOM   3435 OP1   DC BA   7       2.461   8.265  -1.139  1.00 49.73           O
ATOM   3436 OP2   DC BA   7       2.085   9.539   1.044  1.00 51.94           O
ATOM   3437 O5'   DC BA   7       1.026   7.313   0.671  1.00 52.33           O
ATOM   3438 C5'   DC BA   7      -0.134   7.319  -0.155  1.00 55.85           C
ATOM   3439 C4'   DC BA   7      -1.390   7.449   0.690  1.00 53.76           C
ATOM   3440 O4'   DC BA   7      -1.506   6.313   1.568  1.00 55.38           O
ATOM   3441 C3'   DC BA   7      -1.450   8.694   1.582  1.00 52.63           C
ATOM   3442 O3'   DC BA   7      -2.775   9.209   1.600  1.00 55.10           O
ATOM   3443 C2'   DC BA   7      -1.101   8.127   2.968  1.00 55.14           C
ATOM   3444 C1'   DC BA   7      -1.766   6.767   2.869  1.00 54.80           C
ATOM   3445 N1    DC BA   7      -1.253   5.775   3.835  1.00 54.69           N
ATOM   3446 C2    DC BA   7      -1.892   5.633   5.062  1.00 55.42           C
ATOM   3447 O2    DC BA   7      -2.875   6.336   5.315  1.00 55.12           O
ATOM   3448 N3    DC BA   7      -1.420   4.743   5.956  1.00 54.83           N
ATOM   3449 C4    DC BA   7      -0.361   4.001   5.645  1.00 55.14           C
ATOM   3450 N4    DC BA   7       0.074   3.133   6.553  1.00 56.03           N
ATOM   3451 C5    DC BA   7       0.312   4.138   4.406  1.00 55.21           C
ATOM   3452 C6    DC BA   7      -0.165   5.019   3.534  1.00 55.39           C
ATOM   3453  P    DG BA   8      -3.199  10.413   0.592  1.00 55.23           P
ATOM   3454 OP1   DG BA   8      -2.039  11.322   0.360  1.00 57.68           O
ATOM   3455 OP2   DG BA   8      -4.472  10.957   1.095  1.00 60.66           O
ATOM   3456 O5'   DG BA   8      -3.503   9.637  -0.780  1.00 56.27           O
ATOM   3457 C5'   DG BA   8      -4.525   8.656  -0.831  1.00 58.31           C
ATOM   3458 C4'   DG BA   8      -4.416   7.882  -2.123  1.00 56.72           C
ATOM   3459 O4'   DG BA   8      -3.137   7.260  -2.189  1.00 53.76           O
ATOM   3460 C3'   DG BA   8      -5.439   6.757  -2.244  1.00 51.22           C
ATOM   3461 O3'   DG BA   8      -6.585   7.243  -2.943  1.00 50.59           O
ATOM   3462 C2'   DG BA   8      -4.690   5.702  -3.048  1.00 52.38           C
ATOM   3463 C1'   DG BA   8      -3.228   5.996  -2.812  1.00 53.42           C
ATOM   3464 N9    DG BA   8      -2.512   5.062  -1.951  1.00 55.73           N
ATOM   3465 C8    DG BA   8      -1.330   4.439  -2.256  1.00 54.78           C
ATOM   3466 N7    DG BA   8      -0.895   3.674  -1.308  1.00 58.60           N
ATOM   3467 C5    DG BA   8      -1.849   3.795  -0.309  1.00 59.96           C
ATOM   3468 C6    DG BA   8      -1.920   3.191   0.967  1.00 60.23           C
ATOM   3469 O6    DG BA   8      -1.120   2.406   1.483  1.00 60.96           O
ATOM   3470 N1    DG BA   8      -3.052   3.583   1.673  1.00 62.15           N
ATOM   3471 C2    DG BA   8      -4.000   4.447   1.195  1.00 60.84           C
ATOM   3472 N2    DG BA   8      -5.034   4.717   2.016  1.00 59.91           N
ATOM   3473 N3    DG BA   8      -3.949   5.019   0.008  1.00 56.59           N
ATOM   3474 C4    DG BA   8      -2.851   4.651  -0.691  1.00 56.36           C
ATOM   3475  P    DC BA   9      -8.011   7.123  -2.319  1.00 49.17           P
ATOM   3476 OP1   DC BA   9      -8.972   7.577  -3.336  1.00 48.16           O
ATOM   3477 OP2   DC BA   9      -8.016   7.728  -0.973  1.00 50.28           O
ATOM   3478 O5'   DC BA   9      -8.154   5.527  -2.140  1.00 52.11           O
ATOM   3479 C5'   DC BA   9      -9.430   4.907  -2.290  1.00 56.21           C
ATOM   3480 C4'   DC BA   9      -9.706   3.959  -1.146  1.00 54.46           C
ATOM   3481 O4'   DC BA   9      -8.735   2.883  -1.161  1.00 56.15           O
ATOM   3482 C3'   DC BA   9      -9.641   4.573   0.257  1.00 53.33           C
ATOM   3483 O3'   DC BA   9     -10.671   4.032   1.062  1.00 55.77           O
ATOM   3484 C2'   DC BA   9      -8.281   4.101   0.761  1.00 55.53           C
ATOM   3485 C1'   DC BA   9      -8.200   2.726   0.123  1.00 55.69           C
ATOM   3486 N1    DC BA   9      -6.846   2.186   0.007  1.00 54.97           N
ATOM   3487 C2    DC BA   9      -6.340   1.379   1.024  1.00 56.02           C
ATOM   3488 O2    DC BA   9      -7.049   1.147   2.010  1.00 55.68           O
ATOM   3489 N3    DC BA   9      -5.090   0.890   0.926  1.00 55.23           N
ATOM   3490 C4    DC BA   9      -4.359   1.164  -0.154  1.00 55.55           C
ATOM   3491 N4    DC BA   9      -3.139   0.669  -0.219  1.00 56.53           N
ATOM   3492 C5    DC BA   9      -4.848   1.984  -1.201  1.00 55.51           C
ATOM   3493 C6    DC BA   9      -6.084   2.458  -1.086  1.00 55.91           C
ATOM   3494  P    DG BA  10     -12.068   4.788   1.240  1.00 51.17           P
ATOM   3495 OP1   DG BA  10     -11.871   6.264   1.192  1.00 53.54           O
ATOM   3496 OP2   DG BA  10     -12.710   4.171   2.422  1.00 55.97           O
ATOM   3497 O5'   DG BA  10     -12.907   4.357  -0.053  1.00 53.00           O
ATOM   3498 C5'   DG BA  10     -13.231   2.992  -0.263  1.00 54.65           C
ATOM   3499 C4'   DG BA  10     -13.803   2.829  -1.648  1.00 52.72           C
ATOM   3500 O4'   DG BA  10     -12.832   3.252  -2.608  1.00 50.76           O
ATOM   3501 C3'   DG BA  10     -14.141   1.385  -2.002  1.00 48.23           C
ATOM   3502 O3'   DG BA  10     -15.524   1.146  -1.736  1.00 48.57           O
ATOM   3503 C2'   DG BA  10     -13.838   1.308  -3.500  1.00 49.37           C
ATOM   3504 C1'   DG BA  10     -12.874   2.434  -3.765  1.00 49.46           C
ATOM   3505 N9    DG BA  10     -11.496   2.059  -4.050  1.00 50.48           N
ATOM   3506 C8    DG BA  10     -10.767   2.457  -5.137  1.00 49.68           C
ATOM   3507 N7    DG BA  10      -9.550   2.012  -5.136  1.00 53.34           N
ATOM   3508 C5    DG BA  10      -9.461   1.271  -3.966  1.00 54.16           C
ATOM   3509 C6    DG BA  10      -8.374   0.552  -3.419  1.00 54.62           C
ATOM   3510 O6    DG BA  10      -7.239   0.428  -3.876  1.00 55.44           O
ATOM   3511 N1    DG BA  10      -8.696  -0.063  -2.207  1.00 56.24           N
ATOM   3512 C2    DG BA  10      -9.925   0.015  -1.612  1.00 55.27           C
ATOM   3513 N2    DG BA  10     -10.064  -0.640  -0.442  1.00 54.55           N
ATOM   3514 N3    DG BA  10     -10.949   0.688  -2.108  1.00 51.06           N
ATOM   3515 C4    DG BA  10     -10.652   1.292  -3.279  1.00 51.47           C
ATOM   3516  P    DC BA  11     -15.999   0.016  -0.756  1.00 52.45           P
ATOM   3517 OP1   DC BA  11     -17.476  -0.056  -0.821  1.00 52.43           O
ATOM   3518 OP2   DC BA  11     -15.337   0.209   0.545  1.00 53.47           O
ATOM   3519 O5'   DC BA  11     -15.389  -1.302  -1.442  1.00 54.41           O
ATOM   3520 C5'   DC BA  11     -16.023  -2.565  -1.262  1.00 58.05           C
ATOM   3521 C4'   DC BA  11     -15.001  -3.631  -0.910  1.00 55.96           C
ATOM   3522 O4'   DC BA  11     -14.046  -3.773  -1.977  1.00 57.20           O
ATOM   3523 C3'   DC BA  11     -14.183  -3.360   0.358  1.00 54.63           C
ATOM   3524 O3'   DC BA  11     -13.984  -4.575   1.060  1.00 56.94           O
ATOM   3525 C2'   DC BA  11     -12.855  -2.868  -0.212  1.00 56.59           C
ATOM   3526 C1'   DC BA  11     -12.753  -3.728  -1.451  1.00 56.34           C
ATOM   3527 N1    DC BA  11     -11.833  -3.199  -2.480  1.00 55.96           N
ATOM   3528 C2    DC BA  11     -10.509  -3.620  -2.481  1.00 56.54           C
ATOM   3529 O2    DC BA  11     -10.130  -4.430  -1.630  1.00 55.84           O
ATOM   3530 N3    DC BA  11      -9.664  -3.131  -3.416  1.00 54.82           N
ATOM   3531 C4    DC BA  11     -10.109  -2.262  -4.317  1.00 55.41           C
ATOM   3532 N4    DC BA  11      -9.250  -1.800  -5.214  1.00 56.47           N
ATOM   3533 C5    DC BA  11     -11.455  -1.812  -4.329  1.00 55.52           C
ATOM   3534 C6    DC BA  11     -12.277  -2.308  -3.402  1.00 55.85           C
ATOM   3535  P    DG BA  12     -14.970  -4.991   2.259  1.00 46.29           P
ATOM   3536 OP1   DG BA  12     -15.507  -3.781   2.948  1.00 48.07           O
ATOM   3537 OP2   DG BA  12     -14.256  -6.029   3.036  1.00 49.15           O
ATOM   3538 O5'   DG BA  12     -16.177  -5.716   1.486  1.00 47.57           O
ATOM   3539 C5'   DG BA  12     -15.926  -6.887   0.706  1.00 51.54           C
ATOM   3540 C4'   DG BA  12     -17.160  -7.203  -0.114  1.00 49.63           C
ATOM   3541 O4'   DG BA  12     -17.443  -6.099  -0.981  1.00 47.57           O
ATOM   3542 C3'   DG BA  12     -16.986  -8.423  -1.022  1.00 44.61           C
ATOM   3543 O3'   DG BA  12     -17.477  -9.582  -0.356  1.00 44.17           O
ATOM   3544 C2'   DG BA  12     -17.841  -8.064  -2.240  1.00 45.11           C
ATOM   3545 C1'   DG BA  12     -17.939  -6.559  -2.218  1.00 44.85           C
ATOM   3546 N9    DG BA  12     -17.194  -5.861  -3.249  1.00 44.73           N
ATOM   3547 C8    DG BA  12     -17.707  -4.933  -4.115  1.00 43.91           C
ATOM   3548 N7    DG BA  12     -16.813  -4.431  -4.921  1.00 47.39           N
ATOM   3549 C5    DG BA  12     -15.632  -5.053  -4.569  1.00 47.79           C
ATOM   3550 C6    DG BA  12     -14.328  -4.920  -5.083  1.00 48.95           C
ATOM   3551 O6    DG BA  12     -13.951  -4.178  -5.989  1.00 50.02           O
ATOM   3552 N1    DG BA  12     -13.412  -5.752  -4.436  1.00 50.92           N
ATOM   3553 C2    DG BA  12     -13.725  -6.604  -3.417  1.00 49.78           C
ATOM   3554 N2    DG BA  12     -12.709  -7.328  -2.903  1.00 48.31           N
ATOM   3555 N3    DG BA  12     -14.946  -6.741  -2.918  1.00 43.72           N
ATOM   3556 C4    DG BA  12     -15.844  -5.942  -3.535  1.00 45.22           C
ATOM   3557  P    DC BA  13     -16.576 -10.855  -0.117  1.00 49.34           P
ATOM   3558 OP1   DC BA  13     -17.438 -11.907   0.456  1.00 47.14           O
ATOM   3559 OP2   DC BA  13     -15.341 -10.454   0.578  1.00 46.11           O
ATOM   3560 O5'   DC BA  13     -16.175 -11.278  -1.611  1.00 50.35           O
ATOM   3561 C5'   DC BA  13     -15.864 -12.640  -1.895  1.00 54.62           C
ATOM   3562 C4'   DC BA  13     -14.641 -12.730  -2.778  1.00 53.15           C
ATOM   3563 O4'   DC BA  13     -14.889 -12.042  -4.029  1.00 54.43           O
ATOM   3564 C3'   DC BA  13     -13.368 -12.099  -2.198  1.00 53.11           C
ATOM   3565 O3'   DC BA  13     -12.240 -12.897  -2.544  1.00 54.90           O
ATOM   3566 C2'   DC BA  13     -13.297 -10.759  -2.926  1.00 53.96           C
ATOM   3567 C1'   DC BA  13     -13.832 -11.157  -4.284  1.00 53.33           C
ATOM   3568 N1    DC BA  13     -14.329 -10.019  -5.083  1.00 52.08           N
ATOM   3569 C2    DC BA  13     -13.453  -9.346  -5.917  1.00 52.45           C
ATOM   3570 O2    DC BA  13     -12.271  -9.704  -5.976  1.00 50.93           O
ATOM   3571 N3    DC BA  13     -13.899  -8.291  -6.634  1.00 49.41           N
ATOM   3572 C4    DC BA  13     -15.174  -7.928  -6.544  1.00 50.37           C
ATOM   3573 N4    DC BA  13     -15.582  -6.890  -7.275  1.00 51.60           N
ATOM   3574 C5    DC BA  13     -16.094  -8.600  -5.699  1.00 50.58           C
ATOM   3575 C6    DC BA  13     -15.636  -9.634  -4.997  1.00 51.11           C
ATOM   3576  P    DG BA  14     -11.608 -13.923  -1.496  1.00 46.22           P
ATOM   3577 OP1   DG BA  14     -11.887 -13.459  -0.102  1.00 46.04           O
ATOM   3578 OP2   DG BA  14     -10.221 -14.174  -1.927  1.00 46.94           O
ATOM   3579 O5'   DG BA  14     -12.436 -15.272  -1.771  1.00 47.01           O
ATOM   3580 C5'   DG BA  14     -12.371 -15.908  -3.052  1.00 52.38           C
ATOM   3581 C4'   DG BA  14     -13.430 -16.980  -3.134  1.00 52.22           C
ATOM   3582 O4'   DG BA  14     -14.716 -16.394  -2.927  1.00 49.41           O
ATOM   3583 C3'   DG BA  14     -13.488 -17.674  -4.497  1.00 48.91           C
ATOM   3584 O3'   DG BA  14     -12.729 -18.882  -4.438  1.00 46.51           O
ATOM   3585 C2'   DG BA  14     -14.990 -17.948  -4.689  1.00 47.91           C
ATOM   3586 C1'   DG BA  14     -15.685 -16.966  -3.774  1.00 47.66           C
ATOM   3587 N9    DG BA  14     -16.372 -15.859  -4.420  1.00 47.37           N
ATOM   3588 C8    DG BA  14     -17.674 -15.494  -4.212  1.00 46.23           C
ATOM   3589 N7    DG BA  14     -18.038 -14.440  -4.887  1.00 47.17           N
ATOM   3590 C5    DG BA  14     -16.894 -14.078  -5.580  1.00 47.18           C
ATOM   3591 C6    DG BA  14     -16.670 -13.002  -6.472  1.00 48.65           C
ATOM   3592 O6    DG BA  14     -17.468 -12.137  -6.834  1.00 49.40           O
ATOM   3593 N1    DG BA  14     -15.366 -12.987  -6.964  1.00 50.48           N
ATOM   3594 C2    DG BA  14     -14.409 -13.902  -6.629  1.00 49.36           C
ATOM   3595 N2    DG BA  14     -13.199 -13.727  -7.201  1.00 47.15           N
ATOM   3596 N3    DG BA  14     -14.599 -14.904  -5.789  1.00 42.32           N
ATOM   3597 C4    DG BA  14     -15.853 -14.939  -5.306  1.00 45.16           C
ATOM   3598  P    DC BA  15     -11.649 -19.257  -5.500  1.00 50.18           P
ATOM   3599 OP1   DC BA  15     -11.280 -20.673  -5.277  1.00 47.12           O
ATOM   3600 OP2   DC BA  15     -10.598 -18.222  -5.522  1.00 45.85           O
ATOM   3601 O5'   DC BA  15     -12.471 -19.149  -6.860  1.00 50.08           O
ATOM   3602 C5'   DC BA  15     -12.053 -19.887  -8.008  1.00 53.16           C
ATOM   3603 C4'   DC BA  15     -12.006 -19.000  -9.236  1.00 52.57           C
ATOM   3604 O4'   DC BA  15     -13.335 -18.529  -9.562  1.00 52.86           O
ATOM   3605 C3'   DC BA  15     -11.119 -17.749  -9.118  1.00 52.00           C
ATOM   3606 O3'   DC BA  15     -10.426 -17.526 -10.337  1.00 52.15           O
ATOM   3607 C2'   DC BA  15     -12.149 -16.641  -8.899  1.00 50.77           C
ATOM   3608 C1'   DC BA  15     -13.292 -17.143  -9.760  1.00 51.11           C
ATOM   3609 N1    DC BA  15     -14.606 -16.581  -9.412  1.00 50.06           N
ATOM   3610 C2    DC BA  15     -15.025 -15.409 -10.038  1.00 50.03           C
ATOM   3611 O2    DC BA  15     -14.289 -14.864 -10.869  1.00 48.89           O
ATOM   3612 N3    DC BA  15     -16.230 -14.877  -9.713  1.00 47.41           N
ATOM   3613 C4    DC BA  15     -16.994 -15.488  -8.808  1.00 48.05           C
ATOM   3614 N4    DC BA  15     -18.173 -14.940  -8.527  1.00 49.15           N
ATOM   3615 C5    DC BA  15     -16.589 -16.681  -8.160  1.00 48.61           C
ATOM   3616 C6    DC BA  15     -15.404 -17.189  -8.491  1.00 49.51           C
ATOM   3617  P    DG BA  16      -8.940 -18.126 -10.493  1.00 45.19           P
ATOM   3618 OP1   DG BA  16      -8.235 -17.967  -9.185  1.00 44.98           O
ATOM   3619 OP2   DG BA  16      -8.341 -17.522 -11.715  1.00 45.49           O
ATOM   3620 O5'   DG BA  16      -9.206 -19.671 -10.765  1.00 45.12           O
ATOM   3621 C5'   DG BA  16      -9.670 -20.139 -12.040  1.00 47.88           C
ATOM   3622 C4'   DG BA  16      -9.927 -21.616 -11.973  1.00 47.51           C
ATOM   3623 O4'   DG BA  16     -11.014 -21.879 -11.072  1.00 45.65           O
ATOM   3624 C3'   DG BA  16     -10.311 -22.256 -13.309  1.00 43.96           C
ATOM   3625 O3'   DG BA  16      -9.780 -23.572 -13.426  1.00 41.69           O
ATOM   3626 C2'   DG BA  16     -11.829 -22.349 -13.208  1.00 42.17           C
ATOM   3627 C1'   DG BA  16     -12.052 -22.580 -11.738  1.00 43.54           C
ATOM   3628 N9    DG BA  16     -13.319 -22.090 -11.229  1.00 42.05           N
ATOM   3629 C8    DG BA  16     -14.103 -22.688 -10.280  1.00 40.65           C
ATOM   3630 N7    DG BA  16     -15.176 -22.010  -9.994  1.00 43.73           N
ATOM   3631 C5    DG BA  16     -15.103 -20.888 -10.804  1.00 44.49           C
ATOM   3632 C6    DG BA  16     -15.993 -19.789 -10.935  1.00 44.39           C
ATOM   3633 O6    DG BA  16     -17.060 -19.598 -10.335  1.00 44.23           O
ATOM   3634 N1    DG BA  16     -15.541 -18.859 -11.871  1.00 45.72           N
ATOM   3635 C2    DG BA  16     -14.380 -18.979 -12.588  1.00 45.36           C
ATOM   3636 N2    DG BA  16     -14.104 -17.981 -13.451  1.00 44.35           N
ATOM   3637 N3    DG BA  16     -13.544 -19.993 -12.468  1.00 43.10           N
ATOM   3638 C4    DG BA  16     -13.964 -20.912 -11.566  1.00 44.54           C
ENDMDL                                                                          
END                                                                             
