# Supplementary material for: Control of Gene Expression by Proteins That Bind Many Alternative Nucleic Acid Structures Through the Same Domain
Source: Int J Mol Sci. 2025 Dec 26;27(1):272. doi: 10.3390/ijms27010272 (PMC12785367; doi:10.3390/ijms27010272)
Supplement: Supplementary file 1 [file ijms-27-00272-s001.zip › Figure-5D-BACH1-537-620-MAFF-30-114-Zax2-CG8x2-Mgx12-Kx6-Znx4-S1076865862-model-0.pdb]

TITLE fold_bach1_537_620_maff_30_114_zax2_cg8x2_mgx12_kx6_znx4_s1076865862_model_0.cif
MODEL 1                                                                         
ATOM      1  N   SER A   1      14.261   2.975  29.036  1.00 60.53           N
ATOM      2 CA   SER A   1      12.859   2.781  29.447  1.00 70.32           C
ATOM      3  C   SER A   1      12.163   4.127  29.669  1.00 73.84           C
ATOM      4  O   SER A   1      12.791   5.185  29.568  1.00 68.48           O
ATOM      5 CB   SER A   1      12.785   1.934  30.724  1.00 63.71           C
ATOM      6 OG   SER A   1      13.216   2.670  31.844  1.00 56.02           O
ATOM      7  N   ARG A   2      10.874   4.118  29.974  1.00 71.23           N
ATOM      8 CA   ARG A   2      10.109   5.323  30.269  1.00 73.75           C
ATOM      9  C   ARG A   2      10.694   6.084  31.464  1.00 74.83           C
ATOM     10  O   ARG A   2      10.829   7.306  31.404  1.00 72.56           O
ATOM     11 CB   ARG A   2       8.646   4.941  30.537  1.00 69.79           C
ATOM     12 CG   ARG A   2       7.757   6.136  30.842  1.00 65.07           C
ATOM     13 CD   ARG A   2       6.300   5.721  30.975  1.00 62.60           C
ATOM     14 NE   ARG A   2       6.084   4.813  32.101  1.00 56.87           N
ATOM     15 CZ   ARG A   2       4.924   4.266  32.429  1.00 53.16           C
ATOM     16 NH1  ARG A   2       3.830   4.507  31.732  1.00 49.57           N
ATOM     17 NH2  ARG A   2       4.853   3.461  33.461  1.00 48.37           N
ATOM     18  N   ASN A   3      11.065   5.380  32.520  1.00 71.92           N
ATOM     19 CA   ASN A   3      11.629   5.989  33.733  1.00 74.58           C
ATOM     20  C   ASN A   3      12.987   6.632  33.454  1.00 74.37           C
ATOM     21  O   ASN A   3      13.229   7.772  33.851  1.00 70.45           O
ATOM     22 CB   ASN A   3      11.724   4.945  34.843  1.00 71.19           C
ATOM     23 CG   ASN A   3      10.372   4.396  35.257  1.00 68.43           C
ATOM     24 OD1  ASN A   3       9.320   4.874  34.859  1.00 60.01           O
ATOM     25 ND2  ASN A   3      10.375   3.358  36.069  1.00 59.55           N
ATOM     26  N   ASP A   4      13.861   5.960  32.740  1.00 78.11           N
ATOM     27 CA   ASP A   4      15.183   6.475  32.377  1.00 79.09           C
ATOM     28  C   ASP A   4      15.054   7.762  31.556  1.00 79.36           C
ATOM     29  O   ASP A   4      15.794   8.723  31.757  1.00 74.88           O
ATOM     30 CB   ASP A   4      15.960   5.441  31.542  1.00 75.33           C
ATOM     31 CG   ASP A   4      15.974   4.037  32.108  1.00 72.25           C
ATOM     32 OD1  ASP A   4      15.672   3.861  33.308  1.00 64.69           O
ATOM     33 OD2  ASP A   4      16.215   3.105  31.308  1.00 63.84           O
ATOM     34  N   PHE A   5      14.100   7.784  30.646  1.00 76.41           N
ATOM     35 CA   PHE A   5      13.871   8.946  29.809  1.00 75.99           C
ATOM     36  C   PHE A   5      13.388  10.147  30.628  1.00 76.31           C
ATOM     37  O   PHE A   5      13.889  11.256  30.436  1.00 73.16           O
ATOM     38 CB   PHE A   5      12.874   8.594  28.703  1.00 73.19           C
ATOM     39 CG   PHE A   5      12.711   9.704  27.711  1.00 73.54           C
ATOM     40 CD1  PHE A   5      13.788  10.091  26.912  1.00 70.67           C
ATOM     41 CD2  PHE A   5      11.494  10.370  27.584  1.00 68.97           C
ATOM     42 CE1  PHE A   5      13.650  11.132  26.003  1.00 68.57           C
ATOM     43 CE2  PHE A   5      11.353  11.414  26.676  1.00 68.46           C
ATOM     44 CZ   PHE A   5      12.434  11.796  25.883  1.00 68.97           C
ATOM     45  N   GLN A   6      12.465   9.956  31.558  1.00 79.34           N
ATOM     46 CA   GLN A   6      11.991  11.024  32.428  1.00 78.21           C
ATOM     47  C   GLN A   6      13.125  11.618  33.274  1.00 78.44           C
ATOM     48  O   GLN A   6      13.220  12.837  33.409  1.00 75.65           O
ATOM     49 CB   GLN A   6      10.877  10.513  33.339  1.00 74.81           C
ATOM     50 CG   GLN A   6       9.570  10.255  32.587  1.00 71.15           C
ATOM     51 CD   GLN A   6       8.458   9.755  33.497  1.00 65.86           C
ATOM     52 OE1  GLN A   6       8.660   9.514  34.683  1.00 60.19           O
ATOM     53 NE2  GLN A   6       7.267   9.589  32.973  1.00 58.38           N
ATOM     54  N   SER A   7      14.000  10.785  33.800  1.00 81.23           N
ATOM     55 CA   SER A   7      15.169  11.241  34.550  1.00 81.34           C
ATOM     56  C   SER A   7      16.102  12.068  33.663  1.00 81.12           C
ATOM     57  O   SER A   7      16.560  13.133  34.070  1.00 78.11           O
ATOM     58 CB   SER A   7      15.918  10.057  35.139  1.00 79.01           C
ATOM     59 OG   SER A   7      15.090   9.389  36.073  1.00 72.03           O
ATOM     60  N   LEU A   8      16.337  11.632  32.439  1.00 80.66           N
ATOM     61 CA   LEU A   8      17.169  12.353  31.485  1.00 78.70           C
ATOM     62  C   LEU A   8      16.603  13.741  31.171  1.00 78.79           C
ATOM     63  O   LEU A   8      17.342  14.723  31.113  1.00 75.92           O
ATOM     64 CB   LEU A   8      17.305  11.503  30.212  1.00 75.04           C
ATOM     65 CG   LEU A   8      18.221  12.092  29.131  1.00 70.25           C
ATOM     66 CD1  LEU A   8      19.666  12.151  29.619  1.00 62.82           C
ATOM     67 CD2  LEU A   8      18.144  11.225  27.874  1.00 63.41           C
ATOM     68  N   LEU A   9      15.291  13.868  31.021  1.00 78.98           N
ATOM     69 CA   LEU A   9      14.637  15.146  30.752  1.00 77.89           C
ATOM     70  C   LEU A   9      14.818  16.138  31.901  1.00 77.80           C
ATOM     71  O   LEU A   9      15.073  17.318  31.658  1.00 75.12           O
ATOM     72 CB   LEU A   9      13.150  14.932  30.457  1.00 74.93           C
ATOM     73 CG   LEU A   9      12.844  14.125  29.196  1.00 71.98           C
ATOM     74 CD1  LEU A   9      11.343  13.948  29.056  1.00 66.33           C
ATOM     75 CD2  LEU A   9      13.403  14.787  27.939  1.00 66.30           C
ATOM     76  N   LYS A  10      14.720  15.679  33.140  1.00 82.29           N
ATOM     77 CA   LYS A  10      14.963  16.528  34.308  1.00 81.55           C
ATOM     78  C   LYS A  10      16.410  17.010  34.367  1.00 80.86           C
ATOM     79  O   LYS A  10      16.656  18.170  34.694  1.00 77.57           O
ATOM     80 CB   LYS A  10      14.596  15.790  35.607  1.00 78.06           C
ATOM     81 CG   LYS A  10      13.097  15.643  35.805  1.00 71.71           C
ATOM     82 CD   LYS A  10      12.748  15.048  37.176  1.00 67.65           C
ATOM     83 CE   LYS A  10      12.970  16.049  38.297  1.00 59.62           C
ATOM     84 NZ   LYS A  10      12.567  15.514  39.618  1.00 55.72           N
ATOM     85  N   MET A  11      17.371  16.164  34.050  1.00 80.12           N
ATOM     86 CA   MET A  11      18.781  16.525  34.037  1.00 80.16           C
ATOM     87  C   MET A  11      19.075  17.636  33.031  1.00 79.63           C
ATOM     88  O   MET A  11      19.858  18.533  33.318  1.00 76.47           O
ATOM     89 CB   MET A  11      19.647  15.303  33.707  1.00 77.73           C
ATOM     90 CG   MET A  11      19.632  14.245  34.792  1.00 73.04           C
ATOM     91 SD   MET A  11      20.620  12.796  34.350  1.00 67.86           S
ATOM     92 CE   MET A  11      20.090  11.653  35.622  1.00 58.97           C
ATOM     93  N   HIS A  12      18.442  17.611  31.882  1.00 77.66           N
ATOM     94 CA   HIS A  12      18.640  18.618  30.848  1.00 75.66           C
ATOM     95  C   HIS A  12      17.921  19.946  31.107  1.00 76.32           C
ATOM     96  O   HIS A  12      18.118  20.894  30.352  1.00 72.56           O
ATOM     97 CB   HIS A  12      18.255  18.041  29.490  1.00 72.56           C
ATOM     98 CG   HIS A  12      19.283  17.101  28.940  1.00 70.78           C
ATOM     99 ND1  HIS A  12      20.531  17.497  28.493  1.00 63.23           N
ATOM    100 CD2  HIS A  12      19.230  15.756  28.786  1.00 62.78           C
ATOM    101 CE1  HIS A  12      21.189  16.431  28.079  1.00 63.92           C
ATOM    102 NE2  HIS A  12      20.428  15.347  28.248  1.00 64.26           N
ATOM    103  N   LYS A  13      17.124  20.041  32.169  1.00 84.53           N
ATOM    104 CA   LYS A  13      16.406  21.260  32.579  1.00 84.98           C
ATOM    105  C   LYS A  13      15.656  21.916  31.408  1.00 85.48           C
ATOM    106  O   LYS A  13      15.769  23.115  31.168  1.00 80.99           O
ATOM    107 CB   LYS A  13      17.369  22.243  33.260  1.00 80.90           C
ATOM    108 CG   LYS A  13      18.050  21.671  34.499  1.00 73.20           C
ATOM    109 CD   LYS A  13      18.960  22.707  35.142  1.00 68.58           C
ATOM    110 CE   LYS A  13      19.659  22.123  36.361  1.00 60.26           C
ATOM    111 NZ   LYS A  13      20.559  23.101  37.014  1.00 54.21           N
ATOM    112  N   LEU A  14      14.922  21.118  30.678  1.00 83.71           N
ATOM    113 CA   LEU A  14      14.212  21.568  29.493  1.00 84.38           C
ATOM    114  C   LEU A  14      12.967  22.376  29.855  1.00 85.48           C
ATOM    115  O   LEU A  14      12.322  22.116  30.866  1.00 82.93           O
ATOM    116 CB   LEU A  14      13.834  20.365  28.621  1.00 81.53           C
ATOM    117 CG   LEU A  14      15.029  19.521  28.150  1.00 80.36           C
ATOM    118 CD1  LEU A  14      14.524  18.302  27.390  1.00 73.85           C
ATOM    119 CD2  LEU A  14      15.969  20.317  27.252  1.00 74.10           C
ATOM    120  N   THR A  15      12.622  23.363  29.015  1.00 84.39           N
ATOM    121 CA   THR A  15      11.367  24.106  29.169  1.00 83.98           C
ATOM    122  C   THR A  15      10.175  23.213  28.833  1.00 84.66           C
ATOM    123  O   THR A  15      10.344  22.190  28.154  1.00 83.53           O
ATOM    124 CB   THR A  15      11.335  25.360  28.284  1.00 81.41           C
ATOM    125 OG1  THR A  15      11.222  25.012  26.928  1.00 78.54           O
ATOM    126 CG2  THR A  15      12.575  26.232  28.476  1.00 75.93           C
ATOM    127  N   PRO A  16       8.957  23.576  29.263  1.00 79.11           N
ATOM    128 CA   PRO A  16       7.762  22.808  28.895  1.00 75.34           C
ATOM    129  C   PRO A  16       7.607  22.625  27.379  1.00 76.13           C
ATOM    130  O   PRO A  16       7.285  21.524  26.926  1.00 74.43           O
ATOM    131 CB   PRO A  16       6.604  23.608  29.495  1.00 72.77           C
ATOM    132 CG   PRO A  16       7.233  24.318  30.680  1.00 70.27           C
ATOM    133 CD   PRO A  16       8.630  24.647  30.204  1.00 70.65           C
ATOM    134  N   GLU A  17       7.891  23.679  26.616  1.00 77.63           N
ATOM    135 CA   GLU A  17       7.791  23.620  25.157  1.00 75.06           C
ATOM    136  C   GLU A  17       8.817  22.655  24.567  1.00 75.34           C
ATOM    137  O   GLU A  17       8.513  21.877  23.658  1.00 73.09           O
ATOM    138 CB   GLU A  17       7.984  25.013  24.541  1.00 72.51           C
ATOM    139 CG   GLU A  17       6.934  26.053  24.958  1.00 65.91           C
ATOM    140 CD   GLU A  17       7.125  26.565  26.380  1.00 60.57           C
ATOM    141 OE1  GLU A  17       8.292  26.697  26.822  1.00 55.73           O
ATOM    142 OE2  GLU A  17       6.117  26.810  27.050  1.00 57.31           O
ATOM    143  N   GLN A  18      10.040  22.689  25.085  1.00 83.88           N
ATOM    144 CA   GLN A  18      11.078  21.754  24.674  1.00 84.11           C
ATOM    145  C   GLN A  18      10.723  20.324  25.060  1.00 84.55           C
ATOM    146  O   GLN A  18      10.962  19.393  24.286  1.00 83.43           O
ATOM    147 CB   GLN A  18      12.423  22.148  25.308  1.00 82.95           C
ATOM    148 CG   GLN A  18      13.029  23.403  24.698  1.00 82.34           C
ATOM    149 CD   GLN A  18      14.271  23.855  25.457  1.00 83.28           C
ATOM    150 OE1  GLN A  18      14.425  23.605  26.642  1.00 78.01           O
ATOM    151 NE2  GLN A  18      15.185  24.523  24.789  1.00 76.65           N
ATOM    152  N   LEU A  19      10.135  20.164  26.231  1.00 83.78           N
ATOM    153 CA   LEU A  19       9.703  18.857  26.715  1.00 83.05           C
ATOM    154  C   LEU A  19       8.649  18.249  25.790  1.00 83.50           C
ATOM    155  O   LEU A  19       8.777  17.091  25.373  1.00 81.77           O
ATOM    156 CB   LEU A  19       9.173  19.014  28.147  1.00 81.47           C
ATOM    157 CG   LEU A  19       8.927  17.703  28.894  1.00 77.03           C
ATOM    158 CD1  LEU A  19      10.247  16.994  29.135  1.00 70.91           C
ATOM    159 CD2  LEU A  19       8.247  17.978  30.221  1.00 70.29           C
ATOM    160  N   ASP A  20       7.647  19.036  25.436  1.00 76.85           N
ATOM    161 CA   ASP A  20       6.609  18.597  24.500  1.00 74.11           C
ATOM    162  C   ASP A  20       7.196  18.252  23.131  1.00 75.26           C
ATOM    163  O   ASP A  20       6.832  17.235  22.529  1.00 74.03           O
ATOM    164 CB   ASP A  20       5.527  19.680  24.376  1.00 70.37           C
ATOM    165 CG   ASP A  20       4.626  19.772  25.598  1.00 66.00           C
ATOM    166 OD1  ASP A  20       4.623  18.839  26.422  1.00 61.73           O
ATOM    167 OD2  ASP A  20       3.895  20.777  25.693  1.00 59.90           O
ATOM    168  N   CYS A  21       8.135  19.064  22.672  1.00 80.17           N
ATOM    169 CA   CYS A  21       8.831  18.798  21.420  1.00 79.70           C
ATOM    170  C   CYS A  21       9.569  17.453  21.458  1.00 81.25           C
ATOM    171  O   CYS A  21       9.472  16.655  20.521  1.00 79.57           O
ATOM    172 CB   CYS A  21       9.785  19.953  21.122  1.00 76.88           C
ATOM    173 SG   CYS A  21      10.633  19.731  19.541  1.00 70.02           S
ATOM    174  N   ILE A  22      10.271  17.189  22.557  1.00 83.65           N
ATOM    175 CA   ILE A  22      10.985  15.923  22.730  1.00 84.10           C
ATOM    176  C   ILE A  22      10.001  14.746  22.765  1.00 84.42           C
ATOM    177  O   ILE A  22      10.245  13.714  22.132  1.00 83.88           O
ATOM    178 CB   ILE A  22      11.864  15.956  23.998  1.00 83.68           C
ATOM    179 CG1  ILE A  22      13.030  16.962  23.869  1.00 80.73           C
ATOM    180 CG2  ILE A  22      12.408  14.566  24.343  1.00 80.77           C
ATOM    181 CD1  ILE A  22      14.099  16.594  22.858  1.00 73.89           C
ATOM    182  N   HIS A  23       8.892  14.905  23.472  1.00 79.94           N
ATOM    183 CA   HIS A  23       7.865  13.863  23.491  1.00 77.48           C
ATOM    184  C   HIS A  23       7.307  13.590  22.100  1.00 77.88           C
ATOM    185  O   HIS A  23       7.129  12.428  21.728  1.00 76.58           O
ATOM    186 CB   HIS A  23       6.739  14.250  24.468  1.00 75.66           C
ATOM    187 CG   HIS A  23       7.119  14.159  25.907  1.00 71.98           C
ATOM    188 ND1  HIS A  23       6.604  14.973  26.898  1.00 65.54           N
ATOM    189 CD2  HIS A  23       7.972  13.302  26.530  1.00 65.30           C
ATOM    190 CE1  HIS A  23       7.119  14.610  28.062  1.00 65.83           C
ATOM    191 NE2  HIS A  23       7.953  13.598  27.877  1.00 67.61           N
ATOM    192  N   ASP A  24       7.075  14.646  21.336  1.00 78.59           N
ATOM    193 CA   ASP A  24       6.615  14.492  19.959  1.00 77.47           C
ATOM    194  C   ASP A  24       7.640  13.760  19.085  1.00 78.98           C
ATOM    195  O   ASP A  24       7.265  12.870  18.307  1.00 78.32           O
ATOM    196 CB   ASP A  24       6.299  15.863  19.342  1.00 74.61           C
ATOM    197 CG   ASP A  24       4.940  16.402  19.759  1.00 70.87           C
ATOM    198 OD1  ASP A  24       4.054  15.603  20.112  1.00 67.26           O
ATOM    199 OD2  ASP A  24       4.761  17.636  19.647  1.00 64.77           O
ATOM    200  N   ILE A  25       8.904  14.122  19.220  1.00 83.54           N
ATOM    201 CA   ILE A  25       9.971  13.453  18.482  1.00 83.23           C
ATOM    202  C   ILE A  25      10.004  11.964  18.821  1.00 83.43           C
ATOM    203  O   ILE A  25      10.050  11.121  17.926  1.00 82.82           O
ATOM    204 CB   ILE A  25      11.336  14.130  18.739  1.00 83.08           C
ATOM    205 CG1  ILE A  25      11.372  15.521  18.079  1.00 80.87           C
ATOM    206 CG2  ILE A  25      12.493  13.277  18.214  1.00 81.06           C
ATOM    207 CD1  ILE A  25      12.525  16.408  18.543  1.00 74.86           C
ATOM    208  N   ARG A  26       9.959  11.634  20.106  1.00 86.47           N
ATOM    209 CA   ARG A  26       9.953  10.238  20.539  1.00 86.01           C
ATOM    210  C   ARG A  26       8.732   9.495  20.015  1.00 85.74           C
ATOM    211  O   ARG A  26       8.862   8.369  19.524  1.00 84.72           O
ATOM    212 CB   ARG A  26      10.007  10.140  22.065  1.00 85.68           C
ATOM    213 CG   ARG A  26      11.425  10.090  22.582  1.00 82.28           C
ATOM    214 CD   ARG A  26      11.460   9.999  24.097  1.00 80.21           C
ATOM    215 NE   ARG A  26      10.838   8.800  24.640  1.00 74.89           N
ATOM    216 CZ   ARG A  26      11.406   7.604  24.778  1.00 72.69           C
ATOM    217 NH1  ARG A  26      12.640   7.397  24.384  1.00 68.05           N
ATOM    218 NH2  ARG A  26      10.740   6.612  25.315  1.00 67.84           N
ATOM    219  N   ARG A  27       7.567  10.110  20.118  1.00 83.33           N
ATOM    220 CA   ARG A  27       6.341   9.493  19.625  1.00 81.21           C
ATOM    221  C   ARG A  27       6.430   9.230  18.118  1.00 81.62           C
ATOM    222  O   ARG A  27       6.098   8.130  17.671  1.00 80.64           O
ATOM    223 CB   ARG A  27       5.146  10.385  19.958  1.00 78.67           C
ATOM    224 CG   ARG A  27       3.804   9.767  19.540  1.00 71.34           C
ATOM    225 CD   ARG A  27       2.635  10.635  19.990  1.00 70.61           C
ATOM    226 NE   ARG A  27       2.676  11.971  19.395  1.00 65.28           N
ATOM    227 CZ   ARG A  27       2.226  12.309  18.185  1.00 62.07           C
ATOM    228 NH1  ARG A  27       1.648  11.422  17.405  1.00 56.82           N
ATOM    229 NH2  ARG A  27       2.356  13.538  17.762  1.00 55.54           N
ATOM    230  N   ARG A  28       6.897  10.215  17.355  1.00 83.29           N
ATOM    231 CA   ARG A  28       7.074  10.032  15.913  1.00 81.88           C
ATOM    232  C   ARG A  28       8.070   8.919  15.599  1.00 82.90           C
ATOM    233  O   ARG A  28       7.819   8.115  14.699  1.00 82.27           O
ATOM    234 CB   ARG A  28       7.515  11.337  15.254  1.00 79.85           C
ATOM    235 CG   ARG A  28       6.389  12.378  15.151  1.00 75.51           C
ATOM    236 CD   ARG A  28       6.780  13.538  14.240  1.00 73.48           C
ATOM    237 NE   ARG A  28       7.925  14.304  14.750  1.00 68.35           N
ATOM    238 CZ   ARG A  28       7.863  15.380  15.531  1.00 65.29           C
ATOM    239 NH1  ARG A  28       6.719  15.852  15.950  1.00 60.84           N
ATOM    240 NH2  ARG A  28       8.968  15.988  15.901  1.00 60.01           N
ATOM    241  N   SER A  29       9.171   8.854  16.339  1.00 84.58           N
ATOM    242 CA   SER A  29      10.177   7.809  16.131  1.00 84.76           C
ATOM    243  C   SER A  29       9.629   6.417  16.446  1.00 85.55           C
ATOM    244  O   SER A  29       9.824   5.489  15.665  1.00 84.73           O
ATOM    245 CB   SER A  29      11.415   8.094  16.967  1.00 84.36           C
ATOM    246 OG   SER A  29      12.019   9.297  16.542  1.00 77.91           O
ATOM    247  N   LYS A  30       8.930   6.275  17.571  1.00 83.04           N
ATOM    248 CA   LYS A  30       8.319   5.004  17.931  1.00 82.49           C
ATOM    249  C   LYS A  30       7.247   4.606  16.914  1.00 83.26           C
ATOM    250  O   LYS A  30       7.177   3.443  16.512  1.00 83.39           O
ATOM    251 CB   LYS A  30       7.725   5.083  19.342  1.00 81.33           C
ATOM    252 CG   LYS A  30       8.783   5.230  20.428  1.00 77.29           C
ATOM    253 CD   LYS A  30       8.179   5.311  21.825  1.00 75.76           C
ATOM    254 CE   LYS A  30       7.710   3.963  22.290  1.00 69.80           C
ATOM    255 NZ   LYS A  30       7.236   3.983  23.689  1.00 67.05           N
ATOM    256  N   ASN A  31       6.450   5.570  16.487  1.00 82.09           N
ATOM    257 CA   ASN A  31       5.415   5.320  15.484  1.00 81.43           C
ATOM    258  C   ASN A  31       6.021   4.930  14.139  1.00 82.12           C
ATOM    259  O   ASN A  31       5.473   4.081  13.446  1.00 81.81           O
ATOM    260 CB   ASN A  31       4.515   6.550  15.337  1.00 79.31           C
ATOM    261 CG   ASN A  31       3.549   6.725  16.497  1.00 76.05           C
ATOM    262 OD1  ASN A  31       3.428   5.885  17.369  1.00 72.26           O
ATOM    263 ND2  ASN A  31       2.831   7.833  16.499  1.00 70.07           N
ATOM    264  N   ARG A  32       7.140   5.548  13.771  1.00 84.67           N
ATOM    265 CA   ARG A  32       7.836   5.198  12.531  1.00 84.23           C
ATOM    266  C   ARG A  32       8.263   3.728  12.544  1.00 85.01           C
ATOM    267  O   ARG A  32       8.058   3.009  11.567  1.00 85.04           O
ATOM    268 CB   ARG A  32       9.041   6.118  12.330  1.00 83.45           C
ATOM    269 CG   ARG A  32       9.769   5.900  11.012  1.00 79.39           C
ATOM    270 CD   ARG A  32      10.993   6.801  10.922  1.00 78.29           C
ATOM    271 NE   ARG A  32      10.621   8.220  11.057  1.00 72.21           N
ATOM    272 CZ   ARG A  32      11.307   9.168  11.703  1.00 68.29           C
ATOM    273 NH1  ARG A  32      12.448   8.886  12.295  1.00 62.28           N
ATOM    274 NH2  ARG A  32      10.847  10.385  11.763  1.00 62.07           N
ATOM    275  N   ILE A  33       8.834   3.289  13.667  1.00 85.70           N
ATOM    276 CA   ILE A  33       9.241   1.893  13.825  1.00 85.45           C
ATOM    277  C   ILE A  33       8.014   0.973  13.792  1.00 86.09           C
ATOM    278  O   ILE A  33       8.031  -0.058  13.116  1.00 86.45           O
ATOM    279 CB   ILE A  33      10.050   1.713  15.127  1.00 85.74           C
ATOM    280 CG1  ILE A  33      11.381   2.480  15.034  1.00 84.82           C
ATOM    281 CG2  ILE A  33      10.305   0.228  15.411  1.00 85.96           C
ATOM    282 CD1  ILE A  33      12.125   2.613  16.351  1.00 80.82           C
ATOM    283  N   ALA A  34       6.943   1.353  14.494  1.00 83.19           N
ATOM    284 CA   ALA A  34       5.712   0.564  14.496  1.00 81.94           C
ATOM    285  C   ALA A  34       5.127   0.427  13.082  1.00 83.16           C
ATOM    286  O   ALA A  34       4.706  -0.664  12.691  1.00 82.64           O
ATOM    287 CB   ALA A  34       4.702   1.206  15.447  1.00 79.47           C
ATOM    288  N   ALA A  35       5.137   1.522  12.320  1.00 83.15           N
ATOM    289 CA   ALA A  35       4.665   1.496  10.946  1.00 82.65           C
ATOM    290  C   ALA A  35       5.523   0.582  10.066  1.00 83.49           C
ATOM    291  O   ALA A  35       4.987  -0.174   9.252  1.00 83.04           O
ATOM    292 CB   ALA A  35       4.652   2.920  10.393  1.00 79.71           C
ATOM    293  N   GLN A  36       6.847   0.627  10.246  1.00 85.49           N
ATOM    294 CA   GLN A  36       7.750  -0.270   9.525  1.00 83.89           C
ATOM    295  C   GLN A  36       7.436  -1.737   9.837  1.00 84.44           C
ATOM    296  O   GLN A  36       7.382  -2.563   8.920  1.00 85.44           O
ATOM    297 CB   GLN A  36       9.202   0.038   9.899  1.00 83.61           C
ATOM    298 CG   GLN A  36       9.724   1.329   9.268  1.00 80.70           C
ATOM    299 CD   GLN A  36      11.121   1.673   9.753  1.00 80.89           C
ATOM    300 OE1  GLN A  36      11.437   1.572  10.925  1.00 77.33           O
ATOM    301 NE2  GLN A  36      12.001   2.073   8.859  1.00 75.43           N
ATOM    302  N   ARG A  37       7.212  -2.057  11.099  1.00 85.11           N
ATOM    303 CA   ARG A  37       6.858  -3.420  11.506  1.00 84.33           C
ATOM    304  C   ARG A  37       5.530  -3.861  10.901  1.00 85.39           C
ATOM    305  O   ARG A  37       5.413  -4.993  10.434  1.00 85.38           O
ATOM    306 CB   ARG A  37       6.795  -3.522  13.037  1.00 84.82           C
ATOM    307 CG   ARG A  37       8.156  -3.397  13.716  1.00 81.92           C
ATOM    308 CD   ARG A  37       8.001  -3.495  15.224  1.00 81.29           C
ATOM    309 NE   ARG A  37       9.286  -3.368  15.925  1.00 76.11           N
ATOM    310 CZ   ARG A  37      10.184  -4.332  16.066  1.00 73.74           C
ATOM    311 NH1  ARG A  37       9.982  -5.533  15.555  1.00 68.53           N
ATOM    312 NH2  ARG A  37      11.302  -4.105  16.715  1.00 67.53           N
ATOM    313  N   CYS A  38       4.560  -2.971  10.905  1.00 83.94           N
ATOM    314 CA   CYS A  38       3.250  -3.256  10.316  1.00 83.61           C
ATOM    315  C   CYS A  38       3.379  -3.571   8.820  1.00 84.02           C
ATOM    316  O   CYS A  38       2.835  -4.580   8.351  1.00 83.96           O
ATOM    317 CB   CYS A  38       2.325  -2.061  10.555  1.00 82.70           C
ATOM    318 SG   CYS A  38       0.653  -2.168   9.858  1.00 80.72           S
ATOM    319  N   ARG A  39       4.123  -2.747   8.086  1.00 83.93           N
ATOM    320 CA   ARG A  39       4.337  -2.968   6.656  1.00 82.47           C
ATOM    321  C   ARG A  39       5.068  -4.284   6.407  1.00 83.41           C
ATOM    322  O   ARG A  39       4.708  -5.017   5.491  1.00 83.15           O
ATOM    323 CB   ARG A  39       5.130  -1.811   6.046  1.00 81.24           C
ATOM    324 CG   ARG A  39       4.360  -0.508   6.036  1.00 79.00           C
ATOM    325 CD   ARG A  39       5.164   0.584   5.347  1.00 78.03           C
ATOM    326 NE   ARG A  39       4.648   1.903   5.726  1.00 74.58           N
ATOM    327 CZ   ARG A  39       5.309   2.814   6.433  1.00 71.54           C
ATOM    328 NH1  ARG A  39       6.546   2.605   6.820  1.00 66.44           N
ATOM    329 NH2  ARG A  39       4.726   3.941   6.741  1.00 67.10           N
ATOM    330  N   LYS A  40       6.066  -4.562   7.215  1.00 84.41           N
ATOM    331 CA   LYS A  40       6.809  -5.810   7.104  1.00 84.64           C
ATOM    332  C   LYS A  40       5.900  -7.022   7.326  1.00 85.58           C
ATOM    333  O   LYS A  40       5.927  -7.941   6.513  1.00 86.46           O
ATOM    334 CB   LYS A  40       7.998  -5.822   8.065  1.00 84.87           C
ATOM    335 CG   LYS A  40       8.769  -7.138   7.998  1.00 83.27           C
ATOM    336 CD   LYS A  40      10.050  -7.117   8.822  1.00 81.55           C
ATOM    337 CE   LYS A  40      10.657  -8.506   8.921  1.00 76.19           C
ATOM    338 NZ   LYS A  40      10.828  -9.189   7.619  1.00 72.64           N
ATOM    339  N   ARG A  41       5.077  -7.023   8.378  1.00 84.93           N
ATOM    340 CA   ARG A  41       4.157  -8.134   8.625  1.00 83.91           C
ATOM    341  C   ARG A  41       3.204  -8.350   7.452  1.00 85.04           C
ATOM    342  O   ARG A  41       2.946  -9.486   7.062  1.00 84.88           O
ATOM    343 CB   ARG A  41       3.349  -7.904   9.904  1.00 83.47           C
ATOM    344 CG   ARG A  41       4.153  -8.070  11.186  1.00 79.45           C
ATOM    345 CD   ARG A  41       3.238  -8.227  12.405  1.00 79.64           C
ATOM    346 NE   ARG A  41       2.270  -7.135  12.538  1.00 75.15           N
ATOM    347 CZ   ARG A  41       2.491  -5.958  13.115  1.00 72.25           C
ATOM    348 NH1  ARG A  41       3.650  -5.660  13.643  1.00 66.45           N
ATOM    349 NH2  ARG A  41       1.521  -5.060  13.183  1.00 66.16           N
ATOM    350  N   LYS A  42       2.704  -7.260   6.895  1.00 84.74           N
ATOM    351 CA   LYS A  42       1.800  -7.369   5.749  1.00 84.07           C
ATOM    352  C   LYS A  42       2.518  -7.951   4.530  1.00 85.78           C
ATOM    353  O   LYS A  42       1.962  -8.812   3.852  1.00 85.85           O
ATOM    354 CB   LYS A  42       1.219  -5.991   5.434  1.00 82.80           C
ATOM    355 CG   LYS A  42       0.047  -6.045   4.452  1.00 78.48           C
ATOM    356 CD   LYS A  42      -1.107  -6.832   5.033  1.00 76.19           C
ATOM    357 CE   LYS A  42      -2.332  -6.757   4.144  1.00 69.91           C
ATOM    358 NZ   LYS A  42      -3.492  -7.427   4.772  1.00 65.84           N
ATOM    359  N   LEU A  43       3.734  -7.510   4.287  1.00 86.08           N
ATOM    360 CA   LEU A  43       4.552  -8.029   3.191  1.00 85.47           C
ATOM    361  C   LEU A  43       4.876  -9.511   3.416  1.00 87.35           C
ATOM    362  O   LEU A  43       4.731 -10.329   2.506  1.00 87.10           O
ATOM    363 CB   LEU A  43       5.819  -7.169   3.079  1.00 83.67           C
ATOM    364 CG   LEU A  43       6.481  -7.101   1.699  1.00 78.23           C
ATOM    365 CD1  LEU A  43       7.573  -6.032   1.714  1.00 73.47           C
ATOM    366 CD2  LEU A  43       7.093  -8.426   1.276  1.00 71.78           C
ATOM    367  N   ASP A  44       5.263  -9.867   4.622  1.00 89.09           N
ATOM    368 CA   ASP A  44       5.560 -11.249   4.985  1.00 88.84           C
ATOM    369  C   ASP A  44       4.336 -12.149   4.801  1.00 89.95           C
ATOM    370  O   ASP A  44       4.470 -13.289   4.359  1.00 90.13           O
ATOM    371 CB   ASP A  44       6.048 -11.329   6.438  1.00 88.58           C
ATOM    372 CG   ASP A  44       7.399 -10.678   6.697  1.00 86.52           C
ATOM    373 OD1  ASP A  44       8.134 -10.366   5.739  1.00 82.47           O
ATOM    374 OD2  ASP A  44       7.729 -10.476   7.884  1.00 81.25           O
ATOM    375  N   CYS A  45       3.155 -11.640   5.102  1.00 91.35           N
ATOM    376 CA   CYS A  45       1.911 -12.374   4.883  1.00 90.90           C
ATOM    377  C   CYS A  45       1.712 -12.717   3.406  1.00 92.69           C
ATOM    378  O   CYS A  45       1.383 -13.859   3.075  1.00 91.86           O
ATOM    379 CB   CYS A  45       0.741 -11.556   5.435  1.00 88.93           C
ATOM    380 SG   CYS A  45      -0.837 -12.406   5.256  1.00 82.65           S
ATOM    381  N   ILE A  46       1.937 -11.754   2.519  1.00 90.50           N
ATOM    382 CA   ILE A  46       1.816 -11.986   1.081  1.00 89.90           C
ATOM    383  C   ILE A  46       2.877 -12.986   0.599  1.00 91.55           C
ATOM    384  O   ILE A  46       2.553 -13.933  -0.110  1.00 91.76           O
ATOM    385 CB   ILE A  46       1.888 -10.654   0.301  1.00 89.03           C
ATOM    386 CG1  ILE A  46       0.667  -9.786   0.642  1.00 86.63           C
ATOM    387 CG2  ILE A  46       1.965 -10.907  -1.209  1.00 87.33           C
ATOM    388 CD1  ILE A  46       0.731  -8.367   0.090  1.00 80.96           C
ATOM    389  N   GLN A  47       4.123 -12.803   1.009  1.00 94.06           N
ATOM    390 CA   GLN A  47       5.200 -13.730   0.649  1.00 92.84           C
ATOM    391  C   GLN A  47       4.915 -15.142   1.149  1.00 94.69           C
ATOM    392  O   GLN A  47       5.187 -16.118   0.453  1.00 95.04           O
ATOM    393 CB   GLN A  47       6.527 -13.238   1.227  1.00 91.12           C
ATOM    394 CG   GLN A  47       7.038 -11.957   0.561  1.00 84.13           C
ATOM    395 CD   GLN A  47       8.358 -11.470   1.146  1.00 80.80           C
ATOM    396 OE1  GLN A  47       9.089 -10.719   0.515  1.00 77.26           O
ATOM    397 NE2  GLN A  47       8.702 -11.864   2.358  1.00 73.96           N
ATOM    398  N   ASN A  48       4.352 -15.257   2.337  1.00 94.79           N
ATOM    399 CA   ASN A  48       3.963 -16.549   2.878  1.00 94.83           C
ATOM    400  C   ASN A  48       2.872 -17.199   2.027  1.00 96.38           C
ATOM    401  O   ASN A  48       2.967 -18.385   1.723  1.00 96.21           O
ATOM    402 CB   ASN A  48       3.515 -16.388   4.333  1.00 93.52           C
ATOM    403 CG   ASN A  48       3.253 -17.729   4.981  1.00 88.67           C
ATOM    404 OD1  ASN A  48       4.146 -18.539   5.116  1.00 82.68           O
ATOM    405 ND2  ASN A  48       2.029 -17.984   5.386  1.00 80.57           N
ATOM    406  N   LEU A  49       1.870 -16.437   1.596  1.00 95.39           N
ATOM    407 CA   LEU A  49       0.838 -16.956   0.696  1.00 95.49           C
ATOM    408  C   LEU A  49       1.436 -17.469  -0.614  1.00 96.31           C
ATOM    409  O   LEU A  49       1.079 -18.558  -1.060  1.00 95.98           O
ATOM    410 CB   LEU A  49      -0.210 -15.873   0.400  1.00 95.24           C
ATOM    411 CG   LEU A  49      -1.202 -15.579   1.531  1.00 93.35           C
ATOM    412 CD1  LEU A  49      -2.004 -14.326   1.210  1.00 89.82           C
ATOM    413 CD2  LEU A  49      -2.165 -16.744   1.733  1.00 88.99           C
ATOM    414  N   GLU A  50       2.351 -16.714  -1.203  1.00 96.32           N
ATOM    415 CA   GLU A  50       3.026 -17.134  -2.437  1.00 95.78           C
ATOM    416  C   GLU A  50       3.836 -18.412  -2.225  1.00 96.51           C
ATOM    417  O   GLU A  50       3.730 -19.349  -3.019  1.00 96.55           O
ATOM    418 CB   GLU A  50       3.927 -15.996  -2.940  1.00 94.66           C
ATOM    419 CG   GLU A  50       3.131 -14.794  -3.453  1.00 92.33           C
ATOM    420 CD   GLU A  50       4.004 -13.597  -3.815  1.00 91.28           C
ATOM    421 OE1  GLU A  50       5.117 -13.444  -3.276  1.00 86.16           O
ATOM    422 OE2  GLU A  50       3.567 -12.773  -4.647  1.00 85.55           O
ATOM    423  N   SER A  51       4.580 -18.495  -1.144  1.00 97.68           N
ATOM    424 CA   SER A  51       5.368 -19.680  -0.800  1.00 97.53           C
ATOM    425  C   SER A  51       4.490 -20.906  -0.544  1.00 98.09           C
ATOM    426  O   SER A  51       4.799 -22.008  -1.000  1.00 97.60           O
ATOM    427 CB   SER A  51       6.233 -19.371   0.422  1.00 96.33           C
ATOM    428 OG   SER A  51       7.045 -20.481   0.755  1.00 89.00           O
ATOM    429  N   GLU A  52       3.383 -20.722   0.151  1.00 97.92           N
ATOM    430 CA   GLU A  52       2.441 -21.812   0.405  1.00 98.05           C
ATOM    431  C   GLU A  52       1.800 -22.311  -0.895  1.00 98.47           C
ATOM    432  O   GLU A  52       1.620 -23.515  -1.065  1.00 98.24           O
ATOM    433 CB   GLU A  52       1.352 -21.363   1.390  1.00 97.76           C
ATOM    434 CG   GLU A  52       1.859 -21.104   2.814  1.00 95.52           C
ATOM    435 CD   GLU A  52       2.360 -22.352   3.513  1.00 94.02           C
ATOM    436 OE1  GLU A  52       1.589 -23.323   3.606  1.00 88.04           O
ATOM    437 OE2  GLU A  52       3.513 -22.356   3.953  1.00 88.08           O
ATOM    438  N   ILE A  53       1.489 -21.414  -1.810  1.00 98.60           N
ATOM    439 CA   ILE A  53       0.959 -21.788  -3.124  1.00 98.55           C
ATOM    440  C   ILE A  53       1.985 -22.617  -3.897  1.00 98.54           C
ATOM    441  O   ILE A  53       1.645 -23.679  -4.417  1.00 98.37           O
ATOM    442 CB   ILE A  53       0.506 -20.536  -3.902  1.00 98.37           C
ATOM    443 CG1  ILE A  53      -0.803 -20.005  -3.300  1.00 97.62           C
ATOM    444 CG2  ILE A  53       0.324 -20.830  -5.398  1.00 97.51           C
ATOM    445 CD1  ILE A  53      -1.151 -18.585  -3.727  1.00 95.89           C
ATOM    446  N   GLU A  54       3.237 -22.168  -3.948  1.00 98.14           N
ATOM    447 CA   GLU A  54       4.297 -22.923  -4.619  1.00 97.98           C
ATOM    448  C   GLU A  54       4.471 -24.318  -4.006  1.00 98.28           C
ATOM    449  O   GLU A  54       4.579 -25.316  -4.728  1.00 98.04           O
ATOM    450 CB   GLU A  54       5.626 -22.156  -4.543  1.00 97.23           C
ATOM    451 CG   GLU A  54       5.666 -20.921  -5.433  1.00 89.10           C
ATOM    452 CD   GLU A  54       6.961 -20.123  -5.264  1.00 85.17           C
ATOM    453 OE1  GLU A  54       8.008 -20.731  -4.951  1.00 80.87           O
ATOM    454 OE2  GLU A  54       6.932 -18.903  -5.431  1.00 79.83           O
ATOM    455  N   LYS A  55       4.450 -24.401  -2.695  1.00 98.45           N
ATOM    456 CA   LYS A  55       4.541 -25.677  -1.988  1.00 98.38           C
ATOM    457  C   LYS A  55       3.372 -26.597  -2.331  1.00 98.56           C
ATOM    458  O   LYS A  55       3.582 -27.766  -2.659  1.00 98.24           O
ATOM    459 CB   LYS A  55       4.626 -25.413  -0.480  1.00 97.74           C
ATOM    460 CG   LYS A  55       4.780 -26.701   0.316  1.00 90.09           C
ATOM    461 CD   LYS A  55       4.771 -26.429   1.813  1.00 88.61           C
ATOM    462 CE   LYS A  55       4.765 -27.746   2.562  1.00 80.74           C
ATOM    463 NZ   LYS A  55       4.547 -27.568   4.010  1.00 75.18           N
ATOM    464  N   LEU A  56       2.152 -26.085  -2.299  1.00 98.73           N
ATOM    465 CA   LEU A  56       0.959 -26.859  -2.627  1.00 98.76           C
ATOM    466  C   LEU A  56       0.950 -27.307  -4.087  1.00 98.78           C
ATOM    467  O   LEU A  56       0.520 -28.420  -4.381  1.00 98.54           O
ATOM    468 CB   LEU A  56      -0.293 -26.026  -2.324  1.00 98.58           C
ATOM    469 CG   LEU A  56      -0.605 -25.853  -0.837  1.00 98.05           C
ATOM    470 CD1  LEU A  56      -1.620 -24.732  -0.644  1.00 96.35           C
ATOM    471 CD2  LEU A  56      -1.169 -27.137  -0.235  1.00 95.76           C
ATOM    472  N   GLN A  57       1.436 -26.480  -4.995  1.00 98.72           N
ATOM    473 CA   GLN A  57       1.585 -26.859  -6.402  1.00 98.63           C
ATOM    474  C   GLN A  57       2.558 -28.026  -6.553  1.00 98.72           C
ATOM    475  O   GLN A  57       2.256 -28.997  -7.252  1.00 98.57           O
ATOM    476 CB   GLN A  57       2.042 -25.652  -7.230  1.00 98.42           C
ATOM    477 CG   GLN A  57       0.913 -24.638  -7.461  1.00 95.63           C
ATOM    478 CD   GLN A  57       1.376 -23.366  -8.151  1.00 94.99           C
ATOM    479 OE1  GLN A  57       2.556 -23.043  -8.192  1.00 89.92           O
ATOM    480 NE2  GLN A  57       0.459 -22.613  -8.711  1.00 88.17           N
ATOM    481  N   SER A  58       3.683 -27.971  -5.876  1.00 98.59           N
ATOM    482 CA   SER A  58       4.663 -29.064  -5.880  1.00 98.45           C
ATOM    483  C   SER A  58       4.085 -30.350  -5.273  1.00 98.55           C
ATOM    484  O   SER A  58       4.258 -31.438  -5.827  1.00 98.08           O
ATOM    485 CB   SER A  58       5.918 -28.621  -5.131  1.00 97.88           C
ATOM    486 OG   SER A  58       6.923 -29.608  -5.220  1.00 88.49           O
ATOM    487  N   GLU A  59       3.359 -30.227  -4.180  1.00 98.63           N
ATOM    488 CA   GLU A  59       2.686 -31.371  -3.557  1.00 98.68           C
ATOM    489  C   GLU A  59       1.640 -31.984  -4.497  1.00 98.66           C
ATOM    490  O   GLU A  59       1.581 -33.212  -4.642  1.00 98.35           O
ATOM    491 CB   GLU A  59       2.018 -30.945  -2.243  1.00 98.29           C
ATOM    492 CG   GLU A  59       3.023 -30.697  -1.120  1.00 94.67           C
ATOM    493 CD   GLU A  59       2.387 -30.172   0.170  1.00 93.26           C
ATOM    494 OE1  GLU A  59       1.145 -30.138   0.264  1.00 88.67           O
ATOM    495 OE2  GLU A  59       3.129 -29.788   1.086  1.00 87.87           O
ATOM    496  N   LYS A  60       0.863 -31.162  -5.164  1.00 98.67           N
ATOM    497 CA   LYS A  60      -0.115 -31.617  -6.142  1.00 98.61           C
ATOM    498  C   LYS A  60       0.554 -32.376  -7.290  1.00 98.69           C
ATOM    499  O   LYS A  60       0.104 -33.464  -7.645  1.00 98.44           O
ATOM    500 CB   LYS A  60      -0.932 -30.419  -6.656  1.00 98.41           C
ATOM    501 CG   LYS A  60      -1.947 -30.817  -7.720  1.00 97.83           C
ATOM    502 CD   LYS A  60      -2.738 -29.603  -8.212  1.00 96.70           C
ATOM    503 CE   LYS A  60      -3.619 -29.999  -9.380  1.00 94.70           C
ATOM    504 NZ   LYS A  60      -4.390 -28.846  -9.911  1.00 93.00           N
ATOM    505  N   GLU A  61       1.631 -31.843  -7.835  1.00 98.64           N
ATOM    506 CA   GLU A  61       2.384 -32.523  -8.893  1.00 98.54           C
ATOM    507  C   GLU A  61       2.931 -33.870  -8.415  1.00 98.62           C
ATOM    508  O   GLU A  61       2.847 -34.870  -9.131  1.00 98.29           O
ATOM    509 CB   GLU A  61       3.548 -31.639  -9.366  1.00 98.06           C
ATOM    510 CG   GLU A  61       3.103 -30.444 -10.197  1.00 89.33           C
ATOM    511 CD   GLU A  61       4.269 -29.526 -10.555  1.00 83.23           C
ATOM    512 OE1  GLU A  61       5.445 -29.935 -10.381  1.00 77.96           O
ATOM    513 OE2  GLU A  61       4.018 -28.403 -11.002  1.00 75.81           O
ATOM    514  N   SER A  62       3.445 -33.929  -7.206  1.00 98.46           N
ATOM    515 CA   SER A  62       3.934 -35.170  -6.621  1.00 98.38           C
ATOM    516  C   SER A  62       2.815 -36.208  -6.449  1.00 98.57           C
ATOM    517  O   SER A  62       3.004 -37.371  -6.804  1.00 97.98           O
ATOM    518 CB   SER A  62       4.610 -34.883  -5.275  1.00 97.75           C
ATOM    519 OG   SER A  62       5.287 -36.032  -4.818  1.00 88.56           O
ATOM    520  N   LEU A  63       1.655 -35.775  -5.980  1.00 98.56           N
ATOM    521 CA   LEU A  63       0.510 -36.662  -5.819  1.00 98.44           C
ATOM    522  C   LEU A  63      -0.055 -37.137  -7.163  1.00 98.46           C
ATOM    523  O   LEU A  63      -0.500 -38.285  -7.261  1.00 97.91           O
ATOM    524 CB   LEU A  63      -0.585 -35.946  -5.014  1.00 98.37           C
ATOM    525 CG   LEU A  63      -0.274 -35.774  -3.520  1.00 97.84           C
ATOM    526 CD1  LEU A  63      -1.241 -34.777  -2.902  1.00 96.19           C
ATOM    527 CD2  LEU A  63      -0.390 -37.102  -2.775  1.00 95.67           C
ATOM    528  N   LEU A  64      -0.019 -36.310  -8.183  1.00 98.47           N
ATOM    529 CA   LEU A  64      -0.478 -36.693  -9.514  1.00 98.39           C
ATOM    530  C   LEU A  64       0.407 -37.787 -10.116  1.00 98.32           C
ATOM    531  O   LEU A  64      -0.111 -38.806 -10.562  1.00 97.78           O
ATOM    532 CB   LEU A  64      -0.532 -35.465 -10.442  1.00 98.07           C
ATOM    533 CG   LEU A  64      -1.710 -34.511 -10.183  1.00 96.67           C
ATOM    534 CD1  LEU A  64      -1.536 -33.240 -10.998  1.00 94.39           C
ATOM    535 CD2  LEU A  64      -3.050 -35.157 -10.546  1.00 93.50           C
ATOM    536  N   LYS A  65       1.722 -37.628 -10.089  1.00 97.93           N
ATOM    537 CA   LYS A  65       2.619 -38.674 -10.612  1.00 97.75           C
ATOM    538  C   LYS A  65       2.616 -39.930  -9.731  1.00 97.89           C
ATOM    539  O   LYS A  65       2.792 -41.037 -10.244  1.00 97.19           O
ATOM    540 CB   LYS A  65       4.030 -38.122 -10.849  1.00 97.17           C
ATOM    541 CG   LYS A  65       4.819 -37.860  -9.568  1.00 90.99           C
ATOM    542 CD   LYS A  65       6.196 -37.314  -9.905  1.00 88.33           C
ATOM    543 CE   LYS A  65       6.998 -37.137  -8.632  1.00 80.76           C
ATOM    544 NZ   LYS A  65       8.348 -36.567  -8.900  1.00 73.31           N
ATOM    545  N   GLU A  66       2.380 -39.778  -8.446  1.00 97.80           N
ATOM    546 CA   GLU A  66       2.172 -40.912  -7.557  1.00 97.44           C
ATOM    547  C   GLU A  66       0.912 -41.688  -7.952  1.00 97.57           C
ATOM    548  O   GLU A  66       0.946 -42.920  -8.025  1.00 96.62           O
ATOM    549 CB   GLU A  66       2.087 -40.420  -6.107  1.00 96.60           C
ATOM    550 CG   GLU A  66       1.943 -41.564  -5.114  1.00 91.31           C
ATOM    551 CD   GLU A  66       1.769 -41.049  -3.691  1.00 89.60           C
ATOM    552 OE1  GLU A  66       2.540 -40.175  -3.259  1.00 84.18           O
ATOM    553 OE2  GLU A  66       0.858 -41.517  -2.991  1.00 84.15           O
ATOM    554  N   ARG A  67      -0.165 -41.002  -8.263  1.00 97.44           N
ATOM    555 CA   ARG A  67      -1.384 -41.630  -8.753  1.00 97.14           C
ATOM    556  C   ARG A  67      -1.148 -42.358 -10.073  1.00 97.12           C
ATOM    557  O   ARG A  67      -1.602 -43.493 -10.223  1.00 96.16           O
ATOM    558 CB   ARG A  67      -2.500 -40.585  -8.898  1.00 96.45           C
ATOM    559 CG   ARG A  67      -3.801 -41.239  -9.389  1.00 94.96           C
ATOM    560 CD   ARG A  67      -4.992 -40.312  -9.200  1.00 93.05           C
ATOM    561 NE   ARG A  67      -4.952 -39.176 -10.114  1.00 90.89           N
ATOM    562 CZ   ARG A  67      -5.853 -38.195 -10.144  1.00 90.65           C
ATOM    563 NH1  ARG A  67      -6.853 -38.175  -9.296  1.00 84.65           N
ATOM    564 NH2  ARG A  67      -5.752 -37.234 -11.028  1.00 86.10           N
ATOM    565  N   ASP A  68      -0.415 -41.762 -10.990  1.00 97.44           N
ATOM    566 CA   ASP A  68      -0.062 -42.402 -12.260  1.00 97.07           C
ATOM    567  C   ASP A  68       0.735 -43.692 -12.026  1.00 96.96           C
ATOM    568  O   ASP A  68       0.459 -44.723 -12.650  1.00 95.69           O
ATOM    569 CB   ASP A  68       0.733 -41.429 -13.143  1.00 96.14           C
ATOM    570 CG   ASP A  68      -0.093 -40.237 -13.621  1.00 90.79           C
ATOM    571 OD1  ASP A  68      -1.342 -40.297 -13.574  1.00 84.90           O
ATOM    572 OD2  ASP A  68       0.534 -39.243 -14.054  1.00 83.35           O
ATOM    573  N   HIS A  69       1.668 -43.659 -11.088  1.00 96.58           N
ATOM    574 CA   HIS A  69       2.424 -44.852 -10.702  1.00 96.07           C
ATOM    575  C   HIS A  69       1.525 -45.936 -10.091  1.00 95.95           C
ATOM    576  O   HIS A  69       1.649 -47.114 -10.451  1.00 94.30           O
ATOM    577 CB   HIS A  69       3.540 -44.441  -9.744  1.00 94.98           C
ATOM    578 CG   HIS A  69       4.361 -45.604  -9.285  1.00 87.85           C
ATOM    579 ND1  HIS A  69       4.146 -46.346  -8.148  1.00 77.11           N
ATOM    580 CD2  HIS A  69       5.440 -46.178  -9.912  1.00 75.93           C
ATOM    581 CE1  HIS A  69       5.061 -47.320  -8.092  1.00 73.13           C
ATOM    582 NE2  HIS A  69       5.863 -47.242  -9.151  1.00 73.89           N
ATOM    583  N   ILE A  70       0.613 -45.571  -9.212  1.00 96.50           N
ATOM    584 CA   ILE A  70      -0.337 -46.525  -8.625  1.00 95.74           C
ATOM    585  C   ILE A  70      -1.202 -47.157  -9.721  1.00 95.21           C
ATOM    586  O   ILE A  70      -1.360 -48.378  -9.746  1.00 93.69           O
ATOM    587 CB   ILE A  70      -1.218 -45.863  -7.542  1.00 95.14           C
ATOM    588 CG1  ILE A  70      -0.370 -45.410  -6.331  1.00 93.42           C
ATOM    589 CG2  ILE A  70      -2.309 -46.827  -7.056  1.00 93.06           C
ATOM    590 CD1  ILE A  70      -1.093 -44.420  -5.417  1.00 91.14           C
ATOM    591  N   LEU A  71      -1.717 -46.356 -10.641  1.00 94.93           N
ATOM    592 CA   LEU A  71      -2.531 -46.850 -11.754  1.00 94.25           C
ATOM    593  C   LEU A  71      -1.742 -47.782 -12.673  1.00 94.12           C
ATOM    594  O   LEU A  71      -2.268 -48.823 -13.080  1.00 93.04           O
ATOM    595 CB   LEU A  71      -3.102 -45.665 -12.546  1.00 93.71           C
ATOM    596 CG   LEU A  71      -4.194 -44.868 -11.827  1.00 90.03           C
ATOM    597 CD1  LEU A  71      -4.528 -43.612 -12.628  1.00 86.86           C
ATOM    598 CD2  LEU A  71      -5.473 -45.688 -11.646  1.00 86.48           C
ATOM    599  N   SER A  72      -0.496 -47.445 -12.973  1.00 94.59           N
ATOM    600 CA   SER A  72       0.382 -48.308 -13.756  1.00 94.02           C
ATOM    601  C   SER A  72       0.603 -49.654 -13.077  1.00 93.61           C
ATOM    602  O   SER A  72       0.374 -50.707 -13.675  1.00 91.94           O
ATOM    603 CB   SER A  72       1.722 -47.606 -14.003  1.00 93.27           C
ATOM    604 OG   SER A  72       2.521 -48.363 -14.879  1.00 83.23           O
ATOM    605  N   THR A  73       0.968 -49.649 -11.809  1.00 92.69           N
ATOM    606 CA   THR A  73       1.176 -50.866 -11.024  1.00 91.46           C
ATOM    607  C   THR A  73      -0.103 -51.699 -10.910  1.00 90.79           C
ATOM    608  O   THR A  73      -0.060 -52.928 -10.974  1.00 88.79           O
ATOM    609 CB   THR A  73       1.689 -50.516  -9.618  1.00 90.64           C
ATOM    610 OG1  THR A  73       2.783 -49.624  -9.668  1.00 87.60           O
ATOM    611 CG2  THR A  73       2.164 -51.759  -8.869  1.00 86.51           C
ATOM    612  N   LEU A  74      -1.237 -51.054 -10.783  1.00 91.91           N
ATOM    613 CA   LEU A  74      -2.531 -51.723 -10.754  1.00 91.07           C
ATOM    614  C   LEU A  74      -2.819 -52.434 -12.088  1.00 90.93           C
ATOM    615  O   LEU A  74      -3.327 -53.557 -12.092  1.00 89.64           O
ATOM    616 CB   LEU A  74      -3.621 -50.677 -10.446  1.00 90.24           C
ATOM    617 CG   LEU A  74      -4.850 -51.269  -9.726  1.00 86.31           C
ATOM    618 CD1  LEU A  74      -4.627 -51.280  -8.226  1.00 82.19           C
ATOM    619 CD2  LEU A  74      -6.095 -50.438 -10.023  1.00 81.36           C
ATOM    620  N   GLY A  75      -2.494 -51.788 -13.189  1.00 89.00           N
ATOM    621 CA   GLY A  75      -2.596 -52.364 -14.528  1.00 88.08           C
ATOM    622  C   GLY A  75      -1.716 -53.592 -14.703  1.00 88.48           C
ATOM    623  O   GLY A  75      -2.199 -54.650 -15.118  1.00 86.98           O
ATOM    624  N   GLU A  76      -0.442 -53.488 -14.329  1.00 89.38           N
ATOM    625 CA   GLU A  76       0.502 -54.611 -14.378  1.00 88.62           C
ATOM    626  C   GLU A  76       0.034 -55.787 -13.510  1.00 87.89           C
ATOM    627  O   GLU A  76       0.016 -56.930 -13.959  1.00 85.94           O
ATOM    628 CB   GLU A  76       1.881 -54.141 -13.895  1.00 87.69           C
ATOM    629 CG   GLU A  76       2.576 -53.183 -14.863  1.00 81.23           C
ATOM    630 CD   GLU A  76       3.810 -52.546 -14.229  1.00 78.93           C
ATOM    631 OE1  GLU A  76       4.284 -53.030 -13.170  1.00 75.69           O
ATOM    632 OE2  GLU A  76       4.301 -51.538 -14.764  1.00 76.47           O
ATOM    633  N   THR A  77      -0.396 -55.509 -12.298  1.00 88.57           N
ATOM    634 CA   THR A  77      -0.876 -56.555 -11.377  1.00 86.60           C
ATOM    635  C   THR A  77      -2.110 -57.267 -11.931  1.00 85.08           C
ATOM    636  O   THR A  77      -2.222 -58.490 -11.816  1.00 81.24           O
ATOM    637 CB   THR A  77      -1.181 -55.961  -9.995  1.00 85.48           C
ATOM    638 OG1  THR A  77      -0.087 -55.218  -9.510  1.00 82.52           O
ATOM    639 CG2  THR A  77      -1.449 -57.057  -8.965  1.00 80.78           C
ATOM    640  N   LYS A  78      -3.018 -56.555 -12.565  1.00 84.77           N
ATOM    641 CA   LYS A  78      -4.184 -57.150 -13.232  1.00 83.50           C
ATOM    642  C   LYS A  78      -3.783 -58.022 -14.429  1.00 82.23           C
ATOM    643  O   LYS A  78      -4.354 -59.093 -14.604  1.00 79.09           O
ATOM    644 CB   LYS A  78      -5.161 -56.064 -13.680  1.00 82.72           C
ATOM    645 CG   LYS A  78      -5.979 -55.512 -12.511  1.00 79.35           C
ATOM    646 CD   LYS A  78      -6.866 -54.367 -12.983  1.00 77.71           C
ATOM    647 CE   LYS A  78      -7.681 -53.825 -11.819  1.00 73.40           C
ATOM    648 NZ   LYS A  78      -8.538 -52.698 -12.219  1.00 69.03           N
ATOM    649  N   GLN A  79      -2.805 -57.596 -15.220  1.00 86.59           N
ATOM    650 CA   GLN A  79      -2.293 -58.401 -16.333  1.00 86.31           C
ATOM    651  C   GLN A  79      -1.671 -59.703 -15.830  1.00 85.38           C
ATOM    652  O   GLN A  79      -1.982 -60.766 -16.366  1.00 82.26           O
ATOM    653 CB   GLN A  79      -1.269 -57.604 -17.140  1.00 84.48           C
ATOM    654 CG   GLN A  79      -1.934 -56.553 -18.030  1.00 78.22           C
ATOM    655 CD   GLN A  79      -0.915 -55.743 -18.827  1.00 74.67           C
ATOM    656 OE1  GLN A  79       0.292 -55.827 -18.640  1.00 71.24           O
ATOM    657 NE2  GLN A  79      -1.359 -54.931 -19.765  1.00 68.23           N
ATOM    658  N   ASN A  80      -0.875 -59.631 -14.785  1.00 84.79           N
ATOM    659 CA   ASN A  80      -0.290 -60.822 -14.173  1.00 82.51           C
ATOM    660  C   ASN A  80      -1.364 -61.794 -13.645  1.00 80.38           C
ATOM    661  O   ASN A  80      -1.210 -63.006 -13.789  1.00 75.39           O
ATOM    662 CB   ASN A  80       0.658 -60.397 -13.045  1.00 80.05           C
ATOM    663 CG   ASN A  80       1.891 -59.683 -13.546  1.00 76.87           C
ATOM    664 OD1  ASN A  80       2.248 -59.729 -14.705  1.00 69.20           O
ATOM    665 ND2  ASN A  80       2.605 -58.994 -12.668  1.00 69.66           N
ATOM    666  N   LEU A  81      -2.425 -61.270 -13.079  1.00 76.40           N
ATOM    667 CA   LEU A  81      -3.514 -62.089 -12.557  1.00 75.87           C
ATOM    668  C   LEU A  81      -4.349 -62.749 -13.663  1.00 74.96           C
ATOM    669  O   LEU A  81      -4.812 -63.881 -13.495  1.00 69.59           O
ATOM    670 CB   LEU A  81      -4.399 -61.213 -11.661  1.00 72.85           C
ATOM    671 CG   LEU A  81      -5.397 -62.007 -10.804  1.00 69.30           C
ATOM    672 CD1  LEU A  81      -4.692 -62.774  -9.704  1.00 63.60           C
ATOM    673 CD2  LEU A  81      -6.400 -61.060 -10.157  1.00 63.39           C
ATOM    674  N   THR A  82      -4.570 -62.040 -14.770  1.00 80.42           N
ATOM    675 CA   THR A  82      -5.373 -62.553 -15.891  1.00 79.65           C
ATOM    676  C   THR A  82      -4.573 -63.393 -16.889  1.00 78.24           C
ATOM    677  O   THR A  82      -5.168 -64.179 -17.628  1.00 70.90           O
ATOM    678 CB   THR A  82      -6.060 -61.425 -16.667  1.00 75.35           C
ATOM    679 OG1  THR A  82      -5.148 -60.403 -16.999  1.00 68.92           O
ATOM    680 CG2  THR A  82      -7.187 -60.785 -15.851  1.00 67.20           C
ATOM    681  N   GLY A  83      -3.261 -63.215 -16.940  1.00 72.67           N
ATOM    682 CA   GLY A  83      -2.354 -63.983 -17.794  1.00 70.75           C
ATOM    683  C   GLY A  83      -1.998 -65.358 -17.225  1.00 68.65           C
ATOM    684  O   GLY A  83      -1.434 -66.182 -17.953  1.00 62.80           O
ATOM    685  N   LEU A  84      -2.312 -65.604 -15.993  1.00 63.87           N
ATOM    686 CA   LEU A  84      -2.203 -66.919 -15.381  1.00 63.08           C
ATOM    687  C   LEU A  84      -3.335 -67.843 -15.821  1.00 58.87           C
ATOM    688  O   LEU A  84      -4.497 -67.419 -15.850  1.00 53.07           O
ATOM    689 CB   LEU A  84      -2.161 -66.800 -13.850  1.00 56.68           C
ATOM    690 CG   LEU A  84      -0.894 -66.104 -13.290  1.00 51.80           C
ATOM    691 CD1  LEU A  84      -1.033 -65.929 -11.780  1.00 46.74           C
ATOM    692 CD2  LEU A  84       0.363 -66.953 -13.565  1.00 44.03           C
ATOM    693 OXT  LEU A  84      -3.002 -69.018 -16.136  1.00 45.06           O
ATOM    694  N   MET B   1     -15.730   9.392 -18.362  1.00 45.02           N
ATOM    695 CA   MET B   1     -14.754   9.721 -19.408  1.00 53.57           C
ATOM    696  C   MET B   1     -14.049  11.049 -19.104  1.00 58.67           C
ATOM    697  O   MET B   1     -14.644  11.921 -18.491  1.00 53.95           O
ATOM    698 CB   MET B   1     -15.429   9.768 -20.791  1.00 50.57           C
ATOM    699 CG   MET B   1     -16.551  10.798 -20.924  1.00 43.88           C
ATOM    700 SD   MET B   1     -17.359  10.781 -22.534  1.00 34.47           S
ATOM    701 CE   MET B   1     -16.050  11.390 -23.578  1.00 28.07           C
ATOM    702  N   GLY B   2     -12.787  11.172 -19.519  1.00 62.51           N
ATOM    703 CA   GLY B   2     -12.008  12.391 -19.338  1.00 66.72           C
ATOM    704  C   GLY B   2     -11.863  13.164 -20.657  1.00 70.62           C
ATOM    705  O   GLY B   2     -11.929  12.578 -21.736  1.00 67.15           O
ATOM    706  N   LEU B   3     -11.652  14.476 -20.582  1.00 66.19           N
ATOM    707 CA   LEU B   3     -11.487  15.299 -21.784  1.00 68.94           C
ATOM    708  C   LEU B   3     -10.102  15.080 -22.394  1.00 70.96           C
ATOM    709  O   LEU B   3      -9.105  15.007 -21.679  1.00 66.91           O
ATOM    710 CB   LEU B   3     -11.694  16.786 -21.470  1.00 64.85           C
ATOM    711 CG   LEU B   3     -12.891  17.193 -20.597  1.00 60.68           C
ATOM    712 CD1  LEU B   3     -13.189  18.667 -20.802  1.00 56.47           C
ATOM    713 CD2  LEU B   3     -14.137  16.384 -20.846  1.00 56.51           C
ATOM    714  N   SER B   4     -10.035  15.006 -23.719  1.00 76.69           N
ATOM    715 CA   SER B   4      -8.769  14.986 -24.438  1.00 79.09           C
ATOM    716  C   SER B   4      -8.044  16.329 -24.310  1.00 80.12           C
ATOM    717  O   SER B   4      -8.643  17.339 -23.928  1.00 78.59           O
ATOM    718 CB   SER B   4      -8.992  14.627 -25.905  1.00 75.22           C
ATOM    719 OG   SER B   4      -9.586  15.701 -26.606  1.00 69.24           O
ATOM    720  N   VAL B   5      -6.766  16.361 -24.662  1.00 75.71           N
ATOM    721 CA   VAL B   5      -5.987  17.611 -24.647  1.00 76.41           C
ATOM    722  C   VAL B   5      -6.596  18.648 -25.596  1.00 77.89           C
ATOM    723  O   VAL B   5      -6.725  19.814 -25.230  1.00 76.43           O
ATOM    724 CB   VAL B   5      -4.513  17.342 -25.008  1.00 72.47           C
ATOM    725 CG1  VAL B   5      -3.710  18.636 -25.085  1.00 65.40           C
ATOM    726 CG2  VAL B   5      -3.873  16.423 -23.965  1.00 67.69           C
ATOM    727  N   ARG B   6      -7.017  18.219 -26.779  1.00 79.11           N
ATOM    728 CA   ARG B   6      -7.643  19.110 -27.760  1.00 79.91           C
ATOM    729  C   ARG B   6      -8.957  19.688 -27.245  1.00 81.15           C
ATOM    730  O   ARG B   6      -9.168  20.896 -27.315  1.00 80.41           O
ATOM    731 CB   ARG B   6      -7.872  18.371 -29.083  1.00 78.68           C
ATOM    732 CG   ARG B   6      -6.577  18.146 -29.858  1.00 72.35           C
ATOM    733 CD   ARG B   6      -6.833  17.499 -31.215  1.00 69.27           C
ATOM    734 NE   ARG B   6      -7.149  16.071 -31.095  1.00 60.81           N
ATOM    735 CZ   ARG B   6      -7.426  15.255 -32.117  1.00 56.25           C
ATOM    736 NH1  ARG B   6      -7.453  15.696 -33.346  1.00 51.03           N
ATOM    737 NH2  ARG B   6      -7.671  13.990 -31.893  1.00 49.91           N
ATOM    738  N   GLU B   7      -9.808  18.839 -26.706  1.00 84.38           N
ATOM    739 CA   GLU B   7     -11.087  19.268 -26.158  1.00 84.54           C
ATOM    740  C   GLU B   7     -10.894  20.187 -24.939  1.00 84.70           C
ATOM    741  O   GLU B   7     -11.540  21.227 -24.833  1.00 81.70           O
ATOM    742 CB   GLU B   7     -11.916  18.035 -25.798  1.00 81.17           C
ATOM    743 CG   GLU B   7     -13.327  18.377 -25.354  1.00 75.97           C
ATOM    744 CD   GLU B   7     -14.140  17.130 -24.998  1.00 71.24           C
ATOM    745 OE1  GLU B   7     -13.549  16.030 -24.881  1.00 66.96           O
ATOM    746 OE2  GLU B   7     -15.356  17.262 -24.831  1.00 67.18           O
ATOM    747  N   LEU B   8      -9.955  19.829 -24.055  1.00 78.98           N
ATOM    748 CA   LEU B   8      -9.619  20.667 -22.912  1.00 78.22           C
ATOM    749  C   LEU B   8      -9.176  22.057 -23.360  1.00 79.01           C
ATOM    750  O   LEU B   8      -9.702  23.054 -22.877  1.00 76.25           O
ATOM    751 CB   LEU B   8      -8.523  19.988 -22.077  1.00 76.39           C
ATOM    752 CG   LEU B   8      -8.061  20.802 -20.864  1.00 76.48           C
ATOM    753 CD1  LEU B   8      -9.176  20.983 -19.844  1.00 70.21           C
ATOM    754 CD2  LEU B   8      -6.879  20.110 -20.195  1.00 72.39           C
ATOM    755  N   ASN B   9      -8.248  22.142 -24.312  1.00 84.12           N
ATOM    756 CA   ASN B   9      -7.751  23.419 -24.817  1.00 83.65           C
ATOM    757  C   ASN B   9      -8.863  24.269 -25.435  1.00 83.21           C
ATOM    758  O   ASN B   9      -8.829  25.489 -25.322  1.00 81.25           O
ATOM    759 CB   ASN B   9      -6.623  23.168 -25.825  1.00 81.16           C
ATOM    760 CG   ASN B   9      -5.346  22.702 -25.174  1.00 79.54           C
ATOM    761 OD1  ASN B   9      -5.122  22.831 -23.979  1.00 72.51           O
ATOM    762 ND2  ASN B   9      -4.442  22.151 -25.960  1.00 71.09           N
ATOM    763  N   ARG B  10      -9.846  23.631 -26.033  1.00 86.53           N
ATOM    764 CA   ARG B  10     -11.010  24.337 -26.565  1.00 86.35           C
ATOM    765  C   ARG B  10     -11.844  24.971 -25.443  1.00 85.72           C
ATOM    766  O   ARG B  10     -12.284  26.107 -25.576  1.00 83.02           O
ATOM    767 CB   ARG B  10     -11.848  23.374 -27.411  1.00 84.65           C
ATOM    768 CG   ARG B  10     -12.726  24.097 -28.421  1.00 77.87           C
ATOM    769 CD   ARG B  10     -13.457  23.101 -29.308  1.00 76.06           C
ATOM    770 NE   ARG B  10     -14.482  22.371 -28.560  1.00 67.97           N
ATOM    771 CZ   ARG B  10     -15.141  21.295 -28.989  1.00 62.37           C
ATOM    772 NH1  ARG B  10     -14.905  20.777 -30.169  1.00 56.55           N
ATOM    773 NH2  ARG B  10     -16.038  20.738 -28.225  1.00 53.92           N
ATOM    774  N   HIS B  11     -12.011  24.274 -24.334  1.00 85.95           N
ATOM    775 CA   HIS B  11     -12.713  24.810 -23.163  1.00 84.35           C
ATOM    776  C   HIS B  11     -11.919  25.889 -22.417  1.00 85.60           C
ATOM    777  O   HIS B  11     -12.503  26.686 -21.691  1.00 81.35           O
ATOM    778 CB   HIS B  11     -13.078  23.661 -22.210  1.00 81.52           C
ATOM    779 CG   HIS B  11     -14.194  22.803 -22.711  1.00 80.08           C
ATOM    780 ND1  HIS B  11     -15.521  23.180 -22.755  1.00 70.49           N
ATOM    781 CD2  HIS B  11     -14.155  21.529 -23.193  1.00 71.08           C
ATOM    782 CE1  HIS B  11     -16.238  22.180 -23.250  1.00 71.00           C
ATOM    783 NE2  HIS B  11     -15.437  21.159 -23.529  1.00 71.72           N
ATOM    784  N   LEU B  12     -10.604  25.925 -22.583  1.00 84.36           N
ATOM    785 CA   LEU B  12      -9.729  26.913 -21.959  1.00 83.96           C
ATOM    786  C   LEU B  12      -9.601  28.214 -22.766  1.00 84.51           C
ATOM    787  O   LEU B  12      -8.803  29.083 -22.409  1.00 81.96           O
ATOM    788 CB   LEU B  12      -8.343  26.293 -21.712  1.00 81.81           C
ATOM    789 CG   LEU B  12      -8.311  25.075 -20.778  1.00 80.35           C
ATOM    790 CD1  LEU B  12      -6.886  24.545 -20.663  1.00 74.72           C
ATOM    791 CD2  LEU B  12      -8.836  25.401 -19.394  1.00 74.54           C
ATOM    792  N   ARG B  13     -10.354  28.341 -23.831  1.00 85.78           N
ATOM    793 CA   ARG B  13     -10.190  29.395 -24.841  1.00 85.26           C
ATOM    794  C   ARG B  13     -10.069  30.813 -24.281  1.00 84.06           C
ATOM    795  O   ARG B  13      -9.004  31.419 -24.375  1.00 79.12           O
ATOM    796 CB   ARG B  13     -11.365  29.314 -25.824  1.00 83.50           C
ATOM    797 CG   ARG B  13     -10.975  29.615 -27.246  1.00 79.40           C
ATOM    798 CD   ARG B  13     -12.212  29.640 -28.119  1.00 74.65           C
ATOM    799 NE   ARG B  13     -12.069  28.818 -29.315  1.00 66.51           N
ATOM    800 CZ   ARG B  13     -12.962  28.735 -30.296  1.00 60.65           C
ATOM    801 NH1  ARG B  13     -14.067  29.439 -30.246  1.00 55.56           N
ATOM    802 NH2  ARG B  13     -12.752  27.935 -31.307  1.00 53.64           N
ATOM    803  N   GLY B  14     -11.125  31.334 -23.710  1.00 89.85           N
ATOM    804 CA   GLY B  14     -11.148  32.724 -23.245  1.00 89.28           C
ATOM    805  C   GLY B  14     -10.679  32.929 -21.812  1.00 90.10           C
ATOM    806  O   GLY B  14     -10.937  33.986 -21.238  1.00 85.59           O
ATOM    807  N   LEU B  15     -10.035  31.933 -21.211  1.00 89.95           N
ATOM    808 CA   LEU B  15      -9.627  31.999 -19.812  1.00 90.24           C
ATOM    809  C   LEU B  15      -8.265  32.668 -19.658  1.00 90.57           C
ATOM    810  O   LEU B  15      -7.402  32.565 -20.530  1.00 87.27           O
ATOM    811 CB   LEU B  15      -9.612  30.600 -19.194  1.00 87.88           C
ATOM    812 CG   LEU B  15     -10.953  29.853 -19.230  1.00 84.58           C
ATOM    813 CD1  LEU B  15     -10.809  28.509 -18.520  1.00 77.69           C
ATOM    814 CD2  LEU B  15     -12.075  30.643 -18.558  1.00 77.33           C
ATOM    815  N   SER B  16      -8.078  33.338 -18.530  1.00 87.92           N
ATOM    816 CA   SER B  16      -6.791  33.941 -18.203  1.00 87.69           C
ATOM    817  C   SER B  16      -5.709  32.877 -17.985  1.00 88.07           C
ATOM    818  O   SER B  16      -6.003  31.720 -17.664  1.00 86.41           O
ATOM    819 CB   SER B  16      -6.918  34.837 -16.965  1.00 84.47           C
ATOM    820 OG   SER B  16      -7.079  34.069 -15.794  1.00 78.42           O
ATOM    821  N   ALA B  17      -4.450  33.276 -18.096  1.00 86.02           N
ATOM    822 CA   ALA B  17      -3.329  32.364 -17.858  1.00 85.55           C
ATOM    823  C   ALA B  17      -3.367  31.759 -16.446  1.00 85.76           C
ATOM    824  O   ALA B  17      -3.032  30.582 -16.254  1.00 83.20           O
ATOM    825 CB   ALA B  17      -2.021  33.120 -18.094  1.00 82.78           C
ATOM    826  N   GLU B  18      -3.807  32.553 -15.477  1.00 87.10           N
ATOM    827 CA   GLU B  18      -3.945  32.084 -14.099  1.00 85.22           C
ATOM    828  C   GLU B  18      -5.046  31.024 -13.977  1.00 85.19           C
ATOM    829  O   GLU B  18      -4.848  29.988 -13.339  1.00 82.81           O
ATOM    830 CB   GLU B  18      -4.228  33.288 -13.190  1.00 81.62           C
ATOM    831 CG   GLU B  18      -4.167  32.931 -11.713  1.00 72.96           C
ATOM    832 CD   GLU B  18      -4.426  34.121 -10.791  1.00 66.41           C
ATOM    833 OE1  GLU B  18      -4.935  35.152 -11.269  1.00 60.80           O
ATOM    834 OE2  GLU B  18      -4.132  34.013  -9.595  1.00 62.32           O
ATOM    835  N   GLU B  19      -6.193  31.246 -14.607  1.00 91.52           N
ATOM    836 CA   GLU B  19      -7.290  30.286 -14.610  1.00 90.54           C
ATOM    837  C   GLU B  19      -6.900  28.978 -15.304  1.00 90.50           C
ATOM    838  O   GLU B  19      -7.211  27.895 -14.813  1.00 88.88           O
ATOM    839 CB   GLU B  19      -8.515  30.893 -15.295  1.00 89.08           C
ATOM    840 CG   GLU B  19      -9.197  31.959 -14.452  1.00 82.35           C
ATOM    841 CD   GLU B  19     -10.320  32.664 -15.204  1.00 78.16           C
ATOM    842 OE1  GLU B  19     -10.179  32.870 -16.425  1.00 71.99           O
ATOM    843 OE2  GLU B  19     -11.336  33.001 -14.578  1.00 72.73           O
ATOM    844  N   VAL B  20      -6.186  29.078 -16.407  1.00 88.44           N
ATOM    845 CA   VAL B  20      -5.686  27.902 -17.121  1.00 88.38           C
ATOM    846  C   VAL B  20      -4.766  27.079 -16.217  1.00 88.58           C
ATOM    847  O   VAL B  20      -4.887  25.853 -16.139  1.00 87.38           O
ATOM    848 CB   VAL B  20      -4.958  28.301 -18.410  1.00 86.65           C
ATOM    849 CG1  VAL B  20      -4.255  27.118 -19.059  1.00 81.30           C
ATOM    850 CG2  VAL B  20      -5.945  28.890 -19.416  1.00 82.94           C
ATOM    851  N   THR B  21      -3.858  27.743 -15.519  1.00 85.44           N
ATOM    852 CA   THR B  21      -2.925  27.077 -14.609  1.00 83.58           C
ATOM    853  C   THR B  21      -3.666  26.366 -13.474  1.00 83.87           C
ATOM    854  O   THR B  21      -3.394  25.193 -13.205  1.00 82.89           O
ATOM    855 CB   THR B  21      -1.907  28.082 -14.048  1.00 81.04           C
ATOM    856 OG1  THR B  21      -1.192  28.657 -15.125  1.00 75.20           O
ATOM    857 CG2  THR B  21      -0.901  27.407 -13.118  1.00 75.15           C
ATOM    858  N   ARG B  22      -4.626  27.047 -12.843  1.00 85.27           N
ATOM    859 CA   ARG B  22      -5.428  26.450 -11.776  1.00 84.15           C
ATOM    860  C   ARG B  22      -6.215  25.237 -12.260  1.00 84.80           C
ATOM    861  O   ARG B  22      -6.259  24.207 -11.575  1.00 84.39           O
ATOM    862 CB   ARG B  22      -6.404  27.484 -11.205  1.00 82.67           C
ATOM    863 CG   ARG B  22      -5.735  28.575 -10.376  1.00 74.83           C
ATOM    864 CD   ARG B  22      -6.800  29.549  -9.903  1.00 76.28           C
ATOM    865 NE   ARG B  22      -6.243  30.713  -9.196  1.00 68.15           N
ATOM    866 CZ   ARG B  22      -6.946  31.734  -8.767  1.00 63.72           C
ATOM    867 NH1  ARG B  22      -8.245  31.773  -8.926  1.00 57.56           N
ATOM    868 NH2  ARG B  22      -6.354  32.745  -8.175  1.00 55.32           N
ATOM    869  N   LEU B  23      -6.819  25.333 -13.423  1.00 89.26           N
ATOM    870 CA   LEU B  23      -7.620  24.244 -13.957  1.00 88.85           C
ATOM    871  C   LEU B  23      -6.762  23.027 -14.295  1.00 89.29           C
ATOM    872  O   LEU B  23      -7.158  21.896 -14.004  1.00 87.70           O
ATOM    873 CB   LEU B  23      -8.403  24.739 -15.180  1.00 87.57           C
ATOM    874 CG   LEU B  23      -9.470  23.766 -15.701  1.00 81.57           C
ATOM    875 CD1  LEU B  23     -10.531  23.489 -14.648  1.00 76.29           C
ATOM    876 CD2  LEU B  23     -10.139  24.334 -16.932  1.00 75.83           C
ATOM    877  N   LYS B  24      -5.584  23.244 -14.863  1.00 85.26           N
ATOM    878 CA   LYS B  24      -4.641  22.153 -15.117  1.00 84.11           C
ATOM    879  C   LYS B  24      -4.175  21.495 -13.817  1.00 84.37           C
ATOM    880  O   LYS B  24      -4.080  20.268 -13.748  1.00 84.25           O
ATOM    881 CB   LYS B  24      -3.441  22.648 -15.920  1.00 83.32           C
ATOM    882 CG   LYS B  24      -3.775  22.885 -17.391  1.00 81.21           C
ATOM    883 CD   LYS B  24      -2.526  23.253 -18.172  1.00 78.54           C
ATOM    884 CE   LYS B  24      -2.832  23.326 -19.659  1.00 73.20           C
ATOM    885 NZ   LYS B  24      -1.605  23.537 -20.467  1.00 70.26           N
ATOM    886  N   GLN B  25      -3.924  22.296 -12.802  1.00 83.12           N
ATOM    887 CA   GLN B  25      -3.548  21.781 -11.488  1.00 81.29           C
ATOM    888  C   GLN B  25      -4.686  20.933 -10.898  1.00 81.52           C
ATOM    889  O   GLN B  25      -4.447  19.826 -10.409  1.00 81.03           O
ATOM    890 CB   GLN B  25      -3.195  22.945 -10.554  1.00 79.42           C
ATOM    891 CG   GLN B  25      -2.851  22.515  -9.132  1.00 73.07           C
ATOM    892 CD   GLN B  25      -1.612  21.631  -9.065  1.00 69.03           C
ATOM    893 OE1  GLN B  25      -0.612  21.889  -9.730  1.00 64.36           O
ATOM    894 NE2  GLN B  25      -1.675  20.580  -8.282  1.00 62.28           N
ATOM    895  N   ARG B  26      -5.915  21.429 -10.969  1.00 85.75           N
ATOM    896 CA   ARG B  26      -7.084  20.703 -10.477  1.00 85.43           C
ATOM    897  C   ARG B  26      -7.261  19.377 -11.220  1.00 86.02           C
ATOM    898  O   ARG B  26      -7.495  18.337 -10.596  1.00 84.79           O
ATOM    899 CB   ARG B  26      -8.321  21.594 -10.621  1.00 85.03           C
ATOM    900 CG   ARG B  26      -9.638  20.937 -10.222  1.00 80.06           C
ATOM    901 CD   ARG B  26      -9.649  20.504  -8.773  1.00 77.18           C
ATOM    902 NE   ARG B  26     -10.970  19.999  -8.370  1.00 70.71           N
ATOM    903 CZ   ARG B  26     -11.229  19.380  -7.228  1.00 66.18           C
ATOM    904 NH1  ARG B  26     -10.275  19.165  -6.344  1.00 59.77           N
ATOM    905 NH2  ARG B  26     -12.450  18.963  -6.969  1.00 59.32           N
ATOM    906  N   ARG B  27      -7.129  19.401 -12.541  1.00 85.42           N
ATOM    907 CA   ARG B  27      -7.214  18.202 -13.368  1.00 85.20           C
ATOM    908  C   ARG B  27      -6.163  17.163 -12.963  1.00 84.92           C
ATOM    909  O   ARG B  27      -6.484  15.984 -12.827  1.00 84.29           O
ATOM    910 CB   ARG B  27      -7.065  18.592 -14.838  1.00 85.50           C
ATOM    911 CG   ARG B  27      -7.128  17.401 -15.795  1.00 84.94           C
ATOM    912 CD   ARG B  27      -6.942  17.874 -17.234  1.00 82.59           C
ATOM    913 NE   ARG B  27      -6.821  16.766 -18.187  1.00 79.23           N
ATOM    914 CZ   ARG B  27      -7.828  16.120 -18.767  1.00 77.34           C
ATOM    915 NH1  ARG B  27      -9.074  16.435 -18.500  1.00 72.15           N
ATOM    916 NH2  ARG B  27      -7.591  15.161 -19.628  1.00 73.61           N
ATOM    917  N   ARG B  28      -4.932  17.602 -12.751  1.00 84.14           N
ATOM    918 CA   ARG B  28      -3.860  16.707 -12.323  1.00 82.50           C
ATOM    919  C   ARG B  28      -4.168  16.065 -10.972  1.00 82.32           C
ATOM    920  O   ARG B  28      -4.005  14.855 -10.810  1.00 81.16           O
ATOM    921 CB   ARG B  28      -2.529  17.470 -12.267  1.00 81.08           C
ATOM    922 CG   ARG B  28      -1.346  16.547 -11.973  1.00 77.57           C
ATOM    923 CD   ARG B  28      -0.032  17.322 -11.869  1.00 75.79           C
ATOM    924 NE   ARG B  28       0.086  18.016 -10.598  1.00 71.88           N
ATOM    925 CZ   ARG B  28       1.120  18.786 -10.223  1.00 68.93           C
ATOM    926 NH1  ARG B  28       2.119  18.999 -11.044  1.00 63.22           N
ATOM    927 NH2  ARG B  28       1.150  19.330  -9.036  1.00 61.60           N
ATOM    928  N   THR B  29      -4.639  16.858 -10.014  1.00 81.70           N
ATOM    929 CA   THR B  29      -4.991  16.363  -8.690  1.00 79.64           C
ATOM    930  C   THR B  29      -6.084  15.303  -8.770  1.00 79.30           C
ATOM    931  O   THR B  29      -5.972  14.254  -8.138  1.00 78.57           O
ATOM    932 CB   THR B  29      -5.441  17.523  -7.785  1.00 77.84           C
ATOM    933 OG1  THR B  29      -4.363  18.420  -7.591  1.00 73.40           O
ATOM    934 CG2  THR B  29      -5.898  17.031  -6.410  1.00 73.95           C
ATOM    935  N   LEU B  30      -7.127  15.556  -9.546  1.00 83.66           N
ATOM    936 CA   LEU B  30      -8.219  14.598  -9.706  1.00 83.24           C
ATOM    937  C   LEU B  30      -7.745  13.307 -10.368  1.00 83.31           C
ATOM    938  O   LEU B  30      -8.109  12.216  -9.921  1.00 82.47           O
ATOM    939 CB   LEU B  30      -9.353  15.236 -10.516  1.00 83.19           C
ATOM    940 CG   LEU B  30     -10.138  16.335  -9.792  1.00 81.74           C
ATOM    941 CD1  LEU B  30     -11.104  17.002 -10.761  1.00 78.05           C
ATOM    942 CD2  LEU B  30     -10.913  15.779  -8.611  1.00 77.17           C
ATOM    943  N   LYS B  31      -6.922  13.411 -11.397  1.00 82.32           N
ATOM    944 CA   LYS B  31      -6.390  12.235 -12.073  1.00 81.34           C
ATOM    945  C   LYS B  31      -5.515  11.410 -11.127  1.00 81.52           C
ATOM    946  O   LYS B  31      -5.643  10.186 -11.068  1.00 81.50           O
ATOM    947 CB   LYS B  31      -5.632  12.649 -13.324  1.00 80.67           C
ATOM    948 CG   LYS B  31      -5.297  11.459 -14.211  1.00 76.93           C
ATOM    949 CD   LYS B  31      -4.690  11.869 -15.535  1.00 75.51           C
ATOM    950 CE   LYS B  31      -4.432  10.646 -16.405  1.00 69.41           C
ATOM    951 NZ   LYS B  31      -3.813  10.997 -17.690  1.00 67.63           N
ATOM    952  N   ASN B  32      -4.657  12.071 -10.359  1.00 81.06           N
ATOM    953 CA   ASN B  32      -3.799  11.406  -9.393  1.00 79.72           C
ATOM    954  C   ASN B  32      -4.600  10.707  -8.291  1.00 79.41           C
ATOM    955  O   ASN B  32      -4.221   9.622  -7.847  1.00 78.79           O
ATOM    956 CB   ASN B  32      -2.820  12.417  -8.776  1.00 77.81           C
ATOM    957 CG   ASN B  32      -1.699  12.818  -9.715  1.00 74.80           C
ATOM    958 OD1  ASN B  32      -1.539  12.286 -10.802  1.00 72.10           O
ATOM    959 ND2  ASN B  32      -0.883  13.765  -9.294  1.00 69.77           N
ATOM    960  N   ARG B  33      -5.709  11.301  -7.882  1.00 83.69           N
ATOM    961 CA   ARG B  33      -6.602  10.654  -6.927  1.00 82.40           C
ATOM    962  C   ARG B  33      -7.131   9.331  -7.490  1.00 82.62           C
ATOM    963  O   ARG B  33      -7.194   8.332  -6.776  1.00 81.57           O
ATOM    964 CB   ARG B  33      -7.751  11.597  -6.567  1.00 81.25           C
ATOM    965 CG   ARG B  33      -8.628  11.073  -5.448  1.00 76.52           C
ATOM    966 CD   ARG B  33      -9.763  12.043  -5.145  1.00 76.38           C
ATOM    967 NE   ARG B  33      -9.248  13.352  -4.706  1.00 71.73           N
ATOM    968 CZ   ARG B  33      -9.837  14.525  -4.886  1.00 68.65           C
ATOM    969 NH1  ARG B  33     -11.007  14.614  -5.494  1.00 63.25           N
ATOM    970 NH2  ARG B  33      -9.266  15.622  -4.465  1.00 62.29           N
ATOM    971  N   GLY B  34      -7.482   9.319  -8.768  1.00 82.73           N
ATOM    972 CA   GLY B  34      -7.881   8.099  -9.457  1.00 82.01           C
ATOM    973  C   GLY B  34      -6.769   7.059  -9.501  1.00 83.47           C
ATOM    974  O   GLY B  34      -7.017   5.880  -9.254  1.00 82.56           O
ATOM    975  N   TYR B  35      -5.534   7.490  -9.772  1.00 81.83           N
ATOM    976 CA   TYR B  35      -4.392   6.575  -9.784  1.00 81.83           C
ATOM    977  C   TYR B  35      -4.204   5.905  -8.426  1.00 81.82           C
ATOM    978  O   TYR B  35      -3.977   4.695  -8.350  1.00 80.94           O
ATOM    979 CB   TYR B  35      -3.105   7.320 -10.138  1.00 81.23           C
ATOM    980 CG   TYR B  35      -3.101   8.046 -11.474  1.00 80.02           C
ATOM    981 CD1  TYR B  35      -2.242   9.128 -11.667  1.00 78.26           C
ATOM    982 CD2  TYR B  35      -3.927   7.658 -12.528  1.00 77.76           C
ATOM    983 CE1  TYR B  35      -2.195   9.798 -12.885  1.00 77.26           C
ATOM    984 CE2  TYR B  35      -3.902   8.323 -13.739  1.00 76.62           C
ATOM    985 CZ   TYR B  35      -3.030   9.397 -13.920  1.00 79.46           C
ATOM    986 OH   TYR B  35      -2.991  10.053 -15.122  1.00 77.54           O
ATOM    987  N   ALA B  36      -4.313   6.691  -7.354  1.00 82.26           N
ATOM    988 CA   ALA B  36      -4.175   6.164  -5.998  1.00 80.88           C
ATOM    989  C   ALA B  36      -5.282   5.168  -5.663  1.00 81.20           C
ATOM    990  O   ALA B  36      -5.027   4.114  -5.065  1.00 80.51           O
ATOM    991 CB   ALA B  36      -4.170   7.328  -5.005  1.00 78.03           C
ATOM    992  N   ALA B  37      -6.530   5.484  -6.046  1.00 81.69           N
ATOM    993 CA   ALA B  37      -7.648   4.581  -5.836  1.00 80.65           C
ATOM    994  C   ALA B  37      -7.443   3.247  -6.572  1.00 81.70           C
ATOM    995  O   ALA B  37      -7.641   2.187  -5.987  1.00 81.29           O
ATOM    996 CB   ALA B  37      -8.936   5.272  -6.274  1.00 79.15           C
ATOM    997  N   SER B  38      -7.002   3.303  -7.826  1.00 81.96           N
ATOM    998 CA   SER B  38      -6.725   2.102  -8.609  1.00 81.75           C
ATOM    999  C   SER B  38      -5.651   1.234  -7.960  1.00 82.02           C
ATOM   1000  O   SER B  38      -5.784   0.009  -7.920  1.00 81.29           O
ATOM   1001 CB   SER B  38      -6.285   2.482 -10.022  1.00 80.95           C
ATOM   1002 OG   SER B  38      -7.327   3.162 -10.693  1.00 75.43           O
ATOM   1003  N   CYS B  39      -4.612   1.858  -7.432  1.00 82.80           N
ATOM   1004 CA   CYS B  39      -3.551   1.132  -6.745  1.00 81.92           C
ATOM   1005  C   CYS B  39      -4.081   0.363  -5.535  1.00 82.27           C
ATOM   1006  O   CYS B  39      -3.748  -0.810  -5.345  1.00 81.55           O
ATOM   1007 CB   CYS B  39      -2.449   2.115  -6.331  1.00 80.20           C
ATOM   1008 SG   CYS B  39      -1.023   1.310  -5.553  1.00 76.37           S
ATOM   1009  N   ARG B  40      -4.928   0.988  -4.710  1.00 82.77           N
ATOM   1010 CA   ARG B  40      -5.506   0.342  -3.537  1.00 81.54           C
ATOM   1011  C   ARG B  40      -6.385  -0.850  -3.918  1.00 82.66           C
ATOM   1012  O   ARG B  40      -6.246  -1.924  -3.329  1.00 82.37           O
ATOM   1013 CB   ARG B  40      -6.302   1.352  -2.711  1.00 80.04           C
ATOM   1014 CG   ARG B  40      -5.425   2.391  -2.000  1.00 77.02           C
ATOM   1015 CD   ARG B  40      -6.223   3.236  -1.016  1.00 75.27           C
ATOM   1016 NE   ARG B  40      -7.188   4.107  -1.667  1.00 71.37           N
ATOM   1017 CZ   ARG B  40      -6.986   5.374  -2.027  1.00 67.59           C
ATOM   1018 NH1  ARG B  40      -5.819   5.954  -1.825  1.00 62.39           N
ATOM   1019 NH2  ARG B  40      -7.944   6.064  -2.593  1.00 63.57           N
ATOM   1020  N   VAL B  41      -7.239  -0.674  -4.904  1.00 81.75           N
ATOM   1021 CA   VAL B  41      -8.110  -1.754  -5.370  1.00 81.03           C
ATOM   1022  C   VAL B  41      -7.284  -2.917  -5.916  1.00 81.87           C
ATOM   1023  O   VAL B  41      -7.543  -4.074  -5.584  1.00 81.92           O
ATOM   1024 CB   VAL B  41      -9.101  -1.242  -6.431  1.00 79.42           C
ATOM   1025 CG1  VAL B  41      -9.884  -2.391  -7.062  1.00 77.50           C
ATOM   1026 CG2  VAL B  41     -10.088  -0.262  -5.805  1.00 79.42           C
ATOM   1027  N   LYS B  42      -6.270  -2.621  -6.709  1.00 83.88           N
ATOM   1028 CA   LYS B  42      -5.393  -3.641  -7.281  1.00 83.08           C
ATOM   1029  C   LYS B  42      -4.741  -4.492  -6.191  1.00 84.47           C
ATOM   1030  O   LYS B  42      -4.720  -5.716  -6.297  1.00 84.78           O
ATOM   1031 CB   LYS B  42      -4.337  -2.966  -8.160  1.00 81.89           C
ATOM   1032 CG   LYS B  42      -3.360  -3.951  -8.804  1.00 76.89           C
ATOM   1033 CD   LYS B  42      -2.355  -3.215  -9.670  1.00 75.01           C
ATOM   1034 CE   LYS B  42      -1.335  -4.181 -10.238  1.00 67.98           C
ATOM   1035 NZ   LYS B  42      -0.319  -3.483 -11.065  1.00 64.63           N
ATOM   1036  N   ARG B  43      -4.223  -3.870  -5.146  1.00 84.40           N
ATOM   1037 CA   ARG B  43      -3.572  -4.605  -4.061  1.00 83.79           C
ATOM   1038  C   ARG B  43      -4.541  -5.514  -3.327  1.00 85.46           C
ATOM   1039  O   ARG B  43      -4.201  -6.662  -3.015  1.00 84.85           O
ATOM   1040 CB   ARG B  43      -2.902  -3.621  -3.098  1.00 82.25           C
ATOM   1041 CG   ARG B  43      -2.033  -4.318  -2.065  1.00 76.80           C
ATOM   1042 CD   ARG B  43      -1.276  -3.344  -1.179  1.00 74.95           C
ATOM   1043 NE   ARG B  43      -0.339  -2.522  -1.958  1.00 68.91           N
ATOM   1044 CZ   ARG B  43      -0.488  -1.242  -2.236  1.00 65.93           C
ATOM   1045 NH1  ARG B  43      -1.524  -0.566  -1.790  1.00 60.87           N
ATOM   1046 NH2  ARG B  43       0.407  -0.614  -2.972  1.00 60.27           N
ATOM   1047  N   VAL B  44      -5.744  -5.036  -3.039  1.00 84.53           N
ATOM   1048 CA   VAL B  44      -6.763  -5.846  -2.377  1.00 83.51           C
ATOM   1049  C   VAL B  44      -7.151  -7.036  -3.250  1.00 85.70           C
ATOM   1050  O   VAL B  44      -7.244  -8.164  -2.758  1.00 86.23           O
ATOM   1051 CB   VAL B  44      -7.998  -4.990  -2.030  1.00 81.50           C
ATOM   1052 CG1  VAL B  44      -9.148  -5.855  -1.537  1.00 79.44           C
ATOM   1053 CG2  VAL B  44      -7.651  -3.963  -0.959  1.00 80.18           C
ATOM   1054  N   CYS B  45      -7.346  -6.812  -4.529  1.00 86.42           N
ATOM   1055 CA   CYS B  45      -7.724  -7.858  -5.476  1.00 86.86           C
ATOM   1056  C   CYS B  45      -6.635  -8.927  -5.598  1.00 88.51           C
ATOM   1057  O   CYS B  45      -6.933 -10.121  -5.580  1.00 87.53           O
ATOM   1058 CB   CYS B  45      -8.047  -7.207  -6.821  1.00 84.31           C
ATOM   1059 SG   CYS B  45      -8.875  -8.289  -7.984  1.00 78.40           S
ATOM   1060  N   GLN B  46      -5.364  -8.530  -5.662  1.00 88.35           N
ATOM   1061 CA   GLN B  46      -4.243  -9.473  -5.735  1.00 88.61           C
ATOM   1062  C   GLN B  46      -4.192 -10.379  -4.505  1.00 90.60           C
ATOM   1063  O   GLN B  46      -4.006 -11.597  -4.626  1.00 90.58           O
ATOM   1064 CB   GLN B  46      -2.921  -8.709  -5.868  1.00 86.64           C
ATOM   1065 CG   GLN B  46      -2.706  -8.111  -7.255  1.00 83.43           C
ATOM   1066 CD   GLN B  46      -1.446  -7.268  -7.341  1.00 82.81           C
ATOM   1067 OE1  GLN B  46      -0.926  -6.802  -6.332  1.00 78.27           O
ATOM   1068 NE2  GLN B  46      -0.927  -7.070  -8.527  1.00 75.75           N
ATOM   1069  N   LYS B  47      -4.367  -9.814  -3.330  1.00 90.06           N
ATOM   1070 CA   LYS B  47      -4.363 -10.597  -2.096  1.00 90.32           C
ATOM   1071  C   LYS B  47      -5.528 -11.593  -2.066  1.00 92.30           C
ATOM   1072  O   LYS B  47      -5.339 -12.745  -1.674  1.00 92.60           O
ATOM   1073 CB   LYS B  47      -4.400  -9.664  -0.886  1.00 88.56           C
ATOM   1074 CG   LYS B  47      -4.292 -10.458   0.418  1.00 85.71           C
ATOM   1075 CD   LYS B  47      -4.304  -9.552   1.639  1.00 83.26           C
ATOM   1076 CE   LYS B  47      -4.245 -10.421   2.882  1.00 77.42           C
ATOM   1077 NZ   LYS B  47      -4.325  -9.631   4.127  1.00 73.32           N
ATOM   1078  N   GLU B  48      -6.698 -11.155  -2.470  1.00 94.53           N
ATOM   1079 CA   GLU B  48      -7.873 -12.020  -2.538  1.00 93.76           C
ATOM   1080  C   GLU B  48      -7.635 -13.195  -3.488  1.00 95.11           C
ATOM   1081  O   GLU B  48      -7.960 -14.340  -3.162  1.00 94.80           O
ATOM   1082 CB   GLU B  48      -9.085 -11.204  -2.996  1.00 92.19           C
ATOM   1083 CG   GLU B  48     -10.377 -12.009  -2.988  1.00 85.59           C
ATOM   1084 CD   GLU B  48     -11.547 -11.294  -3.665  1.00 81.54           C
ATOM   1085 OE1  GLU B  48     -11.333 -10.273  -4.345  1.00 77.02           O
ATOM   1086 OE2  GLU B  48     -12.684 -11.781  -3.538  1.00 76.78           O
ATOM   1087  N   GLU B  49      -7.040 -12.929  -4.636  1.00 96.00           N
ATOM   1088 CA   GLU B  49      -6.754 -13.962  -5.622  1.00 95.86           C
ATOM   1089  C   GLU B  49      -5.790 -15.017  -5.075  1.00 96.82           C
ATOM   1090  O   GLU B  49      -6.009 -16.216  -5.252  1.00 96.43           O
ATOM   1091 CB   GLU B  49      -6.211 -13.316  -6.895  1.00 94.45           C
ATOM   1092 CG   GLU B  49      -6.670 -14.023  -8.160  1.00 85.32           C
ATOM   1093 CD   GLU B  49      -8.190 -13.973  -8.333  1.00 79.84           C
ATOM   1094 OE1  GLU B  49      -8.779 -12.895  -8.138  1.00 73.60           O
ATOM   1095 OE2  GLU B  49      -8.776 -15.019  -8.653  1.00 74.03           O
ATOM   1096  N   LEU B  50      -4.751 -14.597  -4.374  1.00 96.51           N
ATOM   1097 CA   LEU B  50      -3.806 -15.524  -3.750  1.00 96.81           C
ATOM   1098  C   LEU B  50      -4.489 -16.397  -2.689  1.00 97.44           C
ATOM   1099  O   LEU B  50      -4.243 -17.595  -2.620  1.00 97.35           O
ATOM   1100 CB   LEU B  50      -2.650 -14.741  -3.106  1.00 96.56           C
ATOM   1101 CG   LEU B  50      -1.687 -14.065  -4.081  1.00 95.47           C
ATOM   1102 CD1  LEU B  50      -0.719 -13.171  -3.310  1.00 92.49           C
ATOM   1103 CD2  LEU B  50      -0.882 -15.079  -4.885  1.00 90.92           C
ATOM   1104  N   GLN B  51      -5.359 -15.815  -1.888  1.00 97.67           N
ATOM   1105 CA   GLN B  51      -6.094 -16.567  -0.877  1.00 97.35           C
ATOM   1106  C   GLN B  51      -7.014 -17.621  -1.511  1.00 97.88           C
ATOM   1107  O   GLN B  51      -7.084 -18.751  -1.028  1.00 97.83           O
ATOM   1108 CB   GLN B  51      -6.911 -15.609  -0.002  1.00 96.24           C
ATOM   1109 CG   GLN B  51      -6.028 -14.796   0.938  1.00 89.00           C
ATOM   1110 CD   GLN B  51      -6.822 -13.782   1.754  1.00 87.40           C
ATOM   1111 OE1  GLN B  51      -7.752 -13.149   1.287  1.00 81.71           O
ATOM   1112 NE2  GLN B  51      -6.461 -13.602   3.007  1.00 76.85           N
ATOM   1113  N   LYS B  52      -7.684 -17.265  -2.592  1.00 97.65           N
ATOM   1114 CA   LYS B  52      -8.547 -18.203  -3.317  1.00 97.51           C
ATOM   1115  C   LYS B  52      -7.735 -19.349  -3.922  1.00 98.03           C
ATOM   1116  O   LYS B  52      -8.107 -20.508  -3.771  1.00 97.64           O
ATOM   1117 CB   LYS B  52      -9.333 -17.468  -4.408  1.00 96.55           C
ATOM   1118 CG   LYS B  52     -10.445 -16.592  -3.848  1.00 88.91           C
ATOM   1119 CD   LYS B  52     -11.118 -15.796  -4.958  1.00 86.53           C
ATOM   1120 CE   LYS B  52     -12.213 -14.902  -4.404  1.00 77.27           C
ATOM   1121 NZ   LYS B  52     -12.768 -14.001  -5.424  1.00 72.10           N
ATOM   1122  N   GLN B  53      -6.619 -19.033  -4.558  1.00 98.38           N
ATOM   1123 CA   GLN B  53      -5.743 -20.049  -5.147  1.00 98.36           C
ATOM   1124  C   GLN B  53      -5.239 -21.024  -4.086  1.00 98.54           C
ATOM   1125  O   GLN B  53      -5.260 -22.234  -4.296  1.00 98.25           O
ATOM   1126 CB   GLN B  53      -4.555 -19.382  -5.839  1.00 97.90           C
ATOM   1127 CG   GLN B  53      -4.931 -18.683  -7.137  1.00 95.50           C
ATOM   1128 CD   GLN B  53      -3.759 -17.954  -7.762  1.00 95.44           C
ATOM   1129 OE1  GLN B  53      -2.614 -18.087  -7.344  1.00 92.10           O
ATOM   1130 NE2  GLN B  53      -4.003 -17.161  -8.785  1.00 88.67           N
ATOM   1131  N   LYS B  54      -4.805 -20.513  -2.949  1.00 98.49           N
ATOM   1132 CA   LYS B  54      -4.349 -21.357  -1.850  1.00 98.49           C
ATOM   1133  C   LYS B  54      -5.449 -22.310  -1.383  1.00 98.43           C
ATOM   1134  O   LYS B  54      -5.217 -23.512  -1.297  1.00 98.31           O
ATOM   1135 CB   LYS B  54      -3.840 -20.478  -0.695  1.00 98.13           C
ATOM   1136 CG   LYS B  54      -3.353 -21.328   0.472  1.00 97.49           C
ATOM   1137 CD   LYS B  54      -2.899 -20.496   1.658  1.00 95.89           C
ATOM   1138 CE   LYS B  54      -2.622 -21.450   2.815  1.00 93.01           C
ATOM   1139 NZ   LYS B  54      -2.195 -20.761   4.043  1.00 90.79           N
ATOM   1140  N   SER B  55      -6.638 -21.799  -1.134  1.00 98.27           N
ATOM   1141 CA   SER B  55      -7.758 -22.613  -0.654  1.00 98.09           C
ATOM   1142  C   SER B  55      -8.182 -23.682  -1.661  1.00 98.37           C
ATOM   1143  O   SER B  55      -8.562 -24.785  -1.282  1.00 97.89           O
ATOM   1144 CB   SER B  55      -8.960 -21.729  -0.329  1.00 97.03           C
ATOM   1145 OG   SER B  55      -8.658 -20.817   0.699  1.00 88.40           O
ATOM   1146  N   GLU B  56      -8.129 -23.358  -2.942  1.00 98.53           N
ATOM   1147 CA   GLU B  56      -8.433 -24.318  -3.993  1.00 98.49           C
ATOM   1148  C   GLU B  56      -7.389 -25.433  -4.041  1.00 98.67           C
ATOM   1149  O   GLU B  56      -7.738 -26.610  -4.063  1.00 98.44           O
ATOM   1150 CB   GLU B  56      -8.541 -23.579  -5.334  1.00 98.03           C
ATOM   1151 CG   GLU B  56      -8.944 -24.494  -6.492  1.00 91.66           C
ATOM   1152 CD   GLU B  56      -9.143 -23.733  -7.801  1.00 87.28           C
ATOM   1153 OE1  GLU B  56      -8.937 -22.503  -7.835  1.00 82.68           O
ATOM   1154 OE2  GLU B  56      -9.512 -24.373  -8.793  1.00 80.88           O
ATOM   1155  N   LEU B  57      -6.114 -25.085  -4.009  1.00 98.65           N
ATOM   1156 CA   LEU B  57      -5.020 -26.058  -4.015  1.00 98.66           C
ATOM   1157  C   LEU B  57      -5.061 -26.962  -2.789  1.00 98.74           C
ATOM   1158  O   LEU B  57      -4.841 -28.167  -2.919  1.00 98.55           O
ATOM   1159 CB   LEU B  57      -3.677 -25.335  -4.090  1.00 98.35           C
ATOM   1160 CG   LEU B  57      -3.328 -24.797  -5.482  1.00 96.70           C
ATOM   1161 CD1  LEU B  57      -2.171 -23.820  -5.380  1.00 94.46           C
ATOM   1162 CD2  LEU B  57      -2.935 -25.938  -6.423  1.00 93.25           C
ATOM   1163  N   GLU B  58      -5.371 -26.426  -1.620  1.00 98.68           N
ATOM   1164 CA   GLU B  58      -5.528 -27.236  -0.405  1.00 98.57           C
ATOM   1165  C   GLU B  58      -6.592 -28.318  -0.599  1.00 98.62           C
ATOM   1166  O   GLU B  58      -6.349 -29.492  -0.312  1.00 98.49           O
ATOM   1167 CB   GLU B  58      -5.890 -26.339   0.792  1.00 98.27           C
ATOM   1168 CG   GLU B  58      -4.703 -25.537   1.321  1.00 96.58           C
ATOM   1169 CD   GLU B  58      -5.071 -24.524   2.410  1.00 96.20           C
ATOM   1170 OE1  GLU B  58      -6.175 -23.954   2.375  1.00 92.15           O
ATOM   1171 OE2  GLU B  58      -4.238 -24.269   3.298  1.00 91.94           O
ATOM   1172  N   ARG B  59      -7.745 -27.956  -1.149  1.00 98.70           N
ATOM   1173 CA   ARG B  59      -8.814 -28.924  -1.421  1.00 98.76           C
ATOM   1174  C   ARG B  59      -8.404 -29.972  -2.454  1.00 98.70           C
ATOM   1175  O   ARG B  59      -8.754 -31.143  -2.309  1.00 98.52           O
ATOM   1176 CB   ARG B  59     -10.077 -28.192  -1.886  1.00 98.39           C
ATOM   1177 CG   ARG B  59     -10.818 -27.525  -0.734  1.00 94.09           C
ATOM   1178 CD   ARG B  59     -12.123 -26.895  -1.215  1.00 92.21           C
ATOM   1179 NE   ARG B  59     -11.921 -25.547  -1.749  1.00 86.30           N
ATOM   1180 CZ   ARG B  59     -12.015 -24.420  -1.057  1.00 81.21           C
ATOM   1181 NH1  ARG B  59     -12.303 -24.425   0.228  1.00 74.07           N
ATOM   1182 NH2  ARG B  59     -11.824 -23.262  -1.638  1.00 75.92           N
ATOM   1183  N   GLU B  60      -7.668 -29.575  -3.468  1.00 98.73           N
ATOM   1184 CA   GLU B  60      -7.189 -30.503  -4.491  1.00 98.62           C
ATOM   1185  C   GLU B  60      -6.164 -31.484  -3.935  1.00 98.74           C
ATOM   1186  O   GLU B  60      -6.248 -32.678  -4.214  1.00 98.50           O
ATOM   1187 CB   GLU B  60      -6.589 -29.734  -5.661  1.00 98.42           C
ATOM   1188 CG   GLU B  60      -7.638 -29.003  -6.502  1.00 96.37           C
ATOM   1189 CD   GLU B  60      -7.021 -28.279  -7.681  1.00 95.73           C
ATOM   1190 OE1  GLU B  60      -5.801 -28.036  -7.677  1.00 90.95           O
ATOM   1191 OE2  GLU B  60      -7.741 -27.971  -8.642  1.00 90.55           O
ATOM   1192  N   VAL B  61      -5.224 -31.000  -3.140  1.00 98.81           N
ATOM   1193 CA   VAL B  61      -4.210 -31.836  -2.496  1.00 98.85           C
ATOM   1194  C   VAL B  61      -4.875 -32.848  -1.554  1.00 98.88           C
ATOM   1195  O   VAL B  61      -4.583 -34.041  -1.636  1.00 98.61           O
ATOM   1196 CB   VAL B  61      -3.175 -30.956  -1.758  1.00 98.62           C
ATOM   1197 CG1  VAL B  61      -2.312 -31.755  -0.780  1.00 96.79           C
ATOM   1198 CG2  VAL B  61      -2.261 -30.272  -2.770  1.00 96.15           C
ATOM   1199  N   ASP B  62      -5.791 -32.403  -0.719  1.00 98.59           N
ATOM   1200 CA   ASP B  62      -6.509 -33.288   0.200  1.00 98.42           C
ATOM   1201  C   ASP B  62      -7.314 -34.355  -0.542  1.00 98.59           C
ATOM   1202  O   ASP B  62      -7.367 -35.520  -0.127  1.00 98.13           O
ATOM   1203 CB   ASP B  62      -7.464 -32.471   1.075  1.00 98.00           C
ATOM   1204 CG   ASP B  62      -6.786 -31.645   2.155  1.00 92.70           C
ATOM   1205 OD1  ASP B  62      -5.580 -31.846   2.411  1.00 87.16           O
ATOM   1206 OD2  ASP B  62      -7.503 -30.838   2.779  1.00 86.39           O
ATOM   1207  N   LYS B  63      -7.948 -33.985  -1.642  1.00 98.36           N
ATOM   1208 CA   LYS B  63      -8.687 -34.920  -2.482  1.00 98.27           C
ATOM   1209  C   LYS B  63      -7.758 -35.971  -3.085  1.00 98.46           C
ATOM   1210  O   LYS B  63      -8.038 -37.161  -2.979  1.00 97.99           O
ATOM   1211 CB   LYS B  63      -9.442 -34.154  -3.573  1.00 97.83           C
ATOM   1212 CG   LYS B  63     -10.267 -35.066  -4.486  1.00 95.51           C
ATOM   1213 CD   LYS B  63     -10.999 -34.273  -5.574  1.00 93.28           C
ATOM   1214 CE   LYS B  63     -10.049 -33.630  -6.588  1.00 88.38           C
ATOM   1215 NZ   LYS B  63      -9.355 -34.639  -7.420  1.00 82.21           N
ATOM   1216  N   LEU B  64      -6.654 -35.545  -3.679  1.00 98.45           N
ATOM   1217 CA   LEU B  64      -5.678 -36.454  -4.283  1.00 98.31           C
ATOM   1218  C   LEU B  64      -5.078 -37.403  -3.245  1.00 98.49           C
ATOM   1219  O   LEU B  64      -4.933 -38.593  -3.517  1.00 97.85           O
ATOM   1220 CB   LEU B  64      -4.567 -35.656  -4.962  1.00 97.71           C
ATOM   1221 CG   LEU B  64      -4.958 -35.005  -6.295  1.00 94.37           C
ATOM   1222 CD1  LEU B  64      -3.885 -34.015  -6.717  1.00 90.72           C
ATOM   1223 CD2  LEU B  64      -5.131 -36.057  -7.393  1.00 89.87           C
ATOM   1224  N   ALA B  65      -4.764 -36.911  -2.070  1.00 98.21           N
ATOM   1225 CA   ALA B  65      -4.225 -37.737  -0.994  1.00 98.16           C
ATOM   1226  C   ALA B  65      -5.210 -38.848  -0.591  1.00 98.11           C
ATOM   1227  O   ALA B  65      -4.807 -40.005  -0.452  1.00 97.60           O
ATOM   1228 CB   ALA B  65      -3.860 -36.843   0.188  1.00 97.65           C
ATOM   1229  N   ARG B  66      -6.492 -38.521  -0.461  1.00 98.59           N
ATOM   1230 CA   ARG B  66      -7.529 -39.522  -0.156  1.00 98.39           C
ATOM   1231  C   ARG B  66      -7.713 -40.528  -1.289  1.00 98.34           C
ATOM   1232  O   ARG B  66      -7.822 -41.725  -1.028  1.00 97.74           O
ATOM   1233 CB   ARG B  66      -8.858 -38.833   0.153  1.00 97.87           C
ATOM   1234 CG   ARG B  66      -8.880 -38.152   1.523  1.00 93.73           C
ATOM   1235 CD   ARG B  66     -10.284 -37.659   1.880  1.00 92.96           C
ATOM   1236 NE   ARG B  66     -10.734 -36.574   1.009  1.00 88.11           N
ATOM   1237 CZ   ARG B  66     -10.558 -35.273   1.227  1.00 85.21           C
ATOM   1238 NH1  ARG B  66      -9.941 -34.836   2.303  1.00 76.57           N
ATOM   1239 NH2  ARG B  66     -11.002 -34.386   0.373  1.00 79.33           N
ATOM   1240  N   GLU B  67      -7.719 -40.065  -2.519  1.00 97.87           N
ATOM   1241 CA   GLU B  67      -7.850 -40.942  -3.686  1.00 97.67           C
ATOM   1242  C   GLU B  67      -6.663 -41.902  -3.799  1.00 97.59           C
ATOM   1243  O   GLU B  67      -6.862 -43.107  -3.993  1.00 96.91           O
ATOM   1244 CB   GLU B  67      -7.987 -40.106  -4.961  1.00 97.33           C
ATOM   1245 CG   GLU B  67      -9.345 -39.414  -5.081  1.00 96.22           C
ATOM   1246 CD   GLU B  67      -9.434 -38.446  -6.259  1.00 96.11           C
ATOM   1247 OE1  GLU B  67      -8.411 -38.166  -6.922  1.00 92.03           O
ATOM   1248 OE2  GLU B  67     -10.531 -37.930  -6.528  1.00 91.58           O
ATOM   1249  N   ASN B  68      -5.453 -41.415  -3.617  1.00 97.53           N
ATOM   1250 CA   ASN B  68      -4.250 -42.240  -3.640  1.00 97.47           C
ATOM   1251  C   ASN B  68      -4.259 -43.279  -2.510  1.00 97.23           C
ATOM   1252  O   ASN B  68      -3.917 -44.438  -2.744  1.00 96.07           O
ATOM   1253 CB   ASN B  68      -2.996 -41.357  -3.554  1.00 97.10           C
ATOM   1254 CG   ASN B  68      -2.698 -40.587  -4.833  1.00 97.02           C
ATOM   1255 OD1  ASN B  68      -3.441 -40.601  -5.790  1.00 92.40           O
ATOM   1256 ND2  ASN B  68      -1.564 -39.918  -4.861  1.00 91.89           N
ATOM   1257  N   ALA B  69      -4.678 -42.888  -1.316  1.00 98.04           N
ATOM   1258 CA   ALA B  69      -4.790 -43.822  -0.203  1.00 97.63           C
ATOM   1259  C   ALA B  69      -5.786 -44.946  -0.500  1.00 97.46           C
ATOM   1260  O   ALA B  69      -5.489 -46.121  -0.253  1.00 96.31           O
ATOM   1261 CB   ALA B  69      -5.172 -43.058   1.065  1.00 96.90           C
ATOM   1262  N   ALA B  70      -6.925 -44.615  -1.079  1.00 97.53           N
ATOM   1263 CA   ALA B  70      -7.915 -45.613  -1.462  1.00 97.06           C
ATOM   1264  C   ALA B  70      -7.380 -46.565  -2.541  1.00 96.62           C
ATOM   1265  O   ALA B  70      -7.524 -47.784  -2.419  1.00 95.12           O
ATOM   1266 CB   ALA B  70      -9.190 -44.903  -1.928  1.00 96.42           C
ATOM   1267  N   MET B  71      -6.707 -46.034  -3.553  1.00 96.26           N
ATOM   1268 CA   MET B  71      -6.117 -46.849  -4.620  1.00 95.45           C
ATOM   1269  C   MET B  71      -4.998 -47.760  -4.101  1.00 95.17           C
ATOM   1270  O   MET B  71      -4.846 -48.873  -4.607  1.00 93.08           O
ATOM   1271 CB   MET B  71      -5.579 -45.955  -5.733  1.00 94.25           C
ATOM   1272 CG   MET B  71      -6.679 -45.279  -6.550  1.00 90.30           C
ATOM   1273 SD   MET B  71      -6.008 -44.279  -7.895  1.00 88.60           S
ATOM   1274 CE   MET B  71      -6.823 -42.725  -7.544  1.00 78.56           C
ATOM   1275  N   ARG B  72      -4.233 -47.331  -3.105  1.00 95.79           N
ATOM   1276 CA   ARG B  72      -3.240 -48.209  -2.463  1.00 94.83           C
ATOM   1277  C   ARG B  72      -3.890 -49.403  -1.797  1.00 94.73           C
ATOM   1278  O   ARG B  72      -3.408 -50.515  -1.967  1.00 93.54           O
ATOM   1279 CB   ARG B  72      -2.413 -47.441  -1.429  1.00 94.20           C
ATOM   1280 CG   ARG B  72      -1.388 -46.502  -2.039  1.00 89.08           C
ATOM   1281 CD   ARG B  72      -0.656 -45.786  -0.907  1.00 88.00           C
ATOM   1282 NE   ARG B  72       0.026 -44.570  -1.337  1.00 82.95           N
ATOM   1283 CZ   ARG B  72       1.194 -44.487  -1.935  1.00 80.99           C
ATOM   1284 NH1  ARG B  72       1.884 -45.536  -2.252  1.00 71.15           N
ATOM   1285 NH2  ARG B  72       1.681 -43.326  -2.226  1.00 76.49           N
ATOM   1286  N   LEU B  73      -4.989 -49.213  -1.096  1.00 96.33           N
ATOM   1287 CA   LEU B  73      -5.718 -50.322  -0.477  1.00 95.75           C
ATOM   1288  C   LEU B  73      -6.233 -51.309  -1.525  1.00 95.57           C
ATOM   1289  O   LEU B  73      -6.153 -52.525  -1.320  1.00 94.23           O
ATOM   1290 CB   LEU B  73      -6.883 -49.781   0.363  1.00 95.32           C
ATOM   1291 CG   LEU B  73      -6.487 -48.956   1.592  1.00 91.35           C
ATOM   1292 CD1  LEU B  73      -7.730 -48.373   2.248  1.00 87.37           C
ATOM   1293 CD2  LEU B  73      -5.731 -49.799   2.618  1.00 87.70           C
ATOM   1294  N   GLU B  74      -6.721 -50.806  -2.643  1.00 94.70           N
ATOM   1295 CA   GLU B  74      -7.143 -51.660  -3.754  1.00 93.72           C
ATOM   1296  C   GLU B  74      -5.971 -52.449  -4.336  1.00 93.31           C
ATOM   1297  O   GLU B  74      -6.094 -53.649  -4.600  1.00 91.68           O
ATOM   1298 CB   GLU B  74      -7.805 -50.815  -4.860  1.00 92.80           C
ATOM   1299 CG   GLU B  74      -9.145 -50.220  -4.429  1.00 88.15           C
ATOM   1300 CD   GLU B  74      -9.766 -49.314  -5.501  1.00 85.13           C
ATOM   1301 OE1  GLU B  74      -9.265 -49.278  -6.648  1.00 79.65           O
ATOM   1302 OE2  GLU B  74     -10.757 -48.639  -5.203  1.00 79.80           O
ATOM   1303  N   LEU B  75      -4.822 -51.799  -4.526  1.00 91.40           N
ATOM   1304 CA   LEU B  75      -3.604 -52.438  -5.023  1.00 91.30           C
ATOM   1305  C   LEU B  75      -3.110 -53.532  -4.074  1.00 91.20           C
ATOM   1306  O   LEU B  75      -2.804 -54.641  -4.518  1.00 90.08           O
ATOM   1307 CB   LEU B  75      -2.533 -51.361  -5.247  1.00 90.76           C
ATOM   1308 CG   LEU B  75      -1.166 -51.904  -5.694  1.00 89.40           C
ATOM   1309 CD1  LEU B  75      -1.266 -52.653  -7.012  1.00 85.23           C
ATOM   1310 CD2  LEU B  75      -0.194 -50.752  -5.840  1.00 84.73           C
ATOM   1311  N   ASP B  76      -3.053 -53.258  -2.789  1.00 93.30           N
ATOM   1312 CA   ASP B  76      -2.604 -54.214  -1.787  1.00 92.99           C
ATOM   1313  C   ASP B  76      -3.535 -55.431  -1.718  1.00 92.73           C
ATOM   1314  O   ASP B  76      -3.071 -56.574  -1.680  1.00 91.40           O
ATOM   1315 CB   ASP B  76      -2.503 -53.525  -0.415  1.00 92.55           C
ATOM   1316 CG   ASP B  76      -1.387 -52.477  -0.336  1.00 90.95           C
ATOM   1317 OD1  ASP B  76      -0.461 -52.519  -1.173  1.00 86.63           O
ATOM   1318 OD2  ASP B  76      -1.460 -51.627   0.584  1.00 86.87           O
ATOM   1319  N   ALA B  77      -4.833 -55.211  -1.789  1.00 93.90           N
ATOM   1320 CA   ALA B  77      -5.799 -56.299  -1.842  1.00 93.17           C
ATOM   1321  C   ALA B  77      -5.630 -57.158  -3.103  1.00 92.23           C
ATOM   1322  O   ALA B  77      -5.756 -58.386  -3.041  1.00 90.13           O
ATOM   1323 CB   ALA B  77      -7.209 -55.713  -1.765  1.00 92.27           C
ATOM   1324  N   LEU B  78      -5.339 -56.550  -4.238  1.00 88.54           N
ATOM   1325 CA   LEU B  78      -5.104 -57.266  -5.488  1.00 88.89           C
ATOM   1326  C   LEU B  78      -3.806 -58.075  -5.443  1.00 89.57           C
ATOM   1327  O   LEU B  78      -3.791 -59.229  -5.874  1.00 87.90           O
ATOM   1328 CB   LEU B  78      -5.116 -56.263  -6.650  1.00 87.44           C
ATOM   1329 CG   LEU B  78      -5.153 -56.917  -8.033  1.00 82.54           C
ATOM   1330 CD1  LEU B  78      -6.467 -57.653  -8.265  1.00 77.24           C
ATOM   1331 CD2  LEU B  78      -5.015 -55.841  -9.109  1.00 77.13           C
ATOM   1332  N   ARG B  79      -2.735 -57.500  -4.889  1.00 86.39           N
ATOM   1333 CA   ARG B  79      -1.463 -58.209  -4.679  1.00 86.97           C
ATOM   1334  C   ARG B  79      -1.647 -59.441  -3.790  1.00 87.87           C
ATOM   1335  O   ARG B  79      -1.163 -60.510  -4.156  1.00 86.76           O
ATOM   1336 CB   ARG B  79      -0.432 -57.269  -4.064  1.00 86.37           C
ATOM   1337 CG   ARG B  79       0.185 -56.325  -5.108  1.00 84.06           C
ATOM   1338 CD   ARG B  79       1.133 -55.366  -4.414  1.00 83.35           C
ATOM   1339 NE   ARG B  79       1.916 -54.595  -5.384  1.00 78.70           N
ATOM   1340 CZ   ARG B  79       2.588 -53.481  -5.127  1.00 75.49           C
ATOM   1341 NH1  ARG B  79       2.566 -52.946  -3.925  1.00 70.56           N
ATOM   1342 NH2  ARG B  79       3.271 -52.906  -6.056  1.00 69.31           N
ATOM   1343  N   GLY B  80      -2.371 -59.302  -2.709  1.00 90.59           N
ATOM   1344 CA   GLY B  80      -2.678 -60.434  -1.827  1.00 89.67           C
ATOM   1345  C   GLY B  80      -3.385 -61.579  -2.557  1.00 89.04           C
ATOM   1346  O   GLY B  80      -3.086 -62.751  -2.319  1.00 85.78           O
ATOM   1347  N   LYS B  81      -4.276 -61.271  -3.487  1.00 87.22           N
ATOM   1348 CA   LYS B  81      -4.915 -62.285  -4.332  1.00 86.07           C
ATOM   1349  C   LYS B  81      -3.926 -62.951  -5.293  1.00 85.04           C
ATOM   1350  O   LYS B  81      -3.991 -64.157  -5.475  1.00 80.94           O
ATOM   1351 CB   LYS B  81      -6.074 -61.678  -5.125  1.00 84.33           C
ATOM   1352 CG   LYS B  81      -7.279 -61.366  -4.236  1.00 78.93           C
ATOM   1353 CD   LYS B  81      -8.394 -60.747  -5.083  1.00 75.27           C
ATOM   1354 CE   LYS B  81      -9.587 -60.402  -4.207  1.00 69.59           C
ATOM   1355 NZ   LYS B  81     -10.700 -59.842  -5.005  1.00 64.26           N
ATOM   1356  N   CYS B  82      -3.028 -62.191  -5.900  1.00 77.67           N
ATOM   1357 CA   CYS B  82      -2.006 -62.742  -6.794  1.00 76.67           C
ATOM   1358  C   CYS B  82      -1.050 -63.691  -6.072  1.00 76.75           C
ATOM   1359  O   CYS B  82      -0.699 -64.730  -6.620  1.00 73.08           O
ATOM   1360 CB   CYS B  82      -1.212 -61.609  -7.447  1.00 74.29           C
ATOM   1361 SG   CYS B  82      -2.228 -60.706  -8.654  1.00 69.04           S
ATOM   1362  N   GLU B  83      -0.644 -63.364  -4.861  1.00 82.63           N
ATOM   1363 CA   GLU B  83       0.236 -64.220  -4.055  1.00 84.59           C
ATOM   1364  C   GLU B  83      -0.446 -65.498  -3.579  1.00 84.18           C
ATOM   1365  O   GLU B  83       0.204 -66.537  -3.431  1.00 81.18           O
ATOM   1366 CB   GLU B  83       0.753 -63.436  -2.844  1.00 83.47           C
ATOM   1367 CG   GLU B  83       1.755 -62.354  -3.213  1.00 79.00           C
ATOM   1368 CD   GLU B  83       2.245 -61.545  -2.009  1.00 74.66           C
ATOM   1369 OE1  GLU B  83       3.088 -60.640  -2.224  1.00 68.63           O
ATOM   1370 OE2  GLU B  83       1.795 -61.793  -0.878  1.00 69.44           O
ATOM   1371  N   ALA B  84      -1.739 -65.420  -3.338  1.00 81.01           N
ATOM   1372 CA   ALA B  84      -2.508 -66.577  -2.889  1.00 80.80           C
ATOM   1373  C   ALA B  84      -2.793 -67.594  -4.011  1.00 79.20           C
ATOM   1374  O   ALA B  84      -3.070 -68.762  -3.715  1.00 73.71           O
ATOM   1375 CB   ALA B  84      -3.807 -66.083  -2.248  1.00 77.58           C
ATOM   1376  N   LEU B  85      -2.722 -67.159  -5.250  1.00 68.23           N
ATOM   1377 CA   LEU B  85      -2.906 -68.002  -6.435  1.00 68.71           C
ATOM   1378  C   LEU B  85      -1.561 -68.482  -6.970  1.00 66.34           C
ATOM   1379  O   LEU B  85      -1.126 -68.042  -8.056  1.00 60.10           O
ATOM   1380 CB   LEU B  85      -3.718 -67.244  -7.498  1.00 61.16           C
ATOM   1381 CG   LEU B  85      -5.143 -66.861  -7.085  1.00 55.27           C
ATOM   1382 CD1  LEU B  85      -5.784 -66.019  -8.187  1.00 49.71           C
ATOM   1383 CD2  LEU B  85      -6.009 -68.124  -6.883  1.00 47.97           C
ATOM   1384 OXT  LEU B  85      -0.975 -69.335  -6.271  1.00 47.65           O
ATOM   1385  N   LEU C   1      32.497  -4.422 -15.305  1.00 66.80           N
ATOM   1386 CA   LEU C   1      31.218  -3.773 -15.658  1.00 75.16           C
ATOM   1387  C   LEU C   1      30.990  -2.594 -14.723  1.00 78.91           C
ATOM   1388  O   LEU C   1      31.312  -2.697 -13.541  1.00 73.63           O
ATOM   1389 CB   LEU C   1      30.054  -4.779 -15.551  1.00 69.13           C
ATOM   1390 CG   LEU C   1      30.203  -6.030 -16.436  1.00 63.44           C
ATOM   1391 CD1  LEU C   1      28.994  -6.943 -16.231  1.00 56.06           C
ATOM   1392 CD2  LEU C   1      30.315  -5.683 -17.921  1.00 57.67           C
ATOM   1393  N   SER C   2      30.458  -1.491 -15.211  1.00 82.55           N
ATOM   1394 CA   SER C   2      30.068  -0.400 -14.328  1.00 88.14           C
ATOM   1395  C   SER C   2      28.864  -0.829 -13.487  1.00 89.28           C
ATOM   1396  O   SER C   2      28.076  -1.681 -13.907  1.00 85.08           O
ATOM   1397 CB   SER C   2      29.774   0.879 -15.119  1.00 81.30           C
ATOM   1398 OG   SER C   2      28.574   0.768 -15.845  1.00 71.17           O
ATOM   1399  N   ILE C   3      28.690  -0.210 -12.315  1.00 92.28           N
ATOM   1400 CA   ILE C   3      27.524  -0.475 -11.466  1.00 92.02           C
ATOM   1401  C   ILE C   3      26.207  -0.256 -12.229  1.00 92.83           C
ATOM   1402  O   ILE C   3      25.247  -0.990 -12.028  1.00 90.10           O
ATOM   1403 CB   ILE C   3      27.560   0.390 -10.186  1.00 89.09           C
ATOM   1404 CG1  ILE C   3      27.703   1.890 -10.501  1.00 78.69           C
ATOM   1405 CG2  ILE C   3      28.689  -0.098  -9.267  1.00 75.19           C
ATOM   1406 CD1  ILE C   3      27.504   2.800  -9.291  1.00 68.47           C
ATOM   1407  N   TYR C   4      26.189   0.731 -13.128  1.00 89.44           N
ATOM   1408 CA   TYR C   4      25.028   0.992 -13.969  1.00 90.61           C
ATOM   1409  C   TYR C   4      24.758  -0.167 -14.933  1.00 92.23           C
ATOM   1410  O   TYR C   4      23.620  -0.645 -15.019  1.00 90.52           O
ATOM   1411 CB   TYR C   4      25.260   2.300 -14.727  1.00 87.72           C
ATOM   1412 CG   TYR C   4      24.112   2.680 -15.618  1.00 86.03           C
ATOM   1413 CD1  TYR C   4      22.990   3.341 -15.102  1.00 80.29           C
ATOM   1414 CD2  TYR C   4      24.143   2.363 -16.984  1.00 76.49           C
ATOM   1415 CE1  TYR C   4      21.919   3.679 -15.930  1.00 73.93           C
ATOM   1416 CE2  TYR C   4      23.078   2.695 -17.826  1.00 73.76           C
ATOM   1417 CZ   TYR C   4      21.958   3.353 -17.291  1.00 75.31           C
ATOM   1418 OH   TYR C   4      20.913   3.682 -18.117  1.00 71.81           O
ATOM   1419  N   GLN C   5      25.787  -0.657 -15.616  1.00 93.78           N
ATOM   1420 CA   GLN C   5      25.667  -1.802 -16.522  1.00 94.08           C
ATOM   1421  C   GLN C   5      25.319  -3.085 -15.772  1.00 95.33           C
ATOM   1422  O   GLN C   5      24.543  -3.886 -16.270  1.00 94.25           O
ATOM   1423 CB   GLN C   5      26.976  -1.989 -17.301  1.00 91.43           C
ATOM   1424 CG   GLN C   5      27.175  -0.936 -18.389  1.00 82.97           C
ATOM   1425 CD   GLN C   5      28.559  -1.027 -19.023  1.00 76.63           C
ATOM   1426 OE1  GLN C   5      29.522  -1.469 -18.414  1.00 69.55           O
ATOM   1427 NE2  GLN C   5      28.697  -0.604 -20.259  1.00 65.57           N
ATOM   1428  N   ASP C   6      25.863  -3.258 -14.581  1.00 95.49           N
ATOM   1429 CA   ASP C   6      25.519  -4.396 -13.733  1.00 95.46           C
ATOM   1430  C   ASP C   6      24.027  -4.392 -13.373  1.00 96.57           C
ATOM   1431  O   ASP C   6      23.356  -5.420 -13.484  1.00 95.21           O
ATOM   1432 CB   ASP C   6      26.397  -4.370 -12.477  1.00 93.25           C
ATOM   1433 CG   ASP C   6      26.176  -5.598 -11.613  1.00 85.88           C
ATOM   1434 OD1  ASP C   6      26.411  -6.708 -12.120  1.00 77.23           O
ATOM   1435 OD2  ASP C   6      25.764  -5.426 -10.452  1.00 74.41           O
ATOM   1436  N   GLN C   7      23.473  -3.227 -13.022  1.00 95.94           N
ATOM   1437 CA   GLN C   7      22.038  -3.111 -12.779  1.00 96.26           C
ATOM   1438  C   GLN C   7      21.210  -3.382 -14.039  1.00 97.34           C
ATOM   1439  O   GLN C   7      20.174  -4.027 -13.954  1.00 96.87           O
ATOM   1440 CB   GLN C   7      21.677  -1.735 -12.200  1.00 94.83           C
ATOM   1441 CG   GLN C   7      22.323  -1.411 -10.851  1.00 88.97           C
ATOM   1442 CD   GLN C   7      22.086  -2.445  -9.755  1.00 86.77           C
ATOM   1443 OE1  GLN C   7      21.115  -3.182  -9.751  1.00 78.49           O
ATOM   1444 NE2  GLN C   7      22.980  -2.512  -8.799  1.00 74.73           N
ATOM   1445  N   GLU C   8      21.673  -2.933 -15.205  1.00 97.19           N
ATOM   1446 CA   GLU C   8      21.015  -3.274 -16.476  1.00 97.50           C
ATOM   1447  C   GLU C   8      20.960  -4.792 -16.671  1.00 97.71           C
ATOM   1448  O   GLU C   8      19.896  -5.336 -16.955  1.00 97.43           O
ATOM   1449 CB   GLU C   8      21.712  -2.629 -17.679  1.00 97.09           C
ATOM   1450 CG   GLU C   8      21.541  -1.113 -17.799  1.00 95.38           C
ATOM   1451 CD   GLU C   8      22.057  -0.543 -19.130  1.00 95.27           C
ATOM   1452 OE1  GLU C   8      21.440   0.419 -19.642  1.00 91.00           O
ATOM   1453 OE2  GLU C   8      23.046  -1.055 -19.682  1.00 91.11           O
ATOM   1454  N   GLN C   9      22.083  -5.484 -16.467  1.00 97.82           N
ATOM   1455 CA   GLN C   9      22.147  -6.933 -16.650  1.00 97.67           C
ATOM   1456  C   GLN C   9      21.277  -7.678 -15.641  1.00 97.90           C
ATOM   1457  O   GLN C   9      20.564  -8.612 -16.010  1.00 97.11           O
ATOM   1458 CB   GLN C   9      23.597  -7.429 -16.553  1.00 96.56           C
ATOM   1459 CG   GLN C   9      24.520  -6.865 -17.646  1.00 90.66           C
ATOM   1460 CD   GLN C   9      23.951  -7.036 -19.047  1.00 85.26           C
ATOM   1461 OE1  GLN C   9      23.510  -8.101 -19.431  1.00 77.96           O
ATOM   1462 NE2  GLN C   9      23.937  -5.977 -19.832  1.00 73.16           N
ATOM   1463  N   ARG C  10      21.283  -7.263 -14.386  1.00 98.23           N
ATOM   1464 CA   ARG C  10      20.440  -7.884 -13.357  1.00 98.17           C
ATOM   1465  C   ARG C  10      18.951  -7.738 -13.681  1.00 98.36           C
ATOM   1466  O   ARG C  10      18.191  -8.686 -13.497  1.00 97.87           O
ATOM   1467 CB   ARG C  10      20.751  -7.275 -11.987  1.00 97.40           C
ATOM   1468 CG   ARG C  10      22.115  -7.711 -11.455  1.00 92.06           C
ATOM   1469 CD   ARG C  10      22.468  -6.958 -10.164  1.00 90.20           C
ATOM   1470 NE   ARG C  10      21.614  -7.370  -9.050  1.00 84.43           N
ATOM   1471 CZ   ARG C  10      21.068  -6.579  -8.125  1.00 80.15           C
ATOM   1472 NH1  ARG C  10      21.262  -5.280  -8.131  1.00 72.68           N
ATOM   1473 NH2  ARG C  10      20.328  -7.086  -7.193  1.00 72.46           N
ATOM   1474  N   ILE C  11      18.535  -6.573 -14.159  1.00 98.17           N
ATOM   1475 CA   ILE C  11      17.146  -6.331 -14.558  1.00 98.10           C
ATOM   1476  C   ILE C  11      16.776  -7.180 -15.776  1.00 98.16           C
ATOM   1477  O   ILE C  11      15.733  -7.832 -15.771  1.00 97.82           O
ATOM   1478 CB   ILE C  11      16.909  -4.825 -14.800  1.00 98.08           C
ATOM   1479 CG1  ILE C  11      16.907  -4.088 -13.452  1.00 97.34           C
ATOM   1480 CG2  ILE C  11      15.582  -4.584 -15.550  1.00 97.33           C
ATOM   1481 CD1  ILE C  11      16.967  -2.570 -13.568  1.00 95.62           C
ATOM   1482  N   LEU C  12      17.632  -7.196 -16.803  1.00 98.25           N
ATOM   1483 CA   LEU C  12      17.385  -7.989 -18.008  1.00 98.11           C
ATOM   1484  C   LEU C  12      17.286  -9.478 -17.677  1.00 98.19           C
ATOM   1485  O   LEU C  12      16.327 -10.129 -18.074  1.00 97.60           O
ATOM   1486 CB   LEU C  12      18.487  -7.725 -19.042  1.00 97.98           C
ATOM   1487 CG   LEU C  12      18.420  -6.328 -19.697  1.00 96.87           C
ATOM   1488 CD1  LEU C  12      19.689  -6.068 -20.501  1.00 94.65           C
ATOM   1489 CD2  LEU C  12      17.219  -6.197 -20.623  1.00 93.65           C
ATOM   1490  N   LYS C  13      18.219  -9.993 -16.896  1.00 98.24           N
ATOM   1491 CA   LYS C  13      18.204 -11.394 -16.468  1.00 98.06           C
ATOM   1492  C   LYS C  13      16.920 -11.753 -15.712  1.00 98.15           C
ATOM   1493  O   LYS C  13      16.304 -12.771 -16.003  1.00 97.49           O
ATOM   1494 CB   LYS C  13      19.448 -11.675 -15.614  1.00 97.45           C
ATOM   1495 CG   LYS C  13      19.522 -13.145 -15.205  1.00 89.47           C
ATOM   1496 CD   LYS C  13      20.766 -13.444 -14.387  1.00 85.27           C
ATOM   1497 CE   LYS C  13      20.699 -14.913 -13.982  1.00 76.49           C
ATOM   1498 NZ   LYS C  13      21.837 -15.331 -13.133  1.00 68.92           N
ATOM   1499  N   PHE C  14      16.500 -10.907 -14.785  1.00 98.11           N
ATOM   1500 CA   PHE C  14      15.261 -11.141 -14.038  1.00 97.99           C
ATOM   1501  C   PHE C  14      14.038 -11.176 -14.960  1.00 97.90           C
ATOM   1502  O   PHE C  14      13.163 -12.026 -14.802  1.00 96.93           O
ATOM   1503 CB   PHE C  14      15.096 -10.064 -12.961  1.00 97.57           C
ATOM   1504 CG   PHE C  14      13.891 -10.276 -12.090  1.00 96.23           C
ATOM   1505 CD1  PHE C  14      12.647  -9.751 -12.445  1.00 91.60           C
ATOM   1506 CD2  PHE C  14      13.992 -11.029 -10.913  1.00 91.01           C
ATOM   1507 CE1  PHE C  14      11.518  -9.972 -11.652  1.00 89.87           C
ATOM   1508 CE2  PHE C  14      12.862 -11.255 -10.109  1.00 88.83           C
ATOM   1509 CZ   PHE C  14      11.633 -10.726 -10.488  1.00 91.40           C
ATOM   1510  N   LEU C  15      13.981 -10.267 -15.927  1.00 98.19           N
ATOM   1511 CA   LEU C  15      12.872 -10.215 -16.878  1.00 97.95           C
ATOM   1512  C   LEU C  15      12.874 -11.398 -17.858  1.00 97.79           C
ATOM   1513  O   LEU C  15      11.806 -11.846 -18.270  1.00 96.54           O
ATOM   1514 CB   LEU C  15      12.911  -8.885 -17.644  1.00 97.80           C
ATOM   1515 CG   LEU C  15      12.568  -7.644 -16.805  1.00 96.92           C
ATOM   1516 CD1  LEU C  15      12.823  -6.383 -17.622  1.00 94.35           C
ATOM   1517 CD2  LEU C  15      11.102  -7.648 -16.369  1.00 93.00           C
ATOM   1518  N   GLU C  16      14.053 -11.905 -18.222  1.00 97.67           N
ATOM   1519 CA   GLU C  16      14.187 -13.117 -19.036  1.00 97.30           C
ATOM   1520  C   GLU C  16      13.718 -14.350 -18.261  1.00 97.21           C
ATOM   1521  O   GLU C  16      12.925 -15.138 -18.775  1.00 95.68           O
ATOM   1522 CB   GLU C  16      15.647 -13.283 -19.480  1.00 96.64           C
ATOM   1523 CG   GLU C  16      16.046 -12.291 -20.576  1.00 90.90           C
ATOM   1524 CD   GLU C  16      17.553 -12.228 -20.820  1.00 87.61           C
ATOM   1525 OE1  GLU C  16      18.319 -12.964 -20.164  1.00 80.47           O
ATOM   1526 OE2  GLU C  16      17.967 -11.426 -21.662  1.00 80.56           O
ATOM   1527  N   GLU C  17      14.144 -14.495 -17.010  1.00 97.43           N
ATOM   1528 CA   GLU C  17      13.729 -15.602 -16.143  1.00 97.19           C
ATOM   1529  C   GLU C  17      12.224 -15.597 -15.848  1.00 96.80           C
ATOM   1530  O   GLU C  17      11.635 -16.646 -15.581  1.00 94.41           O
ATOM   1531 CB   GLU C  17      14.510 -15.542 -14.811  1.00 96.42           C
ATOM   1532 CG   GLU C  17      15.972 -15.949 -14.971  1.00 92.49           C
ATOM   1533 CD   GLU C  17      16.797 -15.758 -13.692  1.00 89.71           C
ATOM   1534 OE1  GLU C  17      16.279 -15.247 -12.681  1.00 82.28           O
ATOM   1535 OE2  GLU C  17      17.992 -16.107 -13.697  1.00 81.79           O
ATOM   1536  N   LEU C  18      11.592 -14.432 -15.928  1.00 96.69           N
ATOM   1537 CA   LEU C  18      10.150 -14.305 -15.738  1.00 95.51           C
ATOM   1538  C   LEU C  18       9.353 -14.969 -16.876  1.00 95.20           C
ATOM   1539  O   LEU C  18       8.199 -15.352 -16.684  1.00 91.84           O
ATOM   1540 CB   LEU C  18       9.809 -12.809 -15.602  1.00 94.21           C
ATOM   1541 CG   LEU C  18       8.500 -12.504 -14.880  1.00 91.52           C
ATOM   1542 CD1  LEU C  18       8.581 -12.841 -13.393  1.00 86.20           C
ATOM   1543 CD2  LEU C  18       8.180 -11.013 -15.015  1.00 84.77           C
ATOM   1544  N   GLY C  19       9.961 -15.099 -18.057  1.00 93.82           N
ATOM   1545 CA   GLY C  19       9.352 -15.632 -19.273  1.00 92.88           C
ATOM   1546  C   GLY C  19       9.032 -14.541 -20.305  1.00 93.89           C
ATOM   1547  O   GLY C  19       8.702 -13.410 -19.952  1.00 90.83           O
ATOM   1548  N   GLU C  20       9.098 -14.891 -21.582  1.00 94.14           N
ATOM   1549 CA   GLU C  20       9.107 -13.938 -22.709  1.00 93.38           C
ATOM   1550  C   GLU C  20       7.944 -12.930 -22.715  1.00 93.37           C
ATOM   1551  O   GLU C  20       8.165 -11.725 -22.893  1.00 90.23           O
ATOM   1552 CB   GLU C  20       9.118 -14.750 -24.014  1.00 90.95           C
ATOM   1553 CG   GLU C  20       9.300 -13.863 -25.238  1.00 80.80           C
ATOM   1554 CD   GLU C  20       9.461 -14.696 -26.513  1.00 76.40           C
ATOM   1555 OE1  GLU C  20       8.554 -15.501 -26.808  1.00 69.33           O
ATOM   1556 OE2  GLU C  20      10.488 -14.541 -27.196  1.00 70.93           O
ATOM   1557  N   GLY C  21       6.715 -13.379 -22.508  1.00 91.38           N
ATOM   1558 CA   GLY C  21       5.544 -12.499 -22.499  1.00 90.39           C
ATOM   1559  C   GLY C  21       5.225 -11.871 -21.147  1.00 92.37           C
ATOM   1560  O   GLY C  21       4.274 -11.094 -21.035  1.00 88.66           O
ATOM   1561  N   LYS C  22       5.975 -12.229 -20.107  1.00 95.61           N
ATOM   1562 CA   LYS C  22       5.667 -11.810 -18.738  1.00 96.08           C
ATOM   1563  C   LYS C  22       6.220 -10.414 -18.457  1.00 96.82           C
ATOM   1564  O   LYS C  22       7.283 -10.027 -18.944  1.00 96.04           O
ATOM   1565 CB   LYS C  22       6.193 -12.830 -17.719  1.00 94.76           C
ATOM   1566 CG   LYS C  22       5.646 -14.249 -17.904  1.00 91.07           C
ATOM   1567 CD   LYS C  22       4.146 -14.341 -17.618  1.00 85.26           C
ATOM   1568 CE   LYS C  22       3.707 -15.788 -17.737  1.00 79.36           C
ATOM   1569 NZ   LYS C  22       2.333 -16.009 -17.268  1.00 71.91           N
ATOM   1570  N   ALA C  23       5.491  -9.675 -17.640  1.00 97.06           N
ATOM   1571 CA   ALA C  23       5.842  -8.326 -17.248  1.00 97.10           C
ATOM   1572  C   ALA C  23       5.884  -8.195 -15.724  1.00 96.98           C
ATOM   1573  O   ALA C  23       5.261  -8.977 -15.002  1.00 95.35           O
ATOM   1574 CB   ALA C  23       4.855  -7.338 -17.875  1.00 96.54           C
ATOM   1575  N   THR C  24       6.618  -7.205 -15.240  1.00 96.59           N
ATOM   1576 CA   THR C  24       6.685  -6.886 -13.816  1.00 95.98           C
ATOM   1577  C   THR C  24       6.697  -5.378 -13.612  1.00 95.94           C
ATOM   1578  O   THR C  24       6.609  -4.605 -14.568  1.00 95.55           O
ATOM   1579 CB   THR C  24       7.886  -7.582 -13.159  1.00 95.33           C
ATOM   1580 OG1  THR C  24       7.754  -7.507 -11.753  1.00 92.34           O
ATOM   1581 CG2  THR C  24       9.226  -6.962 -13.552  1.00 91.50           C
ATOM   1582  N   THR C  25       6.759  -4.945 -12.365  1.00 91.85           N
ATOM   1583 CA   THR C  25       6.734  -3.535 -11.993  1.00 91.10           C
ATOM   1584  C   THR C  25       8.084  -3.087 -11.439  1.00 91.92           C
ATOM   1585  O   THR C  25       8.858  -3.889 -10.913  1.00 92.47           O
ATOM   1586 CB   THR C  25       5.635  -3.240 -10.966  1.00 90.07           C
ATOM   1587 OG1  THR C  25       5.935  -3.825  -9.718  1.00 89.14           O
ATOM   1588 CG2  THR C  25       4.265  -3.749 -11.414  1.00 88.65           C
ATOM   1589  N   ALA C  26       8.350  -1.783 -11.495  1.00 91.40           N
ATOM   1590 CA   ALA C  26       9.534  -1.218 -10.857  1.00 91.32           C
ATOM   1591  C   ALA C  26       9.551  -1.467  -9.339  1.00 90.45           C
ATOM   1592  O   ALA C  26      10.613  -1.635  -8.755  1.00 90.12           O
ATOM   1593 CB   ALA C  26       9.594   0.278 -11.153  1.00 92.07           C
ATOM   1594  N   HIS C  27       8.386  -1.498  -8.722  1.00 87.56           N
ATOM   1595 CA   HIS C  27       8.272  -1.803  -7.297  1.00 84.35           C
ATOM   1596  C   HIS C  27       8.701  -3.237  -6.996  1.00 85.36           C
ATOM   1597  O   HIS C  27       9.477  -3.462  -6.063  1.00 85.23           O
ATOM   1598 CB   HIS C  27       6.836  -1.557  -6.831  1.00 81.92           C
ATOM   1599 CG   HIS C  27       6.636  -1.877  -5.374  1.00 78.45           C
ATOM   1600 ND1  HIS C  27       6.197  -3.077  -4.884  1.00 71.24           N
ATOM   1601 CD2  HIS C  27       6.869  -1.074  -4.298  1.00 69.94           C
ATOM   1602 CE1  HIS C  27       6.167  -3.011  -3.550  1.00 69.27           C
ATOM   1603 NE2  HIS C  27       6.573  -1.804  -3.163  1.00 69.98           N
ATOM   1604  N   ASP C  28       8.233  -4.185  -7.782  1.00 88.92           N
ATOM   1605 CA   ASP C  28       8.600  -5.586  -7.612  1.00 88.55           C
ATOM   1606  C   ASP C  28      10.107  -5.799  -7.838  1.00 90.14           C
ATOM   1607  O   ASP C  28      10.785  -6.374  -6.984  1.00 89.63           O
ATOM   1608 CB   ASP C  28       7.752  -6.435  -8.558  1.00 87.10           C
ATOM   1609 CG   ASP C  28       7.968  -7.920  -8.329  1.00 81.13           C
ATOM   1610 OD1  ASP C  28       7.978  -8.321  -7.151  1.00 75.61           O
ATOM   1611 OD2  ASP C  28       8.125  -8.635  -9.330  1.00 72.33           O
ATOM   1612  N   LEU C  29      10.657  -5.254  -8.923  1.00 92.56           N
ATOM   1613 CA   LEU C  29      12.099  -5.289  -9.187  1.00 93.69           C
ATOM   1614  C   LEU C  29      12.908  -4.695  -8.031  1.00 93.31           C
ATOM   1615  O   LEU C  29      13.938  -5.253  -7.644  1.00 92.45           O
ATOM   1616 CB   LEU C  29      12.409  -4.523 -10.475  1.00 95.07           C
ATOM   1617 CG   LEU C  29      11.986  -5.239 -11.769  1.00 95.15           C
ATOM   1618 CD1  LEU C  29      12.025  -4.264 -12.923  1.00 92.44           C
ATOM   1619 CD2  LEU C  29      12.909  -6.406 -12.072  1.00 91.67           C
ATOM   1620  N   SER C  30      12.444  -3.577  -7.467  1.00 90.42           N
ATOM   1621 CA   SER C  30      13.106  -2.953  -6.323  1.00 89.09           C
ATOM   1622  C   SER C  30      13.174  -3.893  -5.124  1.00 88.12           C
ATOM   1623  O   SER C  30      14.218  -3.985  -4.474  1.00 86.24           O
ATOM   1624 CB   SER C  30      12.375  -1.660  -5.943  1.00 87.66           C
ATOM   1625 OG   SER C  30      12.998  -1.004  -4.864  1.00 82.37           O
ATOM   1626  N   GLY C  31      12.095  -4.609  -4.838  1.00 83.00           N
ATOM   1627 CA   GLY C  31      12.057  -5.586  -3.752  1.00 78.72           C
ATOM   1628  C   GLY C  31      12.927  -6.810  -4.028  1.00 79.44           C
ATOM   1629  O   GLY C  31      13.710  -7.218  -3.170  1.00 78.50           O
ATOM   1630  N   LYS C  32      12.833  -7.376  -5.229  1.00 85.36           N
ATOM   1631 CA   LYS C  32      13.560  -8.602  -5.588  1.00 85.39           C
ATOM   1632  C   LYS C  32      15.064  -8.383  -5.744  1.00 87.57           C
ATOM   1633  O   LYS C  32      15.849  -9.260  -5.390  1.00 86.75           O
ATOM   1634 CB   LYS C  32      12.974  -9.188  -6.880  1.00 83.96           C
ATOM   1635 CG   LYS C  32      11.510  -9.629  -6.793  1.00 80.62           C
ATOM   1636 CD   LYS C  32      11.266 -10.759  -5.804  1.00 77.03           C
ATOM   1637 CE   LYS C  32       9.808 -11.179  -5.854  1.00 72.62           C
ATOM   1638 NZ   LYS C  32       9.464 -12.228  -4.868  1.00 68.09           N
ATOM   1639  N   LEU C  33      15.477  -7.234  -6.261  1.00 93.04           N
ATOM   1640 CA   LEU C  33      16.887  -6.943  -6.515  1.00 93.39           C
ATOM   1641  C   LEU C  33      17.564  -6.157  -5.385  1.00 92.80           C
ATOM   1642  O   LEU C  33      18.770  -5.937  -5.448  1.00 89.73           O
ATOM   1643 CB   LEU C  33      17.037  -6.215  -7.861  1.00 94.14           C
ATOM   1644 CG   LEU C  33      16.514  -6.972  -9.088  1.00 94.46           C
ATOM   1645 CD1  LEU C  33      16.732  -6.145 -10.340  1.00 89.39           C
ATOM   1646 CD2  LEU C  33      17.185  -8.333  -9.261  1.00 87.30           C
ATOM   1647  N   GLY C  34      16.803  -5.711  -4.370  1.00 88.33           N
ATOM   1648 CA   GLY C  34      17.338  -4.917  -3.265  1.00 86.29           C
ATOM   1649  C   GLY C  34      17.858  -3.547  -3.690  1.00 87.88           C
ATOM   1650  O   GLY C  34      18.771  -3.009  -3.069  1.00 85.55           O
ATOM   1651  N   THR C  35      17.317  -2.982  -4.767  1.00 88.89           N
ATOM   1652 CA   THR C  35      17.776  -1.719  -5.352  1.00 89.61           C
ATOM   1653  C   THR C  35      16.680  -0.660  -5.221  1.00 89.64           C
ATOM   1654  O   THR C  35      15.523  -0.955  -5.495  1.00 88.58           O
ATOM   1655 CB   THR C  35      18.163  -1.913  -6.826  1.00 89.73           C
ATOM   1656 OG1  THR C  35      19.159  -2.912  -6.926  1.00 88.50           O
ATOM   1657 CG2  THR C  35      18.736  -0.649  -7.454  1.00 88.54           C
ATOM   1658  N   PRO C  36      17.002   0.595  -4.832  1.00 86.05           N
ATOM   1659 CA   PRO C  36      15.999   1.655  -4.722  1.00 85.44           C
ATOM   1660  C   PRO C  36      15.183   1.833  -6.004  1.00 87.38           C
ATOM   1661  O   PRO C  36      15.728   1.865  -7.105  1.00 87.98           O
ATOM   1662 CB   PRO C  36      16.806   2.911  -4.395  1.00 84.59           C
ATOM   1663 CG   PRO C  36      18.024   2.379  -3.677  1.00 82.77           C
ATOM   1664 CD   PRO C  36      18.307   1.061  -4.372  1.00 84.32           C
ATOM   1665  N   LYS C  37      13.868   1.982  -5.869  1.00 84.95           N
ATOM   1666 CA   LYS C  37      12.963   2.092  -7.017  1.00 85.79           C
ATOM   1667  C   LYS C  37      13.336   3.236  -7.970  1.00 87.50           C
ATOM   1668  O   LYS C  37      13.135   3.119  -9.174  1.00 88.76           O
ATOM   1669 CB   LYS C  37      11.520   2.228  -6.533  1.00 85.24           C
ATOM   1670 CG   LYS C  37      10.516   2.089  -7.677  1.00 84.30           C
ATOM   1671 CD   LYS C  37       9.058   2.169  -7.220  1.00 83.67           C
ATOM   1672 CE   LYS C  37       8.687   3.587  -6.830  1.00 79.39           C
ATOM   1673 NZ   LYS C  37       7.233   3.735  -6.657  1.00 76.72           N
ATOM   1674  N   LYS C  38      13.891   4.322  -7.437  1.00 86.08           N
ATOM   1675 CA   LYS C  38      14.369   5.434  -8.260  1.00 84.92           C
ATOM   1676  C   LYS C  38      15.437   4.982  -9.250  1.00 87.40           C
ATOM   1677  O   LYS C  38      15.389   5.346 -10.427  1.00 88.02           O
ATOM   1678 CB   LYS C  38      14.900   6.551  -7.351  1.00 83.39           C
ATOM   1679 CG   LYS C  38      15.383   7.779  -8.128  1.00 77.42           C
ATOM   1680 CD   LYS C  38      15.805   8.901  -7.183  1.00 73.40           C
ATOM   1681 CE   LYS C  38      16.248  10.119  -7.966  1.00 65.74           C
ATOM   1682 NZ   LYS C  38      16.513  11.279  -7.079  1.00 61.61           N
ATOM   1683  N   GLU C  39      16.384   4.176  -8.780  1.00 91.04           N
ATOM   1684 CA   GLU C  39      17.445   3.642  -9.622  1.00 91.38           C
ATOM   1685  C   GLU C  39      16.898   2.634 -10.639  1.00 92.74           C
ATOM   1686  O   GLU C  39      17.217   2.722 -11.828  1.00 92.62           O
ATOM   1687 CB   GLU C  39      18.538   3.018  -8.740  1.00 90.95           C
ATOM   1688 CG   GLU C  39      19.756   2.587  -9.554  1.00 83.39           C
ATOM   1689 CD   GLU C  39      20.852   1.989  -8.685  1.00 80.78           C
ATOM   1690 OE1  GLU C  39      21.092   2.505  -7.582  1.00 74.20           O
ATOM   1691 OE2  GLU C  39      21.471   1.005  -9.123  1.00 74.35           O
ATOM   1692  N   ILE C  40      16.017   1.740 -10.194  1.00 92.21           N
ATOM   1693 CA   ILE C  40      15.342   0.793 -11.081  1.00 92.70           C
ATOM   1694  C   ILE C  40      14.635   1.530 -12.217  1.00 93.84           C
ATOM   1695  O   ILE C  40      14.827   1.196 -13.382  1.00 94.30           O
ATOM   1696 CB   ILE C  40      14.352  -0.086 -10.297  1.00 92.79           C
ATOM   1697 CG1  ILE C  40      15.055  -0.981  -9.263  1.00 91.79           C
ATOM   1698 CG2  ILE C  40      13.479  -0.927 -11.238  1.00 92.44           C
ATOM   1699 CD1  ILE C  40      15.992  -2.033  -9.841  1.00 91.09           C
ATOM   1700  N   ASN C  41      13.844   2.554 -11.898  1.00 91.54           N
ATOM   1701 CA   ASN C  41      13.144   3.322 -12.925  1.00 90.83           C
ATOM   1702  C   ASN C  41      14.110   4.010 -13.891  1.00 91.75           C
ATOM   1703  O   ASN C  41      13.879   3.980 -15.094  1.00 92.53           O
ATOM   1704 CB   ASN C  41      12.205   4.349 -12.276  1.00 90.87           C
ATOM   1705 CG   ASN C  41      10.842   3.765 -11.970  1.00 91.13           C
ATOM   1706 OD1  ASN C  41      10.226   3.105 -12.782  1.00 86.94           O
ATOM   1707 ND2  ASN C  41      10.323   4.029 -10.778  1.00 85.68           N
ATOM   1708  N   ARG C  42      15.192   4.607 -13.383  1.00 90.67           N
ATOM   1709 CA   ARG C  42      16.189   5.240 -14.252  1.00 89.48           C
ATOM   1710  C   ARG C  42      16.723   4.252 -15.295  1.00 90.40           C
ATOM   1711  O   ARG C  42      16.790   4.570 -16.474  1.00 90.57           O
ATOM   1712 CB   ARG C  42      17.336   5.819 -13.406  1.00 89.63           C
ATOM   1713 CG   ARG C  42      18.260   6.709 -14.239  1.00 83.78           C
ATOM   1714 CD   ARG C  42      19.450   7.225 -13.419  1.00 82.08           C
ATOM   1715 NE   ARG C  42      20.379   6.151 -13.029  1.00 74.86           N
ATOM   1716 CZ   ARG C  42      20.602   5.682 -11.801  1.00 69.67           C
ATOM   1717 NH1  ARG C  42      20.008   6.171 -10.744  1.00 62.55           N
ATOM   1718 NH2  ARG C  42      21.433   4.695 -11.636  1.00 61.49           N
ATOM   1719  N   VAL C  43      17.051   3.040 -14.851  1.00 93.71           N
ATOM   1720 CA   VAL C  43      17.538   1.982 -15.735  1.00 93.88           C
ATOM   1721  C   VAL C  43      16.444   1.506 -16.699  1.00 94.84           C
ATOM   1722  O   VAL C  43      16.690   1.400 -17.896  1.00 95.06           O
ATOM   1723 CB   VAL C  43      18.123   0.815 -14.922  1.00 94.05           C
ATOM   1724 CG1  VAL C  43      18.553  -0.336 -15.829  1.00 93.04           C
ATOM   1725 CG2  VAL C  43      19.335   1.269 -14.108  1.00 92.69           C
ATOM   1726  N   LEU C  44      15.228   1.250 -16.201  1.00 94.96           N
ATOM   1727 CA   LEU C  44      14.115   0.785 -17.034  1.00 95.17           C
ATOM   1728  C   LEU C  44      13.798   1.751 -18.179  1.00 95.78           C
ATOM   1729  O   LEU C  44      13.664   1.319 -19.324  1.00 96.30           O
ATOM   1730 CB   LEU C  44      12.867   0.583 -16.172  1.00 95.58           C
ATOM   1731 CG   LEU C  44      12.903  -0.617 -15.217  1.00 95.52           C
ATOM   1732 CD1  LEU C  44      11.725  -0.538 -14.250  1.00 94.02           C
ATOM   1733 CD2  LEU C  44      12.840  -1.946 -15.966  1.00 93.24           C
ATOM   1734  N   TYR C  45      13.695   3.036 -17.886  1.00 92.83           N
ATOM   1735 CA   TYR C  45      13.421   4.025 -18.929  1.00 91.75           C
ATOM   1736  C   TYR C  45      14.592   4.158 -19.909  1.00 92.17           C
ATOM   1737  O   TYR C  45      14.372   4.358 -21.101  1.00 92.01           O
ATOM   1738 CB   TYR C  45      13.047   5.378 -18.310  1.00 91.54           C
ATOM   1739 CG   TYR C  45      11.645   5.408 -17.730  1.00 91.94           C
ATOM   1740 CD1  TYR C  45      11.419   5.089 -16.387  1.00 84.63           C
ATOM   1741 CD2  TYR C  45      10.545   5.736 -18.529  1.00 82.40           C
ATOM   1742 CE1  TYR C  45      10.129   5.106 -15.860  1.00 82.25           C
ATOM   1743 CE2  TYR C  45       9.255   5.761 -18.009  1.00 81.44           C
ATOM   1744 CZ   TYR C  45       9.045   5.438 -16.668  1.00 89.81           C
ATOM   1745 OH   TYR C  45       7.777   5.457 -16.142  1.00 88.87           O
ATOM   1746  N   SER C  46      15.827   4.014 -19.426  1.00 93.90           N
ATOM   1747 CA   SER C  46      17.005   3.990 -20.293  1.00 93.21           C
ATOM   1748  C   SER C  46      16.982   2.785 -21.241  1.00 93.84           C
ATOM   1749  O   SER C  46      17.174   2.943 -22.449  1.00 93.99           O
ATOM   1750 CB   SER C  46      18.272   3.972 -19.438  1.00 93.23           C
ATOM   1751 OG   SER C  46      19.425   4.008 -20.261  1.00 90.95           O
ATOM   1752  N   LEU C  47      16.694   1.600 -20.724  1.00 95.76           N
ATOM   1753 CA   LEU C  47      16.589   0.386 -21.525  1.00 96.23           C
ATOM   1754  C   LEU C  47      15.446   0.452 -22.541  1.00 96.59           C
ATOM   1755  O   LEU C  47      15.598  -0.012 -23.668  1.00 96.58           O
ATOM   1756 CB   LEU C  47      16.415  -0.828 -20.606  1.00 96.91           C
ATOM   1757 CG   LEU C  47      17.671  -1.233 -19.817  1.00 96.61           C
ATOM   1758 CD1  LEU C  47      17.300  -2.301 -18.787  1.00 95.49           C
ATOM   1759 CD2  LEU C  47      18.748  -1.793 -20.737  1.00 94.75           C
ATOM   1760  N   ALA C  48      14.324   1.063 -22.165  1.00 95.43           N
ATOM   1761 CA   ALA C  48      13.224   1.289 -23.090  1.00 94.64           C
ATOM   1762  C   ALA C  48      13.629   2.237 -24.232  1.00 94.56           C
ATOM   1763  O   ALA C  48      13.321   1.980 -25.395  1.00 94.24           O
ATOM   1764 CB   ALA C  48      12.019   1.824 -22.329  1.00 94.46           C
ATOM   1765  N   LYS C  49      14.385   3.286 -23.903  1.00 94.13           N
ATOM   1766 CA   LYS C  49      14.896   4.228 -24.903  1.00 93.06           C
ATOM   1767  C   LYS C  49      15.873   3.568 -25.873  1.00 93.72           C
ATOM   1768  O   LYS C  49      15.928   3.932 -27.042  1.00 92.85           O
ATOM   1769 CB   LYS C  49      15.544   5.417 -24.176  1.00 91.44           C
ATOM   1770 CG   LYS C  49      15.385   6.739 -24.918  1.00 85.03           C
ATOM   1771 CD   LYS C  49      15.873   7.889 -24.051  1.00 82.60           C
ATOM   1772 CE   LYS C  49      15.543   9.233 -24.702  1.00 75.59           C
ATOM   1773 NZ   LYS C  49      15.933  10.376 -23.846  1.00 69.90           N
ATOM   1774  N   LYS C  50      16.629   2.567 -25.404  1.00 95.94           N
ATOM   1775 CA   LYS C  50      17.520   1.731 -26.219  1.00 95.95           C
ATOM   1776  C   LYS C  50      16.784   0.632 -26.997  1.00 96.34           C
ATOM   1777  O   LYS C  50      17.436  -0.162 -27.675  1.00 95.00           O
ATOM   1778 CB   LYS C  50      18.606   1.112 -25.320  1.00 95.16           C
ATOM   1779 CG   LYS C  50      19.574   2.123 -24.707  1.00 93.19           C
ATOM   1780 CD   LYS C  50      20.460   1.423 -23.665  1.00 92.08           C
ATOM   1781 CE   LYS C  50      21.403   2.387 -22.952  1.00 86.97           C
ATOM   1782 NZ   LYS C  50      22.179   1.713 -21.893  1.00 80.70           N
ATOM   1783  N   GLY C  51      15.462   0.524 -26.864  1.00 98.02           N
ATOM   1784 CA   GLY C  51      14.649  -0.489 -27.528  1.00 97.98           C
ATOM   1785  C   GLY C  51      14.746  -1.894 -26.926  1.00 98.02           C
ATOM   1786  O   GLY C  51      14.191  -2.830 -27.488  1.00 96.82           O
ATOM   1787  N   LYS C  52      15.429  -2.072 -25.789  1.00 98.28           N
ATOM   1788 CA   LYS C  52      15.601  -3.385 -25.154  1.00 98.15           C
ATOM   1789  C   LYS C  52      14.404  -3.814 -24.306  1.00 98.27           C
ATOM   1790  O   LYS C  52      14.200  -5.007 -24.099  1.00 97.45           O
ATOM   1791 CB   LYS C  52      16.872  -3.404 -24.297  1.00 97.75           C
ATOM   1792 CG   LYS C  52      18.155  -3.224 -25.112  1.00 95.63           C
ATOM   1793 CD   LYS C  52      19.372  -3.482 -24.233  1.00 89.36           C
ATOM   1794 CE   LYS C  52      20.666  -3.400 -25.035  1.00 85.13           C
ATOM   1795 NZ   LYS C  52      21.835  -3.795 -24.223  1.00 75.91           N
ATOM   1796  N   LEU C  53      13.648  -2.852 -23.804  1.00 97.52           N
ATOM   1797 CA   LEU C  53      12.457  -3.109 -23.001  1.00 97.59           C
ATOM   1798  C   LEU C  53      11.231  -2.430 -23.601  1.00 97.36           C
ATOM   1799  O   LEU C  53      11.326  -1.362 -24.202  1.00 97.00           O
ATOM   1800 CB   LEU C  53      12.640  -2.617 -21.555  1.00 97.50           C
ATOM   1801 CG   LEU C  53      13.731  -3.303 -20.734  1.00 97.14           C
ATOM   1802 CD1  LEU C  53      13.667  -2.783 -19.301  1.00 96.04           C
ATOM   1803 CD2  LEU C  53      13.556  -4.822 -20.689  1.00 95.58           C
ATOM   1804  N   GLN C  54      10.085  -3.031 -23.365  1.00 97.97           N
ATOM   1805 CA   GLN C  54       8.789  -2.438 -23.650  1.00 97.65           C
ATOM   1806  C   GLN C  54       8.113  -2.048 -22.341  1.00 97.76           C
ATOM   1807  O   GLN C  54       7.999  -2.852 -21.416  1.00 97.36           O
ATOM   1808 CB   GLN C  54       7.941  -3.412 -24.467  1.00 96.84           C
ATOM   1809 CG   GLN C  54       6.591  -2.824 -24.887  1.00 90.73           C
ATOM   1810 CD   GLN C  54       5.755  -3.785 -25.732  1.00 89.27           C
ATOM   1811 OE1  GLN C  54       6.221  -4.808 -26.196  1.00 81.87           O
ATOM   1812 NE2  GLN C  54       4.497  -3.473 -25.932  1.00 77.74           N
ATOM   1813  N   LYS C  55       7.646  -0.801 -22.279  1.00 94.09           N
ATOM   1814 CA   LYS C  55       6.829  -0.291 -21.187  1.00 93.24           C
ATOM   1815  C   LYS C  55       5.358  -0.351 -21.580  1.00 92.74           C
ATOM   1816  O   LYS C  55       4.968   0.210 -22.611  1.00 93.14           O
ATOM   1817 CB   LYS C  55       7.249   1.141 -20.850  1.00 93.05           C
ATOM   1818 CG   LYS C  55       6.409   1.782 -19.745  1.00 93.03           C
ATOM   1819 CD   LYS C  55       6.663   3.284 -19.678  1.00 92.56           C
ATOM   1820 CE   LYS C  55       5.640   3.952 -18.780  1.00 90.11           C
ATOM   1821 NZ   LYS C  55       5.607   5.416 -18.985  1.00 87.26           N
ATOM   1822  N   GLU C  56       4.541  -0.980 -20.752  1.00 94.25           N
ATOM   1823 CA   GLU C  56       3.090  -0.929 -20.876  1.00 92.61           C
ATOM   1824  C   GLU C  56       2.544   0.091 -19.877  1.00 91.56           C
ATOM   1825  O   GLU C  56       2.876   0.060 -18.691  1.00 89.52           O
ATOM   1826 CB   GLU C  56       2.478  -2.313 -20.666  1.00 91.84           C
ATOM   1827 CG   GLU C  56       2.849  -3.272 -21.802  1.00 86.36           C
ATOM   1828 CD   GLU C  56       2.306  -4.693 -21.614  1.00 84.04           C
ATOM   1829 OE1  GLU C  56       1.714  -4.999 -20.562  1.00 77.28           O
ATOM   1830 OE2  GLU C  56       2.495  -5.515 -22.518  1.00 77.56           O
ATOM   1831  N   ALA C  57       1.727   1.022 -20.366  1.00 86.75           N
ATOM   1832 CA   ALA C  57       1.147   2.043 -19.515  1.00 83.30           C
ATOM   1833  C   ALA C  57       0.237   1.421 -18.453  1.00 81.79           C
ATOM   1834  O   ALA C  57      -0.505   0.480 -18.725  1.00 77.30           O
ATOM   1835 CB   ALA C  57       0.390   3.056 -20.371  1.00 79.31           C
ATOM   1836  N   GLY C  58       0.288   1.968 -17.251  1.00 79.88           N
ATOM   1837 CA   GLY C  58      -0.488   1.472 -16.136  1.00 78.25           C
ATOM   1838  C   GLY C  58      -0.125   2.180 -14.848  1.00 79.47           C
ATOM   1839  O   GLY C  58       0.733   3.066 -14.831  1.00 78.16           O
ATOM   1840  N   THR C  59      -0.786   1.788 -13.769  1.00 78.28           N
ATOM   1841 CA   THR C  59      -0.521   2.321 -12.433  1.00 78.04           C
ATOM   1842  C   THR C  59      -0.347   1.166 -11.445  1.00 79.72           C
ATOM   1843  O   THR C  59      -1.330   0.645 -10.915  1.00 78.60           O
ATOM   1844 CB   THR C  59      -1.644   3.271 -11.962  1.00 74.27           C
ATOM   1845 OG1  THR C  59      -2.911   2.688 -12.151  1.00 70.42           O
ATOM   1846 CG2  THR C  59      -1.599   4.590 -12.721  1.00 69.95           C
ATOM   1847  N   PRO C  60       0.906   0.729 -11.212  1.00 79.91           N
ATOM   1848 CA   PRO C  60       2.150   1.219 -11.806  1.00 81.39           C
ATOM   1849  C   PRO C  60       2.372   0.696 -13.231  1.00 84.27           C
ATOM   1850  O   PRO C  60       1.706  -0.268 -13.625  1.00 84.88           O
ATOM   1851 CB   PRO C  60       3.232   0.693 -10.859  1.00 80.02           C
ATOM   1852 CG   PRO C  60       2.654  -0.628 -10.387  1.00 75.36           C
ATOM   1853 CD   PRO C  60       1.167  -0.354 -10.274  1.00 77.35           C
ATOM   1854  N   PRO C  61       3.302   1.278 -13.998  1.00 84.85           N
ATOM   1855 CA   PRO C  61       3.676   0.748 -15.306  1.00 86.35           C
ATOM   1856  C   PRO C  61       4.225  -0.678 -15.223  1.00 88.86           C
ATOM   1857  O   PRO C  61       4.919  -1.040 -14.270  1.00 88.85           O
ATOM   1858 CB   PRO C  61       4.743   1.711 -15.842  1.00 86.07           C
ATOM   1859 CG   PRO C  61       4.493   2.991 -15.075  1.00 83.52           C
ATOM   1860 CD   PRO C  61       4.012   2.528 -13.720  1.00 83.92           C
ATOM   1861  N   LEU C  62       3.916  -1.476 -16.235  1.00 92.20           N
ATOM   1862 CA   LEU C  62       4.458  -2.815 -16.415  1.00 93.23           C
ATOM   1863  C   LEU C  62       5.637  -2.773 -17.393  1.00 94.52           C
ATOM   1864  O   LEU C  62       5.660  -1.975 -18.329  1.00 94.58           O
ATOM   1865 CB   LEU C  62       3.360  -3.767 -16.902  1.00 92.47           C
ATOM   1866 CG   LEU C  62       2.248  -4.041 -15.885  1.00 90.63           C
ATOM   1867 CD1  LEU C  62       1.111  -4.792 -16.552  1.00 87.13           C
ATOM   1868 CD2  LEU C  62       2.760  -4.860 -14.706  1.00 85.12           C
ATOM   1869  N   TRP C  63       6.599  -3.657 -17.177  1.00 95.97           N
ATOM   1870 CA   TRP C  63       7.836  -3.727 -17.946  1.00 95.93           C
ATOM   1871  C   TRP C  63       8.112  -5.167 -18.369  1.00 96.24           C
ATOM   1872  O   TRP C  63       8.013  -6.082 -17.554  1.00 95.94           O
ATOM   1873 CB   TRP C  63       8.990  -3.197 -17.108  1.00 95.74           C
ATOM   1874 CG   TRP C  63       8.862  -1.765 -16.707  1.00 95.54           C
ATOM   1875 CD1  TRP C  63       8.276  -1.294 -15.578  1.00 95.33           C
ATOM   1876 CD2  TRP C  63       9.324  -0.601 -17.444  1.00 96.30           C
ATOM   1877 NE1  TRP C  63       8.353   0.090 -15.555  1.00 95.90           N
ATOM   1878 CE2  TRP C  63       8.992   0.543 -16.681  1.00 96.28           C
ATOM   1879 CE3  TRP C  63       9.988  -0.427 -18.665  1.00 96.55           C
ATOM   1880 CZ2  TRP C  63       9.326   1.837 -17.112  1.00 96.65           C
ATOM   1881 CZ3  TRP C  63      10.313   0.865 -19.094  1.00 96.37           C
ATOM   1882 CH2  TRP C  63       9.988   1.993 -18.318  1.00 96.12           C
ATOM   1883  N   LYS C  64       8.502  -5.352 -19.633  1.00 98.21           N
ATOM   1884 CA   LYS C  64       8.873  -6.649 -20.191  1.00 98.21           C
ATOM   1885  C   LYS C  64      10.002  -6.485 -21.208  1.00 98.34           C
ATOM   1886  O   LYS C  64      10.277  -5.376 -21.661  1.00 97.94           O
ATOM   1887 CB   LYS C  64       7.642  -7.323 -20.806  1.00 97.26           C
ATOM   1888 CG   LYS C  64       7.085  -6.603 -22.032  1.00 95.11           C
ATOM   1889 CD   LYS C  64       5.781  -7.248 -22.489  1.00 93.27           C
ATOM   1890 CE   LYS C  64       5.304  -6.646 -23.807  1.00 86.10           C
ATOM   1891 NZ   LYS C  64       3.960  -7.115 -24.163  1.00 79.96           N
ATOM   1892  N   ILE C  65      10.649  -7.591 -21.561  1.00 98.18           N
ATOM   1893 CA   ILE C  65      11.626  -7.600 -22.652  1.00 98.06           C
ATOM   1894  C   ILE C  65      10.909  -7.191 -23.948  1.00 97.95           C
ATOM   1895  O   ILE C  65       9.792  -7.639 -24.218  1.00 96.83           O
ATOM   1896 CB   ILE C  65      12.291  -8.980 -22.787  1.00 97.36           C
ATOM   1897 CG1  ILE C  65      13.030  -9.399 -21.495  1.00 94.27           C
ATOM   1898 CG2  ILE C  65      13.252  -9.028 -23.978  1.00 93.83           C
ATOM   1899 CD1  ILE C  65      14.249  -8.559 -21.137  1.00 85.31           C
ATOM   1900  N   ALA C  66      11.537  -6.317 -24.727  1.00 97.21           N
ATOM   1901 CA   ALA C  66      11.026  -5.973 -26.044  1.00 96.43           C
ATOM   1902  C   ALA C  66      11.232  -7.164 -26.981  1.00 94.91           C
ATOM   1903  O   ALA C  66      12.346  -7.667 -27.114  1.00 88.85           O
ATOM   1904 CB   ALA C  66      11.707  -4.719 -26.549  1.00 95.37           C
ATOM   1905  N   VAL C  67      10.173  -7.612 -27.626  1.00 90.99           N
ATOM   1906 CA   VAL C  67      10.276  -8.627 -28.669  1.00 88.21           C
ATOM   1907  C   VAL C  67      10.968  -7.977 -29.863  1.00 85.22           C
ATOM   1908  O   VAL C  67      10.442  -7.028 -30.447  1.00 73.76           O
ATOM   1909 CB   VAL C  67       8.907  -9.204 -29.055  1.00 82.44           C
ATOM   1910 CG1  VAL C  67       9.064 -10.346 -30.056  1.00 74.86           C
ATOM   1911 CG2  VAL C  67       8.176  -9.740 -27.818  1.00 74.09           C
ATOM   1912  N   SER C  68      12.156  -8.452 -30.186  1.00 74.90           N
ATOM   1913 CA   SER C  68      12.862  -7.999 -31.383  1.00 73.75           C
ATOM   1914  C   SER C  68      12.054  -8.410 -32.605  1.00 70.00           C
ATOM   1915  O   SER C  68      11.999  -9.587 -32.938  1.00 61.93           O
ATOM   1916 CB   SER C  68      14.268  -8.593 -31.445  1.00 66.95           C
ATOM   1917 OG   SER C  68      15.021  -8.153 -30.338  1.00 59.94           O
ATOM   1918  N   THR C  69      11.415  -7.457 -33.234  1.00 75.46           N
ATOM   1919 CA   THR C  69      10.903  -7.643 -34.592  1.00 73.10           C
ATOM   1920  C   THR C  69      12.114  -7.725 -35.518  1.00 69.50           C
ATOM   1921  O   THR C  69      12.754  -6.700 -35.757  1.00 60.76           O
ATOM   1922 CB   THR C  69       9.940  -6.523 -35.042  1.00 66.44           C
ATOM   1923 OG1  THR C  69      10.023  -5.411 -34.173  1.00 58.18           O
ATOM   1924 CG2  THR C  69       8.502  -7.002 -35.049  1.00 57.11           C
ATOM   1925  N   GLN C  70      12.454  -8.912 -35.915  1.00 69.26           N
ATOM   1926 CA   GLN C  70      13.437  -9.149 -36.971  1.00 71.59           C
ATOM   1927  C   GLN C  70      12.839  -8.808 -38.337  1.00 66.53           C
ATOM   1928  O   GLN C  70      11.614  -8.937 -38.495  1.00 61.87           O
ATOM   1929 CB   GLN C  70      13.931 -10.597 -36.940  1.00 67.32           C
ATOM   1930 CG   GLN C  70      14.683 -10.935 -35.657  1.00 65.60           C
ATOM   1931 CD   GLN C  70      15.474 -12.227 -35.766  1.00 59.41           C
ATOM   1932 OE1  GLN C  70      16.666 -12.245 -35.911  1.00 57.10           O
ATOM   1933 NE2  GLN C  70      14.805 -13.360 -35.707  1.00 56.35           N
ATOM   1934 OXT  GLN C  70      13.620  -8.464 -39.243  1.00 62.98           O
ATOM   1935  N   LEU D   1     -12.225  28.394  33.421  1.00 66.86           N
ATOM   1936 CA   LEU D   1     -12.499  27.236  32.546  1.00 74.12           C
ATOM   1937  C   LEU D   1     -11.285  26.324  32.540  1.00 78.09           C
ATOM   1938  O   LEU D   1     -10.162  26.829  32.499  1.00 72.26           O
ATOM   1939 CB   LEU D   1     -12.839  27.699  31.127  1.00 68.16           C
ATOM   1940 CG   LEU D   1     -14.076  28.598  31.013  1.00 63.19           C
ATOM   1941 CD1  LEU D   1     -14.259  29.058  29.581  1.00 56.04           C
ATOM   1942 CD2  LEU D   1     -15.344  27.877  31.475  1.00 57.56           C
ATOM   1943  N   SER D   2     -11.478  25.027  32.604  1.00 81.39           N
ATOM   1944 CA   SER D   2     -10.355  24.113  32.422  1.00 87.60           C
ATOM   1945  C   SER D   2      -9.883  24.155  30.966  1.00 89.28           C
ATOM   1946  O   SER D   2     -10.671  24.461  30.069  1.00 85.64           O
ATOM   1947 CB   SER D   2     -10.729  22.694  32.848  1.00 80.21           C
ATOM   1948 OG   SER D   2     -11.642  22.117  31.957  1.00 69.80           O
ATOM   1949  N   ILE D   3      -8.622  23.828  30.735  1.00 90.55           N
ATOM   1950 CA   ILE D   3      -8.066  23.750  29.372  1.00 90.30           C
ATOM   1951  C   ILE D   3      -8.941  22.857  28.485  1.00 91.14           C
ATOM   1952  O   ILE D   3      -9.190  23.167  27.325  1.00 88.06           O
ATOM   1953 CB   ILE D   3      -6.614  23.219  29.409  1.00 86.71           C
ATOM   1954 CG1  ILE D   3      -5.715  24.148  30.253  1.00 76.48           C
ATOM   1955 CG2  ILE D   3      -6.059  23.068  27.998  1.00 73.21           C
ATOM   1956 CD1  ILE D   3      -4.318  23.574  30.514  1.00 67.31           C
ATOM   1957  N   TYR D   4      -9.442  21.763  29.043  1.00 89.01           N
ATOM   1958 CA   TYR D   4     -10.330  20.842  28.334  1.00 90.31           C
ATOM   1959  C   TYR D   4     -11.653  21.506  27.932  1.00 92.04           C
ATOM   1960  O   TYR D   4     -12.071  21.402  26.783  1.00 90.96           O
ATOM   1961 CB   TYR D   4     -10.565  19.619  29.221  1.00 87.36           C
ATOM   1962 CG   TYR D   4     -11.456  18.586  28.583  1.00 85.51           C
ATOM   1963 CD1  TYR D   4     -10.918  17.666  27.668  1.00 79.97           C
ATOM   1964 CD2  TYR D   4     -12.826  18.547  28.870  1.00 75.92           C
ATOM   1965 CE1  TYR D   4     -11.744  16.718  27.056  1.00 73.02           C
ATOM   1966 CE2  TYR D   4     -13.656  17.605  28.266  1.00 72.95           C
ATOM   1967 CZ   TYR D   4     -13.113  16.681  27.359  1.00 74.46           C
ATOM   1968 OH   TYR D   4     -13.921  15.750  26.767  1.00 70.58           O
ATOM   1969  N   GLN D   5     -12.300  22.222  28.883  1.00 93.77           N
ATOM   1970 CA   GLN D   5     -13.543  22.944  28.619  1.00 94.29           C
ATOM   1971  C   GLN D   5     -13.339  24.093  27.630  1.00 95.61           C
ATOM   1972  O   GLN D   5     -14.187  24.328  26.779  1.00 94.90           O
ATOM   1973 CB   GLN D   5     -14.130  23.490  29.924  1.00 91.60           C
ATOM   1974 CG   GLN D   5     -14.758  22.401  30.796  1.00 83.38           C
ATOM   1975 CD   GLN D   5     -15.134  22.919  32.181  1.00 77.12           C
ATOM   1976 OE1  GLN D   5     -14.550  23.851  32.710  1.00 70.14           O
ATOM   1977 NE2  GLN D   5     -16.113  22.317  32.814  1.00 65.83           N
ATOM   1978  N   ASP D   6     -12.203  24.783  27.704  1.00 94.75           N
ATOM   1979 CA   ASP D   6     -11.856  25.831  26.752  1.00 94.98           C
ATOM   1980  C   ASP D   6     -11.750  25.269  25.329  1.00 96.17           C
ATOM   1981  O   ASP D   6     -12.308  25.845  24.383  1.00 94.79           O
ATOM   1982 CB   ASP D   6     -10.548  26.496  27.196  1.00 92.36           C
ATOM   1983 CG   ASP D   6     -10.201  27.680  26.310  1.00 85.33           C
ATOM   1984 OD1  ASP D   6     -11.020  28.612  26.245  1.00 76.40           O
ATOM   1985 OD2  ASP D   6      -9.123  27.638  25.687  1.00 74.00           O
ATOM   1986  N   GLN D   7     -11.129  24.111  25.156  1.00 95.72           N
ATOM   1987 CA   GLN D   7     -11.079  23.450  23.849  1.00 96.05           C
ATOM   1988  C   GLN D   7     -12.465  23.015  23.367  1.00 97.24           C
ATOM   1989  O   GLN D   7     -12.759  23.145  22.178  1.00 96.83           O
ATOM   1990 CB   GLN D   7     -10.125  22.246  23.869  1.00 94.50           C
ATOM   1991 CG   GLN D   7      -8.673  22.581  24.210  1.00 88.56           C
ATOM   1992 CD   GLN D   7      -8.043  23.658  23.331  1.00 86.29           C
ATOM   1993 OE1  GLN D   7      -8.404  23.858  22.188  1.00 77.97           O
ATOM   1994 NE2  GLN D   7      -7.070  24.372  23.860  1.00 73.94           N
ATOM   1995  N   GLU D   8     -13.337  22.543  24.259  1.00 97.18           N
ATOM   1996 CA   GLU D   8     -14.725  22.245  23.902  1.00 97.53           C
ATOM   1997  C   GLU D   8     -15.430  23.490  23.349  1.00 97.81           C
ATOM   1998  O   GLU D   8     -16.032  23.428  22.280  1.00 97.54           O
ATOM   1999 CB   GLU D   8     -15.524  21.698  25.097  1.00 97.04           C
ATOM   2000 CG   GLU D   8     -15.146  20.277  25.528  1.00 95.24           C
ATOM   2001 CD   GLU D   8     -16.121  19.678  26.558  1.00 95.13           C
ATOM   2002 OE1  GLU D   8     -16.370  18.449  26.507  1.00 90.58           O
ATOM   2003 OE2  GLU D   8     -16.666  20.416  27.403  1.00 90.80           O
ATOM   2004  N   GLN D   9     -15.307  24.635  24.054  1.00 97.83           N
ATOM   2005 CA   GLN D   9     -15.957  25.871  23.630  1.00 97.58           C
ATOM   2006  C   GLN D   9     -15.401  26.382  22.303  1.00 97.93           C
ATOM   2007  O   GLN D   9     -16.165  26.789  21.428  1.00 97.15           O
ATOM   2008 CB   GLN D   9     -15.825  26.952  24.717  1.00 96.45           C
ATOM   2009 CG   GLN D   9     -16.516  26.587  26.038  1.00 90.60           C
ATOM   2010 CD   GLN D   9     -17.958  26.155  25.868  1.00 85.24           C
ATOM   2011 OE1  GLN D   9     -18.739  26.784  25.185  1.00 78.38           O
ATOM   2012 NE2  GLN D   9     -18.336  25.052  26.474  1.00 73.02           N
ATOM   2013  N   ARG D  10     -14.094  26.344  22.118  1.00 98.12           N
ATOM   2014 CA   ARG D  10     -13.466  26.774  20.853  1.00 98.07           C
ATOM   2015  C   ARG D  10     -13.939  25.926  19.673  1.00 98.38           C
ATOM   2016  O   ARG D  10     -14.196  26.467  18.607  1.00 97.75           O
ATOM   2017 CB   ARG D  10     -11.941  26.714  20.980  1.00 97.15           C
ATOM   2018 CG   ARG D  10     -11.390  27.804  21.895  1.00 91.37           C
ATOM   2019 CD   ARG D  10      -9.887  27.612  22.113  1.00 89.50           C
ATOM   2020 NE   ARG D  10      -9.121  27.891  20.890  1.00 83.69           N
ATOM   2021 CZ   ARG D  10      -8.058  27.218  20.463  1.00 78.77           C
ATOM   2022 NH1  ARG D  10      -7.573  26.193  21.122  1.00 71.94           N
ATOM   2023 NH2  ARG D  10      -7.461  27.573  19.360  1.00 71.79           N
ATOM   2024  N   ILE D  11     -14.075  24.623  19.862  1.00 98.25           N
ATOM   2025 CA   ILE D  11     -14.566  23.719  18.820  1.00 98.23           C
ATOM   2026  C   ILE D  11     -16.038  23.990  18.519  1.00 98.27           C
ATOM   2027  O   ILE D  11     -16.413  24.103  17.352  1.00 97.93           O
ATOM   2028 CB   ILE D  11     -14.318  22.244  19.208  1.00 98.10           C
ATOM   2029 CG1  ILE D  11     -12.811  21.941  19.103  1.00 97.22           C
ATOM   2030 CG2  ILE D  11     -15.130  21.275  18.328  1.00 97.23           C
ATOM   2031 CD1  ILE D  11     -12.399  20.609  19.734  1.00 95.31           C
ATOM   2032  N   LEU D  12     -16.875  24.117  19.554  1.00 98.35           N
ATOM   2033 CA   LEU D  12     -18.302  24.407  19.381  1.00 98.22           C
ATOM   2034  C   LEU D  12     -18.501  25.737  18.660  1.00 98.27           C
ATOM   2035  O   LEU D  12     -19.231  25.787  17.668  1.00 97.65           O
ATOM   2036 CB   LEU D  12     -19.008  24.403  20.745  1.00 97.96           C
ATOM   2037 CG   LEU D  12     -19.157  23.008  21.372  1.00 96.78           C
ATOM   2038 CD1  LEU D  12     -19.626  23.135  22.822  1.00 94.47           C
ATOM   2039 CD2  LEU D  12     -20.159  22.150  20.603  1.00 93.41           C
ATOM   2040  N   LYS D  13     -17.810  26.794  19.094  1.00 98.22           N
ATOM   2041 CA   LYS D  13     -17.879  28.106  18.463  1.00 98.05           C
ATOM   2042  C   LYS D  13     -17.485  28.050  16.981  1.00 98.18           C
ATOM   2043  O   LYS D  13     -18.189  28.597  16.134  1.00 97.48           O
ATOM   2044 CB   LYS D  13     -17.002  29.094  19.242  1.00 97.35           C
ATOM   2045 CG   LYS D  13     -17.091  30.500  18.662  1.00 89.55           C
ATOM   2046 CD   LYS D  13     -16.273  31.502  19.471  1.00 85.09           C
ATOM   2047 CE   LYS D  13     -16.374  32.854  18.779  1.00 76.72           C
ATOM   2048 NZ   LYS D  13     -15.602  33.912  19.460  1.00 68.65           N
ATOM   2049  N   PHE D  14     -16.407  27.363  16.656  1.00 98.11           N
ATOM   2050 CA   PHE D  14     -15.974  27.217  15.266  1.00 98.05           C
ATOM   2051  C   PHE D  14     -17.023  26.496  14.409  1.00 98.02           C
ATOM   2052  O   PHE D  14     -17.281  26.895  13.276  1.00 97.07           O
ATOM   2053 CB   PHE D  14     -14.637  26.479  15.224  1.00 97.59           C
ATOM   2054 CG   PHE D  14     -14.070  26.363  13.827  1.00 95.98           C
ATOM   2055 CD1  PHE D  14     -14.411  25.283  13.010  1.00 90.25           C
ATOM   2056 CD2  PHE D  14     -13.219  27.351  13.321  1.00 89.48           C
ATOM   2057 CE1  PHE D  14     -13.922  25.192  11.705  1.00 88.36           C
ATOM   2058 CE2  PHE D  14     -12.720  27.259  12.026  1.00 87.24           C
ATOM   2059 CZ   PHE D  14     -13.071  26.185  11.207  1.00 90.18           C
ATOM   2060  N   LEU D  15     -17.644  25.451  14.950  1.00 98.28           N
ATOM   2061 CA   LEU D  15     -18.669  24.697  14.234  1.00 98.17           C
ATOM   2062  C   LEU D  15     -19.973  25.483  14.070  1.00 97.85           C
ATOM   2063  O   LEU D  15     -20.652  25.318  13.058  1.00 96.71           O
ATOM   2064 CB   LEU D  15     -18.930  23.369  14.961  1.00 97.91           C
ATOM   2065 CG   LEU D  15     -17.785  22.351  14.877  1.00 96.98           C
ATOM   2066 CD1  LEU D  15     -18.098  21.163  15.787  1.00 94.43           C
ATOM   2067 CD2  LEU D  15     -17.605  21.827  13.454  1.00 92.93           C
ATOM   2068  N   GLU D  16     -20.311  26.341  15.039  1.00 97.89           N
ATOM   2069 CA   GLU D  16     -21.451  27.260  14.938  1.00 97.42           C
ATOM   2070  C   GLU D  16     -21.202  28.324  13.865  1.00 97.32           C
ATOM   2071  O   GLU D  16     -22.051  28.547  13.003  1.00 95.88           O
ATOM   2072 CB   GLU D  16     -21.716  27.915  16.296  1.00 96.69           C
ATOM   2073 CG   GLU D  16     -22.342  26.944  17.312  1.00 90.69           C
ATOM   2074 CD   GLU D  16     -22.338  27.473  18.744  1.00 87.44           C
ATOM   2075 OE1  GLU D  16     -21.947  28.631  18.973  1.00 81.00           O
ATOM   2076 OE2  GLU D  16     -22.709  26.712  19.646  1.00 80.43           O
ATOM   2077  N   GLU D  17     -20.016  28.938  13.863  1.00 97.51           N
ATOM   2078 CA   GLU D  17     -19.629  29.938  12.859  1.00 97.06           C
ATOM   2079  C   GLU D  17     -19.557  29.360  11.438  1.00 96.94           C
ATOM   2080  O   GLU D  17     -19.716  30.095  10.462  1.00 94.66           O
ATOM   2081 CB   GLU D  17     -18.268  30.545  13.233  1.00 96.25           C
ATOM   2082 CG   GLU D  17     -18.335  31.473  14.452  1.00 91.89           C
ATOM   2083 CD   GLU D  17     -16.961  31.982  14.901  1.00 88.99           C
ATOM   2084 OE1  GLU D  17     -15.938  31.661  14.268  1.00 82.61           O
ATOM   2085 OE2  GLU D  17     -16.900  32.700  15.914  1.00 81.25           O
ATOM   2086  N   LEU D  18     -19.345  28.069  11.309  1.00 97.25           N
ATOM   2087 CA   LEU D  18     -19.332  27.398  10.011  1.00 96.40           C
ATOM   2088  C   LEU D  18     -20.709  27.401   9.340  1.00 96.02           C
ATOM   2089  O   LEU D  18     -20.808  27.312   8.113  1.00 92.35           O
ATOM   2090 CB   LEU D  18     -18.807  25.966  10.214  1.00 95.11           C
ATOM   2091 CG   LEU D  18     -18.236  25.307   8.949  1.00 92.32           C
ATOM   2092 CD1  LEU D  18     -16.935  25.971   8.513  1.00 86.93           C
ATOM   2093 CD2  LEU D  18     -17.975  23.832   9.216  1.00 85.55           C
ATOM   2094  N   GLY D  19     -21.775  27.532  10.140  1.00 95.02           N
ATOM   2095 CA   GLY D  19     -23.162  27.530   9.689  1.00 94.26           C
ATOM   2096  C   GLY D  19     -23.871  26.209   9.979  1.00 95.18           C
ATOM   2097  O   GLY D  19     -23.255  25.132   9.988  1.00 92.26           O
ATOM   2098  N   GLU D  20     -25.170  26.280  10.192  1.00 94.84           N
ATOM   2099 CA   GLU D  20     -25.988  25.113  10.499  1.00 94.19           C
ATOM   2100  C   GLU D  20     -25.936  24.085   9.358  1.00 93.87           C
ATOM   2101  O   GLU D  20     -25.971  24.419   8.180  1.00 90.63           O
ATOM   2102 CB   GLU D  20     -27.428  25.551  10.793  1.00 91.88           C
ATOM   2103 CG   GLU D  20     -28.264  24.418  11.394  1.00 81.86           C
ATOM   2104 CD   GLU D  20     -29.669  24.876  11.759  1.00 77.56           C
ATOM   2105 OE1  GLU D  20     -30.335  25.462  10.884  1.00 70.89           O
ATOM   2106 OE2  GLU D  20     -30.089  24.638  12.905  1.00 70.95           O
ATOM   2107  N   GLY D  21     -25.817  22.819   9.739  1.00 93.38           N
ATOM   2108 CA   GLY D  21     -25.692  21.725   8.778  1.00 92.37           C
ATOM   2109  C   GLY D  21     -24.319  21.590   8.120  1.00 94.05           C
ATOM   2110  O   GLY D  21     -24.058  20.559   7.487  1.00 90.79           O
ATOM   2111  N   LYS D  22     -23.421  22.574   8.275  1.00 96.21           N
ATOM   2112 CA   LYS D  22     -22.063  22.472   7.763  1.00 96.65           C
ATOM   2113  C   LYS D  22     -21.211  21.588   8.672  1.00 97.34           C
ATOM   2114  O   LYS D  22     -21.338  21.612   9.888  1.00 96.58           O
ATOM   2115 CB   LYS D  22     -21.425  23.856   7.587  1.00 95.48           C
ATOM   2116 CG   LYS D  22     -22.173  24.786   6.624  1.00 91.88           C
ATOM   2117 CD   LYS D  22     -22.243  24.219   5.205  1.00 85.97           C
ATOM   2118 CE   LYS D  22     -22.972  25.164   4.263  1.00 79.78           C
ATOM   2119 NZ   LYS D  22     -22.170  26.356   3.925  1.00 72.37           N
ATOM   2120  N   ALA D  23     -20.343  20.834   8.065  1.00 97.56           N
ATOM   2121 CA   ALA D  23     -19.453  19.912   8.754  1.00 97.60           C
ATOM   2122  C   ALA D  23     -17.992  20.184   8.412  1.00 97.68           C
ATOM   2123  O   ALA D  23     -17.677  20.760   7.365  1.00 96.32           O
ATOM   2124 CB   ALA D  23     -19.861  18.478   8.413  1.00 96.96           C
ATOM   2125  N   THR D  24     -17.108  19.773   9.293  1.00 97.19           N
ATOM   2126 CA   THR D  24     -15.667  19.862   9.078  1.00 96.77           C
ATOM   2127  C   THR D  24     -14.970  18.603   9.577  1.00 96.71           C
ATOM   2128  O   THR D  24     -15.612  17.666  10.065  1.00 96.36           O
ATOM   2129 CB   THR D  24     -15.105  21.153   9.707  1.00 96.14           C
ATOM   2130 OG1  THR D  24     -13.790  21.370   9.238  1.00 92.30           O
ATOM   2131 CG2  THR D  24     -15.073  21.090  11.236  1.00 91.63           C
ATOM   2132  N   THR D  25     -13.661  18.556   9.443  1.00 92.95           N
ATOM   2133 CA   THR D  25     -12.849  17.409   9.839  1.00 92.33           C
ATOM   2134  C   THR D  25     -11.975  17.739  11.043  1.00 92.90           C
ATOM   2135  O   THR D  25     -11.634  18.896  11.293  1.00 93.50           O
ATOM   2136 CB   THR D  25     -11.966  16.912   8.685  1.00 91.23           C
ATOM   2137 OG1  THR D  25     -10.962  17.857   8.386  1.00 89.88           O
ATOM   2138 CG2  THR D  25     -12.774  16.646   7.418  1.00 89.15           C
ATOM   2139  N   ALA D  26     -11.553  16.714  11.775  1.00 92.51           N
ATOM   2140 CA   ALA D  26     -10.580  16.891  12.853  1.00 92.02           C
ATOM   2141  C   ALA D  26      -9.252  17.482  12.350  1.00 91.29           C
ATOM   2142  O   ALA D  26      -8.607  18.235  13.067  1.00 91.15           O
ATOM   2143 CB   ALA D  26     -10.349  15.543  13.536  1.00 92.44           C
ATOM   2144  N   HIS D  27      -8.876  17.167  11.136  1.00 88.29           N
ATOM   2145 CA   HIS D  27      -7.676  17.730  10.525  1.00 84.98           C
ATOM   2146  C   HIS D  27      -7.813  19.238  10.293  1.00 86.19           C
ATOM   2147  O   HIS D  27      -6.908  19.998  10.636  1.00 86.16           O
ATOM   2148 CB   HIS D  27      -7.376  17.009   9.213  1.00 82.10           C
ATOM   2149 CG   HIS D  27      -6.167  17.559   8.513  1.00 77.97           C
ATOM   2150 ND1  HIS D  27      -6.195  18.534   7.539  1.00 69.63           N
ATOM   2151 CD2  HIS D  27      -4.849  17.258   8.710  1.00 68.59           C
ATOM   2152 CE1  HIS D  27      -4.936  18.799   7.162  1.00 67.43           C
ATOM   2153 NE2  HIS D  27      -4.104  18.045   7.860  1.00 68.72           N
ATOM   2154  N   ASP D  28      -8.948  19.672   9.758  1.00 89.20           N
ATOM   2155 CA   ASP D  28      -9.210  21.087   9.521  1.00 88.69           C
ATOM   2156  C   ASP D  28      -9.262  21.861  10.843  1.00 89.80           C
ATOM   2157  O   ASP D  28      -8.560  22.867  10.995  1.00 89.57           O
ATOM   2158 CB   ASP D  28     -10.505  21.229   8.724  1.00 87.67           C
ATOM   2159 CG   ASP D  28     -10.758  22.670   8.313  1.00 81.90           C
ATOM   2160 OD1  ASP D  28      -9.804  23.309   7.828  1.00 75.09           O
ATOM   2161 OD2  ASP D  28     -11.909  23.124   8.469  1.00 71.79           O
ATOM   2162  N   LEU D  29      -9.993  21.364  11.841  1.00 92.88           N
ATOM   2163 CA   LEU D  29     -10.031  21.957  13.175  1.00 93.46           C
ATOM   2164  C   LEU D  29      -8.632  22.077  13.787  1.00 93.30           C
ATOM   2165  O   LEU D  29      -8.296  23.104  14.376  1.00 92.69           O
ATOM   2166 CB   LEU D  29     -10.924  21.110  14.096  1.00 94.75           C
ATOM   2167 CG   LEU D  29     -12.423  21.234  13.823  1.00 94.86           C
ATOM   2168 CD1  LEU D  29     -13.174  20.123  14.550  1.00 91.18           C
ATOM   2169 CD2  LEU D  29     -12.962  22.574  14.302  1.00 90.29           C
ATOM   2170  N   SER D  30      -7.802  21.050  13.626  1.00 89.92           N
ATOM   2171 CA   SER D  30      -6.426  21.073  14.116  1.00 88.56           C
ATOM   2172  C   SER D  30      -5.619  22.217  13.491  1.00 87.90           C
ATOM   2173  O   SER D  30      -4.889  22.910  14.200  1.00 86.77           O
ATOM   2174 CB   SER D  30      -5.755  19.733  13.833  1.00 86.84           C
ATOM   2175 OG   SER D  30      -4.428  19.698  14.311  1.00 81.62           O
ATOM   2176  N   GLY D  31      -5.765  22.433  12.191  1.00 84.01           N
ATOM   2177 CA   GLY D  31      -5.089  23.525  11.499  1.00 80.60           C
ATOM   2178  C   GLY D  31      -5.628  24.900  11.891  1.00 82.10           C
ATOM   2179  O   GLY D  31      -4.849  25.805  12.174  1.00 80.50           O
ATOM   2180  N   LYS D  32      -6.950  25.046  11.964  1.00 86.76           N
ATOM   2181 CA   LYS D  32      -7.590  26.334  12.263  1.00 85.95           C
ATOM   2182  C   LYS D  32      -7.421  26.768  13.719  1.00 87.95           C
ATOM   2183  O   LYS D  32      -7.257  27.951  13.987  1.00 86.78           O
ATOM   2184 CB   LYS D  32      -9.084  26.270  11.911  1.00 84.12           C
ATOM   2185 CG   LYS D  32      -9.383  26.038  10.431  1.00 80.17           C
ATOM   2186 CD   LYS D  32      -8.872  27.158   9.539  1.00 76.23           C
ATOM   2187 CE   LYS D  32      -9.271  26.876   8.093  1.00 71.59           C
ATOM   2188 NZ   LYS D  32      -8.726  27.890   7.153  1.00 67.54           N
ATOM   2189  N   LEU D  33      -7.460  25.843  14.652  1.00 93.24           N
ATOM   2190 CA   LEU D  33      -7.372  26.138  16.078  1.00 92.86           C
ATOM   2191  C   LEU D  33      -5.952  26.028  16.641  1.00 92.03           C
ATOM   2192  O   LEU D  33      -5.742  26.346  17.808  1.00 88.97           O
ATOM   2193 CB   LEU D  33      -8.344  25.237  16.856  1.00 93.47           C
ATOM   2194 CG   LEU D  33      -9.825  25.367  16.463  1.00 93.83           C
ATOM   2195 CD1  LEU D  33     -10.670  24.427  17.326  1.00 88.53           C
ATOM   2196 CD2  LEU D  33     -10.338  26.792  16.632  1.00 86.24           C
ATOM   2197  N   GLY D  34      -4.987  25.573  15.846  1.00 89.34           N
ATOM   2198 CA   GLY D  34      -3.604  25.388  16.294  1.00 87.36           C
ATOM   2199  C   GLY D  34      -3.445  24.316  17.368  1.00 88.58           C
ATOM   2200  O   GLY D  34      -2.539  24.394  18.186  1.00 85.67           O
ATOM   2201  N   THR D  35      -4.341  23.335  17.394  1.00 87.26           N
ATOM   2202 CA   THR D  35      -4.373  22.290  18.424  1.00 87.42           C
ATOM   2203  C   THR D  35      -4.066  20.924  17.798  1.00 87.13           C
ATOM   2204  O   THR D  35      -4.613  20.610  16.746  1.00 86.05           O
ATOM   2205 CB   THR D  35      -5.743  22.261  19.122  1.00 87.36           C
ATOM   2206 OG1  THR D  35      -6.026  23.529  19.674  1.00 86.53           O
ATOM   2207 CG2  THR D  35      -5.796  21.251  20.260  1.00 86.63           C
ATOM   2208  N   PRO D  36      -3.234  20.092  18.434  1.00 85.19           N
ATOM   2209 CA   PRO D  36      -2.921  18.768  17.892  1.00 84.33           C
ATOM   2210  C   PRO D  36      -4.169  17.932  17.597  1.00 86.35           C
ATOM   2211  O   PRO D  36      -5.091  17.860  18.408  1.00 86.69           O
ATOM   2212 CB   PRO D  36      -2.044  18.110  18.965  1.00 82.73           C
ATOM   2213 CG   PRO D  36      -1.384  19.279  19.646  1.00 80.89           C
ATOM   2214 CD   PRO D  36      -2.441  20.371  19.629  1.00 82.68           C
ATOM   2215  N   LYS D  37      -4.198  17.264  16.456  1.00 83.95           N
ATOM   2216 CA   LYS D  37      -5.358  16.482  16.019  1.00 85.17           C
ATOM   2217  C   LYS D  37      -5.794  15.424  17.034  1.00 87.01           C
ATOM   2218  O   LYS D  37      -6.983  15.129  17.148  1.00 88.23           O
ATOM   2219 CB   LYS D  37      -5.069  15.843  14.656  1.00 84.85           C
ATOM   2220 CG   LYS D  37      -6.323  15.210  14.038  1.00 83.63           C
ATOM   2221 CD   LYS D  37      -6.081  14.620  12.654  1.00 83.02           C
ATOM   2222 CE   LYS D  37      -5.244  13.343  12.736  1.00 78.64           C
ATOM   2223 NZ   LYS D  37      -5.238  12.618  11.448  1.00 76.00           N
ATOM   2224  N   LYS D  38      -4.850  14.881  17.783  1.00 85.55           N
ATOM   2225 CA   LYS D  38      -5.155  13.920  18.850  1.00 84.84           C
ATOM   2226  C   LYS D  38      -6.069  14.538  19.909  1.00 87.32           C
ATOM   2227  O   LYS D  38      -7.037  13.905  20.334  1.00 87.85           O
ATOM   2228 CB   LYS D  38      -3.849  13.428  19.488  1.00 83.04           C
ATOM   2229 CG   LYS D  38      -4.071  12.402  20.595  1.00 76.69           C
ATOM   2230 CD   LYS D  38      -2.751  11.888  21.150  1.00 73.17           C
ATOM   2231 CE   LYS D  38      -2.981  10.849  22.245  1.00 65.46           C
ATOM   2232 NZ   LYS D  38      -1.714  10.268  22.738  1.00 61.35           N
ATOM   2233  N   GLU D  39      -5.767  15.774  20.322  1.00 89.63           N
ATOM   2234 CA   GLU D  39      -6.565  16.492  21.304  1.00 89.96           C
ATOM   2235  C   GLU D  39      -7.936  16.861  20.728  1.00 91.61           C
ATOM   2236  O   GLU D  39      -8.956  16.634  21.373  1.00 91.64           O
ATOM   2237 CB   GLU D  39      -5.794  17.723  21.783  1.00 89.24           C
ATOM   2238 CG   GLU D  39      -6.502  18.433  22.939  1.00 82.09           C
ATOM   2239 CD   GLU D  39      -5.716  19.632  23.451  1.00 79.39           C
ATOM   2240 OE1  GLU D  39      -4.478  19.537  23.543  1.00 72.76           O
ATOM   2241 OE2  GLU D  39      -6.350  20.646  23.750  1.00 72.63           O
ATOM   2242  N   ILE D  40      -7.968  17.368  19.504  1.00 91.20           N
ATOM   2243 CA   ILE D  40      -9.227  17.662  18.805  1.00 92.12           C
ATOM   2244  C   ILE D  40     -10.128  16.426  18.770  1.00 93.40           C
ATOM   2245  O   ILE D  40     -11.288  16.508  19.141  1.00 94.15           O
ATOM   2246 CB   ILE D  40      -8.936  18.174  17.383  1.00 92.49           C
ATOM   2247 CG1  ILE D  40      -8.178  19.517  17.385  1.00 91.51           C
ATOM   2248 CG2  ILE D  40     -10.231  18.284  16.559  1.00 92.12           C
ATOM   2249 CD1  ILE D  40      -8.928  20.703  17.998  1.00 90.56           C
ATOM   2250  N   ASN D  41      -9.596  15.285  18.358  1.00 92.24           N
ATOM   2251 CA   ASN D  41     -10.384  14.053  18.315  1.00 91.72           C
ATOM   2252  C   ASN D  41     -10.893  13.635  19.688  1.00 92.59           C
ATOM   2253  O   ASN D  41     -12.052  13.250  19.810  1.00 93.40           O
ATOM   2254 CB   ASN D  41      -9.576  12.928  17.675  1.00 92.15           C
ATOM   2255 CG   ASN D  41      -9.700  12.908  16.159  1.00 92.56           C
ATOM   2256 OD1  ASN D  41     -10.767  13.024  15.601  1.00 87.46           O
ATOM   2257 ND2  ASN D  41      -8.584  12.731  15.484  1.00 85.89           N
ATOM   2258  N   ARG D  42     -10.068  13.735  20.735  1.00 91.49           N
ATOM   2259 CA   ARG D  42     -10.506  13.402  22.098  1.00 90.28           C
ATOM   2260  C   ARG D  42     -11.739  14.229  22.482  1.00 91.03           C
ATOM   2261  O   ARG D  42     -12.710  13.678  22.993  1.00 91.10           O
ATOM   2262 CB   ARG D  42      -9.365  13.642  23.098  1.00 90.38           C
ATOM   2263 CG   ARG D  42      -9.655  13.003  24.454  1.00 84.06           C
ATOM   2264 CD   ARG D  42      -8.857  13.618  25.619  1.00 82.01           C
ATOM   2265 NE   ARG D  42      -7.542  14.147  25.253  1.00 74.64           N
ATOM   2266 CZ   ARG D  42      -7.140  15.423  25.263  1.00 68.89           C
ATOM   2267 NH1  ARG D  42      -7.916  16.402  25.652  1.00 61.59           N
ATOM   2268 NH2  ARG D  42      -5.932  15.737  24.873  1.00 60.39           N
ATOM   2269  N   VAL D  43     -11.697  15.541  22.209  1.00 93.70           N
ATOM   2270 CA   VAL D  43     -12.808  16.451  22.496  1.00 93.78           C
ATOM   2271  C   VAL D  43     -14.023  16.140  21.615  1.00 94.82           C
ATOM   2272  O   VAL D  43     -15.128  16.035  22.131  1.00 95.25           O
ATOM   2273 CB   VAL D  43     -12.364  17.917  22.360  1.00 93.89           C
ATOM   2274 CG1  VAL D  43     -13.531  18.864  22.574  1.00 92.69           C
ATOM   2275 CG2  VAL D  43     -11.273  18.255  23.379  1.00 91.96           C
ATOM   2276  N   LEU D  44     -13.840  15.953  20.318  1.00 95.29           N
ATOM   2277 CA   LEU D  44     -14.937  15.652  19.388  1.00 95.35           C
ATOM   2278  C   LEU D  44     -15.711  14.390  19.786  1.00 95.89           C
ATOM   2279  O   LEU D  44     -16.941  14.407  19.827  1.00 96.55           O
ATOM   2280 CB   LEU D  44     -14.388  15.491  17.968  1.00 95.86           C
ATOM   2281 CG   LEU D  44     -13.914  16.785  17.286  1.00 95.76           C
ATOM   2282 CD1  LEU D  44     -13.168  16.433  16.006  1.00 93.31           C
ATOM   2283 CD2  LEU D  44     -15.077  17.707  16.946  1.00 92.28           C
ATOM   2284  N   TYR D  45     -15.008  13.312  20.095  1.00 93.93           N
ATOM   2285 CA   TYR D  45     -15.672  12.072  20.514  1.00 92.86           C
ATOM   2286  C   TYR D  45     -16.361  12.226  21.879  1.00 92.89           C
ATOM   2287  O   TYR D  45     -17.436  11.663  22.094  1.00 93.09           O
ATOM   2288 CB   TYR D  45     -14.679  10.899  20.526  1.00 92.79           C
ATOM   2289 CG   TYR D  45     -14.341  10.396  19.134  1.00 93.43           C
ATOM   2290 CD1  TYR D  45     -13.245  10.897  18.429  1.00 86.32           C
ATOM   2291 CD2  TYR D  45     -15.136   9.417  18.520  1.00 83.76           C
ATOM   2292 CE1  TYR D  45     -12.943  10.436  17.158  1.00 83.65           C
ATOM   2293 CE2  TYR D  45     -14.839   8.950  17.242  1.00 82.94           C
ATOM   2294 CZ   TYR D  45     -13.737   9.461  16.557  1.00 91.57           C
ATOM   2295 OH   TYR D  45     -13.438   9.011  15.301  1.00 90.77           O
ATOM   2296  N   SER D  46     -15.782  13.028  22.781  1.00 94.03           N
ATOM   2297 CA   SER D  46     -16.417  13.353  24.064  1.00 93.33           C
ATOM   2298  C   SER D  46     -17.718  14.150  23.863  1.00 93.92           C
ATOM   2299  O   SER D  46     -18.749  13.802  24.432  1.00 94.05           O
ATOM   2300 CB   SER D  46     -15.450  14.138  24.944  1.00 93.28           C
ATOM   2301 OG   SER D  46     -16.024  14.393  26.209  1.00 90.73           O
ATOM   2302  N   LEU D  47     -17.688  15.185  23.024  1.00 96.27           N
ATOM   2303 CA   LEU D  47     -18.863  15.994  22.712  1.00 96.54           C
ATOM   2304  C   LEU D  47     -19.949  15.175  22.002  1.00 96.79           C
ATOM   2305  O   LEU D  47     -21.128  15.357  22.288  1.00 96.82           O
ATOM   2306 CB   LEU D  47     -18.442  17.195  21.851  1.00 97.06           C
ATOM   2307 CG   LEU D  47     -17.665  18.287  22.590  1.00 96.77           C
ATOM   2308 CD1  LEU D  47     -17.132  19.304  21.581  1.00 95.35           C
ATOM   2309 CD2  LEU D  47     -18.543  19.017  23.600  1.00 94.55           C
ATOM   2310  N   ALA D  48     -19.574  14.259  21.127  1.00 96.00           N
ATOM   2311 CA   ALA D  48     -20.519  13.349  20.490  1.00 95.20           C
ATOM   2312  C   ALA D  48     -21.184  12.422  21.524  1.00 95.06           C
ATOM   2313  O   ALA D  48     -22.394  12.210  21.481  1.00 94.88           O
ATOM   2314 CB   ALA D  48     -19.807  12.550  19.407  1.00 95.25           C
ATOM   2315  N   LYS D  49     -20.418  11.930  22.487  1.00 95.11           N
ATOM   2316 CA   LYS D  49     -20.941  11.092  23.572  1.00 94.29           C
ATOM   2317  C   LYS D  49     -21.910  11.855  24.482  1.00 94.81           C
ATOM   2318  O   LYS D  49     -22.851  11.264  25.001  1.00 93.98           O
ATOM   2319 CB   LYS D  49     -19.764  10.507  24.362  1.00 92.99           C
ATOM   2320 CG   LYS D  49     -20.138   9.283  25.191  1.00 86.48           C
ATOM   2321 CD   LYS D  49     -18.890   8.660  25.807  1.00 83.87           C
ATOM   2322 CE   LYS D  49     -19.242   7.349  26.510  1.00 76.40           C
ATOM   2323 NZ   LYS D  49     -18.038   6.696  27.083  1.00 69.94           N
ATOM   2324  N   LYS D  50     -21.714  13.163  24.638  1.00 96.53           N
ATOM   2325 CA   LYS D  50     -22.618  14.078  25.350  1.00 96.59           C
ATOM   2326  C   LYS D  50     -23.831  14.513  24.503  1.00 96.92           C
ATOM   2327  O   LYS D  50     -24.637  15.303  24.984  1.00 95.82           O
ATOM   2328 CB   LYS D  50     -21.839  15.314  25.837  1.00 95.70           C
ATOM   2329 CG   LYS D  50     -20.780  15.014  26.901  1.00 93.09           C
ATOM   2330 CD   LYS D  50     -19.924  16.268  27.148  1.00 91.57           C
ATOM   2331 CE   LYS D  50     -18.802  16.010  28.154  1.00 85.69           C
ATOM   2332 NZ   LYS D  50     -17.936  17.208  28.323  1.00 78.76           N
ATOM   2333  N   GLY D  51     -23.948  14.074  23.265  1.00 98.34           N
ATOM   2334 CA   GLY D  51     -25.024  14.434  22.346  1.00 98.27           C
ATOM   2335  C   GLY D  51     -24.921  15.840  21.748  1.00 98.32           C
ATOM   2336  O   GLY D  51     -25.842  16.266  21.055  1.00 97.30           O
ATOM   2337  N   LYS D  52     -23.828  16.568  21.971  1.00 98.26           N
ATOM   2338 CA   LYS D  52     -23.654  17.937  21.463  1.00 98.25           C
ATOM   2339  C   LYS D  52     -23.191  18.001  20.008  1.00 98.37           C
ATOM   2340  O   LYS D  52     -23.430  18.994  19.331  1.00 97.70           O
ATOM   2341 CB   LYS D  52     -22.678  18.712  22.353  1.00 97.78           C
ATOM   2342 CG   LYS D  52     -23.186  18.913  23.787  1.00 95.49           C
ATOM   2343 CD   LYS D  52     -22.272  19.876  24.537  1.00 88.61           C
ATOM   2344 CE   LYS D  52     -22.802  20.164  25.939  1.00 83.84           C
ATOM   2345 NZ   LYS D  52     -21.993  21.208  26.614  1.00 74.39           N
ATOM   2346  N   LEU D  53     -22.509  16.967  19.538  1.00 97.81           N
ATOM   2347 CA   LEU D  53     -22.038  16.866  18.167  1.00 97.87           C
ATOM   2348  C   LEU D  53     -22.554  15.601  17.493  1.00 97.69           C
ATOM   2349  O   LEU D  53     -22.724  14.559  18.131  1.00 97.13           O
ATOM   2350 CB   LEU D  53     -20.504  16.877  18.107  1.00 97.67           C
ATOM   2351 CG   LEU D  53     -19.809  18.157  18.589  1.00 97.13           C
ATOM   2352 CD1  LEU D  53     -18.311  18.025  18.317  1.00 95.02           C
ATOM   2353 CD2  LEU D  53     -20.308  19.401  17.869  1.00 94.21           C
ATOM   2354  N   GLN D  54     -22.725  15.685  16.192  1.00 98.36           N
ATOM   2355 CA   GLN D  54     -22.985  14.537  15.340  1.00 98.18           C
ATOM   2356  C   GLN D  54     -21.742  14.214  14.520  1.00 98.17           C
ATOM   2357  O   GLN D  54     -21.167  15.089  13.865  1.00 97.80           O
ATOM   2358 CB   GLN D  54     -24.201  14.824  14.447  1.00 97.33           C
ATOM   2359 CG   GLN D  54     -24.601  13.611  13.601  1.00 90.75           C
ATOM   2360 CD   GLN D  54     -25.823  13.882  12.728  1.00 89.42           C
ATOM   2361 OE1  GLN D  54     -26.473  14.913  12.812  1.00 82.11           O
ATOM   2362 NE2  GLN D  54     -26.165  12.960  11.851  1.00 77.92           N
ATOM   2363  N   LYS D  55     -21.350  12.947  14.543  1.00 94.95           N
ATOM   2364 CA   LYS D  55     -20.288  12.417  13.696  1.00 94.30           C
ATOM   2365  C   LYS D  55     -20.904  11.732  12.479  1.00 93.73           C
ATOM   2366  O   LYS D  55     -21.728  10.827  12.629  1.00 93.93           O
ATOM   2367 CB   LYS D  55     -19.435  11.438  14.503  1.00 94.38           C
ATOM   2368 CG   LYS D  55     -18.312  10.791  13.692  1.00 94.37           C
ATOM   2369 CD   LYS D  55     -17.712   9.612  14.444  1.00 93.64           C
ATOM   2370 CE   LYS D  55     -16.790   8.818  13.531  1.00 91.22           C
ATOM   2371 NZ   LYS D  55     -16.678   7.413  13.954  1.00 88.39           N
ATOM   2372  N   GLU D  56     -20.477  12.130  11.294  1.00 95.16           N
ATOM   2373 CA   GLU D  56     -20.803  11.430  10.058  1.00 93.61           C
ATOM   2374  C   GLU D  56     -19.631  10.530   9.667  1.00 92.86           C
ATOM   2375  O   GLU D  56     -18.486  10.984   9.596  1.00 90.95           O
ATOM   2376 CB   GLU D  56     -21.164  12.420   8.950  1.00 92.87           C
ATOM   2377 CG   GLU D  56     -22.488  13.146   9.250  1.00 87.77           C
ATOM   2378 CD   GLU D  56     -22.872  14.181   8.189  1.00 85.34           C
ATOM   2379 OE1  GLU D  56     -22.078  14.451   7.273  1.00 78.68           O
ATOM   2380 OE2  GLU D  56     -23.971  14.735   8.288  1.00 78.61           O
ATOM   2381  N   ALA D  57     -19.913   9.261   9.427  1.00 87.46           N
ATOM   2382 CA   ALA D  57     -18.872   8.322   9.025  1.00 84.91           C
ATOM   2383  C   ALA D  57     -18.269   8.718   7.672  1.00 83.36           C
ATOM   2384  O   ALA D  57     -18.978   9.132   6.758  1.00 79.28           O
ATOM   2385 CB   ALA D  57     -19.454   6.916   8.985  1.00 80.79           C
ATOM   2386  N   GLY D  58     -16.969   8.575   7.555  1.00 81.56           N
ATOM   2387 CA   GLY D  58     -16.251   8.933   6.345  1.00 80.08           C
ATOM   2388  C   GLY D  58     -14.744   8.775   6.519  1.00 80.78           C
ATOM   2389  O   GLY D  58     -14.275   8.380   7.590  1.00 79.45           O
ATOM   2390  N   THR D  59     -14.016   9.094   5.482  1.00 79.48           N
ATOM   2391 CA   THR D  59     -12.555   9.063   5.490  1.00 79.04           C
ATOM   2392  C   THR D  59     -12.012  10.389   4.948  1.00 80.92           C
ATOM   2393  O   THR D  59     -11.905  10.567   3.736  1.00 79.30           O
ATOM   2394 CB   THR D  59     -11.991   7.882   4.675  1.00 74.58           C
ATOM   2395 OG1  THR D  59     -12.605   7.805   3.404  1.00 70.33           O
ATOM   2396 CG2  THR D  59     -12.211   6.565   5.397  1.00 69.52           C
ATOM   2397  N   PRO D  60     -11.693  11.354   5.858  1.00 80.94           N
ATOM   2398 CA   PRO D  60     -11.849  11.299   7.317  1.00 82.45           C
ATOM   2399  C   PRO D  60     -13.302  11.532   7.760  1.00 85.15           C
ATOM   2400  O   PRO D  60     -14.114  11.992   6.950  1.00 85.48           O
ATOM   2401 CB   PRO D  60     -10.942  12.429   7.812  1.00 81.07           C
ATOM   2402 CG   PRO D  60     -11.048  13.462   6.719  1.00 76.10           C
ATOM   2403 CD   PRO D  60     -11.131  12.633   5.447  1.00 78.02           C
ATOM   2404  N   PRO D  61     -13.649  11.248   9.039  1.00 86.35           N
ATOM   2405 CA   PRO D  61     -14.972  11.560   9.574  1.00 87.25           C
ATOM   2406  C   PRO D  61     -15.283  13.055   9.527  1.00 89.58           C
ATOM   2407  O   PRO D  61     -14.407  13.893   9.755  1.00 89.96           O
ATOM   2408 CB   PRO D  61     -14.957  11.050  11.019  1.00 87.31           C
ATOM   2409 CG   PRO D  61     -13.865  10.006  11.022  1.00 85.42           C
ATOM   2410 CD   PRO D  61     -12.857  10.520  10.028  1.00 84.83           C
ATOM   2411  N   LEU D  62     -16.548  13.377   9.270  1.00 92.93           N
ATOM   2412 CA   LEU D  62     -17.077  14.730   9.322  1.00 93.74           C
ATOM   2413  C   LEU D  62     -17.783  14.964  10.655  1.00 95.00           C
ATOM   2414  O   LEU D  62     -18.384  14.055  11.225  1.00 95.33           O
ATOM   2415 CB   LEU D  62     -18.025  14.977   8.141  1.00 93.12           C
ATOM   2416 CG   LEU D  62     -17.348  14.984   6.761  1.00 91.51           C
ATOM   2417 CD1  LEU D  62     -18.405  15.010   5.667  1.00 87.73           C
ATOM   2418 CD2  LEU D  62     -16.436  16.195   6.597  1.00 85.78           C
ATOM   2419  N   TRP D  63     -17.720  16.208  11.130  1.00 96.08           N
ATOM   2420 CA   TRP D  63     -18.267  16.621  12.416  1.00 96.24           C
ATOM   2421  C   TRP D  63     -19.100  17.885  12.255  1.00 96.64           C
ATOM   2422  O   TRP D  63     -18.656  18.833  11.611  1.00 96.48           O
ATOM   2423 CB   TRP D  63     -17.132  16.859  13.400  1.00 95.96           C
ATOM   2424 CG   TRP D  63     -16.306  15.651  13.702  1.00 95.74           C
ATOM   2425 CD1  TRP D  63     -15.193  15.250  13.047  1.00 95.57           C
ATOM   2426 CD2  TRP D  63     -16.538  14.664  14.745  1.00 96.51           C
ATOM   2427 NE1  TRP D  63     -14.702  14.095  13.613  1.00 96.12           N
ATOM   2428 CE2  TRP D  63     -15.501  13.705  14.669  1.00 96.53           C
ATOM   2429 CE3  TRP D  63     -17.517  14.522  15.737  1.00 96.71           C
ATOM   2430 CZ2  TRP D  63     -15.424  12.619  15.565  1.00 96.86           C
ATOM   2431 CZ3  TRP D  63     -17.437  13.429  16.625  1.00 96.66           C
ATOM   2432 CH2  TRP D  63     -16.398  12.493  16.536  1.00 96.41           C
ATOM   2433  N   LYS D  64     -20.286  17.922  12.875  1.00 98.40           N
ATOM   2434 CA   LYS D  64     -21.184  19.075  12.895  1.00 98.44           C
ATOM   2435  C   LYS D  64     -21.904  19.170  14.236  1.00 98.50           C
ATOM   2436  O   LYS D  64     -21.920  18.209  15.007  1.00 98.15           O
ATOM   2437 CB   LYS D  64     -22.170  18.988  11.720  1.00 97.47           C
ATOM   2438 CG   LYS D  64     -23.163  17.827  11.828  1.00 94.87           C
ATOM   2439 CD   LYS D  64     -24.007  17.727  10.559  1.00 93.12           C
ATOM   2440 CE   LYS D  64     -25.102  16.695  10.727  1.00 85.90           C
ATOM   2441 NZ   LYS D  64     -25.833  16.461   9.467  1.00 79.99           N
ATOM   2442  N   ILE D  65     -22.500  20.332  14.511  1.00 98.38           N
ATOM   2443 CA   ILE D  65     -23.366  20.505  15.680  1.00 98.19           C
ATOM   2444  C   ILE D  65     -24.545  19.531  15.560  1.00 98.09           C
ATOM   2445  O   ILE D  65     -25.127  19.385  14.480  1.00 96.85           O
ATOM   2446 CB   ILE D  65     -23.845  21.966  15.799  1.00 97.33           C
ATOM   2447 CG1  ILE D  65     -22.665  22.949  15.945  1.00 93.75           C
ATOM   2448 CG2  ILE D  65     -24.818  22.136  16.964  1.00 93.51           C
ATOM   2449 CD1  ILE D  65     -21.873  22.836  17.237  1.00 84.71           C
ATOM   2450  N   ALA D  66     -24.886  18.858  16.658  1.00 97.51           N
ATOM   2451 CA   ALA D  66     -26.071  18.024  16.701  1.00 96.81           C
ATOM   2452  C   ALA D  66     -27.307  18.925  16.729  1.00 95.21           C
ATOM   2453  O   ALA D  66     -27.409  19.818  17.569  1.00 89.82           O
ATOM   2454 CB   ALA D  66     -26.012  17.094  17.911  1.00 95.75           C
ATOM   2455  N   VAL D  67     -28.249  18.706  15.824  1.00 91.56           N
ATOM   2456 CA   VAL D  67     -29.538  19.388  15.858  1.00 88.64           C
ATOM   2457  C   VAL D  67     -30.302  18.850  17.059  1.00 85.50           C
ATOM   2458  O   VAL D  67     -30.643  17.662  17.098  1.00 73.25           O
ATOM   2459 CB   VAL D  67     -30.328  19.208  14.556  1.00 82.40           C
ATOM   2460 CG1  VAL D  67     -31.604  20.032  14.578  1.00 74.68           C
ATOM   2461 CG2  VAL D  67     -29.493  19.639  13.354  1.00 74.09           C
ATOM   2462  N   SER D  68     -30.523  19.697  18.049  1.00 75.54           N
ATOM   2463 CA   SER D  68     -31.337  19.337  19.203  1.00 74.17           C
ATOM   2464  C   SER D  68     -32.762  19.080  18.734  1.00 70.01           C
ATOM   2465  O   SER D  68     -33.466  20.012  18.355  1.00 61.60           O
ATOM   2466 CB   SER D  68     -31.321  20.446  20.255  1.00 67.37           C
ATOM   2467 OG   SER D  68     -30.003  20.628  20.740  1.00 60.39           O
ATOM   2468  N   THR D  69     -33.168  17.827  18.749  1.00 76.65           N
ATOM   2469 CA   THR D  69     -34.592  17.492  18.663  1.00 74.13           C
ATOM   2470  C   THR D  69     -35.213  17.920  19.992  1.00 70.10           C
ATOM   2471  O   THR D  69     -34.884  17.335  21.026  1.00 61.13           O
ATOM   2472 CB   THR D  69     -34.826  15.995  18.403  1.00 67.59           C
ATOM   2473 OG1  THR D  69     -33.833  15.474  17.560  1.00 59.24           O
ATOM   2474 CG2  THR D  69     -36.174  15.758  17.726  1.00 58.52           C
ATOM   2475  N   GLN D  70     -36.001  18.978  19.967  1.00 71.13           N
ATOM   2476 CA   GLN D  70     -36.767  19.420  21.126  1.00 72.74           C
ATOM   2477  C   GLN D  70     -37.850  18.385  21.492  1.00 67.27           C
ATOM   2478  O   GLN D  70     -38.343  17.697  20.587  1.00 62.00           O
ATOM   2479 CB   GLN D  70     -37.412  20.794  20.877  1.00 68.53           C
ATOM   2480 CG   GLN D  70     -36.371  21.893  20.713  1.00 66.27           C
ATOM   2481 CD   GLN D  70     -36.994  23.268  20.613  1.00 59.90           C
ATOM   2482 OE1  GLN D  70     -38.136  23.524  20.953  1.00 57.56           O
ATOM   2483 NE2  GLN D  70     -36.240  24.248  20.139  1.00 56.37           N
ATOM   2484 OXT  GLN D  70     -38.212  18.331  22.687  1.00 63.64           O
HETATM 2485  K     K E   1       1.405   4.445  -4.648  1.00 53.94           K
HETATM 2486  K     K F   1      -4.968   9.112   5.368  1.00 45.43           K
HETATM 2487  K     K G   1      17.612  12.023 -19.778  1.00 40.90           K
HETATM 2488  K     K H   1     -12.172   6.918  27.714  1.00 35.21           K
HETATM 2489  K     K I   1     -12.598 -46.986  -7.558  1.00 30.97           K
HETATM 2490  K     K J   1     -11.554  35.976 -16.163  1.00 24.95           K
HETATM 2491 MG    MG K   1       5.746  12.237   6.533  1.00 46.39          MG
HETATM 2492 MG    MG L   1      -3.932   6.082  19.099  1.00 48.09          MG
HETATM 2493 MG    MG M   1      12.475  13.637 -10.589  1.00 42.61          MG
HETATM 2494 MG    MG N   1     -14.040   4.308  15.997  1.00 41.84          MG
HETATM 2495 MG    MG O   1       5.730   9.240 -17.744  1.00 41.76          MG
HETATM 2496 MG    MG P   1       4.594   2.077  19.668  1.00 35.77          MG
HETATM 2497 MG    MG Q   1       4.571 -13.736   8.427  1.00 47.88          MG
HETATM 2498 MG    MG R   1     -12.507  -4.065  -4.192  1.00 36.40          MG
HETATM 2499 MG    MG S   1     -11.753  23.973  -8.865  1.00 28.83          MG
HETATM 2500 MG    MG T   1      -6.660  22.988  -6.776  1.00 25.90          MG
HETATM 2501 MG    MG U   1      10.274   1.332  21.647  1.00 17.31          MG
HETATM 2502 MG    MG V   1      -4.847  14.006 -18.372  1.00 22.50          MG
HETATM 2503 ZN    ZN W   1       0.263   2.277  -5.948  1.00 57.53          ZN
HETATM 2504 ZN    ZN X   1      -0.205  -3.405   9.478  1.00 48.35          ZN
HETATM 2505 ZN    ZN Y   1      20.876  14.338  26.560  1.00 51.54          ZN
HETATM 2506 ZN    ZN Z   1     -10.695  -9.436  -7.139  1.00 50.62          ZN
ATOM   2507 OP3   DC AA   1     -15.227  -3.882  20.468  1.00 42.23           O
ATOM   2508  P    DC AA   1     -15.151  -3.404  21.800  1.00 46.63           P
ATOM   2509 OP1   DC AA   1     -16.050  -4.127  22.693  1.00 41.68           O
ATOM   2510 OP2   DC AA   1     -15.443  -1.970  21.622  1.00 41.96           O
ATOM   2511 O5'   DC AA   1     -13.702  -3.459  22.441  1.00 47.14           O
ATOM   2512 C5'   DC AA   1     -12.728  -4.339  21.955  1.00 50.48           C
ATOM   2513 C4'   DC AA   1     -11.312  -3.860  22.181  1.00 53.65           C
ATOM   2514 O4'   DC AA   1     -11.259  -2.416  22.162  1.00 50.85           O
ATOM   2515 C3'   DC AA   1     -10.689  -4.289  23.518  1.00 51.86           C
ATOM   2516 O3'   DC AA   1      -9.306  -4.595  23.323  1.00 51.77           O
ATOM   2517 C2'   DC AA   1     -10.858  -3.038  24.370  1.00 49.66           C
ATOM   2518 C1'   DC AA   1     -10.631  -1.948  23.340  1.00 50.82           C
ATOM   2519 N1    DC AA   1     -11.204  -0.636  23.701  1.00 49.94           N
ATOM   2520 C2    DC AA   1     -10.513   0.199  24.576  1.00 48.22           C
ATOM   2521 O2    DC AA   1      -9.427  -0.182  25.040  1.00 49.19           O
ATOM   2522 N3    DC AA   1     -11.040   1.404  24.906  1.00 47.42           N
ATOM   2523 C4    DC AA   1     -12.206   1.780  24.390  1.00 46.83           C
ATOM   2524 N4    DC AA   1     -12.693   2.978  24.739  1.00 47.37           N
ATOM   2525 C5    DC AA   1     -12.934   0.952  23.486  1.00 46.71           C
ATOM   2526 C6    DC AA   1     -12.402  -0.228  23.171  1.00 48.69           C
ATOM   2527  P    DG AA   2      -8.882  -6.098  23.074  1.00 51.54           P
ATOM   2528 OP1   DG AA   2      -9.864  -7.078  23.621  1.00 50.51           O
ATOM   2529 OP2   DG AA   2      -7.477  -6.132  23.510  1.00 51.20           O
ATOM   2530 O5'   DG AA   2      -8.896  -6.200  21.471  1.00 52.74           O
ATOM   2531 C5'   DG AA   2      -7.979  -5.453  20.685  1.00 55.04           C
ATOM   2532 C4'   DG AA   2      -8.311  -5.625  19.223  1.00 56.14           C
ATOM   2533 O4'   DG AA   2      -9.655  -5.220  18.984  1.00 53.80           O
ATOM   2534 C3'   DG AA   2      -7.437  -4.775  18.294  1.00 52.43           C
ATOM   2535 O3'   DG AA   2      -6.397  -5.599  17.777  1.00 52.78           O
ATOM   2536 C2'   DG AA   2      -8.397  -4.320  17.194  1.00 52.82           C
ATOM   2537 C1'   DG AA   2      -9.774  -4.501  17.778  1.00 52.04           C
ATOM   2538 N9    DG AA   2     -10.507  -3.283  18.088  1.00 52.45           N
ATOM   2539 C8    DG AA   2     -11.775  -2.982  17.663  1.00 50.16           C
ATOM   2540 N7    DG AA   2     -12.229  -1.846  18.117  1.00 53.58           N
ATOM   2541 C5    DG AA   2     -11.184  -1.359  18.895  1.00 54.37           C
ATOM   2542 C6    DG AA   2     -11.099  -0.160  19.642  1.00 53.91           C
ATOM   2543 O6    DG AA   2     -11.946   0.733  19.774  1.00 53.50           O
ATOM   2544 N1    DG AA   2      -9.868  -0.044  20.299  1.00 54.72           N
ATOM   2545 C2    DG AA   2      -8.862  -0.968  20.231  1.00 54.34           C
ATOM   2546 N2    DG AA   2      -7.748  -0.698  20.925  1.00 54.44           N
ATOM   2547 N3    DG AA   2      -8.946  -2.101  19.530  1.00 52.11           N
ATOM   2548 C4    DG AA   2     -10.123  -2.234  18.896  1.00 53.19           C
ATOM   2549  P    DC AA   3      -4.865  -5.273  17.791  1.00 53.34           P
ATOM   2550 OP1   DC AA   3      -4.283  -6.067  16.692  1.00 51.71           O
ATOM   2551 OP2   DC AA   3      -4.324  -5.401  19.145  1.00 51.90           O
ATOM   2552 O5'   DC AA   3      -4.795  -3.721  17.400  1.00 54.61           O
ATOM   2553 C5'   DC AA   3      -3.541  -3.137  17.047  1.00 57.48           C
ATOM   2554 C4'   DC AA   3      -3.439  -1.727  17.575  1.00 55.95           C
ATOM   2555 O4'   DC AA   3      -4.498  -0.916  17.020  1.00 55.82           O
ATOM   2556 C3'   DC AA   3      -3.557  -1.584  19.097  1.00 54.62           C
ATOM   2557 O3'   DC AA   3      -2.657  -0.587  19.562  1.00 56.04           O
ATOM   2558 C2'   DC AA   3      -4.991  -1.091  19.279  1.00 55.62           C
ATOM   2559 C1'   DC AA   3      -5.130  -0.209  18.049  1.00 53.07           C
ATOM   2560 N1    DC AA   3      -6.523   0.072  17.669  1.00 54.38           N
ATOM   2561 C2    DC AA   3      -7.115   1.255  18.131  1.00 54.14           C
ATOM   2562 O2    DC AA   3      -6.455   2.030  18.824  1.00 54.54           O
ATOM   2563 N3    DC AA   3      -8.396   1.519  17.809  1.00 52.78           N
ATOM   2564 C4    DC AA   3      -9.091   0.663  17.054  1.00 53.30           C
ATOM   2565 N4    DC AA   3     -10.354   0.960  16.759  1.00 54.16           N
ATOM   2566 C5    DC AA   3      -8.500  -0.549  16.578  1.00 53.18           C
ATOM   2567 C6    DC AA   3      -7.236  -0.799  16.903  1.00 54.01           C
ATOM   2568  P    DG AA   4      -1.223  -1.006  20.208  1.00 53.20           P
ATOM   2569 OP1   DG AA   4      -1.326  -2.328  20.884  1.00 54.76           O
ATOM   2570 OP2   DG AA   4      -0.733   0.160  20.950  1.00 56.38           O
ATOM   2571 O5'   DG AA   4      -0.305  -1.178  18.905  1.00 54.46           O
ATOM   2572 C5'   DG AA   4      -0.068  -0.068  18.051  1.00 56.62           C
ATOM   2573 C4'   DG AA   4       0.610  -0.524  16.781  1.00 55.41           C
ATOM   2574 O4'   DG AA   4      -0.193  -1.521  16.149  1.00 51.54           O
ATOM   2575 C3'   DG AA   4       0.773   0.597  15.750  1.00 49.64           C
ATOM   2576 O3'   DG AA   4       2.090   1.162  15.894  1.00 49.18           O
ATOM   2577 C2'   DG AA   4       0.613  -0.127  14.414  1.00 49.77           C
ATOM   2578 C1'   DG AA   4      -0.182  -1.369  14.748  1.00 49.20           C
ATOM   2579 N9    DG AA   4      -1.578  -1.378  14.314  1.00 51.42           N
ATOM   2580 C8    DG AA   4      -2.182  -2.372  13.595  1.00 49.81           C
ATOM   2581 N7    DG AA   4      -3.439  -2.150  13.356  1.00 53.24           N
ATOM   2582 C5    DG AA   4      -3.688  -0.933  13.967  1.00 54.17           C
ATOM   2583 C6    DG AA   4      -4.888  -0.178  14.043  1.00 54.86           C
ATOM   2584 O6    DG AA   4      -6.004  -0.460  13.575  1.00 55.13           O
ATOM   2585 N1    DG AA   4      -4.715   1.007  14.756  1.00 56.26           N
ATOM   2586 C2    DG AA   4      -3.532   1.403  15.311  1.00 54.87           C
ATOM   2587 N2    DG AA   4      -3.561   2.583  15.966  1.00 54.01           N
ATOM   2588 N3    DG AA   4      -2.408   0.713  15.253  1.00 50.48           N
ATOM   2589 C4    DG AA   4      -2.554  -0.436  14.572  1.00 51.46           C
ATOM   2590  P    DC AA   5       2.280   2.717  16.189  1.00 52.71           P
ATOM   2591 OP1   DC AA   5       3.737   2.974  16.156  1.00 51.37           O
ATOM   2592 OP2   DC AA   5       1.499   3.118  17.380  1.00 53.19           O
ATOM   2593 O5'   DC AA   5       1.600   3.397  14.917  1.00 54.78           O
ATOM   2594 C5'   DC AA   5       2.035   4.679  14.458  1.00 57.81           C
ATOM   2595 C4'   DC AA   5       0.863   5.578  14.138  1.00 55.99           C
ATOM   2596 O4'   DC AA   5       0.041   4.966  13.125  1.00 56.21           O
ATOM   2597 C3'   DC AA   5      -0.072   5.887  15.311  1.00 54.30           C
ATOM   2598 O3'   DC AA   5      -0.523   7.241  15.223  1.00 56.31           O
ATOM   2599 C2'   DC AA   5      -1.245   4.950  15.056  1.00 55.94           C
ATOM   2600 C1'   DC AA   5      -1.297   4.995  13.538  1.00 53.96           C
ATOM   2601 N1    DC AA   5      -2.025   3.862  12.935  1.00 54.95           N
ATOM   2602 C2    DC AA   5      -3.382   4.001  12.645  1.00 55.40           C
ATOM   2603 O2    DC AA   5      -3.941   5.074  12.901  1.00 55.84           O
ATOM   2604 N3    DC AA   5      -4.049   2.973  12.117  1.00 54.59           N
ATOM   2605 C4    DC AA   5      -3.415   1.826  11.856  1.00 55.14           C
ATOM   2606 N4    DC AA   5      -4.111   0.827  11.325  1.00 56.16           N
ATOM   2607 C5    DC AA   5      -2.032   1.652  12.140  1.00 55.01           C
ATOM   2608 C6    DC AA   5      -1.384   2.691  12.672  1.00 55.60           C
ATOM   2609  P    DG AA   6       0.187   8.416  16.098  1.00 55.53           P
ATOM   2610 OP1   DG AA   6       0.775   7.858  17.343  1.00 58.11           O
ATOM   2611 OP2   DG AA   6      -0.796   9.509  16.177  1.00 61.16           O
ATOM   2612 O5'   DG AA   6       1.382   8.900  15.151  1.00 57.25           O
ATOM   2613 C5'   DG AA   6       1.098   9.439  13.862  1.00 58.08           C
ATOM   2614 C4'   DG AA   6       2.385   9.603  13.085  1.00 56.34           C
ATOM   2615 O4'   DG AA   6       3.014   8.320  12.959  1.00 53.27           O
ATOM   2616 C3'   DG AA   6       2.170  10.098  11.655  1.00 51.14           C
ATOM   2617 O3'   DG AA   6       2.355  11.523  11.642  1.00 51.88           O
ATOM   2618 C2'   DG AA   6       3.263   9.384  10.864  1.00 52.03           C
ATOM   2619 C1'   DG AA   6       3.610   8.166  11.688  1.00 51.88           C
ATOM   2620 N9    DG AA   6       3.157   6.882  11.187  1.00 54.34           N
ATOM   2621 C8    DG AA   6       3.930   5.759  11.003  1.00 53.03           C
ATOM   2622 N7    DG AA   6       3.272   4.733  10.572  1.00 56.94           N
ATOM   2623 C5    DG AA   6       1.966   5.188  10.474  1.00 57.99           C
ATOM   2624 C6    DG AA   6       0.798   4.505  10.058  1.00 58.19           C
ATOM   2625 O6    DG AA   6       0.689   3.330   9.697  1.00 58.85           O
ATOM   2626 N1    DG AA   6      -0.321   5.329  10.095  1.00 59.87           N
ATOM   2627 C2    DG AA   6      -0.312   6.637  10.477  1.00 58.79           C
ATOM   2628 N2    DG AA   6      -1.497   7.280  10.449  1.00 58.08           N
ATOM   2629 N3    DG AA   6       0.767   7.283  10.875  1.00 55.10           N
ATOM   2630 C4    DG AA   6       1.868   6.515  10.848  1.00 54.97           C
ATOM   2631  P    DC AA   7       1.246  12.480  11.066  1.00 55.70           P
ATOM   2632 OP1   DC AA   7       1.786  13.857  11.074  1.00 55.18           O
ATOM   2633 OP2   DC AA   7      -0.047  12.207  11.740  1.00 57.98           O
ATOM   2634 O5'   DC AA   7       1.122  11.980   9.553  1.00 57.37           O
ATOM   2635 C5'   DC AA   7       0.642  12.856   8.527  1.00 60.69           C
ATOM   2636 C4'   DC AA   7      -0.454  12.199   7.725  1.00 59.07           C
ATOM   2637 O4'   DC AA   7       0.047  11.004   7.092  1.00 59.52           O
ATOM   2638 C3'   DC AA   7      -1.686  11.763   8.522  1.00 57.63           C
ATOM   2639 O3'   DC AA   7      -2.864  11.968   7.744  1.00 59.60           O
ATOM   2640 C2'   DC AA   7      -1.453  10.259   8.698  1.00 59.34           C
ATOM   2641 C1'   DC AA   7      -0.812   9.935   7.363  1.00 58.25           C
ATOM   2642 N1    DC AA   7      -0.049   8.681   7.358  1.00 59.48           N
ATOM   2643 C2    DC AA   7      -0.688   7.505   6.969  1.00 60.43           C
ATOM   2644 O2    DC AA   7      -1.871   7.550   6.631  1.00 60.43           O
ATOM   2645 N3    DC AA   7       0.009   6.344   6.966  1.00 59.64           N
ATOM   2646 C4    DC AA   7       1.286   6.330   7.340  1.00 60.24           C
ATOM   2647 N4    DC AA   7       1.931   5.167   7.327  1.00 61.33           N
ATOM   2648 C5    DC AA   7       1.957   7.519   7.746  1.00 60.42           C
ATOM   2649 C6    DC AA   7       1.262   8.654   7.737  1.00 60.52           C
ATOM   2650  P    DG AA   8      -3.750  13.328   7.904  1.00 55.49           P
ATOM   2651 OP1   DG AA   8      -3.655  13.851   9.286  1.00 57.69           O
ATOM   2652 OP2   DG AA   8      -5.072  13.030   7.324  1.00 60.89           O
ATOM   2653 O5'   DG AA   8      -3.018  14.346   6.924  1.00 56.25           O
ATOM   2654 C5'   DG AA   8      -2.913  14.042   5.535  1.00 57.35           C
ATOM   2655 C4'   DG AA   8      -1.973  15.021   4.854  1.00 56.41           C
ATOM   2656 O4'   DG AA   8      -0.700  14.982   5.516  1.00 53.91           O
ATOM   2657 C3'   DG AA   8      -1.685  14.683   3.395  1.00 53.00           C
ATOM   2658 O3'   DG AA   8      -2.605  15.394   2.573  1.00 53.10           O
ATOM   2659 C2'   DG AA   8      -0.250  15.170   3.200  1.00 53.88           C
ATOM   2660 C1'   DG AA   8       0.354  15.142   4.589  1.00 53.62           C
ATOM   2661 N9    DG AA   8       1.305  14.073   4.866  1.00 56.38           N
ATOM   2662 C8    DG AA   8       2.559  14.223   5.407  1.00 55.22           C
ATOM   2663 N7    DG AA   8       3.192  13.098   5.565  1.00 57.94           N
ATOM   2664 C5    DG AA   8       2.298  12.141   5.114  1.00 59.02           C
ATOM   2665 C6    DG AA   8       2.436  10.730   5.049  1.00 59.11           C
ATOM   2666 O6    DG AA   8       3.402  10.039   5.390  1.00 59.69           O
ATOM   2667 N1    DG AA   8       1.297  10.122   4.523  1.00 60.53           N
ATOM   2668 C2    DG AA   8       0.184  10.799   4.118  1.00 59.31           C
ATOM   2669 N2    DG AA   8      -0.823  10.048   3.638  1.00 58.92           N
ATOM   2670 N3    DG AA   8       0.040  12.113   4.180  1.00 56.63           N
ATOM   2671 C4    DG AA   8       1.126  12.719   4.681  1.00 56.29           C
ATOM   2672  P    DC AA   9      -3.559  14.655   1.531  1.00 54.39           P
ATOM   2673 OP1   DC AA   9      -4.290  15.657   0.742  1.00 53.88           O
ATOM   2674 OP2   DC AA   9      -4.322  13.612   2.270  1.00 56.74           O
ATOM   2675 O5'   DC AA   9      -2.516  13.909   0.580  1.00 56.00           O
ATOM   2676 C5'   DC AA   9      -2.872  13.583  -0.764  1.00 60.67           C
ATOM   2677 C4'   DC AA   9      -2.476  12.169  -1.104  1.00 58.89           C
ATOM   2678 O4'   DC AA   9      -1.048  11.998  -0.950  1.00 59.55           O
ATOM   2679 C3'   DC AA   9      -3.117  11.073  -0.233  1.00 57.83           C
ATOM   2680 O3'   DC AA   9      -3.411   9.933  -1.032  1.00 59.44           O
ATOM   2681 C2'   DC AA   9      -1.990  10.732   0.739  1.00 59.00           C
ATOM   2682 C1'   DC AA   9      -0.795  10.859  -0.180  1.00 58.94           C
ATOM   2683 N1    DC AA   9       0.489  11.011   0.518  1.00 58.94           N
ATOM   2684 C2    DC AA   9       1.262   9.879   0.767  1.00 60.33           C
ATOM   2685 O2    DC AA   9       0.853   8.774   0.384  1.00 60.22           O
ATOM   2686 N3    DC AA   9       2.432  10.011   1.423  1.00 59.58           N
ATOM   2687 C4    DC AA   9       2.844  11.215   1.813  1.00 60.18           C
ATOM   2688 N4    DC AA   9       3.993  11.304   2.452  1.00 61.18           N
ATOM   2689 C5    DC AA   9       2.065  12.382   1.573  1.00 60.26           C
ATOM   2690 C6    DC AA   9       0.909  12.239   0.930  1.00 60.30           C
ATOM   2691  P    DG AA  10      -4.887   9.741  -1.662  1.00 54.05           P
ATOM   2692 OP1   DG AA  10      -5.910  10.398  -0.813  1.00 56.53           O
ATOM   2693 OP2   DG AA  10      -5.010   8.298  -1.971  1.00 59.68           O
ATOM   2694 O5'   DG AA  10      -4.788  10.518  -3.042  1.00 55.72           O
ATOM   2695 C5'   DG AA  10      -3.836  10.128  -4.028  1.00 56.96           C
ATOM   2696 C4'   DG AA  10      -3.736  11.199  -5.100  1.00 56.24           C
ATOM   2697 O4'   DG AA  10      -3.426  12.445  -4.476  1.00 52.85           O
ATOM   2698 C3'   DG AA  10      -2.632  10.954  -6.119  1.00 51.84           C
ATOM   2699 O3'   DG AA  10      -3.180  10.272  -7.248  1.00 51.74           O
ATOM   2700 C2'   DG AA  10      -2.176  12.373  -6.490  1.00 52.22           C
ATOM   2701 C1'   DG AA  10      -2.574  13.218  -5.305  1.00 51.91           C
ATOM   2702 N9    DG AA  10      -1.487  13.667  -4.434  1.00 54.01           N
ATOM   2703 C8    DG AA  10      -1.263  14.946  -3.999  1.00 52.96           C
ATOM   2704 N7    DG AA  10      -0.243  15.060  -3.216  1.00 56.15           N
ATOM   2705 C5    DG AA  10       0.254  13.768  -3.117  1.00 56.72           C
ATOM   2706 C6    DG AA  10       1.364  13.265  -2.396  1.00 57.12           C
ATOM   2707 O6    DG AA  10       2.147  13.886  -1.675  1.00 57.87           O
ATOM   2708 N1    DG AA  10       1.522  11.882  -2.567  1.00 58.63           N
ATOM   2709 C2    DG AA  10       0.710  11.105  -3.332  1.00 57.73           C
ATOM   2710 N2    DG AA  10       1.010   9.794  -3.383  1.00 57.30           N
ATOM   2711 N3    DG AA  10      -0.335  11.562  -4.011  1.00 53.75           N
ATOM   2712 C4    DG AA  10      -0.506  12.887  -3.856  1.00 54.05           C
ATOM   2713  P    DC AA  11      -2.556   8.923  -7.817  1.00 54.06           P
ATOM   2714 OP1   DC AA  11      -3.295   8.555  -9.037  1.00 53.62           O
ATOM   2715 OP2   DC AA  11      -2.452   7.952  -6.711  1.00 55.82           O
ATOM   2716 O5'   DC AA  11      -1.072   9.369  -8.215  1.00 56.54           O
ATOM   2717 C5'   DC AA  11      -0.405   8.723  -9.305  1.00 60.02           C
ATOM   2718 C4'   DC AA  11       1.024   8.373  -8.945  1.00 57.65           C
ATOM   2719 O4'   DC AA  11       1.741   9.573  -8.589  1.00 57.87           O
ATOM   2720 C3'   DC AA  11       1.194   7.417  -7.753  1.00 55.83           C
ATOM   2721 O3'   DC AA  11       2.297   6.549  -7.996  1.00 58.12           O
ATOM   2722 C2'   DC AA  11       1.535   8.369  -6.617  1.00 57.60           C
ATOM   2723 C1'   DC AA  11       2.386   9.382  -7.361  1.00 56.70           C
ATOM   2724 N1    DC AA  11       2.502  10.677  -6.671  1.00 57.26           N
ATOM   2725 C2    DC AA  11       3.553  10.872  -5.784  1.00 58.23           C
ATOM   2726 O2    DC AA  11       4.367   9.954  -5.592  1.00 57.90           O
ATOM   2727 N3    DC AA  11       3.659  12.047  -5.144  1.00 56.66           N
ATOM   2728 C4    DC AA  11       2.761  13.005  -5.370  1.00 57.38           C
ATOM   2729 N4    DC AA  11       2.900  14.157  -4.718  1.00 58.59           N
ATOM   2730 C5    DC AA  11       1.683  12.832  -6.265  1.00 57.41           C
ATOM   2731 C6    DC AA  11       1.588  11.660  -6.899  1.00 57.93           C
ATOM   2732  P    DG AA  12       2.117   5.079  -8.589  1.00 53.00           P
ATOM   2733 OP1   DG AA  12       0.779   4.529  -8.251  1.00 54.93           O
ATOM   2734 OP2   DG AA  12       3.342   4.339  -8.203  1.00 57.44           O
ATOM   2735 O5'   DG AA  12       2.188   5.343 -10.169  1.00 55.84           O
ATOM   2736 C5'   DG AA  12       3.384   5.854 -10.752  1.00 58.30           C
ATOM   2737 C4'   DG AA  12       3.133   6.200 -12.206  1.00 56.82           C
ATOM   2738 O4'   DG AA  12       2.061   7.146 -12.283  1.00 54.38           O
ATOM   2739 C3'   DG AA  12       4.329   6.873 -12.875  1.00 52.12           C
ATOM   2740 O3'   DG AA  12       5.106   5.870 -13.541  1.00 52.49           O
ATOM   2741 C2'   DG AA  12       3.676   7.842 -13.867  1.00 53.25           C
ATOM   2742 C1'   DG AA  12       2.296   8.086 -13.309  1.00 52.54           C
ATOM   2743 N9    DG AA  12       2.065   9.397 -12.714  1.00 53.37           N
ATOM   2744 C8    DG AA  12       1.051  10.247 -13.017  1.00 52.35           C
ATOM   2745 N7    DG AA  12       1.052  11.351 -12.310  1.00 55.20           N
ATOM   2746 C5    DG AA  12       2.163  11.200 -11.491  1.00 55.62           C
ATOM   2747 C6    DG AA  12       2.681  12.085 -10.505  1.00 56.43           C
ATOM   2748 O6    DG AA  12       2.239  13.184 -10.155  1.00 57.11           O
ATOM   2749 N1    DG AA  12       3.823  11.572  -9.896  1.00 57.91           N
ATOM   2750 C2    DG AA  12       4.384  10.363 -10.210  1.00 57.16           C
ATOM   2751 N2    DG AA  12       5.486  10.028  -9.507  1.00 56.07           N
ATOM   2752 N3    DG AA  12       3.905   9.534 -11.121  1.00 51.64           N
ATOM   2753 C4    DG AA  12       2.794  10.012 -11.719  1.00 53.01           C
ATOM   2754  P    DC AA  13       6.660   5.659 -13.255  1.00 52.85           P
ATOM   2755 OP1   DC AA  13       7.153   4.641 -14.198  1.00 51.62           O
ATOM   2756 OP2   DC AA  13       6.861   5.463 -11.804  1.00 51.45           O
ATOM   2757 O5'   DC AA  13       7.270   7.087 -13.642  1.00 54.33           O
ATOM   2758 C5'   DC AA  13       8.645   7.190 -14.031  1.00 56.78           C
ATOM   2759 C4'   DC AA  13       9.328   8.321 -13.299  1.00 54.57           C
ATOM   2760 O4'   DC AA  13       8.667   9.572 -13.596  1.00 55.00           O
ATOM   2761 C3'   DC AA  13       9.335   8.211 -11.769  1.00 53.12           C
ATOM   2762 O3'   DC AA  13      10.574   8.683 -11.255  1.00 55.22           O
ATOM   2763 C2'   DC AA  13       8.201   9.151 -11.356  1.00 54.73           C
ATOM   2764 C1'   DC AA  13       8.387  10.244 -12.401  1.00 53.03           C
ATOM   2765 N1    DC AA  13       7.197  11.089 -12.584  1.00 53.83           N
ATOM   2766 C2    DC AA  13       7.073  12.242 -11.810  1.00 54.22           C
ATOM   2767 O2    DC AA  13       7.963  12.533 -10.999  1.00 53.58           O
ATOM   2768 N3    DC AA  13       5.984  13.031 -11.958  1.00 51.93           N
ATOM   2769 C4    DC AA  13       5.046  12.686 -12.840  1.00 53.10           C
ATOM   2770 N4    DC AA  13       3.983  13.479 -12.956  1.00 54.36           N
ATOM   2771 C5    DC AA  13       5.144  11.520 -13.630  1.00 53.11           C
ATOM   2772 C6    DC AA  13       6.230  10.754 -13.478  1.00 53.73           C
ATOM   2773  P    DG AA  14      11.749   7.685 -10.809  1.00 50.20           P
ATOM   2774 OP1   DG AA  14      11.187   6.341 -10.482  1.00 50.58           O
ATOM   2775 OP2   DG AA  14      12.569   8.402  -9.806  1.00 52.37           O
ATOM   2776 O5'   DG AA  14      12.623   7.571 -12.150  1.00 52.71           O
ATOM   2777 C5'   DG AA  14      13.248   8.730 -12.698  1.00 57.63           C
ATOM   2778 C4'   DG AA  14      13.737   8.430 -14.095  1.00 56.83           C
ATOM   2779 O4'   DG AA  14      12.620   8.040 -14.913  1.00 53.71           O
ATOM   2780 C3'   DG AA  14      14.362   9.635 -14.792  1.00 51.72           C
ATOM   2781 O3'   DG AA  14      15.783   9.569 -14.612  1.00 49.71           O
ATOM   2782 C2'   DG AA  14      13.964   9.453 -16.257  1.00 52.18           C
ATOM   2783 C1'   DG AA  14      12.741   8.567 -16.216  1.00 51.81           C
ATOM   2784 N9    DG AA  14      11.459   9.194 -16.525  1.00 52.91           N
ATOM   2785 C8    DG AA  14      10.534   8.750 -17.439  1.00 51.90           C
ATOM   2786 N7    DG AA  14       9.459   9.476 -17.486  1.00 52.16           N
ATOM   2787 C5    DG AA  14       9.676  10.471 -16.539  1.00 52.67           C
ATOM   2788 C6    DG AA  14       8.843  11.547 -16.156  1.00 54.41           C
ATOM   2789 O6    DG AA  14       7.714  11.841 -16.581  1.00 54.99           O
ATOM   2790 N1    DG AA  14       9.433  12.324 -15.162  1.00 55.90           N
ATOM   2791 C2    DG AA  14      10.664  12.098 -14.630  1.00 54.85           C
ATOM   2792 N2    DG AA  14      11.069  12.960 -13.676  1.00 52.77           N
ATOM   2793 N3    DG AA  14      11.450  11.084 -14.979  1.00 47.63           N
ATOM   2794 C4    DG AA  14      10.898  10.314 -15.936  1.00 50.38           C
ATOM   2795  P    DC AA  15      16.604  10.813 -14.064  1.00 53.60           P
ATOM   2796 OP1   DC AA  15      18.059  10.508 -14.178  1.00 50.54           O
ATOM   2797 OP2   DC AA  15      16.061  11.226 -12.747  1.00 49.77           O
ATOM   2798 O5'   DC AA  15      16.209  11.916 -15.139  1.00 54.35           O
ATOM   2799 C5'   DC AA  15      17.112  12.986 -15.446  1.00 56.37           C
ATOM   2800 C4'   DC AA  15      16.395  14.322 -15.367  1.00 55.49           C
ATOM   2801 O4'   DC AA  15      15.367  14.393 -16.385  1.00 54.94           O
ATOM   2802 C3'   DC AA  15      15.702  14.619 -14.037  1.00 53.94           C
ATOM   2803 O3'   DC AA  15      15.852  15.993 -13.707  1.00 54.39           O
ATOM   2804 C2'   DC AA  15      14.234  14.317 -14.355  1.00 53.38           C
ATOM   2805 C1'   DC AA  15      14.163  14.799 -15.794  1.00 53.32           C
ATOM   2806 N1    DC AA  15      13.030  14.248 -16.570  1.00 54.02           N
ATOM   2807 C2    DC AA  15      11.830  14.958 -16.615  1.00 53.75           C
ATOM   2808 O2    DC AA  15      11.730  16.029 -16.011  1.00 52.73           O
ATOM   2809 N3    DC AA  15      10.787  14.452 -17.316  1.00 51.11           N
ATOM   2810 C4    DC AA  15      10.922  13.296 -17.960  1.00 51.98           C
ATOM   2811 N4    DC AA  15       9.880  12.833 -18.635  1.00 53.04           N
ATOM   2812 C5    DC AA  15      12.140  12.559 -17.927  1.00 52.31           C
ATOM   2813 C6    DC AA  15      13.155  13.068 -17.224  1.00 53.14           C
ATOM   2814  P    DG AA  16      17.185  16.454 -12.865  1.00 50.31           P
ATOM   2815 OP1   DG AA  16      17.549  15.371 -11.913  1.00 49.49           O
ATOM   2816 OP2   DG AA  16      16.913  17.819 -12.340  1.00 51.25           O
ATOM   2817 O5'   DG AA  16      18.313  16.581 -13.971  1.00 51.53           O
ATOM   2818 C5'   DG AA  16      18.358  17.674 -14.901  1.00 54.41           C
ATOM   2819 C4'   DG AA  16      19.478  17.453 -15.876  1.00 54.91           C
ATOM   2820 O4'   DG AA  16      19.203  16.293 -16.661  1.00 51.41           O
ATOM   2821 C3'   DG AA  16      19.693  18.600 -16.865  1.00 49.80           C
ATOM   2822 O3'   DG AA  16      21.081  18.790 -17.133  1.00 47.49           O
ATOM   2823 C2'   DG AA  16      19.010  18.090 -18.123  1.00 48.78           C
ATOM   2824 C1'   DG AA  16      19.225  16.612 -18.044  1.00 49.92           C
ATOM   2825 N9    DG AA  16      18.223  15.794 -18.714  1.00 50.25           N
ATOM   2826 C8    DG AA  16      18.443  14.618 -19.384  1.00 48.14           C
ATOM   2827 N7    DG AA  16      17.358  14.092 -19.875  1.00 50.86           N
ATOM   2828 C5    DG AA  16      16.349  14.967 -19.503  1.00 51.70           C
ATOM   2829 C6    DG AA  16      14.959  14.916 -19.766  1.00 51.43           C
ATOM   2830 O6    DG AA  16      14.340  14.047 -20.393  1.00 50.90           O
ATOM   2831 N1    DG AA  16      14.293  15.998 -19.215  1.00 52.17           N
ATOM   2832 C2    DG AA  16      14.875  17.010 -18.509  1.00 51.72           C
ATOM   2833 N2    DG AA  16      14.060  17.981 -18.054  1.00 51.46           N
ATOM   2834 N3    DG AA  16      16.172  17.067 -18.253  1.00 50.30           N
ATOM   2835 C4    DG AA  16      16.854  16.022 -18.780  1.00 51.63           C
ATOM   2836 OP3   DC BA   1       4.094  18.230 -24.128  1.00 41.66           O
ATOM   2837  P    DC BA   1       5.396  17.596 -24.123  1.00 44.81           P
ATOM   2838 OP1   DC BA   1       5.901  17.490 -25.495  1.00 39.33           O
ATOM   2839 OP2   DC BA   1       5.227  16.262 -23.415  1.00 39.86           O
ATOM   2840 O5'   DC BA   1       6.504  18.362 -23.286  1.00 46.20           O
ATOM   2841 C5'   DC BA   1       6.274  19.478 -22.516  1.00 49.49           C
ATOM   2842 C4'   DC BA   1       7.009  19.537 -21.189  1.00 53.26           C
ATOM   2843 O4'   DC BA   1       7.577  18.274 -20.813  1.00 50.63           O
ATOM   2844 C3'   DC BA   1       8.175  20.541 -21.198  1.00 52.23           C
ATOM   2845 O3'   DC BA   1       8.228  21.219 -19.948  1.00 51.83           O
ATOM   2846 C2'   DC BA   1       9.374  19.622 -21.365  1.00 50.03           C
ATOM   2847 C1'   DC BA   1       8.953  18.466 -20.495  1.00 51.60           C
ATOM   2848 N1    DC BA   1       9.714  17.222 -20.745  1.00 51.31           N
ATOM   2849 C2    DC BA   1      11.025  17.122 -20.298  1.00 50.15           C
ATOM   2850 O2    DC BA   1      11.544  18.077 -19.704  1.00 50.01           O
ATOM   2851 N3    DC BA   1      11.716  15.991 -20.531  1.00 48.53           N
ATOM   2852 C4    DC BA   1      11.141  14.977 -21.171  1.00 48.66           C
ATOM   2853 N4    DC BA   1      11.856  13.863 -21.382  1.00 49.08           N
ATOM   2854 C5    DC BA   1       9.808  15.048 -21.633  1.00 48.42           C
ATOM   2855 C6    DC BA   1       9.132  16.176 -21.395  1.00 49.75           C
ATOM   2856  P    DG BA   2       7.583  22.630 -19.776  1.00 46.60           P
ATOM   2857 OP1   DG BA   2       7.134  23.238 -21.055  1.00 44.82           O
ATOM   2858 OP2   DG BA   2       8.529  23.344 -18.905  1.00 46.31           O
ATOM   2859 O5'   DG BA   2       6.310  22.269 -18.909  1.00 48.59           O
ATOM   2860 C5'   DG BA   2       6.472  21.707 -17.606  1.00 51.37           C
ATOM   2861 C4'   DG BA   2       5.144  21.124 -17.154  1.00 53.30           C
ATOM   2862 O4'   DG BA   2       4.747  20.092 -18.044  1.00 50.75           O
ATOM   2863 C3'   DG BA   2       5.200  20.485 -15.766  1.00 50.34           C
ATOM   2864 O3'   DG BA   2       4.723  21.417 -14.814  1.00 50.12           O
ATOM   2865 C2'   DG BA   2       4.271  19.279 -15.874  1.00 50.32           C
ATOM   2866 C1'   DG BA   2       4.141  19.022 -17.349  1.00 50.17           C
ATOM   2867 N9    DG BA   2       4.737  17.793 -17.842  1.00 51.53           N
ATOM   2868 C8    DG BA   2       4.095  16.839 -18.580  1.00 49.60           C
ATOM   2869 N7    DG BA   2       4.862  15.857 -18.924  1.00 51.82           N
ATOM   2870 C5    DG BA   2       6.091  16.165 -18.378  1.00 52.67           C
ATOM   2871 C6    DG BA   2       7.322  15.457 -18.423  1.00 52.70           C
ATOM   2872 O6    DG BA   2       7.560  14.376 -18.976  1.00 52.34           O
ATOM   2873 N1    DG BA   2       8.337  16.125 -17.738  1.00 53.55           N
ATOM   2874 C2    DG BA   2       8.171  17.326 -17.086  1.00 52.80           C
ATOM   2875 N2    DG BA   2       9.260  17.821 -16.480  1.00 52.68           N
ATOM   2876 N3    DG BA   2       7.035  17.993 -17.042  1.00 50.70           N
ATOM   2877 C4    DG BA   2       6.036  17.368 -17.703  1.00 51.61           C
ATOM   2878  P    DC BA   3       5.460  21.845 -13.507  1.00 50.32           P
ATOM   2879 OP1   DC BA   3       4.433  22.361 -12.570  1.00 47.67           O
ATOM   2880 OP2   DC BA   3       6.602  22.680 -13.878  1.00 48.42           O
ATOM   2881 O5'   DC BA   3       6.027  20.471 -12.925  1.00 51.60           O
ATOM   2882 C5'   DC BA   3       6.463  20.414 -11.571  1.00 55.02           C
ATOM   2883 C4'   DC BA   3       7.605  19.435 -11.405  1.00 54.37           C
ATOM   2884 O4'   DC BA   3       7.171  18.112 -11.793  1.00 54.20           O
ATOM   2885 C3'   DC BA   3       8.853  19.734 -12.251  1.00 53.03           C
ATOM   2886 O3'   DC BA   3      10.021  19.380 -11.507  1.00 53.78           O
ATOM   2887 C2'   DC BA   3       8.698  18.764 -13.416  1.00 53.75           C
ATOM   2888 C1'   DC BA   3       8.104  17.572 -12.677  1.00 52.22           C
ATOM   2889 N1    DC BA   3       7.441  16.593 -13.564  1.00 53.65           N
ATOM   2890 C2    DC BA   3       8.170  15.490 -14.008  1.00 53.99           C
ATOM   2891 O2    DC BA   3       9.348  15.366 -13.642  1.00 54.43           O
ATOM   2892 N3    DC BA   3       7.581  14.601 -14.830  1.00 52.69           N
ATOM   2893 C4    DC BA   3       6.318  14.785 -15.196  1.00 53.82           C
ATOM   2894 N4    DC BA   3       5.770  13.888 -16.006  1.00 54.68           N
ATOM   2895 C5    DC BA   3       5.556  15.898 -14.769  1.00 53.76           C
ATOM   2896 C6    DC BA   3       6.152  16.772 -13.950  1.00 54.15           C
ATOM   2897  P    DG BA   4      10.849  20.533 -10.708  1.00 49.31           P
ATOM   2898 OP1   DG BA   4      10.747  21.860 -11.370  1.00 50.37           O
ATOM   2899 OP2   DG BA   4      12.183  19.949 -10.441  1.00 52.56           O
ATOM   2900 O5'   DG BA   4      10.078  20.610  -9.314  1.00 50.50           O
ATOM   2901 C5'   DG BA   4       9.974  19.467  -8.473  1.00 53.30           C
ATOM   2902 C4'   DG BA   4       8.999  19.735  -7.342  1.00 52.82           C
ATOM   2903 O4'   DG BA   4       7.720  20.046  -7.887  1.00 48.68           O
ATOM   2904 C3'   DG BA   4       8.785  18.535  -6.422  1.00 47.90           C
ATOM   2905 O3'   DG BA   4       9.632  18.669  -5.285  1.00 47.14           O
ATOM   2906 C2'   DG BA   4       7.308  18.626  -6.039  1.00 47.54           C
ATOM   2907 C1'   DG BA   4       6.683  19.468  -7.123  1.00 47.64           C
ATOM   2908 N9    DG BA   4       5.819  18.770  -8.070  1.00 51.04           N
ATOM   2909 C8    DG BA   4       4.549  19.140  -8.433  1.00 49.80           C
ATOM   2910 N7    DG BA   4       4.018  18.368  -9.321  1.00 52.71           N
ATOM   2911 C5    DG BA   4       4.985  17.406  -9.572  1.00 53.57           C
ATOM   2912 C6    DG BA   4       4.968  16.292 -10.450  1.00 54.62           C
ATOM   2913 O6    DG BA   4       4.063  15.933 -11.207  1.00 54.96           O
ATOM   2914 N1    DG BA   4       6.164  15.566 -10.398  1.00 56.19           N
ATOM   2915 C2    DG BA   4       7.222  15.879  -9.599  1.00 54.46           C
ATOM   2916 N2    DG BA   4       8.294  15.067  -9.680  1.00 53.47           N
ATOM   2917 N3    DG BA   4       7.250  16.924  -8.775  1.00 50.00           N
ATOM   2918 C4    DG BA   4       6.106  17.634  -8.812  1.00 50.97           C
ATOM   2919  P    DC BA   5      10.670  17.538  -4.873  1.00 51.06           P
ATOM   2920 OP1   DC BA   5      11.270  17.912  -3.581  1.00 49.16           O
ATOM   2921 OP2   DC BA   5      11.536  17.213  -6.014  1.00 50.92           O
ATOM   2922 O5'   DC BA   5       9.681  16.294  -4.638  1.00 53.02           O
ATOM   2923 C5'   DC BA   5      10.073  15.232  -3.766  1.00 56.57           C
ATOM   2924 C4'   DC BA   5       9.796  13.885  -4.398  1.00 54.85           C
ATOM   2925 O4'   DC BA   5       8.382  13.758  -4.676  1.00 55.58           O
ATOM   2926 C3'   DC BA   5      10.516  13.629  -5.729  1.00 53.41           C
ATOM   2927 O3'   DC BA   5      10.921  12.258  -5.788  1.00 55.35           O
ATOM   2928 C2'   DC BA   5       9.408  13.878  -6.752  1.00 55.15           C
ATOM   2929 C1'   DC BA   5       8.213  13.321  -5.998  1.00 53.90           C
ATOM   2930 N1    DC BA   5       6.911  13.785  -6.511  1.00 54.47           N
ATOM   2931 C2    DC BA   5       6.260  13.021  -7.477  1.00 55.38           C
ATOM   2932 O2    DC BA   5       6.793  11.983  -7.882  1.00 55.93           O
ATOM   2933 N3    DC BA   5       5.068  13.442  -7.963  1.00 54.75           N
ATOM   2934 C4    DC BA   5       4.540  14.576  -7.496  1.00 55.52           C
ATOM   2935 N4    DC BA   5       3.370  14.955  -7.996  1.00 56.59           N
ATOM   2936 C5    DC BA   5       5.182  15.368  -6.514  1.00 55.44           C
ATOM   2937 C6    DC BA   5       6.353  14.935  -6.049  1.00 55.78           C
ATOM   2938  P    DG BA   6      12.441  11.829  -5.378  1.00 52.45           P
ATOM   2939 OP1   DG BA   6      13.388  12.948  -5.609  1.00 54.54           O
ATOM   2940 OP2   DG BA   6      12.689  10.516  -6.010  1.00 57.61           O
ATOM   2941 O5'   DG BA   6      12.309  11.594  -3.799  1.00 53.96           O
ATOM   2942 C5'   DG BA   6      11.401  10.615  -3.285  1.00 55.22           C
ATOM   2943 C4'   DG BA   6      11.341  10.724  -1.776  1.00 53.82           C
ATOM   2944 O4'   DG BA   6      10.923  12.044  -1.415  1.00 51.45           O
ATOM   2945 C3'   DG BA   6      10.313   9.783  -1.141  1.00 49.41           C
ATOM   2946 O3'   DG BA   6      10.987   8.597  -0.714  1.00 50.30           O
ATOM   2947 C2'   DG BA   6       9.778  10.585   0.049  1.00 50.72           C
ATOM   2948 C1'   DG BA   6      10.045  12.021  -0.310  1.00 50.21           C
ATOM   2949 N9    DG BA   6       8.882  12.819  -0.690  1.00 52.69           N
ATOM   2950 C8    DG BA   6       8.525  14.033  -0.170  1.00 51.47           C
ATOM   2951 N7    DG BA   6       7.457  14.547  -0.718  1.00 54.95           N
ATOM   2952 C5    DG BA   6       7.084  13.607  -1.660  1.00 55.93           C
ATOM   2953 C6    DG BA   6       5.996  13.607  -2.571  1.00 56.10           C
ATOM   2954 O6    DG BA   6       5.126  14.474  -2.713  1.00 56.47           O
ATOM   2955 N1    DG BA   6       5.973  12.461  -3.366  1.00 57.33           N
ATOM   2956 C2    DG BA   6       6.881  11.448  -3.278  1.00 56.26           C
ATOM   2957 N2    DG BA   6       6.711  10.417  -4.135  1.00 56.07           N
ATOM   2958 N3    DG BA   6       7.910  11.439  -2.441  1.00 53.30           N
ATOM   2959 C4    DG BA   6       7.952  12.533  -1.665  1.00 53.25           C
ATOM   2960  P    DC BA   7      10.520   7.172  -1.174  1.00 53.16           P
ATOM   2961 OP1   DC BA   7      11.314   6.192  -0.415  1.00 52.56           O
ATOM   2962 OP2   DC BA   7      10.506   7.121  -2.643  1.00 55.13           O
ATOM   2963 O5'   DC BA   7       9.000   7.122  -0.658  1.00 55.17           O
ATOM   2964 C5'   DC BA   7       8.404   5.869  -0.318  1.00 58.89           C
ATOM   2965 C4'   DC BA   7       7.003   5.764  -0.891  1.00 57.05           C
ATOM   2966 O4'   DC BA   7       6.188   6.859  -0.411  1.00 58.05           O
ATOM   2967 C3'   DC BA   7       6.914   5.820  -2.422  1.00 56.24           C
ATOM   2968 O3'   DC BA   7       5.888   4.943  -2.877  1.00 58.43           O
ATOM   2969 C2'   DC BA   7       6.492   7.265  -2.678  1.00 58.21           C
ATOM   2970 C1'   DC BA   7       5.555   7.479  -1.501  1.00 57.25           C
ATOM   2971 N1    DC BA   7       5.304   8.891  -1.188  1.00 57.65           N
ATOM   2972 C2    DC BA   7       4.198   9.516  -1.758  1.00 58.92           C
ATOM   2973 O2    DC BA   7       3.461   8.868  -2.516  1.00 58.61           O
ATOM   2974 N3    DC BA   7       3.961  10.818  -1.488  1.00 58.00           N
ATOM   2975 C4    DC BA   7       4.772  11.489  -0.673  1.00 58.69           C
ATOM   2976 N4    DC BA   7       4.509  12.766  -0.431  1.00 59.76           N
ATOM   2977 C5    DC BA   7       5.900  10.863  -0.076  1.00 58.73           C
ATOM   2978 C6    DC BA   7       6.124   9.582  -0.351  1.00 58.81           C
ATOM   2979  P    DG BA   8       6.230   3.424  -3.333  1.00 56.32           P
ATOM   2980 OP1   DG BA   8       7.627   3.302  -3.815  1.00 58.69           O
ATOM   2981 OP2   DG BA   8       5.121   3.003  -4.206  1.00 61.93           O
ATOM   2982 O5'   DG BA   8       6.101   2.589  -1.955  1.00 57.12           O
ATOM   2983 C5'   DG BA   8       4.866   2.562  -1.248  1.00 58.06           C
ATOM   2984 C4'   DG BA   8       5.084   1.943   0.106  1.00 56.53           C
ATOM   2985 O4'   DG BA   8       6.076   2.687   0.816  1.00 54.29           O
ATOM   2986 C3'   DG BA   8       3.839   1.963   0.999  1.00 52.92           C
ATOM   2987 O3'   DG BA   8       3.154   0.706   0.856  1.00 53.35           O
ATOM   2988 C2'   DG BA   8       4.410   2.146   2.402  1.00 54.68           C
ATOM   2989 C1'   DG BA   8       5.764   2.774   2.186  1.00 54.21           C
ATOM   2990 N9    DG BA   8       5.885   4.191   2.552  1.00 56.71           N
ATOM   2991 C8    DG BA   8       6.855   4.748   3.352  1.00 55.48           C
ATOM   2992 N7    DG BA   8       6.742   6.031   3.480  1.00 58.55           N
ATOM   2993 C5    DG BA   8       5.630   6.356   2.717  1.00 59.93           C
ATOM   2994 C6    DG BA   8       5.021   7.610   2.481  1.00 59.61           C
ATOM   2995 O6    DG BA   8       5.360   8.711   2.908  1.00 60.04           O
ATOM   2996 N1    DG BA   8       3.906   7.499   1.649  1.00 60.89           N
ATOM   2997 C2    DG BA   8       3.445   6.321   1.125  1.00 59.83           C
ATOM   2998 N2    DG BA   8       2.364   6.405   0.336  1.00 59.73           N
ATOM   2999 N3    DG BA   8       4.013   5.147   1.330  1.00 57.49           N
ATOM   3000 C4    DG BA   8       5.087   5.226   2.141  1.00 56.85           C
ATOM   3001  P    DC BA   9       1.635   0.638   0.416  1.00 55.46           P
ATOM   3002 OP1   DC BA   9       1.228  -0.782   0.468  1.00 54.97           O
ATOM   3003 OP2   DC BA   9       1.446   1.406  -0.829  1.00 57.57           O
ATOM   3004 O5'   DC BA   9       0.891   1.427   1.605  1.00 56.92           O
ATOM   3005 C5'   DC BA   9      -0.455   1.115   1.942  1.00 60.82           C
ATOM   3006 C4'   DC BA   9      -1.285   2.376   2.083  1.00 59.48           C
ATOM   3007 O4'   DC BA   9      -0.710   3.230   3.101  1.00 60.35           O
ATOM   3008 C3'   DC BA   9      -1.381   3.235   0.818  1.00 58.93           C
ATOM   3009 O3'   DC BA   9      -2.691   3.803   0.729  1.00 60.69           O
ATOM   3010 C2'   DC BA   9      -0.358   4.344   1.087  1.00 60.02           C
ATOM   3011 C1'   DC BA   9      -0.564   4.522   2.586  1.00 59.90           C
ATOM   3012 N1    DC BA   9       0.567   5.188   3.255  1.00 60.12           N
ATOM   3013 C2    DC BA   9       0.543   6.575   3.412  1.00 61.27           C
ATOM   3014 O2    DC BA   9      -0.428   7.207   2.981  1.00 60.75           O
ATOM   3015 N3    DC BA   9       1.582   7.189   4.015  1.00 60.29           N
ATOM   3016 C4    DC BA   9       2.604   6.476   4.464  1.00 60.74           C
ATOM   3017 N4    DC BA   9       3.610   7.110   5.051  1.00 61.63           N
ATOM   3018 C5    DC BA   9       2.651   5.065   4.308  1.00 60.74           C
ATOM   3019 C6    DC BA   9       1.624   4.466   3.711  1.00 60.80           C
ATOM   3020  P    DG BA  10      -3.791   3.187  -0.216  1.00 55.78           P
ATOM   3021 OP1   DG BA  10      -3.175   2.402  -1.318  1.00 57.99           O
ATOM   3022 OP2   DG BA  10      -4.719   4.285  -0.532  1.00 61.13           O
ATOM   3023 O5'   DG BA  10      -4.552   2.176   0.760  1.00 56.99           O
ATOM   3024 C5'   DG BA  10      -5.201   2.664   1.941  1.00 58.03           C
ATOM   3025 C4'   DG BA  10      -5.625   1.504   2.797  1.00 57.32           C
ATOM   3026 O4'   DG BA  10      -4.488   0.697   3.095  1.00 54.27           O
ATOM   3027 C3'   DG BA  10      -6.220   1.923   4.141  1.00 52.91           C
ATOM   3028 O3'   DG BA  10      -7.649   1.937   4.048  1.00 53.13           O
ATOM   3029 C2'   DG BA  10      -5.737   0.828   5.089  1.00 53.95           C
ATOM   3030 C1'   DG BA  10      -4.529   0.225   4.427  1.00 53.08           C
ATOM   3031 N9    DG BA  10      -3.236   0.550   5.000  1.00 54.92           N
ATOM   3032 C8    DG BA  10      -2.250  -0.343   5.344  1.00 53.53           C
ATOM   3033 N7    DG BA  10      -1.177   0.215   5.799  1.00 56.85           N
ATOM   3034 C5    DG BA  10      -1.464   1.571   5.771  1.00 57.70           C
ATOM   3035 C6    DG BA  10      -0.675   2.679   6.155  1.00 57.74           C
ATOM   3036 O6    DG BA  10       0.476   2.683   6.614  1.00 58.19           O
ATOM   3037 N1    DG BA  10      -1.343   3.889   5.960  1.00 58.88           N
ATOM   3038 C2    DG BA  10      -2.605   3.998   5.459  1.00 57.93           C
ATOM   3039 N2    DG BA  10      -3.084   5.251   5.335  1.00 58.01           N
ATOM   3040 N3    DG BA  10      -3.345   2.976   5.094  1.00 55.07           N
ATOM   3041 C4    DG BA  10      -2.731   1.790   5.279  1.00 55.13           C
ATOM   3042  P    DC BA  11      -8.481   3.240   4.449  1.00 54.42           P
ATOM   3043 OP1   DC BA  11      -9.918   2.898   4.307  1.00 53.73           O
ATOM   3044 OP2   DC BA  11      -7.929   4.394   3.726  1.00 56.23           O
ATOM   3045 O5'   DC BA  11      -8.154   3.427   6.009  1.00 57.08           O
ATOM   3046 C5'   DC BA  11      -9.087   4.081   6.874  1.00 60.59           C
ATOM   3047 C4'   DC BA  11      -8.399   5.128   7.721  1.00 58.36           C
ATOM   3048 O4'   DC BA  11      -7.338   4.524   8.490  1.00 58.60           O
ATOM   3049 C3'   DC BA  11      -7.748   6.285   6.949  1.00 57.00           C
ATOM   3050 O3'   DC BA  11      -7.891   7.491   7.693  1.00 59.45           O
ATOM   3051 C2'   DC BA  11      -6.278   5.872   6.924  1.00 58.71           C
ATOM   3052 C1'   DC BA  11      -6.154   5.249   8.305  1.00 57.61           C
ATOM   3053 N1    DC BA  11      -5.002   4.337   8.446  1.00 58.22           N
ATOM   3054 C2    DC BA  11      -3.789   4.854   8.881  1.00 59.04           C
ATOM   3055 O2    DC BA  11      -3.694   6.063   9.124  1.00 59.05           O
ATOM   3056 N3    DC BA  11      -2.728   4.031   9.006  1.00 57.94           N
ATOM   3057 C4    DC BA  11      -2.859   2.729   8.734  1.00 58.48           C
ATOM   3058 N4    DC BA  11      -1.792   1.946   8.870  1.00 59.60           N
ATOM   3059 C5    DC BA  11      -4.094   2.193   8.281  1.00 58.38           C
ATOM   3060 C6    DC BA  11      -5.125   3.014   8.162  1.00 58.89           C
ATOM   3061  P    DG BA  12      -9.060   8.559   7.384  1.00 52.99           P
ATOM   3062 OP1   DG BA  12      -9.479   8.491   5.961  1.00 55.27           O
ATOM   3063 OP2   DG BA  12      -8.603   9.838   7.961  1.00 57.49           O
ATOM   3064 O5'   DG BA  12     -10.263   8.025   8.292  1.00 55.13           O
ATOM   3065 C5'   DG BA  12     -10.101   7.998   9.718  1.00 57.04           C
ATOM   3066 C4'   DG BA  12     -11.252   7.216  10.320  1.00 55.71           C
ATOM   3067 O4'   DG BA  12     -11.269   5.890   9.778  1.00 53.29           O
ATOM   3068 C3'   DG BA  12     -11.133   7.045  11.840  1.00 51.54           C
ATOM   3069 O3'   DG BA  12     -11.867   8.083  12.488  1.00 51.79           O
ATOM   3070 C2'   DG BA  12     -11.764   5.673  12.084  1.00 52.79           C
ATOM   3071 C1'   DG BA  12     -11.641   4.951  10.764  1.00 52.27           C
ATOM   3072 N9    DG BA  12     -10.659   3.878  10.700  1.00 53.25           N
ATOM   3073 C8    DG BA  12     -10.887   2.586  10.283  1.00 52.18           C
ATOM   3074 N7    DG BA  12      -9.831   1.844  10.299  1.00 55.21           N
ATOM   3075 C5    DG BA  12      -8.830   2.680  10.751  1.00 55.73           C
ATOM   3076 C6    DG BA  12      -7.458   2.428  10.973  1.00 56.11           C
ATOM   3077 O6    DG BA  12      -6.841   1.370  10.803  1.00 56.73           O
ATOM   3078 N1    DG BA  12      -6.783   3.547  11.438  1.00 57.42           N
ATOM   3079 C2    DG BA  12      -7.360   4.763  11.659  1.00 56.73           C
ATOM   3080 N2    DG BA  12      -6.552   5.748  12.105  1.00 56.05           N
ATOM   3081 N3    DG BA  12      -8.645   5.020  11.449  1.00 52.16           N
ATOM   3082 C4    DG BA  12      -9.325   3.944  11.004  1.00 53.02           C
ATOM   3083  P    DC BA  13     -11.210   9.049  13.576  1.00 56.12           P
ATOM   3084 OP1   DC BA  13     -12.282   9.897  14.147  1.00 55.12           O
ATOM   3085 OP2   DC BA  13     -10.019   9.677  12.976  1.00 54.97           O
ATOM   3086 O5'   DC BA  13     -10.716   8.031  14.707  1.00 57.48           O
ATOM   3087 C5'   DC BA  13     -10.601   8.472  16.058  1.00 59.95           C
ATOM   3088 C4'   DC BA  13      -9.297   8.024  16.668  1.00 58.27           C
ATOM   3089 O4'   DC BA  13      -9.219   6.579  16.662  1.00 58.13           O
ATOM   3090 C3'   DC BA  13      -8.041   8.523  15.952  1.00 57.14           C
ATOM   3091 O3'   DC BA  13      -7.031   8.822  16.904  1.00 59.27           O
ATOM   3092 C2'   DC BA  13      -7.624   7.305  15.129  1.00 58.30           C
ATOM   3093 C1'   DC BA  13      -8.001   6.186  16.087  1.00 55.64           C
ATOM   3094 N1    DC BA  13      -8.164   4.866  15.434  1.00 56.97           N
ATOM   3095 C2    DC BA  13      -7.059   4.015  15.348  1.00 56.84           C
ATOM   3096 O2    DC BA  13      -5.978   4.378  15.814  1.00 55.98           O
ATOM   3097 N3    DC BA  13      -7.208   2.824  14.744  1.00 54.12           N
ATOM   3098 C4    DC BA  13      -8.392   2.463  14.246  1.00 54.88           C
ATOM   3099 N4    DC BA  13      -8.491   1.271  13.660  1.00 55.98           N
ATOM   3100 C5    DC BA  13      -9.521   3.318  14.317  1.00 54.74           C
ATOM   3101 C6    DC BA  13      -9.370   4.495  14.926  1.00 55.68           C
ATOM   3102  P    DG BA  14      -6.791  10.350  17.410  1.00 49.99           P
ATOM   3103 OP1   DG BA  14      -7.206  11.306  16.360  1.00 50.11           O
ATOM   3104 OP2   DG BA  14      -5.412  10.397  17.948  1.00 52.24           O
ATOM   3105 O5'   DG BA  14      -7.786  10.501  18.662  1.00 52.41           O
ATOM   3106 C5'   DG BA  14      -7.596   9.701  19.826  1.00 56.77           C
ATOM   3107 C4'   DG BA  14      -8.816   9.816  20.720  1.00 57.32           C
ATOM   3108 O4'   DG BA  14      -9.973   9.395  20.000  1.00 53.31           O
ATOM   3109 C3'   DG BA  14      -8.738   8.932  21.963  1.00 53.52           C
ATOM   3110 O3'   DG BA  14      -8.258   9.713  23.049  1.00 50.95           O
ATOM   3111 C2'   DG BA  14     -10.192   8.488  22.170  1.00 52.20           C
ATOM   3112 C1'   DG BA  14     -10.843   8.650  20.826  1.00 51.90           C
ATOM   3113 N9    DG BA  14     -11.164   7.433  20.096  1.00 53.45           N
ATOM   3114 C8    DG BA  14     -12.397   7.125  19.556  1.00 52.38           C
ATOM   3115 N7    DG BA  14     -12.403   5.995  18.921  1.00 52.56           N
ATOM   3116 C5    DG BA  14     -11.113   5.513  19.036  1.00 52.58           C
ATOM   3117 C6    DG BA  14     -10.539   4.327  18.542  1.00 54.50           C
ATOM   3118 O6    DG BA  14     -11.070   3.436  17.883  1.00 55.23           O
ATOM   3119 N1    DG BA  14      -9.188   4.214  18.873  1.00 56.04           N
ATOM   3120 C2    DG BA  14      -8.494   5.145  19.602  1.00 54.78           C
ATOM   3121 N2    DG BA  14      -7.192   4.873  19.826  1.00 52.32           N
ATOM   3122 N3    DG BA  14      -9.025   6.270  20.065  1.00 46.66           N
ATOM   3123 C4    DG BA  14     -10.330   6.392  19.757  1.00 50.38           C
ATOM   3124  P    DC BA  15      -6.973   9.277  23.904  1.00 55.53           P
ATOM   3125 OP1   DC BA  15      -6.872  10.169  25.076  1.00 52.63           O
ATOM   3126 OP2   DC BA  15      -5.824   9.124  23.001  1.00 51.52           O
ATOM   3127 O5'   DC BA  15      -7.396   7.816  24.403  1.00 55.72           O
ATOM   3128 C5'   DC BA  15      -6.816   7.275  25.593  1.00 57.25           C
ATOM   3129 C4'   DC BA  15      -6.317   5.868  25.356  1.00 56.45           C
ATOM   3130 O4'   DC BA  15      -7.433   5.000  25.038  1.00 55.65           O
ATOM   3131 C3'   DC BA  15      -5.314   5.720  24.201  1.00 54.94           C
ATOM   3132 O3'   DC BA  15      -4.312   4.776  24.551  1.00 56.26           O
ATOM   3133 C2'   DC BA  15      -6.195   5.161  23.073  1.00 54.91           C
ATOM   3134 C1'   DC BA  15      -7.155   4.285  23.863  1.00 54.29           C
ATOM   3135 N1    DC BA  15      -8.426   3.987  23.162  1.00 55.02           N
ATOM   3136 C2    DC BA  15      -8.524   2.833  22.399  1.00 54.24           C
ATOM   3137 O2    DC BA  15      -7.551   2.080  22.315  1.00 53.50           O
ATOM   3138 N3    DC BA  15      -9.682   2.562  21.755  1.00 51.67           N
ATOM   3139 C4    DC BA  15     -10.712   3.405  21.861  1.00 52.17           C
ATOM   3140 N4    DC BA  15     -11.840   3.106  21.212  1.00 53.10           N
ATOM   3141 C5    DC BA  15     -10.627   4.595  22.637  1.00 52.31           C
ATOM   3142 C6    DC BA  15      -9.480   4.843  23.267  1.00 53.50           C
ATOM   3143  P    DG BA  16      -2.928   5.322  25.225  1.00 52.26           P
ATOM   3144 OP1   DG BA  16      -2.510   6.555  24.491  1.00 52.24           O
ATOM   3145 OP2   DG BA  16      -1.986   4.163  25.286  1.00 54.11           O
ATOM   3146 O5'   DG BA  16      -3.339   5.709  26.712  1.00 53.11           O
ATOM   3147 C5'   DG BA  16      -3.483   4.719  27.732  1.00 55.18           C
ATOM   3148 C4'   DG BA  16      -3.924   5.350  29.016  1.00 55.90           C
ATOM   3149 O4'   DG BA  16      -5.195   6.003  28.839  1.00 52.10           O
ATOM   3150 C3'   DG BA  16      -4.106   4.373  30.176  1.00 50.48           C
ATOM   3151 O3'   DG BA  16      -3.699   4.963  31.412  1.00 48.31           O
ATOM   3152 C2'   DG BA  16      -5.610   4.155  30.202  1.00 49.91           C
ATOM   3153 C1'   DG BA  16      -6.143   5.487  29.764  1.00 51.02           C
ATOM   3154 N9    DG BA  16      -7.430   5.441  29.097  1.00 50.96           N
ATOM   3155 C8    DG BA  16      -8.456   6.342  29.232  1.00 48.49           C
ATOM   3156 N7    DG BA  16      -9.498   6.067  28.499  1.00 51.23           N
ATOM   3157 C5    DG BA  16      -9.154   4.902  27.838  1.00 51.99           C
ATOM   3158 C6    DG BA  16      -9.879   4.133  26.915  1.00 51.31           C
ATOM   3159 O6    DG BA  16     -11.027   4.338  26.485  1.00 50.78           O
ATOM   3160 N1    DG BA  16      -9.166   3.024  26.479  1.00 51.92           N
ATOM   3161 C2    DG BA  16      -7.900   2.699  26.880  1.00 51.66           C
ATOM   3162 N2    DG BA  16      -7.369   1.578  26.345  1.00 51.53           N
ATOM   3163 N3    DG BA  16      -7.195   3.424  27.752  1.00 50.70           N
ATOM   3164 C4    DG BA  16      -7.875   4.503  28.186  1.00 51.86           C
ENDMDL                                                                          
END                                                                             
