# Supplementary material for: Control of Gene Expression by Proteins That Bind Many Alternative Nucleic Acid Structures Through the Same Domain
Source: Int J Mol Sci. 2025 Dec 26;27(1):272. doi: 10.3390/ijms27010272 (PMC12785367; doi:10.3390/ijms27010272)
Supplement: Supplementary file 1 [file ijms-27-00272-s001.zip › Figure-5E-MAX-23-74-MYC-369-421-Zax2-CG10x2-Mgx12-Kx6-Znx4-S1076865862-model-0.pdb]

TITLE fold_max_23_74_myc_369_421_zax2_cg10x2_mgx12_kx6_znx4_s1076865862_model_0.cif
MODEL 1                                                                         
ATOM      1  N   ASP A   1       1.239  11.472 -17.472  1.00 57.12           N
ATOM      2 CA   ASP A   1       1.066  11.748 -16.044  1.00 67.81           C
ATOM      3  C   ASP A   1       1.678  10.642 -15.181  1.00 72.29           C
ATOM      4  O   ASP A   1       0.986   9.696 -14.787  1.00 68.50           O
ATOM      5 CB   ASP A   1      -0.414  11.917 -15.720  1.00 61.49           C
ATOM      6 CG   ASP A   1      -0.637  12.561 -14.369  1.00 57.01           C
ATOM      7 OD1  ASP A   1       0.337  12.861 -13.666  1.00 52.95           O
ATOM      8 OD2  ASP A   1      -1.825  12.776 -14.017  1.00 51.57           O
ATOM      9  N   LYS A   2       2.959  10.778 -14.905  1.00 65.03           N
ATOM     10 CA   LYS A   2       3.698   9.747 -14.183  1.00 65.77           C
ATOM     11  C   LYS A   2       3.306   9.652 -12.715  1.00 65.71           C
ATOM     12  O   LYS A   2       3.219   8.558 -12.164  1.00 64.61           O
ATOM     13 CB   LYS A   2       5.202  10.009 -14.310  1.00 62.52           C
ATOM     14 CG   LYS A   2       5.791   9.645 -15.652  1.00 56.74           C
ATOM     15 CD   LYS A   2       5.721   8.149 -15.875  1.00 54.26           C
ATOM     16 CE   LYS A   2       6.510   7.386 -14.837  1.00 46.57           C
ATOM     17 NZ   LYS A   2       6.449   5.918 -15.045  1.00 42.03           N
ATOM     18  N   ARG A   3       3.075  10.797 -12.092  1.00 63.49           N
ATOM     19 CA   ARG A   3       2.728  10.806 -10.674  1.00 62.84           C
ATOM     20  C   ARG A   3       1.389  10.113 -10.422  1.00 65.37           C
ATOM     21  O   ARG A   3       1.261   9.311  -9.497  1.00 63.61           O
ATOM     22 CB   ARG A   3       2.684  12.238 -10.144  1.00 57.96           C
ATOM     23 CG   ARG A   3       2.174  12.336  -8.710  1.00 51.91           C
ATOM     24 CD   ARG A   3       2.103  13.765  -8.218  1.00 52.05           C
ATOM     25 NE   ARG A   3       3.416  14.318  -7.913  1.00 47.04           N
ATOM     26 CZ   ARG A   3       3.619  15.501  -7.343  1.00 43.32           C
ATOM     27 NH1  ARG A   3       2.595  16.269  -7.019  1.00 40.80           N
ATOM     28 NH2  ARG A   3       4.856  15.916  -7.104  1.00 40.03           N
ATOM     29  N   ALA A   4       0.402  10.430 -11.240  1.00 66.41           N
ATOM     30 CA   ALA A   4      -0.919   9.842 -11.090  1.00 67.96           C
ATOM     31  C   ALA A   4      -0.859   8.328 -11.246  1.00 68.14           C
ATOM     32  O   ALA A   4      -1.527   7.589 -10.513  1.00 66.76           O
ATOM     33 CB   ALA A   4      -1.878  10.438 -12.108  1.00 66.40           C
ATOM     34  N   HIS A   5      -0.070   7.876 -12.198  1.00 71.62           N
ATOM     35 CA   HIS A   5       0.085   6.447 -12.432  1.00 72.72           C
ATOM     36  C   HIS A   5       0.732   5.765 -11.238  1.00 73.30           C
ATOM     37  O   HIS A   5       0.294   4.699 -10.803  1.00 70.33           O
ATOM     38 CB   HIS A   5       0.917   6.207 -13.696  1.00 70.07           C
ATOM     39 CG   HIS A   5       1.152   4.758 -13.989  1.00 67.25           C
ATOM     40 ND1  HIS A   5       0.122   3.876 -14.185  1.00 61.99           N
ATOM     41 CD2  HIS A   5       2.287   4.045 -14.127  1.00 61.25           C
ATOM     42 CE1  HIS A   5       0.623   2.675 -14.421  1.00 60.66           C
ATOM     43 NE2  HIS A   5       1.939   2.750 -14.401  1.00 62.53           N
ATOM     44  N   HIS A   6       1.785   6.381 -10.724  1.00 70.15           N
ATOM     45 CA   HIS A   6       2.459   5.846  -9.555  1.00 70.78           C
ATOM     46  C   HIS A   6       1.521   5.791  -8.351  1.00 71.88           C
ATOM     47  O   HIS A   6       1.510   4.812  -7.605  1.00 70.70           O
ATOM     48 CB   HIS A   6       3.696   6.672  -9.211  1.00 69.61           C
ATOM     49 CG   HIS A   6       4.306   6.313  -7.894  1.00 68.16           C
ATOM     50 ND1  HIS A   6       5.142   5.224  -7.735  1.00 62.96           N
ATOM     51 CD2  HIS A   6       4.198   6.872  -6.679  1.00 62.53           C
ATOM     52 CE1  HIS A   6       5.513   5.151  -6.470  1.00 63.02           C
ATOM     53 NE2  HIS A   6       4.959   6.134  -5.803  1.00 63.69           N
ATOM     54  N   ASN A   7       0.760   6.860  -8.169  1.00 75.04           N
ATOM     55 CA   ASN A   7      -0.173   6.925  -7.051  1.00 74.26           C
ATOM     56  C   ASN A   7      -1.214   5.814  -7.130  1.00 75.05           C
ATOM     57  O   ASN A   7      -1.597   5.238  -6.113  1.00 74.51           O
ATOM     58 CB   ASN A   7      -0.865   8.288  -7.012  1.00 71.32           C
ATOM     59 CG   ASN A   7       0.089   9.410  -6.657  1.00 68.63           C
ATOM     60 OD1  ASN A   7       1.201   9.172  -6.182  1.00 65.07           O
ATOM     61 ND2  ASN A   7      -0.340  10.642  -6.881  1.00 62.79           N
ATOM     62  N   ALA A   8      -1.671   5.534  -8.338  1.00 75.73           N
ATOM     63 CA   ALA A   8      -2.652   4.475  -8.545  1.00 77.04           C
ATOM     64  C   ALA A   8      -2.075   3.109  -8.180  1.00 77.77           C
ATOM     65  O   ALA A   8      -2.740   2.288  -7.536  1.00 77.69           O
ATOM     66 CB   ALA A   8      -3.122   4.477  -9.991  1.00 75.47           C
ATOM     67  N   LEU A   9      -0.846   2.859  -8.598  1.00 79.18           N
ATOM     68 CA   LEU A   9      -0.182   1.598  -8.293  1.00 78.66           C
ATOM     69  C   LEU A   9       0.025   1.434  -6.791  1.00 79.52           C
ATOM     70  O   LEU A   9      -0.129   0.333  -6.258  1.00 79.56           O
ATOM     71 CB   LEU A   9       1.168   1.518  -9.016  1.00 77.27           C
ATOM     72 CG   LEU A   9       1.127   1.295 -10.528  1.00 74.12           C
ATOM     73 CD1  LEU A   9       2.543   1.253 -11.082  1.00 69.61           C
ATOM     74 CD2  LEU A   9       0.379   0.019 -10.870  1.00 68.07           C
ATOM     75  N   GLU A  10       0.361   2.523  -6.131  1.00 79.25           N
ATOM     76 CA   GLU A  10       0.595   2.476  -4.691  1.00 78.75           C
ATOM     77  C   GLU A  10      -0.696   2.179  -3.929  1.00 79.20           C
ATOM     78  O   GLU A  10      -0.679   1.429  -2.944  1.00 78.38           O
ATOM     79 CB   GLU A  10       1.222   3.785  -4.214  1.00 76.31           C
ATOM     80 CG   GLU A  10       1.420   3.877  -2.699  1.00 72.52           C
ATOM     81 CD   GLU A  10       2.356   2.801  -2.162  1.00 70.76           C
ATOM     82 OE1  GLU A  10       3.007   2.098  -2.948  1.00 66.46           O
ATOM     83 OE2  GLU A  10       2.432   2.665  -0.926  1.00 67.71           O
ATOM     84  N   ARG A  11      -1.795   2.766  -4.363  1.00 80.40           N
ATOM     85 CA   ARG A  11      -3.085   2.485  -3.744  1.00 78.96           C
ATOM     86  C   ARG A  11      -3.439   1.005  -3.897  1.00 80.53           C
ATOM     87  O   ARG A  11      -3.955   0.378  -2.972  1.00 81.18           O
ATOM     88 CB   ARG A  11      -4.186   3.357  -4.362  1.00 76.60           C
ATOM     89 CG   ARG A  11      -4.126   4.818  -3.972  1.00 72.14           C
ATOM     90 CD   ARG A  11      -5.415   5.549  -4.330  1.00 70.56           C
ATOM     91 NE   ARG A  11      -5.679   5.536  -5.763  1.00 67.12           N
ATOM     92 CZ   ARG A  11      -5.183   6.411  -6.628  1.00 63.34           C
ATOM     93 NH1  ARG A  11      -4.384   7.382  -6.217  1.00 59.17           N
ATOM     94 NH2  ARG A  11      -5.481   6.317  -7.915  1.00 58.45           N
ATOM     95  N   LYS A  12      -3.139   0.460  -5.058  1.00 81.40           N
ATOM     96 CA   LYS A  12      -3.387  -0.952  -5.316  1.00 81.51           C
ATOM     97  C   LYS A  12      -2.505  -1.831  -4.427  1.00 83.28           C
ATOM     98  O   LYS A  12      -2.969  -2.835  -3.883  1.00 84.51           O
ATOM     99 CB   LYS A  12      -3.133  -1.254  -6.793  1.00 80.51           C
ATOM    100 CG   LYS A  12      -3.345  -2.712  -7.195  1.00 75.02           C
ATOM    101 CD   LYS A  12      -3.345  -2.851  -8.709  1.00 72.74           C
ATOM    102 CE   LYS A  12      -3.005  -4.252  -9.165  1.00 65.78           C
ATOM    103 NZ   LYS A  12      -3.774  -5.309  -8.485  1.00 61.48           N
ATOM    104  N   ARG A  13      -1.259  -1.453  -4.286  1.00 82.93           N
ATOM    105 CA   ARG A  13      -0.318  -2.197  -3.449  1.00 81.71           C
ATOM    106  C   ARG A  13      -0.802  -2.239  -1.998  1.00 83.03           C
ATOM    107  O   ARG A  13      -0.759  -3.286  -1.352  1.00 83.61           O
ATOM    108 CB   ARG A  13       1.072  -1.574  -3.514  1.00 80.85           C
ATOM    109 CG   ARG A  13       2.163  -2.424  -2.869  1.00 76.21           C
ATOM    110 CD   ARG A  13       3.464  -1.655  -2.728  1.00 75.69           C
ATOM    111 NE   ARG A  13       3.366  -0.607  -1.720  1.00 74.17           N
ATOM    112 CZ   ARG A  13       3.594  -0.783  -0.427  1.00 73.58           C
ATOM    113 NH1  ARG A  13       3.935  -1.978   0.035  1.00 68.35           N
ATOM    114 NH2  ARG A  13       3.468   0.233   0.409  1.00 69.10           N
ATOM    115  N   ARG A  14      -1.254  -1.099  -1.494  1.00 83.90           N
ATOM    116 CA   ARG A  14      -1.753  -1.024  -0.129  1.00 82.45           C
ATOM    117  C   ARG A  14      -3.010  -1.874   0.055  1.00 83.96           C
ATOM    118  O   ARG A  14      -3.206  -2.489   1.097  1.00 84.15           O
ATOM    119 CB   ARG A  14      -2.042   0.425   0.266  1.00 81.06           C
ATOM    120 CG   ARG A  14      -0.806   1.287   0.471  1.00 79.07           C
ATOM    121 CD   ARG A  14      -1.152   2.558   1.222  1.00 76.39           C
ATOM    122 NE   ARG A  14      -2.120   3.387   0.502  1.00 75.35           N
ATOM    123 CZ   ARG A  14      -1.799   4.315  -0.384  1.00 74.37           C
ATOM    124 NH1  ARG A  14      -0.536   4.544  -0.667  1.00 69.55           N
ATOM    125 NH2  ARG A  14      -2.750   5.006  -0.993  1.00 69.92           N
ATOM    126  N   ASP A  15      -3.845  -1.898  -0.962  1.00 83.51           N
ATOM    127 CA   ASP A  15      -5.060  -2.691  -0.891  1.00 83.08           C
ATOM    128  C   ASP A  15      -4.741  -4.181  -0.857  1.00 85.29           C
ATOM    129  O   ASP A  15      -5.414  -4.946  -0.169  1.00 86.28           O
ATOM    130 CB   ASP A  15      -5.987  -2.379  -2.059  1.00 80.83           C
ATOM    131 CG   ASP A  15      -7.345  -3.023  -1.899  1.00 78.28           C
ATOM    132 OD1  ASP A  15      -8.001  -2.781  -0.873  1.00 74.29           O
ATOM    133 OD2  ASP A  15      -7.751  -3.787  -2.798  1.00 71.32           O
ATOM    134  N   HIS A  16      -3.722  -4.587  -1.585  1.00 87.09           N
ATOM    135 CA   HIS A  16      -3.293  -5.980  -1.576  1.00 87.59           C
ATOM    136  C   HIS A  16      -2.813  -6.391  -0.187  1.00 89.17           C
ATOM    137  O   HIS A  16      -3.103  -7.490   0.279  1.00 89.31           O
ATOM    138 CB   HIS A  16      -2.188  -6.210  -2.603  1.00 86.44           C
ATOM    139 CG   HIS A  16      -2.672  -6.160  -4.018  1.00 83.94           C
ATOM    140 ND1  HIS A  16      -1.819  -6.179  -5.105  1.00 76.44           N
ATOM    141 CD2  HIS A  16      -3.917  -6.093  -4.537  1.00 76.34           C
ATOM    142 CE1  HIS A  16      -2.517  -6.131  -6.216  1.00 76.33           C
ATOM    143 NE2  HIS A  16      -3.799  -6.076  -5.905  1.00 78.97           N
ATOM    144  N   ILE A  17      -2.080  -5.508   0.459  1.00 89.41           N
ATOM    145 CA   ILE A  17      -1.601  -5.775   1.811  1.00 89.48           C
ATOM    146  C   ILE A  17      -2.780  -5.842   2.781  1.00 89.93           C
ATOM    147  O   ILE A  17      -2.825  -6.706   3.657  1.00 90.22           O
ATOM    148 CB   ILE A  17      -0.592  -4.697   2.257  1.00 89.71           C
ATOM    149 CG1  ILE A  17       0.695  -4.833   1.453  1.00 89.00           C
ATOM    150 CG2  ILE A  17      -0.297  -4.821   3.757  1.00 90.01           C
ATOM    151 CD1  ILE A  17       1.764  -3.810   1.784  1.00 86.71           C
ATOM    152  N   LYS A  18      -3.725  -4.933   2.617  1.00 88.73           N
ATOM    153 CA   LYS A  18      -4.919  -4.925   3.459  1.00 87.53           C
ATOM    154  C   LYS A  18      -5.687  -6.231   3.331  1.00 88.82           C
ATOM    155  O   LYS A  18      -6.108  -6.822   4.326  1.00 90.14           O
ATOM    156 CB   LYS A  18      -5.818  -3.751   3.088  1.00 85.96           C
ATOM    157 CG   LYS A  18      -7.095  -3.667   3.913  1.00 81.02           C
ATOM    158 CD   LYS A  18      -7.943  -2.465   3.519  1.00 78.12           C
ATOM    159 CE   LYS A  18      -8.450  -2.588   2.109  1.00 70.75           C
ATOM    160 NZ   LYS A  18      -9.287  -1.419   1.717  1.00 66.09           N
ATOM    161  N   ASP A  19      -5.875  -6.682   2.097  1.00 88.83           N
ATOM    162 CA   ASP A  19      -6.574  -7.932   1.842  1.00 88.82           C
ATOM    163  C   ASP A  19      -5.847  -9.111   2.476  1.00 91.06           C
ATOM    164  O   ASP A  19      -6.472 -10.038   2.996  1.00 92.08           O
ATOM    165 CB   ASP A  19      -6.739  -8.165   0.341  1.00 86.59           C
ATOM    166 CG   ASP A  19      -7.700  -7.181  -0.300  1.00 83.52           C
ATOM    167 OD1  ASP A  19      -8.422  -6.475   0.433  1.00 77.84           O
ATOM    168 OD2  ASP A  19      -7.737  -7.117  -1.549  1.00 74.12           O
ATOM    169  N   SER A  20      -4.519  -9.077   2.427  1.00 94.20           N
ATOM    170 CA   SER A  20      -3.713 -10.138   3.006  1.00 94.62           C
ATOM    171  C   SER A  20      -3.858 -10.177   4.530  1.00 95.08           C
ATOM    172  O   SER A  20      -3.878 -11.252   5.129  1.00 94.95           O
ATOM    173 CB   SER A  20      -2.244  -9.974   2.620  1.00 94.89           C
ATOM    174 OG   SER A  20      -2.066 -10.138   1.226  1.00 93.34           O
ATOM    175  N   PHE A  21      -3.949  -9.022   5.143  1.00 94.01           N
ATOM    176 CA   PHE A  21      -4.182  -8.940   6.581  1.00 93.78           C
ATOM    177  C   PHE A  21      -5.533  -9.548   6.944  1.00 93.82           C
ATOM    178  O   PHE A  21      -5.652 -10.264   7.933  1.00 93.53           O
ATOM    179 CB   PHE A  21      -4.108  -7.490   7.063  1.00 93.58           C
ATOM    180 CG   PHE A  21      -2.751  -7.081   7.560  1.00 93.91           C
ATOM    181 CD1  PHE A  21      -2.269  -7.559   8.764  1.00 92.64           C
ATOM    182 CD2  PHE A  21      -1.960  -6.228   6.818  1.00 92.33           C
ATOM    183 CE1  PHE A  21      -1.018  -7.192   9.224  1.00 92.44           C
ATOM    184 CE2  PHE A  21      -0.704  -5.852   7.270  1.00 92.45           C
ATOM    185 CZ   PHE A  21      -0.234  -6.341   8.476  1.00 93.82           C
ATOM    186  N   HIS A  22      -6.542  -9.241   6.142  1.00 92.62           N
ATOM    187 CA   HIS A  22      -7.877  -9.784   6.388  1.00 90.88           C
ATOM    188  C   HIS A  22      -7.899 -11.301   6.235  1.00 91.75           C
ATOM    189  O   HIS A  22      -8.531 -12.004   7.028  1.00 91.36           O
ATOM    190 CB   HIS A  22      -8.901  -9.151   5.439  1.00 88.45           C
ATOM    191 CG   HIS A  22      -9.249  -7.740   5.794  1.00 84.50           C
ATOM    192 ND1  HIS A  22     -10.171  -6.988   5.076  1.00 76.41           N
ATOM    193 CD2  HIS A  22      -8.819  -6.944   6.792  1.00 74.85           C
ATOM    194 CE1  HIS A  22     -10.270  -5.799   5.621  1.00 73.54           C
ATOM    195 NE2  HIS A  22      -9.467  -5.739   6.665  1.00 75.03           N
ATOM    196  N   SER A  23      -7.219 -11.810   5.228  1.00 94.74           N
ATOM    197 CA   SER A  23      -7.140 -13.246   5.010  1.00 95.27           C
ATOM    198  C   SER A  23      -6.435 -13.944   6.170  1.00 96.18           C
ATOM    199  O   SER A  23      -6.883 -14.988   6.644  1.00 95.57           O
ATOM    200 CB   SER A  23      -6.417 -13.553   3.703  1.00 94.55           C
ATOM    201 OG   SER A  23      -7.161 -13.090   2.589  1.00 90.62           O
ATOM    202  N   LEU A  24      -5.345 -13.367   6.626  1.00 96.95           N
ATOM    203 CA   LEU A  24      -4.608 -13.926   7.745  1.00 97.44           C
ATOM    204  C   LEU A  24      -5.461 -13.904   9.011  1.00 97.31           C
ATOM    205  O   LEU A  24      -5.512 -14.888   9.752  1.00 97.13           O
ATOM    206 CB   LEU A  24      -3.308 -13.155   7.983  1.00 98.04           C
ATOM    207 CG   LEU A  24      -2.439 -13.634   9.147  1.00 98.13           C
ATOM    208 CD1  LEU A  24      -2.110 -15.114   8.995  1.00 96.48           C
ATOM    209 CD2  LEU A  24      -1.177 -12.808   9.251  1.00 96.28           C
ATOM    210  N   ARG A  25      -6.124 -12.781   9.236  1.00 96.90           N
ATOM    211 CA   ARG A  25      -7.009 -12.634  10.387  1.00 95.91           C
ATOM    212  C   ARG A  25      -8.071 -13.729  10.406  1.00 95.50           C
ATOM    213  O   ARG A  25      -8.325 -14.345  11.436  1.00 94.90           O
ATOM    214 CB   ARG A  25      -7.696 -11.269  10.356  1.00 94.52           C
ATOM    215 CG   ARG A  25      -8.688 -11.028  11.488  1.00 91.32           C
ATOM    216 CD   ARG A  25      -9.658  -9.928  11.117  1.00 90.75           C
ATOM    217 NE   ARG A  25     -10.494 -10.318   9.984  1.00 87.03           N
ATOM    218 CZ   ARG A  25     -11.238  -9.488   9.261  1.00 85.20           C
ATOM    219 NH1  ARG A  25     -11.250  -8.191   9.534  1.00 78.73           N
ATOM    220 NH2  ARG A  25     -11.965  -9.945   8.254  1.00 79.95           N
ATOM    221  N   ASP A  26      -8.677 -13.977   9.262  1.00 95.05           N
ATOM    222 CA   ASP A  26      -9.753 -14.952   9.161  1.00 93.73           C
ATOM    223  C   ASP A  26      -9.272 -16.384   9.338  1.00 94.31           C
ATOM    224  O   ASP A  26     -10.064 -17.272   9.633  1.00 93.22           O
ATOM    225 CB   ASP A  26     -10.476 -14.803   7.819  1.00 91.60           C
ATOM    226 CG   ASP A  26     -11.224 -13.495   7.686  1.00 88.33           C
ATOM    227 OD1  ASP A  26     -11.461 -12.837   8.721  1.00 84.02           O
ATOM    228 OD2  ASP A  26     -11.587 -13.133   6.552  1.00 82.09           O
ATOM    229  N   SER A  27      -7.979 -16.610   9.165  1.00 96.22           N
ATOM    230 CA   SER A  27      -7.417 -17.951   9.306  1.00 96.80           C
ATOM    231  C   SER A  27      -7.038 -18.263  10.755  1.00 97.43           C
ATOM    232  O   SER A  27      -6.766 -19.412  11.095  1.00 96.52           O
ATOM    233 CB   SER A  27      -6.193 -18.112   8.406  1.00 96.18           C
ATOM    234 OG   SER A  27      -5.087 -17.400   8.911  1.00 91.29           O
ATOM    235  N   VAL A  28      -7.026 -17.244  11.593  1.00 97.58           N
ATOM    236 CA   VAL A  28      -6.709 -17.422  13.011  1.00 97.77           C
ATOM    237  C   VAL A  28      -7.998 -17.444  13.832  1.00 97.66           C
ATOM    238  O   VAL A  28      -8.662 -16.414  13.960  1.00 96.67           O
ATOM    239 CB   VAL A  28      -5.789 -16.301  13.524  1.00 97.76           C
ATOM    240 CG1  VAL A  28      -5.480 -16.505  14.998  1.00 95.37           C
ATOM    241 CG2  VAL A  28      -4.503 -16.258  12.714  1.00 94.25           C
ATOM    242  N   PRO A  29      -8.347 -18.595  14.406  1.00 97.08           N
ATOM    243 CA   PRO A  29      -9.608 -18.788  15.132  1.00 96.52           C
ATOM    244  C   PRO A  29      -9.932 -17.697  16.157  1.00 96.51           C
ATOM    245  O   PRO A  29     -11.074 -17.245  16.221  1.00 95.51           O
ATOM    246 CB   PRO A  29      -9.397 -20.132  15.829  1.00 95.71           C
ATOM    247 CG   PRO A  29      -8.485 -20.867  14.908  1.00 94.87           C
ATOM    248 CD   PRO A  29      -7.553 -19.831  14.358  1.00 96.08           C
ATOM    249  N   SER A  30      -8.947 -17.292  16.938  1.00 96.26           N
ATOM    250 CA   SER A  30      -9.174 -16.312  17.993  1.00 95.89           C
ATOM    251  C   SER A  30      -9.448 -14.909  17.452  1.00 95.88           C
ATOM    252  O   SER A  30      -9.881 -14.033  18.196  1.00 93.91           O
ATOM    253 CB   SER A  30      -7.984 -16.260  18.949  1.00 94.71           C
ATOM    254 OG   SER A  30      -6.822 -15.795  18.296  1.00 89.90           O
ATOM    255  N   LEU A  31      -9.201 -14.712  16.162  1.00 95.01           N
ATOM    256 CA   LEU A  31      -9.389 -13.402  15.548  1.00 94.06           C
ATOM    257  C   LEU A  31     -10.631 -13.321  14.662  1.00 93.14           C
ATOM    258  O   LEU A  31     -11.045 -12.227  14.267  1.00 90.89           O
ATOM    259 CB   LEU A  31      -8.162 -13.016  14.719  1.00 94.19           C
ATOM    260 CG   LEU A  31      -6.887 -12.695  15.501  1.00 94.29           C
ATOM    261 CD1  LEU A  31      -5.745 -12.386  14.538  1.00 90.91           C
ATOM    262 CD2  LEU A  31      -7.125 -11.526  16.443  1.00 90.57           C
ATOM    263  N   GLN A  32     -11.223 -14.459  14.342  1.00 91.31           N
ATOM    264 CA   GLN A  32     -12.364 -14.497  13.446  1.00 89.02           C
ATOM    265  C   GLN A  32     -13.543 -13.688  13.980  1.00 87.37           C
ATOM    266  O   GLN A  32     -14.003 -13.908  15.096  1.00 85.38           O
ATOM    267 CB   GLN A  32     -12.800 -15.944  13.198  1.00 87.22           C
ATOM    268 CG   GLN A  32     -11.778 -16.743  12.407  1.00 84.63           C
ATOM    269 CD   GLN A  32     -12.159 -18.203  12.265  1.00 84.62           C
ATOM    270 OE1  GLN A  32     -13.255 -18.617  12.666  1.00 80.26           O
ATOM    271 NE2  GLN A  32     -11.264 -19.000  11.706  1.00 78.43           N
ATOM    272  N   GLY A  33     -14.005 -12.734  13.170  1.00 84.81           N
ATOM    273 CA   GLY A  33     -15.132 -11.905  13.535  1.00 81.33           C
ATOM    274  C   GLY A  33     -14.812 -10.837  14.563  1.00 81.81           C
ATOM    275  O   GLY A  33     -15.698 -10.120  15.022  1.00 79.98           O
ATOM    276  N   GLU A  34     -13.542 -10.725  14.922  1.00 85.51           N
ATOM    277 CA   GLU A  34     -13.122  -9.771  15.930  1.00 85.73           C
ATOM    278  C   GLU A  34     -12.456  -8.544  15.314  1.00 86.09           C
ATOM    279  O   GLU A  34     -11.905  -8.611  14.219  1.00 83.40           O
ATOM    280 CB   GLU A  34     -12.143 -10.423  16.916  1.00 82.37           C
ATOM    281 CG   GLU A  34     -12.720 -11.609  17.675  1.00 79.73           C
ATOM    282 CD   GLU A  34     -13.795 -11.203  18.656  1.00 79.72           C
ATOM    283 OE1  GLU A  34     -13.882 -10.010  19.007  1.00 74.84           O
ATOM    284 OE2  GLU A  34     -14.564 -12.084  19.089  1.00 76.12           O
ATOM    285  N   LYS A  35     -12.520  -7.440  16.019  1.00 81.70           N
ATOM    286 CA   LYS A  35     -11.756  -6.260  15.641  1.00 81.53           C
ATOM    287  C   LYS A  35     -10.308  -6.490  16.046  1.00 83.16           C
ATOM    288  O   LYS A  35     -10.025  -6.997  17.127  1.00 81.42           O
ATOM    289 CB   LYS A  35     -12.311  -5.000  16.300  1.00 77.02           C
ATOM    290 CG   LYS A  35     -11.358  -4.319  17.260  1.00 70.26           C
ATOM    291 CD   LYS A  35     -11.958  -3.051  17.851  1.00 65.30           C
ATOM    292 CE   LYS A  35     -11.065  -2.461  18.911  1.00 56.71           C
ATOM    293 NZ   LYS A  35     -10.776  -3.395  20.022  1.00 50.48           N
ATOM    294  N   ALA A  36      -9.391  -6.129  15.178  1.00 84.81           N
ATOM    295 CA   ALA A  36      -7.980  -6.319  15.477  1.00 86.94           C
ATOM    296  C   ALA A  36      -7.120  -5.384  14.653  1.00 87.38           C
ATOM    297  O   ALA A  36      -7.356  -5.207  13.462  1.00 86.39           O
ATOM    298 CB   ALA A  36      -7.578  -7.763  15.210  1.00 86.33           C
ATOM    299  N   SER A  37      -6.131  -4.791  15.298  1.00 90.57           N
ATOM    300 CA   SER A  37      -5.172  -3.966  14.590  1.00 90.10           C
ATOM    301  C   SER A  37      -4.215  -4.872  13.822  1.00 91.93           C
ATOM    302  O   SER A  37      -4.165  -6.081  14.057  1.00 92.46           O
ATOM    303 CB   SER A  37      -4.383  -3.104  15.573  1.00 88.03           C
ATOM    304 OG   SER A  37      -3.544  -3.903  16.383  1.00 84.50           O
ATOM    305  N   ARG A  38      -3.452  -4.304  12.916  1.00 89.23           N
ATOM    306 CA   ARG A  38      -2.507  -5.086  12.137  1.00 90.54           C
ATOM    307  C   ARG A  38      -1.438  -5.719  13.028  1.00 92.66           C
ATOM    308  O   ARG A  38      -1.028  -6.853  12.801  1.00 93.61           O
ATOM    309 CB   ARG A  38      -1.870  -4.219  11.052  1.00 90.07           C
ATOM    310 CG   ARG A  38      -2.869  -3.741  10.013  1.00 88.01           C
ATOM    311 CD   ARG A  38      -2.205  -3.097   8.821  1.00 85.50           C
ATOM    312 NE   ARG A  38      -3.174  -2.801   7.783  1.00 82.78           N
ATOM    313 CZ   ARG A  38      -2.875  -2.520   6.514  1.00 80.90           C
ATOM    314 NH1  ARG A  38      -1.612  -2.488   6.124  1.00 77.74           N
ATOM    315 NH2  ARG A  38      -3.838  -2.268   5.649  1.00 78.12           N
ATOM    316  N   ALA A  39      -1.018  -4.987  14.043  1.00 92.55           N
ATOM    317 CA   ALA A  39      -0.044  -5.504  14.997  1.00 92.85           C
ATOM    318  C   ALA A  39      -0.601  -6.718  15.733  1.00 94.44           C
ATOM    319  O   ALA A  39       0.097  -7.712  15.928  1.00 95.14           O
ATOM    320 CB   ALA A  39       0.354  -4.419  15.985  1.00 91.72           C
ATOM    321  N   GLN A  40      -1.855  -6.636  16.137  1.00 95.42           N
ATOM    322 CA   GLN A  40      -2.500  -7.736  16.837  1.00 95.43           C
ATOM    323  C   GLN A  40      -2.636  -8.968  15.961  1.00 96.58           C
ATOM    324  O   GLN A  40      -2.453 -10.094  16.417  1.00 96.98           O
ATOM    325 CB   GLN A  40      -3.885  -7.306  17.343  1.00 94.54           C
ATOM    326 CG   GLN A  40      -3.852  -6.393  18.554  1.00 91.20           C
ATOM    327 CD   GLN A  40      -5.234  -5.945  18.973  1.00 90.21           C
ATOM    328 OE1  GLN A  40      -5.947  -5.321  18.193  1.00 84.61           O
ATOM    329 NE2  GLN A  40      -5.621  -6.273  20.185  1.00 81.88           N
ATOM    330  N   ILE A  41      -2.962  -8.749  14.694  1.00 96.19           N
ATOM    331 CA   ILE A  41      -3.082  -9.851  13.744  1.00 96.69           C
ATOM    332  C   ILE A  41      -1.761 -10.592  13.612  1.00 97.63           C
ATOM    333  O   ILE A  41      -1.725 -11.823  13.635  1.00 98.08           O
ATOM    334 CB   ILE A  41      -3.554  -9.344  12.365  1.00 96.44           C
ATOM    335 CG1  ILE A  41      -4.981  -8.822  12.460  1.00 95.35           C
ATOM    336 CG2  ILE A  41      -3.460 -10.456  11.328  1.00 95.48           C
ATOM    337 CD1  ILE A  41      -5.487  -8.160  11.190  1.00 93.78           C
ATOM    338  N   LEU A  42      -0.684  -9.856  13.500  1.00 97.40           N
ATOM    339 CA   LEU A  42       0.637 -10.454  13.395  1.00 97.54           C
ATOM    340  C   LEU A  42       1.006 -11.223  14.660  1.00 97.90           C
ATOM    341  O   LEU A  42       1.488 -12.358  14.589  1.00 98.19           O
ATOM    342 CB   LEU A  42       1.694  -9.382  13.129  1.00 97.39           C
ATOM    343 CG   LEU A  42       1.579  -8.631  11.792  1.00 97.05           C
ATOM    344 CD1  LEU A  42       2.584  -7.490  11.744  1.00 96.05           C
ATOM    345 CD2  LEU A  42       1.786  -9.580  10.628  1.00 95.44           C
ATOM    346  N   ASP A  43       0.760 -10.615  15.794  1.00 98.54           N
ATOM    347 CA   ASP A  43       1.114 -11.225  17.076  1.00 98.53           C
ATOM    348  C   ASP A  43       0.305 -12.489  17.345  1.00 98.61           C
ATOM    349  O   ASP A  43       0.854 -13.504  17.773  1.00 98.51           O
ATOM    350 CB   ASP A  43       0.920 -10.226  18.213  1.00 98.17           C
ATOM    351 CG   ASP A  43       1.886  -9.058  18.133  1.00 97.44           C
ATOM    352 OD1  ASP A  43       2.900  -9.161  17.412  1.00 95.39           O
ATOM    353 OD2  ASP A  43       1.627  -8.038  18.800  1.00 94.81           O
ATOM    354  N   LYS A  44      -1.003 -12.420  17.100  1.00 98.73           N
ATOM    355 CA   LYS A  44      -1.872 -13.561  17.337  1.00 98.79           C
ATOM    356  C   LYS A  44      -1.586 -14.701  16.364  1.00 98.82           C
ATOM    357  O   LYS A  44      -1.682 -15.872  16.731  1.00 98.73           O
ATOM    358 CB   LYS A  44      -3.346 -13.148  17.230  1.00 98.56           C
ATOM    359 CG   LYS A  44      -3.814 -12.224  18.349  1.00 96.73           C
ATOM    360 CD   LYS A  44      -3.763 -12.912  19.698  1.00 92.30           C
ATOM    361 CE   LYS A  44      -4.308 -12.018  20.790  1.00 89.23           C
ATOM    362 NZ   LYS A  44      -4.276 -12.678  22.125  1.00 80.23           N
ATOM    363  N   ALA A  45      -1.252 -14.351  15.133  1.00 98.76           N
ATOM    364 CA   ALA A  45      -0.896 -15.361  14.149  1.00 98.73           C
ATOM    365  C   ALA A  45       0.367 -16.094  14.583  1.00 98.75           C
ATOM    366  O   ALA A  45       0.453 -17.318  14.480  1.00 98.66           O
ATOM    367 CB   ALA A  45      -0.699 -14.722  12.780  1.00 98.79           C
ATOM    368  N   THR A  46       1.340 -15.348  15.064  1.00 98.83           N
ATOM    369 CA   THR A  46       2.583 -15.915  15.563  1.00 98.72           C
ATOM    370  C   THR A  46       2.299 -16.869  16.716  1.00 98.69           C
ATOM    371  O   THR A  46       2.810 -17.989  16.755  1.00 98.26           O
ATOM    372 CB   THR A  46       3.546 -14.815  16.040  1.00 98.62           C
ATOM    373 OG1  THR A  46       3.844 -13.942  14.955  1.00 96.28           O
ATOM    374 CG2  THR A  46       4.844 -15.427  16.567  1.00 95.81           C
ATOM    375  N   GLU A  47       1.472 -16.421  17.649  1.00 98.87           N
ATOM    376 CA   GLU A  47       1.102 -17.209  18.819  1.00 98.76           C
ATOM    377  C   GLU A  47       0.422 -18.507  18.401  1.00 98.63           C
ATOM    378  O   GLU A  47       0.731 -19.579  18.928  1.00 98.19           O
ATOM    379 CB   GLU A  47       0.166 -16.395  19.718  1.00 98.30           C
ATOM    380 CG   GLU A  47      -0.196 -17.078  21.025  1.00 92.77           C
ATOM    381 CD   GLU A  47       0.935 -17.017  22.037  1.00 90.17           C
ATOM    382 OE1  GLU A  47       1.530 -15.935  22.186  1.00 85.93           O
ATOM    383 OE2  GLU A  47       1.217 -18.045  22.672  1.00 83.18           O
ATOM    384  N   TYR A  48      -0.493 -18.405  17.461  1.00 98.71           N
ATOM    385 CA   TYR A  48      -1.256 -19.564  17.008  1.00 98.64           C
ATOM    386  C   TYR A  48      -0.369 -20.621  16.363  1.00 98.69           C
ATOM    387  O   TYR A  48      -0.545 -21.815  16.593  1.00 98.20           O
ATOM    388 CB   TYR A  48      -2.349 -19.123  16.033  1.00 98.56           C
ATOM    389 CG   TYR A  48      -3.189 -20.265  15.510  1.00 98.43           C
ATOM    390 CD1  TYR A  48      -4.071 -20.948  16.333  1.00 97.42           C
ATOM    391 CD2  TYR A  48      -3.095 -20.663  14.191  1.00 97.61           C
ATOM    392 CE1  TYR A  48      -4.834 -21.992  15.858  1.00 97.35           C
ATOM    393 CE2  TYR A  48      -3.852 -21.717  13.700  1.00 97.18           C
ATOM    394 CZ   TYR A  48      -4.720 -22.373  14.543  1.00 97.66           C
ATOM    395 OH   TYR A  48      -5.479 -23.412  14.069  1.00 96.68           O
ATOM    396  N   ILE A  49       0.566 -20.174  15.551  1.00 98.40           N
ATOM    397 CA   ILE A  49       1.479 -21.099  14.872  1.00 98.19           C
ATOM    398  C   ILE A  49       2.342 -21.870  15.866  1.00 97.78           C
ATOM    399  O   ILE A  49       2.606 -23.052  15.679  1.00 96.46           O
ATOM    400 CB   ILE A  49       2.376 -20.347  13.860  1.00 98.02           C
ATOM    401 CG1  ILE A  49       1.526 -19.816  12.712  1.00 97.27           C
ATOM    402 CG2  ILE A  49       3.467 -21.264  13.332  1.00 96.91           C
ATOM    403 CD1  ILE A  49       2.314 -19.009  11.684  1.00 96.64           C
ATOM    404  N   GLN A  50       2.753 -21.221  16.941  1.00 98.10           N
ATOM    405 CA   GLN A  50       3.559 -21.867  17.969  1.00 97.56           C
ATOM    406  C   GLN A  50       2.790 -22.989  18.651  1.00 97.29           C
ATOM    407  O   GLN A  50       3.345 -24.040  18.962  1.00 95.59           O
ATOM    408 CB   GLN A  50       4.014 -20.844  19.011  1.00 96.80           C
ATOM    409 CG   GLN A  50       4.956 -19.784  18.483  1.00 93.61           C
ATOM    410 CD   GLN A  50       5.415 -18.823  19.555  1.00 92.37           C
ATOM    411 OE1  GLN A  50       4.831 -17.756  19.755  1.00 87.21           O
ATOM    412 NE2  GLN A  50       6.455 -19.200  20.266  1.00 83.41           N
ATOM    413  N   TYR A  51       1.510 -22.751  18.882  1.00 96.89           N
ATOM    414 CA   TYR A  51       0.642 -23.719  19.541  1.00 96.31           C
ATOM    415  C   TYR A  51       0.267 -24.855  18.591  1.00 96.00           C
ATOM    416  O   TYR A  51      -0.109 -25.948  19.018  1.00 92.68           O
ATOM    417 CB   TYR A  51      -0.624 -23.016  20.034  1.00 94.83           C
ATOM    418 CG   TYR A  51      -1.048 -23.418  21.420  1.00 92.77           C
ATOM    419 CD1  TYR A  51      -0.547 -22.763  22.534  1.00 88.72           C
ATOM    420 CD2  TYR A  51      -1.945 -24.446  21.619  1.00 87.73           C
ATOM    421 CE1  TYR A  51      -0.934 -23.126  23.811  1.00 85.57           C
ATOM    422 CE2  TYR A  51      -2.338 -24.824  22.888  1.00 85.23           C
ATOM    423 CZ   TYR A  51      -1.830 -24.156  23.982  1.00 86.61           C
ATOM    424 OH   TYR A  51      -2.217 -24.519  25.254  1.00 84.05           O
ATOM    425  N   MET A  52       0.344 -24.563  17.351  1.00 91.08           N
ATOM    426 CA   MET A  52      -0.040 -25.476  16.290  1.00 90.11           C
ATOM    427  C   MET A  52       1.021 -26.552  16.079  1.00 85.66           C
ATOM    428  O   MET A  52       0.694 -27.720  15.852  1.00 82.35           O
ATOM    429 CB   MET A  52      -0.249 -24.670  15.003  1.00 85.51           C
ATOM    430 CG   MET A  52      -1.010 -25.361  13.917  1.00 84.99           C
ATOM    431 SD   MET A  52      -1.333 -24.244  12.544  1.00 86.76           S
ATOM    432 CE   MET A  52       0.337 -23.854  12.057  1.00 80.03           C
ATOM    433 OXT  MET A  52       2.211 -26.233  16.122  1.00 85.00           O
ATOM    434  N   VAL B   1       4.474  21.252  16.903  1.00 48.54           N
ATOM    435 CA   VAL B   1       4.695  20.196  17.908  1.00 60.11           C
ATOM    436  C   VAL B   1       3.883  18.950  17.594  1.00 68.51           C
ATOM    437  O   VAL B   1       4.344  17.824  17.813  1.00 63.76           O
ATOM    438 CB   VAL B   1       4.348  20.687  19.323  1.00 53.49           C
ATOM    439 CG1  VAL B   1       4.565  19.590  20.341  1.00 45.42           C
ATOM    440 CG2  VAL B   1       5.161  21.914  19.667  1.00 44.16           C
ATOM    441  N   LYS B   2       2.676  19.169  17.080  1.00 58.67           N
ATOM    442 CA   LYS B   2       1.826  18.043  16.727  1.00 62.89           C
ATOM    443  C   LYS B   2       2.489  17.143  15.689  1.00 63.75           C
ATOM    444  O   LYS B   2       2.481  15.919  15.820  1.00 61.27           O
ATOM    445 CB   LYS B   2       0.472  18.522  16.204  1.00 58.92           C
ATOM    446 CG   LYS B   2      -0.469  19.017  17.274  1.00 52.11           C
ATOM    447 CD   LYS B   2      -1.905  18.944  16.815  1.00 49.48           C
ATOM    448 CE   LYS B   2      -2.163  19.764  15.575  1.00 41.34           C
ATOM    449 NZ   LYS B   2      -3.574  19.669  15.123  1.00 37.17           N
ATOM    450  N   ARG B   3       3.068  17.748  14.664  1.00 58.21           N
ATOM    451 CA   ARG B   3       3.718  16.987  13.604  1.00 59.12           C
ATOM    452  C   ARG B   3       4.947  16.238  14.124  1.00 62.32           C
ATOM    453  O   ARG B   3       5.142  15.066  13.799  1.00 60.61           O
ATOM    454 CB   ARG B   3       4.100  17.896  12.442  1.00 54.16           C
ATOM    455 CG   ARG B   3       4.679  17.149  11.260  1.00 48.51           C
ATOM    456 CD   ARG B   3       4.725  18.021  10.021  1.00 48.40           C
ATOM    457 NE   ARG B   3       5.668  19.117  10.158  1.00 43.30           N
ATOM    458 CZ   ARG B   3       6.972  19.008   9.913  1.00 40.74           C
ATOM    459 NH1  ARG B   3       7.490  17.854   9.532  1.00 38.17           N
ATOM    460 NH2  ARG B   3       7.765  20.058  10.065  1.00 37.19           N
ATOM    461  N   ARG B   4       5.754  16.918  14.935  1.00 66.23           N
ATOM    462 CA   ARG B   4       6.941  16.305  15.505  1.00 69.01           C
ATOM    463  C   ARG B   4       6.570  15.108  16.372  1.00 69.60           C
ATOM    464  O   ARG B   4       7.175  14.043  16.275  1.00 68.63           O
ATOM    465 CB   ARG B   4       7.725  17.311  16.345  1.00 66.95           C
ATOM    466 CG   ARG B   4       8.345  18.449  15.554  1.00 63.60           C
ATOM    467 CD   ARG B   4       9.136  19.360  16.465  1.00 62.44           C
ATOM    468 NE   ARG B   4       9.677  20.515  15.759  1.00 56.02           N
ATOM    469 CZ   ARG B   4      10.387  21.482  16.334  1.00 50.57           C
ATOM    470 NH1  ARG B   4      10.640  21.443  17.622  1.00 47.46           N
ATOM    471 NH2  ARG B   4      10.836  22.495  15.606  1.00 45.42           N
ATOM    472  N   THR B   5       5.571  15.307  17.216  1.00 71.94           N
ATOM    473 CA   THR B   5       5.114  14.258  18.119  1.00 74.75           C
ATOM    474  C   THR B   5       4.574  13.066  17.342  1.00 75.09           C
ATOM    475  O   THR B   5       4.859  11.911  17.663  1.00 72.29           O
ATOM    476 CB   THR B   5       4.032  14.779  19.076  1.00 72.04           C
ATOM    477 OG1  THR B   5       4.533  15.890  19.822  1.00 67.93           O
ATOM    478 CG2  THR B   5       3.597  13.683  20.033  1.00 68.81           C
ATOM    479  N   HIS B   6       3.789  13.349  16.318  1.00 70.77           N
ATOM    480 CA   HIS B   6       3.233  12.298  15.490  1.00 70.49           C
ATOM    481  C   HIS B   6       4.324  11.482  14.812  1.00 71.11           C
ATOM    482  O   HIS B   6       4.258  10.256  14.751  1.00 69.68           O
ATOM    483 CB   HIS B   6       2.294  12.874  14.436  1.00 68.76           C
ATOM    484 CG   HIS B   6       1.881  11.883  13.394  1.00 67.28           C
ATOM    485 ND1  HIS B   6       0.901  10.957  13.612  1.00 62.51           N
ATOM    486 CD2  HIS B   6       2.335  11.667  12.147  1.00 61.96           C
ATOM    487 CE1  HIS B   6       0.766  10.204  12.529  1.00 62.94           C
ATOM    488 NE2  HIS B   6       1.620  10.618  11.634  1.00 63.51           N
ATOM    489  N   ASN B   7       5.326  12.177  14.289  1.00 74.44           N
ATOM    490 CA   ASN B   7       6.411  11.513  13.593  1.00 73.79           C
ATOM    491  C   ASN B   7       7.188  10.573  14.509  1.00 75.14           C
ATOM    492  O   ASN B   7       7.589   9.489  14.096  1.00 74.90           O
ATOM    493 CB   ASN B   7       7.358  12.548  12.983  1.00 70.57           C
ATOM    494 CG   ASN B   7       6.715  13.318  11.848  1.00 68.00           C
ATOM    495 OD1  ASN B   7       5.661  12.946  11.348  1.00 63.82           O
ATOM    496 ND2  ASN B   7       7.363  14.408  11.438  1.00 61.69           N
ATOM    497  N   VAL B   8       7.386  10.999  15.748  1.00 77.56           N
ATOM    498 CA   VAL B   8       8.078  10.180  16.722  1.00 79.01           C
ATOM    499  C   VAL B   8       7.273   8.923  17.053  1.00 80.51           C
ATOM    500  O   VAL B   8       7.804   7.810  17.062  1.00 81.38           O
ATOM    501 CB   VAL B   8       8.355  10.962  18.025  1.00 77.29           C
ATOM    502 CG1  VAL B   8       8.881  10.037  19.106  1.00 75.25           C
ATOM    503 CG2  VAL B   8       9.327  12.095  17.760  1.00 76.88           C
ATOM    504  N   LEU B   9       5.993   9.109  17.316  1.00 79.97           N
ATOM    505 CA   LEU B   9       5.114   7.993  17.648  1.00 79.85           C
ATOM    506  C   LEU B   9       4.984   7.032  16.475  1.00 80.98           C
ATOM    507  O   LEU B   9       4.943   5.814  16.667  1.00 81.16           O
ATOM    508 CB   LEU B   9       3.735   8.512  18.058  1.00 78.86           C
ATOM    509 CG   LEU B   9       3.673   9.309  19.359  1.00 76.75           C
ATOM    510 CD1  LEU B   9       2.279   9.879  19.564  1.00 72.71           C
ATOM    511 CD2  LEU B   9       4.081   8.445  20.535  1.00 70.64           C
ATOM    512  N   GLU B  10       4.914   7.582  15.281  1.00 79.98           N
ATOM    513 CA   GLU B  10       4.770   6.765  14.084  1.00 79.48           C
ATOM    514  C   GLU B  10       6.017   5.922  13.832  1.00 80.61           C
ATOM    515  O   GLU B  10       5.914   4.758  13.421  1.00 80.18           O
ATOM    516 CB   GLU B  10       4.465   7.643  12.873  1.00 76.98           C
ATOM    517 CG   GLU B  10       4.296   6.882  11.567  1.00 73.89           C
ATOM    518 CD   GLU B  10       3.118   5.916  11.606  1.00 71.96           C
ATOM    519 OE1  GLU B  10       2.318   5.961  12.552  1.00 67.35           O
ATOM    520 OE2  GLU B  10       3.000   5.100  10.666  1.00 68.91           O
ATOM    521  N   ARG B  11       7.187   6.513  14.076  1.00 81.28           N
ATOM    522 CA   ARG B  11       8.434   5.777  13.948  1.00 80.06           C
ATOM    523  C   ARG B  11       8.447   4.588  14.901  1.00 81.85           C
ATOM    524  O   ARG B  11       8.846   3.482  14.528  1.00 82.41           O
ATOM    525 CB   ARG B  11       9.626   6.691  14.243  1.00 77.34           C
ATOM    526 CG   ARG B  11      10.949   5.952  14.319  1.00 71.09           C
ATOM    527 CD   ARG B  11      11.970   6.754  15.108  1.00 68.81           C
ATOM    528 NE   ARG B  11      12.544   7.831  14.330  1.00 64.59           N
ATOM    529 CZ   ARG B  11      13.717   7.766  13.707  1.00 60.07           C
ATOM    530 NH1  ARG B  11      14.439   6.661  13.783  1.00 56.22           N
ATOM    531 NH2  ARG B  11      14.161   8.803  13.018  1.00 54.65           N
ATOM    532  N   GLN B  12       8.021   4.832  16.126  1.00 85.13           N
ATOM    533 CA   GLN B  12       7.981   3.777  17.137  1.00 86.17           C
ATOM    534  C   GLN B  12       7.007   2.676  16.739  1.00 87.19           C
ATOM    535  O   GLN B  12       7.314   1.494  16.872  1.00 87.81           O
ATOM    536 CB   GLN B  12       7.595   4.365  18.495  1.00 86.43           C
ATOM    537 CG   GLN B  12       8.633   5.298  19.084  1.00 83.91           C
ATOM    538 CD   GLN B  12       8.197   5.923  20.397  1.00 81.98           C
ATOM    539 OE1  GLN B  12       7.032   5.818  20.790  1.00 78.54           O
ATOM    540 NE2  GLN B  12       9.121   6.585  21.078  1.00 75.77           N
ATOM    541  N   ARG B  13       5.845   3.082  16.248  1.00 85.76           N
ATOM    542 CA   ARG B  13       4.824   2.121  15.840  1.00 84.60           C
ATOM    543  C   ARG B  13       5.318   1.251  14.681  1.00 86.34           C
ATOM    544  O   ARG B  13       5.083   0.046  14.663  1.00 86.63           O
ATOM    545 CB   ARG B  13       3.549   2.849  15.435  1.00 83.51           C
ATOM    546 CG   ARG B  13       2.320   1.956  15.399  1.00 77.89           C
ATOM    547 CD   ARG B  13       1.136   2.665  14.777  1.00 76.03           C
ATOM    548 NE   ARG B  13       1.325   2.873  13.355  1.00 73.64           N
ATOM    549 CZ   ARG B  13       1.057   1.976  12.423  1.00 73.00           C
ATOM    550 NH1  ARG B  13       0.583   0.786  12.762  1.00 67.63           N
ATOM    551 NH2  ARG B  13       1.269   2.250  11.147  1.00 68.83           N
ATOM    552  N   ARG B  14       6.010   1.870  13.733  1.00 84.36           N
ATOM    553 CA   ARG B  14       6.562   1.140  12.600  1.00 83.21           C
ATOM    554  C   ARG B  14       7.632   0.137  13.042  1.00 85.40           C
ATOM    555  O   ARG B  14       7.705  -0.971  12.513  1.00 86.25           O
ATOM    556 CB   ARG B  14       7.155   2.101  11.568  1.00 81.51           C
ATOM    557 CG   ARG B  14       6.129   2.883  10.767  1.00 78.98           C
ATOM    558 CD   ARG B  14       6.778   3.538   9.562  1.00 75.17           C
ATOM    559 NE   ARG B  14       7.918   4.385   9.928  1.00 73.46           N
ATOM    560 CZ   ARG B  14       7.832   5.678  10.184  1.00 72.08           C
ATOM    561 NH1  ARG B  14       6.673   6.294  10.120  1.00 67.64           N
ATOM    562 NH2  ARG B  14       8.928   6.354  10.512  1.00 68.12           N
ATOM    563  N   ASN B  15       8.444   0.546  13.999  1.00 89.07           N
ATOM    564 CA   ASN B  15       9.480  -0.333  14.519  1.00 89.00           C
ATOM    565  C   ASN B  15       8.870  -1.556  15.206  1.00 90.46           C
ATOM    566  O   ASN B  15       9.351  -2.671  15.041  1.00 91.40           O
ATOM    567 CB   ASN B  15      10.385   0.416  15.489  1.00 88.42           C
ATOM    568 CG   ASN B  15      11.307   1.392  14.785  1.00 87.13           C
ATOM    569 OD1  ASN B  15      11.538   1.281  13.582  1.00 82.74           O
ATOM    570 ND2  ASN B  15      11.847   2.357  15.523  1.00 81.08           N
ATOM    571  N   GLU B  16       7.824  -1.326  15.970  1.00 93.50           N
ATOM    572 CA   GLU B  16       7.129  -2.412  16.644  1.00 93.45           C
ATOM    573  C   GLU B  16       6.479  -3.348  15.634  1.00 94.76           C
ATOM    574  O   GLU B  16       6.527  -4.570  15.780  1.00 95.18           O
ATOM    575 CB   GLU B  16       6.064  -1.853  17.595  1.00 92.90           C
ATOM    576 CG   GLU B  16       6.630  -1.014  18.730  1.00 88.42           C
ATOM    577 CD   GLU B  16       5.546  -0.360  19.565  1.00 84.44           C
ATOM    578 OE1  GLU B  16       4.364  -0.754  19.423  1.00 79.37           O
ATOM    579 OE2  GLU B  16       5.873   0.549  20.352  1.00 79.41           O
ATOM    580  N   LEU B  17       5.883  -2.771  14.622  1.00 92.51           N
ATOM    581 CA   LEU B  17       5.229  -3.553  13.584  1.00 92.55           C
ATOM    582  C   LEU B  17       6.248  -4.383  12.805  1.00 93.32           C
ATOM    583  O   LEU B  17       5.988  -5.541  12.464  1.00 93.88           O
ATOM    584 CB   LEU B  17       4.464  -2.633  12.630  1.00 92.13           C
ATOM    585 CG   LEU B  17       3.450  -3.304  11.702  1.00 90.02           C
ATOM    586 CD1  LEU B  17       2.391  -4.019  12.516  1.00 87.57           C
ATOM    587 CD2  LEU B  17       2.815  -2.275  10.782  1.00 86.30           C
ATOM    588  N   LYS B  18       7.387  -3.799  12.539  1.00 92.89           N
ATOM    589 CA   LYS B  18       8.452  -4.505  11.833  1.00 92.28           C
ATOM    590  C   LYS B  18       8.921  -5.719  12.632  1.00 93.27           C
ATOM    591  O   LYS B  18       9.156  -6.787  12.073  1.00 93.93           O
ATOM    592 CB   LYS B  18       9.624  -3.563  11.557  1.00 91.01           C
ATOM    593 CG   LYS B  18      10.792  -4.221  10.841  1.00 87.94           C
ATOM    594 CD   LYS B  18      11.751  -3.191  10.266  1.00 85.07           C
ATOM    595 CE   LYS B  18      12.359  -2.311  11.338  1.00 78.23           C
ATOM    596 NZ   LYS B  18      13.290  -1.301  10.770  1.00 72.30           N
ATOM    597  N   ARG B  19       9.045  -5.546  13.931  1.00 96.71           N
ATOM    598 CA   ARG B  19       9.444  -6.637  14.813  1.00 96.77           C
ATOM    599  C   ARG B  19       8.412  -7.760  14.789  1.00 97.30           C
ATOM    600  O   ARG B  19       8.764  -8.935  14.816  1.00 97.35           O
ATOM    601 CB   ARG B  19       9.639  -6.126  16.242  1.00 96.14           C
ATOM    602 CG   ARG B  19      10.880  -5.257  16.424  1.00 91.38           C
ATOM    603 CD   ARG B  19      10.973  -4.679  17.820  1.00 89.44           C
ATOM    604 NE   ARG B  19      11.059  -5.696  18.846  1.00 84.30           N
ATOM    605 CZ   ARG B  19      10.048  -6.077  19.605  1.00 80.57           C
ATOM    606 NH1  ARG B  19       8.858  -5.505  19.468  1.00 74.86           N
ATOM    607 NH2  ARG B  19      10.206  -7.021  20.511  1.00 76.07           N
ATOM    608  N   SER B  20       7.142  -7.391  14.739  1.00 96.90           N
ATOM    609 CA   SER B  20       6.068  -8.379  14.671  1.00 97.12           C
ATOM    610  C   SER B  20       6.110  -9.154  13.356  1.00 97.60           C
ATOM    611  O   SER B  20       5.858 -10.355  13.330  1.00 97.82           O
ATOM    612 CB   SER B  20       4.706  -7.709  14.846  1.00 97.12           C
ATOM    613 OG   SER B  20       4.560  -7.192  16.156  1.00 96.05           O
ATOM    614  N   PHE B  21       6.426  -8.463  12.281  1.00 96.08           N
ATOM    615 CA   PHE B  21       6.578  -9.108  10.984  1.00 95.69           C
ATOM    616  C   PHE B  21       7.698 -10.150  11.028  1.00 96.04           C
ATOM    617  O   PHE B  21       7.539 -11.265  10.538  1.00 96.24           O
ATOM    618 CB   PHE B  21       6.879  -8.076   9.894  1.00 95.03           C
ATOM    619 CG   PHE B  21       5.660  -7.624   9.137  1.00 95.02           C
ATOM    620 CD1  PHE B  21       5.023  -8.472   8.254  1.00 93.21           C
ATOM    621 CD2  PHE B  21       5.153  -6.346   9.319  1.00 93.28           C
ATOM    622 CE1  PHE B  21       3.895  -8.055   7.560  1.00 93.30           C
ATOM    623 CE2  PHE B  21       4.034  -5.924   8.632  1.00 93.23           C
ATOM    624 CZ   PHE B  21       3.404  -6.782   7.750  1.00 94.43           C
ATOM    625  N   PHE B  22       8.819  -9.786  11.622  1.00 97.23           N
ATOM    626 CA   PHE B  22       9.955 -10.684  11.711  1.00 96.89           C
ATOM    627  C   PHE B  22       9.666 -11.873  12.620  1.00 97.28           C
ATOM    628  O   PHE B  22      10.082 -12.998  12.333  1.00 96.98           O
ATOM    629 CB   PHE B  22      11.202  -9.935  12.207  1.00 95.78           C
ATOM    630 CG   PHE B  22      11.751  -8.956  11.207  1.00 94.25           C
ATOM    631 CD1  PHE B  22      11.393  -9.027   9.879  1.00 89.26           C
ATOM    632 CD2  PHE B  22      12.650  -7.963  11.607  1.00 87.36           C
ATOM    633 CE1  PHE B  22      11.907  -8.119   8.943  1.00 85.48           C
ATOM    634 CE2  PHE B  22      13.162  -7.070  10.690  1.00 84.85           C
ATOM    635 CZ   PHE B  22      12.786  -7.155   9.356  1.00 86.57           C
ATOM    636  N   ALA B  23       8.968 -11.626  13.709  1.00 97.97           N
ATOM    637 CA   ALA B  23       8.602 -12.693  14.633  1.00 98.08           C
ATOM    638  C   ALA B  23       7.725 -13.722  13.942  1.00 98.29           C
ATOM    639  O   ALA B  23       7.908 -14.927  14.114  1.00 97.86           O
ATOM    640 CB   ALA B  23       7.892 -12.115  15.849  1.00 97.96           C
ATOM    641  N   LEU B  24       6.767 -13.250  13.171  1.00 98.31           N
ATOM    642 CA   LEU B  24       5.887 -14.136  12.421  1.00 98.36           C
ATOM    643  C   LEU B  24       6.672 -14.896  11.354  1.00 98.18           C
ATOM    644  O   LEU B  24       6.498 -16.101  11.181  1.00 97.80           O
ATOM    645 CB   LEU B  24       4.754 -13.341  11.767  1.00 98.54           C
ATOM    646 CG   LEU B  24       3.799 -14.135  10.883  1.00 98.55           C
ATOM    647 CD1  LEU B  24       3.165 -15.279  11.658  1.00 97.66           C
ATOM    648 CD2  LEU B  24       2.724 -13.225  10.308  1.00 97.56           C
ATOM    649  N   ARG B  25       7.536 -14.175  10.660  1.00 98.30           N
ATOM    650 CA   ARG B  25       8.366 -14.765   9.611  1.00 98.00           C
ATOM    651  C   ARG B  25       9.183 -15.936  10.141  1.00 97.71           C
ATOM    652  O   ARG B  25       9.289 -16.975   9.494  1.00 97.04           O
ATOM    653 CB   ARG B  25       9.312 -13.708   9.045  1.00 97.45           C
ATOM    654 CG   ARG B  25      10.283 -14.235   7.993  1.00 96.15           C
ATOM    655 CD   ARG B  25      11.469 -13.305   7.855  1.00 95.31           C
ATOM    656 NE   ARG B  25      12.251 -13.258   9.089  1.00 93.59           N
ATOM    657 CZ   ARG B  25      13.169 -12.332   9.363  1.00 93.15           C
ATOM    658 NH1  ARG B  25      13.421 -11.371   8.495  1.00 88.72           N
ATOM    659 NH2  ARG B  25      13.831 -12.378  10.508  1.00 89.40           N
ATOM    660  N   ASP B  26       9.745 -15.769  11.321  1.00 98.18           N
ATOM    661 CA   ASP B  26      10.616 -16.783  11.907  1.00 97.70           C
ATOM    662  C   ASP B  26       9.860 -18.047  12.306  1.00 97.70           C
ATOM    663  O   ASP B  26      10.473 -19.093  12.533  1.00 96.62           O
ATOM    664 CB   ASP B  26      11.358 -16.216  13.114  1.00 96.98           C
ATOM    665 CG   ASP B  26      12.345 -15.121  12.729  1.00 95.48           C
ATOM    666 OD1  ASP B  26      12.710 -15.039  11.544  1.00 92.21           O
ATOM    667 OD2  ASP B  26      12.747 -14.348  13.622  1.00 91.39           O
ATOM    668  N   GLN B  27       8.532 -17.959  12.401  1.00 98.03           N
ATOM    669 CA   GLN B  27       7.712 -19.121  12.737  1.00 97.90           C
ATOM    670  C   GLN B  27       7.288 -19.895  11.501  1.00 97.94           C
ATOM    671  O   GLN B  27       6.651 -20.944  11.602  1.00 96.77           O
ATOM    672 CB   GLN B  27       6.476 -18.686  13.532  1.00 97.62           C
ATOM    673 CG   GLN B  27       6.784 -18.167  14.918  1.00 96.62           C
ATOM    674 CD   GLN B  27       7.499 -19.189  15.760  1.00 95.89           C
ATOM    675 OE1  GLN B  27       7.100 -20.354  15.821  1.00 92.10           O
ATOM    676 NE2  GLN B  27       8.578 -18.760  16.408  1.00 90.44           N
ATOM    677  N   ILE B  28       7.640 -19.375  10.334  1.00 97.84           N
ATOM    678 CA   ILE B  28       7.293 -20.025   9.074  1.00 97.71           C
ATOM    679  C   ILE B  28       8.537 -20.673   8.465  1.00 97.58           C
ATOM    680  O   ILE B  28       9.430 -19.968   7.991  1.00 96.57           O
ATOM    681 CB   ILE B  28       6.709 -19.018   8.071  1.00 97.47           C
ATOM    682 CG1  ILE B  28       5.534 -18.272   8.698  1.00 95.74           C
ATOM    683 CG2  ILE B  28       6.272 -19.727   6.799  1.00 95.86           C
ATOM    684 CD1  ILE B  28       5.034 -17.109   7.867  1.00 91.52           C
ATOM    685  N   PRO B  29       8.588 -22.010   8.462  1.00 96.90           N
ATOM    686 CA   PRO B  29       9.741 -22.766   7.979  1.00 96.43           C
ATOM    687  C   PRO B  29      10.210 -22.329   6.589  1.00 96.69           C
ATOM    688  O   PRO B  29      11.416 -22.235   6.347  1.00 95.65           O
ATOM    689 CB   PRO B  29       9.226 -24.205   7.940  1.00 95.58           C
ATOM    690 CG   PRO B  29       8.190 -24.239   9.009  1.00 94.56           C
ATOM    691 CD   PRO B  29       7.524 -22.903   8.969  1.00 95.92           C
ATOM    692  N   GLU B  30       9.254 -22.063   5.712  1.00 96.82           N
ATOM    693 CA   GLU B  30       9.576 -21.688   4.342  1.00 96.32           C
ATOM    694  C   GLU B  30      10.284 -20.337   4.253  1.00 96.44           C
ATOM    695  O   GLU B  30      11.000 -20.059   3.292  1.00 94.96           O
ATOM    696 CB   GLU B  30       8.300 -21.670   3.499  1.00 95.05           C
ATOM    697 CG   GLU B  30       8.523 -21.397   2.026  1.00 90.30           C
ATOM    698 CD   GLU B  30       7.229 -21.411   1.227  1.00 87.37           C
ATOM    699 OE1  GLU B  30       6.172 -21.676   1.833  1.00 83.72           O
ATOM    700 OE2  GLU B  30       7.282 -21.166   0.017  1.00 81.88           O
ATOM    701  N   LEU B  31      10.088 -19.507   5.262  1.00 96.59           N
ATOM    702 CA   LEU B  31      10.651 -18.160   5.261  1.00 96.06           C
ATOM    703  C   LEU B  31      11.759 -17.985   6.292  1.00 95.32           C
ATOM    704  O   LEU B  31      12.385 -16.930   6.378  1.00 92.88           O
ATOM    705 CB   LEU B  31       9.553 -17.127   5.533  1.00 96.04           C
ATOM    706 CG   LEU B  31       8.815 -16.542   4.333  1.00 95.91           C
ATOM    707 CD1  LEU B  31       8.426 -17.617   3.349  1.00 93.17           C
ATOM    708 CD2  LEU B  31       7.587 -15.781   4.812  1.00 92.75           C
ATOM    709  N   GLU B  32      11.991 -19.037   7.065  1.00 94.98           N
ATOM    710 CA   GLU B  32      12.915 -18.980   8.191  1.00 93.53           C
ATOM    711  C   GLU B  32      14.317 -18.516   7.801  1.00 93.05           C
ATOM    712  O   GLU B  32      14.970 -17.781   8.532  1.00 89.82           O
ATOM    713 CB   GLU B  32      12.978 -20.360   8.862  1.00 90.53           C
ATOM    714 CG   GLU B  32      13.387 -20.334  10.305  1.00 84.67           C
ATOM    715 CD   GLU B  32      13.181 -21.683  10.975  1.00 82.40           C
ATOM    716 OE1  GLU B  32      12.327 -22.461  10.504  1.00 77.87           O
ATOM    717 OE2  GLU B  32      13.863 -21.959  11.975  1.00 76.31           O
ATOM    718  N   ASN B  33      14.771 -18.955   6.633  1.00 93.36           N
ATOM    719 CA   ASN B  33      16.108 -18.616   6.165  1.00 92.89           C
ATOM    720  C   ASN B  33      16.174 -17.252   5.482  1.00 92.97           C
ATOM    721  O   ASN B  33      17.224 -16.606   5.461  1.00 90.22           O
ATOM    722 CB   ASN B  33      16.627 -19.688   5.200  1.00 91.29           C
ATOM    723 CG   ASN B  33      15.729 -19.831   3.993  1.00 87.43           C
ATOM    724 OD1  ASN B  33      14.507 -19.662   4.071  1.00 80.74           O
ATOM    725 ND2  ASN B  33      16.328 -20.145   2.860  1.00 78.51           N
ATOM    726  N   ASN B  34      15.060 -16.814   4.933  1.00 90.25           N
ATOM    727 CA   ASN B  34      14.998 -15.551   4.206  1.00 90.77           C
ATOM    728  C   ASN B  34      14.876 -14.347   5.139  1.00 90.56           C
ATOM    729  O   ASN B  34      13.795 -14.055   5.646  1.00 88.15           O
ATOM    730 CB   ASN B  34      13.831 -15.573   3.224  1.00 88.94           C
ATOM    731 CG   ASN B  34      13.835 -14.383   2.292  1.00 87.51           C
ATOM    732 OD1  ASN B  34      14.757 -13.568   2.307  1.00 83.02           O
ATOM    733 ND2  ASN B  34      12.809 -14.273   1.466  1.00 81.45           N
ATOM    734  N   GLU B  35      15.977 -13.657   5.349  1.00 90.29           N
ATOM    735 CA   GLU B  35      16.013 -12.522   6.256  1.00 89.13           C
ATOM    736  C   GLU B  35      15.242 -11.319   5.721  1.00 88.24           C
ATOM    737  O   GLU B  35      14.679 -10.543   6.485  1.00 85.70           O
ATOM    738 CB   GLU B  35      17.461 -12.119   6.539  1.00 86.85           C
ATOM    739 CG   GLU B  35      18.199 -13.071   7.466  1.00 81.24           C
ATOM    740 CD   GLU B  35      17.754 -12.950   8.907  1.00 77.87           C
ATOM    741 OE1  GLU B  35      17.983 -13.904   9.671  1.00 72.49           O
ATOM    742 OE2  GLU B  35      17.199 -11.901   9.267  1.00 72.58           O
ATOM    743  N   LYS B  36      15.223 -11.187   4.406  1.00 85.50           N
ATOM    744 CA   LYS B  36      14.598 -10.027   3.796  1.00 84.31           C
ATOM    745  C   LYS B  36      13.374 -10.409   2.959  1.00 85.69           C
ATOM    746  O   LYS B  36      13.347 -10.192   1.743  1.00 83.86           O
ATOM    747 CB   LYS B  36      15.619  -9.281   2.939  1.00 80.44           C
ATOM    748 CG   LYS B  36      15.205  -7.875   2.548  1.00 74.52           C
ATOM    749 CD   LYS B  36      14.916  -7.020   3.763  1.00 68.52           C
ATOM    750 CE   LYS B  36      14.523  -5.614   3.373  1.00 61.01           C
ATOM    751 NZ   LYS B  36      14.207  -4.771   4.552  1.00 54.12           N
ATOM    752  N   ALA B  37      12.364 -10.960   3.606  1.00 87.91           N
ATOM    753 CA   ALA B  37      11.125 -11.333   2.934  1.00 89.28           C
ATOM    754  C   ALA B  37      10.146 -10.166   2.928  1.00 89.28           C
ATOM    755  O   ALA B  37       9.935  -9.528   3.960  1.00 88.44           O
ATOM    756 CB   ALA B  37      10.498 -12.535   3.618  1.00 89.88           C
ATOM    757  N   PRO B  38       9.546  -9.864   1.774  1.00 90.30           N
ATOM    758 CA   PRO B  38       8.552  -8.795   1.674  1.00 90.23           C
ATOM    759  C   PRO B  38       7.385  -9.002   2.628  1.00 92.10           C
ATOM    760  O   PRO B  38       7.048 -10.133   2.954  1.00 92.69           O
ATOM    761 CB   PRO B  38       8.083  -8.891   0.225  1.00 88.11           C
ATOM    762 CG   PRO B  38       9.223  -9.525  -0.499  1.00 85.72           C
ATOM    763 CD   PRO B  38       9.821 -10.497   0.479  1.00 86.87           C
ATOM    764  N   LYS B  39       6.764  -7.911   3.061  1.00 88.80           N
ATOM    765 CA   LYS B  39       5.673  -7.977   4.011  1.00 90.17           C
ATOM    766  C   LYS B  39       4.497  -8.792   3.479  1.00 92.49           C
ATOM    767  O   LYS B  39       3.922  -9.610   4.189  1.00 93.22           O
ATOM    768 CB   LYS B  39       5.201  -6.569   4.373  1.00 88.90           C
ATOM    769 CG   LYS B  39       6.228  -5.752   5.141  1.00 86.14           C
ATOM    770 CD   LYS B  39       5.746  -4.340   5.380  1.00 83.42           C
ATOM    771 CE   LYS B  39       6.779  -3.534   6.133  1.00 78.41           C
ATOM    772 NZ   LYS B  39       6.362  -2.116   6.302  1.00 74.18           N
ATOM    773  N   VAL B  40       4.135  -8.547   2.226  1.00 91.13           N
ATOM    774 CA   VAL B  40       2.999  -9.246   1.645  1.00 91.91           C
ATOM    775  C   VAL B  40       3.265 -10.747   1.534  1.00 93.53           C
ATOM    776  O   VAL B  40       2.354 -11.562   1.665  1.00 94.30           O
ATOM    777 CB   VAL B  40       2.632  -8.663   0.250  1.00 90.82           C
ATOM    778 CG1  VAL B  40       3.740  -8.927  -0.747  1.00 86.78           C
ATOM    779 CG2  VAL B  40       1.322  -9.246  -0.231  1.00 85.78           C
ATOM    780  N   VAL B  41       4.513 -11.117   1.310  1.00 93.20           N
ATOM    781 CA   VAL B  41       4.892 -12.521   1.227  1.00 93.52           C
ATOM    782  C   VAL B  41       4.758 -13.190   2.588  1.00 95.20           C
ATOM    783  O   VAL B  41       4.260 -14.318   2.693  1.00 95.92           O
ATOM    784 CB   VAL B  41       6.329 -12.693   0.709  1.00 92.74           C
ATOM    785 CG1  VAL B  41       6.766 -14.148   0.814  1.00 91.22           C
ATOM    786 CG2  VAL B  41       6.423 -12.216  -0.727  1.00 90.91           C
ATOM    787  N   ILE B  42       5.202 -12.503   3.630  1.00 95.34           N
ATOM    788 CA   ILE B  42       5.077 -13.009   4.987  1.00 96.21           C
ATOM    789  C   ILE B  42       3.613 -13.275   5.329  1.00 97.38           C
ATOM    790  O   ILE B  42       3.272 -14.314   5.893  1.00 97.77           O
ATOM    791 CB   ILE B  42       5.683 -12.026   6.011  1.00 96.37           C
ATOM    792 CG1  ILE B  42       7.184 -11.897   5.786  1.00 95.39           C
ATOM    793 CG2  ILE B  42       5.390 -12.481   7.434  1.00 95.57           C
ATOM    794 CD1  ILE B  42       7.853 -10.867   6.670  1.00 94.53           C
ATOM    795  N   LEU B  43       2.755 -12.334   4.971  1.00 97.29           N
ATOM    796 CA   LEU B  43       1.324 -12.468   5.237  1.00 97.32           C
ATOM    797  C   LEU B  43       0.712 -13.650   4.494  1.00 97.78           C
ATOM    798  O   LEU B  43      -0.015 -14.453   5.079  1.00 98.02           O
ATOM    799 CB   LEU B  43       0.597 -11.175   4.859  1.00 97.13           C
ATOM    800 CG   LEU B  43       0.959  -9.928   5.669  1.00 96.73           C
ATOM    801 CD1  LEU B  43       0.338  -8.685   5.038  1.00 95.10           C
ATOM    802 CD2  LEU B  43       0.494 -10.083   7.106  1.00 94.43           C
ATOM    803  N   LYS B  44       1.003 -13.756   3.217  1.00 98.22           N
ATOM    804 CA   LYS B  44       0.440 -14.814   2.396  1.00 98.08           C
ATOM    805  C   LYS B  44       0.950 -16.195   2.802  1.00 98.37           C
ATOM    806  O   LYS B  44       0.181 -17.157   2.851  1.00 98.18           O
ATOM    807 CB   LYS B  44       0.740 -14.558   0.917  1.00 97.54           C
ATOM    808 CG   LYS B  44      -0.046 -13.403   0.326  1.00 94.32           C
ATOM    809 CD   LYS B  44       0.233 -13.246  -1.153  1.00 88.81           C
ATOM    810 CE   LYS B  44      -0.599 -12.131  -1.759  1.00 84.05           C
ATOM    811 NZ   LYS B  44      -2.058 -12.379  -1.616  1.00 76.02           N
ATOM    812  N   LYS B  45       2.231 -16.288   3.082  1.00 98.59           N
ATOM    813 CA   LYS B  45       2.828 -17.559   3.471  1.00 98.55           C
ATOM    814  C   LYS B  45       2.339 -18.002   4.846  1.00 98.68           C
ATOM    815  O   LYS B  45       2.163 -19.192   5.092  1.00 98.56           O
ATOM    816 CB   LYS B  45       4.356 -17.465   3.464  1.00 98.37           C
ATOM    817 CG   LYS B  45       4.965 -17.268   2.085  1.00 97.43           C
ATOM    818 CD   LYS B  45       4.680 -18.430   1.167  1.00 95.25           C
ATOM    819 CE   LYS B  45       5.331 -18.231  -0.192  1.00 93.08           C
ATOM    820 NZ   LYS B  45       5.081 -19.381  -1.105  1.00 87.30           N
ATOM    821  N   ALA B  46       2.132 -17.041   5.735  1.00 98.68           N
ATOM    822 CA   ALA B  46       1.611 -17.343   7.056  1.00 98.60           C
ATOM    823  C   ALA B  46       0.210 -17.934   6.944  1.00 98.77           C
ATOM    824  O   ALA B  46      -0.111 -18.928   7.591  1.00 98.58           O
ATOM    825 CB   ALA B  46       1.590 -16.090   7.922  1.00 98.69           C
ATOM    826  N   THR B  47      -0.615 -17.312   6.117  1.00 98.73           N
ATOM    827 CA   THR B  47      -1.968 -17.786   5.887  1.00 98.56           C
ATOM    828  C   THR B  47      -1.945 -19.194   5.302  1.00 98.52           C
ATOM    829  O   THR B  47      -2.674 -20.080   5.749  1.00 98.19           O
ATOM    830 CB   THR B  47      -2.734 -16.851   4.940  1.00 98.31           C
ATOM    831 OG1  THR B  47      -2.801 -15.544   5.508  1.00 94.79           O
ATOM    832 CG2  THR B  47      -4.146 -17.372   4.696  1.00 94.06           C
ATOM    833  N   ALA B  48      -1.103 -19.401   4.305  1.00 98.72           N
ATOM    834 CA   ALA B  48      -0.990 -20.698   3.649  1.00 98.60           C
ATOM    835  C   ALA B  48      -0.534 -21.775   4.619  1.00 98.61           C
ATOM    836  O   ALA B  48      -1.034 -22.898   4.601  1.00 98.16           O
ATOM    837 CB   ALA B  48      -0.026 -20.599   2.473  1.00 98.21           C
ATOM    838  N   TYR B  49       0.419 -21.436   5.469  1.00 98.63           N
ATOM    839 CA   TYR B  49       0.957 -22.382   6.445  1.00 98.53           C
ATOM    840  C   TYR B  49      -0.113 -22.808   7.450  1.00 98.44           C
ATOM    841  O   TYR B  49      -0.229 -23.986   7.781  1.00 97.76           O
ATOM    842 CB   TYR B  49       2.153 -21.769   7.175  1.00 98.29           C
ATOM    843 CG   TYR B  49       2.820 -22.721   8.141  1.00 98.08           C
ATOM    844 CD1  TYR B  49       3.424 -23.886   7.689  1.00 96.42           C
ATOM    845 CD2  TYR B  49       2.854 -22.445   9.498  1.00 96.80           C
ATOM    846 CE1  TYR B  49       4.044 -24.755   8.564  1.00 96.47           C
ATOM    847 CE2  TYR B  49       3.476 -23.312  10.384  1.00 96.30           C
ATOM    848 CZ   TYR B  49       4.059 -24.459   9.908  1.00 97.04           C
ATOM    849 OH   TYR B  49       4.677 -25.328  10.792  1.00 95.89           O
ATOM    850  N   ILE B  50      -0.881 -21.847   7.912  1.00 98.57           N
ATOM    851 CA   ILE B  50      -1.958 -22.133   8.865  1.00 98.30           C
ATOM    852  C   ILE B  50      -3.025 -23.026   8.237  1.00 98.08           C
ATOM    853  O   ILE B  50      -3.522 -23.956   8.865  1.00 96.76           O
ATOM    854 CB   ILE B  50      -2.600 -20.829   9.369  1.00 98.26           C
ATOM    855 CG1  ILE B  50      -1.622 -20.057  10.238  1.00 97.68           C
ATOM    856 CG2  ILE B  50      -3.873 -21.122  10.148  1.00 97.39           C
ATOM    857 CD1  ILE B  50      -2.130 -18.714  10.710  1.00 97.08           C
ATOM    858  N   LEU B  51      -3.357 -22.765   6.997  1.00 97.84           N
ATOM    859 CA   LEU B  51      -4.388 -23.527   6.300  1.00 97.19           C
ATOM    860  C   LEU B  51      -3.926 -24.931   5.919  1.00 96.74           C
ATOM    861  O   LEU B  51      -4.739 -25.838   5.768  1.00 94.18           O
ATOM    862 CB   LEU B  51      -4.843 -22.775   5.044  1.00 96.23           C
ATOM    863 CG   LEU B  51      -6.019 -21.817   5.199  1.00 94.89           C
ATOM    864 CD1  LEU B  51      -5.888 -20.954   6.437  1.00 90.76           C
ATOM    865 CD2  LEU B  51      -6.165 -20.959   3.948  1.00 89.58           C
ATOM    866  N   SER B  52      -2.625 -25.105   5.782  1.00 96.97           N
ATOM    867 CA   SER B  52      -2.069 -26.397   5.406  1.00 95.79           C
ATOM    868  C   SER B  52      -1.586 -27.183   6.626  1.00 93.62           C
ATOM    869  O   SER B  52      -0.552 -27.857   6.571  1.00 88.17           O
ATOM    870 CB   SER B  52      -0.904 -26.210   4.431  1.00 93.87           C
ATOM    871 OG   SER B  52       0.192 -25.589   5.069  1.00 86.72           O
ATOM    872  N   VAL B  53      -2.340 -27.063   7.700  1.00 86.79           N
ATOM    873 CA   VAL B  53      -2.022 -27.733   8.965  1.00 83.37           C
ATOM    874  C   VAL B  53      -1.353 -29.091   8.745  1.00 78.13           C
ATOM    875  O   VAL B  53      -1.952 -29.999   8.171  1.00 73.48           O
ATOM    876 CB   VAL B  53      -3.281 -27.947   9.813  1.00 74.92           C
ATOM    877 CG1  VAL B  53      -2.960 -28.766  11.055  1.00 67.94           C
ATOM    878 CG2  VAL B  53      -3.879 -26.602  10.209  1.00 68.38           C
ATOM    879 OXT  VAL B  53      -0.188 -29.275   9.123  1.00 66.13           O
ATOM    880  N   LEU C   1     -40.426  -4.672  -1.716  1.00 82.24           N
ATOM    881 CA   LEU C   1     -39.225  -4.337  -0.937  1.00 90.24           C
ATOM    882  C   LEU C   1     -38.490  -3.155  -1.562  1.00 92.09           C
ATOM    883  O   LEU C   1     -38.700  -2.843  -2.741  1.00 87.86           O
ATOM    884 CB   LEU C   1     -38.290  -5.547  -0.820  1.00 84.41           C
ATOM    885 CG   LEU C   1     -37.713  -6.178  -2.092  1.00 77.13           C
ATOM    886 CD1  LEU C   1     -36.619  -7.163  -1.715  1.00 68.05           C
ATOM    887 CD2  LEU C   1     -38.787  -6.859  -2.936  1.00 70.56           C
ATOM    888  N   SER C   2     -37.643  -2.490  -0.782  1.00 93.45           N
ATOM    889 CA   SER C   2     -36.909  -1.320  -1.243  1.00 96.02           C
ATOM    890  C   SER C   2     -35.402  -1.554  -1.175  1.00 96.66           C
ATOM    891  O   SER C   2     -34.938  -2.509  -0.555  1.00 95.02           O
ATOM    892 CB   SER C   2     -37.283  -0.102  -0.405  1.00 92.86           C
ATOM    893 OG   SER C   2     -36.875  -0.272   0.933  1.00 82.79           O
ATOM    894  N   ILE C   3     -34.671  -0.662  -1.827  1.00 97.29           N
ATOM    895 CA   ILE C   3     -33.220  -0.759  -1.825  1.00 97.02           C
ATOM    896  C   ILE C   3     -32.665  -0.620  -0.412  1.00 97.40           C
ATOM    897  O   ILE C   3     -31.686  -1.267  -0.048  1.00 96.83           O
ATOM    898 CB   ILE C   3     -32.592   0.327  -2.726  1.00 95.65           C
ATOM    899 CG1  ILE C   3     -33.068   1.715  -2.319  1.00 84.42           C
ATOM    900 CG2  ILE C   3     -32.930   0.057  -4.184  1.00 82.63           C
ATOM    901 CD1  ILE C   3     -32.419   2.839  -3.092  1.00 74.24           C
ATOM    902  N   TYR C   4     -33.293   0.232   0.383  1.00 96.64           N
ATOM    903 CA   TYR C   4     -32.890   0.431   1.770  1.00 96.70           C
ATOM    904  C   TYR C   4     -33.081  -0.856   2.568  1.00 97.11           C
ATOM    905  O   TYR C   4     -32.199  -1.283   3.313  1.00 96.67           O
ATOM    906 CB   TYR C   4     -33.702   1.565   2.404  1.00 95.65           C
ATOM    907 CG   TYR C   4     -33.271   1.930   3.799  1.00 94.58           C
ATOM    908 CD1  TYR C   4     -32.393   2.986   4.033  1.00 90.52           C
ATOM    909 CD2  TYR C   4     -33.747   1.235   4.895  1.00 88.45           C
ATOM    910 CE1  TYR C   4     -32.000   3.325   5.312  1.00 87.02           C
ATOM    911 CE2  TYR C   4     -33.354   1.565   6.191  1.00 86.75           C
ATOM    912 CZ   TYR C   4     -32.483   2.615   6.390  1.00 89.38           C
ATOM    913 OH   TYR C   4     -32.096   2.955   7.664  1.00 85.88           O
ATOM    914  N   GLN C   5     -34.254  -1.471   2.399  1.00 98.06           N
ATOM    915 CA   GLN C   5     -34.570  -2.710   3.097  1.00 98.07           C
ATOM    916  C   GLN C   5     -33.696  -3.857   2.597  1.00 98.34           C
ATOM    917  O   GLN C   5     -33.350  -4.762   3.363  1.00 98.01           O
ATOM    918 CB   GLN C   5     -36.048  -3.054   2.920  1.00 97.03           C
ATOM    919 CG   GLN C   5     -36.993  -2.081   3.616  1.00 89.39           C
ATOM    920 CD   GLN C   5     -38.445  -2.364   3.327  1.00 83.56           C
ATOM    921 OE1  GLN C   5     -38.812  -2.657   2.191  1.00 75.32           O
ATOM    922 NE2  GLN C   5     -39.279  -2.283   4.351  1.00 71.13           N
ATOM    923  N   ASP C   6     -33.351  -3.824   1.322  1.00 98.28           N
ATOM    924 CA   ASP C   6     -32.451  -4.822   0.756  1.00 98.15           C
ATOM    925  C   ASP C   6     -31.100  -4.784   1.453  1.00 98.46           C
ATOM    926  O   ASP C   6     -30.540  -5.825   1.795  1.00 97.84           O
ATOM    927 CB   ASP C   6     -32.265  -4.595  -0.747  1.00 97.16           C
ATOM    928 CG   ASP C   6     -33.492  -4.994  -1.542  1.00 91.25           C
ATOM    929 OD1  ASP C   6     -34.178  -5.952  -1.140  1.00 83.77           O
ATOM    930 OD2  ASP C   6     -33.755  -4.357  -2.576  1.00 80.56           O
ATOM    931  N   GLN C   7     -30.592  -3.585   1.665  1.00 98.30           N
ATOM    932 CA   GLN C   7     -29.310  -3.420   2.344  1.00 98.25           C
ATOM    933  C   GLN C   7     -29.384  -3.907   3.788  1.00 98.50           C
ATOM    934  O   GLN C   7     -28.444  -4.527   4.285  1.00 98.39           O
ATOM    935 CB   GLN C   7     -28.869  -1.957   2.307  1.00 97.48           C
ATOM    936 CG   GLN C   7     -28.689  -1.394   0.899  1.00 93.49           C
ATOM    937 CD   GLN C   7     -27.718  -2.199   0.062  1.00 91.49           C
ATOM    938 OE1  GLN C   7     -26.760  -2.764   0.578  1.00 82.89           O
ATOM    939 NE2  GLN C   7     -27.966  -2.255  -1.233  1.00 79.46           N
ATOM    940  N   GLU C   8     -30.487  -3.637   4.441  1.00 98.45           N
ATOM    941 CA   GLU C   8     -30.699  -4.111   5.805  1.00 98.42           C
ATOM    942  C   GLU C   8     -30.602  -5.632   5.871  1.00 98.44           C
ATOM    943  O   GLU C   8     -29.921  -6.188   6.727  1.00 98.42           O
ATOM    944 CB   GLU C   8     -32.060  -3.670   6.337  1.00 98.20           C
ATOM    945 CG   GLU C   8     -32.167  -2.197   6.687  1.00 97.21           C
ATOM    946 CD   GLU C   8     -33.473  -1.867   7.407  1.00 96.98           C
ATOM    947 OE1  GLU C   8     -33.545  -0.787   8.039  1.00 93.97           O
ATOM    948 OE2  GLU C   8     -34.404  -2.701   7.356  1.00 93.69           O
ATOM    949  N   GLN C   9     -31.289  -6.301   4.959  1.00 98.84           N
ATOM    950 CA   GLN C   9     -31.319  -7.751   4.944  1.00 98.75           C
ATOM    951  C   GLN C   9     -29.954  -8.354   4.644  1.00 98.81           C
ATOM    952  O   GLN C   9     -29.550  -9.340   5.262  1.00 98.58           O
ATOM    953 CB   GLN C   9     -32.344  -8.253   3.929  1.00 98.43           C
ATOM    954 CG   GLN C   9     -33.769  -7.814   4.225  1.00 93.64           C
ATOM    955 CD   GLN C   9     -34.192  -8.164   5.642  1.00 88.00           C
ATOM    956 OE1  GLN C   9     -33.946  -9.279   6.115  1.00 80.97           O
ATOM    957 NE2  GLN C   9     -34.818  -7.219   6.322  1.00 75.45           N
ATOM    958  N   ARG C  10     -29.246  -7.759   3.698  1.00 98.71           N
ATOM    959 CA   ARG C  10     -27.918  -8.240   3.343  1.00 98.77           C
ATOM    960  C   ARG C  10     -26.970  -8.140   4.532  1.00 98.75           C
ATOM    961  O   ARG C  10     -26.177  -9.041   4.795  1.00 98.49           O
ATOM    962 CB   ARG C  10     -27.362  -7.447   2.160  1.00 98.29           C
ATOM    963 CG   ARG C  10     -28.116  -7.670   0.862  1.00 93.25           C
ATOM    964 CD   ARG C  10     -27.629  -6.700  -0.210  1.00 91.80           C
ATOM    965 NE   ARG C  10     -26.247  -6.970  -0.595  1.00 87.10           N
ATOM    966 CZ   ARG C  10     -25.372  -6.036  -0.962  1.00 83.49           C
ATOM    967 NH1  ARG C  10     -25.722  -4.756  -0.973  1.00 76.86           N
ATOM    968 NH2  ARG C  10     -24.144  -6.376  -1.297  1.00 78.33           N
ATOM    969  N   ILE C  11     -27.051  -7.026   5.248  1.00 98.56           N
ATOM    970 CA   ILE C  11     -26.213  -6.806   6.420  1.00 98.42           C
ATOM    971  C   ILE C  11     -26.569  -7.780   7.544  1.00 98.37           C
ATOM    972  O   ILE C  11     -25.692  -8.394   8.146  1.00 98.23           O
ATOM    973 CB   ILE C  11     -26.326  -5.351   6.915  1.00 98.41           C
ATOM    974 CG1  ILE C  11     -25.654  -4.410   5.912  1.00 97.87           C
ATOM    975 CG2  ILE C  11     -25.689  -5.200   8.293  1.00 97.89           C
ATOM    976 CD1  ILE C  11     -25.804  -2.941   6.247  1.00 96.88           C
ATOM    977  N   LEU C  12     -27.854  -7.913   7.817  1.00 98.69           N
ATOM    978 CA   LEU C  12     -28.317  -8.821   8.856  1.00 98.62           C
ATOM    979  C   LEU C  12     -27.934 -10.266   8.554  1.00 98.55           C
ATOM    980  O   LEU C  12     -27.543 -11.021   9.445  1.00 98.23           O
ATOM    981 CB   LEU C  12     -29.835  -8.706   9.023  1.00 98.56           C
ATOM    982 CG   LEU C  12     -30.345  -7.406   9.660  1.00 98.05           C
ATOM    983 CD1  LEU C  12     -31.859  -7.321   9.576  1.00 96.12           C
ATOM    984 CD2  LEU C  12     -29.876  -7.305  11.104  1.00 95.52           C
ATOM    985  N   LYS C  13     -28.038 -10.639   7.295  1.00 98.62           N
ATOM    986 CA   LYS C  13     -27.687 -11.994   6.876  1.00 98.58           C
ATOM    987  C   LYS C  13     -26.199 -12.267   7.079  1.00 98.58           C
ATOM    988  O   LYS C  13     -25.821 -13.333   7.561  1.00 98.14           O
ATOM    989 CB   LYS C  13     -28.061 -12.214   5.411  1.00 98.31           C
ATOM    990 CG   LYS C  13     -27.737 -13.604   4.898  1.00 92.57           C
ATOM    991 CD   LYS C  13     -28.099 -13.764   3.432  1.00 87.67           C
ATOM    992 CE   LYS C  13     -27.757 -15.160   2.924  1.00 79.68           C
ATOM    993 NZ   LYS C  13     -28.087 -15.323   1.491  1.00 71.49           N
ATOM    994  N   PHE C  14     -25.387 -11.299   6.710  1.00 98.33           N
ATOM    995 CA   PHE C  14     -23.945 -11.435   6.869  1.00 98.19           C
ATOM    996  C   PHE C  14     -23.556 -11.582   8.339  1.00 98.13           C
ATOM    997  O   PHE C  14     -22.748 -12.437   8.702  1.00 97.48           O
ATOM    998 CB   PHE C  14     -23.222 -10.241   6.255  1.00 97.76           C
ATOM    999 CG   PHE C  14     -21.725 -10.358   6.283  1.00 96.31           C
ATOM   1000 CD1  PHE C  14     -21.038 -10.950   5.239  1.00 91.83           C
ATOM   1001 CD2  PHE C  14     -20.993  -9.885   7.372  1.00 91.03           C
ATOM   1002 CE1  PHE C  14     -19.662 -11.069   5.266  1.00 89.32           C
ATOM   1003 CE2  PHE C  14     -19.613 -10.003   7.404  1.00 88.70           C
ATOM   1004 CZ   PHE C  14     -18.952 -10.593   6.352  1.00 90.64           C
ATOM   1005  N   LEU C  15     -24.140 -10.743   9.172  1.00 98.27           N
ATOM   1006 CA   LEU C  15     -23.848 -10.771  10.601  1.00 98.06           C
ATOM   1007  C   LEU C  15     -24.320 -12.064  11.249  1.00 97.78           C
ATOM   1008  O   LEU C  15     -23.696 -12.575  12.182  1.00 96.98           O
ATOM   1009 CB   LEU C  15     -24.490  -9.567  11.298  1.00 97.97           C
ATOM   1010 CG   LEU C  15     -23.911  -8.200  10.935  1.00 97.29           C
ATOM   1011 CD1  LEU C  15     -24.683  -7.086  11.627  1.00 95.10           C
ATOM   1012 CD2  LEU C  15     -22.437  -8.142  11.312  1.00 93.95           C
ATOM   1013  N   GLU C  16     -25.434 -12.601  10.754  1.00 98.19           N
ATOM   1014 CA   GLU C  16     -25.969 -13.854  11.271  1.00 97.82           C
ATOM   1015  C   GLU C  16     -25.058 -15.019  10.922  1.00 97.53           C
ATOM   1016  O   GLU C  16     -24.787 -15.884  11.761  1.00 96.48           O
ATOM   1017 CB   GLU C  16     -27.370 -14.105  10.704  1.00 97.44           C
ATOM   1018 CG   GLU C  16     -28.036 -15.361  11.237  1.00 92.42           C
ATOM   1019 CD   GLU C  16     -29.415 -15.597  10.631  1.00 89.16           C
ATOM   1020 OE1  GLU C  16     -29.782 -14.849   9.707  1.00 83.40           O
ATOM   1021 OE2  GLU C  16     -30.105 -16.531  11.086  1.00 81.54           O
ATOM   1022  N   GLU C  17     -24.582 -15.040   9.686  1.00 97.63           N
ATOM   1023 CA   GLU C  17     -23.676 -16.086   9.228  1.00 97.25           C
ATOM   1024  C   GLU C  17     -22.347 -16.027   9.960  1.00 96.92           C
ATOM   1025  O   GLU C  17     -21.615 -17.013  10.029  1.00 94.96           O
ATOM   1026 CB   GLU C  17     -23.447 -15.963   7.718  1.00 96.56           C
ATOM   1027 CG   GLU C  17     -24.682 -16.247   6.875  1.00 92.66           C
ATOM   1028 CD   GLU C  17     -24.433 -16.048   5.396  1.00 89.15           C
ATOM   1029 OE1  GLU C  17     -23.336 -15.578   5.029  1.00 83.68           O
ATOM   1030 OE2  GLU C  17     -25.338 -16.363   4.597  1.00 81.35           O
ATOM   1031  N   LEU C  18     -22.049 -14.877  10.509  1.00 95.58           N
ATOM   1032 CA   LEU C  18     -20.806 -14.669  11.239  1.00 94.21           C
ATOM   1033  C   LEU C  18     -20.900 -15.282  12.636  1.00 93.54           C
ATOM   1034  O   LEU C  18     -19.895 -15.662  13.228  1.00 90.49           O
ATOM   1035 CB   LEU C  18     -20.505 -13.173  11.334  1.00 93.03           C
ATOM   1036 CG   LEU C  18     -19.064 -12.760  11.649  1.00 90.71           C
ATOM   1037 CD1  LEU C  18     -18.113 -13.301  10.597  1.00 85.60           C
ATOM   1038 CD2  LEU C  18     -18.971 -11.242  11.737  1.00 84.14           C
ATOM   1039  N   GLY C  19     -22.123 -15.382  13.149  1.00 92.30           N
ATOM   1040 CA   GLY C  19     -22.356 -15.886  14.494  1.00 91.25           C
ATOM   1041  C   GLY C  19     -22.838 -14.780  15.421  1.00 92.38           C
ATOM   1042  O   GLY C  19     -22.367 -13.646  15.329  1.00 90.64           O
ATOM   1043  N   GLU C  20     -23.767 -15.107  16.321  1.00 92.84           N
ATOM   1044 CA   GLU C  20     -24.358 -14.109  17.207  1.00 92.47           C
ATOM   1045  C   GLU C  20     -23.361 -13.546  18.217  1.00 92.78           C
ATOM   1046  O   GLU C  20     -23.589 -12.497  18.802  1.00 90.16           O
ATOM   1047 CB   GLU C  20     -25.562 -14.694  17.944  1.00 90.18           C
ATOM   1048 CG   GLU C  20     -26.788 -14.872  17.069  1.00 82.89           C
ATOM   1049 CD   GLU C  20     -28.026 -15.245  17.861  1.00 79.81           C
ATOM   1050 OE1  GLU C  20     -27.875 -15.830  18.957  1.00 73.80           O
ATOM   1051 OE2  GLU C  20     -29.141 -14.952  17.393  1.00 73.23           O
ATOM   1052  N   GLY C  21     -22.268 -14.247  18.414  1.00 89.58           N
ATOM   1053 CA   GLY C  21     -21.240 -13.784  19.332  1.00 88.88           C
ATOM   1054  C   GLY C  21     -20.163 -12.965  18.649  1.00 90.89           C
ATOM   1055  O   GLY C  21     -19.412 -12.241  19.296  1.00 88.12           O
ATOM   1056  N   LYS C  22     -20.096 -13.090  17.326  1.00 94.33           N
ATOM   1057 CA   LYS C  22     -19.053 -12.424  16.558  1.00 94.58           C
ATOM   1058  C   LYS C  22     -19.492 -11.052  16.063  1.00 95.40           C
ATOM   1059  O   LYS C  22     -20.681 -10.787  15.893  1.00 94.91           O
ATOM   1060 CB   LYS C  22     -18.627 -13.295  15.382  1.00 93.28           C
ATOM   1061 CG   LYS C  22     -18.112 -14.671  15.791  1.00 88.90           C
ATOM   1062 CD   LYS C  22     -16.955 -14.566  16.760  1.00 83.24           C
ATOM   1063 CE   LYS C  22     -16.443 -15.932  17.175  1.00 76.38           C
ATOM   1064 NZ   LYS C  22     -15.840 -16.666  16.039  1.00 68.47           N
ATOM   1065  N   ALA C  23     -18.522 -10.188  15.815  1.00 94.89           N
ATOM   1066 CA   ALA C  23     -18.789  -8.841  15.341  1.00 94.91           C
ATOM   1067  C   ALA C  23     -17.888  -8.487  14.160  1.00 94.49           C
ATOM   1068  O   ALA C  23     -16.908  -9.178  13.890  1.00 93.06           O
ATOM   1069 CB   ALA C  23     -18.589  -7.831  16.472  1.00 94.41           C
ATOM   1070  N   THR C  24     -18.242  -7.422  13.462  1.00 94.27           N
ATOM   1071 CA   THR C  24     -17.433  -6.959  12.336  1.00 93.66           C
ATOM   1072  C   THR C  24     -17.495  -5.439  12.253  1.00 93.73           C
ATOM   1073  O   THR C  24     -18.164  -4.790  13.055  1.00 93.73           O
ATOM   1074 CB   THR C  24     -17.900  -7.586  11.004  1.00 93.23           C
ATOM   1075 OG1  THR C  24     -16.939  -7.302   9.979  1.00 90.46           O
ATOM   1076 CG2  THR C  24     -19.256  -7.027  10.598  1.00 89.75           C
ATOM   1077  N   THR C  25     -16.793  -4.870  11.287  1.00 90.99           N
ATOM   1078 CA   THR C  25     -16.726  -3.422  11.130  1.00 90.33           C
ATOM   1079  C   THR C  25     -17.465  -2.965   9.877  1.00 91.34           C
ATOM   1080  O   THR C  25     -17.730  -3.759   8.973  1.00 92.13           O
ATOM   1081 CB   THR C  25     -15.271  -2.932  11.031  1.00 89.03           C
ATOM   1082 OG1  THR C  25     -14.683  -3.434   9.832  1.00 88.09           O
ATOM   1083 CG2  THR C  25     -14.460  -3.399  12.234  1.00 87.34           C
ATOM   1084  N   ALA C  26     -17.784  -1.682   9.839  1.00 91.31           N
ATOM   1085 CA   ALA C  26     -18.433  -1.092   8.678  1.00 90.81           C
ATOM   1086  C   ALA C  26     -17.529  -1.197   7.453  1.00 89.87           C
ATOM   1087  O   ALA C  26     -17.996  -1.446   6.346  1.00 89.70           O
ATOM   1088 CB   ALA C  26     -18.794   0.363   8.947  1.00 91.48           C
ATOM   1089  N   HIS C  27     -16.249  -1.006   7.674  1.00 88.17           N
ATOM   1090 CA   HIS C  27     -15.283  -1.080   6.582  1.00 85.28           C
ATOM   1091  C   HIS C  27     -15.235  -2.480   5.969  1.00 85.96           C
ATOM   1092  O   HIS C  27     -15.254  -2.635   4.748  1.00 86.16           O
ATOM   1093 CB   HIS C  27     -13.888  -0.674   7.056  1.00 83.07           C
ATOM   1094 CG   HIS C  27     -12.849  -0.730   5.977  1.00 78.94           C
ATOM   1095 ND1  HIS C  27     -12.040  -1.820   5.776  1.00 71.65           N
ATOM   1096 CD2  HIS C  27     -12.506   0.166   5.033  1.00 70.90           C
ATOM   1097 CE1  HIS C  27     -11.231  -1.585   4.745  1.00 70.05           C
ATOM   1098 NE2  HIS C  27     -11.488  -0.391   4.281  1.00 70.96           N
ATOM   1099  N   ASP C  28     -15.170  -3.483   6.825  1.00 87.54           N
ATOM   1100 CA   ASP C  28     -15.147  -4.868   6.372  1.00 86.85           C
ATOM   1101  C   ASP C  28     -16.433  -5.197   5.621  1.00 88.34           C
ATOM   1102  O   ASP C  28     -16.416  -5.825   4.560  1.00 88.41           O
ATOM   1103 CB   ASP C  28     -14.976  -5.808   7.564  1.00 85.18           C
ATOM   1104 CG   ASP C  28     -14.668  -7.227   7.122  1.00 79.65           C
ATOM   1105 OD1  ASP C  28     -14.037  -7.402   6.064  1.00 73.91           O
ATOM   1106 OD2  ASP C  28     -15.049  -8.157   7.854  1.00 70.59           O
ATOM   1107  N   LEU C  29     -17.545  -4.754   6.179  1.00 91.76           N
ATOM   1108 CA   LEU C  29     -18.854  -4.954   5.581  1.00 92.76           C
ATOM   1109  C   LEU C  29     -18.917  -4.320   4.195  1.00 92.22           C
ATOM   1110  O   LEU C  29     -19.457  -4.896   3.253  1.00 91.58           O
ATOM   1111 CB   LEU C  29     -19.935  -4.362   6.482  1.00 94.32           C
ATOM   1112 CG   LEU C  29     -21.204  -5.165   6.773  1.00 94.49           C
ATOM   1113 CD1  LEU C  29     -20.909  -6.650   6.890  1.00 89.89           C
ATOM   1114 CD2  LEU C  29     -21.814  -4.651   8.073  1.00 89.26           C
ATOM   1115  N   SER C  30     -18.357  -3.122   4.090  1.00 90.32           N
ATOM   1116 CA   SER C  30     -18.322  -2.392   2.827  1.00 88.97           C
ATOM   1117  C   SER C  30     -17.608  -3.197   1.751  1.00 87.71           C
ATOM   1118  O   SER C  30     -18.061  -3.265   0.606  1.00 86.59           O
ATOM   1119 CB   SER C  30     -17.627  -1.039   3.015  1.00 88.34           C
ATOM   1120 OG   SER C  30     -17.519  -0.350   1.782  1.00 84.23           O
ATOM   1121  N   GLY C  31     -16.500  -3.809   2.115  1.00 82.61           N
ATOM   1122 CA   GLY C  31     -15.725  -4.602   1.179  1.00 79.60           C
ATOM   1123  C   GLY C  31     -16.422  -5.889   0.764  1.00 80.64           C
ATOM   1124  O   GLY C  31     -16.434  -6.252  -0.410  1.00 80.16           O
ATOM   1125  N   LYS C  32     -17.019  -6.569   1.733  1.00 87.96           N
ATOM   1126 CA   LYS C  32     -17.677  -7.847   1.478  1.00 88.25           C
ATOM   1127  C   LYS C  32     -18.949  -7.690   0.653  1.00 90.16           C
ATOM   1128  O   LYS C  32     -19.233  -8.508  -0.226  1.00 89.63           O
ATOM   1129 CB   LYS C  32     -18.003  -8.545   2.799  1.00 86.97           C
ATOM   1130 CG   LYS C  32     -16.806  -8.826   3.687  1.00 82.76           C
ATOM   1131 CD   LYS C  32     -15.814  -9.758   3.034  1.00 79.30           C
ATOM   1132 CE   LYS C  32     -14.636 -10.038   3.954  1.00 74.40           C
ATOM   1133 NZ   LYS C  32     -13.608 -10.917   3.326  1.00 69.05           N
ATOM   1134  N   LEU C  33     -19.710  -6.652   0.931  1.00 94.30           N
ATOM   1135 CA   LEU C  33     -20.993  -6.451   0.265  1.00 94.87           C
ATOM   1136  C   LEU C  33     -20.893  -5.562  -0.968  1.00 94.40           C
ATOM   1137  O   LEU C  33     -21.860  -5.418  -1.714  1.00 92.23           O
ATOM   1138 CB   LEU C  33     -22.013  -5.860   1.248  1.00 95.63           C
ATOM   1139 CG   LEU C  33     -22.315  -6.702   2.486  1.00 95.78           C
ATOM   1140 CD1  LEU C  33     -23.361  -6.032   3.355  1.00 90.97           C
ATOM   1141 CD2  LEU C  33     -22.773  -8.099   2.087  1.00 88.75           C
ATOM   1142  N   GLY C  34     -19.727  -4.962  -1.175  1.00 89.91           N
ATOM   1143 CA   GLY C  34     -19.527  -4.095  -2.326  1.00 88.97           C
ATOM   1144  C   GLY C  34     -20.377  -2.839  -2.264  1.00 90.57           C
ATOM   1145  O   GLY C  34     -20.813  -2.327  -3.290  1.00 89.09           O
ATOM   1146  N   THR C  35     -20.604  -2.351  -1.061  1.00 89.86           N
ATOM   1147 CA   THR C  35     -21.431  -1.167  -0.840  1.00 90.82           C
ATOM   1148  C   THR C  35     -20.616  -0.087  -0.134  1.00 90.20           C
ATOM   1149  O   THR C  35     -19.871  -0.392   0.795  1.00 89.60           O
ATOM   1150 CB   THR C  35     -22.668  -1.511   0.023  1.00 92.04           C
ATOM   1151 OG1  THR C  35     -23.405  -2.562  -0.605  1.00 91.48           O
ATOM   1152 CG2  THR C  35     -23.565  -0.295   0.192  1.00 91.47           C
ATOM   1153  N   PRO C  36     -20.739   1.175  -0.571  1.00 89.59           N
ATOM   1154 CA   PRO C  36     -20.010   2.282   0.051  1.00 88.74           C
ATOM   1155  C   PRO C  36     -20.204   2.318   1.566  1.00 90.17           C
ATOM   1156  O   PRO C  36     -21.318   2.107   2.050  1.00 91.11           O
ATOM   1157 CB   PRO C  36     -20.633   3.518  -0.598  1.00 88.35           C
ATOM   1158 CG   PRO C  36     -21.071   3.038  -1.944  1.00 87.19           C
ATOM   1159 CD   PRO C  36     -21.540   1.621  -1.714  1.00 89.29           C
ATOM   1160  N   LYS C  37     -19.137   2.572   2.300  1.00 86.47           N
ATOM   1161 CA   LYS C  37     -19.176   2.556   3.748  1.00 86.28           C
ATOM   1162  C   LYS C  37     -20.209   3.529   4.309  1.00 87.71           C
ATOM   1163  O   LYS C  37     -20.816   3.275   5.354  1.00 89.56           O
ATOM   1164 CB   LYS C  37     -17.797   2.862   4.331  1.00 84.88           C
ATOM   1165 CG   LYS C  37     -17.707   2.648   5.832  1.00 83.74           C
ATOM   1166 CD   LYS C  37     -16.279   2.754   6.344  1.00 82.37           C
ATOM   1167 CE   LYS C  37     -15.747   4.158   6.236  1.00 78.48           C
ATOM   1168 NZ   LYS C  37     -14.407   4.283   6.865  1.00 75.67           N
ATOM   1169  N   LYS C  38     -20.392   4.646   3.618  1.00 87.77           N
ATOM   1170 CA   LYS C  38     -21.379   5.628   4.042  1.00 87.02           C
ATOM   1171  C   LYS C  38     -22.774   5.012   4.126  1.00 89.24           C
ATOM   1172  O   LYS C  38     -23.504   5.231   5.096  1.00 90.96           O
ATOM   1173 CB   LYS C  38     -21.387   6.812   3.072  1.00 86.18           C
ATOM   1174 CG   LYS C  38     -22.382   7.904   3.433  1.00 81.81           C
ATOM   1175 CD   LYS C  38     -22.386   8.999   2.372  1.00 76.67           C
ATOM   1176 CE   LYS C  38     -23.363  10.111   2.714  1.00 67.65           C
ATOM   1177 NZ   LYS C  38     -22.685  11.326   3.156  1.00 63.41           N
ATOM   1178  N   GLU C  39     -23.137   4.238   3.100  1.00 92.34           N
ATOM   1179 CA   GLU C  39     -24.426   3.564   3.087  1.00 92.16           C
ATOM   1180  C   GLU C  39     -24.501   2.505   4.180  1.00 92.91           C
ATOM   1181  O   GLU C  39     -25.522   2.355   4.851  1.00 93.59           O
ATOM   1182 CB   GLU C  39     -24.679   2.909   1.731  1.00 92.29           C
ATOM   1183 CG   GLU C  39     -24.853   3.883   0.577  1.00 86.15           C
ATOM   1184 CD   GLU C  39     -25.292   3.202  -0.702  1.00 83.01           C
ATOM   1185 OE1  GLU C  39     -26.108   2.260  -0.616  1.00 77.02           O
ATOM   1186 OE2  GLU C  39     -24.826   3.602  -1.782  1.00 76.42           O
ATOM   1187  N   ILE C  40     -23.420   1.762   4.339  1.00 92.90           N
ATOM   1188 CA   ILE C  40     -23.352   0.731   5.366  1.00 92.80           C
ATOM   1189  C   ILE C  40     -23.606   1.319   6.751  1.00 93.51           C
ATOM   1190  O   ILE C  40     -24.420   0.800   7.511  1.00 94.57           O
ATOM   1191 CB   ILE C  40     -21.988   0.021   5.351  1.00 93.11           C
ATOM   1192 CG1  ILE C  40     -21.780  -0.723   4.037  1.00 92.46           C
ATOM   1193 CG2  ILE C  40     -21.866  -0.935   6.533  1.00 93.01           C
ATOM   1194 CD1  ILE C  40     -22.754  -1.857   3.808  1.00 91.84           C
ATOM   1195  N   ASN C  41     -22.904   2.406   7.062  1.00 93.22           N
ATOM   1196 CA   ASN C  41     -23.059   3.051   8.361  1.00 91.44           C
ATOM   1197  C   ASN C  41     -24.463   3.577   8.596  1.00 91.76           C
ATOM   1198  O   ASN C  41     -25.005   3.451   9.695  1.00 94.06           O
ATOM   1199 CB   ASN C  41     -22.040   4.183   8.512  1.00 92.11           C
ATOM   1200 CG   ASN C  41     -20.730   3.705   9.106  1.00 92.31           C
ATOM   1201 OD1  ASN C  41     -20.719   2.939  10.056  1.00 86.81           O
ATOM   1202 ND2  ASN C  41     -19.619   4.171   8.531  1.00 85.06           N
ATOM   1203  N   ARG C  42     -25.064   4.171   7.568  1.00 92.25           N
ATOM   1204 CA   ARG C  42     -26.417   4.692   7.688  1.00 90.87           C
ATOM   1205  C   ARG C  42     -27.376   3.581   8.110  1.00 91.02           C
ATOM   1206  O   ARG C  42     -28.226   3.769   8.990  1.00 92.24           O
ATOM   1207 CB   ARG C  42     -26.881   5.311   6.374  1.00 92.09           C
ATOM   1208 CG   ARG C  42     -28.302   5.864   6.416  1.00 87.84           C
ATOM   1209 CD   ARG C  42     -28.615   6.697   5.174  1.00 85.12           C
ATOM   1210 NE   ARG C  42     -28.318   5.993   3.941  1.00 78.29           N
ATOM   1211 CZ   ARG C  42     -29.105   5.081   3.383  1.00 72.06           C
ATOM   1212 NH1  ARG C  42     -30.245   4.746   3.966  1.00 64.07           N
ATOM   1213 NH2  ARG C  42     -28.748   4.498   2.254  1.00 64.80           N
ATOM   1214  N   VAL C  43     -27.230   2.431   7.491  1.00 93.74           N
ATOM   1215 CA   VAL C  43     -28.073   1.278   7.814  1.00 93.46           C
ATOM   1216  C   VAL C  43     -27.755   0.722   9.203  1.00 94.03           C
ATOM   1217  O   VAL C  43     -28.663   0.392   9.974  1.00 94.94           O
ATOM   1218 CB   VAL C  43     -27.921   0.162   6.765  1.00 94.32           C
ATOM   1219 CG1  VAL C  43     -28.702  -1.070   7.185  1.00 93.64           C
ATOM   1220 CG2  VAL C  43     -28.388   0.648   5.400  1.00 92.93           C
ATOM   1221  N   LEU C  44     -26.468   0.601   9.515  1.00 95.08           N
ATOM   1222 CA   LEU C  44     -26.042   0.062  10.803  1.00 94.55           C
ATOM   1223  C   LEU C  44     -26.600   0.859  11.983  1.00 94.78           C
ATOM   1224  O   LEU C  44     -27.146   0.284  12.921  1.00 95.84           O
ATOM   1225 CB   LEU C  44     -24.512   0.024  10.887  1.00 95.05           C
ATOM   1226 CG   LEU C  44     -23.814  -1.016  10.014  1.00 95.09           C
ATOM   1227 CD1  LEU C  44     -22.306  -0.809  10.028  1.00 91.42           C
ATOM   1228 CD2  LEU C  44     -24.160  -2.425  10.478  1.00 90.06           C
ATOM   1229  N   TYR C  45     -26.445   2.176  11.933  1.00 94.72           N
ATOM   1230 CA   TYR C  45     -26.945   3.021  13.003  1.00 92.75           C
ATOM   1231  C   TYR C  45     -28.470   2.992  13.081  1.00 92.78           C
ATOM   1232  O   TYR C  45     -29.046   3.097  14.173  1.00 94.01           O
ATOM   1233 CB   TYR C  45     -26.450   4.464  12.835  1.00 92.87           C
ATOM   1234 CG   TYR C  45     -25.008   4.652  13.247  1.00 93.00           C
ATOM   1235 CD1  TYR C  45     -23.966   4.483  12.333  1.00 84.22           C
ATOM   1236 CD2  TYR C  45     -24.676   4.985  14.554  1.00 81.39           C
ATOM   1237 CE1  TYR C  45     -22.658   4.636  12.714  1.00 81.59           C
ATOM   1238 CE2  TYR C  45     -23.362   5.146  14.941  1.00 80.71           C
ATOM   1239 CZ   TYR C  45     -22.350   4.968  14.019  1.00 91.05           C
ATOM   1240 OH   TYR C  45     -21.028   5.127  14.398  1.00 90.67           O
ATOM   1241  N   SER C  46     -29.098   2.836  11.933  1.00 94.50           N
ATOM   1242 CA   SER C  46     -30.553   2.719  11.888  1.00 93.53           C
ATOM   1243  C   SER C  46     -31.018   1.429  12.562  1.00 93.72           C
ATOM   1244  O   SER C  46     -31.950   1.430  13.366  1.00 94.83           O
ATOM   1245 CB   SER C  46     -31.051   2.760  10.447  1.00 94.36           C
ATOM   1246 OG   SER C  46     -32.463   2.623  10.388  1.00 93.31           O
ATOM   1247  N   LEU C  47     -30.368   0.320  12.228  1.00 96.38           N
ATOM   1248 CA   LEU C  47     -30.701  -0.971  12.801  1.00 96.42           C
ATOM   1249  C   LEU C  47     -30.454  -1.003  14.307  1.00 96.68           C
ATOM   1250  O   LEU C  47     -31.170  -1.679  15.049  1.00 96.86           O
ATOM   1251 CB   LEU C  47     -29.898  -2.076  12.119  1.00 97.17           C
ATOM   1252 CG   LEU C  47     -30.308  -2.420  10.687  1.00 96.88           C
ATOM   1253 CD1  LEU C  47     -29.331  -3.393  10.063  1.00 93.35           C
ATOM   1254 CD2  LEU C  47     -31.718  -2.999  10.675  1.00 92.62           C
ATOM   1255  N   ALA C  48     -29.439  -0.274  14.751  1.00 94.93           N
ATOM   1256 CA   ALA C  48     -29.144  -0.181  16.174  1.00 93.73           C
ATOM   1257  C   ALA C  48     -30.269   0.546  16.899  1.00 93.37           C
ATOM   1258  O   ALA C  48     -30.650   0.183  18.013  1.00 94.11           O
ATOM   1259 CB   ALA C  48     -27.820   0.533  16.395  1.00 94.01           C
ATOM   1260  N   LYS C  49     -30.805   1.567  16.253  1.00 94.51           N
ATOM   1261 CA   LYS C  49     -31.902   2.336  16.815  1.00 93.57           C
ATOM   1262  C   LYS C  49     -33.164   1.468  16.928  1.00 93.81           C
ATOM   1263  O   LYS C  49     -33.955   1.622  17.854  1.00 93.62           O
ATOM   1264 CB   LYS C  49     -32.168   3.567  15.953  1.00 92.40           C
ATOM   1265 CG   LYS C  49     -32.962   4.665  16.638  1.00 87.17           C
ATOM   1266 CD   LYS C  49     -32.944   5.949  15.835  1.00 84.30           C
ATOM   1267 CE   LYS C  49     -31.601   6.630  15.888  1.00 78.77           C
ATOM   1268 NZ   LYS C  49     -31.610   7.958  15.207  1.00 72.97           N
ATOM   1269  N   LYS C  50     -33.313   0.541  15.984  1.00 95.82           N
ATOM   1270 CA   LYS C  50     -34.436  -0.400  16.002  1.00 95.89           C
ATOM   1271  C   LYS C  50     -34.218  -1.516  17.022  1.00 96.23           C
ATOM   1272  O   LYS C  50     -35.113  -2.326  17.263  1.00 95.20           O
ATOM   1273 CB   LYS C  50     -34.642  -1.006  14.620  1.00 95.34           C
ATOM   1274 CG   LYS C  50     -35.037  -0.013  13.542  1.00 93.97           C
ATOM   1275 CD   LYS C  50     -35.181  -0.708  12.200  1.00 93.20           C
ATOM   1276 CE   LYS C  50     -35.553   0.261  11.105  1.00 89.06           C
ATOM   1277 NZ   LYS C  50     -35.677  -0.411   9.784  1.00 83.54           N
ATOM   1278  N   GLY C  51     -33.026  -1.564  17.592  1.00 98.31           N
ATOM   1279 CA   GLY C  51     -32.702  -2.565  18.587  1.00 98.28           C
ATOM   1280  C   GLY C  51     -32.331  -3.914  17.997  1.00 98.42           C
ATOM   1281  O   GLY C  51     -32.227  -4.908  18.716  1.00 97.83           O
ATOM   1282  N   LYS C  52     -32.126  -3.958  16.690  1.00 98.45           N
ATOM   1283 CA   LYS C  52     -31.783  -5.203  16.014  1.00 98.35           C
ATOM   1284  C   LYS C  52     -30.286  -5.471  16.019  1.00 98.47           C
ATOM   1285  O   LYS C  52     -29.848  -6.616  15.898  1.00 98.02           O
ATOM   1286 CB   LYS C  52     -32.308  -5.189  14.579  1.00 98.21           C
ATOM   1287 CG   LYS C  52     -33.821  -5.163  14.481  1.00 96.75           C
ATOM   1288 CD   LYS C  52     -34.285  -5.348  13.058  1.00 91.91           C
ATOM   1289 CE   LYS C  52     -35.803  -5.410  12.969  1.00 88.04           C
ATOM   1290 NZ   LYS C  52     -36.275  -5.657  11.577  1.00 79.28           N
ATOM   1291  N   LEU C  53     -29.494  -4.407  16.152  1.00 97.44           N
ATOM   1292 CA   LEU C  53     -28.047  -4.539  16.213  1.00 97.27           C
ATOM   1293  C   LEU C  53     -27.486  -3.891  17.475  1.00 97.15           C
ATOM   1294  O   LEU C  53     -28.094  -2.989  18.046  1.00 97.00           O
ATOM   1295 CB   LEU C  53     -27.384  -3.897  14.992  1.00 97.36           C
ATOM   1296 CG   LEU C  53     -27.607  -4.555  13.631  1.00 97.05           C
ATOM   1297 CD1  LEU C  53     -26.784  -3.836  12.575  1.00 94.69           C
ATOM   1298 CD2  LEU C  53     -27.229  -6.025  13.673  1.00 94.18           C
ATOM   1299  N   GLN C  54     -26.344  -4.374  17.909  1.00 97.97           N
ATOM   1300 CA   GLN C  54     -25.642  -3.781  19.027  1.00 97.75           C
ATOM   1301  C   GLN C  54     -24.305  -3.215  18.567  1.00 97.77           C
ATOM   1302  O   GLN C  54     -23.531  -3.894  17.900  1.00 97.62           O
ATOM   1303 CB   GLN C  54     -25.410  -4.810  20.137  1.00 97.14           C
ATOM   1304 CG   GLN C  54     -24.681  -4.249  21.351  1.00 92.34           C
ATOM   1305 CD   GLN C  54     -24.413  -5.295  22.415  1.00 91.57           C
ATOM   1306 OE1  GLN C  54     -25.248  -6.169  22.653  1.00 85.16           O
ATOM   1307 NE2  GLN C  54     -23.257  -5.212  23.059  1.00 81.03           N
ATOM   1308  N   LYS C  55     -24.067  -1.956  18.928  1.00 94.79           N
ATOM   1309 CA   LYS C  55     -22.819  -1.300  18.591  1.00 94.04           C
ATOM   1310  C   LYS C  55     -21.880  -1.282  19.787  1.00 93.20           C
ATOM   1311  O   LYS C  55     -22.250  -0.817  20.869  1.00 94.00           O
ATOM   1312 CB   LYS C  55     -23.077   0.127  18.116  1.00 94.19           C
ATOM   1313 CG   LYS C  55     -21.814   0.951  17.906  1.00 94.37           C
ATOM   1314 CD   LYS C  55     -22.127   2.435  17.766  1.00 93.93           C
ATOM   1315 CE   LYS C  55     -20.866   3.266  17.730  1.00 91.43           C
ATOM   1316 NZ   LYS C  55     -21.148   4.725  17.752  1.00 88.88           N
ATOM   1317  N   GLU C  56     -20.675  -1.801  19.595  1.00 95.55           N
ATOM   1318 CA   GLU C  56     -19.640  -1.712  20.612  1.00 94.01           C
ATOM   1319  C   GLU C  56     -18.675  -0.599  20.235  1.00 93.07           C
ATOM   1320  O   GLU C  56     -18.015  -0.673  19.205  1.00 91.61           O
ATOM   1321 CB   GLU C  56     -18.898  -3.040  20.751  1.00 93.41           C
ATOM   1322 CG   GLU C  56     -19.767  -4.174  21.259  1.00 88.13           C
ATOM   1323 CD   GLU C  56     -18.985  -5.472  21.453  1.00 85.10           C
ATOM   1324 OE1  GLU C  56     -17.771  -5.484  21.169  1.00 80.86           O
ATOM   1325 OE2  GLU C  56     -19.586  -6.457  21.888  1.00 79.12           O
ATOM   1326  N   ALA C  57     -18.616   0.426  21.076  1.00 88.19           N
ATOM   1327 CA   ALA C  57     -17.770   1.571  20.812  1.00 86.04           C
ATOM   1328  C   ALA C  57     -16.324   1.155  20.591  1.00 84.36           C
ATOM   1329  O   ALA C  57     -15.804   0.281  21.289  1.00 81.24           O
ATOM   1330 CB   ALA C  57     -17.850   2.565  21.959  1.00 82.84           C
ATOM   1331  N   GLY C  58     -15.695   1.779  19.609  1.00 80.05           N
ATOM   1332 CA   GLY C  58     -14.319   1.456  19.292  1.00 79.19           C
ATOM   1333  C   GLY C  58     -13.816   2.257  18.107  1.00 79.89           C
ATOM   1334  O   GLY C  58     -14.507   3.152  17.613  1.00 79.16           O
ATOM   1335  N   THR C  59     -12.617   1.951  17.680  1.00 75.36           N
ATOM   1336 CA   THR C  59     -12.021   2.618  16.537  1.00 74.92           C
ATOM   1337  C   THR C  59     -11.401   1.581  15.609  1.00 75.91           C
ATOM   1338  O   THR C  59     -10.261   1.161  15.807  1.00 74.73           O
ATOM   1339 CB   THR C  59     -10.934   3.623  16.970  1.00 70.58           C
ATOM   1340 OG1  THR C  59     -11.526   4.599  17.834  1.00 66.11           O
ATOM   1341 CG2  THR C  59     -10.327   4.319  15.755  1.00 65.60           C
ATOM   1342  N   PRO C  60     -12.171   1.158  14.615  1.00 78.03           N
ATOM   1343 CA   PRO C  60     -13.560   1.536  14.333  1.00 78.75           C
ATOM   1344  C   PRO C  60     -14.542   0.778  15.208  1.00 81.28           C
ATOM   1345  O   PRO C  60     -14.150  -0.196  15.859  1.00 81.96           O
ATOM   1346 CB   PRO C  60     -13.729   1.127  12.870  1.00 77.20           C
ATOM   1347 CG   PRO C  60     -12.851  -0.062  12.742  1.00 72.15           C
ATOM   1348 CD   PRO C  60     -11.650   0.224  13.618  1.00 73.51           C
ATOM   1349  N   PRO C  61     -15.814   1.204  15.250  1.00 85.55           N
ATOM   1350 CA   PRO C  61     -16.834   0.524  16.038  1.00 86.49           C
ATOM   1351  C   PRO C  61     -17.092  -0.900  15.546  1.00 88.68           C
ATOM   1352  O   PRO C  61     -16.967  -1.179  14.350  1.00 89.17           O
ATOM   1353 CB   PRO C  61     -18.083   1.389  15.840  1.00 86.73           C
ATOM   1354 CG   PRO C  61     -17.548   2.727  15.435  1.00 85.43           C
ATOM   1355 CD   PRO C  61     -16.322   2.437  14.630  1.00 84.33           C
ATOM   1356  N   LEU C  62     -17.438  -1.797  16.469  1.00 91.44           N
ATOM   1357 CA   LEU C  62     -17.795  -3.165  16.127  1.00 92.13           C
ATOM   1358  C   LEU C  62     -19.308  -3.330  16.137  1.00 93.51           C
ATOM   1359  O   LEU C  62     -19.993  -2.755  16.985  1.00 94.09           O
ATOM   1360 CB   LEU C  62     -17.163  -4.146  17.108  1.00 91.49           C
ATOM   1361 CG   LEU C  62     -15.662  -4.389  16.959  1.00 89.37           C
ATOM   1362 CD1  LEU C  62     -15.132  -5.195  18.139  1.00 85.75           C
ATOM   1363 CD2  LEU C  62     -15.374  -5.111  15.651  1.00 84.09           C
ATOM   1364  N   TRP C  63     -19.819  -4.136  15.220  1.00 94.88           N
ATOM   1365 CA   TRP C  63     -21.251  -4.344  15.081  1.00 94.94           C
ATOM   1366  C   TRP C  63     -21.600  -5.826  15.132  1.00 95.00           C
ATOM   1367  O   TRP C  63     -20.934  -6.648  14.515  1.00 94.85           O
ATOM   1368 CB   TRP C  63     -21.750  -3.739  13.777  1.00 94.92           C
ATOM   1369 CG   TRP C  63     -21.535  -2.262  13.680  1.00 94.96           C
ATOM   1370 CD1  TRP C  63     -20.427  -1.618  13.211  1.00 94.92           C
ATOM   1371 CD2  TRP C  63     -22.458  -1.236  14.068  1.00 96.07           C
ATOM   1372 NE1  TRP C  63     -20.601  -0.264  13.289  1.00 95.74           N
ATOM   1373 CE2  TRP C  63     -21.843  -0.005  13.807  1.00 96.30           C
ATOM   1374 CE3  TRP C  63     -23.741  -1.260  14.612  1.00 96.57           C
ATOM   1375 CZ2  TRP C  63     -22.469   1.212  14.070  1.00 96.77           C
ATOM   1376 CZ3  TRP C  63     -24.359  -0.043  14.870  1.00 96.38           C
ATOM   1377 CH2  TRP C  63     -23.723   1.174  14.601  1.00 96.26           C
ATOM   1378  N   LYS C  64     -22.664  -6.159  15.856  1.00 97.43           N
ATOM   1379 CA   LYS C  64     -23.124  -7.532  15.958  1.00 97.41           C
ATOM   1380  C   LYS C  64     -24.630  -7.584  16.159  1.00 97.84           C
ATOM   1381  O   LYS C  64     -25.267  -6.571  16.449  1.00 97.72           O
ATOM   1382 CB   LYS C  64     -22.427  -8.251  17.108  1.00 96.36           C
ATOM   1383 CG   LYS C  64     -22.792  -7.716  18.482  1.00 94.70           C
ATOM   1384 CD   LYS C  64     -22.080  -8.492  19.574  1.00 93.26           C
ATOM   1385 CE   LYS C  64     -22.489  -8.022  20.950  1.00 87.30           C
ATOM   1386 NZ   LYS C  64     -21.804  -8.787  22.025  1.00 81.87           N
ATOM   1387  N   ILE C  65     -25.198  -8.771  16.009  1.00 98.06           N
ATOM   1388 CA   ILE C  65     -26.621  -8.975  16.249  1.00 97.95           C
ATOM   1389  C   ILE C  65     -26.922  -8.705  17.717  1.00 97.95           C
ATOM   1390  O   ILE C  65     -26.213  -9.182  18.601  1.00 97.12           O
ATOM   1391 CB   ILE C  65     -27.054 -10.401  15.891  1.00 97.23           C
ATOM   1392 CG1  ILE C  65     -26.792 -10.689  14.417  1.00 94.32           C
ATOM   1393 CG2  ILE C  65     -28.529 -10.615  16.210  1.00 94.19           C
ATOM   1394 CD1  ILE C  65     -27.635  -9.873  13.469  1.00 88.08           C
ATOM   1395  N   ALA C  66     -27.976  -7.945  17.969  1.00 97.82           N
ATOM   1396 CA   ALA C  66     -28.360  -7.636  19.333  1.00 97.43           C
ATOM   1397  C   ALA C  66     -28.933  -8.866  20.023  1.00 96.20           C
ATOM   1398  O   ALA C  66     -29.734  -9.594  19.449  1.00 92.28           O
ATOM   1399 CB   ALA C  66     -29.373  -6.506  19.352  1.00 96.56           C
ATOM   1400  N   VAL C  67     -28.499  -9.099  21.261  1.00 93.47           N
ATOM   1401 CA   VAL C  67     -29.021 -10.196  22.055  1.00 91.12           C
ATOM   1402  C   VAL C  67     -30.284  -9.734  22.769  1.00 87.90           C
ATOM   1403  O   VAL C  67     -30.223  -8.950  23.716  1.00 76.34           O
ATOM   1404 CB   VAL C  67     -28.000 -10.695  23.088  1.00 86.21           C
ATOM   1405 CG1  VAL C  67     -28.569 -11.851  23.884  1.00 78.19           C
ATOM   1406 CG2  VAL C  67     -26.708 -11.098  22.399  1.00 77.85           C
ATOM   1407  N   SER C  68     -31.414 -10.224  22.291  1.00 80.64           N
ATOM   1408 CA   SER C  68     -32.710  -9.813  22.839  1.00 79.39           C
ATOM   1409  C   SER C  68     -32.964 -10.412  24.218  1.00 74.54           C
ATOM   1410  O   SER C  68     -33.103 -11.623  24.357  1.00 64.75           O
ATOM   1411 CB   SER C  68     -33.827 -10.203  21.884  1.00 72.51           C
ATOM   1412 OG   SER C  68     -33.659  -9.577  20.628  1.00 65.28           O
ATOM   1413  N   THR C  69     -32.994  -9.557  25.219  1.00 80.05           N
ATOM   1414 CA   THR C  69     -33.354  -9.969  26.582  1.00 79.61           C
ATOM   1415  C   THR C  69     -34.863  -9.846  26.754  1.00 76.42           C
ATOM   1416  O   THR C  69     -35.371  -8.823  27.216  1.00 66.59           O
ATOM   1417 CB   THR C  69     -32.641  -9.110  27.632  1.00 73.85           C
ATOM   1418 OG1  THR C  69     -32.885  -7.724  27.379  1.00 67.15           O
ATOM   1419 CG2  THR C  69     -31.139  -9.358  27.599  1.00 67.59           C
ATOM   1420  N   GLN C  70     -35.543 -10.900  26.345  1.00 75.48           N
ATOM   1421 CA   GLN C  70     -36.998 -10.947  26.394  1.00 77.36           C
ATOM   1422  C   GLN C  70     -37.539 -11.084  27.823  1.00 71.33           C
ATOM   1423  O   GLN C  70     -36.886 -11.716  28.648  1.00 65.43           O
ATOM   1424 CB   GLN C  70     -37.512 -12.108  25.536  1.00 73.03           C
ATOM   1425 CG   GLN C  70     -39.008 -12.129  25.341  1.00 69.35           C
ATOM   1426 CD   GLN C  70     -39.456 -13.192  24.388  1.00 64.07           C
ATOM   1427 OE1  GLN C  70     -38.752 -13.539  23.457  1.00 60.42           O
ATOM   1428 NE2  GLN C  70     -40.665 -13.721  24.605  1.00 60.39           N
ATOM   1429 OXT  GLN C  70     -38.639 -10.600  28.102  1.00 67.95           O
ATOM   1430  N   LEU D   1      23.225  -9.859 -32.995  1.00 84.46           N
ATOM   1431 CA   LEU D   1      23.036  -8.948 -31.852  1.00 91.31           C
ATOM   1432  C   LEU D   1      22.921  -9.692 -30.527  1.00 92.98           C
ATOM   1433  O   LEU D   1      22.676 -10.900 -30.504  1.00 88.19           O
ATOM   1434 CB   LEU D   1      21.787  -8.092 -32.048  1.00 86.27           C
ATOM   1435 CG   LEU D   1      20.579  -8.781 -32.660  1.00 80.69           C
ATOM   1436 CD1  LEU D   1      19.297  -8.196 -32.058  1.00 72.15           C
ATOM   1437 CD2  LEU D   1      20.572  -8.644 -34.153  1.00 74.25           C
ATOM   1438  N   SER D   2      23.118  -8.956 -29.448  1.00 93.38           N
ATOM   1439 CA   SER D   2      23.064  -9.523 -28.103  1.00 96.11           C
ATOM   1440  C   SER D   2      21.939  -8.904 -27.293  1.00 96.79           C
ATOM   1441  O   SER D   2      21.355  -7.889 -27.684  1.00 95.00           O
ATOM   1442 CB   SER D   2      24.397  -9.306 -27.391  1.00 92.79           C
ATOM   1443 OG   SER D   2      24.644  -7.929 -27.201  1.00 82.78           O
ATOM   1444  N   ILE D   3      21.644  -9.505 -26.153  1.00 97.16           N
ATOM   1445 CA   ILE D   3      20.605  -9.004 -25.268  1.00 96.92           C
ATOM   1446  C   ILE D   3      20.945  -7.603 -24.766  1.00 97.32           C
ATOM   1447  O   ILE D   3      20.067  -6.758 -24.612  1.00 96.64           O
ATOM   1448 CB   ILE D   3      20.385  -9.947 -24.067  1.00 95.61           C
ATOM   1449 CG1  ILE D   3      21.700 -10.172 -23.315  1.00 86.36           C
ATOM   1450 CG2  ILE D   3      19.806 -11.275 -24.531  1.00 84.13           C
ATOM   1451 CD1  ILE D   3      21.548 -11.019 -22.066  1.00 76.99           C
ATOM   1452  N   TYR D   4      22.229  -7.374 -24.509  1.00 96.14           N
ATOM   1453 CA   TYR D   4      22.695  -6.073 -24.055  1.00 96.44           C
ATOM   1454  C   TYR D   4      22.463  -5.019 -25.135  1.00 97.04           C
ATOM   1455  O   TYR D   4      21.950  -3.934 -24.865  1.00 96.71           O
ATOM   1456 CB   TYR D   4      24.181  -6.134 -23.696  1.00 95.52           C
ATOM   1457 CG   TYR D   4      24.729  -4.869 -23.071  1.00 94.66           C
ATOM   1458 CD1  TYR D   4      24.933  -4.780 -21.700  1.00 90.72           C
ATOM   1459 CD2  TYR D   4      25.046  -3.766 -23.845  1.00 88.42           C
ATOM   1460 CE1  TYR D   4      25.447  -3.629 -21.123  1.00 86.55           C
ATOM   1461 CE2  TYR D   4      25.547  -2.609 -23.277  1.00 86.56           C
ATOM   1462 CZ   TYR D   4      25.745  -2.547 -21.919  1.00 89.21           C
ATOM   1463 OH   TYR D   4      26.251  -1.401 -21.354  1.00 85.40           O
ATOM   1464  N   GLN D   5      22.841  -5.358 -26.359  1.00 98.08           N
ATOM   1465 CA   GLN D   5      22.690  -4.455 -27.485  1.00 97.99           C
ATOM   1466  C   GLN D   5      21.216  -4.239 -27.822  1.00 98.32           C
ATOM   1467  O   GLN D   5      20.826  -3.159 -28.263  1.00 98.02           O
ATOM   1468 CB   GLN D   5      23.431  -4.997 -28.707  1.00 96.98           C
ATOM   1469 CG   GLN D   5      24.946  -5.007 -28.546  1.00 89.87           C
ATOM   1470 CD   GLN D   5      25.647  -5.658 -29.705  1.00 85.05           C
ATOM   1471 OE1  GLN D   5      25.233  -6.708 -30.196  1.00 77.39           O
ATOM   1472 NE2  GLN D   5      26.739  -5.053 -30.163  1.00 72.55           N
ATOM   1473  N   ASP D   6      20.405  -5.266 -27.614  1.00 98.28           N
ATOM   1474 CA   ASP D   6      18.967  -5.153 -27.827  1.00 98.16           C
ATOM   1475  C   ASP D   6      18.380  -4.093 -26.905  1.00 98.45           C
ATOM   1476  O   ASP D   6      17.566  -3.268 -27.327  1.00 97.79           O
ATOM   1477 CB   ASP D   6      18.275  -6.494 -27.584  1.00 97.16           C
ATOM   1478 CG   ASP D   6      18.532  -7.485 -28.700  1.00 91.79           C
ATOM   1479 OD1  ASP D   6      18.664  -7.052 -29.865  1.00 84.12           O
ATOM   1480 OD2  ASP D   6      18.588  -8.694 -28.418  1.00 81.21           O
ATOM   1481  N   GLN D   7      18.795  -4.112 -25.646  1.00 98.21           N
ATOM   1482 CA   GLN D   7      18.319  -3.143 -24.679  1.00 98.09           C
ATOM   1483  C   GLN D   7      18.758  -1.731 -25.041  1.00 98.44           C
ATOM   1484  O   GLN D   7      17.991  -0.777 -24.890  1.00 98.31           O
ATOM   1485 CB   GLN D   7      18.810  -3.497 -23.270  1.00 97.37           C
ATOM   1486 CG   GLN D   7      18.358  -4.864 -22.780  1.00 94.05           C
ATOM   1487 CD   GLN D   7      16.855  -5.033 -22.806  1.00 92.29           C
ATOM   1488 OE1  GLN D   7      16.106  -4.077 -22.594  1.00 84.74           O
ATOM   1489 NE2  GLN D   7      16.395  -6.246 -23.067  1.00 81.12           N
ATOM   1490  N   GLU D   8      19.982  -1.604 -25.538  1.00 98.58           N
ATOM   1491 CA   GLU D   8      20.487  -0.316 -25.983  1.00 98.51           C
ATOM   1492  C   GLU D   8      19.600   0.262 -27.088  1.00 98.52           C
ATOM   1493  O   GLU D   8      19.210   1.429 -27.040  1.00 98.49           O
ATOM   1494 CB   GLU D   8      21.921  -0.428 -26.498  1.00 98.26           C
ATOM   1495 CG   GLU D   8      22.973  -0.624 -25.418  1.00 97.25           C
ATOM   1496 CD   GLU D   8      24.387  -0.521 -25.971  1.00 96.94           C
ATOM   1497 OE1  GLU D   8      25.320  -0.323 -25.169  1.00 94.03           O
ATOM   1498 OE2  GLU D   8      24.563  -0.620 -27.204  1.00 93.60           O
ATOM   1499  N   GLN D   9      19.287  -0.575 -28.073  1.00 98.83           N
ATOM   1500 CA   GLN D   9      18.495  -0.129 -29.207  1.00 98.77           C
ATOM   1501  C   GLN D   9      17.075   0.246 -28.801  1.00 98.80           C
ATOM   1502  O   GLN D   9      16.527   1.247 -29.269  1.00 98.58           O
ATOM   1503 CB   GLN D   9      18.460  -1.216 -30.283  1.00 98.42           C
ATOM   1504 CG   GLN D   9      19.828  -1.559 -30.844  1.00 93.91           C
ATOM   1505 CD   GLN D   9      20.570  -0.335 -31.334  1.00 88.88           C
ATOM   1506 OE1  GLN D   9      19.999   0.517 -32.015  1.00 82.11           O
ATOM   1507 NE2  GLN D   9      21.844  -0.238 -30.978  1.00 76.23           N
ATOM   1508  N   ARG D  10      16.486  -0.546 -27.931  1.00 98.73           N
ATOM   1509 CA   ARG D  10      15.130  -0.262 -27.461  1.00 98.66           C
ATOM   1510  C   ARG D  10      15.077   1.075 -26.723  1.00 98.75           C
ATOM   1511  O   ARG D  10      14.134   1.852 -26.890  1.00 98.41           O
ATOM   1512 CB   ARG D  10      14.643  -1.385 -26.544  1.00 98.20           C
ATOM   1513 CG   ARG D  10      14.454  -2.714 -27.248  1.00 93.60           C
ATOM   1514 CD   ARG D  10      14.167  -3.818 -26.227  1.00 92.06           C
ATOM   1515 NE   ARG D  10      12.883  -3.624 -25.563  1.00 87.47           N
ATOM   1516 CZ   ARG D  10      12.635  -3.941 -24.295  1.00 83.74           C
ATOM   1517 NH1  ARG D  10      13.589  -4.468 -23.537  1.00 77.32           N
ATOM   1518 NH2  ARG D  10      11.435  -3.732 -23.778  1.00 78.77           N
ATOM   1519  N   ILE D  11      16.079   1.337 -25.911  1.00 98.58           N
ATOM   1520 CA   ILE D  11      16.154   2.585 -25.158  1.00 98.54           C
ATOM   1521  C   ILE D  11      16.377   3.775 -26.087  1.00 98.49           C
ATOM   1522  O   ILE D  11      15.698   4.800 -25.974  1.00 98.34           O
ATOM   1523 CB   ILE D  11      17.269   2.524 -24.091  1.00 98.45           C
ATOM   1524 CG1  ILE D  11      16.868   1.555 -22.981  1.00 97.85           C
ATOM   1525 CG2  ILE D  11      17.548   3.907 -23.520  1.00 97.87           C
ATOM   1526 CD1  ILE D  11      17.945   1.332 -21.931  1.00 96.80           C
ATOM   1527  N   LEU D  12      17.321   3.636 -27.007  1.00 98.76           N
ATOM   1528 CA   LEU D  12      17.619   4.696 -27.966  1.00 98.61           C
ATOM   1529  C   LEU D  12      16.409   5.011 -28.835  1.00 98.57           C
ATOM   1530  O   LEU D  12      16.124   6.175 -29.117  1.00 98.28           O
ATOM   1531 CB   LEU D  12      18.814   4.305 -28.840  1.00 98.56           C
ATOM   1532 CG   LEU D  12      20.173   4.289 -28.139  1.00 97.99           C
ATOM   1533 CD1  LEU D  12      21.238   3.692 -29.047  1.00 95.91           C
ATOM   1534 CD2  LEU D  12      20.566   5.698 -27.716  1.00 95.38           C
ATOM   1535  N   LYS D  13      15.704   3.975 -29.260  1.00 98.62           N
ATOM   1536 CA   LYS D  13      14.522   4.149 -30.095  1.00 98.58           C
ATOM   1537  C   LYS D  13      13.432   4.909 -29.349  1.00 98.55           C
ATOM   1538  O   LYS D  13      12.796   5.800 -29.900  1.00 98.16           O
ATOM   1539 CB   LYS D  13      13.985   2.789 -30.555  1.00 98.25           C
ATOM   1540 CG   LYS D  13      12.760   2.883 -31.447  1.00 92.01           C
ATOM   1541 CD   LYS D  13      12.257   1.515 -31.843  1.00 87.01           C
ATOM   1542 CE   LYS D  13      11.020   1.617 -32.729  1.00 78.55           C
ATOM   1543 NZ   LYS D  13      10.499   0.279 -33.107  1.00 70.49           N
ATOM   1544  N   PHE D  14      13.234   4.546 -28.096  1.00 98.64           N
ATOM   1545 CA   PHE D  14      12.220   5.199 -27.274  1.00 98.45           C
ATOM   1546  C   PHE D  14      12.540   6.684 -27.083  1.00 98.40           C
ATOM   1547  O   PHE D  14      11.662   7.543 -27.192  1.00 97.83           O
ATOM   1548 CB   PHE D  14      12.098   4.514 -25.917  1.00 98.14           C
ATOM   1549 CG   PHE D  14      11.009   5.077 -25.046  1.00 96.80           C
ATOM   1550 CD1  PHE D  14       9.723   4.564 -25.110  1.00 91.92           C
ATOM   1551 CD2  PHE D  14      11.265   6.121 -24.175  1.00 90.95           C
ATOM   1552 CE1  PHE D  14       8.716   5.078 -24.317  1.00 89.36           C
ATOM   1553 CE2  PHE D  14      10.260   6.644 -23.378  1.00 88.75           C
ATOM   1554 CZ   PHE D  14       8.981   6.124 -23.451  1.00 91.65           C
ATOM   1555  N   LEU D  15      13.802   6.969 -26.789  1.00 98.47           N
ATOM   1556 CA   LEU D  15      14.229   8.340 -26.557  1.00 98.36           C
ATOM   1557  C   LEU D  15      14.124   9.192 -27.819  1.00 98.19           C
ATOM   1558  O   LEU D  15      13.822  10.383 -27.753  1.00 97.42           O
ATOM   1559 CB   LEU D  15      15.657   8.365 -26.016  1.00 98.20           C
ATOM   1560 CG   LEU D  15      15.845   7.795 -24.607  1.00 97.53           C
ATOM   1561 CD1  LEU D  15      17.319   7.802 -24.216  1.00 95.42           C
ATOM   1562 CD2  LEU D  15      15.024   8.590 -23.604  1.00 94.21           C
ATOM   1563  N   GLU D  16      14.384   8.575 -28.968  1.00 98.27           N
ATOM   1564 CA   GLU D  16      14.275   9.279 -30.240  1.00 98.03           C
ATOM   1565  C   GLU D  16      12.826   9.597 -30.565  1.00 97.80           C
ATOM   1566  O   GLU D  16      12.502  10.700 -31.007  1.00 96.82           O
ATOM   1567 CB   GLU D  16      14.892   8.456 -31.369  1.00 97.58           C
ATOM   1568 CG   GLU D  16      16.403   8.416 -31.351  1.00 92.45           C
ATOM   1569 CD   GLU D  16      16.979   7.674 -32.534  1.00 89.08           C
ATOM   1570 OE1  GLU D  16      16.239   6.904 -33.179  1.00 83.44           O
ATOM   1571 OE2  GLU D  16      18.180   7.859 -32.831  1.00 80.99           O
ATOM   1572  N   GLU D  17      11.948   8.639 -30.347  1.00 98.10           N
ATOM   1573 CA   GLU D  17      10.523   8.823 -30.596  1.00 97.88           C
ATOM   1574  C   GLU D  17       9.938   9.868 -29.647  1.00 97.52           C
ATOM   1575  O   GLU D  17       8.895  10.453 -29.920  1.00 95.38           O
ATOM   1576 CB   GLU D  17       9.773   7.500 -30.436  1.00 97.11           C
ATOM   1577 CG   GLU D  17      10.121   6.466 -31.495  1.00 92.94           C
ATOM   1578 CD   GLU D  17       9.419   5.145 -31.272  1.00 89.04           C
ATOM   1579 OE1  GLU D  17       8.773   4.978 -30.217  1.00 83.30           O
ATOM   1580 OE2  GLU D  17       9.515   4.268 -32.155  1.00 80.36           O
ATOM   1581  N   LEU D  18      10.623  10.093 -28.550  1.00 97.08           N
ATOM   1582 CA   LEU D  18      10.193  11.066 -27.556  1.00 95.92           C
ATOM   1583  C   LEU D  18      10.544  12.477 -28.019  1.00 95.30           C
ATOM   1584  O   LEU D  18       9.908  13.451 -27.609  1.00 92.24           O
ATOM   1585 CB   LEU D  18      10.854  10.760 -26.210  1.00 94.63           C
ATOM   1586 CG   LEU D  18      10.232  11.391 -24.963  1.00 92.16           C
ATOM   1587 CD1  LEU D  18       8.796  10.928 -24.805  1.00 86.05           C
ATOM   1588 CD2  LEU D  18      11.063  11.022 -23.736  1.00 84.53           C
ATOM   1589  N   GLY D  19      11.556  12.580 -28.868  1.00 94.10           N
ATOM   1590 CA   GLY D  19      12.043  13.872 -29.349  1.00 93.25           C
ATOM   1591  C   GLY D  19      13.425  14.176 -28.784  1.00 94.16           C
ATOM   1592  O   GLY D  19      13.693  13.898 -27.615  1.00 92.03           O
ATOM   1593  N   GLU D  20      14.297  14.756 -29.615  1.00 93.20           N
ATOM   1594 CA   GLU D  20      15.675  15.029 -29.206  1.00 93.19           C
ATOM   1595  C   GLU D  20      15.759  16.089 -28.115  1.00 93.39           C
ATOM   1596  O   GLU D  20      16.776  16.213 -27.441  1.00 90.52           O
ATOM   1597 CB   GLU D  20      16.512  15.451 -30.405  1.00 90.30           C
ATOM   1598 CG   GLU D  20      16.856  14.304 -31.342  1.00 81.50           C
ATOM   1599 CD   GLU D  20      17.863  14.691 -32.400  1.00 78.53           C
ATOM   1600 OE1  GLU D  20      17.963  15.893 -32.718  1.00 71.68           O
ATOM   1601 OE2  GLU D  20      18.562  13.791 -32.907  1.00 71.88           O
ATOM   1602  N   GLY D  21      14.708  16.856 -27.950  1.00 91.98           N
ATOM   1603 CA   GLY D  21      14.678  17.869 -26.910  1.00 91.26           C
ATOM   1604  C   GLY D  21      14.076  17.363 -25.613  1.00 92.88           C
ATOM   1605  O   GLY D  21      14.265  17.967 -24.555  1.00 89.66           O
ATOM   1606  N   LYS D  22      13.363  16.249 -25.695  1.00 96.24           N
ATOM   1607 CA   LYS D  22      12.665  15.704 -24.538  1.00 96.47           C
ATOM   1608  C   LYS D  22      13.532  14.705 -23.767  1.00 97.00           C
ATOM   1609  O   LYS D  22      14.435  14.090 -24.326  1.00 96.36           O
ATOM   1610 CB   LYS D  22      11.366  15.021 -24.970  1.00 94.93           C
ATOM   1611 CG   LYS D  22      10.469  15.903 -25.822  1.00 90.15           C
ATOM   1612 CD   LYS D  22      10.069  17.170 -25.088  1.00 84.76           C
ATOM   1613 CE   LYS D  22       9.200  18.049 -25.954  1.00 76.94           C
ATOM   1614 NZ   LYS D  22       8.763  19.280 -25.239  1.00 69.56           N
ATOM   1615  N   ALA D  23      13.228  14.544 -22.489  1.00 96.46           N
ATOM   1616 CA   ALA D  23      13.954  13.631 -21.628  1.00 96.63           C
ATOM   1617  C   ALA D  23      12.990  12.763 -20.823  1.00 96.37           C
ATOM   1618  O   ALA D  23      11.809  13.052 -20.738  1.00 95.10           O
ATOM   1619 CB   ALA D  23      14.876  14.407 -20.688  1.00 95.71           C
ATOM   1620  N   THR D  24      13.534  11.694 -20.254  1.00 95.96           N
ATOM   1621 CA   THR D  24      12.724  10.808 -19.424  1.00 95.19           C
ATOM   1622  C   THR D  24      13.577  10.221 -18.306  1.00 95.20           C
ATOM   1623  O   THR D  24      14.775  10.498 -18.218  1.00 95.21           O
ATOM   1624 CB   THR D  24      12.091   9.675 -20.252  1.00 94.52           C
ATOM   1625 OG1  THR D  24      11.128   8.978 -19.458  1.00 91.02           O
ATOM   1626 CG2  THR D  24      13.155   8.693 -20.729  1.00 90.65           C
ATOM   1627  N   THR D  25      12.969   9.424 -17.449  1.00 91.36           N
ATOM   1628 CA   THR D  25      13.658   8.844 -16.302  1.00 90.21           C
ATOM   1629  C   THR D  25      13.844   7.339 -16.477  1.00 91.02           C
ATOM   1630  O   THR D  25      13.172   6.700 -17.289  1.00 92.26           O
ATOM   1631 CB   THR D  25      12.873   9.080 -15.004  1.00 89.08           C
ATOM   1632 OG1  THR D  25      11.634   8.367 -15.064  1.00 88.40           O
ATOM   1633 CG2  THR D  25      12.598  10.561 -14.803  1.00 87.57           C
ATOM   1634  N   ALA D  26      14.764   6.781 -15.694  1.00 91.23           N
ATOM   1635 CA   ALA D  26      15.002   5.343 -15.711  1.00 90.40           C
ATOM   1636  C   ALA D  26      13.753   4.589 -15.259  1.00 89.65           C
ATOM   1637  O   ALA D  26      13.428   3.528 -15.793  1.00 90.13           O
ATOM   1638 CB   ALA D  26      16.186   4.994 -14.816  1.00 91.23           C
ATOM   1639  N   HIS D  27      13.068   5.155 -14.289  1.00 87.99           N
ATOM   1640 CA   HIS D  27      11.854   4.532 -13.772  1.00 84.95           C
ATOM   1641  C   HIS D  27      10.773   4.456 -14.840  1.00 85.56           C
ATOM   1642  O   HIS D  27      10.122   3.421 -15.011  1.00 85.92           O
ATOM   1643 CB   HIS D  27      11.329   5.296 -12.553  1.00 82.88           C
ATOM   1644 CG   HIS D  27      10.077   4.709 -11.981  1.00 79.18           C
ATOM   1645 ND1  HIS D  27       8.825   5.155 -12.312  1.00 72.02           N
ATOM   1646 CD2  HIS D  27       9.882   3.708 -11.095  1.00 71.91           C
ATOM   1647 CE1  HIS D  27       7.912   4.441 -11.652  1.00 71.12           C
ATOM   1648 NE2  HIS D  27       8.540   3.561 -10.915  1.00 72.35           N
ATOM   1649  N   ASP D  28      10.587   5.564 -15.554  1.00 88.74           N
ATOM   1650 CA   ASP D  28       9.603   5.619 -16.627  1.00 87.75           C
ATOM   1651  C   ASP D  28       9.963   4.613 -17.717  1.00 88.91           C
ATOM   1652  O   ASP D  28       9.110   3.879 -18.212  1.00 88.95           O
ATOM   1653 CB   ASP D  28       9.541   7.031 -17.211  1.00 86.06           C
ATOM   1654 CG   ASP D  28       8.389   7.194 -18.179  1.00 79.48           C
ATOM   1655 OD1  ASP D  28       7.346   6.541 -17.991  1.00 74.12           O
ATOM   1656 OD2  ASP D  28       8.528   8.000 -19.126  1.00 70.21           O
ATOM   1657  N   LEU D  29      11.239   4.579 -18.064  1.00 92.69           N
ATOM   1658 CA   LEU D  29      11.752   3.669 -19.075  1.00 93.39           C
ATOM   1659  C   LEU D  29      11.499   2.220 -18.673  1.00 93.24           C
ATOM   1660  O   LEU D  29      11.116   1.383 -19.488  1.00 93.04           O
ATOM   1661 CB   LEU D  29      13.253   3.908 -19.273  1.00 94.72           C
ATOM   1662 CG   LEU D  29      13.808   4.052 -20.692  1.00 94.74           C
ATOM   1663 CD1  LEU D  29      12.828   4.740 -21.618  1.00 90.35           C
ATOM   1664 CD2  LEU D  29      15.113   4.839 -20.628  1.00 89.53           C
ATOM   1665  N   SER D  30      11.717   1.927 -17.393  1.00 90.11           N
ATOM   1666 CA   SER D  30      11.514   0.591 -16.860  1.00 88.96           C
ATOM   1667  C   SER D  30      10.068   0.131 -17.058  1.00 88.24           C
ATOM   1668  O   SER D  30       9.814  -1.012 -17.431  1.00 88.07           O
ATOM   1669 CB   SER D  30      11.868   0.557 -15.372  1.00 88.15           C
ATOM   1670 OG   SER D  30      11.611  -0.720 -14.816  1.00 84.44           O
ATOM   1671  N   GLY D  31       9.148   1.036 -16.808  1.00 82.82           N
ATOM   1672 CA   GLY D  31       7.731   0.717 -16.954  1.00 80.01           C
ATOM   1673  C   GLY D  31       7.307   0.532 -18.400  1.00 81.04           C
ATOM   1674  O   GLY D  31       6.571  -0.398 -18.720  1.00 80.84           O
ATOM   1675  N   LYS D  32       7.779   1.418 -19.268  1.00 89.89           N
ATOM   1676 CA   LYS D  32       7.405   1.382 -20.672  1.00 89.37           C
ATOM   1677  C   LYS D  32       7.986   0.173 -21.398  1.00 91.15           C
ATOM   1678  O   LYS D  32       7.319  -0.444 -22.227  1.00 90.53           O
ATOM   1679 CB   LYS D  32       7.856   2.666 -21.374  1.00 87.32           C
ATOM   1680 CG   LYS D  32       7.285   3.944 -20.784  1.00 81.80           C
ATOM   1681 CD   LYS D  32       5.781   3.996 -20.884  1.00 78.67           C
ATOM   1682 CE   LYS D  32       5.238   5.285 -20.301  1.00 73.49           C
ATOM   1683 NZ   LYS D  32       3.752   5.337 -20.330  1.00 68.56           N
ATOM   1684  N   LEU D  33       9.223  -0.166 -21.086  1.00 94.62           N
ATOM   1685 CA   LEU D  33       9.911  -1.250 -21.779  1.00 94.86           C
ATOM   1686  C   LEU D  33       9.769  -2.596 -21.077  1.00 94.53           C
ATOM   1687  O   LEU D  33      10.177  -3.630 -21.610  1.00 92.54           O
ATOM   1688 CB   LEU D  33      11.397  -0.907 -21.947  1.00 95.68           C
ATOM   1689 CG   LEU D  33      11.705   0.364 -22.739  1.00 95.79           C
ATOM   1690 CD1  LEU D  33      13.210   0.564 -22.860  1.00 90.33           C
ATOM   1691 CD2  LEU D  33      11.064   0.313 -24.106  1.00 87.80           C
ATOM   1692  N   GLY D  34       9.194  -2.587 -19.876  1.00 90.80           N
ATOM   1693 CA   GLY D  34       9.003  -3.820 -19.129  1.00 89.88           C
ATOM   1694  C   GLY D  34      10.309  -4.459 -18.710  1.00 91.47           C
ATOM   1695  O   GLY D  34      10.425  -5.682 -18.638  1.00 89.84           O
ATOM   1696  N   THR D  35      11.300  -3.625 -18.441  1.00 89.88           N
ATOM   1697 CA   THR D  35      12.630  -4.089 -18.057  1.00 90.60           C
ATOM   1698  C   THR D  35      12.992  -3.543 -16.672  1.00 90.11           C
ATOM   1699  O   THR D  35      12.745  -2.373 -16.395  1.00 89.60           O
ATOM   1700 CB   THR D  35      13.692  -3.625 -19.070  1.00 91.82           C
ATOM   1701 OG1  THR D  35      13.324  -4.077 -20.378  1.00 91.40           O
ATOM   1702 CG2  THR D  35      15.061  -4.173 -18.717  1.00 91.60           C
ATOM   1703  N   PRO D  36      13.573  -4.378 -15.804  1.00 89.08           N
ATOM   1704 CA   PRO D  36      13.976  -3.950 -14.466  1.00 88.54           C
ATOM   1705  C   PRO D  36      14.823  -2.683 -14.503  1.00 90.06           C
ATOM   1706  O   PRO D  36      15.704  -2.556 -15.356  1.00 90.91           O
ATOM   1707 CB   PRO D  36      14.790  -5.131 -13.940  1.00 88.19           C
ATOM   1708 CG   PRO D  36      14.197  -6.306 -14.642  1.00 86.80           C
ATOM   1709 CD   PRO D  36      13.840  -5.807 -16.019  1.00 88.61           C
ATOM   1710  N   LYS D  37      14.560  -1.753 -13.587  1.00 86.19           N
ATOM   1711 CA   LYS D  37      15.248  -0.471 -13.575  1.00 85.88           C
ATOM   1712  C   LYS D  37      16.763  -0.629 -13.472  1.00 87.32           C
ATOM   1713  O   LYS D  37      17.521   0.170 -14.013  1.00 89.18           O
ATOM   1714 CB   LYS D  37      14.735   0.401 -12.432  1.00 84.74           C
ATOM   1715 CG   LYS D  37      15.237   1.833 -12.486  1.00 83.40           C
ATOM   1716 CD   LYS D  37      14.547   2.718 -11.464  1.00 81.97           C
ATOM   1717 CE   LYS D  37      14.923   2.342 -10.054  1.00 78.52           C
ATOM   1718 NZ   LYS D  37      14.361   3.297  -9.065  1.00 76.14           N
ATOM   1719  N   LYS D  38      17.195  -1.667 -12.769  1.00 88.17           N
ATOM   1720 CA   LYS D  38      18.620  -1.936 -12.627  1.00 87.34           C
ATOM   1721  C   LYS D  38      19.278  -2.118 -13.992  1.00 89.33           C
ATOM   1722  O   LYS D  38      20.351  -1.573 -14.260  1.00 90.49           O
ATOM   1723 CB   LYS D  38      18.850  -3.178 -11.771  1.00 86.73           C
ATOM   1724 CG   LYS D  38      20.307  -3.562 -11.616  1.00 81.48           C
ATOM   1725 CD   LYS D  38      20.490  -4.706 -10.641  1.00 75.49           C
ATOM   1726 CE   LYS D  38      21.960  -5.046 -10.445  1.00 66.15           C
ATOM   1727 NZ   LYS D  38      22.165  -5.984  -9.327  1.00 61.18           N
ATOM   1728  N   GLU D  39      18.635  -2.897 -14.864  1.00 93.20           N
ATOM   1729 CA   GLU D  39      19.141  -3.115 -16.204  1.00 92.86           C
ATOM   1730  C   GLU D  39      19.106  -1.833 -17.019  1.00 93.73           C
ATOM   1731  O   GLU D  39      20.040  -1.528 -17.762  1.00 94.29           O
ATOM   1732 CB   GLU D  39      18.331  -4.202 -16.925  1.00 92.99           C
ATOM   1733 CG   GLU D  39      18.460  -5.588 -16.325  1.00 88.34           C
ATOM   1734 CD   GLU D  39      17.795  -6.645 -17.171  1.00 85.39           C
ATOM   1735 OE1  GLU D  39      17.882  -6.552 -18.410  1.00 79.79           O
ATOM   1736 OE2  GLU D  39      17.192  -7.572 -16.605  1.00 78.40           O
ATOM   1737  N   ILE D  40      18.021  -1.093 -16.892  1.00 93.40           N
ATOM   1738 CA   ILE D  40      17.870   0.173 -17.603  1.00 93.31           C
ATOM   1739  C   ILE D  40      19.009   1.128 -17.255  1.00 94.20           C
ATOM   1740  O   ILE D  40      19.633   1.698 -18.146  1.00 95.37           O
ATOM   1741 CB   ILE D  40      16.523   0.842 -17.273  1.00 93.31           C
ATOM   1742 CG1  ILE D  40      15.362  -0.016 -17.757  1.00 92.39           C
ATOM   1743 CG2  ILE D  40      16.454   2.233 -17.882  1.00 93.07           C
ATOM   1744 CD1  ILE D  40      15.308  -0.184 -19.269  1.00 91.45           C
ATOM   1745  N   ASN D  41      19.267   1.296 -15.965  1.00 93.14           N
ATOM   1746 CA   ASN D  41      20.326   2.188 -15.522  1.00 91.71           C
ATOM   1747  C   ASN D  41      21.705   1.764 -16.005  1.00 92.09           C
ATOM   1748  O   ASN D  41      22.514   2.596 -16.400  1.00 94.59           O
ATOM   1749 CB   ASN D  41      20.327   2.298 -13.991  1.00 92.66           C
ATOM   1750 CG   ASN D  41      19.421   3.415 -13.504  1.00 92.94           C
ATOM   1751 OD1  ASN D  41      19.417   4.506 -14.049  1.00 86.73           O
ATOM   1752 ND2  ASN D  41      18.647   3.112 -12.468  1.00 84.76           N
ATOM   1753  N   ARG D  42      21.971   0.458 -15.968  1.00 93.38           N
ATOM   1754 CA   ARG D  42      23.256  -0.046 -16.434  1.00 92.18           C
ATOM   1755  C   ARG D  42      23.501   0.371 -17.887  1.00 92.32           C
ATOM   1756  O   ARG D  42      24.595   0.803 -18.242  1.00 93.31           O
ATOM   1757 CB   ARG D  42      23.313  -1.574 -16.306  1.00 93.40           C
ATOM   1758 CG   ARG D  42      24.625  -2.184 -16.790  1.00 89.64           C
ATOM   1759 CD   ARG D  42      24.728  -3.648 -16.408  1.00 87.00           C
ATOM   1760 NE   ARG D  42      23.565  -4.422 -16.794  1.00 81.08           N
ATOM   1761 CZ   ARG D  42      23.328  -4.881 -18.015  1.00 74.68           C
ATOM   1762 NH1  ARG D  42      24.188  -4.645 -18.993  1.00 66.61           N
ATOM   1763 NH2  ARG D  42      22.225  -5.573 -18.260  1.00 66.00           N
ATOM   1764  N   VAL D  43      22.468   0.251 -18.697  1.00 94.94           N
ATOM   1765 CA   VAL D  43      22.568   0.632 -20.103  1.00 94.65           C
ATOM   1766  C   VAL D  43      22.678   2.146 -20.268  1.00 95.30           C
ATOM   1767  O   VAL D  43      23.478   2.634 -21.069  1.00 95.84           O
ATOM   1768 CB   VAL D  43      21.360   0.107 -20.907  1.00 95.07           C
ATOM   1769 CG1  VAL D  43      21.414   0.622 -22.335  1.00 93.87           C
ATOM   1770 CG2  VAL D  43      21.323  -1.412 -20.887  1.00 92.99           C
ATOM   1771  N   LEU D  44      21.868   2.891 -19.523  1.00 95.95           N
ATOM   1772 CA   LEU D  44      21.857   4.351 -19.613  1.00 95.48           C
ATOM   1773  C   LEU D  44      23.226   4.954 -19.313  1.00 95.77           C
ATOM   1774  O   LEU D  44      23.726   5.791 -20.070  1.00 96.74           O
ATOM   1775 CB   LEU D  44      20.814   4.934 -18.662  1.00 95.79           C
ATOM   1776 CG   LEU D  44      19.352   4.724 -19.044  1.00 95.68           C
ATOM   1777 CD1  LEU D  44      18.429   5.167 -17.917  1.00 92.60           C
ATOM   1778 CD2  LEU D  44      19.028   5.477 -20.325  1.00 91.73           C
ATOM   1779  N   TYR D  45      23.825   4.543 -18.218  1.00 95.13           N
ATOM   1780 CA   TYR D  45      25.138   5.059 -17.846  1.00 93.65           C
ATOM   1781  C   TYR D  45      26.210   4.635 -18.841  1.00 93.39           C
ATOM   1782  O   TYR D  45      27.171   5.361 -19.082  1.00 94.31           O
ATOM   1783 CB   TYR D  45      25.509   4.609 -16.430  1.00 93.70           C
ATOM   1784 CG   TYR D  45      24.797   5.391 -15.341  1.00 94.06           C
ATOM   1785 CD1  TYR D  45      23.564   4.974 -14.850  1.00 85.33           C
ATOM   1786 CD2  TYR D  45      25.348   6.549 -14.822  1.00 82.23           C
ATOM   1787 CE1  TYR D  45      22.918   5.692 -13.878  1.00 83.16           C
ATOM   1788 CE2  TYR D  45      24.703   7.277 -13.835  1.00 82.55           C
ATOM   1789 CZ   TYR D  45      23.483   6.839 -13.365  1.00 92.49           C
ATOM   1790 OH   TYR D  45      22.829   7.557 -12.389  1.00 91.69           O
ATOM   1791  N   SER D  46      26.040   3.452 -19.418  1.00 94.73           N
ATOM   1792 CA   SER D  46      26.962   2.966 -20.435  1.00 93.74           C
ATOM   1793  C   SER D  46      26.876   3.826 -21.695  1.00 94.02           C
ATOM   1794  O   SER D  46      27.895   4.236 -22.257  1.00 95.04           O
ATOM   1795 CB   SER D  46      26.667   1.508 -20.773  1.00 94.50           C
ATOM   1796 OG   SER D  46      27.548   1.033 -21.784  1.00 93.57           O
ATOM   1797  N   LEU D  47      25.652   4.102 -22.134  1.00 96.87           N
ATOM   1798 CA   LEU D  47      25.431   4.919 -23.319  1.00 96.93           C
ATOM   1799  C   LEU D  47      25.943   6.346 -23.119  1.00 97.18           C
ATOM   1800  O   LEU D  47      26.393   6.991 -24.070  1.00 97.25           O
ATOM   1801 CB   LEU D  47      23.943   4.938 -23.678  1.00 97.39           C
ATOM   1802 CG   LEU D  47      23.381   3.643 -24.268  1.00 97.11           C
ATOM   1803 CD1  LEU D  47      21.872   3.719 -24.411  1.00 95.02           C
ATOM   1804 CD2  LEU D  47      24.027   3.352 -25.610  1.00 94.40           C
ATOM   1805  N   ALA D  48      25.861   6.829 -21.890  1.00 95.23           N
ATOM   1806 CA   ALA D  48      26.368   8.157 -21.574  1.00 94.14           C
ATOM   1807  C   ALA D  48      27.885   8.206 -21.730  1.00 93.79           C
ATOM   1808  O   ALA D  48      28.436   9.194 -22.215  1.00 94.27           O
ATOM   1809 CB   ALA D  48      25.962   8.555 -20.165  1.00 94.22           C
ATOM   1810  N   LYS D  49      28.555   7.134 -21.328  1.00 94.20           N
ATOM   1811 CA   LYS D  49      29.998   7.038 -21.484  1.00 93.45           C
ATOM   1812  C   LYS D  49      30.399   7.024 -22.952  1.00 93.72           C
ATOM   1813  O   LYS D  49      31.436   7.564 -23.331  1.00 93.34           O
ATOM   1814 CB   LYS D  49      30.547   5.784 -20.792  1.00 92.42           C
ATOM   1815 CG   LYS D  49      30.926   5.999 -19.348  1.00 87.41           C
ATOM   1816 CD   LYS D  49      31.544   4.764 -18.726  1.00 84.41           C
ATOM   1817 CE   LYS D  49      31.835   4.993 -17.255  1.00 78.94           C
ATOM   1818 NZ   LYS D  49      32.409   3.797 -16.609  1.00 73.11           N
ATOM   1819  N   LYS D  50      29.564   6.404 -23.780  1.00 95.91           N
ATOM   1820 CA   LYS D  50      29.804   6.351 -25.217  1.00 95.97           C
ATOM   1821  C   LYS D  50      29.490   7.690 -25.883  1.00 96.21           C
ATOM   1822  O   LYS D  50      29.754   7.881 -27.068  1.00 95.29           O
ATOM   1823 CB   LYS D  50      28.959   5.253 -25.855  1.00 95.26           C
ATOM   1824 CG   LYS D  50      29.293   3.851 -25.382  1.00 93.86           C
ATOM   1825 CD   LYS D  50      28.392   2.834 -26.045  1.00 92.98           C
ATOM   1826 CE   LYS D  50      28.686   1.429 -25.572  1.00 89.00           C
ATOM   1827 NZ   LYS D  50      27.783   0.423 -26.200  1.00 83.57           N
ATOM   1828  N   GLY D  51      28.908   8.606 -25.104  1.00 98.30           N
ATOM   1829 CA   GLY D  51      28.579   9.923 -25.611  1.00 98.35           C
ATOM   1830  C   GLY D  51      27.300   9.958 -26.423  1.00 98.44           C
ATOM   1831  O   GLY D  51      27.003  10.953 -27.088  1.00 97.93           O
ATOM   1832  N   LYS D  52      26.533   8.884 -26.372  1.00 98.48           N
ATOM   1833 CA   LYS D  52      25.288   8.797 -27.132  1.00 98.45           C
ATOM   1834  C   LYS D  52      24.100   9.380 -26.371  1.00 98.45           C
ATOM   1835  O   LYS D  52      23.105   9.778 -26.967  1.00 98.10           O
ATOM   1836 CB   LYS D  52      25.000   7.355 -27.520  1.00 98.21           C
ATOM   1837 CG   LYS D  52      26.020   6.762 -28.483  1.00 96.59           C
ATOM   1838 CD   LYS D  52      25.593   5.409 -28.982  1.00 91.05           C
ATOM   1839 CE   LYS D  52      26.569   4.855 -30.006  1.00 86.34           C
ATOM   1840 NZ   LYS D  52      26.126   3.547 -30.564  1.00 76.86           N
ATOM   1841  N   LEU D  53      24.217   9.420 -25.051  1.00 97.83           N
ATOM   1842 CA   LEU D  53      23.167   9.984 -24.213  1.00 97.68           C
ATOM   1843  C   LEU D  53      23.721  11.077 -23.307  1.00 97.55           C
ATOM   1844  O   LEU D  53      24.900  11.089 -22.976  1.00 97.28           O
ATOM   1845 CB   LEU D  53      22.516   8.905 -23.345  1.00 97.64           C
ATOM   1846 CG   LEU D  53      21.680   7.844 -24.051  1.00 97.29           C
ATOM   1847 CD1  LEU D  53      21.031   6.932 -23.019  1.00 95.70           C
ATOM   1848 CD2  LEU D  53      20.610   8.482 -24.924  1.00 95.17           C
ATOM   1849  N   GLN D  54      22.853  11.995 -22.913  1.00 98.09           N
ATOM   1850 CA   GLN D  54      23.211  13.031 -21.966  1.00 97.88           C
ATOM   1851  C   GLN D  54      22.389  12.877 -20.693  1.00 97.89           C
ATOM   1852  O   GLN D  54      21.173  12.756 -20.744  1.00 97.70           O
ATOM   1853 CB   GLN D  54      22.992  14.422 -22.563  1.00 97.27           C
ATOM   1854 CG   GLN D  54      23.358  15.558 -21.623  1.00 92.39           C
ATOM   1855 CD   GLN D  54      23.082  16.915 -22.227  1.00 91.75           C
ATOM   1856 OE1  GLN D  54      23.293  17.132 -23.418  1.00 84.95           O
ATOM   1857 NE2  GLN D  54      22.617  17.845 -21.406  1.00 81.10           N
ATOM   1858  N   LYS D  55      23.083  12.877 -19.567  1.00 95.46           N
ATOM   1859 CA   LYS D  55      22.431  12.773 -18.277  1.00 94.70           C
ATOM   1860  C   LYS D  55      22.345  14.139 -17.597  1.00 93.90           C
ATOM   1861  O   LYS D  55      23.358  14.813 -17.425  1.00 94.58           O
ATOM   1862 CB   LYS D  55      23.186  11.801 -17.368  1.00 94.84           C
ATOM   1863 CG   LYS D  55      22.680  11.772 -15.934  1.00 94.88           C
ATOM   1864 CD   LYS D  55      23.652  11.056 -15.007  1.00 94.42           C
ATOM   1865 CE   LYS D  55      23.228  11.173 -13.565  1.00 92.22           C
ATOM   1866 NZ   LYS D  55      24.240  10.612 -12.631  1.00 89.86           N
ATOM   1867  N   GLU D  56      21.142  14.538 -17.246  1.00 95.66           N
ATOM   1868 CA   GLU D  56      20.946  15.753 -16.465  1.00 94.21           C
ATOM   1869  C   GLU D  56      20.714  15.369 -15.011  1.00 93.45           C
ATOM   1870  O   GLU D  56      19.733  14.697 -14.696  1.00 92.35           O
ATOM   1871 CB   GLU D  56      19.765  16.563 -16.998  1.00 93.53           C
ATOM   1872 CG   GLU D  56      19.986  17.121 -18.398  1.00 88.83           C
ATOM   1873 CD   GLU D  56      18.833  17.981 -18.871  1.00 86.03           C
ATOM   1874 OE1  GLU D  56      17.851  18.136 -18.118  1.00 81.29           O
ATOM   1875 OE2  GLU D  56      18.910  18.510 -20.000  1.00 79.35           O
ATOM   1876  N   ALA D  57      21.630  15.795 -14.145  1.00 89.06           N
ATOM   1877 CA   ALA D  57      21.544  15.463 -12.738  1.00 87.81           C
ATOM   1878  C   ALA D  57      20.211  15.880 -12.150  1.00 86.47           C
ATOM   1879  O   ALA D  57      19.693  16.960 -12.444  1.00 83.77           O
ATOM   1880 CB   ALA D  57      22.679  16.123 -11.971  1.00 84.55           C
ATOM   1881  N   GLY D  58      19.651  15.021 -11.324  1.00 81.99           N
ATOM   1882 CA   GLY D  58      18.369  15.294 -10.714  1.00 81.15           C
ATOM   1883  C   GLY D  58      17.921  14.153  -9.826  1.00 81.95           C
ATOM   1884  O   GLY D  58      18.662  13.195  -9.614  1.00 81.63           O
ATOM   1885  N   THR D  59      16.730  14.280  -9.308  1.00 76.67           N
ATOM   1886 CA   THR D  59      16.159  13.251  -8.448  1.00 76.64           C
ATOM   1887  C   THR D  59      14.723  12.965  -8.886  1.00 77.50           C
ATOM   1888  O   THR D  59      13.795  13.643  -8.455  1.00 76.18           O
ATOM   1889 CB   THR D  59      16.164  13.684  -6.970  1.00 72.08           C
ATOM   1890 OG1  THR D  59      17.506  13.946  -6.572  1.00 67.76           O
ATOM   1891 CG2  THR D  59      15.571  12.592  -6.088  1.00 67.97           C
ATOM   1892  N   PRO D  60      14.573  11.970  -9.746  1.00 80.12           N
ATOM   1893 CA   PRO D  60      15.614  11.136 -10.350  1.00 80.58           C
ATOM   1894  C   PRO D  60      16.287  11.831 -11.525  1.00 82.97           C
ATOM   1895  O   PRO D  60      15.770  12.844 -12.003  1.00 83.37           O
ATOM   1896 CB   PRO D  60      14.839   9.913 -10.826  1.00 78.78           C
ATOM   1897 CG   PRO D  60      13.507  10.473 -11.190  1.00 73.05           C
ATOM   1898 CD   PRO D  60      13.239  11.562 -10.180  1.00 74.23           C
ATOM   1899  N   PRO D  61      17.426  11.306 -12.002  1.00 86.77           N
ATOM   1900 CA   PRO D  61      18.126  11.884 -13.150  1.00 87.28           C
ATOM   1901  C   PRO D  61      17.294  11.824 -14.424  1.00 88.95           C
ATOM   1902  O   PRO D  61      16.503  10.899 -14.602  1.00 89.76           O
ATOM   1903 CB   PRO D  61      19.374  11.011 -13.286  1.00 87.74           C
ATOM   1904 CG   PRO D  61      19.561  10.405 -11.932  1.00 86.26           C
ATOM   1905 CD   PRO D  61      18.182  10.188 -11.408  1.00 84.47           C
ATOM   1906  N   LEU D  62      17.466  12.819 -15.297  1.00 91.74           N
ATOM   1907 CA   LEU D  62      16.797  12.851 -16.580  1.00 92.34           C
ATOM   1908  C   LEU D  62      17.757  12.413 -17.680  1.00 93.62           C
ATOM   1909  O   LEU D  62      18.940  12.747 -17.648  1.00 94.44           O
ATOM   1910 CB   LEU D  62      16.267  14.251 -16.879  1.00 91.69           C
ATOM   1911 CG   LEU D  62      15.028  14.685 -16.101  1.00 89.86           C
ATOM   1912 CD1  LEU D  62      14.750  16.160 -16.313  1.00 85.84           C
ATOM   1913 CD2  LEU D  62      13.826  13.845 -16.523  1.00 84.31           C
ATOM   1914  N   TRP D  63      17.242  11.695 -18.666  1.00 95.39           N
ATOM   1915 CA   TRP D  63      18.048  11.170 -19.751  1.00 95.32           C
ATOM   1916  C   TRP D  63      17.492  11.575 -21.109  1.00 95.72           C
ATOM   1917  O   TRP D  63      16.285  11.515 -21.329  1.00 95.80           O
ATOM   1918 CB   TRP D  63      18.137   9.648 -19.660  1.00 95.27           C
ATOM   1919 CG   TRP D  63      18.762   9.155 -18.393  1.00 95.25           C
ATOM   1920 CD1  TRP D  63      18.137   8.896 -17.209  1.00 95.13           C
ATOM   1921 CD2  TRP D  63      20.146   8.860 -18.186  1.00 96.35           C
ATOM   1922 NE1  TRP D  63      19.044   8.462 -16.280  1.00 96.06           N
ATOM   1923 CE2  TRP D  63      20.286   8.428 -16.854  1.00 96.64           C
ATOM   1924 CE3  TRP D  63      21.279   8.923 -18.998  1.00 96.82           C
ATOM   1925 CZ2  TRP D  63      21.512   8.055 -16.316  1.00 97.04           C
ATOM   1926 CZ3  TRP D  63      22.501   8.548 -18.455  1.00 96.62           C
ATOM   1927 CH2  TRP D  63      22.612   8.125 -17.124  1.00 96.50           C
ATOM   1928  N   LYS D  64      18.374  11.971 -22.025  1.00 98.03           N
ATOM   1929 CA   LYS D  64      17.975  12.347 -23.370  1.00 98.10           C
ATOM   1930  C   LYS D  64      19.085  12.047 -24.366  1.00 98.33           C
ATOM   1931  O   LYS D  64      20.214  11.763 -23.977  1.00 98.19           O
ATOM   1932 CB   LYS D  64      17.617  13.832 -23.431  1.00 97.03           C
ATOM   1933 CG   LYS D  64      18.786  14.757 -23.196  1.00 94.72           C
ATOM   1934 CD   LYS D  64      18.364  16.211 -23.294  1.00 93.28           C
ATOM   1935 CE   LYS D  64      19.537  17.153 -23.126  1.00 86.52           C
ATOM   1936 NZ   LYS D  64      19.129  18.582 -23.235  1.00 81.39           N
ATOM   1937  N   ILE D  65      18.752  12.098 -25.645  1.00 98.28           N
ATOM   1938 CA   ILE D  65      19.738  11.909 -26.700  1.00 98.17           C
ATOM   1939  C   ILE D  65      20.770  13.030 -26.626  1.00 98.15           C
ATOM   1940  O   ILE D  65      20.411  14.200 -26.496  1.00 97.47           O
ATOM   1941 CB   ILE D  65      19.080  11.910 -28.089  1.00 97.32           C
ATOM   1942 CG1  ILE D  65      18.060  10.780 -28.196  1.00 94.05           C
ATOM   1943 CG2  ILE D  65      20.131  11.773 -29.179  1.00 94.00           C
ATOM   1944 CD1  ILE D  65      18.661   9.400 -28.149  1.00 87.35           C
ATOM   1945  N   ALA D  66      22.034  12.660 -26.715  1.00 97.84           N
ATOM   1946 CA   ALA D  66      23.102  13.642 -26.663  1.00 97.42           C
ATOM   1947  C   ALA D  66      23.125  14.482 -27.931  1.00 96.52           C
ATOM   1948  O   ALA D  66      23.018  13.953 -29.032  1.00 93.44           O
ATOM   1949 CB   ALA D  66      24.443  12.955 -26.448  1.00 96.46           C
ATOM   1950  N   VAL D  67      23.255  15.796 -27.771  1.00 93.17           N
ATOM   1951 CA   VAL D  67      23.379  16.699 -28.909  1.00 91.04           C
ATOM   1952  C   VAL D  67      24.845  16.797 -29.306  1.00 88.30           C
ATOM   1953  O   VAL D  67      25.650  17.402 -28.598  1.00 78.38           O
ATOM   1954 CB   VAL D  67      22.838  18.094 -28.583  1.00 85.74           C
ATOM   1955 CG1  VAL D  67      22.963  19.008 -29.789  1.00 77.48           C
ATOM   1956 CG2  VAL D  67      21.398  18.010 -28.120  1.00 77.29           C
ATOM   1957  N   SER D  68      25.163  16.181 -30.430  1.00 80.83           N
ATOM   1958 CA   SER D  68      26.547  16.138 -30.892  1.00 78.86           C
ATOM   1959  C   SER D  68      27.023  17.504 -31.376  1.00 73.22           C
ATOM   1960  O   SER D  68      26.537  18.022 -32.385  1.00 63.17           O
ATOM   1961 CB   SER D  68      26.695  15.115 -32.006  1.00 71.54           C
ATOM   1962 OG   SER D  68      26.343  13.822 -31.539  1.00 63.70           O
ATOM   1963  N   THR D  69      27.968  18.088 -30.654  1.00 77.36           N
ATOM   1964 CA   THR D  69      28.594  19.347 -31.061  1.00 76.53           C
ATOM   1965  C   THR D  69      29.766  19.035 -31.983  1.00 72.40           C
ATOM   1966  O   THR D  69      30.898  18.853 -31.537  1.00 62.93           O
ATOM   1967 CB   THR D  69      29.086  20.147 -29.856  1.00 69.84           C
ATOM   1968 OG1  THR D  69      29.913  19.329 -29.029  1.00 62.21           O
ATOM   1969 CG2  THR D  69      27.906  20.637 -29.030  1.00 62.42           C
ATOM   1970  N   GLN D  70      29.447  18.950 -33.240  1.00 73.61           N
ATOM   1971 CA   GLN D  70      30.413  18.618 -34.291  1.00 75.60           C
ATOM   1972  C   GLN D  70      31.460  19.722 -34.480  1.00 69.38           C
ATOM   1973  O   GLN D  70      31.132  20.890 -34.309  1.00 63.20           O
ATOM   1974 CB   GLN D  70      29.678  18.368 -35.610  1.00 70.75           C
ATOM   1975 CG   GLN D  70      30.531  17.862 -36.740  1.00 67.04           C
ATOM   1976 CD   GLN D  70      29.735  17.515 -37.949  1.00 60.63           C
ATOM   1977 OE1  GLN D  70      28.629  17.017 -37.855  1.00 57.51           O
ATOM   1978 NE2  GLN D  70      30.303  17.774 -39.127  1.00 57.23           N
ATOM   1979 OXT  GLN D  70      32.597  19.409 -34.833  1.00 65.09           O
HETATM 1980  K     K E   1     -12.341   7.100   9.545  1.00 38.11           K
HETATM 1981  K     K F   1      10.354  10.678   0.005  1.00 35.83           K
HETATM 1982  K     K G   1     -31.816  10.972   9.705  1.00 44.28           K
HETATM 1983  K     K H   1       8.829  -0.115   3.211  1.00 37.56           K
HETATM 1984  K     K I   1       5.152 -10.703  17.977  1.00 44.30           K
HETATM 1985  K     K J   1      31.412  -1.144 -15.232  1.00 28.52           K
HETATM 1986 MG    MG K   1      -3.220   9.785  16.871  1.00 35.63          MG
HETATM 1987 MG    MG L   1       2.249   8.981   8.713  1.00 34.89          MG
HETATM 1988 MG    MG M   1     -19.657  11.454   7.637  1.00 36.24          MG
HETATM 1989 MG    MG N   1      17.915   3.259  -5.682  1.00 34.13          MG
HETATM 1990 MG    MG O   1     -30.007  10.300  11.927  1.00 35.24          MG
HETATM 1991 MG    MG P   1      25.594   8.577  -9.179  1.00 36.26          MG
HETATM 1992 MG    MG Q   1       4.873  -5.338  18.059  1.00 35.57          MG
HETATM 1993 MG    MG R   1       4.658   3.495 -12.313  1.00 26.09          MG
HETATM 1994 MG    MG S   1     -12.721  -8.617  13.185  1.00 32.96          MG
HETATM 1995 MG    MG T   1      -6.022  -5.970  -4.599  1.00 30.05          MG
HETATM 1996 MG    MG U   1      29.263   3.276 -14.138  1.00 25.68          MG
HETATM 1997 MG    MG V   1      28.114  -5.593 -12.500  1.00 18.38          MG
HETATM 1998 ZN    ZN W   1      -9.560  -4.077  -1.272  1.00 51.97          ZN
HETATM 1999 ZN    ZN X   1       7.364   5.637  -9.148  1.00 50.33          ZN
HETATM 2000 ZN    ZN Y   1     -13.330 -11.666   6.616  1.00 49.10          ZN
HETATM 2001 ZN    ZN Z   1      34.386  -0.255 -12.962  1.00 23.97          ZN
ATOM   2002 OP3   DC AA   1      35.181   8.010  -9.197  1.00 25.21           O
ATOM   2003  P    DC AA   1      35.911   8.437  -8.058  1.00 34.65           P
ATOM   2004 OP1   DC AA   1      37.318   8.604  -8.200  1.00 32.38           O
ATOM   2005 OP2   DC AA   1      35.275   9.668  -7.690  1.00 33.58           O
ATOM   2006 O5'   DC AA   1      35.496   7.388  -6.981  1.00 34.87           O
ATOM   2007 C5'   DC AA   1      36.267   6.573  -6.198  1.00 43.29           C
ATOM   2008 C4'   DC AA   1      35.432   5.544  -5.488  1.00 51.26           C
ATOM   2009 O4'   DC AA   1      34.307   5.179  -6.336  1.00 49.79           O
ATOM   2010 C3'   DC AA   1      36.156   4.233  -5.192  1.00 55.06           C
ATOM   2011 O3'   DC AA   1      35.585   3.607  -4.038  1.00 53.15           O
ATOM   2012 C2'   DC AA   1      35.863   3.426  -6.448  1.00 49.46           C
ATOM   2013 C1'   DC AA   1      34.421   3.824  -6.729  1.00 50.23           C
ATOM   2014 N1    DC AA   1      34.055   3.701  -8.143  1.00 50.44           N
ATOM   2015 C2    DC AA   1      33.843   2.445  -8.693  1.00 48.84           C
ATOM   2016 O2    DC AA   1      33.972   1.441  -7.971  1.00 49.59           O
ATOM   2017 N3    DC AA   1      33.512   2.331  -9.997  1.00 46.57           N
ATOM   2018 C4    DC AA   1      33.382   3.431 -10.743  1.00 45.99           C
ATOM   2019 N4    DC AA   1      33.048   3.285 -12.032  1.00 46.35           N
ATOM   2020 C5    DC AA   1      33.588   4.728 -10.218  1.00 45.68           C
ATOM   2021 C6    DC AA   1      33.918   4.814  -8.927  1.00 49.59           C
ATOM   2022  P    DG AA   2      36.352   3.566  -2.745  1.00 44.15           P
ATOM   2023 OP1   DG AA   2      37.705   4.197  -2.827  1.00 40.02           O
ATOM   2024 OP2   DG AA   2      36.197   2.175  -2.287  1.00 41.79           O
ATOM   2025 O5'   DG AA   2      35.417   4.475  -1.830  1.00 45.44           O
ATOM   2026 C5'   DG AA   2      34.072   4.101  -1.577  1.00 49.95           C
ATOM   2027 C4'   DG AA   2      33.285   5.293  -1.071  1.00 56.12           C
ATOM   2028 O4'   DG AA   2      33.299   6.323  -2.059  1.00 52.86           O
ATOM   2029 C3'   DG AA   2      31.798   4.995  -0.809  1.00 57.41           C
ATOM   2030 O3'   DG AA   2      31.620   4.728   0.575  1.00 53.86           O
ATOM   2031 C2'   DG AA   2      31.084   6.284  -1.219  1.00 53.68           C
ATOM   2032 C1'   DG AA   2      32.059   6.996  -2.117  1.00 53.75           C
ATOM   2033 N9    DG AA   2      31.686   7.077  -3.517  1.00 54.29           N
ATOM   2034 C8    DG AA   2      31.583   8.231  -4.257  1.00 50.19           C
ATOM   2035 N7    DG AA   2      31.266   8.017  -5.499  1.00 51.72           N
ATOM   2036 C5    DG AA   2      31.150   6.642  -5.591  1.00 51.79           C
ATOM   2037 C6    DG AA   2      30.823   5.839  -6.699  1.00 52.20           C
ATOM   2038 O6    DG AA   2      30.563   6.194  -7.867  1.00 51.99           O
ATOM   2039 N1    DG AA   2      30.811   4.481  -6.368  1.00 54.45           N
ATOM   2040 C2    DG AA   2      31.078   3.985  -5.122  1.00 55.42           C
ATOM   2041 N2    DG AA   2      31.025   2.641  -4.992  1.00 52.60           N
ATOM   2042 N3    DG AA   2      31.389   4.738  -4.081  1.00 49.79           N
ATOM   2043 C4    DG AA   2      31.409   6.044  -4.377  1.00 51.27           C
ATOM   2044  P    DC AA   3      30.988   3.465   1.213  1.00 43.00           P
ATOM   2045 OP1   DC AA   3      30.559   3.860   2.575  1.00 37.89           O
ATOM   2046 OP2   DC AA   3      31.893   2.323   1.031  1.00 36.86           O
ATOM   2047 O5'   DC AA   3      29.688   3.198   0.332  1.00 42.96           O
ATOM   2048 C5'   DC AA   3      28.674   2.328   0.836  1.00 45.59           C
ATOM   2049 C4'   DC AA   3      28.032   1.546  -0.287  1.00 45.86           C
ATOM   2050 O4'   DC AA   3      27.413   2.456  -1.226  1.00 45.01           O
ATOM   2051 C3'   DC AA   3      28.982   0.663  -1.113  1.00 48.30           C
ATOM   2052 O3'   DC AA   3      28.322  -0.551  -1.472  1.00 49.13           O
ATOM   2053 C2'   DC AA   3      29.207   1.505  -2.367  1.00 48.53           C
ATOM   2054 C1'   DC AA   3      27.826   2.128  -2.526  1.00 48.66           C
ATOM   2055 N1    DC AA   3      27.824   3.352  -3.348  1.00 49.91           N
ATOM   2056 C2    DC AA   3      27.562   3.235  -4.714  1.00 49.30           C
ATOM   2057 O2    DC AA   3      27.350   2.115  -5.194  1.00 48.12           O
ATOM   2058 N3    DC AA   3      27.565   4.351  -5.480  1.00 46.05           N
ATOM   2059 C4    DC AA   3      27.805   5.538  -4.925  1.00 46.77           C
ATOM   2060 N4    DC AA   3      27.804   6.617  -5.717  1.00 47.88           N
ATOM   2061 C5    DC AA   3      28.077   5.672  -3.535  1.00 47.15           C
ATOM   2062 C6    DC AA   3      28.069   4.566  -2.793  1.00 48.61           C
ATOM   2063  P    DG AA   4      28.608  -1.885  -0.615  1.00 41.08           P
ATOM   2064 OP1   DG AA   4      29.973  -1.848  -0.006  1.00 39.06           O
ATOM   2065 OP2   DG AA   4      28.203  -3.012  -1.476  1.00 40.54           O
ATOM   2066 O5'   DG AA   4      27.533  -1.776   0.568  1.00 41.47           O
ATOM   2067 C5'   DG AA   4      26.141  -1.734   0.280  1.00 44.64           C
ATOM   2068 C4'   DG AA   4      25.366  -1.363   1.527  1.00 46.13           C
ATOM   2069 O4'   DG AA   4      25.817  -0.096   2.008  1.00 42.04           O
ATOM   2070 C3'   DG AA   4      23.863  -1.195   1.287  1.00 44.34           C
ATOM   2071 O3'   DG AA   4      23.196  -2.423   1.589  1.00 42.08           O
ATOM   2072 C2'   DG AA   4      23.464  -0.086   2.268  1.00 42.62           C
ATOM   2073 C1'   DG AA   4      24.748   0.674   2.529  1.00 43.52           C
ATOM   2074 N9    DG AA   4      24.838   1.995   1.904  1.00 45.72           N
ATOM   2075 C8    DG AA   4      25.132   3.158   2.551  1.00 43.54           C
ATOM   2076 N7    DG AA   4      25.191   4.193   1.765  1.00 45.57           N
ATOM   2077 C5    DG AA   4      24.908   3.674   0.513  1.00 46.67           C
ATOM   2078 C6    DG AA   4      24.824   4.326  -0.744  1.00 47.61           C
ATOM   2079 O6    DG AA   4      24.992   5.528  -0.996  1.00 47.58           O
ATOM   2080 N1    DG AA   4      24.516   3.436  -1.770  1.00 49.48           N
ATOM   2081 C2    DG AA   4      24.319   2.091  -1.598  1.00 48.31           C
ATOM   2082 N2    DG AA   4      24.035   1.387  -2.701  1.00 45.94           N
ATOM   2083 N3    DG AA   4      24.399   1.472  -0.424  1.00 43.53           N
ATOM   2084 C4    DG AA   4      24.690   2.313   0.582  1.00 44.79           C
ATOM   2085  P    DC AA   5      22.226  -3.106   0.544  1.00 44.58           P
ATOM   2086 OP1   DC AA   5      21.633  -4.305   1.176  1.00 41.48           O
ATOM   2087 OP2   DC AA   5      22.924  -3.235  -0.752  1.00 41.24           O
ATOM   2088 O5'   DC AA   5      21.091  -1.989   0.383  1.00 45.66           O
ATOM   2089 C5'   DC AA   5      19.772  -2.373   0.006  1.00 49.00           C
ATOM   2090 C4'   DC AA   5      19.300  -1.566  -1.184  1.00 47.75           C
ATOM   2091 O4'   DC AA   5      19.285  -0.158  -0.849  1.00 47.78           O
ATOM   2092 C3'   DC AA   5      20.164  -1.691  -2.444  1.00 47.82           C
ATOM   2093 O3'   DC AA   5      19.323  -1.709  -3.599  1.00 49.83           O
ATOM   2094 C2'   DC AA   5      20.981  -0.394  -2.420  1.00 48.46           C
ATOM   2095 C1'   DC AA   5      19.946   0.556  -1.846  1.00 49.08           C
ATOM   2096 N1    DC AA   5      20.517   1.783  -1.255  1.00 49.34           N
ATOM   2097 C2    DC AA   5      20.659   2.917  -2.049  1.00 49.22           C
ATOM   2098 O2    DC AA   5      20.308   2.872  -3.235  1.00 48.89           O
ATOM   2099 N3    DC AA   5      21.187   4.048  -1.512  1.00 47.80           N
ATOM   2100 C4    DC AA   5      21.556   4.054  -0.233  1.00 48.05           C
ATOM   2101 N4    DC AA   5      22.072   5.172   0.257  1.00 49.11           N
ATOM   2102 C5    DC AA   5      21.425   2.918   0.598  1.00 48.58           C
ATOM   2103 C6    DC AA   5      20.895   1.811   0.051  1.00 49.22           C
ATOM   2104  P    DG AA   6      18.840  -3.132  -4.230  1.00 40.90           P
ATOM   2105 OP1   DG AA   6      19.929  -4.144  -4.095  1.00 40.59           O
ATOM   2106 OP2   DG AA   6      18.286  -2.820  -5.554  1.00 42.17           O
ATOM   2107 O5'   DG AA   6      17.625  -3.574  -3.288  1.00 42.71           O
ATOM   2108 C5'   DG AA   6      16.420  -2.801  -3.242  1.00 44.77           C
ATOM   2109 C4'   DG AA   6      15.535  -3.293  -2.128  1.00 44.21           C
ATOM   2110 O4'   DG AA   6      16.232  -3.177  -0.884  1.00 41.70           O
ATOM   2111 C3'   DG AA   6      14.252  -2.478  -1.956  1.00 41.10           C
ATOM   2112 O3'   DG AA   6      13.193  -3.107  -2.668  1.00 41.00           O
ATOM   2113 C2'   DG AA   6      14.010  -2.513  -0.441  1.00 40.85           C
ATOM   2114 C1'   DG AA   6      15.360  -2.789   0.162  1.00 41.70           C
ATOM   2115 N9    DG AA   6      15.988  -1.677   0.860  1.00 42.78           N
ATOM   2116 C8    DG AA   6      16.432  -1.676   2.155  1.00 41.49           C
ATOM   2117 N7    DG AA   6      16.984  -0.555   2.520  1.00 44.02           N
ATOM   2118 C5    DG AA   6      16.894   0.245   1.401  1.00 44.81           C
ATOM   2119 C6    DG AA   6      17.325   1.572   1.182  1.00 45.52           C
ATOM   2120 O6    DG AA   6      17.890   2.341   1.991  1.00 45.91           O
ATOM   2121 N1    DG AA   6      17.041   2.015  -0.109  1.00 46.79           N
ATOM   2122 C2    DG AA   6      16.429   1.265  -1.063  1.00 45.97           C
ATOM   2123 N2    DG AA   6      16.247   1.858  -2.264  1.00 44.81           N
ATOM   2124 N3    DG AA   6      16.025   0.020  -0.883  1.00 42.86           N
ATOM   2125 C4    DG AA   6      16.283  -0.427   0.359  1.00 43.44           C
ATOM   2126  P    DC AA   7      12.387  -2.373  -3.826  1.00 43.49           P
ATOM   2127 OP1   DC AA   7      11.233  -3.230  -4.179  1.00 42.26           O
ATOM   2128 OP2   DC AA   7      13.341  -1.955  -4.863  1.00 43.39           O
ATOM   2129 O5'   DC AA   7      11.834  -1.058  -3.099  1.00 45.62           O
ATOM   2130 C5'   DC AA   7      10.692  -0.379  -3.637  1.00 48.53           C
ATOM   2131 C4'   DC AA   7      10.931   1.113  -3.668  1.00 47.16           C
ATOM   2132 O4'   DC AA   7      11.178   1.598  -2.324  1.00 47.52           O
ATOM   2133 C3'   DC AA   7      12.123   1.581  -4.522  1.00 46.52           C
ATOM   2134 O3'   DC AA   7      11.785   2.790  -5.197  1.00 48.56           O
ATOM   2135 C2'   DC AA   7      13.195   1.868  -3.462  1.00 47.79           C
ATOM   2136 C1'   DC AA   7      12.316   2.404  -2.333  1.00 48.20           C
ATOM   2137 N1    DC AA   7      12.954   2.353  -1.002  1.00 48.56           N
ATOM   2138 C2    DC AA   7      13.619   3.480  -0.522  1.00 49.02           C
ATOM   2139 O2    DC AA   7      13.665   4.494  -1.228  1.00 48.35           O
ATOM   2140 N3    DC AA   7      14.207   3.438   0.687  1.00 47.94           N
ATOM   2141 C4    DC AA   7      14.138   2.324   1.421  1.00 48.16           C
ATOM   2142 N4    DC AA   7      14.733   2.315   2.610  1.00 48.71           N
ATOM   2143 C5    DC AA   7      13.474   1.160   0.952  1.00 48.06           C
ATOM   2144 C6    DC AA   7      12.891   1.223  -0.250  1.00 48.38           C
ATOM   2145  P    DG AA   8      11.328   2.736  -6.739  1.00 43.49           P
ATOM   2146 OP1   DG AA   8      11.943   1.564  -7.436  1.00 44.28           O
ATOM   2147 OP2   DG AA   8      11.539   4.098  -7.270  1.00 46.49           O
ATOM   2148 O5'   DG AA   8       9.759   2.489  -6.614  1.00 45.31           O
ATOM   2149 C5'   DG AA   8       8.921   3.447  -5.962  1.00 46.12           C
ATOM   2150 C4'   DG AA   8       7.533   2.872  -5.773  1.00 45.11           C
ATOM   2151 O4'   DG AA   8       7.627   1.635  -5.063  1.00 43.72           O
ATOM   2152 C3'   DG AA   8       6.600   3.759  -4.956  1.00 42.52           C
ATOM   2153 O3'   DG AA   8       5.820   4.570  -5.834  1.00 42.89           O
ATOM   2154 C2'   DG AA   8       5.730   2.749  -4.196  1.00 43.11           C
ATOM   2155 C1'   DG AA   8       6.546   1.487  -4.161  1.00 44.16           C
ATOM   2156 N9    DG AA   8       7.121   1.137  -2.868  1.00 45.36           N
ATOM   2157 C8    DG AA   8       6.996  -0.061  -2.217  1.00 44.25           C
ATOM   2158 N7    DG AA   8       7.635  -0.109  -1.093  1.00 46.58           N
ATOM   2159 C5    DG AA   8       8.221   1.142  -0.985  1.00 47.75           C
ATOM   2160 C6    DG AA   8       9.042   1.680   0.042  1.00 47.73           C
ATOM   2161 O6    DG AA   8       9.419   1.132   1.079  1.00 47.97           O
ATOM   2162 N1    DG AA   8       9.417   2.985  -0.243  1.00 48.69           N
ATOM   2163 C2    DG AA   8       9.063   3.680  -1.354  1.00 48.08           C
ATOM   2164 N2    DG AA   8       9.534   4.942  -1.453  1.00 47.50           N
ATOM   2165 N3    DG AA   8       8.303   3.192  -2.316  1.00 45.90           N
ATOM   2166 C4    DG AA   8       7.914   1.918  -2.069  1.00 45.91           C
ATOM   2167  P    DC AA   9       5.833   6.161  -5.786  1.00 44.65           P
ATOM   2168 OP1   DC AA   9       4.821   6.645  -6.753  1.00 43.79           O
ATOM   2169 OP2   DC AA   9       7.230   6.618  -5.898  1.00 45.27           O
ATOM   2170 O5'   DC AA   9       5.319   6.495  -4.306  1.00 46.09           O
ATOM   2171 C5'   DC AA   9       4.645   7.726  -4.052  1.00 49.44           C
ATOM   2172 C4'   DC AA   9       5.142   8.368  -2.777  1.00 48.89           C
ATOM   2173 O4'   DC AA   9       4.950   7.461  -1.669  1.00 50.01           O
ATOM   2174 C3'   DC AA   9       6.631   8.743  -2.768  1.00 48.70           C
ATOM   2175 O3'   DC AA   9       6.808   9.967  -2.060  1.00 50.29           O
ATOM   2176 C2'   DC AA   9       7.256   7.593  -1.970  1.00 49.81           C
ATOM   2177 C1'   DC AA   9       6.150   7.335  -0.953  1.00 50.02           C
ATOM   2178 N1    DC AA   9       6.207   5.998  -0.344  1.00 50.04           N
ATOM   2179 C2    DC AA   9       6.913   5.831   0.846  1.00 51.01           C
ATOM   2180 O2    DC AA   9       7.475   6.807   1.364  1.00 49.82           O
ATOM   2181 N3    DC AA   9       6.974   4.601   1.409  1.00 49.99           N
ATOM   2182 C4    DC AA   9       6.352   3.577   0.823  1.00 50.02           C
ATOM   2183 N4    DC AA   9       6.434   2.382   1.402  1.00 50.37           N
ATOM   2184 C5    DC AA   9       5.629   3.727  -0.390  1.00 49.87           C
ATOM   2185 C6    DC AA   9       5.575   4.942  -0.926  1.00 50.00           C
ATOM   2186  P    DG AA  10       6.959  11.349  -2.861  1.00 43.87           P
ATOM   2187 OP1   DG AA  10       7.514  11.118  -4.225  1.00 44.83           O
ATOM   2188 OP2   DG AA  10       7.648  12.260  -1.934  1.00 46.82           O
ATOM   2189 O5'   DG AA  10       5.438  11.856  -3.013  1.00 45.14           O
ATOM   2190 C5'   DG AA  10       4.646  12.127  -1.863  1.00 45.74           C
ATOM   2191 C4'   DG AA  10       3.204  12.322  -2.275  1.00 44.64           C
ATOM   2192 O4'   DG AA  10       2.745  11.170  -2.982  1.00 43.70           O
ATOM   2193 C3'   DG AA  10       2.243  12.490  -1.088  1.00 42.91           C
ATOM   2194 O3'   DG AA  10       2.055  13.877  -0.826  1.00 43.17           O
ATOM   2195 C2'   DG AA  10       0.954  11.823  -1.591  1.00 43.57           C
ATOM   2196 C1'   DG AA  10       1.403  10.881  -2.680  1.00 44.20           C
ATOM   2197 N9    DG AA  10       1.347   9.466  -2.343  1.00 45.35           N
ATOM   2198 C8    DG AA  10       0.730   8.479  -3.072  1.00 44.60           C
ATOM   2199 N7    DG AA  10       0.861   7.298  -2.562  1.00 46.43           N
ATOM   2200 C5    DG AA  10       1.613   7.504  -1.415  1.00 47.74           C
ATOM   2201 C6    DG AA  10       2.066   6.589  -0.446  1.00 47.64           C
ATOM   2202 O6    DG AA  10       1.896   5.368  -0.409  1.00 47.88           O
ATOM   2203 N1    DG AA  10       2.806   7.214   0.560  1.00 48.50           N
ATOM   2204 C2    DG AA  10       3.060   8.551   0.619  1.00 47.76           C
ATOM   2205 N2    DG AA  10       3.796   8.977   1.665  1.00 47.51           N
ATOM   2206 N3    DG AA  10       2.638   9.421  -0.292  1.00 46.47           N
ATOM   2207 C4    DG AA  10       1.926   8.838  -1.265  1.00 46.14           C
ATOM   2208  P    DC AA  11       2.422  14.570   0.536  1.00 44.96           P
ATOM   2209 OP1   DC AA  11       1.989  15.977   0.452  1.00 43.72           O
ATOM   2210 OP2   DC AA  11       3.819  14.237   0.858  1.00 45.62           O
ATOM   2211 O5'   DC AA  11       1.473  13.814   1.590  1.00 46.21           O
ATOM   2212 C5'   DC AA  11       1.132  14.460   2.813  1.00 49.64           C
ATOM   2213 C4'   DC AA  11       1.258  13.518   3.989  1.00 49.48           C
ATOM   2214 O4'   DC AA  11       0.405  12.371   3.779  1.00 50.37           O
ATOM   2215 C3'   DC AA  11       2.669  12.963   4.235  1.00 49.12           C
ATOM   2216 O3'   DC AA  11       2.898  12.840   5.637  1.00 49.76           O
ATOM   2217 C2'   DC AA  11       2.587  11.563   3.607  1.00 49.79           C
ATOM   2218 C1'   DC AA  11       1.153  11.198   3.976  1.00 49.98           C
ATOM   2219 N1    DC AA  11       0.582  10.127   3.140  1.00 50.38           N
ATOM   2220 C2    DC AA  11       0.695   8.809   3.567  1.00 51.24           C
ATOM   2221 O2    DC AA  11       1.268   8.577   4.642  1.00 50.32           O
ATOM   2222 N3    DC AA  11       0.183   7.825   2.809  1.00 50.62           N
ATOM   2223 C4    DC AA  11      -0.430   8.120   1.663  1.00 50.56           C
ATOM   2224 N4    DC AA  11      -0.927   7.116   0.933  1.00 50.77           N
ATOM   2225 C5    DC AA  11      -0.553   9.454   1.202  1.00 50.49           C
ATOM   2226 C6    DC AA  11      -0.046  10.419   1.966  1.00 50.46           C
ATOM   2227  P    DG AA  12       3.714  13.959   6.432  1.00 44.22           P
ATOM   2228 OP1   DG AA  12       4.639  14.688   5.517  1.00 44.51           O
ATOM   2229 OP2   DG AA  12       4.241  13.297   7.638  1.00 46.60           O
ATOM   2230 O5'   DG AA  12       2.564  14.967   6.907  1.00 45.53           O
ATOM   2231 C5'   DG AA  12       1.490  14.511   7.729  1.00 46.41           C
ATOM   2232 C4'   DG AA  12       0.413  15.564   7.792  1.00 45.72           C
ATOM   2233 O4'   DG AA  12      -0.032  15.852   6.459  1.00 44.60           O
ATOM   2234 C3'   DG AA  12      -0.845  15.123   8.557  1.00 43.63           C
ATOM   2235 O3'   DG AA  12      -0.754  15.578   9.904  1.00 43.73           O
ATOM   2236 C2'   DG AA  12      -1.981  15.829   7.803  1.00 44.37           C
ATOM   2237 C1'   DG AA  12      -1.426  16.100   6.426  1.00 44.81           C
ATOM   2238 N9    DG AA  12      -1.960  15.271   5.352  1.00 45.87           N
ATOM   2239 C8    DG AA  12      -2.474  15.724   4.154  1.00 44.88           C
ATOM   2240 N7    DG AA  12      -2.858  14.773   3.360  1.00 46.77           N
ATOM   2241 C5    DG AA  12      -2.580  13.611   4.071  1.00 48.10           C
ATOM   2242 C6    DG AA  12      -2.787  12.263   3.718  1.00 47.87           C
ATOM   2243 O6    DG AA  12      -3.264  11.812   2.672  1.00 47.98           O
ATOM   2244 N1    DG AA  12      -2.368  11.392   4.718  1.00 48.74           N
ATOM   2245 C2    DG AA  12      -1.826  11.780   5.908  1.00 48.13           C
ATOM   2246 N2    DG AA  12      -1.479  10.791   6.755  1.00 48.01           N
ATOM   2247 N3    DG AA  12      -1.625  13.042   6.245  1.00 46.74           N
ATOM   2248 C4    DG AA  12      -2.026  13.902   5.295  1.00 46.47           C
ATOM   2249  P    DC AA  13      -0.890  14.597  11.138  1.00 44.17           P
ATOM   2250 OP1   DC AA  13      -0.824  15.372  12.387  1.00 42.48           O
ATOM   2251 OP2   DC AA  13       0.045  13.471  10.919  1.00 44.09           O
ATOM   2252 O5'   DC AA  13      -2.379  14.032  10.956  1.00 45.87           O
ATOM   2253 C5'   DC AA  13      -3.116  13.608  12.098  1.00 49.01           C
ATOM   2254 C4'   DC AA  13      -3.797  12.279  11.846  1.00 48.06           C
ATOM   2255 O4'   DC AA  13      -4.645  12.375  10.677  1.00 48.40           O
ATOM   2256 C3'   DC AA  13      -2.846  11.103  11.592  1.00 47.53           C
ATOM   2257 O3'   DC AA  13      -3.367   9.924  12.201  1.00 48.69           O
ATOM   2258 C2'   DC AA  13      -2.894  10.957  10.062  1.00 48.50           C
ATOM   2259 C1'   DC AA  13      -4.360  11.303   9.812  1.00 48.76           C
ATOM   2260 N1    DC AA  13      -4.655  11.714   8.423  1.00 49.04           N
ATOM   2261 C2    DC AA  13      -5.009  10.741   7.498  1.00 49.61           C
ATOM   2262 O2    DC AA  13      -5.073   9.561   7.858  1.00 49.30           O
ATOM   2263 N3    DC AA  13      -5.265  11.111   6.229  1.00 49.10           N
ATOM   2264 C4    DC AA  13      -5.188  12.395   5.875  1.00 49.13           C
ATOM   2265 N4    DC AA  13      -5.451  12.716   4.611  1.00 49.58           N
ATOM   2266 C5    DC AA  13      -4.812  13.401   6.807  1.00 49.03           C
ATOM   2267 C6    DC AA  13      -4.566  13.027   8.061  1.00 49.35           C
ATOM   2268  P    DG AA  14      -2.879   9.449  13.636  1.00 42.36           P
ATOM   2269 OP1   DG AA  14      -1.458   9.866  13.853  1.00 42.77           O
ATOM   2270 OP2   DG AA  14      -3.257   8.035  13.756  1.00 43.99           O
ATOM   2271 O5'   DG AA  14      -3.813  10.290  14.621  1.00 42.95           O
ATOM   2272 C5'   DG AA  14      -5.211  10.074  14.644  1.00 45.45           C
ATOM   2273 C4'   DG AA  14      -5.903  11.146  15.470  1.00 44.73           C
ATOM   2274 O4'   DG AA  14      -5.582  12.440  14.944  1.00 41.50           O
ATOM   2275 C3'   DG AA  14      -7.428  11.068  15.437  1.00 41.03           C
ATOM   2276 O3'   DG AA  14      -7.900  10.318  16.558  1.00 40.71           O
ATOM   2277 C2'   DG AA  14      -7.866  12.529  15.535  1.00 41.39           C
ATOM   2278 C1'   DG AA  14      -6.686  13.318  15.041  1.00 42.06           C
ATOM   2279 N9    DG AA  14      -6.838  13.941  13.730  1.00 43.10           N
ATOM   2280 C8    DG AA  14      -6.648  15.261  13.440  1.00 41.53           C
ATOM   2281 N7    DG AA  14      -6.829  15.551  12.185  1.00 43.78           N
ATOM   2282 C5    DG AA  14      -7.159  14.340  11.602  1.00 44.72           C
ATOM   2283 C6    DG AA  14      -7.467  14.027  10.257  1.00 45.42           C
ATOM   2284 O6    DG AA  14      -7.504  14.793   9.279  1.00 45.61           O
ATOM   2285 N1    DG AA  14      -7.746  12.672  10.089  1.00 46.67           N
ATOM   2286 C2    DG AA  14      -7.731  11.748  11.089  1.00 45.82           C
ATOM   2287 N2    DG AA  14      -8.027  10.477  10.729  1.00 44.82           N
ATOM   2288 N3    DG AA  14      -7.446  12.025  12.356  1.00 42.59           N
ATOM   2289 C4    DG AA  14      -7.172  13.327  12.543  1.00 42.99           C
ATOM   2290  P    DC AA  15      -8.771   8.992  16.406  1.00 45.43           P
ATOM   2291 OP1   DC AA  15      -9.198   8.564  17.756  1.00 42.26           O
ATOM   2292 OP2   DC AA  15      -8.020   8.069  15.546  1.00 41.65           O
ATOM   2293 O5'   DC AA  15     -10.061   9.489  15.591  1.00 47.16           O
ATOM   2294 C5'   DC AA  15     -11.277   8.745  15.666  1.00 51.04           C
ATOM   2295 C4'   DC AA  15     -11.878   8.538  14.293  1.00 49.08           C
ATOM   2296 O4'   DC AA  15     -12.126   9.826  13.675  1.00 49.14           O
ATOM   2297 C3'   DC AA  15     -11.009   7.752  13.307  1.00 47.93           C
ATOM   2298 O3'   DC AA  15     -11.834   6.899  12.508  1.00 50.04           O
ATOM   2299 C2'   DC AA  15     -10.411   8.857  12.429  1.00 49.06           C
ATOM   2300 C1'   DC AA  15     -11.585   9.822  12.378  1.00 49.40           C
ATOM   2301 N1    DC AA  15     -11.208  11.208  12.019  1.00 48.91           N
ATOM   2302 C2    DC AA  15     -11.304  11.595  10.689  1.00 48.75           C
ATOM   2303 O2    DC AA  15     -11.705  10.788   9.837  1.00 47.92           O
ATOM   2304 N3    DC AA  15     -10.950  12.857  10.350  1.00 46.73           N
ATOM   2305 C4    DC AA  15     -10.523  13.704  11.290  1.00 46.97           C
ATOM   2306 N4    DC AA  15     -10.186  14.935  10.918  1.00 47.72           N
ATOM   2307 C5    DC AA  15     -10.414  13.309  12.652  1.00 46.82           C
ATOM   2308 C6    DC AA  15     -10.769  12.072  12.977  1.00 47.87           C
ATOM   2309  P    DG AA  16     -12.056   5.356  12.899  1.00 39.73           P
ATOM   2310 OP1   DG AA  16     -10.852   4.815  13.587  1.00 38.40           O
ATOM   2311 OP2   DG AA  16     -12.556   4.691  11.681  1.00 39.28           O
ATOM   2312 O5'   DG AA  16     -13.259   5.420  13.941  1.00 41.54           O
ATOM   2313 C5'   DG AA  16     -14.541   5.884  13.519  1.00 45.22           C
ATOM   2314 C4'   DG AA  16     -15.429   6.125  14.717  1.00 45.02           C
ATOM   2315 O4'   DG AA  16     -14.802   7.048  15.612  1.00 43.94           O
ATOM   2316 C3'   DG AA  16     -16.771   6.754  14.363  1.00 42.04           C
ATOM   2317 O3'   DG AA  16     -17.742   5.721  14.168  1.00 40.68           O
ATOM   2318 C2'   DG AA  16     -17.091   7.613  15.597  1.00 41.65           C
ATOM   2319 C1'   DG AA  16     -15.755   7.889  16.234  1.00 42.67           C
ATOM   2320 N9    DG AA  16     -15.269   9.255  16.103  1.00 42.01           N
ATOM   2321 C8    DG AA  16     -14.848  10.063  17.123  1.00 40.95           C
ATOM   2322 N7    DG AA  16     -14.443  11.225  16.736  1.00 43.11           N
ATOM   2323 C5    DG AA  16     -14.598  11.200  15.362  1.00 43.41           C
ATOM   2324 C6    DG AA  16     -14.328  12.192  14.388  1.00 44.49           C
ATOM   2325 O6    DG AA  16     -13.867  13.336  14.566  1.00 45.19           O
ATOM   2326 N1    DG AA  16     -14.626  11.764  13.099  1.00 46.19           N
ATOM   2327 C2    DG AA  16     -15.132  10.537  12.796  1.00 46.10           C
ATOM   2328 N2    DG AA  16     -15.361  10.292  11.482  1.00 43.53           N
ATOM   2329 N3    DG AA  16     -15.397   9.597  13.690  1.00 39.74           N
ATOM   2330 C4    DG AA  16     -15.114   9.986  14.950  1.00 41.78           C
ATOM   2331  P    DC AA  17     -18.555   5.560  12.785  1.00 44.89           P
ATOM   2332 OP1   DC AA  17     -19.510   4.440  12.943  1.00 41.07           O
ATOM   2333 OP2   DC AA  17     -17.596   5.539  11.669  1.00 38.93           O
ATOM   2334 O5'   DC AA  17     -19.372   6.935  12.712  1.00 44.89           O
ATOM   2335 C5'   DC AA  17     -20.607   6.981  11.994  1.00 47.07           C
ATOM   2336 C4'   DC AA  17     -20.673   8.221  11.133  1.00 45.57           C
ATOM   2337 O4'   DC AA  17     -20.516   9.401  11.952  1.00 45.88           O
ATOM   2338 C3'   DC AA  17     -19.589   8.320  10.046  1.00 46.64           C
ATOM   2339 O3'   DC AA  17     -20.157   8.893   8.866  1.00 48.26           O
ATOM   2340 C2'   DC AA  17     -18.581   9.289  10.666  1.00 47.77           C
ATOM   2341 C1'   DC AA  17     -19.526  10.228  11.401  1.00 48.52           C
ATOM   2342 N1    DC AA  17     -18.884  11.002  12.477  1.00 47.60           N
ATOM   2343 C2    DC AA  17     -18.352  12.253  12.178  1.00 46.90           C
ATOM   2344 O2    DC AA  17     -18.411  12.685  11.019  1.00 45.02           O
ATOM   2345 N3    DC AA  17     -17.754  12.962  13.162  1.00 43.51           N
ATOM   2346 C4    DC AA  17     -17.700  12.464  14.394  1.00 43.95           C
ATOM   2347 N4    DC AA  17     -17.101  13.192  15.337  1.00 45.12           N
ATOM   2348 C5    DC AA  17     -18.235  11.197  14.723  1.00 44.20           C
ATOM   2349 C6    DC AA  17     -18.830  10.507  13.737  1.00 45.68           C
ATOM   2350  P    DG AA  18     -20.620   7.965   7.645  1.00 41.05           P
ATOM   2351 OP1   DG AA  18     -19.792   6.728   7.627  1.00 39.03           O
ATOM   2352 OP2   DG AA  18     -20.679   8.848   6.466  1.00 40.84           O
ATOM   2353 O5'   DG AA  18     -22.133   7.572   8.025  1.00 41.85           O
ATOM   2354 C5'   DG AA  18     -23.145   8.580   8.142  1.00 47.19           C
ATOM   2355 C4'   DG AA  18     -24.362   8.002   8.821  1.00 49.73           C
ATOM   2356 O4'   DG AA  18     -24.009   7.541  10.126  1.00 47.56           O
ATOM   2357 C3'   DG AA  18     -25.497   9.017   9.028  1.00 48.80           C
ATOM   2358 O3'   DG AA  18     -26.437   8.885   7.967  1.00 45.29           O
ATOM   2359 C2'   DG AA  18     -26.103   8.609  10.371  1.00 48.63           C
ATOM   2360 C1'   DG AA  18     -25.038   7.797  11.054  1.00 49.23           C
ATOM   2361 N9    DG AA  18     -24.425   8.425  12.222  1.00 47.98           N
ATOM   2362 C8    DG AA  18     -24.353   7.896  13.474  1.00 47.29           C
ATOM   2363 N7    DG AA  18     -23.717   8.649  14.325  1.00 47.41           N
ATOM   2364 C5    DG AA  18     -23.344   9.753  13.578  1.00 46.53           C
ATOM   2365 C6    DG AA  18     -22.632  10.908  13.962  1.00 49.27           C
ATOM   2366 O6    DG AA  18     -22.170  11.186  15.081  1.00 50.65           O
ATOM   2367 N1    DG AA  18     -22.458  11.794  12.909  1.00 51.26           N
ATOM   2368 C2    DG AA  18     -22.913  11.593  11.644  1.00 51.36           C
ATOM   2369 N2    DG AA  18     -22.651  12.557  10.750  1.00 47.22           N
ATOM   2370 N3    DG AA  18     -23.585  10.504  11.271  1.00 41.21           N
ATOM   2371 C4    DG AA  18     -23.767   9.634  12.276  1.00 45.66           C
ATOM   2372  P    DC AA  19     -26.986  10.106   7.083  1.00 49.72           P
ATOM   2373 OP1   DC AA  19     -28.260   9.667   6.434  1.00 43.00           O
ATOM   2374 OP2   DC AA  19     -25.891  10.613   6.253  1.00 41.15           O
ATOM   2375 O5'   DC AA  19     -27.331  11.220   8.176  1.00 49.74           O
ATOM   2376 C5'   DC AA  19     -28.247  12.257   7.828  1.00 52.16           C
ATOM   2377 C4'   DC AA  19     -27.778  13.586   8.382  1.00 52.26           C
ATOM   2378 O4'   DC AA  19     -27.809  13.547   9.829  1.00 51.24           O
ATOM   2379 C3'   DC AA  19     -26.356  13.998   7.992  1.00 53.72           C
ATOM   2380 O3'   DC AA  19     -26.310  15.408   7.749  1.00 51.86           O
ATOM   2381 C2'   DC AA  19     -25.552  13.667   9.259  1.00 51.17           C
ATOM   2382 C1'   DC AA  19     -26.585  13.995  10.335  1.00 51.51           C
ATOM   2383 N1    DC AA  19     -26.329  13.333  11.624  1.00 51.30           N
ATOM   2384 C2    DC AA  19     -25.619  14.016  12.605  1.00 50.68           C
ATOM   2385 O2    DC AA  19     -25.206  15.162  12.371  1.00 47.99           O
ATOM   2386 N3    DC AA  19     -25.376  13.413  13.787  1.00 45.31           N
ATOM   2387 C4    DC AA  19     -25.830  12.178  14.003  1.00 45.94           C
ATOM   2388 N4    DC AA  19     -25.566  11.609  15.187  1.00 46.35           N
ATOM   2389 C5    DC AA  19     -26.558  11.461  13.014  1.00 45.25           C
ATOM   2390 C6    DC AA  19     -26.790  12.075  11.857  1.00 48.20           C
ATOM   2391  P    DG AA  20     -26.516  15.947   6.234  1.00 51.50           P
ATOM   2392 OP1   DG AA  20     -25.855  14.988   5.309  1.00 48.71           O
ATOM   2393 OP2   DG AA  20     -26.089  17.376   6.227  1.00 52.42           O
ATOM   2394 O5'   DG AA  20     -28.091  15.905   6.005  1.00 51.35           O
ATOM   2395 C5'   DG AA  20     -28.949  16.916   6.556  1.00 56.51           C
ATOM   2396 C4'   DG AA  20     -30.385  16.579   6.263  1.00 62.11           C
ATOM   2397 O4'   DG AA  20     -30.736  15.354   6.926  1.00 60.15           O
ATOM   2398 C3'   DG AA  20     -31.400  17.615   6.735  1.00 63.32           C
ATOM   2399 O3'   DG AA  20     -32.517  17.677   5.850  1.00 56.60           O
ATOM   2400 C2'   DG AA  20     -31.861  17.051   8.073  1.00 57.71           C
ATOM   2401 C1'   DG AA  20     -31.828  15.569   7.810  1.00 58.44           C
ATOM   2402 N9    DG AA  20     -31.618  14.732   8.986  1.00 58.44           N
ATOM   2403 C8    DG AA  20     -32.191  13.514   9.217  1.00 53.88           C
ATOM   2404 N7    DG AA  20     -31.810  12.970  10.339  1.00 57.19           N
ATOM   2405 C5    DG AA  20     -30.944  13.890  10.887  1.00 58.06           C
ATOM   2406 C6    DG AA  20     -30.224  13.843  12.105  1.00 57.50           C
ATOM   2407 O6    DG AA  20     -30.231  12.950  12.961  1.00 55.07           O
ATOM   2408 N1    DG AA  20     -29.447  14.983  12.293  1.00 59.07           N
ATOM   2409 C2    DG AA  20     -29.372  16.023  11.412  1.00 61.01           C
ATOM   2410 N2    DG AA  20     -28.556  17.041  11.765  1.00 56.67           N
ATOM   2411 N3    DG AA  20     -30.028  16.078  10.262  1.00 56.41           N
ATOM   2412 C4    DG AA  20     -30.794  14.978  10.062  1.00 59.56           C
ATOM   2413 OP3   DC BA   1     -26.936  16.258  22.624  1.00 24.92           O
ATOM   2414  P    DC BA   1     -26.500  15.256  22.018  1.00 35.60           P
ATOM   2415 OP1   DC BA   1     -27.124  14.680  22.937  1.00 33.59           O
ATOM   2416 OP2   DC BA   1     -25.298  14.509  21.574  1.00 33.78           O
ATOM   2417 O5'   DC BA   1     -26.922  15.850  20.678  1.00 34.62           O
ATOM   2418 C5'   DC BA   1     -27.050  17.205  20.428  1.00 42.68           C
ATOM   2419 C4'   DC BA   1     -26.309  17.717  19.227  1.00 49.77           C
ATOM   2420 O4'   DC BA   1     -26.087  16.641  18.283  1.00 48.16           O
ATOM   2421 C3'   DC BA   1     -27.068  18.790  18.442  1.00 52.73           C
ATOM   2422 O3'   DC BA   1     -26.145  19.664  17.793  1.00 51.58           O
ATOM   2423 C2'   DC BA   1     -27.846  17.951  17.447  1.00 47.68           C
ATOM   2424 C1'   DC BA   1     -26.836  16.870  17.097  1.00 47.19           C
ATOM   2425 N1    DC BA   1     -27.446  15.608  16.670  1.00 46.35           N
ATOM   2426 C2    DC BA   1     -28.092  15.542  15.438  1.00 44.44           C
ATOM   2427 O2    DC BA   1     -28.139  16.557  14.724  1.00 44.75           O
ATOM   2428 N3    DC BA   1     -28.660  14.381  15.047  1.00 42.30           N
ATOM   2429 C4    DC BA   1     -28.594  13.310  15.844  1.00 41.33           C
ATOM   2430 N4    DC BA   1     -29.175  12.175  15.424  1.00 41.55           N
ATOM   2431 C5    DC BA   1     -27.938  13.343  17.107  1.00 41.20           C
ATOM   2432 C6    DC BA   1     -27.381  14.502  17.471  1.00 45.37           C
ATOM   2433  P    DG BA   2     -25.747  21.023  18.459  1.00 42.51           P
ATOM   2434 OP1   DG BA   2     -26.512  21.294  19.717  1.00 38.95           O
ATOM   2435 OP2   DG BA   2     -25.759  21.989  17.359  1.00 39.62           O
ATOM   2436 O5'   DG BA   2     -24.225  20.761  18.852  1.00 43.56           O
ATOM   2437 C5'   DG BA   2     -23.254  20.422  17.858  1.00 48.42           C
ATOM   2438 C4'   DG BA   2     -21.993  19.890  18.516  1.00 54.03           C
ATOM   2439 O4'   DG BA   2     -22.309  18.724  19.277  1.00 51.38           O
ATOM   2440 C3'   DG BA   2     -20.904  19.457  17.528  1.00 54.33           C
ATOM   2441 O3'   DG BA   2     -19.988  20.517  17.367  1.00 51.93           O
ATOM   2442 C2'   DG BA   2     -20.252  18.248  18.214  1.00 51.51           C
ATOM   2443 C1'   DG BA   2     -21.265  17.778  19.221  1.00 50.44           C
ATOM   2444 N9    DG BA   2     -21.877  16.491  18.952  1.00 49.57           N
ATOM   2445 C8    DG BA   2     -21.921  15.423  19.805  1.00 45.37           C
ATOM   2446 N7    DG BA   2     -22.560  14.401  19.327  1.00 46.11           N
ATOM   2447 C5    DG BA   2     -22.969  14.802  18.073  1.00 45.93           C
ATOM   2448 C6    DG BA   2     -23.706  14.109  17.091  1.00 45.97           C
ATOM   2449 O6    DG BA   2     -24.158  12.945  17.137  1.00 45.23           O
ATOM   2450 N1    DG BA   2     -23.909  14.885  15.956  1.00 47.49           N
ATOM   2451 C2    DG BA   2     -23.456  16.167  15.794  1.00 48.92           C
ATOM   2452 N2    DG BA   2     -23.760  16.768  14.620  1.00 46.85           N
ATOM   2453 N3    DG BA   2     -22.771  16.828  16.709  1.00 44.35           N
ATOM   2454 C4    DG BA   2     -22.564  16.098  17.817  1.00 46.23           C
ATOM   2455  P    DC BA   3     -19.506  21.189  16.045  1.00 44.50           P
ATOM   2456 OP1   DC BA   3     -18.196  21.805  16.356  1.00 39.49           O
ATOM   2457 OP2   DC BA   3     -20.593  22.009  15.495  1.00 37.79           O
ATOM   2458 O5'   DC BA   3     -19.264  19.966  15.041  1.00 43.70           O
ATOM   2459 C5'   DC BA   3     -18.531  20.193  13.846  1.00 46.32           C
ATOM   2460 C4'   DC BA   3     -19.033  19.305  12.724  1.00 45.47           C
ATOM   2461 O4'   DC BA   3     -18.889  17.917  13.103  1.00 44.28           O
ATOM   2462 C3'   DC BA   3     -20.512  19.486  12.349  1.00 45.90           C
ATOM   2463 O3'   DC BA   3     -20.671  19.335  10.937  1.00 46.19           O
ATOM   2464 C2'   DC BA   3     -21.185  18.314  13.064  1.00 46.32           C
ATOM   2465 C1'   DC BA   3     -20.101  17.248  12.900  1.00 46.42           C
ATOM   2466 N1    DC BA   3     -20.206  16.143  13.872  1.00 46.12           N
ATOM   2467 C2    DC BA   3     -20.924  15.011  13.511  1.00 45.11           C
ATOM   2468 O2    DC BA   3     -21.449  14.954  12.395  1.00 44.61           O
ATOM   2469 N3    DC BA   3     -21.036  13.990  14.399  1.00 42.88           N
ATOM   2470 C4    DC BA   3     -20.454  14.091  15.590  1.00 43.39           C
ATOM   2471 N4    DC BA   3     -20.587  13.071  16.441  1.00 44.33           N
ATOM   2472 C5    DC BA   3     -19.721  15.247  15.984  1.00 43.96           C
ATOM   2473 C6    DC BA   3     -19.621  16.228  15.101  1.00 45.29           C
ATOM   2474  P    DG BA   4     -20.827  20.619   9.982  1.00 39.97           P
ATOM   2475 OP1   DG BA   4     -21.406  21.775  10.718  1.00 37.65           O
ATOM   2476 OP2   DG BA   4     -21.464  20.131   8.744  1.00 38.81           O
ATOM   2477 O5'   DG BA   4     -19.306  20.955   9.633  1.00 40.44           O
ATOM   2478 C5'   DG BA   4     -18.492  20.016   8.936  1.00 44.59           C
ATOM   2479 C4'   DG BA   4     -17.034  20.452   8.957  1.00 45.72           C
ATOM   2480 O4'   DG BA   4     -16.614  20.610  10.316  1.00 42.41           O
ATOM   2481 C3'   DG BA   4     -16.075  19.439   8.341  1.00 44.34           C
ATOM   2482 O3'   DG BA   4     -15.848  19.776   6.979  1.00 43.01           O
ATOM   2483 C2'   DG BA   4     -14.802  19.589   9.180  1.00 43.59           C
ATOM   2484 C1'   DG BA   4     -15.275  20.175  10.485  1.00 43.35           C
ATOM   2485 N9    DG BA   4     -15.267  19.273  11.628  1.00 44.09           N
ATOM   2486 C8    DG BA   4     -14.654  19.495  12.828  1.00 41.72           C
ATOM   2487 N7    DG BA   4     -14.827  18.540  13.691  1.00 42.83           N
ATOM   2488 C5    DG BA   4     -15.598  17.614  13.018  1.00 43.70           C
ATOM   2489 C6    DG BA   4     -16.106  16.368  13.441  1.00 44.50           C
ATOM   2490 O6    DG BA   4     -15.954  15.818  14.542  1.00 44.27           O
ATOM   2491 N1    DG BA   4     -16.848  15.740  12.448  1.00 45.98           N
ATOM   2492 C2    DG BA   4     -17.078  16.252  11.202  1.00 44.99           C
ATOM   2493 N2    DG BA   4     -17.826  15.498  10.374  1.00 43.20           N
ATOM   2494 N3    DG BA   4     -16.610  17.428  10.793  1.00 40.66           N
ATOM   2495 C4    DG BA   4     -15.892  18.049  11.734  1.00 42.07           C
ATOM   2496  P    DC BA   5     -16.098  18.791   5.764  1.00 43.59           P
ATOM   2497 OP1   DC BA   5     -15.579  19.428   4.538  1.00 40.20           O
ATOM   2498 OP2   DC BA   5     -17.503  18.353   5.811  1.00 39.04           O
ATOM   2499 O5'   DC BA   5     -15.173  17.542   6.139  1.00 44.87           O
ATOM   2500 C5'   DC BA   5     -14.747  16.647   5.106  1.00 48.32           C
ATOM   2501 C4'   DC BA   5     -14.898  15.205   5.546  1.00 45.98           C
ATOM   2502 O4'   DC BA   5     -14.118  14.961   6.740  1.00 46.19           O
ATOM   2503 C3'   DC BA   5     -16.329  14.770   5.893  1.00 45.64           C
ATOM   2504 O3'   DC BA   5     -16.535  13.427   5.448  1.00 47.94           O
ATOM   2505 C2'   DC BA   5     -16.328  14.808   7.415  1.00 46.96           C
ATOM   2506 C1'   DC BA   5     -14.909  14.330   7.698  1.00 46.17           C
ATOM   2507 N1    DC BA   5     -14.408  14.668   9.036  1.00 45.70           N
ATOM   2508 C2    DC BA   5     -14.598  13.746  10.072  1.00 45.21           C
ATOM   2509 O2    DC BA   5     -15.175  12.680   9.837  1.00 44.61           O
ATOM   2510 N3    DC BA   5     -14.154  14.052  11.317  1.00 43.18           N
ATOM   2511 C4    DC BA   5     -13.539  15.218  11.522  1.00 43.33           C
ATOM   2512 N4    DC BA   5     -13.117  15.475  12.755  1.00 43.93           N
ATOM   2513 C5    DC BA   5     -13.341  16.164  10.491  1.00 43.08           C
ATOM   2514 C6    DC BA   5     -13.781  15.848   9.266  1.00 44.30           C
ATOM   2515  P    DG BA   6     -17.299  13.126   4.050  1.00 40.62           P
ATOM   2516 OP1   DG BA   6     -18.256  14.213   3.709  1.00 39.94           O
ATOM   2517 OP2   DG BA   6     -17.786  11.737   4.146  1.00 41.24           O
ATOM   2518 O5'   DG BA   6     -16.109  13.147   2.991  1.00 42.67           O
ATOM   2519 C5'   DG BA   6     -15.018  12.227   3.093  1.00 44.41           C
ATOM   2520 C4'   DG BA   6     -13.900  12.621   2.158  1.00 43.21           C
ATOM   2521 O4'   DG BA   6     -13.454  13.939   2.489  1.00 40.82           O
ATOM   2522 C3'   DG BA   6     -12.661  11.733   2.258  1.00 39.93           C
ATOM   2523 O3'   DG BA   6     -12.732  10.717   1.260  1.00 40.39           O
ATOM   2524 C2'   DG BA   6     -11.496  12.697   1.989  1.00 40.38           C
ATOM   2525 C1'   DG BA   6     -12.055  14.057   2.328  1.00 40.59           C
ATOM   2526 N9    DG BA   6     -11.549  14.659   3.550  1.00 40.86           N
ATOM   2527 C8    DG BA   6     -10.977  15.900   3.668  1.00 39.47           C
ATOM   2528 N7    DG BA   6     -10.635  16.199   4.879  1.00 41.85           N
ATOM   2529 C5    DG BA   6     -11.002  15.093   5.628  1.00 42.32           C
ATOM   2530 C6    DG BA   6     -10.873  14.842   7.018  1.00 42.79           C
ATOM   2531 O6    DG BA   6     -10.402  15.587   7.886  1.00 42.90           O
ATOM   2532 N1    DG BA   6     -11.371  13.587   7.368  1.00 43.67           N
ATOM   2533 C2    DG BA   6     -11.916  12.696   6.488  1.00 43.23           C
ATOM   2534 N2    DG BA   6     -12.341  11.536   7.005  1.00 42.40           N
ATOM   2535 N3    DG BA   6     -12.042  12.917   5.185  1.00 40.48           N
ATOM   2536 C4    DG BA   6     -11.565  14.130   4.826  1.00 41.12           C
ATOM   2537  P    DC BA   7     -12.636   9.189   1.569  1.00 43.60           P
ATOM   2538 OP1   DC BA   7     -12.506   8.470   0.271  1.00 42.25           O
ATOM   2539 OP2   DC BA   7     -13.738   8.856   2.484  1.00 43.32           O
ATOM   2540 O5'   DC BA   7     -11.257   9.054   2.374  1.00 45.76           O
ATOM   2541 C5'   DC BA   7     -10.572   7.795   2.379  1.00 48.13           C
ATOM   2542 C4'   DC BA   7     -10.084   7.457   3.777  1.00 46.38           C
ATOM   2543 O4'   DC BA   7      -9.201   8.498   4.250  1.00 46.49           O
ATOM   2544 C3'   DC BA   7     -11.179   7.309   4.845  1.00 45.30           C
ATOM   2545 O3'   DC BA   7     -10.828   6.255   5.740  1.00 47.25           O
ATOM   2546 C2'   DC BA   7     -11.105   8.653   5.581  1.00 46.79           C
ATOM   2547 C1'   DC BA   7      -9.600   8.896   5.530  1.00 46.75           C
ATOM   2548 N1    DC BA   7      -9.217  10.304   5.735  1.00 47.21           N
ATOM   2549 C2    DC BA   7      -8.875  10.728   7.017  1.00 47.41           C
ATOM   2550 O2    DC BA   7      -8.902   9.922   7.952  1.00 47.13           O
ATOM   2551 N3    DC BA   7      -8.525  12.016   7.214  1.00 46.73           N
ATOM   2552 C4    DC BA   7      -8.506  12.863   6.187  1.00 46.82           C
ATOM   2553 N4    DC BA   7      -8.160  14.122   6.416  1.00 47.21           N
ATOM   2554 C5    DC BA   7      -8.855  12.451   4.868  1.00 46.60           C
ATOM   2555 C6    DC BA   7      -9.188  11.174   4.692  1.00 47.09           C
ATOM   2556  P    DG BA   8     -11.469   4.769   5.557  1.00 41.99           P
ATOM   2557 OP1   DG BA   8     -12.837   4.855   4.976  1.00 42.79           O
ATOM   2558 OP2   DG BA   8     -11.247   4.072   6.842  1.00 44.69           O
ATOM   2559 O5'   DG BA   8     -10.502   4.097   4.467  1.00 44.06           O
ATOM   2560 C5'   DG BA   8      -9.121   3.897   4.755  1.00 44.73           C
ATOM   2561 C4'   DG BA   8      -8.383   3.476   3.508  1.00 43.40           C
ATOM   2562 O4'   DG BA   8      -8.572   4.470   2.493  1.00 42.13           O
ATOM   2563 C3'   DG BA   8      -6.867   3.359   3.694  1.00 41.02           C
ATOM   2564 O3'   DG BA   8      -6.533   2.010   4.000  1.00 41.59           O
ATOM   2565 C2'   DG BA   8      -6.310   3.792   2.333  1.00 41.52           C
ATOM   2566 C1'   DG BA   8      -7.400   4.639   1.720  1.00 42.19           C
ATOM   2567 N9    DG BA   8      -7.145   6.071   1.673  1.00 42.97           N
ATOM   2568 C8    DG BA   8      -7.226   6.885   0.563  1.00 41.93           C
ATOM   2569 N7    DG BA   8      -6.959   8.132   0.806  1.00 44.21           N
ATOM   2570 C5    DG BA   8      -6.684   8.155   2.165  1.00 45.16           C
ATOM   2571 C6    DG BA   8      -6.326   9.238   2.999  1.00 45.40           C
ATOM   2572 O6    DG BA   8      -6.187  10.430   2.694  1.00 45.63           O
ATOM   2573 N1    DG BA   8      -6.128   8.834   4.323  1.00 46.22           N
ATOM   2574 C2    DG BA   8      -6.261   7.558   4.778  1.00 45.64           C
ATOM   2575 N2    DG BA   8      -6.030   7.352   6.078  1.00 45.08           N
ATOM   2576 N3    DG BA   8      -6.599   6.531   3.998  1.00 43.84           N
ATOM   2577 C4    DG BA   8      -6.795   6.891   2.712  1.00 43.90           C
ATOM   2578  P    DC BA   9      -5.717   1.615   5.288  1.00 43.80           P
ATOM   2579 OP1   DC BA   9      -5.405   0.180   5.211  1.00 42.51           O
ATOM   2580 OP2   DC BA   9      -6.421   2.151   6.475  1.00 44.33           O
ATOM   2581 O5'   DC BA   9      -4.356   2.446   5.098  1.00 45.16           O
ATOM   2582 C5'   DC BA   9      -3.142   1.960   5.671  1.00 48.14           C
ATOM   2583 C4'   DC BA   9      -2.418   3.054   6.420  1.00 47.87           C
ATOM   2584 O4'   DC BA   9      -2.114   4.143   5.525  1.00 48.60           O
ATOM   2585 C3'   DC BA   9      -3.204   3.679   7.590  1.00 47.11           C
ATOM   2586 O3'   DC BA   9      -2.308   3.974   8.656  1.00 47.88           O
ATOM   2587 C2'   DC BA   9      -3.732   4.978   6.975  1.00 47.93           C
ATOM   2588 C1'   DC BA   9      -2.545   5.347   6.087  1.00 48.29           C
ATOM   2589 N1    DC BA   9      -2.874   6.288   5.004  1.00 48.47           N
ATOM   2590 C2    DC BA   9      -2.710   7.657   5.226  1.00 49.49           C
ATOM   2591 O2    DC BA   9      -2.299   8.039   6.325  1.00 48.75           O
ATOM   2592 N3    DC BA   9      -3.017   8.527   4.243  1.00 49.01           N
ATOM   2593 C4    DC BA   9      -3.463   8.072   3.070  1.00 49.14           C
ATOM   2594 N4    DC BA   9      -3.756   8.955   2.119  1.00 49.48           N
ATOM   2595 C5    DC BA   9      -3.633   6.684   2.825  1.00 49.13           C
ATOM   2596 C6    DC BA   9      -3.331   5.835   3.803  1.00 49.10           C
ATOM   2597  P    DG BA  10      -2.109   2.944   9.877  1.00 43.33           P
ATOM   2598 OP1   DG BA  10      -3.374   2.183  10.109  1.00 44.11           O
ATOM   2599 OP2   DG BA  10      -1.516   3.722  10.976  1.00 45.46           O
ATOM   2600 O5'   DG BA  10      -0.993   1.928   9.336  1.00 43.80           O
ATOM   2601 C5'   DG BA  10       0.325   2.399   9.041  1.00 44.49           C
ATOM   2602 C4'   DG BA  10       1.099   1.312   8.325  1.00 44.04           C
ATOM   2603 O4'   DG BA  10       0.388   0.932   7.152  1.00 43.59           O
ATOM   2604 C3'   DG BA  10       2.482   1.755   7.852  1.00 42.60           C
ATOM   2605 O3'   DG BA  10       3.461   1.388   8.829  1.00 42.86           O
ATOM   2606 C2'   DG BA  10       2.677   0.975   6.542  1.00 43.15           C
ATOM   2607 C1'   DG BA  10       1.278   0.652   6.085  1.00 43.85           C
ATOM   2608 N9    DG BA  10       0.792   1.405   4.942  1.00 45.24           N
ATOM   2609 C8    DG BA  10       0.247   0.889   3.794  1.00 44.24           C
ATOM   2610 N7    DG BA  10      -0.127   1.783   2.950  1.00 45.81           N
ATOM   2611 C5    DG BA  10       0.197   2.983   3.558  1.00 47.29           C
ATOM   2612 C6    DG BA  10       0.023   4.314   3.099  1.00 47.03           C
ATOM   2613 O6    DG BA  10      -0.464   4.697   2.035  1.00 47.20           O
ATOM   2614 N1    DG BA  10       0.481   5.248   4.036  1.00 47.82           N
ATOM   2615 C2    DG BA  10       1.033   4.928   5.237  1.00 47.11           C
ATOM   2616 N2    DG BA  10       1.417   5.963   6.012  1.00 47.16           N
ATOM   2617 N3    DG BA  10       1.191   3.689   5.674  1.00 46.80           N
ATOM   2618 C4    DG BA  10       0.758   2.775   4.793  1.00 46.10           C
ATOM   2619  P    DC BA  11       4.446   2.446   9.494  1.00 43.85           P
ATOM   2620 OP1   DC BA  11       5.424   1.707  10.326  1.00 42.36           O
ATOM   2621 OP2   DC BA  11       3.633   3.513  10.093  1.00 44.07           O
ATOM   2622 O5'   DC BA  11       5.207   3.045   8.224  1.00 45.12           O
ATOM   2623 C5'   DC BA  11       6.512   3.605   8.385  1.00 48.66           C
ATOM   2624 C4'   DC BA  11       6.652   4.899   7.625  1.00 48.57           C
ATOM   2625 O4'   DC BA  11       6.426   4.667   6.221  1.00 49.38           O
ATOM   2626 C3'   DC BA  11       5.672   6.011   8.033  1.00 48.12           C
ATOM   2627 O3'   DC BA  11       6.331   7.272   7.993  1.00 49.01           O
ATOM   2628 C2'   DC BA  11       4.616   5.941   6.922  1.00 48.88           C
ATOM   2629 C1'   DC BA  11       5.502   5.598   5.733  1.00 49.49           C
ATOM   2630 N1    DC BA  11       4.778   5.006   4.599  1.00 49.78           N
ATOM   2631 C2    DC BA  11       4.284   5.844   3.610  1.00 50.71           C
ATOM   2632 O2    DC BA  11       4.461   7.067   3.703  1.00 49.84           O
ATOM   2633 N3    DC BA  11       3.611   5.317   2.568  1.00 50.18           N
ATOM   2634 C4    DC BA  11       3.440   3.992   2.502  1.00 50.07           C
ATOM   2635 N4    DC BA  11       2.768   3.499   1.459  1.00 50.37           N
ATOM   2636 C5    DC BA  11       3.930   3.115   3.502  1.00 49.97           C
ATOM   2637 C6    DC BA  11       4.599   3.661   4.522  1.00 50.01           C
ATOM   2638  P    DG BA  12       6.868   7.975   9.322  1.00 43.24           P
ATOM   2639 OP1   DG BA  12       6.030   7.561  10.492  1.00 43.80           O
ATOM   2640 OP2   DG BA  12       7.012   9.407   9.013  1.00 45.87           O
ATOM   2641 O5'   DG BA  12       8.328   7.359   9.486  1.00 44.75           O
ATOM   2642 C5'   DG BA  12       9.341   7.627   8.531  1.00 45.89           C
ATOM   2643 C4'   DG BA  12      10.548   6.741   8.798  1.00 45.31           C
ATOM   2644 O4'   DG BA  12      10.136   5.371   8.757  1.00 43.89           O
ATOM   2645 C3'   DG BA  12      11.663   6.873   7.763  1.00 43.10           C
ATOM   2646 O3'   DG BA  12      12.648   7.781   8.258  1.00 43.47           O
ATOM   2647 C2'   DG BA  12      12.236   5.451   7.650  1.00 43.79           C
ATOM   2648 C1'   DG BA  12      11.136   4.552   8.178  1.00 44.38           C
ATOM   2649 N9    DG BA  12      10.453   3.723   7.196  1.00 45.56           N
ATOM   2650 C8    DG BA  12      10.316   2.354   7.244  1.00 44.46           C
ATOM   2651 N7    DG BA  12       9.638   1.875   6.261  1.00 46.55           N
ATOM   2652 C5    DG BA  12       9.285   2.983   5.507  1.00 47.84           C
ATOM   2653 C6    DG BA  12       8.533   3.068   4.310  1.00 47.46           C
ATOM   2654 O6    DG BA  12       8.009   2.160   3.665  1.00 47.64           O
ATOM   2655 N1    DG BA  12       8.408   4.391   3.871  1.00 48.41           N
ATOM   2656 C2    DG BA  12       8.947   5.470   4.514  1.00 48.10           C
ATOM   2657 N2    DG BA  12       8.718   6.672   3.942  1.00 47.95           N
ATOM   2658 N3    DG BA  12       9.646   5.399   5.631  1.00 46.75           N
ATOM   2659 C4    DG BA  12       9.779   4.137   6.068  1.00 46.20           C
ATOM   2660  P    DC BA  13      13.159   9.044   7.453  1.00 45.12           P
ATOM   2661 OP1   DC BA  13      14.402   9.538   8.078  1.00 43.61           O
ATOM   2662 OP2   DC BA  13      12.013   9.954   7.290  1.00 45.08           O
ATOM   2663 O5'   DC BA  13      13.521   8.440   6.020  1.00 47.06           O
ATOM   2664 C5'   DC BA  13      14.337   9.187   5.122  1.00 50.73           C
ATOM   2665 C4'   DC BA  13      13.784   9.141   3.715  1.00 49.58           C
ATOM   2666 O4'   DC BA  13      13.738   7.775   3.252  1.00 50.18           O
ATOM   2667 C3'   DC BA  13      12.357   9.691   3.555  1.00 49.20           C
ATOM   2668 O3'   DC BA  13      12.254  10.417   2.325  1.00 51.06           O
ATOM   2669 C2'   DC BA  13      11.512   8.420   3.474  1.00 50.48           C
ATOM   2670 C1'   DC BA  13      12.472   7.515   2.715  1.00 50.68           C
ATOM   2671 N1    DC BA  13      12.172   6.070   2.856  1.00 50.82           N
ATOM   2672 C2    DC BA  13      11.370   5.460   1.899  1.00 51.56           C
ATOM   2673 O2    DC BA  13      10.931   6.125   0.957  1.00 50.87           O
ATOM   2674 N3    DC BA  13      11.082   4.145   2.031  1.00 50.73           N
ATOM   2675 C4    DC BA  13      11.566   3.459   3.069  1.00 50.66           C
ATOM   2676 N4    DC BA  13      11.258   2.173   3.161  1.00 51.14           N
ATOM   2677 C5    DC BA  13      12.387   4.070   4.058  1.00 50.51           C
ATOM   2678 C6    DC BA  13      12.664   5.366   3.911  1.00 50.85           C
ATOM   2679  P    DG BA  14      12.391  12.024   2.285  1.00 45.06           P
ATOM   2680 OP1   DG BA  14      11.838  12.615   3.541  1.00 45.46           O
ATOM   2681 OP2   DG BA  14      11.867  12.467   0.979  1.00 47.04           O
ATOM   2682 O5'   DG BA  14      13.985  12.231   2.277  1.00 45.40           O
ATOM   2683 C5'   DG BA  14      14.768  11.751   1.188  1.00 47.38           C
ATOM   2684 C4'   DG BA  14      16.250  11.843   1.515  1.00 47.12           C
ATOM   2685 O4'   DG BA  14      16.512  11.109   2.717  1.00 43.29           O
ATOM   2686 C3'   DG BA  14      17.158  11.228   0.453  1.00 43.10           C
ATOM   2687 O3'   DG BA  14      17.587  12.250  -0.440  1.00 42.30           O
ATOM   2688 C2'   DG BA  14      18.342  10.677   1.276  1.00 42.77           C
ATOM   2689 C1'   DG BA  14      17.774  10.477   2.661  1.00 43.56           C
ATOM   2690 N9    DG BA  14      17.569   9.091   3.065  1.00 45.22           N
ATOM   2691 C8    DG BA  14      18.043   8.511   4.208  1.00 43.52           C
ATOM   2692 N7    DG BA  14      17.697   7.266   4.354  1.00 46.00           N
ATOM   2693 C5    DG BA  14      16.925   7.004   3.221  1.00 46.96           C
ATOM   2694 C6    DG BA  14      16.269   5.817   2.828  1.00 47.44           C
ATOM   2695 O6    DG BA  14      16.233   4.722   3.410  1.00 47.63           O
ATOM   2696 N1    DG BA  14      15.593   5.975   1.609  1.00 48.83           N
ATOM   2697 C2    DG BA  14      15.569   7.124   0.880  1.00 48.19           C
ATOM   2698 N2    DG BA  14      14.873   7.090  -0.264  1.00 47.10           N
ATOM   2699 N3    DG BA  14      16.182   8.249   1.250  1.00 44.39           N
ATOM   2700 C4    DG BA  14      16.829   8.114   2.416  1.00 44.85           C
ATOM   2701  P    DC BA  15      17.332  12.200  -1.999  1.00 45.76           P
ATOM   2702 OP1   DC BA  15      18.049  13.325  -2.649  1.00 42.89           O
ATOM   2703 OP2   DC BA  15      15.877  12.050  -2.192  1.00 42.58           O
ATOM   2704 O5'   DC BA  15      18.031  10.826  -2.429  1.00 47.66           O
ATOM   2705 C5'   DC BA  15      18.472  10.655  -3.770  1.00 51.64           C
ATOM   2706 C4'   DC BA  15      18.108   9.283  -4.284  1.00 50.08           C
ATOM   2707 O4'   DC BA  15      18.703   8.267  -3.436  1.00 49.94           O
ATOM   2708 C3'   DC BA  15      16.604   8.965  -4.328  1.00 49.92           C
ATOM   2709 O3'   DC BA  15      16.305   8.201  -5.491  1.00 52.44           O
ATOM   2710 C2'   DC BA  15      16.409   8.110  -3.077  1.00 51.54           C
ATOM   2711 C1'   DC BA  15      17.715   7.341  -3.078  1.00 52.11           C
ATOM   2712 N1    DC BA  15      18.072   6.752  -1.770  1.00 52.17           N
ATOM   2713 C2    DC BA  15      17.697   5.443  -1.505  1.00 52.20           C
ATOM   2714 O2    DC BA  15      17.079   4.801  -2.360  1.00 50.43           O
ATOM   2715 N3    DC BA  15      18.013   4.895  -0.302  1.00 49.34           N
ATOM   2716 C4    DC BA  15      18.676   5.625   0.592  1.00 49.64           C
ATOM   2717 N4    DC BA  15      18.967   5.052   1.768  1.00 50.50           N
ATOM   2718 C5    DC BA  15      19.070   6.962   0.346  1.00 49.58           C
ATOM   2719 C6    DC BA  15      18.747   7.482  -0.844  1.00 50.48           C
ATOM   2720  P    DG BA  16      15.824   8.926  -6.852  1.00 42.84           P
ATOM   2721 OP1   DG BA  16      14.988  10.112  -6.518  1.00 41.50           O
ATOM   2722 OP2   DG BA  16      15.276   7.872  -7.737  1.00 42.33           O
ATOM   2723 O5'   DG BA  16      17.200   9.419  -7.496  1.00 44.54           O
ATOM   2724 C5'   DG BA  16      18.174   8.475  -7.908  1.00 47.42           C
ATOM   2725 C4'   DG BA  16      19.479   9.169  -8.252  1.00 47.21           C
ATOM   2726 O4'   DG BA  16      19.944   9.899  -7.109  1.00 45.58           O
ATOM   2727 C3'   DG BA  16      20.608   8.201  -8.608  1.00 45.52           C
ATOM   2728 O3'   DG BA  16      20.616   8.000 -10.025  1.00 44.80           O
ATOM   2729 C2'   DG BA  16      21.863   8.939  -8.130  1.00 45.58           C
ATOM   2730 C1'   DG BA  16      21.360   9.869  -7.051  1.00 46.21           C
ATOM   2731 N9    DG BA  16      21.716   9.492  -5.688  1.00 45.96           N
ATOM   2732 C8    DG BA  16      22.353  10.285  -4.778  1.00 44.40           C
ATOM   2733 N7    DG BA  16      22.538   9.712  -3.623  1.00 46.03           N
ATOM   2734 C5    DG BA  16      21.976   8.454  -3.786  1.00 46.31           C
ATOM   2735 C6    DG BA  16      21.872   7.383  -2.873  1.00 47.19           C
ATOM   2736 O6    DG BA  16      22.270   7.336  -1.696  1.00 47.59           O
ATOM   2737 N1    DG BA  16      21.232   6.273  -3.427  1.00 48.61           N
ATOM   2738 C2    DG BA  16      20.764   6.225  -4.708  1.00 48.65           C
ATOM   2739 N2    DG BA  16      20.170   5.072  -5.070  1.00 46.13           N
ATOM   2740 N3    DG BA  16      20.850   7.227  -5.573  1.00 42.45           N
ATOM   2741 C4    DG BA  16      21.464   8.303  -5.052  1.00 44.59           C
ATOM   2742  P    DC BA  17      20.459   6.552 -10.673  1.00 45.78           P
ATOM   2743 OP1   DC BA  17      20.534   6.681 -12.138  1.00 41.70           O
ATOM   2744 OP2   DC BA  17      19.272   5.918 -10.061  1.00 40.41           O
ATOM   2745 O5'   DC BA  17      21.752   5.781 -10.140  1.00 46.69           O
ATOM   2746 C5'   DC BA  17      22.315   4.713 -10.902  1.00 48.64           C
ATOM   2747 C4'   DC BA  17      22.668   3.552 -10.002  1.00 47.56           C
ATOM   2748 O4'   DC BA  17      23.579   3.991  -8.963  1.00 47.51           O
ATOM   2749 C3'   DC BA  17      21.484   2.892  -9.276  1.00 50.13           C
ATOM   2750 O3'   DC BA  17      21.682   1.484  -9.225  1.00 52.74           O
ATOM   2751 C2'   DC BA  17      21.589   3.481  -7.876  1.00 51.83           C
ATOM   2752 C1'   DC BA  17      23.102   3.551  -7.717  1.00 52.34           C
ATOM   2753 N1    DC BA  17      23.549   4.475  -6.666  1.00 53.04           N
ATOM   2754 C2    DC BA  17      23.710   4.001  -5.367  1.00 52.78           C
ATOM   2755 O2    DC BA  17      23.469   2.809  -5.125  1.00 49.75           O
ATOM   2756 N3    DC BA  17      24.109   4.847  -4.406  1.00 48.47           N
ATOM   2757 C4    DC BA  17      24.358   6.121  -4.695  1.00 49.34           C
ATOM   2758 N4    DC BA  17      24.758   6.932  -3.710  1.00 50.59           N
ATOM   2759 C5    DC BA  17      24.201   6.628  -6.013  1.00 49.54           C
ATOM   2760 C6    DC BA  17      23.803   5.775  -6.961  1.00 50.63           C
ATOM   2761  P    DG BA  18      20.990   0.513 -10.290  1.00 40.75           P
ATOM   2762 OP1   DG BA  18      19.705   1.125 -10.738  1.00 38.23           O
ATOM   2763 OP2   DG BA  18      21.016  -0.839  -9.698  1.00 40.24           O
ATOM   2764 O5'   DG BA  18      21.999   0.507 -11.531  1.00 41.56           O
ATOM   2765 C5'   DG BA  18      23.333   0.006 -11.378  1.00 45.92           C
ATOM   2766 C4'   DG BA  18      24.173   0.423 -12.558  1.00 49.41           C
ATOM   2767 O4'   DG BA  18      24.250   1.846 -12.617  1.00 47.30           O
ATOM   2768 C3'   DG BA  18      25.617  -0.079 -12.507  1.00 50.14           C
ATOM   2769 O3'   DG BA  18      25.713  -1.271 -13.272  1.00 46.84           O
ATOM   2770 C2'   DG BA  18      26.423   1.064 -13.145  1.00 49.79           C
ATOM   2771 C1'   DG BA  18      25.520   2.275 -13.029  1.00 50.27           C
ATOM   2772 N9    DG BA  18      25.949   3.291 -12.082  1.00 50.46           N
ATOM   2773 C8    DG BA  18      26.169   4.612 -12.364  1.00 49.59           C
ATOM   2774 N7    DG BA  18      26.524   5.318 -11.331  1.00 49.56           N
ATOM   2775 C5    DG BA  18      26.523   4.400 -10.286  1.00 48.77           C
ATOM   2776 C6    DG BA  18      26.829   4.588  -8.917  1.00 51.45           C
ATOM   2777 O6    DG BA  18      27.152   5.633  -8.336  1.00 52.61           O
ATOM   2778 N1    DG BA  18      26.712   3.397  -8.190  1.00 53.45           N
ATOM   2779 C2    DG BA  18      26.351   2.200  -8.725  1.00 53.18           C
ATOM   2780 N2    DG BA  18      26.286   1.165  -7.862  1.00 49.13           N
ATOM   2781 N3    DG BA  18      26.067   2.017 -10.007  1.00 42.94           N
ATOM   2782 C4    DG BA  18      26.168   3.146 -10.724  1.00 47.69           C
ATOM   2783  P    DC BA  19      26.709  -2.403 -13.254  1.00 47.32           P
ATOM   2784 OP1   DC BA  19      27.475  -2.196 -14.503  1.00 41.76           O
ATOM   2785 OP2   DC BA  19      26.025  -3.677 -13.017  1.00 40.49           O
ATOM   2786 O5'   DC BA  19      27.700  -2.166 -12.009  1.00 47.34           O
ATOM   2787 C5'   DC BA  19      28.766  -3.096 -11.802  1.00 49.53           C
ATOM   2788 C4'   DC BA  19      29.383  -2.919 -10.430  1.00 49.47           C
ATOM   2789 O4'   DC BA  19      30.045  -1.637 -10.352  1.00 48.05           O
ATOM   2790 C3'   DC BA  19      28.390  -2.965  -9.253  1.00 51.64           C
ATOM   2791 O3'   DC BA  19      28.977  -3.670  -8.158  1.00 50.30           O
ATOM   2792 C2'   DC BA  19      28.225  -1.483  -8.901  1.00 49.75           C
ATOM   2793 C1'   DC BA  19      29.626  -0.964  -9.191  1.00 51.08           C
ATOM   2794 N1    DC BA  19      29.684   0.487  -9.441  1.00 51.49           N
ATOM   2795 C2    DC BA  19      29.982   1.334  -8.388  1.00 51.68           C
ATOM   2796 O2    DC BA  19      30.186   0.855  -7.267  1.00 49.51           O
ATOM   2797 N3    DC BA  19      30.030   2.670  -8.608  1.00 46.79           N
ATOM   2798 C4    DC BA  19      29.796   3.155  -9.826  1.00 48.42           C
ATOM   2799 N4    DC BA  19      29.852   4.478 -10.009  1.00 49.91           N
ATOM   2800 C5    DC BA  19      29.498   2.294 -10.922  1.00 48.55           C
ATOM   2801 C6    DC BA  19      29.454   0.990 -10.688  1.00 50.72           C
ATOM   2802  P    DG BA  20      28.685  -5.233  -7.948  1.00 46.50           P
ATOM   2803 OP1   DG BA  20      27.247  -5.482  -8.270  1.00 44.68           O
ATOM   2804 OP2   DG BA  20      29.193  -5.598  -6.594  1.00 47.89           O
ATOM   2805 O5'   DG BA  20      29.610  -5.961  -9.031  1.00 46.81           O
ATOM   2806 C5'   DG BA  20      31.016  -6.156  -8.811  1.00 52.01           C
ATOM   2807 C4'   DG BA  20      31.615  -6.813 -10.021  1.00 57.34           C
ATOM   2808 O4'   DG BA  20      31.486  -5.946 -11.149  1.00 54.97           O
ATOM   2809 C3'   DG BA  20      33.109  -7.143  -9.911  1.00 57.69           C
ATOM   2810 O3'   DG BA  20      33.423  -8.338 -10.637  1.00 51.49           O
ATOM   2811 C2'   DG BA  20      33.761  -5.950 -10.612  1.00 52.72           C
ATOM   2812 C1'   DG BA  20      32.767  -5.651 -11.690  1.00 54.62           C
ATOM   2813 N9    DG BA  20      32.725  -4.266 -12.164  1.00 55.28           N
ATOM   2814 C8    DG BA  20      32.547  -3.859 -13.453  1.00 51.38           C
ATOM   2815 N7    DG BA  20      32.528  -2.560 -13.602  1.00 55.84           N
ATOM   2816 C5    DG BA  20      32.716  -2.077 -12.316  1.00 56.26           C
ATOM   2817 C6    DG BA  20      32.784  -0.740 -11.850  1.00 55.99           C
ATOM   2818 O6    DG BA  20      32.699   0.300 -12.515  1.00 54.50           O
ATOM   2819 N1    DG BA  20      32.983  -0.684 -10.478  1.00 58.17           N
ATOM   2820 C2    DG BA  20      33.090  -1.767  -9.647  1.00 59.95           C
ATOM   2821 N2    DG BA  20      33.278  -1.510  -8.354  1.00 55.66           N
ATOM   2822 N3    DG BA  20      33.019  -3.027 -10.076  1.00 53.88           N
ATOM   2823 C4    DG BA  20      32.829  -3.114 -11.402  1.00 57.54           C
ENDMDL                                                                          
END                                                                             
