# Supplementary material for: Control of Gene Expression by Proteins That Bind Many Alternative Nucleic Acid Structures Through the Same Domain
Source: Int J Mol Sci. 2025 Dec 26;27(1):272. doi: 10.3390/ijms27010272 (PMC12785367; doi:10.3390/ijms27010272)
Supplement: Supplementary file 1 [file ijms-27-00272-s001.zip › Figure-5F-MAX-23-74-MAD1-58-108-Zax2-CG8x2-Mgx12-Kx6-Znx4-S1076865862-model-0.pdb]

TITLE fold_max_23_74_mad1_58_108_zax2_cg8x2_mgx12_kx6_znx4_s1076865862_model_0.cif
MODEL 1                                                                         
ATOM      1  N   SER A   1     -12.221  14.791   8.516  1.00 43.75           N
ATOM      2 CA   SER A   1     -10.916  15.218   9.021  1.00 52.79           C
ATOM      3  C   SER A   1     -10.151  14.084   9.694  1.00 59.21           C
ATOM      4  O   SER A   1      -8.925  14.114   9.766  1.00 55.71           O
ATOM      5 CB   SER A   1     -11.072  16.376  10.008  1.00 49.52           C
ATOM      6 OG   SER A   1     -11.666  17.498   9.387  1.00 44.12           O
ATOM      7  N   SER A   2     -10.880  13.094  10.195  1.00 60.20           N
ATOM      8 CA   SER A   2     -10.251  11.988  10.907  1.00 64.57           C
ATOM      9  C   SER A   2      -9.366  11.134   9.995  1.00 66.68           C
ATOM     10  O   SER A   2      -8.147  11.094  10.157  1.00 62.98           O
ATOM     11 CB   SER A   2     -11.309  11.106  11.567  1.00 60.11           C
ATOM     12 OG   SER A   2     -12.017  11.827  12.546  1.00 54.25           O
ATOM     13  N   ARG A   3      -9.989  10.449   9.038  1.00 64.13           N
ATOM     14 CA   ARG A   3      -9.223   9.611   8.138  1.00 65.24           C
ATOM     15  C   ARG A   3      -8.446  10.443   7.121  1.00 68.12           C
ATOM     16  O   ARG A   3      -7.391  10.036   6.637  1.00 64.96           O
ATOM     17 CB   ARG A   3     -10.137   8.614   7.415  1.00 60.50           C
ATOM     18 CG   ARG A   3      -9.364   7.542   6.677  1.00 54.72           C
ATOM     19 CD   ARG A   3     -10.131   6.224   6.635  1.00 54.56           C
ATOM     20 NE   ARG A   3     -11.091   6.187   5.544  1.00 49.51           N
ATOM     21 CZ   ARG A   3     -11.762   5.097   5.175  1.00 45.31           C
ATOM     22 NH1  ARG A   3     -11.573   3.956   5.801  1.00 42.25           N
ATOM     23 NH2  ARG A   3     -12.623   5.164   4.173  1.00 40.42           N
ATOM     24  N   SER A   4      -8.964  11.619   6.810  1.00 63.97           N
ATOM     25 CA   SER A   4      -8.284  12.528   5.896  1.00 65.95           C
ATOM     26  C   SER A   4      -6.953  12.979   6.482  1.00 67.19           C
ATOM     27  O   SER A   4      -5.939  13.053   5.783  1.00 65.52           O
ATOM     28 CB   SER A   4      -9.163  13.742   5.599  1.00 64.17           C
ATOM     29 OG   SER A   4      -8.501  14.648   4.734  1.00 60.09           O
ATOM     30  N   THR A   5      -6.959  13.271   7.783  1.00 69.47           N
ATOM     31 CA   THR A   5      -5.748  13.693   8.475  1.00 71.34           C
ATOM     32  C   THR A   5      -4.725  12.565   8.515  1.00 71.89           C
ATOM     33  O   THR A   5      -3.533  12.779   8.305  1.00 69.22           O
ATOM     34 CB   THR A   5      -6.062  14.144   9.914  1.00 69.01           C
ATOM     35 OG1  THR A   5      -6.992  15.229   9.887  1.00 64.58           O
ATOM     36 CG2  THR A   5      -4.788  14.589  10.613  1.00 65.01           C
ATOM     37  N   HIS A   6      -5.200  11.356   8.792  1.00 68.67           N
ATOM     38 CA   HIS A   6      -4.314  10.204   8.834  1.00 69.17           C
ATOM     39  C   HIS A   6      -3.670   9.951   7.480  1.00 70.43           C
ATOM     40  O   HIS A   6      -2.488   9.599   7.395  1.00 69.39           O
ATOM     41 CB   HIS A   6      -5.071   8.957   9.297  1.00 68.08           C
ATOM     42 CG   HIS A   6      -4.272   7.700   9.188  1.00 66.87           C
ATOM     43 ND1  HIS A   6      -3.289   7.369  10.085  1.00 61.07           N
ATOM     44 CD2  HIS A   6      -4.293   6.698   8.275  1.00 61.75           C
ATOM     45 CE1  HIS A   6      -2.740   6.214   9.724  1.00 61.95           C
ATOM     46 NE2  HIS A   6      -3.329   5.794   8.642  1.00 63.43           N
ATOM     47  N   ASN A   7      -4.450  10.124   6.417  1.00 71.61           N
ATOM     48 CA   ASN A   7      -3.930   9.920   5.067  1.00 71.75           C
ATOM     49  C   ASN A   7      -2.792  10.880   4.755  1.00 72.68           C
ATOM     50  O   ASN A   7      -1.809  10.507   4.117  1.00 71.76           O
ATOM     51 CB   ASN A   7      -5.047  10.080   4.032  1.00 68.88           C
ATOM     52 CG   ASN A   7      -6.075   8.963   4.113  1.00 66.49           C
ATOM     53 OD1  ASN A   7      -5.858   7.948   4.771  1.00 63.02           O
ATOM     54 ND2  ASN A   7      -7.190   9.148   3.427  1.00 59.90           N
ATOM     55  N   GLU A   8      -2.936  12.122   5.199  1.00 75.11           N
ATOM     56 CA   GLU A   8      -1.901  13.120   4.984  1.00 77.02           C
ATOM     57  C   GLU A   8      -0.644  12.801   5.781  1.00 77.80           C
ATOM     58  O   GLU A   8       0.472  12.959   5.280  1.00 76.87           O
ATOM     59 CB   GLU A   8      -2.423  14.509   5.350  1.00 75.32           C
ATOM     60 CG   GLU A   8      -3.520  15.026   4.437  1.00 70.45           C
ATOM     61 CD   GLU A   8      -3.079  15.118   2.989  1.00 68.25           C
ATOM     62 OE1  GLU A   8      -1.970  15.631   2.739  1.00 62.95           O
ATOM     63 OE2  GLU A   8      -3.839  14.660   2.110  1.00 64.13           O
ATOM     64  N   MET A   9      -0.812  12.359   7.020  1.00 78.69           N
ATOM     65 CA   MET A   9       0.324  11.991   7.850  1.00 78.69           C
ATOM     66  C   MET A   9       1.091  10.827   7.237  1.00 80.22           C
ATOM     67  O   MET A   9       2.322  10.822   7.226  1.00 79.55           O
ATOM     68 CB   MET A   9      -0.135  11.632   9.265  1.00 76.71           C
ATOM     69 CG   MET A   9      -0.651  12.797  10.065  1.00 72.50           C
ATOM     70 SD   MET A   9      -0.764  12.451  11.836  1.00 68.03           S
ATOM     71 CE   MET A   9      -1.827  11.008  11.831  1.00 60.46           C
ATOM     72  N   GLU A  10       0.356   9.841   6.736  1.00 77.77           N
ATOM     73 CA   GLU A  10       0.978   8.682   6.115  1.00 78.03           C
ATOM     74  C   GLU A  10       1.747   9.079   4.859  1.00 79.05           C
ATOM     75  O   GLU A  10       2.803   8.514   4.554  1.00 78.34           O
ATOM     76 CB   GLU A  10      -0.082   7.627   5.770  1.00 75.44           C
ATOM     77 CG   GLU A  10       0.479   6.376   5.125  1.00 70.20           C
ATOM     78 CD   GLU A  10       1.446   5.627   6.022  1.00 68.83           C
ATOM     79 OE1  GLU A  10       1.508   5.910   7.226  1.00 64.08           O
ATOM     80 OE2  GLU A  10       2.170   4.752   5.506  1.00 64.63           O
ATOM     81  N   LYS A  11       1.212  10.066   4.143  1.00 78.14           N
ATOM     82 CA   LYS A  11       1.885  10.596   2.962  1.00 78.64           C
ATOM     83  C   LYS A  11       3.248  11.161   3.338  1.00 80.58           C
ATOM     84  O   LYS A  11       4.233  10.938   2.639  1.00 81.54           O
ATOM     85 CB   LYS A  11       1.015  11.684   2.325  1.00 76.17           C
ATOM     86 CG   LYS A  11       1.599  12.307   1.071  1.00 70.40           C
ATOM     87 CD   LYS A  11       0.681  13.390   0.526  1.00 68.06           C
ATOM     88 CE   LYS A  11       1.245  14.040  -0.721  1.00 62.85           C
ATOM     89 NZ   LYS A  11       0.354  15.095  -1.245  1.00 58.90           N
ATOM     90  N   ASN A  12       3.300  11.904   4.444  1.00 80.26           N
ATOM     91 CA   ASN A  12       4.556  12.467   4.929  1.00 82.03           C
ATOM     92  C   ASN A  12       5.491  11.375   5.438  1.00 84.01           C
ATOM     93  O   ASN A  12       6.709  11.446   5.231  1.00 84.22           O
ATOM     94 CB   ASN A  12       4.283  13.477   6.046  1.00 80.70           C
ATOM     95 CG   ASN A  12       3.490  14.678   5.568  1.00 78.53           C
ATOM     96 OD1  ASN A  12       2.564  15.140   6.240  1.00 73.70           O
ATOM     97 ND2  ASN A  12       3.836  15.197   4.397  1.00 71.51           N
ATOM     98  N   ARG A  13       4.921  10.369   6.111  1.00 83.23           N
ATOM     99 CA   ARG A  13       5.690   9.248   6.631  1.00 82.75           C
ATOM    100  C   ARG A  13       6.430   8.535   5.497  1.00 84.85           C
ATOM    101  O   ARG A  13       7.617   8.216   5.621  1.00 84.91           O
ATOM    102 CB   ARG A  13       4.767   8.285   7.363  1.00 80.91           C
ATOM    103 CG   ARG A  13       5.419   7.455   8.462  1.00 74.14           C
ATOM    104 CD   ARG A  13       6.219   6.279   7.904  1.00 73.09           C
ATOM    105 NE   ARG A  13       5.397   5.366   7.129  1.00 69.73           N
ATOM    106 CZ   ARG A  13       4.615   4.422   7.653  1.00 67.55           C
ATOM    107 NH1  ARG A  13       4.539   4.255   8.958  1.00 61.75           N
ATOM    108 NH2  ARG A  13       3.898   3.633   6.858  1.00 61.71           N
ATOM    109  N   ARG A  14       5.743   8.297   4.388  1.00 83.86           N
ATOM    110 CA   ARG A  14       6.342   7.638   3.240  1.00 82.87           C
ATOM    111  C   ARG A  14       7.404   8.512   2.580  1.00 84.81           C
ATOM    112  O   ARG A  14       8.422   8.011   2.106  1.00 84.78           O
ATOM    113 CB   ARG A  14       5.264   7.264   2.218  1.00 80.43           C
ATOM    114 CG   ARG A  14       4.297   6.174   2.676  1.00 77.14           C
ATOM    115 CD   ARG A  14       3.463   5.663   1.520  1.00 74.54           C
ATOM    116 NE   ARG A  14       2.643   6.709   0.908  1.00 71.21           N
ATOM    117 CZ   ARG A  14       1.399   6.987   1.256  1.00 68.92           C
ATOM    118 NH1  ARG A  14       0.804   6.295   2.216  1.00 64.72           N
ATOM    119 NH2  ARG A  14       0.735   7.965   0.648  1.00 64.24           N
ATOM    120  N   ALA A  15       7.164   9.820   2.568  1.00 86.31           N
ATOM    121 CA   ALA A  15       8.126  10.755   2.005  1.00 86.39           C
ATOM    122  C   ALA A  15       9.432  10.707   2.796  1.00 88.23           C
ATOM    123  O   ALA A  15      10.518  10.745   2.217  1.00 88.68           O
ATOM    124 CB   ALA A  15       7.556  12.166   2.008  1.00 84.53           C
ATOM    125  N   HIS A  16       9.311  10.619   4.115  1.00 89.26           N
ATOM    126 CA   HIS A  16      10.480  10.522   4.974  1.00 90.32           C
ATOM    127  C   HIS A  16      11.241   9.231   4.711  1.00 91.54           C
ATOM    128  O   HIS A  16      12.473   9.220   4.658  1.00 91.53           O
ATOM    129 CB   HIS A  16      10.071  10.609   6.438  1.00 90.23           C
ATOM    130 CG   HIS A  16      11.223  10.604   7.389  1.00 90.32           C
ATOM    131 ND1  HIS A  16      11.100  10.202   8.704  1.00 84.83           N
ATOM    132 CD2  HIS A  16      12.513  10.950   7.220  1.00 84.77           C
ATOM    133 CE1  HIS A  16      12.278  10.296   9.289  1.00 85.04           C
ATOM    134 NE2  HIS A  16      13.155  10.745   8.421  1.00 86.31           N
ATOM    135  N   LEU A  17      10.509   8.133   4.552  1.00 91.46           N
ATOM    136 CA   LEU A  17      11.121   6.841   4.273  1.00 91.25           C
ATOM    137  C   LEU A  17      11.910   6.895   2.969  1.00 92.22           C
ATOM    138  O   LEU A  17      13.014   6.356   2.879  1.00 92.29           O
ATOM    139 CB   LEU A  17      10.046   5.751   4.190  1.00 90.61           C
ATOM    140 CG   LEU A  17      10.318   4.404   4.865  1.00 87.98           C
ATOM    141 CD1  LEU A  17       9.448   3.321   4.250  1.00 85.21           C
ATOM    142 CD2  LEU A  17      11.781   4.013   4.787  1.00 84.14           C
ATOM    143  N   ARG A  18      11.342   7.548   1.945  1.00 91.25           N
ATOM    144 CA   ARG A  18      12.012   7.680   0.659  1.00 90.00           C
ATOM    145  C   ARG A  18      13.322   8.444   0.785  1.00 91.47           C
ATOM    146  O   ARG A  18      14.314   8.104   0.141  1.00 91.26           O
ATOM    147 CB   ARG A  18      11.094   8.364  -0.363  1.00 87.87           C
ATOM    148 CG   ARG A  18       9.962   7.495  -0.879  1.00 79.32           C
ATOM    149 CD   ARG A  18       9.277   8.130  -2.077  1.00 76.11           C
ATOM    150 NE   ARG A  18       8.572   9.361  -1.732  1.00 68.01           N
ATOM    151 CZ   ARG A  18       7.312   9.418  -1.317  1.00 63.43           C
ATOM    152 NH1  ARG A  18       6.597   8.309  -1.184  1.00 56.60           N
ATOM    153 NH2  ARG A  18       6.759  10.583  -1.024  1.00 55.79           N
ATOM    154  N   LEU A  19      13.326   9.472   1.615  1.00 95.55           N
ATOM    155 CA   LEU A  19      14.535  10.256   1.841  1.00 95.78           C
ATOM    156  C   LEU A  19      15.631   9.411   2.470  1.00 96.51           C
ATOM    157  O   LEU A  19      16.788   9.456   2.037  1.00 96.16           O
ATOM    158 CB   LEU A  19      14.232  11.463   2.735  1.00 95.41           C
ATOM    159 CG   LEU A  19      13.443  12.612   2.093  1.00 89.91           C
ATOM    160 CD1  LEU A  19      13.136  13.683   3.127  1.00 86.08           C
ATOM    161 CD2  LEU A  19      14.233  13.203   0.933  1.00 86.91           C
ATOM    162  N   CYS A  20      15.280   8.637   3.493  1.00 96.91           N
ATOM    163 CA   CYS A  20      16.243   7.770   4.158  1.00 96.92           C
ATOM    164  C   CYS A  20      16.797   6.725   3.197  1.00 97.25           C
ATOM    165  O   CYS A  20      17.987   6.418   3.211  1.00 97.00           O
ATOM    166 CB   CYS A  20      15.603   7.082   5.361  1.00 96.88           C
ATOM    167 SG   CYS A  20      15.128   8.193   6.710  1.00 95.83           S
ATOM    168  N   LEU A  21      15.929   6.175   2.366  1.00 96.76           N
ATOM    169 CA   LEU A  21      16.335   5.169   1.399  1.00 96.20           C
ATOM    170  C   LEU A  21      17.274   5.762   0.349  1.00 96.37           C
ATOM    171  O   LEU A  21      18.252   5.133  -0.043  1.00 96.10           O
ATOM    172 CB   LEU A  21      15.108   4.562   0.720  1.00 95.46           C
ATOM    173 CG   LEU A  21      15.361   3.327  -0.151  1.00 93.61           C
ATOM    174 CD1  LEU A  21      15.880   2.182   0.690  1.00 90.83           C
ATOM    175 CD2  LEU A  21      14.082   2.930  -0.879  1.00 89.97           C
ATOM    176  N   GLU A  22      16.963   6.975  -0.101  1.00 97.11           N
ATOM    177 CA   GLU A  22      17.790   7.663  -1.084  1.00 96.58           C
ATOM    178  C   GLU A  22      19.177   7.964  -0.533  1.00 97.07           C
ATOM    179  O   GLU A  22      20.176   7.836  -1.247  1.00 96.51           O
ATOM    180 CB   GLU A  22      17.118   8.965  -1.535  1.00 95.23           C
ATOM    181 CG   GLU A  22      16.026   8.768  -2.573  1.00 89.04           C
ATOM    182 CD   GLU A  22      16.556   8.186  -3.870  1.00 87.07           C
ATOM    183 OE1  GLU A  22      17.603   8.670  -4.353  1.00 83.50           O
ATOM    184 OE2  GLU A  22      15.939   7.248  -4.387  1.00 81.91           O
ATOM    185  N   LYS A  23      19.235   8.361   0.730  1.00 97.96           N
ATOM    186 CA   LYS A  23      20.511   8.661   1.377  1.00 98.16           C
ATOM    187  C   LYS A  23      21.381   7.414   1.451  1.00 98.36           C
ATOM    188  O   LYS A  23      22.587   7.468   1.208  1.00 97.87           O
ATOM    189 CB   LYS A  23      20.274   9.244   2.763  1.00 98.00           C
ATOM    190 CG   LYS A  23      21.556   9.619   3.501  1.00 94.44           C
ATOM    191 CD   LYS A  23      21.264  10.399   4.775  1.00 90.93           C
ATOM    192 CE   LYS A  23      20.724  11.767   4.476  1.00 85.81           C
ATOM    193 NZ   LYS A  23      20.526  12.583   5.712  1.00 78.32           N
ATOM    194  N   LEU A  24      20.768   6.290   1.785  1.00 98.35           N
ATOM    195 CA   LEU A  24      21.491   5.020   1.852  1.00 98.43           C
ATOM    196  C   LEU A  24      21.983   4.603   0.470  1.00 98.29           C
ATOM    197  O   LEU A  24      23.104   4.118   0.321  1.00 97.77           O
ATOM    198 CB   LEU A  24      20.596   3.928   2.440  1.00 98.51           C
ATOM    199 CG   LEU A  24      21.196   2.520   2.506  1.00 98.41           C
ATOM    200 CD1  LEU A  24      22.459   2.512   3.343  1.00 97.85           C
ATOM    201 CD2  LEU A  24      20.181   1.541   3.064  1.00 97.64           C
ATOM    202  N   LYS A  25      21.130   4.802  -0.534  1.00 97.64           N
ATOM    203 CA   LYS A  25      21.473   4.449  -1.908  1.00 97.02           C
ATOM    204  C   LYS A  25      22.755   5.143  -2.365  1.00 97.06           C
ATOM    205  O   LYS A  25      23.561   4.561  -3.085  1.00 96.33           O
ATOM    206 CB   LYS A  25      20.329   4.813  -2.856  1.00 95.84           C
ATOM    207 CG   LYS A  25      20.610   4.455  -4.311  1.00 94.00           C
ATOM    208 CD   LYS A  25      19.680   5.190  -5.270  1.00 91.74           C
ATOM    209 CE   LYS A  25      18.241   4.803  -5.084  1.00 87.15           C
ATOM    210 NZ   LYS A  25      17.364   5.489  -6.054  1.00 82.03           N
ATOM    211  N   GLY A  26      22.932   6.389  -1.939  1.00 97.27           N
ATOM    212 CA   GLY A  26      24.083   7.170  -2.334  1.00 96.72           C
ATOM    213  C   GLY A  26      25.404   6.671  -1.764  1.00 96.98           C
ATOM    214  O   GLY A  26      26.470   7.098  -2.198  1.00 95.28           O
ATOM    215  N   LEU A  27      25.335   5.755  -0.800  1.00 98.00           N
ATOM    216 CA   LEU A  27      26.538   5.229  -0.149  1.00 98.01           C
ATOM    217  C   LEU A  27      26.863   3.803  -0.565  1.00 97.85           C
ATOM    218  O   LEU A  27      27.894   3.257  -0.174  1.00 95.89           O
ATOM    219 CB   LEU A  27      26.380   5.281   1.369  1.00 97.85           C
ATOM    220 CG   LEU A  27      26.116   6.656   1.985  1.00 97.60           C
ATOM    221 CD1  LEU A  27      25.940   6.520   3.494  1.00 96.02           C
ATOM    222 CD2  LEU A  27      27.249   7.616   1.664  1.00 95.64           C
ATOM    223  N   VAL A  28      26.006   3.201  -1.354  1.00 97.62           N
ATOM    224 CA   VAL A  28      26.183   1.808  -1.751  1.00 97.26           C
ATOM    225  C   VAL A  28      26.485   1.672  -3.240  1.00 96.75           C
ATOM    226  O   VAL A  28      25.746   2.190  -4.074  1.00 95.44           O
ATOM    227 CB   VAL A  28      24.930   0.976  -1.420  1.00 96.95           C
ATOM    228 CG1  VAL A  28      25.125  -0.474  -1.843  1.00 95.76           C
ATOM    229 CG2  VAL A  28      24.624   1.056   0.067  1.00 95.84           C
ATOM    230  N   PRO A  29      27.586   0.969  -3.585  1.00 96.81           N
ATOM    231 CA   PRO A  29      27.934   0.707  -4.984  1.00 96.02           C
ATOM    232  C   PRO A  29      26.837  -0.105  -5.663  1.00 95.55           C
ATOM    233  O   PRO A  29      26.617  -1.258  -5.302  1.00 93.37           O
ATOM    234 CB   PRO A  29      29.238  -0.084  -4.884  1.00 95.11           C
ATOM    235 CG   PRO A  29      29.814   0.300  -3.562  1.00 94.47           C
ATOM    236 CD   PRO A  29      28.629   0.469  -2.664  1.00 96.07           C
ATOM    237  N   LEU A  30      26.176   0.479  -6.640  1.00 94.83           N
ATOM    238 CA   LEU A  30      25.062  -0.179  -7.304  1.00 93.57           C
ATOM    239  C   LEU A  30      25.476  -0.892  -8.593  1.00 92.06           C
ATOM    240  O   LEU A  30      25.104  -2.036  -8.829  1.00 85.58           O
ATOM    241 CB   LEU A  30      23.958   0.840  -7.614  1.00 91.83           C
ATOM    242 CG   LEU A  30      23.397   1.573  -6.395  1.00 91.83           C
ATOM    243 CD1  LEU A  30      22.290   2.535  -6.823  1.00 88.09           C
ATOM    244 CD2  LEU A  30      22.864   0.582  -5.364  1.00 86.46           C
ATOM    245  N   GLY A  31      26.242  -0.212  -9.432  1.00 90.76           N
ATOM    246 CA   GLY A  31      26.678  -0.793 -10.686  1.00 89.08           C
ATOM    247  C   GLY A  31      25.923  -0.238 -11.874  1.00 88.60           C
ATOM    248  O   GLY A  31      25.277   0.806 -11.779  1.00 84.14           O
ATOM    249  N   PRO A  32      26.009  -0.945 -13.019  1.00 89.65           N
ATOM    250 CA   PRO A  32      25.356  -0.488 -14.251  1.00 88.29           C
ATOM    251  C   PRO A  32      23.836  -0.529 -14.181  1.00 87.17           C
ATOM    252  O   PRO A  32      23.151   0.190 -14.922  1.00 81.55           O
ATOM    253 CB   PRO A  32      25.879  -1.458 -15.312  1.00 86.12           C
ATOM    254 CG   PRO A  32      26.212  -2.702 -14.542  1.00 84.69           C
ATOM    255 CD   PRO A  32      26.728  -2.211 -13.224  1.00 87.10           C
ATOM    256  N   GLU A  33      23.302  -1.363 -13.288  1.00 79.98           N
ATOM    257 CA   GLU A  33      21.863  -1.492 -13.135  1.00 81.16           C
ATOM    258  C   GLU A  33      21.278  -0.402 -12.236  1.00 81.15           C
ATOM    259  O   GLU A  33      20.200  -0.576 -11.646  1.00 77.44           O
ATOM    260 CB   GLU A  33      21.508  -2.868 -12.565  1.00 76.03           C
ATOM    261 CG   GLU A  33      21.817  -4.012 -13.499  1.00 72.37           C
ATOM    262 CD   GLU A  33      21.428  -5.359 -12.908  1.00 69.00           C
ATOM    263 OE1  GLU A  33      21.692  -5.570 -11.712  1.00 63.92           O
ATOM    264 OE2  GLU A  33      20.867  -6.185 -13.641  1.00 65.80           O
ATOM    265  N   SER A  34      21.988   0.715 -12.124  1.00 76.08           N
ATOM    266 CA   SER A  34      21.559   1.818 -11.274  1.00 74.91           C
ATOM    267  C   SER A  34      20.262   2.456 -11.763  1.00 75.55           C
ATOM    268  O   SER A  34      19.468   2.965 -10.975  1.00 70.80           O
ATOM    269 CB   SER A  34      22.650   2.882 -11.179  1.00 69.92           C
ATOM    270 OG   SER A  34      23.843   2.340 -10.664  1.00 65.69           O
ATOM    271  N   SER A  35      20.061   2.430 -13.072  1.00 73.44           N
ATOM    272 CA   SER A  35      18.873   3.019 -13.674  1.00 74.58           C
ATOM    273  C   SER A  35      17.598   2.367 -13.136  1.00 75.87           C
ATOM    274  O   SER A  35      16.775   3.016 -12.495  1.00 71.42           O
ATOM    275 CB   SER A  35      18.928   2.888 -15.188  1.00 68.64           C
ATOM    276 OG   SER A  35      17.789   3.467 -15.795  1.00 63.56           O
ATOM    277  N   ARG A  36      17.430   1.075 -13.401  1.00 71.00           N
ATOM    278 CA   ARG A  36      16.304   0.304 -12.913  1.00 73.81           C
ATOM    279  C   ARG A  36      16.642  -0.264 -11.537  1.00 76.40           C
ATOM    280  O   ARG A  36      17.602  -1.025 -11.399  1.00 73.35           O
ATOM    281 CB   ARG A  36      15.978  -0.826 -13.887  1.00 68.76           C
ATOM    282 CG   ARG A  36      17.230  -1.442 -14.476  1.00 61.58           C
ATOM    283 CD   ARG A  36      16.893  -2.482 -15.529  1.00 58.21           C
ATOM    284 NE   ARG A  36      18.100  -3.065 -16.105  1.00 50.70           N
ATOM    285 CZ   ARG A  36      18.834  -3.997 -15.511  1.00 45.80           C
ATOM    286 NH1  ARG A  36      18.494  -4.454 -14.317  1.00 42.23           N
ATOM    287 NH2  ARG A  36      19.917  -4.461 -16.105  1.00 39.45           N
ATOM    288  N   HIS A  37      15.856   0.107 -10.543  1.00 79.39           N
ATOM    289 CA   HIS A  37      16.213  -0.232  -9.176  1.00 80.60           C
ATOM    290  C   HIS A  37      14.986  -0.467  -8.293  1.00 81.92           C
ATOM    291  O   HIS A  37      13.977   0.227  -8.422  1.00 77.36           O
ATOM    292 CB   HIS A  37      17.074   0.883  -8.590  1.00 77.56           C
ATOM    293 CG   HIS A  37      17.774   0.512  -7.323  1.00 77.25           C
ATOM    294 ND1  HIS A  37      17.217   0.740  -6.091  1.00 69.62           N
ATOM    295 CD2  HIS A  37      18.962  -0.062  -7.102  1.00 69.86           C
ATOM    296 CE1  HIS A  37      18.046   0.312  -5.151  1.00 70.92           C
ATOM    297 NE2  HIS A  37      19.122  -0.177  -5.747  1.00 72.00           N
ATOM    298  N   THR A  38      15.073  -1.451  -7.410  1.00 86.56           N
ATOM    299 CA   THR A  38      13.995  -1.765  -6.477  1.00 86.81           C
ATOM    300  C   THR A  38      14.482  -1.660  -5.039  1.00 88.71           C
ATOM    301  O   THR A  38      15.682  -1.768  -4.777  1.00 88.75           O
ATOM    302 CB   THR A  38      13.446  -3.179  -6.698  1.00 84.24           C
ATOM    303 OG1  THR A  38      14.459  -4.134  -6.414  1.00 82.55           O
ATOM    304 CG2  THR A  38      12.971  -3.360  -8.129  1.00 80.97           C
ATOM    305  N   THR A  39      13.556  -1.449  -4.114  1.00 89.71           N
ATOM    306 CA   THR A  39      13.891  -1.378  -2.696  1.00 90.74           C
ATOM    307  C   THR A  39      14.541  -2.674  -2.240  1.00 92.39           C
ATOM    308  O   THR A  39      15.508  -2.666  -1.477  1.00 92.77           O
ATOM    309 CB   THR A  39      12.645  -1.103  -1.846  1.00 89.83           C
ATOM    310 OG1  THR A  39      12.067   0.148  -2.210  1.00 88.19           O
ATOM    311 CG2  THR A  39      13.003  -1.078  -0.361  1.00 88.02           C
ATOM    312  N   LEU A  40      14.015  -3.793  -2.723  1.00 91.79           N
ATOM    313 CA   LEU A  40      14.537  -5.102  -2.353  1.00 91.93           C
ATOM    314  C   LEU A  40      16.000  -5.271  -2.739  1.00 93.10           C
ATOM    315  O   LEU A  40      16.818  -5.701  -1.927  1.00 93.43           O
ATOM    316 CB   LEU A  40      13.699  -6.205  -3.010  1.00 91.23           C
ATOM    317 CG   LEU A  40      14.105  -7.641  -2.682  1.00 89.22           C
ATOM    318 CD1  LEU A  40      14.019  -7.892  -1.190  1.00 86.52           C
ATOM    319 CD2  LEU A  40      13.221  -8.624  -3.433  1.00 86.00           C
ATOM    320  N   SER A  41      16.344  -4.914  -3.982  1.00 93.39           N
ATOM    321 CA   SER A  41      17.715  -5.054  -4.454  1.00 92.96           C
ATOM    322  C   SER A  41      18.653  -4.119  -3.709  1.00 94.07           C
ATOM    323  O   SER A  41      19.806  -4.467  -3.445  1.00 94.20           O
ATOM    324 CB   SER A  41      17.800  -4.790  -5.956  1.00 91.39           C
ATOM    325 OG   SER A  41      17.495  -3.447  -6.270  1.00 85.69           O
ATOM    326  N   LEU A  42      18.163  -2.929  -3.345  1.00 95.37           N
ATOM    327 CA   LEU A  42      18.968  -1.969  -2.615  1.00 95.71           C
ATOM    328  C   LEU A  42      19.319  -2.502  -1.231  1.00 96.87           C
ATOM    329  O   LEU A  42      20.473  -2.436  -0.803  1.00 96.95           O
ATOM    330 CB   LEU A  42      18.226  -0.633  -2.495  1.00 94.93           C
ATOM    331 CG   LEU A  42      19.066   0.634  -2.312  1.00 89.96           C
ATOM    332 CD1  LEU A  42      18.143   1.843  -2.183  1.00 86.61           C
ATOM    333 CD2  LEU A  42      19.985   0.562  -1.115  1.00 86.86           C
ATOM    334  N   LEU A  43      18.337  -3.037  -0.533  1.00 97.49           N
ATOM    335 CA   LEU A  43      18.560  -3.584   0.795  1.00 97.83           C
ATOM    336  C   LEU A  43      19.564  -4.732   0.758  1.00 98.11           C
ATOM    337  O   LEU A  43      20.409  -4.858   1.641  1.00 98.21           O
ATOM    338 CB   LEU A  43      17.242  -4.071   1.393  1.00 97.87           C
ATOM    339 CG   LEU A  43      16.186  -2.995   1.660  1.00 97.48           C
ATOM    340 CD1  LEU A  43      14.890  -3.634   2.139  1.00 96.76           C
ATOM    341 CD2  LEU A  43      16.699  -1.991   2.677  1.00 96.26           C
ATOM    342  N   THR A  44      19.477  -5.550  -0.279  1.00 97.38           N
ATOM    343 CA   THR A  44      20.401  -6.666  -0.446  1.00 97.16           C
ATOM    344  C   THR A  44      21.824  -6.165  -0.685  1.00 97.50           C
ATOM    345  O   THR A  44      22.780  -6.671  -0.085  1.00 97.54           O
ATOM    346 CB   THR A  44      19.979  -7.571  -1.615  1.00 96.50           C
ATOM    347 OG1  THR A  44      18.673  -8.087  -1.374  1.00 94.04           O
ATOM    348 CG2  THR A  44      20.953  -8.730  -1.782  1.00 93.31           C
ATOM    349  N   LYS A  45      21.973  -5.175  -1.551  1.00 97.07           N
ATOM    350 CA   LYS A  45      23.279  -4.603  -1.844  1.00 97.07           C
ATOM    351  C   LYS A  45      23.872  -3.931  -0.608  1.00 97.58           C
ATOM    352  O   LYS A  45      25.073  -4.023  -0.362  1.00 97.40           O
ATOM    353 CB   LYS A  45      23.173  -3.600  -2.988  1.00 96.27           C
ATOM    354 CG   LYS A  45      22.769  -4.212  -4.320  1.00 93.60           C
ATOM    355 CD   LYS A  45      23.794  -3.985  -5.384  1.00 89.11           C
ATOM    356 CE   LYS A  45      23.368  -4.559  -6.718  1.00 85.25           C
ATOM    357 NZ   LYS A  45      24.373  -4.304  -7.788  1.00 76.53           N
ATOM    358  N   ALA A  46      23.028  -3.255   0.149  1.00 98.32           N
ATOM    359 CA   ALA A  46      23.476  -2.588   1.363  1.00 98.52           C
ATOM    360  C   ALA A  46      23.977  -3.605   2.385  1.00 98.63           C
ATOM    361  O   ALA A  46      24.995  -3.379   3.045  1.00 98.57           O
ATOM    362 CB   ALA A  46      22.343  -1.762   1.956  1.00 98.58           C
ATOM    363  N   LYS A  47      23.260  -4.712   2.502  1.00 98.76           N
ATOM    364 CA   LYS A  47      23.656  -5.776   3.423  1.00 98.79           C
ATOM    365  C   LYS A  47      25.030  -6.334   3.061  1.00 98.68           C
ATOM    366  O   LYS A  47      25.890  -6.494   3.914  1.00 98.48           O
ATOM    367 CB   LYS A  47      22.627  -6.909   3.402  1.00 98.59           C
ATOM    368 CG   LYS A  47      22.962  -8.057   4.343  1.00 98.01           C
ATOM    369 CD   LYS A  47      22.175  -9.321   4.013  1.00 96.64           C
ATOM    370 CE   LYS A  47      22.616  -9.924   2.707  1.00 93.30           C
ATOM    371 NZ   LYS A  47      21.915 -11.195   2.410  1.00 87.95           N
ATOM    372  N   LEU A  48      25.234  -6.634   1.783  1.00 98.40           N
ATOM    373 CA   LEU A  48      26.494  -7.179   1.307  1.00 98.23           C
ATOM    374  C   LEU A  48      27.627  -6.182   1.469  1.00 98.28           C
ATOM    375  O   LEU A  48      28.753  -6.557   1.802  1.00 97.55           O
ATOM    376 CB   LEU A  48      26.375  -7.591  -0.162  1.00 97.88           C
ATOM    377 CG   LEU A  48      25.386  -8.730  -0.453  1.00 96.31           C
ATOM    378 CD1  LEU A  48      25.277  -8.969  -1.946  1.00 93.43           C
ATOM    379 CD2  LEU A  48      25.824  -9.997   0.263  1.00 93.17           C
ATOM    380  N   HIS A  49      27.341  -4.918   1.235  1.00 98.52           N
ATOM    381 CA   HIS A  49      28.342  -3.858   1.368  1.00 98.58           C
ATOM    382  C   HIS A  49      28.826  -3.745   2.808  1.00 98.58           C
ATOM    383  O   HIS A  49      30.026  -3.653   3.068  1.00 98.02           O
ATOM    384 CB   HIS A  49      27.766  -2.522   0.903  1.00 98.33           C
ATOM    385 CG   HIS A  49      28.741  -1.388   0.979  1.00 98.11           C
ATOM    386 ND1  HIS A  49      29.778  -1.244   0.084  1.00 95.94           N
ATOM    387 CD2  HIS A  49      28.836  -0.358   1.836  1.00 96.20           C
ATOM    388 CE1  HIS A  49      30.473  -0.164   0.393  1.00 95.86           C
ATOM    389 NE2  HIS A  49      29.927   0.394   1.454  1.00 96.04           N
ATOM    390  N   ILE A  50      27.892  -3.747   3.743  1.00 98.42           N
ATOM    391 CA   ILE A  50      28.228  -3.668   5.162  1.00 98.49           C
ATOM    392  C   ILE A  50      28.991  -4.906   5.609  1.00 98.22           C
ATOM    393  O   ILE A  50      29.923  -4.830   6.409  1.00 97.37           O
ATOM    394 CB   ILE A  50      26.957  -3.483   6.017  1.00 98.38           C
ATOM    395 CG1  ILE A  50      26.345  -2.115   5.741  1.00 97.86           C
ATOM    396 CG2  ILE A  50      27.279  -3.635   7.497  1.00 97.61           C
ATOM    397 CD1  ILE A  50      25.082  -1.836   6.529  1.00 97.20           C
ATOM    398  N   LYS A  51      28.598  -6.061   5.084  1.00 98.07           N
ATOM    399 CA   LYS A  51      29.239  -7.321   5.427  1.00 97.99           C
ATOM    400  C   LYS A  51      30.711  -7.325   5.028  1.00 97.73           C
ATOM    401  O   LYS A  51      31.549  -7.926   5.701  1.00 96.15           O
ATOM    402 CB   LYS A  51      28.499  -8.477   4.746  1.00 97.54           C
ATOM    403 CG   LYS A  51      28.891  -9.854   5.250  1.00 95.29           C
ATOM    404 CD   LYS A  51      27.995 -10.923   4.640  1.00 92.57           C
ATOM    405 CE   LYS A  51      28.307 -12.291   5.204  1.00 87.23           C
ATOM    406 NZ   LYS A  51      27.394 -13.333   4.654  1.00 78.80           N
ATOM    407  N   LYS A  52      31.020  -6.637   3.924  1.00 97.60           N
ATOM    408 CA   LYS A  52      32.403  -6.516   3.435  1.00 97.23           C
ATOM    409  C   LYS A  52      33.208  -5.501   4.225  1.00 96.73           C
ATOM    410  O   LYS A  52      34.431  -5.593   4.307  1.00 92.95           O
ATOM    411 CB   LYS A  52      32.399  -6.133   1.953  1.00 96.30           C
ATOM    412 CG   LYS A  52      32.333  -7.315   1.002  1.00 92.00           C
ATOM    413 CD   LYS A  52      33.646  -7.492   0.281  1.00 88.02           C
ATOM    414 CE   LYS A  52      33.641  -8.689  -0.642  1.00 81.05           C
ATOM    415 NZ   LYS A  52      34.931  -8.855  -1.373  1.00 71.85           N
ATOM    416  N   LEU A  53      32.526  -4.526   4.790  1.00 93.73           N
ATOM    417 CA   LEU A  53      33.188  -3.472   5.554  1.00 93.08           C
ATOM    418  C   LEU A  53      33.926  -4.022   6.781  1.00 90.02           C
ATOM    419  O   LEU A  53      33.460  -4.968   7.418  1.00 84.22           O
ATOM    420 CB   LEU A  53      32.182  -2.403   5.999  1.00 89.57           C
ATOM    421 CG   LEU A  53      32.207  -1.065   5.232  1.00 92.04           C
ATOM    422 CD1  LEU A  53      32.137  -1.285   3.734  1.00 87.12           C
ATOM    423 CD2  LEU A  53      31.041  -0.175   5.693  1.00 83.59           C
ATOM    424 OXT  LEU A  53      34.987  -3.484   7.115  1.00 83.97           O
ATOM    425  N   VAL B   1      -9.966 -14.609 -10.201  1.00 47.86           N
ATOM    426 CA   VAL B   1      -8.715 -15.390 -10.295  1.00 55.89           C
ATOM    427  C   VAL B   1      -7.506 -14.468 -10.355  1.00 62.39           C
ATOM    428  O   VAL B   1      -6.516 -14.679  -9.651  1.00 58.00           O
ATOM    429 CB   VAL B   1      -8.716 -16.304 -11.539  1.00 51.41           C
ATOM    430 CG1  VAL B   1      -7.478 -17.174 -11.557  1.00 44.83           C
ATOM    431 CG2  VAL B   1      -9.982 -17.154 -11.562  1.00 43.48           C
ATOM    432  N   LYS B   2      -7.611 -13.448 -11.190  1.00 60.59           N
ATOM    433 CA   LYS B   2      -6.536 -12.461 -11.312  1.00 63.45           C
ATOM    434  C   LYS B   2      -6.267 -11.778  -9.978  1.00 63.45           C
ATOM    435  O   LYS B   2      -5.114 -11.623  -9.562  1.00 60.40           O
ATOM    436 CB   LYS B   2      -6.897 -11.405 -12.358  1.00 59.10           C
ATOM    437 CG   LYS B   2      -6.323 -11.636 -13.748  1.00 52.22           C
ATOM    438 CD   LYS B   2      -4.839 -11.348 -13.804  1.00 49.15           C
ATOM    439 CE   LYS B   2      -4.365 -11.133 -15.232  1.00 41.35           C
ATOM    440 NZ   LYS B   2      -4.712 -12.255 -16.136  1.00 37.50           N
ATOM    441  N   ARG B   3      -7.322 -11.365  -9.292  1.00 57.80           N
ATOM    442 CA   ARG B   3      -7.190 -10.657  -8.029  1.00 58.14           C
ATOM    443  C   ARG B   3      -6.570 -11.542  -6.941  1.00 61.82           C
ATOM    444  O   ARG B   3      -5.685 -11.101  -6.202  1.00 59.31           O
ATOM    445 CB   ARG B   3      -8.549 -10.136  -7.578  1.00 52.38           C
ATOM    446 CG   ARG B   3      -8.518  -9.342  -6.279  1.00 47.07           C
ATOM    447 CD   ARG B   3      -9.807  -8.564  -6.079  1.00 46.28           C
ATOM    448 NE   ARG B   3     -10.976  -9.435  -6.058  1.00 42.17           N
ATOM    449 CZ   ARG B   3     -11.380 -10.131  -5.007  1.00 38.63           C
ATOM    450 NH1  ARG B   3     -10.701 -10.074  -3.868  1.00 36.34           N
ATOM    451 NH2  ARG B   3     -12.464 -10.908  -5.072  1.00 35.41           N
ATOM    452  N   ARG B   4      -7.041 -12.791  -6.852  1.00 66.30           N
ATOM    453 CA   ARG B   4      -6.497 -13.725  -5.868  1.00 68.53           C
ATOM    454  C   ARG B   4      -5.006 -13.945  -6.077  1.00 69.23           C
ATOM    455  O   ARG B   4      -4.219 -13.919  -5.134  1.00 68.35           O
ATOM    456 CB   ARG B   4      -7.214 -15.070  -5.941  1.00 66.43           C
ATOM    457 CG   ARG B   4      -8.694 -15.035  -5.573  1.00 62.61           C
ATOM    458 CD   ARG B   4      -9.281 -16.426  -5.611  1.00 61.24           C
ATOM    459 NE   ARG B   4     -10.733 -16.436  -5.444  1.00 55.62           N
ATOM    460 CZ   ARG B   4     -11.491 -17.527  -5.474  1.00 50.22           C
ATOM    461 NH1  ARG B   4     -10.935 -18.711  -5.670  1.00 46.99           N
ATOM    462 NH2  ARG B   4     -12.792 -17.433  -5.323  1.00 45.14           N
ATOM    463  N   THR B   5      -4.630 -14.168  -7.336  1.00 71.84           N
ATOM    464 CA   THR B   5      -3.238 -14.412  -7.682  1.00 74.35           C
ATOM    465  C   THR B   5      -2.356 -13.223  -7.314  1.00 74.46           C
ATOM    466  O   THR B   5      -1.264 -13.395  -6.760  1.00 71.78           O
ATOM    467 CB   THR B   5      -3.082 -14.710  -9.185  1.00 72.04           C
ATOM    468 OG1  THR B   5      -3.881 -15.849  -9.542  1.00 68.07           O
ATOM    469 CG2  THR B   5      -1.626 -14.995  -9.527  1.00 68.96           C
ATOM    470  N   HIS B   6      -2.824 -12.027  -7.620  1.00 70.86           N
ATOM    471 CA   HIS B   6      -2.066 -10.833  -7.285  1.00 70.35           C
ATOM    472  C   HIS B   6      -1.884 -10.679  -5.781  1.00 71.54           C
ATOM    473  O   HIS B   6      -0.811 -10.307  -5.301  1.00 69.74           O
ATOM    474 CB   HIS B   6      -2.733  -9.581  -7.854  1.00 68.89           C
ATOM    475 CG   HIS B   6      -2.118  -8.309  -7.368  1.00 67.16           C
ATOM    476 ND1  HIS B   6      -0.917  -7.833  -7.843  1.00 62.08           N
ATOM    477 CD2  HIS B   6      -2.527  -7.431  -6.441  1.00 62.07           C
ATOM    478 CE1  HIS B   6      -0.618  -6.712  -7.222  1.00 62.55           C
ATOM    479 NE2  HIS B   6      -1.574  -6.439  -6.368  1.00 63.62           N
ATOM    480  N   ASN B   7      -2.948 -10.967  -5.027  1.00 72.64           N
ATOM    481 CA   ASN B   7      -2.886 -10.840  -3.576  1.00 71.96           C
ATOM    482  C   ASN B   7      -1.866 -11.800  -2.974  1.00 73.42           C
ATOM    483  O   ASN B   7      -1.154 -11.450  -2.037  1.00 72.87           O
ATOM    484 CB   ASN B   7      -4.261 -11.103  -2.959  1.00 68.96           C
ATOM    485 CG   ASN B   7      -5.266 -10.011  -3.290  1.00 66.07           C
ATOM    486 OD1  ASN B   7      -4.893  -8.944  -3.784  1.00 62.23           O
ATOM    487 ND2  ASN B   7      -6.526 -10.279  -3.027  1.00 60.30           N
ATOM    488  N   VAL B   8      -1.806 -13.009  -3.514  1.00 76.35           N
ATOM    489 CA   VAL B   8      -0.831 -13.994  -3.055  1.00 77.74           C
ATOM    490  C   VAL B   8       0.589 -13.520  -3.356  1.00 79.00           C
ATOM    491  O   VAL B   8       1.472 -13.604  -2.500  1.00 79.44           O
ATOM    492 CB   VAL B   8      -1.067 -15.364  -3.723  1.00 75.79           C
ATOM    493 CG1  VAL B   8       0.055 -16.326  -3.375  1.00 73.32           C
ATOM    494 CG2  VAL B   8      -2.409 -15.937  -3.283  1.00 75.39           C
ATOM    495  N   LEU B   9       0.803 -13.037  -4.564  1.00 80.57           N
ATOM    496 CA   LEU B   9       2.122 -12.566  -4.973  1.00 80.15           C
ATOM    497  C   LEU B   9       2.573 -11.376  -4.139  1.00 80.98           C
ATOM    498  O   LEU B   9       3.740 -11.289  -3.751  1.00 80.64           O
ATOM    499 CB   LEU B   9       2.121 -12.191  -6.457  1.00 79.04           C
ATOM    500 CG   LEU B   9       1.928 -13.351  -7.444  1.00 77.01           C
ATOM    501 CD1  LEU B   9       1.834 -12.822  -8.867  1.00 72.88           C
ATOM    502 CD2  LEU B   9       3.065 -14.349  -7.318  1.00 70.89           C
ATOM    503  N   GLU B  10       1.649 -10.459  -3.865  1.00 79.49           N
ATOM    504 CA   GLU B  10       1.981  -9.274  -3.090  1.00 78.45           C
ATOM    505  C   GLU B  10       2.334  -9.634  -1.650  1.00 79.30           C
ATOM    506  O   GLU B  10       3.224  -9.021  -1.045  1.00 78.65           O
ATOM    507 CB   GLU B  10       0.821  -8.274  -3.113  1.00 75.86           C
ATOM    508 CG   GLU B  10       1.042  -7.028  -2.263  1.00 71.84           C
ATOM    509 CD   GLU B  10       2.282  -6.263  -2.682  1.00 70.04           C
ATOM    510 OE1  GLU B  10       2.801  -6.482  -3.786  1.00 65.52           O
ATOM    511 OE2  GLU B  10       2.757  -5.429  -1.876  1.00 66.52           O
ATOM    512  N   ARG B  11       1.630 -10.615  -1.102  1.00 81.37           N
ATOM    513 CA   ARG B  11       1.932 -11.093   0.243  1.00 80.15           C
ATOM    514  C   ARG B  11       3.356 -11.652   0.295  1.00 81.87           C
ATOM    515  O   ARG B  11       4.097 -11.390   1.242  1.00 81.92           O
ATOM    516 CB   ARG B  11       0.928 -12.161   0.661  1.00 77.63           C
ATOM    517 CG   ARG B  11       1.225 -12.861   1.972  1.00 71.01           C
ATOM    518 CD   ARG B  11      -0.001 -12.917   2.847  1.00 69.00           C
ATOM    519 NE   ARG B  11      -1.206 -13.184   2.070  1.00 64.27           N
ATOM    520 CZ   ARG B  11      -1.530 -14.363   1.532  1.00 59.85           C
ATOM    521 NH1  ARG B  11      -0.709 -15.396   1.675  1.00 55.80           N
ATOM    522 NH2  ARG B  11      -2.654 -14.504   0.841  1.00 54.31           N
ATOM    523  N   GLN B  12       3.723 -12.422  -0.712  1.00 84.31           N
ATOM    524 CA   GLN B  12       5.068 -12.989  -0.789  1.00 85.38           C
ATOM    525  C   GLN B  12       6.105 -11.878  -0.918  1.00 86.49           C
ATOM    526  O   GLN B  12       7.167 -11.931  -0.299  1.00 86.86           O
ATOM    527 CB   GLN B  12       5.176 -13.946  -1.981  1.00 85.30           C
ATOM    528 CG   GLN B  12       4.327 -15.202  -1.826  1.00 82.13           C
ATOM    529 CD   GLN B  12       4.417 -16.123  -3.034  1.00 79.97           C
ATOM    530 OE1  GLN B  12       5.059 -15.791  -4.039  1.00 76.48           O
ATOM    531 NE2  GLN B  12       3.779 -17.272  -2.953  1.00 73.65           N
ATOM    532  N   ARG B  13       5.802 -10.865  -1.733  1.00 85.27           N
ATOM    533 CA   ARG B  13       6.713  -9.753  -1.941  1.00 84.21           C
ATOM    534  C   ARG B  13       6.958  -8.993  -0.638  1.00 85.83           C
ATOM    535  O   ARG B  13       8.082  -8.611  -0.341  1.00 86.04           O
ATOM    536 CB   ARG B  13       6.164  -8.801  -3.005  1.00 83.03           C
ATOM    537 CG   ARG B  13       7.210  -7.849  -3.579  1.00 77.09           C
ATOM    538 CD   ARG B  13       6.570  -6.766  -4.429  1.00 75.43           C
ATOM    539 NE   ARG B  13       5.855  -5.797  -3.615  1.00 72.66           N
ATOM    540 CZ   ARG B  13       6.420  -4.759  -3.009  1.00 71.72           C
ATOM    541 NH1  ARG B  13       7.726  -4.554  -3.126  1.00 66.11           N
ATOM    542 NH2  ARG B  13       5.692  -3.935  -2.275  1.00 66.72           N
ATOM    543  N   ARG B  14       5.886  -8.774   0.136  1.00 84.58           N
ATOM    544 CA   ARG B  14       6.015  -8.084   1.416  1.00 83.30           C
ATOM    545  C   ARG B  14       6.829  -8.916   2.404  1.00 85.54           C
ATOM    546  O   ARG B  14       7.603  -8.363   3.183  1.00 85.65           O
ATOM    547 CB   ARG B  14       4.636  -7.766   1.997  1.00 81.14           C
ATOM    548 CG   ARG B  14       3.863  -6.688   1.255  1.00 77.86           C
ATOM    549 CD   ARG B  14       2.716  -6.152   2.103  1.00 74.70           C
ATOM    550 NE   ARG B  14       1.811  -7.210   2.552  1.00 72.44           N
ATOM    551 CZ   ARG B  14       0.750  -7.637   1.888  1.00 70.99           C
ATOM    552 NH1  ARG B  14       0.447  -7.090   0.731  1.00 66.63           N
ATOM    553 NH2  ARG B  14       0.003  -8.615   2.379  1.00 67.30           N
ATOM    554  N   ASN B  15       6.655 -10.232   2.372  1.00 87.28           N
ATOM    555 CA   ASN B  15       7.420 -11.113   3.239  1.00 87.52           C
ATOM    556  C   ASN B  15       8.908 -11.075   2.887  1.00 89.36           C
ATOM    557  O   ASN B  15       9.756 -11.051   3.772  1.00 89.88           O
ATOM    558 CB   ASN B  15       6.898 -12.545   3.151  1.00 86.25           C
ATOM    559 CG   ASN B  15       5.567 -12.723   3.856  1.00 83.68           C
ATOM    560 OD1  ASN B  15       5.198 -11.932   4.729  1.00 78.64           O
ATOM    561 ND2  ASN B  15       4.834 -13.770   3.500  1.00 76.44           N
ATOM    562  N   GLU B  16       9.207 -11.083   1.605  1.00 92.24           N
ATOM    563 CA   GLU B  16      10.590 -11.002   1.144  1.00 92.38           C
ATOM    564  C   GLU B  16      11.211  -9.669   1.546  1.00 93.36           C
ATOM    565  O   GLU B  16      12.362  -9.607   1.978  1.00 93.18           O
ATOM    566 CB   GLU B  16      10.656 -11.166  -0.378  1.00 91.86           C
ATOM    567 CG   GLU B  16      10.253 -12.547  -0.873  1.00 86.42           C
ATOM    568 CD   GLU B  16      10.217 -12.638  -2.388  1.00 83.77           C
ATOM    569 OE1  GLU B  16      10.612 -11.657  -3.051  1.00 78.92           O
ATOM    570 OE2  GLU B  16       9.792 -13.686  -2.914  1.00 78.55           O
ATOM    571  N   LEU B  17      10.436  -8.606   1.403  1.00 91.03           N
ATOM    572 CA   LEU B  17      10.911  -7.272   1.758  1.00 90.99           C
ATOM    573  C   LEU B  17      11.157  -7.176   3.261  1.00 92.02           C
ATOM    574  O   LEU B  17      12.158  -6.602   3.691  1.00 92.47           O
ATOM    575 CB   LEU B  17       9.895  -6.218   1.323  1.00 90.32           C
ATOM    576 CG   LEU B  17      10.352  -4.760   1.396  1.00 86.94           C
ATOM    577 CD1  LEU B  17      11.594  -4.559   0.560  1.00 84.91           C
ATOM    578 CD2  LEU B  17       9.232  -3.841   0.931  1.00 83.26           C
ATOM    579  N   LYS B  18      10.258  -7.748   4.042  1.00 91.98           N
ATOM    580 CA   LYS B  18      10.408  -7.760   5.492  1.00 91.58           C
ATOM    581  C   LYS B  18      11.666  -8.524   5.890  1.00 92.69           C
ATOM    582  O   LYS B  18      12.429  -8.082   6.752  1.00 93.00           O
ATOM    583 CB   LYS B  18       9.177  -8.368   6.152  1.00 90.09           C
ATOM    584 CG   LYS B  18       9.241  -8.405   7.665  1.00 86.26           C
ATOM    585 CD   LYS B  18       7.849  -8.510   8.287  1.00 83.40           C
ATOM    586 CE   LYS B  18       7.119  -9.760   7.859  1.00 75.78           C
ATOM    587 NZ   LYS B  18       5.750  -9.816   8.429  1.00 69.81           N
ATOM    588  N   ARG B  19      11.877  -9.683   5.269  1.00 96.12           N
ATOM    589 CA   ARG B  19      13.063 -10.488   5.538  1.00 96.35           C
ATOM    590  C   ARG B  19      14.332  -9.726   5.167  1.00 97.01           C
ATOM    591  O   ARG B  19      15.347  -9.829   5.846  1.00 96.88           O
ATOM    592 CB   ARG B  19      13.003 -11.807   4.769  1.00 95.70           C
ATOM    593 CG   ARG B  19      12.743 -13.025   5.639  1.00 89.44           C
ATOM    594 CD   ARG B  19      12.859 -14.334   4.869  1.00 88.13           C
ATOM    595 NE   ARG B  19      11.725 -14.573   3.996  1.00 82.00           N
ATOM    596 CZ   ARG B  19      11.755 -14.471   2.675  1.00 77.42           C
ATOM    597 NH1  ARG B  19      12.890 -14.133   2.072  1.00 70.09           N
ATOM    598 NH2  ARG B  19      10.675 -14.709   1.951  1.00 71.28           N
ATOM    599  N   SER B  20      14.267  -8.973   4.078  1.00 97.54           N
ATOM    600 CA   SER B  20      15.417  -8.201   3.620  1.00 97.63           C
ATOM    601  C   SER B  20      15.783  -7.096   4.611  1.00 98.00           C
ATOM    602  O   SER B  20      16.958  -6.825   4.845  1.00 97.99           O
ATOM    603 CB   SER B  20      15.138  -7.593   2.242  1.00 97.21           C
ATOM    604 OG   SER B  20      16.293  -6.978   1.711  1.00 91.17           O
ATOM    605  N   PHE B  21      14.773  -6.467   5.190  1.00 96.37           N
ATOM    606 CA   PHE B  21      15.004  -5.452   6.208  1.00 96.37           C
ATOM    607  C   PHE B  21      15.677  -6.060   7.437  1.00 96.81           C
ATOM    608  O   PHE B  21      16.587  -5.474   8.011  1.00 96.97           O
ATOM    609 CB   PHE B  21      13.686  -4.781   6.615  1.00 95.82           C
ATOM    610 CG   PHE B  21      13.378  -3.528   5.837  1.00 95.80           C
ATOM    611 CD1  PHE B  21      14.004  -2.333   6.160  1.00 95.19           C
ATOM    612 CD2  PHE B  21      12.482  -3.552   4.791  1.00 95.11           C
ATOM    613 CE1  PHE B  21      13.730  -1.180   5.445  1.00 94.95           C
ATOM    614 CE2  PHE B  21      12.202  -2.402   4.071  1.00 94.86           C
ATOM    615 CZ   PHE B  21      12.828  -1.211   4.399  1.00 95.17           C
ATOM    616  N   PHE B  22      15.222  -7.247   7.847  1.00 97.50           N
ATOM    617 CA   PHE B  22      15.798  -7.928   9.000  1.00 97.35           C
ATOM    618  C   PHE B  22      17.218  -8.402   8.715  1.00 97.89           C
ATOM    619  O   PHE B  22      18.087  -8.355   9.588  1.00 97.36           O
ATOM    620 CB   PHE B  22      14.923  -9.121   9.420  1.00 96.25           C
ATOM    621 CG   PHE B  22      13.626  -8.722  10.066  1.00 94.59           C
ATOM    622 CD1  PHE B  22      13.456  -7.452  10.592  1.00 89.27           C
ATOM    623 CD2  PHE B  22      12.587  -9.635  10.168  1.00 87.61           C
ATOM    624 CE1  PHE B  22      12.258  -7.088  11.197  1.00 85.11           C
ATOM    625 CE2  PHE B  22      11.393  -9.278  10.774  1.00 84.16           C
ATOM    626 CZ   PHE B  22      11.232  -8.000  11.288  1.00 85.95           C
ATOM    627  N   ALA B  23      17.466  -8.872   7.493  1.00 98.28           N
ATOM    628 CA   ALA B  23      18.793  -9.318   7.102  1.00 98.35           C
ATOM    629  C   ALA B  23      19.781  -8.152   7.173  1.00 98.48           C
ATOM    630  O   ALA B  23      20.916  -8.322   7.625  1.00 98.16           O
ATOM    631 CB   ALA B  23      18.765  -9.900   5.697  1.00 98.22           C
ATOM    632  N   LEU B  24      19.354  -6.986   6.712  1.00 98.61           N
ATOM    633 CA   LEU B  24      20.177  -5.783   6.789  1.00 98.78           C
ATOM    634  C   LEU B  24      20.405  -5.392   8.240  1.00 98.65           C
ATOM    635  O   LEU B  24      21.519  -5.031   8.630  1.00 98.47           O
ATOM    636 CB   LEU B  24      19.513  -4.635   6.029  1.00 98.75           C
ATOM    637 CG   LEU B  24      20.175  -3.262   6.154  1.00 98.64           C
ATOM    638 CD1  LEU B  24      21.617  -3.317   5.663  1.00 98.20           C
ATOM    639 CD2  LEU B  24      19.389  -2.219   5.369  1.00 98.17           C
ATOM    640  N   ARG B  25      19.343  -5.476   9.029  1.00 98.61           N
ATOM    641 CA   ARG B  25      19.410  -5.136  10.446  1.00 98.52           C
ATOM    642  C   ARG B  25      20.456  -5.971  11.187  1.00 98.52           C
ATOM    643  O   ARG B  25      21.206  -5.453  12.005  1.00 98.09           O
ATOM    644 CB   ARG B  25      18.042  -5.373  11.102  1.00 98.23           C
ATOM    645 CG   ARG B  25      18.015  -5.149  12.609  1.00 97.25           C
ATOM    646 CD   ARG B  25      16.835  -5.880  13.229  1.00 96.46           C
ATOM    647 NE   ARG B  25      16.968  -7.324  13.074  1.00 95.10           N
ATOM    648 CZ   ARG B  25      15.992  -8.203  13.312  1.00 94.74           C
ATOM    649 NH1  ARG B  25      14.810  -7.780  13.705  1.00 91.15           N
ATOM    650 NH2  ARG B  25      16.209  -9.497  13.144  1.00 91.83           N
ATOM    651  N   ASP B  26      20.518  -7.264  10.881  1.00 98.47           N
ATOM    652 CA   ASP B  26      21.423  -8.176  11.565  1.00 98.14           C
ATOM    653  C   ASP B  26      22.892  -7.905  11.254  1.00 98.24           C
ATOM    654  O   ASP B  26      23.775  -8.379  11.970  1.00 97.38           O
ATOM    655 CB   ASP B  26      21.070  -9.628  11.224  1.00 97.60           C
ATOM    656 CG   ASP B  26      19.715 -10.042  11.752  1.00 96.33           C
ATOM    657 OD1  ASP B  26      19.203  -9.377  12.677  1.00 93.32           O
ATOM    658 OD2  ASP B  26      19.165 -11.038  11.246  1.00 92.64           O
ATOM    659  N   GLN B  27      23.158  -7.154  10.185  1.00 98.30           N
ATOM    660 CA   GLN B  27      24.529  -6.783   9.836  1.00 98.31           C
ATOM    661  C   GLN B  27      24.974  -5.531  10.575  1.00 98.34           C
ATOM    662  O   GLN B  27      26.129  -5.130  10.477  1.00 97.38           O
ATOM    663 CB   GLN B  27      24.657  -6.565   8.326  1.00 98.11           C
ATOM    664 CG   GLN B  27      24.503  -7.826   7.504  1.00 97.23           C
ATOM    665 CD   GLN B  27      25.568  -8.852   7.825  1.00 96.74           C
ATOM    666 OE1  GLN B  27      26.742  -8.520   7.976  1.00 93.60           O
ATOM    667 NE2  GLN B  27      25.163 -10.106   7.946  1.00 92.03           N
ATOM    668  N   ILE B  28      24.058  -4.912  11.314  1.00 98.40           N
ATOM    669 CA   ILE B  28      24.353  -3.696  12.070  1.00 98.42           C
ATOM    670  C   ILE B  28      24.465  -4.033  13.558  1.00 98.28           C
ATOM    671  O   ILE B  28      23.456  -4.351  14.192  1.00 97.65           O
ATOM    672 CB   ILE B  28      23.258  -2.632  11.868  1.00 98.35           C
ATOM    673 CG1  ILE B  28      23.031  -2.383  10.378  1.00 97.61           C
ATOM    674 CG2  ILE B  28      23.649  -1.338  12.570  1.00 97.46           C
ATOM    675 CD1  ILE B  28      21.829  -1.512  10.079  1.00 95.92           C
ATOM    676  N   PRO B  29      25.680  -3.949  14.121  1.00 98.03           N
ATOM    677 CA   PRO B  29      25.928  -4.295  15.518  1.00 97.60           C
ATOM    678  C   PRO B  29      24.976  -3.628  16.506  1.00 97.69           C
ATOM    679  O   PRO B  29      24.534  -4.252  17.469  1.00 96.79           O
ATOM    680 CB   PRO B  29      27.367  -3.827  15.750  1.00 96.90           C
ATOM    681 CG   PRO B  29      27.996  -3.934  14.406  1.00 95.81           C
ATOM    682 CD   PRO B  29      26.922  -3.538  13.437  1.00 97.18           C
ATOM    683  N   GLU B  30      24.666  -2.365  16.249  1.00 97.84           N
ATOM    684 CA   GLU B  30      23.803  -1.606  17.152  1.00 97.44           C
ATOM    685  C   GLU B  30      22.356  -2.115  17.158  1.00 97.53           C
ATOM    686  O   GLU B  30      21.609  -1.865  18.104  1.00 95.95           O
ATOM    687 CB   GLU B  30      23.834  -0.123  16.781  1.00 96.24           C
ATOM    688 CG   GLU B  30      23.066   0.785  17.732  1.00 91.47           C
ATOM    689 CD   GLU B  30      23.123   2.239  17.319  1.00 88.71           C
ATOM    690 OE1  GLU B  30      23.884   2.563  16.380  1.00 84.79           O
ATOM    691 OE2  GLU B  30      22.413   3.057  17.927  1.00 82.72           O
ATOM    692  N   LEU B  31      21.973  -2.839  16.116  1.00 98.07           N
ATOM    693 CA   LEU B  31      20.591  -3.296  15.985  1.00 97.88           C
ATOM    694  C   LEU B  31      20.426  -4.814  15.968  1.00 97.41           C
ATOM    695  O   LEU B  31      19.303  -5.313  15.894  1.00 95.50           O
ATOM    696 CB   LEU B  31      19.968  -2.725  14.707  1.00 97.66           C
ATOM    697 CG   LEU B  31      19.825  -1.211  14.623  1.00 97.43           C
ATOM    698 CD1  LEU B  31      19.226  -0.826  13.274  1.00 95.99           C
ATOM    699 CD2  LEU B  31      18.949  -0.686  15.753  1.00 95.79           C
ATOM    700  N   GLU B  32      21.538  -5.548  16.041  1.00 96.89           N
ATOM    701 CA   GLU B  32      21.481  -7.006  15.912  1.00 95.94           C
ATOM    702  C   GLU B  32      20.603  -7.671  16.972  1.00 95.59           C
ATOM    703  O   GLU B  32      20.019  -8.726  16.721  1.00 92.64           O
ATOM    704 CB   GLU B  32      22.897  -7.595  15.963  1.00 93.99           C
ATOM    705 CG   GLU B  32      23.597  -7.423  17.293  1.00 89.29           C
ATOM    706 CD   GLU B  32      25.007  -7.999  17.284  1.00 87.27           C
ATOM    707 OE1  GLU B  32      25.449  -8.471  16.215  1.00 82.36           O
ATOM    708 OE2  GLU B  32      25.659  -7.977  18.332  1.00 80.52           O
ATOM    709  N   ASN B  33      20.500  -7.057  18.144  1.00 95.39           N
ATOM    710 CA   ASN B  33      19.684  -7.618  19.215  1.00 94.89           C
ATOM    711  C   ASN B  33      18.227  -7.155  19.153  1.00 95.06           C
ATOM    712  O   ASN B  33      17.321  -7.891  19.538  1.00 92.22           O
ATOM    713 CB   ASN B  33      20.282  -7.282  20.587  1.00 93.24           C
ATOM    714 CG   ASN B  33      20.297  -5.783  20.855  1.00 89.18           C
ATOM    715 OD1  ASN B  33      20.192  -4.975  19.935  1.00 81.75           O
ATOM    716 ND2  ASN B  33      20.417  -5.416  22.117  1.00 79.47           N
ATOM    717  N   ASN B  34      18.012  -5.947  18.671  1.00 93.96           N
ATOM    718 CA   ASN B  34      16.676  -5.387  18.547  1.00 94.36           C
ATOM    719  C   ASN B  34      15.875  -6.098  17.452  1.00 94.25           C
ATOM    720  O   ASN B  34      15.984  -5.761  16.279  1.00 91.88           O
ATOM    721 CB   ASN B  34      16.746  -3.894  18.258  1.00 93.29           C
ATOM    722 CG   ASN B  34      15.386  -3.230  18.301  1.00 92.07           C
ATOM    723 OD1  ASN B  34      14.364  -3.880  18.499  1.00 87.53           O
ATOM    724 ND2  ASN B  34      15.374  -1.922  18.116  1.00 86.72           N
ATOM    725  N   GLU B  35      15.073  -7.081  17.856  1.00 93.45           N
ATOM    726 CA   GLU B  35      14.343  -7.900  16.911  1.00 92.43           C
ATOM    727  C   GLU B  35      13.215  -7.154  16.206  1.00 91.73           C
ATOM    728  O   GLU B  35      12.790  -7.549  15.125  1.00 88.69           O
ATOM    729 CB   GLU B  35      13.763  -9.127  17.623  1.00 90.30           C
ATOM    730 CG   GLU B  35      12.814  -8.790  18.754  1.00 83.71           C
ATOM    731 CD   GLU B  35      12.264 -10.026  19.442  1.00 80.19           C
ATOM    732 OE1  GLU B  35      12.614 -11.144  19.013  1.00 73.79           O
ATOM    733 OE2  GLU B  35      11.483  -9.879  20.400  1.00 73.01           O
ATOM    734  N   LYS B  36      12.738  -6.071  16.823  1.00 86.52           N
ATOM    735 CA   LYS B  36      11.648  -5.316  16.229  1.00 85.44           C
ATOM    736  C   LYS B  36      11.994  -3.843  16.049  1.00 86.57           C
ATOM    737  O   LYS B  36      11.432  -2.964  16.698  1.00 84.50           O
ATOM    738 CB   LYS B  36      10.385  -5.462  17.079  1.00 82.00           C
ATOM    739 CG   LYS B  36       9.089  -5.358  16.290  1.00 76.71           C
ATOM    740 CD   LYS B  36       8.998  -6.441  15.233  1.00 71.32           C
ATOM    741 CE   LYS B  36       7.737  -6.331  14.412  1.00 64.15           C
ATOM    742 NZ   LYS B  36       7.647  -7.394  13.376  1.00 56.72           N
ATOM    743  N   ALA B  37      12.939  -3.574  15.146  1.00 90.94           N
ATOM    744 CA   ALA B  37      13.351  -2.211  14.836  1.00 92.15           C
ATOM    745  C   ALA B  37      12.562  -1.664  13.642  1.00 92.18           C
ATOM    746  O   ALA B  37      12.405  -2.352  12.635  1.00 90.98           O
ATOM    747 CB   ALA B  37      14.840  -2.164  14.532  1.00 92.95           C
ATOM    748  N   PRO B  38      12.044  -0.429  13.750  1.00 90.80           N
ATOM    749 CA   PRO B  38      11.318   0.201  12.648  1.00 90.60           C
ATOM    750  C   PRO B  38      12.157   0.287  11.379  1.00 92.33           C
ATOM    751  O   PRO B  38      13.380   0.364  11.451  1.00 92.53           O
ATOM    752 CB   PRO B  38      11.008   1.598  13.194  1.00 88.66           C
ATOM    753 CG   PRO B  38      10.989   1.419  14.678  1.00 86.27           C
ATOM    754 CD   PRO B  38      12.065   0.402  14.953  1.00 87.77           C
ATOM    755  N   LYS B  39      11.503   0.288  10.220  1.00 90.02           N
ATOM    756 CA   LYS B  39      12.200   0.326   8.944  1.00 91.36           C
ATOM    757  C   LYS B  39      13.068   1.569   8.793  1.00 93.36           C
ATOM    758  O   LYS B  39      14.205   1.491   8.332  1.00 93.69           O
ATOM    759 CB   LYS B  39      11.194   0.259   7.797  1.00 90.17           C
ATOM    760 CG   LYS B  39      10.390  -1.032   7.741  1.00 88.02           C
ATOM    761 CD   LYS B  39       9.353  -0.991   6.635  1.00 86.02           C
ATOM    762 CE   LYS B  39       8.525  -2.267   6.621  1.00 81.54           C
ATOM    763 NZ   LYS B  39       7.458  -2.222   5.588  1.00 77.28           N
ATOM    764  N   VAL B  40      12.530   2.720   9.193  1.00 92.01           N
ATOM    765 CA   VAL B  40      13.265   3.973   9.072  1.00 92.70           C
ATOM    766  C   VAL B  40      14.518   3.968   9.946  1.00 94.20           C
ATOM    767  O   VAL B  40      15.554   4.518   9.561  1.00 94.77           O
ATOM    768 CB   VAL B  40      12.377   5.187   9.419  1.00 91.72           C
ATOM    769 CG1  VAL B  40      11.927   5.126  10.868  1.00 88.07           C
ATOM    770 CG2  VAL B  40      13.115   6.483   9.144  1.00 87.27           C
ATOM    771  N   VAL B  41      14.435   3.332  11.112  1.00 93.94           N
ATOM    772 CA   VAL B  41      15.579   3.242  12.008  1.00 94.22           C
ATOM    773  C   VAL B  41      16.666   2.366  11.400  1.00 95.74           C
ATOM    774  O   VAL B  41      17.852   2.683  11.476  1.00 96.13           O
ATOM    775 CB   VAL B  41      15.174   2.675  13.384  1.00 93.51           C
ATOM    776 CG1  VAL B  41      16.406   2.408  14.243  1.00 92.11           C
ATOM    777 CG2  VAL B  41      14.237   3.644  14.089  1.00 91.98           C
ATOM    778  N   ILE B  42      16.269   1.251  10.796  1.00 96.73           N
ATOM    779 CA   ILE B  42      17.208   0.354  10.143  1.00 97.40           C
ATOM    780  C   ILE B  42      17.975   1.090   9.045  1.00 98.19           C
ATOM    781  O   ILE B  42      19.190   0.944   8.926  1.00 98.33           O
ATOM    782 CB   ILE B  42      16.486  -0.875   9.555  1.00 97.62           C
ATOM    783 CG1  ILE B  42      15.862  -1.702  10.676  1.00 96.99           C
ATOM    784 CG2  ILE B  42      17.450  -1.727   8.734  1.00 97.26           C
ATOM    785 CD1  ILE B  42      15.050  -2.893  10.193  1.00 96.69           C
ATOM    786  N   LEU B  43      17.268   1.879   8.254  1.00 98.08           N
ATOM    787 CA   LEU B  43      17.898   2.631   7.176  1.00 98.21           C
ATOM    788  C   LEU B  43      18.860   3.688   7.705  1.00 98.46           C
ATOM    789  O   LEU B  43      19.972   3.834   7.197  1.00 98.45           O
ATOM    790 CB   LEU B  43      16.835   3.286   6.293  1.00 98.16           C
ATOM    791 CG   LEU B  43      15.894   2.342   5.537  1.00 97.88           C
ATOM    792 CD1  LEU B  43      14.896   3.138   4.712  1.00 97.23           C
ATOM    793 CD2  LEU B  43      16.688   1.384   4.660  1.00 96.92           C
ATOM    794  N   LYS B  44      18.431   4.422   8.717  1.00 98.52           N
ATOM    795 CA   LYS B  44      19.259   5.475   9.302  1.00 98.46           C
ATOM    796  C   LYS B  44      20.534   4.913   9.923  1.00 98.56           C
ATOM    797  O   LYS B  44      21.616   5.458   9.732  1.00 98.29           O
ATOM    798 CB   LYS B  44      18.478   6.259  10.352  1.00 98.18           C
ATOM    799 CG   LYS B  44      17.450   7.222   9.784  1.00 96.49           C
ATOM    800 CD   LYS B  44      16.791   8.033  10.887  1.00 93.92           C
ATOM    801 CE   LYS B  44      15.860   9.082  10.320  1.00 89.80           C
ATOM    802 NZ   LYS B  44      15.240   9.908  11.388  1.00 82.89           N
ATOM    803  N   LYS B  45      20.396   3.827  10.672  1.00 98.69           N
ATOM    804 CA   LYS B  45      21.545   3.221  11.338  1.00 98.68           C
ATOM    805  C   LYS B  45      22.503   2.585  10.335  1.00 98.76           C
ATOM    806  O   LYS B  45      23.717   2.599  10.539  1.00 98.57           O
ATOM    807 CB   LYS B  45      21.085   2.180  12.353  1.00 98.53           C
ATOM    808 CG   LYS B  45      20.293   2.760  13.528  1.00 97.70           C
ATOM    809 CD   LYS B  45      21.120   3.741  14.342  1.00 95.57           C
ATOM    810 CE   LYS B  45      20.323   4.300  15.498  1.00 93.50           C
ATOM    811 NZ   LYS B  45      21.115   5.240  16.325  1.00 87.43           N
ATOM    812  N   ALA B  46      21.960   2.023   9.267  1.00 98.87           N
ATOM    813 CA   ALA B  46      22.788   1.449   8.222  1.00 98.82           C
ATOM    814  C   ALA B  46      23.638   2.543   7.579  1.00 98.89           C
ATOM    815  O   ALA B  46      24.832   2.362   7.349  1.00 98.75           O
ATOM    816 CB   ALA B  46      21.924   0.770   7.167  1.00 98.83           C
ATOM    817  N   THR B  47      23.010   3.678   7.302  1.00 98.83           N
ATOM    818 CA   THR B  47      23.695   4.822   6.719  1.00 98.85           C
ATOM    819  C   THR B  47      24.806   5.311   7.640  1.00 98.72           C
ATOM    820  O   THR B  47      25.929   5.558   7.207  1.00 98.47           O
ATOM    821 CB   THR B  47      22.715   5.971   6.439  1.00 98.69           C
ATOM    822 OG1  THR B  47      21.725   5.541   5.505  1.00 96.02           O
ATOM    823 CG2  THR B  47      23.442   7.192   5.878  1.00 94.59           C
ATOM    824  N   ALA B  48      24.493   5.452   8.924  1.00 98.82           N
ATOM    825 CA   ALA B  48      25.454   5.931   9.911  1.00 98.73           C
ATOM    826  C   ALA B  48      26.639   4.985  10.050  1.00 98.70           C
ATOM    827  O   ALA B  48      27.786   5.418  10.168  1.00 98.19           O
ATOM    828 CB   ALA B  48      24.767   6.111  11.261  1.00 98.49           C
ATOM    829  N   TYR B  49      26.371   3.680  10.037  1.00 98.71           N
ATOM    830 CA   TYR B  49      27.418   2.684  10.188  1.00 98.71           C
ATOM    831  C   TYR B  49      28.407   2.711   9.023  1.00 98.70           C
ATOM    832  O   TYR B  49      29.611   2.611   9.218  1.00 98.32           O
ATOM    833 CB   TYR B  49      26.813   1.284  10.337  1.00 98.62           C
ATOM    834 CG   TYR B  49      27.847   0.204  10.570  1.00 98.49           C
ATOM    835 CD1  TYR B  49      28.533   0.124  11.773  1.00 97.56           C
ATOM    836 CD2  TYR B  49      28.132  -0.734   9.590  1.00 97.74           C
ATOM    837 CE1  TYR B  49      29.481  -0.861  11.999  1.00 97.31           C
ATOM    838 CE2  TYR B  49      29.078  -1.722   9.803  1.00 97.34           C
ATOM    839 CZ   TYR B  49      29.752  -1.783  11.006  1.00 97.72           C
ATOM    840 OH   TYR B  49      30.688  -2.758  11.224  1.00 96.91           O
ATOM    841  N   ILE B  50      27.880   2.845   7.815  1.00 98.65           N
ATOM    842 CA   ILE B  50      28.729   2.904   6.628  1.00 98.50           C
ATOM    843  C   ILE B  50      29.639   4.125   6.670  1.00 98.48           C
ATOM    844  O   ILE B  50      30.818   4.049   6.312  1.00 97.79           O
ATOM    845 CB   ILE B  50      27.882   2.934   5.337  1.00 98.42           C
ATOM    846 CG1  ILE B  50      27.117   1.612   5.177  1.00 97.92           C
ATOM    847 CG2  ILE B  50      28.761   3.185   4.123  1.00 97.75           C
ATOM    848 CD1  ILE B  50      26.205   1.578   3.971  1.00 97.17           C
ATOM    849  N   LEU B  51      29.113   5.251   7.121  1.00 98.30           N
ATOM    850 CA   LEU B  51      29.892   6.487   7.197  1.00 98.29           C
ATOM    851  C   LEU B  51      30.974   6.418   8.265  1.00 98.04           C
ATOM    852  O   LEU B  51      32.046   6.996   8.099  1.00 96.26           O
ATOM    853 CB   LEU B  51      28.967   7.670   7.481  1.00 98.00           C
ATOM    854 CG   LEU B  51      27.999   8.049   6.363  1.00 97.55           C
ATOM    855 CD1  LEU B  51      27.059   9.152   6.824  1.00 95.63           C
ATOM    856 CD2  LEU B  51      28.775   8.488   5.126  1.00 95.17           C
ATOM    857  N   SER B  52      30.701   5.715   9.350  1.00 98.08           N
ATOM    858 CA   SER B  52      31.644   5.628  10.459  1.00 97.57           C
ATOM    859  C   SER B  52      32.856   4.763  10.120  1.00 96.90           C
ATOM    860  O   SER B  52      33.968   5.020  10.585  1.00 93.52           O
ATOM    861 CB   SER B  52      30.958   5.077  11.705  1.00 96.20           C
ATOM    862 OG   SER B  52      30.569   3.733  11.531  1.00 88.74           O
ATOM    863  N   VAL B  53      32.645   3.734   9.320  1.00 93.79           N
ATOM    864 CA   VAL B  53      33.732   2.832   8.932  1.00 92.66           C
ATOM    865  C   VAL B  53      34.365   3.289   7.617  1.00 89.74           C
ATOM    866  O   VAL B  53      35.360   4.009   7.636  1.00 84.14           O
ATOM    867 CB   VAL B  53      33.222   1.385   8.789  1.00 86.92           C
ATOM    868 CG1  VAL B  53      34.367   0.464   8.397  1.00 80.76           C
ATOM    869 CG2  VAL B  53      32.575   0.919  10.088  1.00 83.28           C
ATOM    870 OXT  VAL B  53      33.904   2.897   6.566  1.00 81.61           O
ATOM    871  N   LEU C   1      -9.033   1.955  40.403  1.00 85.53           N
ATOM    872 CA   LEU C   1      -9.439   1.446  39.089  1.00 90.53           C
ATOM    873  C   LEU C   1      -8.258   0.820  38.352  1.00 91.58           C
ATOM    874  O   LEU C   1      -7.145   0.768  38.880  1.00 87.06           O
ATOM    875 CB   LEU C   1     -10.072   2.550  38.237  1.00 85.73           C
ATOM    876 CG   LEU C   1      -9.178   3.698  37.702  1.00 81.52           C
ATOM    877 CD1  LEU C   1     -10.033   4.655  36.899  1.00 73.36           C
ATOM    878 CD2  LEU C   1      -8.417   4.402  38.800  1.00 74.93           C
ATOM    879  N   SER C   2      -8.500   0.356  37.125  1.00 93.18           N
ATOM    880 CA   SER C   2      -7.472  -0.313  36.340  1.00 95.62           C
ATOM    881  C   SER C   2      -7.256   0.383  34.999  1.00 96.35           C
ATOM    882  O   SER C   2      -8.124   1.122  34.524  1.00 94.69           O
ATOM    883 CB   SER C   2      -7.854  -1.770  36.110  1.00 92.44           C
ATOM    884 OG   SER C   2      -6.915  -2.418  35.288  1.00 83.42           O
ATOM    885  N   ILE C   3      -6.097   0.148  34.409  1.00 96.98           N
ATOM    886 CA   ILE C   3      -5.782   0.707  33.099  1.00 96.74           C
ATOM    887  C   ILE C   3      -6.799   0.210  32.076  1.00 97.23           C
ATOM    888  O   ILE C   3      -7.294   0.972  31.245  1.00 96.40           O
ATOM    889 CB   ILE C   3      -4.362   0.316  32.652  1.00 95.51           C
ATOM    890 CG1  ILE C   3      -3.318   0.879  33.619  1.00 86.24           C
ATOM    891 CG2  ILE C   3      -4.097   0.819  31.239  1.00 83.75           C
ATOM    892 CD1  ILE C   3      -1.897   0.463  33.287  1.00 76.89           C
ATOM    893  N   TYR C   4      -7.095  -1.085  32.135  1.00 96.01           N
ATOM    894 CA   TYR C   4      -8.063  -1.695  31.235  1.00 96.23           C
ATOM    895  C   TYR C   4      -9.448  -1.083  31.414  1.00 96.71           C
ATOM    896  O   TYR C   4     -10.120  -0.734  30.439  1.00 96.39           O
ATOM    897 CB   TYR C   4      -8.125  -3.206  31.467  1.00 95.38           C
ATOM    898 CG   TYR C   4      -9.024  -3.939  30.514  1.00 94.52           C
ATOM    899 CD1  TYR C   4      -8.579  -4.292  29.237  1.00 91.22           C
ATOM    900 CD2  TYR C   4     -10.326  -4.295  30.866  1.00 89.36           C
ATOM    901 CE1  TYR C   4      -9.405  -4.972  28.356  1.00 87.81           C
ATOM    902 CE2  TYR C   4     -11.157  -4.969  29.987  1.00 87.75           C
ATOM    903 CZ   TYR C   4     -10.690  -5.305  28.729  1.00 89.47           C
ATOM    904 OH   TYR C   4     -11.508  -5.969  27.859  1.00 86.19           O
ATOM    905  N   GLN C   5      -9.886  -0.953  32.675  1.00 97.77           N
ATOM    906 CA   GLN C   5     -11.182  -0.372  32.984  1.00 97.75           C
ATOM    907  C   GLN C   5     -11.238   1.093  32.565  1.00 98.11           C
ATOM    908  O   GLN C   5     -12.269   1.586  32.116  1.00 97.84           O
ATOM    909 CB   GLN C   5     -11.486  -0.492  34.481  1.00 96.70           C
ATOM    910 CG   GLN C   5     -11.521  -1.916  34.998  1.00 89.56           C
ATOM    911 CD   GLN C   5     -11.827  -1.997  36.479  1.00 84.22           C
ATOM    912 OE1  GLN C   5     -11.120  -2.652  37.243  1.00 76.26           O
ATOM    913 NE2  GLN C   5     -12.883  -1.328  36.900  1.00 71.81           N
ATOM    914  N   ASP C   6     -10.117   1.792  32.715  1.00 98.19           N
ATOM    915 CA   ASP C   6     -10.035   3.187  32.329  1.00 98.19           C
ATOM    916  C   ASP C   6     -10.248   3.348  30.824  1.00 98.45           C
ATOM    917  O   ASP C   6     -10.922   4.282  30.378  1.00 97.86           O
ATOM    918 CB   ASP C   6      -8.680   3.778  32.733  1.00 97.10           C
ATOM    919 CG   ASP C   6      -8.612   5.278  32.527  1.00 92.08           C
ATOM    920 OD1  ASP C   6      -9.569   5.981  32.923  1.00 84.76           O
ATOM    921 OD2  ASP C   6      -7.606   5.756  31.977  1.00 81.55           O
ATOM    922  N   GLN C   7      -9.684   2.433  30.048  1.00 97.90           N
ATOM    923 CA   GLN C   7      -9.855   2.463  28.601  1.00 97.95           C
ATOM    924  C   GLN C   7     -11.310   2.204  28.217  1.00 98.30           C
ATOM    925  O   GLN C   7     -11.835   2.821  27.295  1.00 98.16           O
ATOM    926 CB   GLN C   7      -8.945   1.434  27.928  1.00 97.11           C
ATOM    927 CG   GLN C   7      -7.461   1.663  28.174  1.00 92.48           C
ATOM    928 CD   GLN C   7      -6.999   3.049  27.759  1.00 90.10           C
ATOM    929 OE1  GLN C   7      -7.502   3.620  26.792  1.00 81.19           O
ATOM    930 NE2  GLN C   7      -6.031   3.594  28.482  1.00 77.49           N
ATOM    931  N   GLU C   8     -11.959   1.289  28.923  1.00 98.45           N
ATOM    932 CA   GLU C   8     -13.368   1.005  28.684  1.00 98.53           C
ATOM    933  C   GLU C   8     -14.214   2.266  28.889  1.00 98.53           C
ATOM    934  O   GLU C   8     -15.092   2.574  28.077  1.00 98.44           O
ATOM    935 CB   GLU C   8     -13.882  -0.103  29.606  1.00 98.25           C
ATOM    936 CG   GLU C   8     -13.359  -1.500  29.332  1.00 97.20           C
ATOM    937 CD   GLU C   8     -14.076  -2.549  30.177  1.00 96.92           C
ATOM    938 OE1  GLU C   8     -14.096  -3.731  29.762  1.00 94.01           O
ATOM    939 OE2  GLU C   8     -14.644  -2.186  31.227  1.00 93.81           O
ATOM    940  N   GLN C   9     -13.955   2.973  29.991  1.00 98.61           N
ATOM    941 CA   GLN C   9     -14.714   4.172  30.324  1.00 98.65           C
ATOM    942  C   GLN C   9     -14.511   5.272  29.292  1.00 98.74           C
ATOM    943  O   GLN C   9     -15.478   5.945  28.904  1.00 98.44           O
ATOM    944 CB   GLN C   9     -14.325   4.684  31.718  1.00 98.10           C
ATOM    945 CG   GLN C   9     -14.572   3.681  32.828  1.00 93.48           C
ATOM    946 CD   GLN C   9     -15.991   3.162  32.833  1.00 87.95           C
ATOM    947 OE1  GLN C   9     -16.946   3.936  32.762  1.00 81.40           O
ATOM    948 NE2  GLN C   9     -16.140   1.846  32.908  1.00 76.55           N
ATOM    949  N   ARG C  10     -13.284   5.465  28.858  1.00 98.71           N
ATOM    950 CA   ARG C  10     -12.990   6.491  27.856  1.00 98.69           C
ATOM    951  C   ARG C  10     -13.684   6.193  26.536  1.00 98.78           C
ATOM    952  O   ARG C  10     -14.174   7.104  25.862  1.00 98.49           O
ATOM    953 CB   ARG C  10     -11.475   6.614  27.664  1.00 98.25           C
ATOM    954 CG   ARG C  10     -10.764   7.187  28.876  1.00 93.81           C
ATOM    955 CD   ARG C  10      -9.243   7.124  28.723  1.00 92.08           C
ATOM    956 NE   ARG C  10      -8.749   7.955  27.627  1.00 87.29           N
ATOM    957 CZ   ARG C  10      -8.043   7.505  26.594  1.00 83.58           C
ATOM    958 NH1  ARG C  10      -7.748   6.223  26.507  1.00 76.70           N
ATOM    959 NH2  ARG C  10      -7.653   8.330  25.645  1.00 77.97           N
ATOM    960  N   ILE C  11     -13.730   4.921  26.149  1.00 98.66           N
ATOM    961 CA   ILE C  11     -14.399   4.515  24.921  1.00 98.63           C
ATOM    962  C   ILE C  11     -15.908   4.713  25.036  1.00 98.65           C
ATOM    963  O   ILE C  11     -16.545   5.270  24.143  1.00 98.46           O
ATOM    964 CB   ILE C  11     -14.080   3.046  24.572  1.00 98.59           C
ATOM    965 CG1  ILE C  11     -12.619   2.929  24.141  1.00 98.15           C
ATOM    966 CG2  ILE C  11     -15.009   2.531  23.481  1.00 98.22           C
ATOM    967 CD1  ILE C  11     -12.170   1.508  23.844  1.00 97.19           C
ATOM    968  N   LEU C  12     -16.485   4.247  26.153  1.00 98.78           N
ATOM    969 CA   LEU C  12     -17.916   4.389  26.381  1.00 98.60           C
ATOM    970  C   LEU C  12     -18.330   5.855  26.415  1.00 98.66           C
ATOM    971  O   LEU C  12     -19.354   6.237  25.846  1.00 98.32           O
ATOM    972 CB   LEU C  12     -18.310   3.699  27.696  1.00 98.59           C
ATOM    973 CG   LEU C  12     -18.265   2.173  27.681  1.00 98.06           C
ATOM    974 CD1  LEU C  12     -18.460   1.612  29.084  1.00 96.95           C
ATOM    975 CD2  LEU C  12     -19.321   1.624  26.736  1.00 96.45           C
ATOM    976  N   LYS C  13     -17.530   6.684  27.089  1.00 98.72           N
ATOM    977 CA   LYS C  13     -17.819   8.107  27.184  1.00 98.65           C
ATOM    978  C   LYS C  13     -17.791   8.773  25.817  1.00 98.66           C
ATOM    979  O   LYS C  13     -18.643   9.608  25.501  1.00 98.33           O
ATOM    980 CB   LYS C  13     -16.825   8.794  28.121  1.00 98.40           C
ATOM    981 CG   LYS C  13     -17.076  10.283  28.306  1.00 92.75           C
ATOM    982 CD   LYS C  13     -16.043  10.928  29.203  1.00 87.70           C
ATOM    983 CE   LYS C  13     -16.293  12.415  29.359  1.00 80.11           C
ATOM    984 NZ   LYS C  13     -15.255  13.082  30.191  1.00 71.59           N
ATOM    985  N   PHE C  14     -16.815   8.402  25.004  1.00 98.60           N
ATOM    986 CA   PHE C  14     -16.692   8.970  23.665  1.00 98.58           C
ATOM    987  C   PHE C  14     -17.898   8.610  22.798  1.00 98.51           C
ATOM    988  O   PHE C  14     -18.440   9.457  22.088  1.00 97.97           O
ATOM    989 CB   PHE C  14     -15.405   8.484  22.999  1.00 98.22           C
ATOM    990 CG   PHE C  14     -15.165   9.079  21.637  1.00 97.05           C
ATOM    991 CD1  PHE C  14     -15.695   8.487  20.501  1.00 93.22           C
ATOM    992 CD2  PHE C  14     -14.411  10.237  21.492  1.00 92.55           C
ATOM    993 CE1  PHE C  14     -15.490   9.049  19.245  1.00 90.61           C
ATOM    994 CE2  PHE C  14     -14.200  10.792  20.246  1.00 90.33           C
ATOM    995 CZ   PHE C  14     -14.740  10.200  19.119  1.00 91.47           C
ATOM    996  N   LEU C  15     -18.319   7.347  22.867  1.00 98.45           N
ATOM    997 CA   LEU C  15     -19.456   6.886  22.083  1.00 98.39           C
ATOM    998  C   LEU C  15     -20.759   7.545  22.530  1.00 98.16           C
ATOM    999  O   LEU C  15     -21.644   7.795  21.710  1.00 97.48           O
ATOM   1000 CB   LEU C  15     -19.573   5.360  22.174  1.00 98.24           C
ATOM   1001 CG   LEU C  15     -18.452   4.571  21.493  1.00 97.46           C
ATOM   1002 CD1  LEU C  15     -18.622   3.074  21.746  1.00 95.64           C
ATOM   1003 CD2  LEU C  15     -18.447   4.857  19.992  1.00 94.60           C
ATOM   1004  N   GLU C  16     -20.876   7.819  23.831  1.00 98.26           N
ATOM   1005 CA   GLU C  16     -22.061   8.486  24.364  1.00 98.04           C
ATOM   1006  C   GLU C  16     -22.132   9.931  23.888  1.00 97.93           C
ATOM   1007  O   GLU C  16     -23.193  10.413  23.486  1.00 97.04           O
ATOM   1008 CB   GLU C  16     -22.056   8.438  25.893  1.00 97.65           C
ATOM   1009 CG   GLU C  16     -22.295   7.050  26.458  1.00 92.39           C
ATOM   1010 CD   GLU C  16     -22.170   7.005  27.979  1.00 89.09           C
ATOM   1011 OE1  GLU C  16     -21.832   8.049  28.580  1.00 83.17           O
ATOM   1012 OE2  GLU C  16     -22.410   5.939  28.561  1.00 81.85           O
ATOM   1013  N   GLU C  17     -21.000  10.629  23.917  1.00 98.24           N
ATOM   1014 CA   GLU C  17     -20.931  12.018  23.471  1.00 98.05           C
ATOM   1015  C   GLU C  17     -21.169  12.133  21.969  1.00 97.94           C
ATOM   1016  O   GLU C  17     -21.489  13.201  21.466  1.00 96.31           O
ATOM   1017 CB   GLU C  17     -19.572  12.628  23.835  1.00 97.52           C
ATOM   1018 CG   GLU C  17     -19.338  12.772  25.334  1.00 93.85           C
ATOM   1019 CD   GLU C  17     -17.968  13.340  25.659  1.00 90.76           C
ATOM   1020 OE1  GLU C  17     -17.143  13.485  24.733  1.00 85.35           O
ATOM   1021 OE2  GLU C  17     -17.712  13.638  26.843  1.00 83.48           O
ATOM   1022  N   LEU C  18     -21.006  11.023  21.269  1.00 97.88           N
ATOM   1023 CA   LEU C  18     -21.190  11.002  19.826  1.00 97.34           C
ATOM   1024  C   LEU C  18     -22.670  11.062  19.463  1.00 97.00           C
ATOM   1025  O   LEU C  18     -23.047  11.610  18.431  1.00 94.43           O
ATOM   1026 CB   LEU C  18     -20.558   9.737  19.246  1.00 96.42           C
ATOM   1027 CG   LEU C  18     -20.388   9.676  17.723  1.00 94.05           C
ATOM   1028 CD1  LEU C  18     -19.464  10.788  17.255  1.00 90.95           C
ATOM   1029 CD2  LEU C  18     -19.850   8.316  17.315  1.00 89.63           C
ATOM   1030  N   GLY C  19     -23.521  10.507  20.335  1.00 95.53           N
ATOM   1031 CA   GLY C  19     -24.952  10.453  20.081  1.00 94.87           C
ATOM   1032  C   GLY C  19     -25.448   9.014  20.072  1.00 95.68           C
ATOM   1033  O   GLY C  19     -24.755   8.120  19.595  1.00 93.84           O
ATOM   1034  N   GLU C  20     -26.675   8.799  20.587  1.00 95.52           N
ATOM   1035 CA   GLU C  20     -27.219   7.453  20.721  1.00 95.15           C
ATOM   1036  C   GLU C  20     -27.423   6.750  19.383  1.00 95.18           C
ATOM   1037  O   GLU C  20     -27.342   5.529  19.297  1.00 92.37           O
ATOM   1038 CB   GLU C  20     -28.546   7.495  21.481  1.00 92.93           C
ATOM   1039 CG   GLU C  20     -28.403   7.836  22.953  1.00 84.02           C
ATOM   1040 CD   GLU C  20     -29.705   7.720  23.717  1.00 80.75           C
ATOM   1041 OE1  GLU C  20     -30.760   8.034  23.130  1.00 74.60           O
ATOM   1042 OE2  GLU C  20     -29.672   7.316  24.888  1.00 73.99           O
ATOM   1043  N   GLY C  21     -27.667   7.513  18.331  1.00 92.98           N
ATOM   1044 CA   GLY C  21     -27.870   6.929  17.016  1.00 92.47           C
ATOM   1045  C   GLY C  21     -26.608   6.841  16.186  1.00 94.06           C
ATOM   1046  O   GLY C  21     -26.617   6.260  15.099  1.00 91.22           O
ATOM   1047  N   LYS C  22     -25.517   7.418  16.685  1.00 96.91           N
ATOM   1048 CA   LYS C  22     -24.279   7.498  15.928  1.00 97.25           C
ATOM   1049  C   LYS C  22     -23.326   6.337  16.226  1.00 97.73           C
ATOM   1050  O   LYS C  22     -23.336   5.767  17.304  1.00 97.21           O
ATOM   1051 CB   LYS C  22     -23.570   8.826  16.212  1.00 96.48           C
ATOM   1052 CG   LYS C  22     -24.453  10.055  16.046  1.00 93.05           C
ATOM   1053 CD   LYS C  22     -24.984  10.183  14.636  1.00 86.40           C
ATOM   1054 CE   LYS C  22     -25.874  11.391  14.488  1.00 80.75           C
ATOM   1055 NZ   LYS C  22     -26.425  11.514  13.110  1.00 72.42           N
ATOM   1056  N   ALA C  23     -22.492   6.022  15.241  1.00 97.56           N
ATOM   1057 CA   ALA C  23     -21.496   4.966  15.365  1.00 97.62           C
ATOM   1058  C   ALA C  23     -20.149   5.445  14.833  1.00 97.56           C
ATOM   1059  O   ALA C  23     -20.074   6.447  14.131  1.00 96.47           O
ATOM   1060 CB   ALA C  23     -21.948   3.722  14.612  1.00 97.06           C
ATOM   1061  N   THR C  24     -19.092   4.723  15.181  1.00 96.88           N
ATOM   1062 CA   THR C  24     -17.754   5.072  14.724  1.00 96.48           C
ATOM   1063  C   THR C  24     -16.930   3.809  14.496  1.00 96.50           C
ATOM   1064  O   THR C  24     -17.411   2.692  14.714  1.00 96.16           O
ATOM   1065 CB   THR C  24     -17.034   6.000  15.719  1.00 95.96           C
ATOM   1066 OG1  THR C  24     -15.824   6.489  15.139  1.00 93.43           O
ATOM   1067 CG2  THR C  24     -16.708   5.254  17.007  1.00 93.04           C
ATOM   1068  N   THR C  25     -15.689   3.980  14.062  1.00 94.26           N
ATOM   1069 CA   THR C  25     -14.802   2.860  13.765  1.00 93.71           C
ATOM   1070  C   THR C  25     -13.668   2.768  14.786  1.00 94.30           C
ATOM   1071  O   THR C  25     -13.383   3.730  15.496  1.00 94.78           O
ATOM   1072 CB   THR C  25     -14.182   2.994  12.370  1.00 92.67           C
ATOM   1073 OG1  THR C  25     -13.326   4.134  12.343  1.00 91.58           O
ATOM   1074 CG2  THR C  25     -15.264   3.137  11.308  1.00 91.35           C
ATOM   1075  N   ALA C  26     -13.022   1.610  14.832  1.00 93.60           N
ATOM   1076 CA   ALA C  26     -11.872   1.413  15.704  1.00 93.61           C
ATOM   1077  C   ALA C  26     -10.739   2.348  15.302  1.00 92.95           C
ATOM   1078  O   ALA C  26     -10.024   2.875  16.152  1.00 92.67           O
ATOM   1079 CB   ALA C  26     -11.405  -0.038  15.651  1.00 94.30           C
ATOM   1080  N   HIS C  27     -10.583   2.546  14.010  1.00 91.05           N
ATOM   1081 CA   HIS C  27      -9.531   3.430  13.507  1.00 88.67           C
ATOM   1082  C   HIS C  27      -9.733   4.867  13.971  1.00 89.18           C
ATOM   1083  O   HIS C  27      -8.795   5.516  14.433  1.00 88.89           O
ATOM   1084 CB   HIS C  27      -9.479   3.387  11.977  1.00 86.70           C
ATOM   1085 CG   HIS C  27      -8.461   4.311  11.395  1.00 82.80           C
ATOM   1086 ND1  HIS C  27      -8.782   5.549  10.877  1.00 75.46           N
ATOM   1087 CD2  HIS C  27      -7.119   4.196  11.261  1.00 74.82           C
ATOM   1088 CE1  HIS C  27      -7.681   6.146  10.448  1.00 73.79           C
ATOM   1089 NE2  HIS C  27      -6.662   5.344  10.670  1.00 74.31           N
ATOM   1090  N   ASP C  28     -10.957   5.360  13.842  1.00 92.21           N
ATOM   1091 CA   ASP C  28     -11.287   6.709  14.282  1.00 91.65           C
ATOM   1092  C   ASP C  28     -11.070   6.845  15.783  1.00 92.80           C
ATOM   1093  O   ASP C  28     -10.516   7.837  16.265  1.00 92.43           O
ATOM   1094 CB   ASP C  28     -12.729   7.044  13.918  1.00 89.74           C
ATOM   1095 CG   ASP C  28     -13.087   8.488  14.231  1.00 82.62           C
ATOM   1096 OD1  ASP C  28     -12.200   9.358  14.127  1.00 77.61           O
ATOM   1097 OD2  ASP C  28     -14.262   8.746  14.549  1.00 74.51           O
ATOM   1098  N   LEU C  29     -11.511   5.831  16.533  1.00 94.59           N
ATOM   1099 CA   LEU C  29     -11.367   5.799  17.978  1.00 95.38           C
ATOM   1100  C   LEU C  29      -9.892   5.853  18.374  1.00 95.22           C
ATOM   1101  O   LEU C  29      -9.512   6.550  19.310  1.00 94.69           O
ATOM   1102 CB   LEU C  29     -12.016   4.532  18.527  1.00 96.29           C
ATOM   1103 CG   LEU C  29     -12.949   4.621  19.742  1.00 96.34           C
ATOM   1104 CD1  LEU C  29     -13.757   5.904  19.730  1.00 95.01           C
ATOM   1105 CD2  LEU C  29     -13.869   3.413  19.734  1.00 94.05           C
ATOM   1106  N   SER C  30      -9.067   5.107  17.633  1.00 93.23           N
ATOM   1107 CA   SER C  30      -7.630   5.069  17.890  1.00 92.35           C
ATOM   1108  C   SER C  30      -7.001   6.457  17.771  1.00 91.50           C
ATOM   1109  O   SER C  30      -6.177   6.852  18.594  1.00 90.25           O
ATOM   1110 CB   SER C  30      -6.947   4.111  16.924  1.00 91.90           C
ATOM   1111 OG   SER C  30      -5.544   4.106  17.102  1.00 88.72           O
ATOM   1112  N   GLY C  31      -7.399   7.194  16.741  1.00 88.54           N
ATOM   1113 CA   GLY C  31      -6.868   8.529  16.525  1.00 86.22           C
ATOM   1114  C   GLY C  31      -7.327   9.536  17.562  1.00 87.02           C
ATOM   1115  O   GLY C  31      -6.536  10.347  18.055  1.00 85.89           O
ATOM   1116  N   LYS C  32      -8.609   9.482  17.924  1.00 90.55           N
ATOM   1117 CA   LYS C  32      -9.174  10.423  18.873  1.00 90.99           C
ATOM   1118  C   LYS C  32      -8.683  10.190  20.301  1.00 92.68           C
ATOM   1119  O   LYS C  32      -8.455  11.136  21.052  1.00 92.02           O
ATOM   1120 CB   LYS C  32     -10.707  10.342  18.839  1.00 89.78           C
ATOM   1121 CG   LYS C  32     -11.331  10.735  17.511  1.00 85.58           C
ATOM   1122 CD   LYS C  32     -11.072  12.191  17.175  1.00 82.02           C
ATOM   1123 CE   LYS C  32     -11.729  12.584  15.866  1.00 78.11           C
ATOM   1124 NZ   LYS C  32     -11.447  13.991  15.486  1.00 72.45           N
ATOM   1125  N   LEU C  33      -8.510   8.926  20.676  1.00 95.81           N
ATOM   1126 CA   LEU C  33      -8.110   8.581  22.039  1.00 96.07           C
ATOM   1127  C   LEU C  33      -6.599   8.430  22.189  1.00 95.82           C
ATOM   1128  O   LEU C  33      -6.095   8.273  23.305  1.00 94.25           O
ATOM   1129 CB   LEU C  33      -8.814   7.295  22.490  1.00 96.47           C
ATOM   1130 CG   LEU C  33     -10.171   7.441  23.188  1.00 96.41           C
ATOM   1131 CD1  LEU C  33     -11.036   8.484  22.500  1.00 94.41           C
ATOM   1132 CD2  LEU C  33     -10.882   6.100  23.224  1.00 92.67           C
ATOM   1133  N   GLY C  34      -5.872   8.474  21.070  1.00 92.32           N
ATOM   1134 CA   GLY C  34      -4.426   8.327  21.114  1.00 91.39           C
ATOM   1135  C   GLY C  34      -3.996   6.969  21.616  1.00 92.28           C
ATOM   1136  O   GLY C  34      -2.962   6.845  22.281  1.00 90.41           O
ATOM   1137  N   THR C  35      -4.785   5.947  21.299  1.00 92.26           N
ATOM   1138 CA   THR C  35      -4.524   4.577  21.752  1.00 92.91           C
ATOM   1139  C   THR C  35      -4.379   3.651  20.543  1.00 92.92           C
ATOM   1140  O   THR C  35      -5.147   3.761  19.591  1.00 92.05           O
ATOM   1141 CB   THR C  35      -5.670   4.072  22.649  1.00 93.28           C
ATOM   1142 OG1  THR C  35      -5.858   4.980  23.742  1.00 92.32           O
ATOM   1143 CG2  THR C  35      -5.367   2.689  23.192  1.00 92.34           C
ATOM   1144  N   PRO C  36      -3.403   2.731  20.567  1.00 89.97           N
ATOM   1145 CA   PRO C  36      -3.204   1.786  19.471  1.00 89.21           C
ATOM   1146  C   PRO C  36      -4.486   1.036  19.113  1.00 90.96           C
ATOM   1147  O   PRO C  36      -5.220   0.605  19.996  1.00 91.86           O
ATOM   1148 CB   PRO C  36      -2.146   0.823  20.024  1.00 88.40           C
ATOM   1149 CG   PRO C  36      -1.364   1.667  20.981  1.00 86.81           C
ATOM   1150 CD   PRO C  36      -2.389   2.569  21.617  1.00 88.30           C
ATOM   1151  N   LYS C  37      -4.759   0.893  17.830  1.00 88.37           N
ATOM   1152 CA   LYS C  37      -5.984   0.250  17.359  1.00 88.27           C
ATOM   1153  C   LYS C  37      -6.132  -1.173  17.906  1.00 89.42           C
ATOM   1154  O   LYS C  37      -7.233  -1.629  18.185  1.00 90.80           O
ATOM   1155 CB   LYS C  37      -6.020   0.230  15.835  1.00 87.36           C
ATOM   1156 CG   LYS C  37      -7.332  -0.285  15.265  1.00 86.69           C
ATOM   1157 CD   LYS C  37      -7.415  -0.077  13.758  1.00 85.84           C
ATOM   1158 CE   LYS C  37      -6.364  -0.879  13.021  1.00 81.96           C
ATOM   1159 NZ   LYS C  37      -6.502  -0.748  11.557  1.00 79.15           N
ATOM   1160  N   LYS C  38      -5.015  -1.867  18.047  1.00 92.48           N
ATOM   1161 CA   LYS C  38      -5.023  -3.221  18.596  1.00 91.01           C
ATOM   1162  C   LYS C  38      -5.686  -3.244  19.971  1.00 92.64           C
ATOM   1163  O   LYS C  38      -6.523  -4.101  20.254  1.00 92.98           O
ATOM   1164 CB   LYS C  38      -3.587  -3.748  18.700  1.00 89.93           C
ATOM   1165 CG   LYS C  38      -3.462  -5.167  19.242  1.00 85.89           C
ATOM   1166 CD   LYS C  38      -1.999  -5.545  19.402  1.00 81.02           C
ATOM   1167 CE   LYS C  38      -1.821  -6.993  19.848  1.00 73.31           C
ATOM   1168 NZ   LYS C  38      -2.200  -7.954  18.773  1.00 67.98           N
ATOM   1169  N   GLU C  39      -5.305  -2.284  20.820  1.00 93.53           N
ATOM   1170 CA   GLU C  39      -5.857  -2.178  22.160  1.00 93.09           C
ATOM   1171  C   GLU C  39      -7.325  -1.752  22.114  1.00 94.03           C
ATOM   1172  O   GLU C  39      -8.150  -2.232  22.897  1.00 94.70           O
ATOM   1173 CB   GLU C  39      -5.042  -1.192  22.996  1.00 93.07           C
ATOM   1174 CG   GLU C  39      -5.491  -1.064  24.443  1.00 88.03           C
ATOM   1175 CD   GLU C  39      -4.605  -0.135  25.254  1.00 85.06           C
ATOM   1176 OE1  GLU C  39      -3.404  -0.020  24.918  1.00 79.78           O
ATOM   1177 OE2  GLU C  39      -5.104   0.478  26.214  1.00 79.11           O
ATOM   1178  N   ILE C  40      -7.649  -0.839  21.207  1.00 93.22           N
ATOM   1179 CA   ILE C  40      -9.025  -0.380  21.041  1.00 93.44           C
ATOM   1180  C   ILE C  40      -9.943  -1.546  20.697  1.00 94.34           C
ATOM   1181  O   ILE C  40     -11.002  -1.711  21.300  1.00 95.52           O
ATOM   1182 CB   ILE C  40      -9.119   0.697  19.942  1.00 93.76           C
ATOM   1183 CG1  ILE C  40      -8.374   1.958  20.355  1.00 93.34           C
ATOM   1184 CG2  ILE C  40     -10.582   1.014  19.619  1.00 93.82           C
ATOM   1185 CD1  ILE C  40      -8.976   2.664  21.568  1.00 92.95           C
ATOM   1186  N   ASN C  41      -9.544  -2.350  19.715  1.00 93.40           N
ATOM   1187 CA   ASN C  41     -10.339  -3.506  19.303  1.00 91.93           C
ATOM   1188  C   ASN C  41     -10.523  -4.524  20.418  1.00 92.28           C
ATOM   1189  O   ASN C  41     -11.605  -5.094  20.579  1.00 94.14           O
ATOM   1190 CB   ASN C  41      -9.711  -4.174  18.085  1.00 93.12           C
ATOM   1191 CG   ASN C  41     -10.158  -3.541  16.781  1.00 93.90           C
ATOM   1192 OD1  ASN C  41     -11.336  -3.260  16.593  1.00 89.45           O
ATOM   1193 ND2  ASN C  41      -9.206  -3.325  15.882  1.00 88.04           N
ATOM   1194  N   ARG C  42      -9.475  -4.769  21.201  1.00 93.38           N
ATOM   1195 CA   ARG C  42      -9.563  -5.706  22.309  1.00 92.15           C
ATOM   1196  C   ARG C  42     -10.683  -5.288  23.263  1.00 92.50           C
ATOM   1197  O   ARG C  42     -11.471  -6.117  23.706  1.00 93.33           O
ATOM   1198 CB   ARG C  42      -8.238  -5.775  23.073  1.00 93.08           C
ATOM   1199 CG   ARG C  42      -8.215  -6.840  24.161  1.00 89.31           C
ATOM   1200 CD   ARG C  42      -6.867  -6.879  24.870  1.00 87.02           C
ATOM   1201 NE   ARG C  42      -6.582  -5.626  25.560  1.00 81.88           N
ATOM   1202 CZ   ARG C  42      -5.408  -5.314  26.112  1.00 76.19           C
ATOM   1203 NH1  ARG C  42      -4.392  -6.160  26.045  1.00 68.76           N
ATOM   1204 NH2  ARG C  42      -5.251  -4.140  26.715  1.00 68.88           N
ATOM   1205  N   VAL C  43     -10.749  -3.994  23.564  1.00 93.92           N
ATOM   1206 CA   VAL C  43     -11.777  -3.462  24.453  1.00 93.55           C
ATOM   1207  C   VAL C  43     -13.160  -3.499  23.789  1.00 94.33           C
ATOM   1208  O   VAL C  43     -14.151  -3.860  24.427  1.00 95.39           O
ATOM   1209 CB   VAL C  43     -11.449  -2.019  24.886  1.00 94.26           C
ATOM   1210 CG1  VAL C  43     -12.572  -1.450  25.741  1.00 94.14           C
ATOM   1211 CG2  VAL C  43     -10.130  -1.984  25.644  1.00 93.65           C
ATOM   1212  N   LEU C  44     -13.230  -3.112  22.520  1.00 95.68           N
ATOM   1213 CA   LEU C  44     -14.499  -3.083  21.797  1.00 95.39           C
ATOM   1214  C   LEU C  44     -15.183  -4.447  21.765  1.00 95.68           C
ATOM   1215  O   LEU C  44     -16.376  -4.566  22.065  1.00 96.81           O
ATOM   1216 CB   LEU C  44     -14.289  -2.580  20.370  1.00 96.02           C
ATOM   1217 CG   LEU C  44     -13.942  -1.098  20.221  1.00 96.18           C
ATOM   1218 CD1  LEU C  44     -13.592  -0.772  18.768  1.00 95.35           C
ATOM   1219 CD2  LEU C  44     -15.107  -0.225  20.691  1.00 94.60           C
ATOM   1220  N   TYR C  45     -14.444  -5.479  21.395  1.00 95.42           N
ATOM   1221 CA   TYR C  45     -15.010  -6.827  21.339  1.00 93.86           C
ATOM   1222  C   TYR C  45     -15.377  -7.333  22.727  1.00 93.76           C
ATOM   1223  O   TYR C  45     -16.341  -8.088  22.891  1.00 94.42           O
ATOM   1224 CB   TYR C  45     -14.031  -7.790  20.657  1.00 93.96           C
ATOM   1225 CG   TYR C  45     -13.977  -7.617  19.150  1.00 94.63           C
ATOM   1226 CD1  TYR C  45     -13.101  -6.717  18.552  1.00 89.30           C
ATOM   1227 CD2  TYR C  45     -14.828  -8.349  18.324  1.00 87.23           C
ATOM   1228 CE1  TYR C  45     -13.067  -6.548  17.186  1.00 86.68           C
ATOM   1229 CE2  TYR C  45     -14.797  -8.192  16.948  1.00 86.41           C
ATOM   1230 CZ   TYR C  45     -13.911  -7.287  16.378  1.00 93.50           C
ATOM   1231 OH   TYR C  45     -13.879  -7.117  15.022  1.00 93.20           O
ATOM   1232  N   SER C  46     -14.614  -6.921  23.736  1.00 95.92           N
ATOM   1233 CA   SER C  46     -14.914  -7.290  25.112  1.00 95.21           C
ATOM   1234  C   SER C  46     -16.228  -6.654  25.572  1.00 95.53           C
ATOM   1235  O   SER C  46     -17.084  -7.324  26.153  1.00 95.87           O
ATOM   1236 CB   SER C  46     -13.777  -6.856  26.040  1.00 95.18           C
ATOM   1237 OG   SER C  46     -14.076  -7.180  27.391  1.00 93.49           O
ATOM   1238  N   LEU C  47     -16.383  -5.354  25.286  1.00 96.88           N
ATOM   1239 CA   LEU C  47     -17.603  -4.642  25.657  1.00 96.90           C
ATOM   1240  C   LEU C  47     -18.820  -5.195  24.922  1.00 97.28           C
ATOM   1241  O   LEU C  47     -19.928  -5.189  25.462  1.00 97.43           O
ATOM   1242 CB   LEU C  47     -17.442  -3.148  25.360  1.00 97.48           C
ATOM   1243 CG   LEU C  47     -16.497  -2.377  26.279  1.00 97.29           C
ATOM   1244 CD1  LEU C  47     -16.285  -0.964  25.767  1.00 96.86           C
ATOM   1245 CD2  LEU C  47     -17.052  -2.350  27.696  1.00 96.27           C
ATOM   1246  N   ALA C  48     -18.620  -5.653  23.694  1.00 96.24           N
ATOM   1247 CA   ALA C  48     -19.702  -6.241  22.920  1.00 95.22           C
ATOM   1248  C   ALA C  48     -20.175  -7.544  23.559  1.00 94.95           C
ATOM   1249  O   ALA C  48     -21.371  -7.827  23.608  1.00 95.13           O
ATOM   1250 CB   ALA C  48     -19.254  -6.486  21.485  1.00 95.22           C
ATOM   1251  N   LYS C  49     -19.235  -8.336  24.059  1.00 96.21           N
ATOM   1252 CA   LYS C  49     -19.568  -9.598  24.718  1.00 95.78           C
ATOM   1253  C   LYS C  49     -20.325  -9.346  26.019  1.00 95.91           C
ATOM   1254  O   LYS C  49     -21.180 -10.144  26.416  1.00 95.43           O
ATOM   1255 CB   LYS C  49     -18.303 -10.411  24.981  1.00 94.93           C
ATOM   1256 CG   LYS C  49     -18.568 -11.837  25.420  1.00 89.40           C
ATOM   1257 CD   LYS C  49     -17.491 -12.777  24.927  1.00 87.02           C
ATOM   1258 CE   LYS C  49     -17.896 -14.226  25.117  1.00 81.11           C
ATOM   1259 NZ   LYS C  49     -16.950 -15.162  24.444  1.00 75.10           N
ATOM   1260  N   LYS C  50     -20.016  -8.234  26.677  1.00 97.24           N
ATOM   1261 CA   LYS C  50     -20.708  -7.841  27.896  1.00 97.29           C
ATOM   1262  C   LYS C  50     -22.085  -7.242  27.596  1.00 97.31           C
ATOM   1263  O   LYS C  50     -22.852  -6.950  28.507  1.00 96.39           O
ATOM   1264 CB   LYS C  50     -19.873  -6.832  28.686  1.00 96.63           C
ATOM   1265 CG   LYS C  50     -18.567  -7.384  29.228  1.00 95.16           C
ATOM   1266 CD   LYS C  50     -17.782  -6.308  29.956  1.00 94.08           C
ATOM   1267 CE   LYS C  50     -16.469  -6.843  30.495  1.00 90.18           C
ATOM   1268 NZ   LYS C  50     -15.673  -5.793  31.179  1.00 84.54           N
ATOM   1269  N   GLY C  51     -22.379  -7.043  26.308  1.00 98.53           N
ATOM   1270 CA   GLY C  51     -23.665  -6.508  25.898  1.00 98.46           C
ATOM   1271  C   GLY C  51     -23.779  -5.005  26.025  1.00 98.50           C
ATOM   1272  O   GLY C  51     -24.868  -4.453  25.897  1.00 97.93           O
ATOM   1273  N   LYS C  52     -22.668  -4.325  26.253  1.00 98.46           N
ATOM   1274 CA   LYS C  52     -22.668  -2.876  26.399  1.00 98.46           C
ATOM   1275  C   LYS C  52     -22.536  -2.146  25.064  1.00 98.55           C
ATOM   1276  O   LYS C  52     -22.942  -0.993  24.936  1.00 98.09           O
ATOM   1277 CB   LYS C  52     -21.552  -2.439  27.350  1.00 98.23           C
ATOM   1278 CG   LYS C  52     -21.730  -2.923  28.781  1.00 96.65           C
ATOM   1279 CD   LYS C  52     -20.679  -2.351  29.697  1.00 91.28           C
ATOM   1280 CE   LYS C  52     -20.900  -2.773  31.136  1.00 87.25           C
ATOM   1281 NZ   LYS C  52     -19.894  -2.182  32.066  1.00 77.79           N
ATOM   1282  N   LEU C  53     -21.961  -2.822  24.068  1.00 97.92           N
ATOM   1283 CA   LEU C  53     -21.802  -2.252  22.742  1.00 97.98           C
ATOM   1284  C   LEU C  53     -22.414  -3.143  21.670  1.00 97.78           C
ATOM   1285  O   LEU C  53     -22.594  -4.344  21.869  1.00 97.42           O
ATOM   1286 CB   LEU C  53     -20.321  -2.033  22.414  1.00 97.97           C
ATOM   1287 CG   LEU C  53     -19.563  -0.969  23.211  1.00 97.81           C
ATOM   1288 CD1  LEU C  53     -18.148  -0.851  22.677  1.00 97.50           C
ATOM   1289 CD2  LEU C  53     -20.267   0.378  23.122  1.00 97.20           C
ATOM   1290  N   GLN C  54     -22.755  -2.543  20.530  1.00 98.36           N
ATOM   1291 CA   GLN C  54     -23.274  -3.277  19.392  1.00 98.17           C
ATOM   1292  C   GLN C  54     -22.341  -3.099  18.193  1.00 98.15           C
ATOM   1293  O   GLN C  54     -21.993  -1.977  17.837  1.00 97.92           O
ATOM   1294 CB   GLN C  54     -24.683  -2.809  19.027  1.00 97.44           C
ATOM   1295 CG   GLN C  54     -25.285  -3.531  17.829  1.00 91.28           C
ATOM   1296 CD   GLN C  54     -26.663  -3.008  17.465  1.00 90.49           C
ATOM   1297 OE1  GLN C  54     -27.433  -2.611  18.333  1.00 83.64           O
ATOM   1298 NE2  GLN C  54     -26.978  -3.004  16.179  1.00 79.96           N
ATOM   1299  N   LYS C  55     -21.950  -4.222  17.600  1.00 96.15           N
ATOM   1300 CA   LYS C  55     -21.092  -4.206  16.432  1.00 95.84           C
ATOM   1301  C   LYS C  55     -21.903  -4.403  15.157  1.00 95.11           C
ATOM   1302  O   LYS C  55     -22.662  -5.366  15.044  1.00 95.37           O
ATOM   1303 CB   LYS C  55     -20.024  -5.300  16.539  1.00 96.06           C
ATOM   1304 CG   LYS C  55     -19.210  -5.503  15.276  1.00 96.15           C
ATOM   1305 CD   LYS C  55     -18.406  -6.791  15.332  1.00 95.49           C
ATOM   1306 CE   LYS C  55     -17.775  -7.119  14.003  1.00 93.14           C
ATOM   1307 NZ   LYS C  55     -17.121  -8.462  14.000  1.00 90.28           N
ATOM   1308  N   GLU C  56     -21.764  -3.473  14.208  1.00 96.39           N
ATOM   1309 CA   GLU C  56     -22.393  -3.599  12.904  1.00 95.20           C
ATOM   1310  C   GLU C  56     -21.351  -4.054  11.896  1.00 94.99           C
ATOM   1311  O   GLU C  56     -20.380  -3.350  11.645  1.00 93.58           O
ATOM   1312 CB   GLU C  56     -23.011  -2.266  12.473  1.00 94.48           C
ATOM   1313 CG   GLU C  56     -24.133  -1.779  13.388  1.00 89.70           C
ATOM   1314 CD   GLU C  56     -24.715  -0.451  12.944  1.00 87.03           C
ATOM   1315 OE1  GLU C  56     -24.217   0.124  11.951  1.00 81.75           O
ATOM   1316 OE2  GLU C  56     -25.674   0.019  13.581  1.00 80.69           O
ATOM   1317  N   ALA C  57     -21.565  -5.245  11.335  1.00 92.59           N
ATOM   1318 CA   ALA C  57     -20.623  -5.805  10.374  1.00 91.14           C
ATOM   1319  C   ALA C  57     -20.356  -4.853   9.217  1.00 90.39           C
ATOM   1320  O   ALA C  57     -21.272  -4.177   8.730  1.00 86.83           O
ATOM   1321 CB   ALA C  57     -21.144  -7.131   9.849  1.00 87.77           C
ATOM   1322  N   GLY C  58     -19.108  -4.798   8.788  1.00 85.99           N
ATOM   1323 CA   GLY C  58     -18.728  -3.916   7.703  1.00 85.09           C
ATOM   1324  C   GLY C  58     -17.226  -3.910   7.500  1.00 86.37           C
ATOM   1325  O   GLY C  58     -16.499  -4.634   8.183  1.00 85.75           O
ATOM   1326  N   THR C  59     -16.777  -3.098   6.562  1.00 80.27           N
ATOM   1327 CA   THR C  59     -15.354  -2.967   6.279  1.00 79.60           C
ATOM   1328  C   THR C  59     -14.975  -1.491   6.217  1.00 81.42           C
ATOM   1329  O   THR C  59     -15.082  -0.863   5.167  1.00 80.02           O
ATOM   1330 CB   THR C  59     -14.965  -3.657   4.963  1.00 75.02           C
ATOM   1331 OG1  THR C  59     -15.848  -3.229   3.919  1.00 71.89           O
ATOM   1332 CG2  THR C  59     -15.054  -5.167   5.109  1.00 70.67           C
ATOM   1333  N   PRO C  60     -14.528  -0.929   7.352  1.00 82.82           N
ATOM   1334 CA   PRO C  60     -14.348  -1.573   8.653  1.00 82.95           C
ATOM   1335  C   PRO C  60     -15.652  -1.655   9.444  1.00 85.46           C
ATOM   1336  O   PRO C  60     -16.622  -0.989   9.079  1.00 85.54           O
ATOM   1337 CB   PRO C  60     -13.354  -0.645   9.357  1.00 81.39           C
ATOM   1338 CG   PRO C  60     -13.710   0.705   8.818  1.00 75.67           C
ATOM   1339 CD   PRO C  60     -14.063   0.458   7.368  1.00 76.69           C
ATOM   1340  N   PRO C  61     -15.697  -2.466  10.515  1.00 88.48           N
ATOM   1341 CA   PRO C  61     -16.888  -2.585  11.355  1.00 88.69           C
ATOM   1342  C   PRO C  61     -17.235  -1.279  12.057  1.00 90.35           C
ATOM   1343  O   PRO C  61     -16.347  -0.485  12.382  1.00 90.43           O
ATOM   1344 CB   PRO C  61     -16.505  -3.658  12.385  1.00 88.87           C
ATOM   1345 CG   PRO C  61     -15.412  -4.430  11.714  1.00 87.35           C
ATOM   1346 CD   PRO C  61     -14.651  -3.425  10.923  1.00 85.95           C
ATOM   1347  N   LEU C  62     -18.538  -1.045  12.275  1.00 94.51           N
ATOM   1348 CA   LEU C  62     -19.008   0.130  12.988  1.00 94.73           C
ATOM   1349  C   LEU C  62     -19.410  -0.251  14.405  1.00 95.81           C
ATOM   1350  O   LEU C  62     -19.941  -1.339  14.640  1.00 96.10           O
ATOM   1351 CB   LEU C  62     -20.194   0.758  12.263  1.00 93.98           C
ATOM   1352 CG   LEU C  62     -19.872   1.479  10.950  1.00 92.21           C
ATOM   1353 CD1  LEU C  62     -21.148   1.820  10.193  1.00 89.75           C
ATOM   1354 CD2  LEU C  62     -19.065   2.736  11.232  1.00 88.32           C
ATOM   1355  N   TRP C  63     -19.187   0.660  15.356  1.00 96.47           N
ATOM   1356 CA   TRP C  63     -19.469   0.410  16.758  1.00 96.52           C
ATOM   1357  C   TRP C  63     -20.331   1.508  17.361  1.00 96.81           C
ATOM   1358  O   TRP C  63     -20.130   2.687  17.085  1.00 96.81           O
ATOM   1359 CB   TRP C  63     -18.168   0.294  17.550  1.00 96.57           C
ATOM   1360 CG   TRP C  63     -17.274  -0.817  17.086  1.00 96.59           C
ATOM   1361 CD1  TRP C  63     -16.349  -0.767  16.093  1.00 96.51           C
ATOM   1362 CD2  TRP C  63     -17.237  -2.149  17.607  1.00 97.36           C
ATOM   1363 NE1  TRP C  63     -15.726  -1.985  15.957  1.00 97.05           N
ATOM   1364 CE2  TRP C  63     -16.255  -2.851  16.876  1.00 97.47           C
ATOM   1365 CE3  TRP C  63     -17.938  -2.808  18.613  1.00 97.64           C
ATOM   1366 CZ2  TRP C  63     -15.954  -4.187  17.132  1.00 97.77           C
ATOM   1367 CZ3  TRP C  63     -17.633  -4.147  18.861  1.00 97.54           C
ATOM   1368 CH2  TRP C  63     -16.657  -4.822  18.122  1.00 97.45           C
ATOM   1369  N   LYS C  64     -21.306   1.120  18.217  1.00 98.43           N
ATOM   1370 CA   LYS C  64     -22.159   2.071  18.899  1.00 98.44           C
ATOM   1371  C   LYS C  64     -22.650   1.499  20.222  1.00 98.54           C
ATOM   1372  O   LYS C  64     -22.495   0.307  20.490  1.00 98.35           O
ATOM   1373 CB   LYS C  64     -23.368   2.441  18.029  1.00 97.48           C
ATOM   1374 CG   LYS C  64     -24.341   1.303  17.805  1.00 95.23           C
ATOM   1375 CD   LYS C  64     -25.529   1.762  16.976  1.00 93.48           C
ATOM   1376 CE   LYS C  64     -26.555   0.663  16.814  1.00 86.63           C
ATOM   1377 NZ   LYS C  64     -27.730   1.106  16.009  1.00 80.72           N
ATOM   1378  N   ILE C  65     -23.223   2.363  21.061  1.00 98.38           N
ATOM   1379 CA   ILE C  65     -23.787   1.948  22.339  1.00 98.26           C
ATOM   1380  C   ILE C  65     -24.964   1.005  22.088  1.00 98.29           C
ATOM   1381  O   ILE C  65     -25.806   1.274  21.227  1.00 97.61           O
ATOM   1382 CB   ILE C  65     -24.264   3.152  23.163  1.00 97.67           C
ATOM   1383 CG1  ILE C  65     -23.093   4.091  23.463  1.00 94.99           C
ATOM   1384 CG2  ILE C  65     -24.918   2.703  24.454  1.00 95.12           C
ATOM   1385 CD1  ILE C  65     -22.049   3.496  24.381  1.00 88.32           C
ATOM   1386  N   ALA C  66     -25.021  -0.083  22.825  1.00 98.03           N
ATOM   1387 CA   ALA C  66     -26.112  -1.028  22.703  1.00 97.50           C
ATOM   1388  C   ALA C  66     -27.351  -0.469  23.389  1.00 96.73           C
ATOM   1389  O   ALA C  66     -27.324  -0.156  24.579  1.00 93.07           O
ATOM   1390 CB   ALA C  66     -25.728  -2.369  23.313  1.00 96.87           C
ATOM   1391  N   VAL C  67     -28.450  -0.332  22.640  1.00 94.35           N
ATOM   1392 CA   VAL C  67     -29.706   0.152  23.205  1.00 92.43           C
ATOM   1393  C   VAL C  67     -30.330  -0.934  24.078  1.00 89.94           C
ATOM   1394  O   VAL C  67     -30.692  -2.002  23.583  1.00 78.30           O
ATOM   1395 CB   VAL C  67     -30.693   0.563  22.104  1.00 88.15           C
ATOM   1396 CG1  VAL C  67     -32.000   1.043  22.711  1.00 79.92           C
ATOM   1397 CG2  VAL C  67     -30.085   1.645  21.236  1.00 79.38           C
ATOM   1398  N   SER C  68     -30.433  -0.652  25.366  1.00 82.34           N
ATOM   1399 CA   SER C  68     -30.963  -1.625  26.310  1.00 81.66           C
ATOM   1400  C   SER C  68     -32.476  -1.767  26.180  1.00 77.91           C
ATOM   1401  O   SER C  68     -33.228  -0.832  26.462  1.00 68.43           O
ATOM   1402 CB   SER C  68     -30.608  -1.221  27.745  1.00 74.65           C
ATOM   1403 OG   SER C  68     -29.204  -1.209  27.919  1.00 67.54           O
ATOM   1404  N   THR C  69     -32.909  -2.936  25.730  1.00 81.99           N
ATOM   1405 CA   THR C  69     -34.334  -3.276  25.716  1.00 81.73           C
ATOM   1406  C   THR C  69     -34.663  -3.953  27.038  1.00 78.73           C
ATOM   1407  O   THR C  69     -34.349  -5.128  27.241  1.00 68.68           O
ATOM   1408 CB   THR C  69     -34.670  -4.214  24.551  1.00 76.21           C
ATOM   1409 OG1  THR C  69     -33.794  -5.350  24.564  1.00 69.71           O
ATOM   1410 CG2  THR C  69     -34.504  -3.492  23.219  1.00 69.61           C
ATOM   1411  N   GLN C  70     -35.261  -3.182  27.934  1.00 83.18           N
ATOM   1412 CA   GLN C  70     -35.552  -3.661  29.280  1.00 84.49           C
ATOM   1413  C   GLN C  70     -36.617  -4.765  29.302  1.00 80.31           C
ATOM   1414  O   GLN C  70     -37.376  -4.910  28.361  1.00 73.11           O
ATOM   1415 CB   GLN C  70     -35.999  -2.488  30.174  1.00 80.46           C
ATOM   1416 CG   GLN C  70     -37.227  -1.770  29.653  1.00 75.84           C
ATOM   1417 CD   GLN C  70     -37.482  -0.469  30.350  1.00 71.17           C
ATOM   1418 OE1  GLN C  70     -36.985   0.562  29.955  1.00 68.03           O
ATOM   1419 NE2  GLN C  70     -38.287  -0.500  31.407  1.00 66.73           N
ATOM   1420 OXT  GLN C  70     -36.726  -5.476  30.318  1.00 73.90           O
ATOM   1421  N   LEU D   1      12.790   0.569 -37.164  1.00 81.17           N
ATOM   1422 CA   LEU D   1      11.732   0.844 -36.191  1.00 88.82           C
ATOM   1423  C   LEU D   1      12.270   1.618 -34.994  1.00 90.65           C
ATOM   1424  O   LEU D   1      13.467   1.905 -34.916  1.00 85.82           O
ATOM   1425 CB   LEU D   1      11.060  -0.450 -35.705  1.00 83.17           C
ATOM   1426 CG   LEU D   1      11.877  -1.426 -34.842  1.00 78.90           C
ATOM   1427 CD1  LEU D   1      10.988  -2.608 -34.453  1.00 70.99           C
ATOM   1428 CD2  LEU D   1      13.143  -1.895 -35.511  1.00 72.57           C
ATOM   1429  N   SER D   2      11.395   1.934 -34.064  1.00 92.16           N
ATOM   1430 CA   SER D   2      11.759   2.712 -32.895  1.00 95.32           C
ATOM   1431  C   SER D   2      11.324   2.002 -31.609  1.00 96.19           C
ATOM   1432  O   SER D   2      10.448   1.128 -31.636  1.00 94.22           O
ATOM   1433 CB   SER D   2      11.122   4.098 -32.956  1.00 91.69           C
ATOM   1434 OG   SER D   2      11.406   4.845 -31.790  1.00 82.56           O
ATOM   1435  N   ILE D   3      11.942   2.377 -30.501  1.00 96.88           N
ATOM   1436 CA   ILE D   3      11.588   1.810 -29.201  1.00 96.84           C
ATOM   1437  C   ILE D   3      10.127   2.109 -28.896  1.00 97.23           C
ATOM   1438  O   ILE D   3       9.382   1.242 -28.431  1.00 96.43           O
ATOM   1439 CB   ILE D   3      12.480   2.384 -28.082  1.00 95.46           C
ATOM   1440 CG1  ILE D   3      13.946   2.028 -28.327  1.00 85.31           C
ATOM   1441 CG2  ILE D   3      12.026   1.857 -26.721  1.00 83.23           C
ATOM   1442 CD1  ILE D   3      14.895   2.625 -27.302  1.00 75.77           C
ATOM   1443  N   TYR D   4       9.718   3.348 -29.171  1.00 95.60           N
ATOM   1444 CA   TYR D   4       8.339   3.768 -28.946  1.00 96.12           C
ATOM   1445  C   TYR D   4       7.373   2.973 -29.819  1.00 96.73           C
ATOM   1446  O   TYR D   4       6.341   2.488 -29.343  1.00 96.24           O
ATOM   1447 CB   TYR D   4       8.198   5.262 -29.226  1.00 95.00           C
ATOM   1448 CG   TYR D   4       6.830   5.820 -28.923  1.00 93.78           C
ATOM   1449 CD1  TYR D   4       6.465   6.156 -27.627  1.00 89.89           C
ATOM   1450 CD2  TYR D   4       5.900   6.015 -29.931  1.00 87.37           C
ATOM   1451 CE1  TYR D   4       5.219   6.665 -27.340  1.00 85.25           C
ATOM   1452 CE2  TYR D   4       4.642   6.526 -29.656  1.00 85.30           C
ATOM   1453 CZ   TYR D   4       4.297   6.848 -28.359  1.00 87.41           C
ATOM   1454 OH   TYR D   4       3.051   7.358 -28.083  1.00 83.69           O
ATOM   1455  N   GLN D   5       7.698   2.843 -31.105  1.00 97.86           N
ATOM   1456 CA   GLN D   5       6.867   2.096 -32.039  1.00 97.75           C
ATOM   1457  C   GLN D   5       6.822   0.619 -31.667  1.00 98.11           C
ATOM   1458  O   GLN D   5       5.789  -0.039 -31.821  1.00 97.77           O
ATOM   1459 CB   GLN D   5       7.403   2.245 -33.469  1.00 96.65           C
ATOM   1460 CG   GLN D   5       7.434   3.673 -33.977  1.00 89.08           C
ATOM   1461 CD   GLN D   5       7.952   3.787 -35.402  1.00 83.84           C
ATOM   1462 OE1  GLN D   5       8.846   4.572 -35.701  1.00 75.82           O
ATOM   1463 NE2  GLN D   5       7.394   2.983 -36.287  1.00 71.02           N
ATOM   1464  N   ASP D   6       7.936   0.096 -31.177  1.00 98.17           N
ATOM   1465 CA   ASP D   6       7.999  -1.296 -30.758  1.00 98.05           C
ATOM   1466  C   ASP D   6       7.047  -1.556 -29.597  1.00 98.39           C
ATOM   1467  O   ASP D   6       6.384  -2.597 -29.548  1.00 97.67           O
ATOM   1468 CB   ASP D   6       9.434  -1.663 -30.358  1.00 97.03           C
ATOM   1469 CG   ASP D   6       9.601  -3.149 -30.093  1.00 91.09           C
ATOM   1470 OD1  ASP D   6       9.114  -3.957 -30.904  1.00 83.13           O
ATOM   1471 OD2  ASP D   6      10.224  -3.512 -29.072  1.00 80.42           O
ATOM   1472  N   GLN D   7       6.966  -0.615 -28.661  1.00 97.91           N
ATOM   1473 CA   GLN D   7       6.057  -0.735 -27.538  1.00 97.95           C
ATOM   1474  C   GLN D   7       4.599  -0.708 -27.995  1.00 98.31           C
ATOM   1475  O   GLN D   7       3.760  -1.438 -27.475  1.00 98.11           O
ATOM   1476 CB   GLN D   7       6.300   0.373 -26.512  1.00 97.05           C
ATOM   1477 CG   GLN D   7       7.707   0.376 -25.916  1.00 92.30           C
ATOM   1478 CD   GLN D   7       8.065  -0.945 -25.263  1.00 89.75           C
ATOM   1479 OE1  GLN D   7       7.219  -1.627 -24.698  1.00 81.21           O
ATOM   1480 NE2  GLN D   7       9.336  -1.317 -25.343  1.00 77.52           N
ATOM   1481  N   GLU D   8       4.308   0.144 -28.974  1.00 98.55           N
ATOM   1482 CA   GLU D   8       2.965   0.214 -29.544  1.00 98.51           C
ATOM   1483  C   GLU D   8       2.553  -1.135 -30.125  1.00 98.61           C
ATOM   1484  O   GLU D   8       1.444  -1.614 -29.898  1.00 98.51           O
ATOM   1485 CB   GLU D   8       2.889   1.285 -30.637  1.00 98.38           C
ATOM   1486 CG   GLU D   8       2.947   2.724 -30.150  1.00 97.42           C
ATOM   1487 CD   GLU D   8       2.652   3.713 -31.266  1.00 97.08           C
ATOM   1488 OE1  GLU D   8       2.896   3.385 -32.449  1.00 94.25           O
ATOM   1489 OE2  GLU D   8       2.147   4.822 -30.970  1.00 93.77           O
ATOM   1490  N   GLN D   9       3.460  -1.743 -30.877  1.00 98.70           N
ATOM   1491 CA   GLN D   9       3.177  -3.021 -31.525  1.00 98.69           C
ATOM   1492  C   GLN D   9       2.944  -4.135 -30.504  1.00 98.74           C
ATOM   1493  O   GLN D   9       2.038  -4.953 -30.668  1.00 98.49           O
ATOM   1494 CB   GLN D   9       4.311  -3.405 -32.467  1.00 98.27           C
ATOM   1495 CG   GLN D   9       4.562  -2.389 -33.579  1.00 93.37           C
ATOM   1496 CD   GLN D   9       3.303  -2.078 -34.359  1.00 88.15           C
ATOM   1497 OE1  GLN D   9       2.587  -2.973 -34.789  1.00 81.14           O
ATOM   1498 NE2  GLN D   9       3.027  -0.791 -34.554  1.00 75.90           N
ATOM   1499  N   ARG D  10       3.761  -4.176 -29.475  1.00 98.72           N
ATOM   1500 CA   ARG D  10       3.630  -5.198 -28.447  1.00 98.76           C
ATOM   1501  C   ARG D  10       2.298  -5.065 -27.707  1.00 98.78           C
ATOM   1502  O   ARG D  10       1.661  -6.069 -27.366  1.00 98.49           O
ATOM   1503 CB   ARG D  10       4.801  -5.118 -27.463  1.00 98.31           C
ATOM   1504 CG   ARG D  10       6.124  -5.530 -28.093  1.00 93.75           C
ATOM   1505 CD   ARG D  10       7.307  -5.259 -27.147  1.00 91.88           C
ATOM   1506 NE   ARG D  10       7.240  -6.053 -25.939  1.00 86.25           N
ATOM   1507 CZ   ARG D  10       7.223  -5.553 -24.709  1.00 81.52           C
ATOM   1508 NH1  ARG D  10       7.248  -4.240 -24.524  1.00 75.07           N
ATOM   1509 NH2  ARG D  10       7.175  -6.355 -23.661  1.00 75.55           N
ATOM   1510  N   ILE D  11       1.876  -3.836 -27.453  1.00 98.75           N
ATOM   1511 CA   ILE D  11       0.602  -3.584 -26.786  1.00 98.62           C
ATOM   1512  C   ILE D  11      -0.565  -3.982 -27.681  1.00 98.66           C
ATOM   1513  O   ILE D  11      -1.492  -4.665 -27.252  1.00 98.53           O
ATOM   1514 CB   ILE D  11       0.476  -2.102 -26.366  1.00 98.66           C
ATOM   1515 CG1  ILE D  11       1.452  -1.801 -25.224  1.00 98.22           C
ATOM   1516 CG2  ILE D  11      -0.957  -1.777 -25.950  1.00 98.23           C
ATOM   1517 CD1  ILE D  11       1.466  -0.346 -24.784  1.00 97.28           C
ATOM   1518  N   LEU D  12      -0.526  -3.549 -28.940  1.00 98.78           N
ATOM   1519 CA   LEU D  12      -1.579  -3.875 -29.900  1.00 98.71           C
ATOM   1520  C   LEU D  12      -1.694  -5.382 -30.103  1.00 98.65           C
ATOM   1521  O   LEU D  12      -2.793  -5.933 -30.147  1.00 98.40           O
ATOM   1522 CB   LEU D  12      -1.310  -3.176 -31.236  1.00 98.65           C
ATOM   1523 CG   LEU D  12      -1.496  -1.656 -31.250  1.00 98.09           C
ATOM   1524 CD1  LEU D  12      -0.996  -1.065 -32.566  1.00 96.77           C
ATOM   1525 CD2  LEU D  12      -2.964  -1.307 -31.038  1.00 96.07           C
ATOM   1526  N   LYS D  13      -0.555  -6.052 -30.217  1.00 98.72           N
ATOM   1527 CA   LYS D  13      -0.542  -7.497 -30.414  1.00 98.66           C
ATOM   1528  C   LYS D  13      -1.149  -8.220 -29.215  1.00 98.78           C
ATOM   1529  O   LYS D  13      -1.909  -9.176 -29.374  1.00 98.33           O
ATOM   1530 CB   LYS D  13       0.887  -7.993 -30.652  1.00 98.42           C
ATOM   1531 CG   LYS D  13       0.981  -9.490 -30.905  1.00 92.32           C
ATOM   1532 CD   LYS D  13       2.418  -9.938 -31.098  1.00 87.41           C
ATOM   1533 CE   LYS D  13       2.504 -11.438 -31.330  1.00 78.93           C
ATOM   1534 NZ   LYS D  13       3.909 -11.898 -31.482  1.00 70.90           N
ATOM   1535  N   PHE D  14      -0.824  -7.752 -28.019  1.00 98.60           N
ATOM   1536 CA   PHE D  14      -1.353  -8.359 -26.806  1.00 98.59           C
ATOM   1537  C   PHE D  14      -2.873  -8.207 -26.725  1.00 98.53           C
ATOM   1538  O   PHE D  14      -3.584  -9.159 -26.380  1.00 98.02           O
ATOM   1539 CB   PHE D  14      -0.699  -7.739 -25.571  1.00 98.29           C
ATOM   1540 CG   PHE D  14      -1.133  -8.352 -24.271  1.00 97.16           C
ATOM   1541 CD1  PHE D  14      -2.262  -7.892 -23.616  1.00 92.99           C
ATOM   1542 CD2  PHE D  14      -0.419  -9.408 -23.717  1.00 92.13           C
ATOM   1543 CE1  PHE D  14      -2.679  -8.473 -22.416  1.00 90.40           C
ATOM   1544 CE2  PHE D  14      -0.828  -9.986 -22.523  1.00 89.90           C
ATOM   1545 CZ   PHE D  14      -1.956  -9.516 -21.869  1.00 92.00           C
ATOM   1546  N   LEU D  15      -3.364  -7.021 -27.049  1.00 98.46           N
ATOM   1547 CA   LEU D  15      -4.795  -6.754 -27.008  1.00 98.35           C
ATOM   1548  C   LEU D  15      -5.557  -7.557 -28.060  1.00 98.17           C
ATOM   1549  O   LEU D  15      -6.697  -7.960 -27.833  1.00 97.53           O
ATOM   1550 CB   LEU D  15      -5.062  -5.258 -27.190  1.00 98.22           C
ATOM   1551 CG   LEU D  15      -4.605  -4.361 -26.036  1.00 97.37           C
ATOM   1552 CD1  LEU D  15      -4.817  -2.898 -26.387  1.00 95.18           C
ATOM   1553 CD2  LEU D  15      -5.357  -4.722 -24.764  1.00 94.00           C
ATOM   1554  N   GLU D  16      -4.935  -7.776 -29.212  1.00 98.36           N
ATOM   1555 CA   GLU D  16      -5.546  -8.569 -30.276  1.00 98.11           C
ATOM   1556  C   GLU D  16      -5.664 -10.033 -29.869  1.00 98.01           C
ATOM   1557  O   GLU D  16      -6.692 -10.668 -30.087  1.00 97.11           O
ATOM   1558 CB   GLU D  16      -4.732  -8.440 -31.568  1.00 97.78           C
ATOM   1559 CG   GLU D  16      -4.820  -7.070 -32.218  1.00 92.22           C
ATOM   1560 CD   GLU D  16      -3.925  -6.941 -33.438  1.00 88.68           C
ATOM   1561 OE1  GLU D  16      -3.188  -7.904 -33.738  1.00 82.60           O
ATOM   1562 OE2  GLU D  16      -3.955  -5.877 -34.096  1.00 80.40           O
ATOM   1563  N   GLU D  17      -4.600 -10.568 -29.277  1.00 98.32           N
ATOM   1564 CA   GLU D  17      -4.585 -11.957 -28.824  1.00 98.15           C
ATOM   1565  C   GLU D  17      -5.564 -12.170 -27.675  1.00 98.00           C
ATOM   1566  O   GLU D  17      -5.957 -13.300 -27.376  1.00 96.46           O
ATOM   1567 CB   GLU D  17      -3.171 -12.366 -28.382  1.00 97.67           C
ATOM   1568 CG   GLU D  17      -2.165 -12.404 -29.514  1.00 93.68           C
ATOM   1569 CD   GLU D  17      -0.767 -12.765 -29.043  1.00 90.02           C
ATOM   1570 OE1  GLU D  17      -0.556 -12.833 -27.817  1.00 84.02           O
ATOM   1571 OE2  GLU D  17       0.123 -12.986 -29.895  1.00 81.08           O
ATOM   1572  N   LEU D  18      -5.966 -11.088 -27.031  1.00 97.88           N
ATOM   1573 CA   LEU D  18      -6.894 -11.160 -25.914  1.00 97.33           C
ATOM   1574  C   LEU D  18      -8.317 -11.421 -26.394  1.00 96.92           C
ATOM   1575  O   LEU D  18      -9.115 -12.052 -25.699  1.00 94.21           O
ATOM   1576 CB   LEU D  18      -6.837  -9.854 -25.110  1.00 96.51           C
ATOM   1577 CG   LEU D  18      -7.511  -9.849 -23.743  1.00 94.30           C
ATOM   1578 CD1  LEU D  18      -6.836 -10.848 -22.816  1.00 90.39           C
ATOM   1579 CD2  LEU D  18      -7.462  -8.449 -23.145  1.00 88.86           C
ATOM   1580  N   GLY D  19      -8.641 -10.937 -27.594  1.00 95.72           N
ATOM   1581 CA   GLY D  19      -9.980 -11.072 -28.160  1.00 95.09           C
ATOM   1582  C   GLY D  19     -10.612  -9.709 -28.403  1.00 95.79           C
ATOM   1583  O   GLY D  19     -10.418  -8.782 -27.618  1.00 93.80           O
ATOM   1584  N   GLU D  20     -11.383  -9.591 -29.491  1.00 95.10           N
ATOM   1585 CA   GLU D  20     -11.977  -8.312 -29.885  1.00 94.79           C
ATOM   1586  C   GLU D  20     -12.966  -7.771 -28.851  1.00 94.96           C
ATOM   1587  O   GLU D  20     -13.145  -6.560 -28.732  1.00 92.35           O
ATOM   1588 CB   GLU D  20     -12.661  -8.435 -31.242  1.00 92.49           C
ATOM   1589 CG   GLU D  20     -11.698  -8.563 -32.396  1.00 83.12           C
ATOM   1590 CD   GLU D  20     -12.395  -8.508 -33.747  1.00 79.45           C
ATOM   1591 OE1  GLU D  20     -13.521  -9.029 -33.863  1.00 73.01           O
ATOM   1592 OE2  GLU D  20     -11.810  -7.933 -34.689  1.00 72.54           O
ATOM   1593  N   GLY D  21     -13.609  -8.658 -28.109  1.00 93.35           N
ATOM   1594 CA   GLY D  21     -14.566  -8.229 -27.109  1.00 92.99           C
ATOM   1595  C   GLY D  21     -13.959  -8.014 -25.736  1.00 94.47           C
ATOM   1596  O   GLY D  21     -14.626  -7.523 -24.821  1.00 91.65           O
ATOM   1597  N   LYS D  22     -12.690  -8.386 -25.579  1.00 97.01           N
ATOM   1598 CA   LYS D  22     -12.034  -8.328 -24.281  1.00 97.37           C
ATOM   1599  C   LYS D  22     -11.240  -7.035 -24.074  1.00 97.74           C
ATOM   1600  O   LYS D  22     -10.768  -6.415 -25.019  1.00 97.14           O
ATOM   1601 CB   LYS D  22     -11.098  -9.527 -24.110  1.00 96.44           C
ATOM   1602 CG   LYS D  22     -11.756 -10.868 -24.398  1.00 92.49           C
ATOM   1603 CD   LYS D  22     -12.926 -11.128 -23.463  1.00 85.58           C
ATOM   1604 CE   LYS D  22     -13.586 -12.461 -23.760  1.00 79.68           C
ATOM   1605 NZ   LYS D  22     -14.746 -12.715 -22.879  1.00 70.54           N
ATOM   1606  N   ALA D  23     -11.105  -6.648 -22.807  1.00 97.79           N
ATOM   1607 CA   ALA D  23     -10.354  -5.460 -22.424  1.00 97.72           C
ATOM   1608  C   ALA D  23      -9.431  -5.770 -21.250  1.00 97.57           C
ATOM   1609  O   ALA D  23      -9.590  -6.781 -20.573  1.00 96.50           O
ATOM   1610 CB   ALA D  23     -11.303  -4.322 -22.065  1.00 97.25           C
ATOM   1611  N   THR D  24      -8.462  -4.893 -21.018  1.00 97.08           N
ATOM   1612 CA   THR D  24      -7.533  -5.071 -19.908  1.00 96.68           C
ATOM   1613  C   THR D  24      -7.136  -3.716 -19.331  1.00 96.74           C
ATOM   1614  O   THR D  24      -7.581  -2.676 -19.811  1.00 96.47           O
ATOM   1615 CB   THR D  24      -6.269  -5.838 -20.348  1.00 96.18           C
ATOM   1616 OG1  THR D  24      -5.490  -6.176 -19.197  1.00 93.13           O
ATOM   1617 CG2  THR D  24      -5.424  -5.001 -21.298  1.00 92.80           C
ATOM   1618  N   THR D  25      -6.312  -3.731 -18.292  1.00 94.48           N
ATOM   1619 CA   THR D  25      -5.882  -2.513 -17.612  1.00 93.73           C
ATOM   1620  C   THR D  25      -4.410  -2.222 -17.879  1.00 94.24           C
ATOM   1621  O   THR D  25      -3.656  -3.103 -18.298  1.00 94.69           O
ATOM   1622 CB   THR D  25      -6.093  -2.620 -16.097  1.00 92.77           C
ATOM   1623 OG1  THR D  25      -5.234  -3.631 -15.572  1.00 91.83           O
ATOM   1624 CG2  THR D  25      -7.544  -2.962 -15.768  1.00 91.53           C
ATOM   1625  N   ALA D  26      -4.010  -0.976 -17.604  1.00 93.83           N
ATOM   1626 CA   ALA D  26      -2.612  -0.584 -17.743  1.00 93.83           C
ATOM   1627  C   ALA D  26      -1.746  -1.376 -16.769  1.00 92.95           C
ATOM   1628  O   ALA D  26      -0.626  -1.763 -17.093  1.00 92.68           O
ATOM   1629 CB   ALA D  26      -2.459   0.915 -17.492  1.00 94.50           C
ATOM   1630  N   HIS D  27      -2.279  -1.617 -15.586  1.00 91.39           N
ATOM   1631 CA   HIS D  27      -1.553  -2.370 -14.572  1.00 88.85           C
ATOM   1632  C   HIS D  27      -1.266  -3.791 -15.034  1.00 89.26           C
ATOM   1633  O   HIS D  27      -0.143  -4.287 -14.897  1.00 89.03           O
ATOM   1634 CB   HIS D  27      -2.332  -2.396 -13.258  1.00 86.73           C
ATOM   1635 CG   HIS D  27      -1.683  -3.223 -12.185  1.00 82.84           C
ATOM   1636 ND1  HIS D  27      -2.067  -4.509 -11.901  1.00 74.59           N
ATOM   1637 CD2  HIS D  27      -0.669  -2.937 -11.353  1.00 74.33           C
ATOM   1638 CE1  HIS D  27      -1.303  -4.984 -10.929  1.00 72.49           C
ATOM   1639 NE2  HIS D  27      -0.446  -4.056 -10.570  1.00 73.15           N
ATOM   1640  N   ASP D  28      -2.293  -4.450 -15.559  1.00 91.73           N
ATOM   1641 CA   ASP D  28      -2.143  -5.805 -16.066  1.00 90.57           C
ATOM   1642  C   ASP D  28      -1.142  -5.839 -17.215  1.00 91.50           C
ATOM   1643  O   ASP D  28      -0.280  -6.719 -17.293  1.00 91.14           O
ATOM   1644 CB   ASP D  28      -3.494  -6.351 -16.524  1.00 88.82           C
ATOM   1645 CG   ASP D  28      -3.422  -7.813 -16.932  1.00 81.76           C
ATOM   1646 OD1  ASP D  28      -2.620  -8.554 -16.335  1.00 76.56           O
ATOM   1647 OD2  ASP D  28      -4.189  -8.209 -17.831  1.00 72.71           O
ATOM   1648  N   LEU D  29      -1.250  -4.857 -18.107  1.00 93.98           N
ATOM   1649 CA   LEU D  29      -0.364  -4.738 -19.255  1.00 94.75           C
ATOM   1650  C   LEU D  29       1.085  -4.569 -18.799  1.00 94.40           C
ATOM   1651  O   LEU D  29       2.002  -5.160 -19.369  1.00 93.92           O
ATOM   1652 CB   LEU D  29      -0.792  -3.542 -20.108  1.00 96.06           C
ATOM   1653 CG   LEU D  29      -0.919  -3.706 -21.629  1.00 96.00           C
ATOM   1654 CD1  LEU D  29      -1.402  -5.088 -22.009  1.00 93.73           C
ATOM   1655 CD2  LEU D  29      -1.880  -2.635 -22.151  1.00 92.66           C
ATOM   1656  N   SER D  30       1.280  -3.751 -17.762  1.00 92.34           N
ATOM   1657 CA   SER D  30       2.610  -3.509 -17.217  1.00 90.96           C
ATOM   1658  C   SER D  30       3.263  -4.799 -16.725  1.00 90.14           C
ATOM   1659  O   SER D  30       4.446  -5.042 -16.968  1.00 89.42           O
ATOM   1660 CB   SER D  30       2.529  -2.496 -16.071  1.00 90.35           C
ATOM   1661 OG   SER D  30       3.801  -2.293 -15.473  1.00 87.28           O
ATOM   1662  N   GLY D  31       2.478  -5.622 -16.045  1.00 87.43           N
ATOM   1663 CA   GLY D  31       2.989  -6.884 -15.524  1.00 85.23           C
ATOM   1664  C   GLY D  31       3.301  -7.894 -16.616  1.00 86.24           C
ATOM   1665  O   GLY D  31       4.328  -8.572 -16.566  1.00 84.99           O
ATOM   1666  N   LYS D  32       2.411  -7.994 -17.605  1.00 90.69           N
ATOM   1667 CA   LYS D  32       2.578  -8.959 -18.685  1.00 91.08           C
ATOM   1668  C   LYS D  32       3.724  -8.597 -19.629  1.00 92.65           C
ATOM   1669  O   LYS D  32       4.442  -9.475 -20.109  1.00 92.10           O
ATOM   1670 CB   LYS D  32       1.276  -9.086 -19.480  1.00 90.35           C
ATOM   1671 CG   LYS D  32       0.092  -9.611 -18.676  1.00 85.60           C
ATOM   1672 CD   LYS D  32       0.324 -11.031 -18.202  1.00 82.36           C
ATOM   1673 CE   LYS D  32      -0.875 -11.564 -17.431  1.00 78.20           C
ATOM   1674 NZ   LYS D  32      -0.654 -12.945 -16.921  1.00 72.65           N
ATOM   1675  N   LEU D  33       3.894  -7.306 -19.903  1.00 95.13           N
ATOM   1676 CA   LEU D  33       4.905  -6.850 -20.848  1.00 95.49           C
ATOM   1677  C   LEU D  33       6.230  -6.483 -20.171  1.00 95.01           C
ATOM   1678  O   LEU D  33       7.221  -6.213 -20.853  1.00 93.19           O
ATOM   1679 CB   LEU D  33       4.382  -5.656 -21.655  1.00 96.24           C
ATOM   1680 CG   LEU D  33       3.643  -5.961 -22.962  1.00 96.20           C
ATOM   1681 CD1  LEU D  33       2.691  -7.144 -22.805  1.00 93.30           C
ATOM   1682 CD2  LEU D  33       2.876  -4.733 -23.427  1.00 91.08           C
ATOM   1683  N   GLY D  34       6.248  -6.468 -18.837  1.00 91.84           N
ATOM   1684 CA   GLY D  34       7.454  -6.119 -18.110  1.00 90.86           C
ATOM   1685  C   GLY D  34       7.894  -4.692 -18.359  1.00 91.95           C
ATOM   1686  O   GLY D  34       9.089  -4.398 -18.382  1.00 89.83           O
ATOM   1687  N   THR D  35       6.920  -3.812 -18.559  1.00 90.77           N
ATOM   1688 CA   THR D  35       7.185  -2.408 -18.850  1.00 91.53           C
ATOM   1689  C   THR D  35       6.543  -1.520 -17.783  1.00 91.53           C
ATOM   1690  O   THR D  35       5.413  -1.775 -17.373  1.00 90.77           O
ATOM   1691 CB   THR D  35       6.632  -2.021 -20.234  1.00 92.18           C
ATOM   1692 OG1  THR D  35       7.182  -2.899 -21.224  1.00 91.22           O
ATOM   1693 CG2  THR D  35       6.985  -0.584 -20.595  1.00 91.34           C
ATOM   1694  N   PRO D  36       7.245  -0.472 -17.322  1.00 89.36           N
ATOM   1695 CA   PRO D  36       6.696   0.448 -16.325  1.00 88.71           C
ATOM   1696  C   PRO D  36       5.324   0.990 -16.729  1.00 90.47           C
ATOM   1697  O   PRO D  36       5.127   1.355 -17.889  1.00 91.14           O
ATOM   1698 CB   PRO D  36       7.738   1.570 -16.272  1.00 87.87           C
ATOM   1699 CG   PRO D  36       9.023   0.892 -16.632  1.00 86.03           C
ATOM   1700 CD   PRO D  36       8.628  -0.117 -17.680  1.00 88.05           C
ATOM   1701  N   LYS D  37       4.395   1.043 -15.780  1.00 89.68           N
ATOM   1702 CA   LYS D  37       3.035   1.484 -16.056  1.00 89.48           C
ATOM   1703  C   LYS D  37       3.002   2.892 -16.646  1.00 90.44           C
ATOM   1704  O   LYS D  37       2.161   3.202 -17.487  1.00 91.75           O
ATOM   1705 CB   LYS D  37       2.194   1.425 -14.785  1.00 88.75           C
ATOM   1706 CG   LYS D  37       0.721   1.710 -15.016  1.00 87.76           C
ATOM   1707 CD   LYS D  37      -0.116   1.423 -13.782  1.00 86.67           C
ATOM   1708 CE   LYS D  37       0.254   2.322 -12.631  1.00 82.59           C
ATOM   1709 NZ   LYS D  37      -0.623   2.103 -11.452  1.00 79.15           N
ATOM   1710  N   LYS D  38       3.917   3.745 -16.203  1.00 92.49           N
ATOM   1711 CA   LYS D  38       4.002   5.102 -16.724  1.00 91.03           C
ATOM   1712  C   LYS D  38       4.176   5.097 -18.243  1.00 92.53           C
ATOM   1713  O   LYS D  38       3.508   5.835 -18.958  1.00 92.34           O
ATOM   1714 CB   LYS D  38       5.185   5.832 -16.069  1.00 89.72           C
ATOM   1715 CG   LYS D  38       5.373   7.267 -16.518  1.00 84.35           C
ATOM   1716 CD   LYS D  38       6.636   7.860 -15.901  1.00 79.73           C
ATOM   1717 CE   LYS D  38       6.810   9.332 -16.235  1.00 71.79           C
ATOM   1718 NZ   LYS D  38       5.791  10.187 -15.576  1.00 66.31           N
ATOM   1719  N   GLU D  39       5.073   4.238 -18.724  1.00 93.30           N
ATOM   1720 CA   GLU D  39       5.331   4.119 -20.146  1.00 92.78           C
ATOM   1721  C   GLU D  39       4.145   3.490 -20.874  1.00 93.94           C
ATOM   1722  O   GLU D  39       3.805   3.891 -21.986  1.00 94.55           O
ATOM   1723 CB   GLU D  39       6.601   3.300 -20.392  1.00 92.77           C
ATOM   1724 CG   GLU D  39       7.011   3.191 -21.850  1.00 87.02           C
ATOM   1725 CD   GLU D  39       8.311   2.421 -22.036  1.00 83.92           C
ATOM   1726 OE1  GLU D  39       9.149   2.431 -21.111  1.00 78.06           O
ATOM   1727 OE2  GLU D  39       8.502   1.808 -23.110  1.00 77.55           O
ATOM   1728  N   ILE D  40       3.526   2.499 -20.240  1.00 93.73           N
ATOM   1729 CA   ILE D  40       2.355   1.842 -20.812  1.00 93.94           C
ATOM   1730  C   ILE D  40       1.236   2.851 -21.058  1.00 94.91           C
ATOM   1731  O   ILE D  40       0.645   2.894 -22.137  1.00 96.17           O
ATOM   1732 CB   ILE D  40       1.843   0.715 -19.903  1.00 94.25           C
ATOM   1733 CG1  ILE D  40       2.865  -0.419 -19.810  1.00 93.68           C
ATOM   1734 CG2  ILE D  40       0.499   0.175 -20.396  1.00 94.26           C
ATOM   1735 CD1  ILE D  40       3.104  -1.132 -21.134  1.00 93.40           C
ATOM   1736  N   ASN D  41       0.931   3.653 -20.038  1.00 92.90           N
ATOM   1737 CA   ASN D  41      -0.116   4.655 -20.153  1.00 91.32           C
ATOM   1738  C   ASN D  41       0.169   5.687 -21.231  1.00 91.55           C
ATOM   1739  O   ASN D  41      -0.728   6.103 -21.962  1.00 93.93           O
ATOM   1740 CB   ASN D  41      -0.338   5.353 -18.807  1.00 92.52           C
ATOM   1741 CG   ASN D  41      -1.312   4.600 -17.925  1.00 93.69           C
ATOM   1742 OD1  ASN D  41      -2.350   4.140 -18.380  1.00 87.03           O
ATOM   1743 ND2  ASN D  41      -0.964   4.473 -16.645  1.00 84.94           N
ATOM   1744  N   ARG D  42       1.422   6.114 -21.336  1.00 93.95           N
ATOM   1745 CA   ARG D  42       1.804   7.082 -22.359  1.00 92.66           C
ATOM   1746  C   ARG D  42       1.430   6.562 -23.748  1.00 92.71           C
ATOM   1747  O   ARG D  42       0.891   7.296 -24.572  1.00 93.39           O
ATOM   1748 CB   ARG D  42       3.306   7.375 -22.297  1.00 93.69           C
ATOM   1749 CG   ARG D  42       3.742   8.489 -23.232  1.00 89.89           C
ATOM   1750 CD   ARG D  42       5.241   8.754 -23.110  1.00 87.66           C
ATOM   1751 NE   ARG D  42       6.024   7.595 -23.504  1.00 81.58           N
ATOM   1752 CZ   ARG D  42       7.342   7.472 -23.330  1.00 75.33           C
ATOM   1753 NH1  ARG D  42       8.033   8.449 -22.757  1.00 67.92           N
ATOM   1754 NH2  ARG D  42       7.963   6.370 -23.729  1.00 67.62           N
ATOM   1755  N   VAL D  43       1.720   5.287 -23.992  1.00 95.13           N
ATOM   1756 CA   VAL D  43       1.410   4.667 -25.277  1.00 94.75           C
ATOM   1757  C   VAL D  43      -0.101   4.474 -25.450  1.00 95.34           C
ATOM   1758  O   VAL D  43      -0.646   4.722 -26.532  1.00 96.12           O
ATOM   1759 CB   VAL D  43       2.124   3.307 -25.423  1.00 95.34           C
ATOM   1760 CG1  VAL D  43       1.714   2.635 -26.728  1.00 94.58           C
ATOM   1761 CG2  VAL D  43       3.632   3.497 -25.377  1.00 93.89           C
ATOM   1762  N   LEU D  44      -0.783   4.015 -24.402  1.00 96.35           N
ATOM   1763 CA   LEU D  44      -2.224   3.769 -24.455  1.00 96.05           C
ATOM   1764  C   LEU D  44      -3.013   5.019 -24.843  1.00 96.36           C
ATOM   1765  O   LEU D  44      -3.859   4.976 -25.734  1.00 97.31           O
ATOM   1766 CB   LEU D  44      -2.725   3.236 -23.114  1.00 96.56           C
ATOM   1767 CG   LEU D  44      -2.306   1.813 -22.746  1.00 96.55           C
ATOM   1768 CD1  LEU D  44      -2.730   1.485 -21.320  1.00 95.11           C
ATOM   1769 CD2  LEU D  44      -2.900   0.812 -23.724  1.00 94.23           C
ATOM   1770  N   TYR D  45      -2.738   6.127 -24.168  1.00 95.00           N
ATOM   1771 CA   TYR D  45      -3.434   7.373 -24.469  1.00 93.38           C
ATOM   1772  C   TYR D  45      -3.080   7.894 -25.858  1.00 93.19           C
ATOM   1773  O   TYR D  45      -3.905   8.513 -26.532  1.00 94.00           O
ATOM   1774 CB   TYR D  45      -3.127   8.430 -23.402  1.00 93.63           C
ATOM   1775 CG   TYR D  45      -3.860   8.193 -22.094  1.00 94.43           C
ATOM   1776 CD1  TYR D  45      -3.305   7.393 -21.093  1.00 84.74           C
ATOM   1777 CD2  TYR D  45      -5.114   8.748 -21.865  1.00 81.37           C
ATOM   1778 CE1  TYR D  45      -3.977   7.162 -19.909  1.00 82.01           C
ATOM   1779 CE2  TYR D  45      -5.798   8.522 -20.679  1.00 81.51           C
ATOM   1780 CZ   TYR D  45      -5.229   7.727 -19.696  1.00 93.38           C
ATOM   1781 OH   TYR D  45      -5.894   7.496 -18.520  1.00 92.86           O
ATOM   1782  N   SER D  46      -1.844   7.639 -26.290  1.00 96.31           N
ATOM   1783 CA   SER D  46      -1.422   8.028 -27.626  1.00 95.53           C
ATOM   1784  C   SER D  46      -2.189   7.236 -28.686  1.00 95.84           C
ATOM   1785  O   SER D  46      -2.702   7.804 -29.655  1.00 96.19           O
ATOM   1786 CB   SER D  46       0.079   7.805 -27.800  1.00 95.58           C
ATOM   1787 OG   SER D  46       0.494   8.166 -29.114  1.00 93.94           O
ATOM   1788  N   LEU D  47      -2.283   5.919 -28.498  1.00 97.27           N
ATOM   1789 CA   LEU D  47      -3.001   5.054 -29.431  1.00 97.43           C
ATOM   1790  C   LEU D  47      -4.490   5.394 -29.472  1.00 97.67           C
ATOM   1791  O   LEU D  47      -5.138   5.263 -30.517  1.00 97.78           O
ATOM   1792 CB   LEU D  47      -2.811   3.589 -29.041  1.00 97.80           C
ATOM   1793 CG   LEU D  47      -1.414   3.006 -29.298  1.00 97.44           C
ATOM   1794 CD1  LEU D  47      -1.306   1.607 -28.708  1.00 96.75           C
ATOM   1795 CD2  LEU D  47      -1.120   2.982 -30.788  1.00 96.12           C
ATOM   1796  N   ALA D  48      -5.035   5.816 -28.334  1.00 96.22           N
ATOM   1797 CA   ALA D  48      -6.441   6.207 -28.267  1.00 95.42           C
ATOM   1798  C   ALA D  48      -6.684   7.461 -29.104  1.00 95.29           C
ATOM   1799  O   ALA D  48      -7.703   7.578 -29.789  1.00 95.46           O
ATOM   1800 CB   ALA D  48      -6.858   6.440 -26.824  1.00 95.59           C
ATOM   1801  N   LYS D  49      -5.743   8.398 -29.048  1.00 96.50           N
ATOM   1802 CA   LYS D  49      -5.851   9.628 -29.821  1.00 96.16           C
ATOM   1803  C   LYS D  49      -5.767   9.346 -31.319  1.00 96.31           C
ATOM   1804  O   LYS D  49      -6.382  10.032 -32.130  1.00 95.58           O
ATOM   1805 CB   LYS D  49      -4.769  10.619 -29.402  1.00 95.21           C
ATOM   1806 CG   LYS D  49      -4.988  12.031 -29.925  1.00 89.80           C
ATOM   1807 CD   LYS D  49      -4.456  13.056 -28.958  1.00 87.02           C
ATOM   1808 CE   LYS D  49      -4.905  14.457 -29.341  1.00 81.31           C
ATOM   1809 NZ   LYS D  49      -4.574  15.462 -28.288  1.00 74.75           N
ATOM   1810  N   LYS D  50      -5.003   8.312 -31.678  1.00 97.31           N
ATOM   1811 CA   LYS D  50      -4.886   7.888 -33.074  1.00 97.38           C
ATOM   1812  C   LYS D  50      -6.104   7.092 -33.520  1.00 97.51           C
ATOM   1813  O   LYS D  50      -6.227   6.741 -34.693  1.00 96.44           O
ATOM   1814 CB   LYS D  50      -3.619   7.049 -33.267  1.00 96.72           C
ATOM   1815 CG   LYS D  50      -2.323   7.801 -33.044  1.00 95.18           C
ATOM   1816 CD   LYS D  50      -1.125   6.889 -33.207  1.00 94.05           C
ATOM   1817 CE   LYS D  50       0.181   7.631 -32.983  1.00 89.52           C
ATOM   1818 NZ   LYS D  50       1.359   6.737 -33.107  1.00 83.58           N
ATOM   1819  N   GLY D  51      -7.010   6.792 -32.579  1.00 98.62           N
ATOM   1820 CA   GLY D  51      -8.222   6.062 -32.893  1.00 98.59           C
ATOM   1821  C   GLY D  51      -8.041   4.562 -33.012  1.00 98.60           C
ATOM   1822  O   GLY D  51      -8.947   3.856 -33.464  1.00 98.03           O
ATOM   1823  N   LYS D  52      -6.884   4.058 -32.591  1.00 98.57           N
ATOM   1824 CA   LYS D  52      -6.608   2.629 -32.672  1.00 98.59           C
ATOM   1825  C   LYS D  52      -7.096   1.867 -31.444  1.00 98.65           C
ATOM   1826  O   LYS D  52      -7.338   0.661 -31.507  1.00 98.24           O
ATOM   1827 CB   LYS D  52      -5.105   2.393 -32.868  1.00 98.41           C
ATOM   1828 CG   LYS D  52      -4.567   2.922 -34.188  1.00 96.77           C
ATOM   1829 CD   LYS D  52      -3.117   2.541 -34.392  1.00 90.92           C
ATOM   1830 CE   LYS D  52      -2.605   3.002 -35.743  1.00 86.59           C
ATOM   1831 NZ   LYS D  52      -1.187   2.604 -35.979  1.00 76.90           N
ATOM   1832  N   LEU D  53      -7.244   2.568 -30.317  1.00 98.13           N
ATOM   1833 CA   LEU D  53      -7.732   1.955 -29.087  1.00 98.19           C
ATOM   1834  C   LEU D  53      -8.940   2.708 -28.542  1.00 97.99           C
ATOM   1835  O   LEU D  53      -9.150   3.880 -28.853  1.00 97.66           O
ATOM   1836 CB   LEU D  53      -6.636   1.930 -28.016  1.00 98.07           C
ATOM   1837 CG   LEU D  53      -5.418   1.031 -28.260  1.00 97.76           C
ATOM   1838 CD1  LEU D  53      -4.499   1.090 -27.053  1.00 97.10           C
ATOM   1839 CD2  LEU D  53      -5.858  -0.400 -28.522  1.00 96.69           C
ATOM   1840  N   GLN D  54      -9.743   2.016 -27.748  1.00 98.47           N
ATOM   1841 CA   GLN D  54     -10.883   2.614 -27.076  1.00 98.38           C
ATOM   1842  C   GLN D  54     -10.706   2.516 -25.570  1.00 98.38           C
ATOM   1843  O   GLN D  54     -10.438   1.441 -25.037  1.00 98.09           O
ATOM   1844 CB   GLN D  54     -12.186   1.932 -27.496  1.00 97.69           C
ATOM   1845 CG   GLN D  54     -13.424   2.508 -26.830  1.00 91.27           C
ATOM   1846 CD   GLN D  54     -14.699   1.770 -27.223  1.00 90.56           C
ATOM   1847 OE1  GLN D  54     -14.827   1.304 -28.354  1.00 84.37           O
ATOM   1848 NE2  GLN D  54     -15.635   1.666 -26.298  1.00 79.92           N
ATOM   1849  N   LYS D  55     -10.866   3.656 -24.892  1.00 96.39           N
ATOM   1850 CA   LYS D  55     -10.752   3.713 -23.446  1.00 96.03           C
ATOM   1851  C   LYS D  55     -12.136   3.732 -22.796  1.00 95.23           C
ATOM   1852  O   LYS D  55     -12.967   4.576 -23.131  1.00 95.59           O
ATOM   1853 CB   LYS D  55      -9.965   4.948 -23.017  1.00 96.33           C
ATOM   1854 CG   LYS D  55      -9.966   5.207 -21.518  1.00 96.44           C
ATOM   1855 CD   LYS D  55      -9.459   6.606 -21.193  1.00 95.92           C
ATOM   1856 CE   LYS D  55      -9.663   6.946 -19.735  1.00 93.59           C
ATOM   1857 NZ   LYS D  55      -9.320   8.365 -19.442  1.00 90.83           N
ATOM   1858  N   GLU D  56     -12.387   2.791 -21.888  1.00 96.66           N
ATOM   1859 CA   GLU D  56     -13.619   2.768 -21.122  1.00 95.73           C
ATOM   1860  C   GLU D  56     -13.338   3.329 -19.728  1.00 95.45           C
ATOM   1861  O   GLU D  56     -12.554   2.758 -18.975  1.00 94.30           O
ATOM   1862 CB   GLU D  56     -14.173   1.343 -21.009  1.00 94.99           C
ATOM   1863 CG   GLU D  56     -14.557   0.737 -22.357  1.00 90.31           C
ATOM   1864 CD   GLU D  56     -15.091  -0.678 -22.232  1.00 87.58           C
ATOM   1865 OE1  GLU D  56     -15.110  -1.207 -21.102  1.00 82.66           O
ATOM   1866 OE2  GLU D  56     -15.489  -1.252 -23.255  1.00 80.91           O
ATOM   1867  N   ALA D  57     -13.984   4.449 -19.405  1.00 92.56           N
ATOM   1868 CA   ALA D  57     -13.777   5.107 -18.123  1.00 91.34           C
ATOM   1869  C   ALA D  57     -14.028   4.153 -16.959  1.00 90.59           C
ATOM   1870  O   ALA D  57     -14.950   3.333 -16.998  1.00 86.71           O
ATOM   1871 CB   ALA D  57     -14.687   6.321 -18.002  1.00 87.93           C
ATOM   1872  N   GLY D  58     -13.208   4.263 -15.929  1.00 86.46           N
ATOM   1873 CA   GLY D  58     -13.329   3.408 -14.774  1.00 85.55           C
ATOM   1874  C   GLY D  58     -12.167   3.592 -13.815  1.00 87.38           C
ATOM   1875  O   GLY D  58     -11.302   4.435 -14.046  1.00 86.58           O
ATOM   1876  N   THR D  59     -12.178   2.819 -12.744  1.00 81.06           N
ATOM   1877 CA   THR D  59     -11.111   2.871 -11.760  1.00 80.40           C
ATOM   1878  C   THR D  59     -10.631   1.459 -11.441  1.00 81.74           C
ATOM   1879  O   THR D  59     -11.192   0.783 -10.581  1.00 79.99           O
ATOM   1880 CB   THR D  59     -11.578   3.557 -10.460  1.00 75.80           C
ATOM   1881 OG1  THR D  59     -12.806   2.963 -10.014  1.00 72.39           O
ATOM   1882 CG2  THR D  59     -11.783   5.042 -10.684  1.00 71.94           C
ATOM   1883  N   PRO D  60      -9.576   1.016 -12.154  1.00 84.54           N
ATOM   1884 CA   PRO D  60      -8.827   1.719 -13.195  1.00 84.46           C
ATOM   1885  C   PRO D  60      -9.517   1.652 -14.555  1.00 86.58           C
ATOM   1886  O   PRO D  60     -10.431   0.839 -14.732  1.00 86.43           O
ATOM   1887 CB   PRO D  60      -7.506   0.953 -13.231  1.00 82.76           C
ATOM   1888 CG   PRO D  60      -7.909  -0.443 -12.907  1.00 76.52           C
ATOM   1889 CD   PRO D  60      -9.003  -0.295 -11.881  1.00 77.89           C
ATOM   1890  N   PRO D  61      -9.099   2.485 -15.525  1.00 88.87           N
ATOM   1891 CA   PRO D  61      -9.666   2.473 -16.875  1.00 88.86           C
ATOM   1892  C   PRO D  61      -9.399   1.160 -17.600  1.00 90.28           C
ATOM   1893  O   PRO D  61      -8.375   0.513 -17.370  1.00 90.48           O
ATOM   1894 CB   PRO D  61      -8.951   3.629 -17.570  1.00 89.11           C
ATOM   1895 CG   PRO D  61      -8.498   4.524 -16.460  1.00 87.21           C
ATOM   1896 CD   PRO D  61      -8.138   3.592 -15.343  1.00 85.63           C
ATOM   1897  N   LEU D  62     -10.337   0.755 -18.458  1.00 94.60           N
ATOM   1898 CA   LEU D  62     -10.191  -0.438 -19.273  1.00 94.83           C
ATOM   1899  C   LEU D  62      -9.830  -0.053 -20.701  1.00 95.72           C
ATOM   1900  O   LEU D  62     -10.305   0.957 -21.217  1.00 96.02           O
ATOM   1901 CB   LEU D  62     -11.478  -1.261 -19.260  1.00 94.09           C
ATOM   1902 CG   LEU D  62     -11.803  -1.983 -17.949  1.00 92.15           C
ATOM   1903 CD1  LEU D  62     -13.221  -2.524 -17.966  1.00 89.00           C
ATOM   1904 CD2  LEU D  62     -10.806  -3.109 -17.713  1.00 87.55           C
ATOM   1905  N   TRP D  63      -9.015  -0.880 -21.357  1.00 96.96           N
ATOM   1906 CA   TRP D  63      -8.544  -0.612 -22.703  1.00 96.92           C
ATOM   1907  C   TRP D  63      -8.796  -1.789 -23.636  1.00 97.14           C
ATOM   1908  O   TRP D  63      -8.608  -2.944 -23.253  1.00 97.07           O
ATOM   1909 CB   TRP D  63      -7.050  -0.278 -22.685  1.00 96.82           C
ATOM   1910 CG   TRP D  63      -6.711   0.919 -21.858  1.00 96.79           C
ATOM   1911 CD1  TRP D  63      -6.445   0.950 -20.522  1.00 96.76           C
ATOM   1912 CD2  TRP D  63      -6.594   2.268 -22.326  1.00 97.56           C
ATOM   1913 NE1  TRP D  63      -6.180   2.233 -20.124  1.00 97.28           N
ATOM   1914 CE2  TRP D  63      -6.257   3.065 -21.209  1.00 97.64           C
ATOM   1915 CE3  TRP D  63      -6.738   2.874 -23.579  1.00 97.78           C
ATOM   1916 CZ2  TRP D  63      -6.059   4.440 -21.311  1.00 97.88           C
ATOM   1917 CZ3  TRP D  63      -6.541   4.249 -23.664  1.00 97.69           C
ATOM   1918 CH2  TRP D  63      -6.210   5.013 -22.543  1.00 97.60           C
ATOM   1919  N   LYS D  64      -9.219  -1.498 -24.862  1.00 98.54           N
ATOM   1920 CA   LYS D  64      -9.445  -2.528 -25.865  1.00 98.44           C
ATOM   1921  C   LYS D  64      -9.238  -1.975 -27.270  1.00 98.63           C
ATOM   1922  O   LYS D  64      -9.139  -0.766 -27.463  1.00 98.40           O
ATOM   1923 CB   LYS D  64     -10.860  -3.096 -25.746  1.00 97.62           C
ATOM   1924 CG   LYS D  64     -11.957  -2.119 -26.112  1.00 95.23           C
ATOM   1925 CD   LYS D  64     -13.330  -2.772 -26.007  1.00 93.54           C
ATOM   1926 CE   LYS D  64     -14.432  -1.831 -26.453  1.00 86.43           C
ATOM   1927 NZ   LYS D  64     -15.769  -2.477 -26.358  1.00 80.12           N
ATOM   1928  N   ILE D  65      -9.162  -2.875 -28.257  1.00 98.49           N
ATOM   1929 CA   ILE D  65      -9.026  -2.483 -29.658  1.00 98.38           C
ATOM   1930  C   ILE D  65     -10.281  -1.739 -30.093  1.00 98.38           C
ATOM   1931  O   ILE D  65     -11.404  -2.162 -29.792  1.00 97.73           O
ATOM   1932 CB   ILE D  65      -8.816  -3.709 -30.566  1.00 97.76           C
ATOM   1933 CG1  ILE D  65      -7.536  -4.447 -30.174  1.00 95.09           C
ATOM   1934 CG2  ILE D  65      -8.757  -3.284 -32.026  1.00 95.27           C
ATOM   1935 CD1  ILE D  65      -6.268  -3.669 -30.433  1.00 87.88           C
ATOM   1936  N   ALA D  66     -10.100  -0.630 -30.789  1.00 97.92           N
ATOM   1937 CA   ALA D  66     -11.229   0.126 -31.294  1.00 97.54           C
ATOM   1938  C   ALA D  66     -11.856  -0.595 -32.479  1.00 96.74           C
ATOM   1939  O   ALA D  66     -11.182  -0.857 -33.476  1.00 93.00           O
ATOM   1940 CB   ALA D  66     -10.784   1.533 -31.699  1.00 96.80           C
ATOM   1941  N   VAL D  67     -13.141  -0.925 -32.372  1.00 93.66           N
ATOM   1942 CA   VAL D  67     -13.861  -1.587 -33.459  1.00 91.73           C
ATOM   1943  C   VAL D  67     -14.167  -0.575 -34.554  1.00 89.51           C
ATOM   1944  O   VAL D  67     -14.913   0.385 -34.338  1.00 79.33           O
ATOM   1945 CB   VAL D  67     -15.161  -2.230 -32.968  1.00 87.01           C
ATOM   1946 CG1  VAL D  67     -15.898  -2.886 -34.126  1.00 78.39           C
ATOM   1947 CG2  VAL D  67     -14.871  -3.248 -31.880  1.00 78.23           C
ATOM   1948  N   SER D  68     -13.583  -0.797 -35.721  1.00 80.44           N
ATOM   1949 CA   SER D  68     -13.780   0.103 -36.852  1.00 79.09           C
ATOM   1950  C   SER D  68     -15.155  -0.106 -37.485  1.00 74.40           C
ATOM   1951  O   SER D  68     -15.413  -1.152 -38.074  1.00 64.78           O
ATOM   1952 CB   SER D  68     -12.689  -0.098 -37.895  1.00 72.11           C
ATOM   1953 OG   SER D  68     -11.422   0.215 -37.353  1.00 65.04           O
ATOM   1954  N   THR D  69     -16.023   0.880 -37.317  1.00 79.59           N
ATOM   1955 CA   THR D  69     -17.322   0.874 -37.986  1.00 78.44           C
ATOM   1956  C   THR D  69     -17.165   1.539 -39.349  1.00 74.90           C
ATOM   1957  O   THR D  69     -17.157   2.768 -39.447  1.00 64.52           O
ATOM   1958 CB   THR D  69     -18.380   1.613 -37.160  1.00 72.08           C
ATOM   1959 OG1  THR D  69     -17.913   2.915 -36.828  1.00 65.57           O
ATOM   1960 CG2  THR D  69     -18.678   0.852 -35.874  1.00 65.43           C
ATOM   1961  N   GLN D  70     -17.004   0.712 -40.356  1.00 78.14           N
ATOM   1962 CA   GLN D  70     -16.812   1.216 -41.716  1.00 79.73           C
ATOM   1963  C   GLN D  70     -18.137   1.454 -42.443  1.00 73.87           C
ATOM   1964  O   GLN D  70     -19.168   0.948 -42.020  1.00 67.18           O
ATOM   1965 CB   GLN D  70     -15.947   0.240 -42.525  1.00 75.80           C
ATOM   1966 CG   GLN D  70     -16.418  -1.198 -42.435  1.00 72.86           C
ATOM   1967 CD   GLN D  70     -15.385  -2.176 -42.893  1.00 67.41           C
ATOM   1968 OE1  GLN D  70     -14.735  -2.812 -42.098  1.00 64.47           O
ATOM   1969 NE2  GLN D  70     -15.229  -2.310 -44.210  1.00 63.09           N
ATOM   1970 OXT  GLN D  70     -18.131   2.133 -43.486  1.00 70.63           O
HETATM 1971  K     K E   1      -7.480  -4.224   8.716  1.00 43.92           K
HETATM 1972  K     K F   1      -7.469  11.908  -6.817  1.00 37.44           K
HETATM 1973  K     K G   1      -6.818  -0.922   1.803  1.00 39.09           K
HETATM 1974  K     K H   1       1.436   0.327   2.437  1.00 39.01           K
HETATM 1975  K     K I   1      -2.065 -13.822  17.499  1.00 27.95           K
HETATM 1976  K     K J   1       0.148  14.983 -23.511  1.00 34.33           K
HETATM 1977 MG    MG K   1      -5.373  -4.022  10.332  1.00 45.47          MG
HETATM 1978 MG    MG L   1      -9.749  10.159  -7.760  1.00 39.95          MG
HETATM 1979 MG    MG M   1      -7.956 -13.088  24.828  1.00 49.87          MG
HETATM 1980 MG    MG N   1      -1.425   5.174 -10.050  1.00 38.18          MG
HETATM 1981 MG    MG O   1     -11.603 -11.302   4.655  1.00 33.69          MG
HETATM 1982 MG    MG P   1       3.918   1.440   0.390  1.00 42.17          MG
HETATM 1983 MG    MG Q   1      -1.503  -9.708  -1.102  1.00 30.20          MG
HETATM 1984 MG    MG R   1       9.595  -1.445  -4.097  1.00 35.75          MG
HETATM 1985 MG    MG S   1      18.440 -13.024   9.374  1.00 55.32          MG
HETATM 1986 MG    MG T   1       3.784  13.971 -24.749  1.00 39.51          MG
HETATM 1987 MG    MG U   1       0.268  16.827   6.563  1.00 27.58          MG
HETATM 1988 MG    MG V   1     -12.228  -6.201  22.716  1.00 22.96          MG
HETATM 1989 ZN    ZN W   1      -4.573   5.521  11.245  1.00 67.80          ZN
HETATM 1990 ZN    ZN X   1      -0.690  -6.644  -9.773  1.00 61.42          ZN
HETATM 1991 ZN    ZN Y   1      15.389  10.500   7.589  1.00 78.38          ZN
HETATM 1992 ZN    ZN Z   1       1.668  14.727 -23.029  1.00 42.36          ZN
ATOM   1993 OP3   DC AA   1      -7.971  21.211 -20.694  1.00 30.65           O
ATOM   1994  P    DC AA   1      -8.067  21.095 -19.396  1.00 40.53           P
ATOM   1995 OP1   DC AA   1      -9.189  21.291 -18.614  1.00 36.07           O
ATOM   1996 OP2   DC AA   1      -7.785  19.728 -19.707  1.00 34.55           O
ATOM   1997 O5'   DC AA   1      -6.689  21.592 -18.770  1.00 38.68           O
ATOM   1998 C5'   DC AA   1      -6.268  22.448 -17.885  1.00 45.60           C
ATOM   1999 C4'   DC AA   1      -5.101  21.993 -17.033  1.00 51.27           C
ATOM   2000 O4'   DC AA   1      -4.645  20.664 -17.388  1.00 49.52           O
ATOM   2001 C3'   DC AA   1      -3.867  22.894 -17.163  1.00 52.65           C
ATOM   2002 O3'   DC AA   1      -3.193  22.948 -15.916  1.00 52.14           O
ATOM   2003 C2'   DC AA   1      -3.042  22.158 -18.212  1.00 47.00           C
ATOM   2004 C1'   DC AA   1      -3.306  20.715 -17.840  1.00 47.49           C
ATOM   2005 N1    DC AA   1      -3.130  19.771 -18.971  1.00 45.57           N
ATOM   2006 C2    DC AA   1      -1.860  19.505 -19.458  1.00 43.66           C
ATOM   2007 O2    DC AA   1      -0.878  20.056 -18.931  1.00 43.66           O
ATOM   2008 N3    DC AA   1      -1.714  18.644 -20.481  1.00 41.47           N
ATOM   2009 C4    DC AA   1      -2.787  18.063 -21.024  1.00 41.58           C
ATOM   2010 N4    DC AA   1      -2.606  17.217 -22.043  1.00 43.00           N
ATOM   2011 C5    DC AA   1      -4.098  18.321 -20.545  1.00 42.40           C
ATOM   2012 C6    DC AA   1      -4.224  19.166 -19.528  1.00 44.98           C
ATOM   2013  P    DG AA   2      -3.505  24.175 -14.998  1.00 45.81           P
ATOM   2014 OP1   DG AA   2      -4.358  25.235 -15.619  1.00 42.61           O
ATOM   2015 OP2   DG AA   2      -2.182  24.507 -14.468  1.00 42.97           O
ATOM   2016 O5'   DG AA   2      -4.325  23.492 -13.829  1.00 46.98           O
ATOM   2017 C5'   DG AA   2      -3.752  22.431 -13.060  1.00 51.73           C
ATOM   2018 C4'   DG AA   2      -4.824  21.759 -12.231  1.00 54.61           C
ATOM   2019 O4'   DG AA   2      -5.839  21.249 -13.085  1.00 51.82           O
ATOM   2020 C3'   DG AA   2      -4.321  20.573 -11.404  1.00 53.00           C
ATOM   2021 O3'   DG AA   2      -4.077  20.992 -10.081  1.00 51.63           O
ATOM   2022 C2'   DG AA   2      -5.476  19.557 -11.463  1.00 50.72           C
ATOM   2023 C1'   DG AA   2      -6.303  19.991 -12.644  1.00 50.44           C
ATOM   2024 N9    DG AA   2      -6.278  19.095 -13.786  1.00 50.57           N
ATOM   2025 C8    DG AA   2      -7.372  18.556 -14.402  1.00 47.28           C
ATOM   2026 N7    DG AA   2      -7.074  17.812 -15.425  1.00 48.75           N
ATOM   2027 C5    DG AA   2      -5.689  17.859 -15.490  1.00 48.99           C
ATOM   2028 C6    DG AA   2      -4.798  17.241 -16.404  1.00 48.96           C
ATOM   2029 O6    DG AA   2      -5.071  16.498 -17.356  1.00 48.59           O
ATOM   2030 N1    DG AA   2      -3.465  17.543 -16.121  1.00 50.54           N
ATOM   2031 C2    DG AA   2      -3.056  18.346 -15.084  1.00 50.70           C
ATOM   2032 N2    DG AA   2      -1.728  18.538 -14.970  1.00 49.21           N
ATOM   2033 N3    DG AA   2      -3.892  18.932 -14.236  1.00 45.85           N
ATOM   2034 C4    DG AA   2      -5.178  18.647 -14.492  1.00 48.61           C
ATOM   2035  P    DC AA   3      -2.910  20.705  -9.135  1.00 49.59           P
ATOM   2036 OP1   DC AA   3      -3.495  20.550  -7.788  1.00 46.17           O
ATOM   2037 OP2   DC AA   3      -1.871  21.706  -9.389  1.00 44.59           O
ATOM   2038 O5'   DC AA   3      -2.323  19.287  -9.594  1.00 49.86           O
ATOM   2039 C5'   DC AA   3      -1.443  18.595  -8.713  1.00 52.75           C
ATOM   2040 C4'   DC AA   3      -0.570  17.624  -9.463  1.00 51.89           C
ATOM   2041 O4'   DC AA   3      -1.390  16.608 -10.091  1.00 51.67           O
ATOM   2042 C3'   DC AA   3       0.273  18.242 -10.595  1.00 52.43           C
ATOM   2043 O3'   DC AA   3       1.560  17.624 -10.622  1.00 54.12           O
ATOM   2044 C2'   DC AA   3      -0.510  17.859 -11.845  1.00 52.87           C
ATOM   2045 C1'   DC AA   3      -1.025  16.483 -11.436  1.00 52.32           C
ATOM   2046 N1    DC AA   3      -2.193  16.020 -12.215  1.00 53.21           N
ATOM   2047 C2    DC AA   3      -1.978  15.249 -13.354  1.00 52.71           C
ATOM   2048 O2    DC AA   3      -0.816  14.976 -13.691  1.00 51.26           O
ATOM   2049 N3    DC AA   3      -3.044  14.835 -14.073  1.00 49.47           N
ATOM   2050 C4    DC AA   3      -4.277  15.156 -13.676  1.00 50.41           C
ATOM   2051 N4    DC AA   3      -5.303  14.724 -14.413  1.00 51.83           N
ATOM   2052 C5    DC AA   3      -4.517  15.939 -12.523  1.00 51.26           C
ATOM   2053 C6    DC AA   3      -3.457  16.337 -11.818  1.00 51.83           C
ATOM   2054  P    DG AA   4       2.808  18.352  -9.937  1.00 44.46           P
ATOM   2055 OP1   DG AA   4       2.664  19.832 -10.018  1.00 43.57           O
ATOM   2056 OP2   DG AA   4       4.001  17.684 -10.486  1.00 45.40           O
ATOM   2057 O5'   DG AA   4       2.683  17.918  -8.402  1.00 45.38           O
ATOM   2058 C5'   DG AA   4       2.753  16.544  -8.013  1.00 48.01           C
ATOM   2059 C4'   DG AA   4       2.373  16.389  -6.557  1.00 47.44           C
ATOM   2060 O4'   DG AA   4       1.049  16.896  -6.360  1.00 43.81           O
ATOM   2061 C3'   DG AA   4       2.342  14.937  -6.069  1.00 44.10           C
ATOM   2062 O3'   DG AA   4       3.585  14.631  -5.426  1.00 42.96           O
ATOM   2063 C2'   DG AA   4       1.180  14.907  -5.071  1.00 42.81           C
ATOM   2064 C1'   DG AA   4       0.332  16.098  -5.431  1.00 43.65           C
ATOM   2065 N9    DG AA   4      -0.953  15.798  -6.053  1.00 45.56           N
ATOM   2066 C8    DG AA   4      -2.180  16.237  -5.623  1.00 43.97           C
ATOM   2067 N7    DG AA   4      -3.161  15.840  -6.377  1.00 46.51           N
ATOM   2068 C5    DG AA   4      -2.556  15.090  -7.367  1.00 47.45           C
ATOM   2069 C6    DG AA   4      -3.121  14.403  -8.470  1.00 48.24           C
ATOM   2070 O6    DG AA   4      -4.315  14.327  -8.793  1.00 48.49           O
ATOM   2071 N1    DG AA   4      -2.149  13.763  -9.247  1.00 49.90           N
ATOM   2072 C2    DG AA   4      -0.810  13.783  -8.973  1.00 48.64           C
ATOM   2073 N2    DG AA   4      -0.027  13.111  -9.830  1.00 47.23           N
ATOM   2074 N3    DG AA   4      -0.271  14.428  -7.949  1.00 44.69           N
ATOM   2075 C4    DG AA   4      -1.194  15.054  -7.193  1.00 45.83           C
ATOM   2076  P    DC AA   5       4.504  13.413  -5.882  1.00 48.58           P
ATOM   2077 OP1   DC AA   5       5.595  13.289  -4.899  1.00 45.89           O
ATOM   2078 OP2   DC AA   5       4.822  13.568  -7.313  1.00 46.21           O
ATOM   2079 O5'   DC AA   5       3.513  12.163  -5.729  1.00 50.45           O
ATOM   2080 C5'   DC AA   5       4.052  10.859  -5.505  1.00 53.92           C
ATOM   2081 C4'   DC AA   5       3.360   9.830  -6.369  1.00 51.97           C
ATOM   2082 O4'   DC AA   5       1.948   9.798  -6.066  1.00 52.60           O
ATOM   2083 C3'   DC AA   5       3.455  10.076  -7.886  1.00 51.21           C
ATOM   2084 O3'   DC AA   5       3.593   8.832  -8.563  1.00 52.95           O
ATOM   2085 C2'   DC AA   5       2.089  10.686  -8.209  1.00 52.03           C
ATOM   2086 C1'   DC AA   5       1.207   9.894  -7.253  1.00 51.81           C
ATOM   2087 N1    DC AA   5      -0.089  10.532  -6.966  1.00 52.10           N
ATOM   2088 C2    DC AA   5      -1.191  10.206  -7.753  1.00 52.40           C
ATOM   2089 O2    DC AA   5      -1.060   9.397  -8.674  1.00 52.67           O
ATOM   2090 N3    DC AA   5      -2.385  10.785  -7.494  1.00 51.66           N
ATOM   2091 C4    DC AA   5      -2.492  11.653  -6.485  1.00 52.03           C
ATOM   2092 N4    DC AA   5      -3.677  12.209  -6.262  1.00 53.00           N
ATOM   2093 C5    DC AA   5      -1.382  12.003  -5.673  1.00 52.27           C
ATOM   2094 C6    DC AA   5      -0.213  11.418  -5.940  1.00 52.80           C
ATOM   2095  P    DG AA   6       5.060   8.300  -8.993  1.00 47.33           P
ATOM   2096 OP1   DG AA   6       5.967   9.449  -9.255  1.00 47.85           O
ATOM   2097 OP2   DG AA   6       4.826   7.282 -10.020  1.00 50.39           O
ATOM   2098 O5'   DG AA   6       5.570   7.541  -7.672  1.00 48.81           O
ATOM   2099 C5'   DG AA   6       4.887   6.385  -7.204  1.00 49.87           C
ATOM   2100 C4'   DG AA   6       5.425   5.991  -5.842  1.00 48.51           C
ATOM   2101 O4'   DG AA   6       5.252   7.070  -4.924  1.00 46.56           O
ATOM   2102 C3'   DG AA   6       4.688   4.800  -5.218  1.00 45.44           C
ATOM   2103 O3'   DG AA   6       5.417   3.601  -5.504  1.00 45.38           O
ATOM   2104 C2'   DG AA   6       4.701   5.113  -3.716  1.00 45.48           C
ATOM   2105 C1'   DG AA   6       4.886   6.604  -3.645  1.00 46.10           C
ATOM   2106 N9    DG AA   6       3.717   7.380  -3.232  1.00 47.60           N
ATOM   2107 C8    DG AA   6       3.658   8.274  -2.191  1.00 46.43           C
ATOM   2108 N7    DG AA   6       2.507   8.847  -2.064  1.00 49.58           N
ATOM   2109 C5    DG AA   6       1.736   8.297  -3.076  1.00 50.82           C
ATOM   2110 C6    DG AA   6       0.382   8.533  -3.430  1.00 50.85           C
ATOM   2111 O6    DG AA   6      -0.420   9.309  -2.897  1.00 51.11           O
ATOM   2112 N1    DG AA   6      -0.010   7.770  -4.526  1.00 52.01           N
ATOM   2113 C2    DG AA   6       0.802   6.887  -5.184  1.00 51.15           C
ATOM   2114 N2    DG AA   6       0.246   6.239  -6.231  1.00 50.55           N
ATOM   2115 N3    DG AA   6       2.074   6.659  -4.865  1.00 48.72           N
ATOM   2116 C4    DG AA   6       2.461   7.383  -3.809  1.00 48.75           C
ATOM   2117  P    DC AA   7       4.754   2.395  -6.285  1.00 47.90           P
ATOM   2118 OP1   DC AA   7       5.721   1.290  -6.268  1.00 45.97           O
ATOM   2119 OP2   DC AA   7       4.237   2.906  -7.573  1.00 47.75           O
ATOM   2120 O5'   DC AA   7       3.501   2.006  -5.358  1.00 49.67           O
ATOM   2121 C5'   DC AA   7       2.948   0.697  -5.439  1.00 53.49           C
ATOM   2122 C4'   DC AA   7       1.440   0.748  -5.537  1.00 51.95           C
ATOM   2123 O4'   DC AA   7       0.897   1.423  -4.374  1.00 53.26           O
ATOM   2124 C3'   DC AA   7       0.878   1.499  -6.753  1.00 51.43           C
ATOM   2125 O3'   DC AA   7      -0.295   0.852  -7.227  1.00 52.88           O
ATOM   2126 C2'   DC AA   7       0.502   2.862  -6.157  1.00 52.81           C
ATOM   2127 C1'   DC AA   7       0.006   2.424  -4.787  1.00 53.12           C
ATOM   2128 N1    DC AA   7      -0.009   3.496  -3.783  1.00 53.01           N
ATOM   2129 C2    DC AA   7      -1.194   4.206  -3.579  1.00 53.80           C
ATOM   2130 O2    DC AA   7      -2.189   3.925  -4.247  1.00 53.42           O
ATOM   2131 N3    DC AA   7      -1.214   5.203  -2.669  1.00 53.44           N
ATOM   2132 C4    DC AA   7      -0.116   5.492  -1.961  1.00 53.55           C
ATOM   2133 N4    DC AA   7      -0.177   6.469  -1.081  1.00 54.10           N
ATOM   2134 C5    DC AA   7       1.098   4.776  -2.160  1.00 53.57           C
ATOM   2135 C6    DC AA   7       1.106   3.796  -3.064  1.00 53.56           C
ATOM   2136  P    DG AA   8      -0.238  -0.192  -8.467  1.00 48.06           P
ATOM   2137 OP1   DG AA   8       0.894   0.161  -9.374  1.00 49.10           O
ATOM   2138 OP2   DG AA   8      -1.606  -0.289  -9.000  1.00 51.15           O
ATOM   2139 O5'   DG AA   8       0.107  -1.588  -7.754  1.00 48.88           O
ATOM   2140 C5'   DG AA   8      -0.773  -2.140  -6.774  1.00 49.57           C
ATOM   2141 C4'   DG AA   8      -0.088  -3.274  -6.052  1.00 47.91           C
ATOM   2142 O4'   DG AA   8       1.108  -2.792  -5.441  1.00 47.00           O
ATOM   2143 C3'   DG AA   8      -0.922  -3.868  -4.919  1.00 45.91           C
ATOM   2144 O3'   DG AA   8      -1.636  -5.009  -5.407  1.00 46.36           O
ATOM   2145 C2'   DG AA   8       0.131  -4.277  -3.891  1.00 46.69           C
ATOM   2146 C1'   DG AA   8       1.337  -3.421  -4.194  1.00 47.38           C
ATOM   2147 N9    DG AA   8       1.620  -2.356  -3.235  1.00 48.73           N
ATOM   2148 C8    DG AA   8       2.810  -2.126  -2.599  1.00 47.66           C
ATOM   2149 N7    DG AA   8       2.794  -1.091  -1.821  1.00 50.10           N
ATOM   2150 C5    DG AA   8       1.507  -0.606  -1.936  1.00 51.75           C
ATOM   2151 C6    DG AA   8       0.885   0.508  -1.319  1.00 51.45           C
ATOM   2152 O6    DG AA   8       1.385   1.314  -0.520  1.00 51.73           O
ATOM   2153 N1    DG AA   8      -0.438   0.663  -1.708  1.00 52.55           N
ATOM   2154 C2    DG AA   8      -1.078  -0.161  -2.585  1.00 51.72           C
ATOM   2155 N2    DG AA   8      -2.364   0.139  -2.852  1.00 51.37           N
ATOM   2156 N3    DG AA   8      -0.519  -1.202  -3.179  1.00 50.02           N
ATOM   2157 C4    DG AA   8       0.763  -1.371  -2.811  1.00 49.53           C
ATOM   2158  P    DC AA   9      -3.212  -5.119  -5.258  1.00 48.54           P
ATOM   2159 OP1   DC AA   9      -3.606  -6.446  -5.766  1.00 47.20           O
ATOM   2160 OP2   DC AA   9      -3.818  -3.895  -5.840  1.00 48.71           O
ATOM   2161 O5'   DC AA   9      -3.426  -5.082  -3.675  1.00 50.31           O
ATOM   2162 C5'   DC AA   9      -4.557  -5.711  -3.090  1.00 54.64           C
ATOM   2163 C4'   DC AA   9      -5.235  -4.789  -2.095  1.00 53.09           C
ATOM   2164 O4'   DC AA   9      -4.313  -4.467  -1.029  1.00 54.62           O
ATOM   2165 C3'   DC AA   9      -5.711  -3.447  -2.667  1.00 52.90           C
ATOM   2166 O3'   DC AA   9      -6.958  -3.091  -2.075  1.00 54.57           O
ATOM   2167 C2'   DC AA   9      -4.621  -2.478  -2.191  1.00 54.41           C
ATOM   2168 C1'   DC AA   9      -4.296  -3.085  -0.836  1.00 54.66           C
ATOM   2169 N1    DC AA   9      -2.990  -2.688  -0.296  1.00 53.97           N
ATOM   2170 C2    DC AA   9      -2.911  -1.573   0.535  1.00 54.94           C
ATOM   2171 O2    DC AA   9      -3.939  -0.945   0.793  1.00 54.13           O
ATOM   2172 N3    DC AA   9      -1.713  -1.203   1.024  1.00 54.22           N
ATOM   2173 C4    DC AA   9      -0.624  -1.903   0.717  1.00 54.34           C
ATOM   2174 N4    DC AA   9       0.548  -1.503   1.217  1.00 54.90           N
ATOM   2175 C5    DC AA   9      -0.681  -3.042  -0.131  1.00 54.24           C
ATOM   2176 C6    DC AA   9      -1.867  -3.398  -0.607  1.00 54.34           C
ATOM   2177  P    DG AA  10      -8.339  -3.397  -2.831  1.00 49.78           P
ATOM   2178 OP1   DG AA  10      -8.148  -3.418  -4.308  1.00 51.04           O
ATOM   2179 OP2   DG AA  10      -9.327  -2.478  -2.226  1.00 53.18           O
ATOM   2180 O5'   DG AA  10      -8.699  -4.889  -2.355  1.00 51.25           O
ATOM   2181 C5'   DG AA  10      -8.914  -5.170  -0.980  1.00 52.02           C
ATOM   2182 C4'   DG AA  10      -8.950  -6.666  -0.754  1.00 50.04           C
ATOM   2183 O4'   DG AA  10      -7.723  -7.248  -1.190  1.00 47.46           O
ATOM   2184 C3'   DG AA  10      -9.096  -7.061   0.719  1.00 46.74           C
ATOM   2185 O3'   DG AA  10     -10.469  -7.271   1.021  1.00 46.41           O
ATOM   2186 C2'   DG AA  10      -8.302  -8.374   0.803  1.00 46.51           C
ATOM   2187 C1'   DG AA  10      -7.334  -8.325  -0.358  1.00 47.15           C
ATOM   2188 N9    DG AA  10      -5.938  -8.110  -0.016  1.00 48.60           N
ATOM   2189 C8    DG AA  10      -4.875  -8.877  -0.416  1.00 47.29           C
ATOM   2190 N7    DG AA  10      -3.732  -8.448   0.006  1.00 50.37           N
ATOM   2191 C5    DG AA  10      -4.044  -7.318   0.733  1.00 51.58           C
ATOM   2192 C6    DG AA  10      -3.208  -6.418   1.432  1.00 51.56           C
ATOM   2193 O6    DG AA  10      -1.975  -6.446   1.544  1.00 51.85           O
ATOM   2194 N1    DG AA  10      -3.931  -5.388   2.035  1.00 52.87           N
ATOM   2195 C2    DG AA  10      -5.282  -5.256   1.973  1.00 52.11           C
ATOM   2196 N2    DG AA  10      -5.811  -4.193   2.616  1.00 51.31           N
ATOM   2197 N3    DG AA  10      -6.075  -6.080   1.320  1.00 48.94           N
ATOM   2198 C4    DG AA  10      -5.404  -7.085   0.730  1.00 49.12           C
ATOM   2199  P    DC AA  11     -11.207  -6.423   2.164  1.00 54.06           P
ATOM   2200 OP1   DC AA  11     -12.599  -6.917   2.294  1.00 52.80           O
ATOM   2201 OP2   DC AA  11     -10.960  -4.979   1.920  1.00 53.55           O
ATOM   2202 O5'   DC AA  11     -10.400  -6.846   3.474  1.00 55.88           O
ATOM   2203 C5'   DC AA  11     -11.046  -6.844   4.738  1.00 58.55           C
ATOM   2204 C4'   DC AA  11     -10.181  -6.179   5.788  1.00 55.48           C
ATOM   2205 O4'   DC AA  11      -8.920  -6.873   5.900  1.00 55.90           O
ATOM   2206 C3'   DC AA  11      -9.841  -4.708   5.518  1.00 54.20           C
ATOM   2207 O3'   DC AA  11      -9.863  -3.979   6.728  1.00 55.98           O
ATOM   2208 C2'   DC AA  11      -8.404  -4.800   4.987  1.00 55.32           C
ATOM   2209 C1'   DC AA  11      -7.870  -5.945   5.833  1.00 55.27           C
ATOM   2210 N1    DC AA  11      -6.683  -6.612   5.269  1.00 55.41           N
ATOM   2211 C2    DC AA  11      -5.416  -6.165   5.650  1.00 55.86           C
ATOM   2212 O2    DC AA  11      -5.325  -5.230   6.449  1.00 55.19           O
ATOM   2213 N3    DC AA  11      -4.328  -6.764   5.138  1.00 54.55           N
ATOM   2214 C4    DC AA  11      -4.464  -7.773   4.273  1.00 54.85           C
ATOM   2215 N4    DC AA  11      -3.363  -8.342   3.785  1.00 55.67           N
ATOM   2216 C5    DC AA  11      -5.744  -8.235   3.865  1.00 54.86           C
ATOM   2217 C6    DC AA  11      -6.815  -7.636   4.386  1.00 55.22           C
ATOM   2218  P    DG AA  12     -11.180  -3.157   7.199  1.00 55.11           P
ATOM   2219 OP1   DG AA  12     -11.914  -2.655   5.999  1.00 56.26           O
ATOM   2220 OP2   DG AA  12     -10.742  -2.207   8.234  1.00 56.79           O
ATOM   2221 O5'   DG AA  12     -12.079  -4.281   7.909  1.00 56.35           O
ATOM   2222 C5'   DG AA  12     -11.603  -4.907   9.103  1.00 58.34           C
ATOM   2223 C4'   DG AA  12     -12.485  -6.095   9.440  1.00 55.41           C
ATOM   2224 O4'   DG AA  12     -12.500  -7.007   8.341  1.00 54.07           O
ATOM   2225 C3'   DG AA  12     -11.998  -6.902  10.651  1.00 51.73           C
ATOM   2226 O3'   DG AA  12     -12.640  -6.436  11.829  1.00 51.32           O
ATOM   2227 C2'   DG AA  12     -12.434  -8.337  10.302  1.00 51.89           C
ATOM   2228 C1'   DG AA  12     -12.556  -8.345   8.795  1.00 52.14           C
ATOM   2229 N9    DG AA  12     -11.518  -9.077   8.078  1.00 52.22           N
ATOM   2230 C8    DG AA  12     -11.721 -10.074   7.146  1.00 51.10           C
ATOM   2231 N7    DG AA  12     -10.632 -10.540   6.646  1.00 54.10           N
ATOM   2232 C5    DG AA  12      -9.634  -9.812   7.258  1.00 55.21           C
ATOM   2233 C6    DG AA  12      -8.230  -9.881   7.103  1.00 56.00           C
ATOM   2234 O6    DG AA  12      -7.575 -10.619   6.364  1.00 56.62           O
ATOM   2235 N1    DG AA  12      -7.567  -8.966   7.928  1.00 57.64           N
ATOM   2236 C2    DG AA  12      -8.178  -8.102   8.778  1.00 56.51           C
ATOM   2237 N2    DG AA  12      -7.374  -7.282   9.491  1.00 54.32           N
ATOM   2238 N3    DG AA  12      -9.492  -8.024   8.929  1.00 50.14           N
ATOM   2239 C4    DG AA  12     -10.158  -8.901   8.146  1.00 52.22           C
ATOM   2240  P    DC AA  13     -11.824  -5.896  13.102  1.00 57.80           P
ATOM   2241 OP1   DC AA  13     -12.787  -5.573  14.179  1.00 55.12           O
ATOM   2242 OP2   DC AA  13     -10.886  -4.864  12.621  1.00 53.50           O
ATOM   2243 O5'   DC AA  13     -10.979  -7.177  13.539  1.00 58.66           O
ATOM   2244 C5'   DC AA  13     -10.568  -7.331  14.892  1.00 60.16           C
ATOM   2245 C4'   DC AA  13      -9.123  -7.767  14.970  1.00 57.48           C
ATOM   2246 O4'   DC AA  13      -8.941  -9.017  14.261  1.00 57.17           O
ATOM   2247 C3'   DC AA  13      -8.105  -6.787  14.372  1.00 56.54           C
ATOM   2248 O3'   DC AA  13      -6.930  -6.781  15.166  1.00 58.52           O
ATOM   2249 C2'   DC AA  13      -7.814  -7.420  13.011  1.00 57.55           C
ATOM   2250 C1'   DC AA  13      -7.868  -8.894  13.377  1.00 57.24           C
ATOM   2251 N1    DC AA  13      -8.083  -9.788  12.220  1.00 57.81           N
ATOM   2252 C2    DC AA  13      -6.973 -10.293  11.548  1.00 57.26           C
ATOM   2253 O2    DC AA  13      -5.836  -9.981  11.924  1.00 55.17           O
ATOM   2254 N3    DC AA  13      -7.168 -11.102  10.489  1.00 54.08           N
ATOM   2255 C4    DC AA  13      -8.402 -11.410  10.107  1.00 54.44           C
ATOM   2256 N4    DC AA  13      -8.554 -12.214   9.058  1.00 55.42           N
ATOM   2257 C5    DC AA  13      -9.550 -10.908  10.778  1.00 54.41           C
ATOM   2258 C6    DC AA  13      -9.345 -10.109  11.823  1.00 55.15           C
ATOM   2259  P    DG AA  14      -6.655  -5.618  16.242  1.00 48.27           P
ATOM   2260 OP1   DG AA  14      -7.270  -4.352  15.764  1.00 46.19           O
ATOM   2261 OP2   DG AA  14      -5.206  -5.674  16.545  1.00 47.49           O
ATOM   2262 O5'   DG AA  14      -7.429  -6.102  17.544  1.00 49.84           O
ATOM   2263 C5'   DG AA  14      -7.041  -7.317  18.222  1.00 55.23           C
ATOM   2264 C4'   DG AA  14      -8.116  -7.710  19.213  1.00 56.22           C
ATOM   2265 O4'   DG AA  14      -9.334  -7.945  18.519  1.00 53.64           O
ATOM   2266 C3'   DG AA  14      -7.805  -8.998  19.990  1.00 54.03           C
ATOM   2267 O3'   DG AA  14      -7.271  -8.655  21.268  1.00 51.71           O
ATOM   2268 C2'   DG AA  14      -9.174  -9.682  20.131  1.00 53.19           C
ATOM   2269 C1'   DG AA  14     -10.040  -9.046  19.065  1.00 53.14           C
ATOM   2270 N9    DG AA  14     -10.400  -9.905  17.949  1.00 53.51           N
ATOM   2271 C8    DG AA  14     -11.676 -10.172  17.515  1.00 52.71           C
ATOM   2272 N7    DG AA  14     -11.708 -10.944  16.478  1.00 51.86           N
ATOM   2273 C5    DG AA  14     -10.378 -11.215  16.193  1.00 52.62           C
ATOM   2274 C6    DG AA  14      -9.808 -12.000  15.171  1.00 54.85           C
ATOM   2275 O6    DG AA  14     -10.379 -12.638  14.281  1.00 55.61           O
ATOM   2276 N1    DG AA  14      -8.415 -12.009  15.239  1.00 56.25           N
ATOM   2277 C2    DG AA  14      -7.682 -11.342  16.175  1.00 54.49           C
ATOM   2278 N2    DG AA  14      -6.339 -11.465  16.073  1.00 51.50           N
ATOM   2279 N3    DG AA  14      -8.210 -10.600  17.137  1.00 46.33           N
ATOM   2280 C4    DG AA  14      -9.554 -10.582  17.089  1.00 50.71           C
ATOM   2281  P    DC AA  15      -6.074  -9.345  22.012  1.00 56.13           P
ATOM   2282 OP1   DC AA  15      -6.369  -9.269  23.476  1.00 51.13           O
ATOM   2283 OP2   DC AA  15      -4.831  -8.789  21.493  1.00 49.12           O
ATOM   2284 O5'   DC AA  15      -6.144 -10.879  21.567  1.00 56.84           O
ATOM   2285 C5'   DC AA  15      -5.414 -11.839  22.329  1.00 58.65           C
ATOM   2286 C4'   DC AA  15      -4.831 -12.907  21.436  1.00 56.66           C
ATOM   2287 O4'   DC AA  15      -5.896 -13.723  20.886  1.00 54.99           O
ATOM   2288 C3'   DC AA  15      -4.022 -12.388  20.237  1.00 54.81           C
ATOM   2289 O3'   DC AA  15      -2.872 -13.216  20.041  1.00 55.21           O
ATOM   2290 C2'   DC AA  15      -5.003 -12.564  19.069  1.00 53.18           C
ATOM   2291 C1'   DC AA  15      -5.729 -13.832  19.497  1.00 54.13           C
ATOM   2292 N1    DC AA  15      -7.058 -14.006  18.884  1.00 54.39           N
ATOM   2293 C2    DC AA  15      -7.167 -14.742  17.711  1.00 53.56           C
ATOM   2294 O2    DC AA  15      -6.157 -15.229  17.206  1.00 51.32           O
ATOM   2295 N3    DC AA  15      -8.384 -14.897  17.140  1.00 49.45           N
ATOM   2296 C4    DC AA  15      -9.465 -14.361  17.717  1.00 49.91           C
ATOM   2297 N4    DC AA  15     -10.647 -14.532  17.129  1.00 50.73           N
ATOM   2298 C5    DC AA  15      -9.366 -13.601  18.920  1.00 49.90           C
ATOM   2299 C6    DC AA  15      -8.163 -13.458  19.463  1.00 51.43           C
ATOM   2300  P    DG AA  16      -1.480 -12.825  20.728  1.00 51.51           P
ATOM   2301 OP1   DG AA  16      -1.316 -11.339  20.606  1.00 49.84           O
ATOM   2302 OP2   DG AA  16      -0.441 -13.729  20.157  1.00 51.32           O
ATOM   2303 O5'   DG AA  16      -1.672 -13.206  22.272  1.00 51.14           O
ATOM   2304 C5'   DG AA  16      -1.525 -14.550  22.744  1.00 53.63           C
ATOM   2305 C4'   DG AA  16      -1.801 -14.607  24.218  1.00 54.90           C
ATOM   2306 O4'   DG AA  16      -3.170 -14.244  24.459  1.00 51.04           O
ATOM   2307 C3'   DG AA  16      -1.608 -15.984  24.856  1.00 51.93           C
ATOM   2308 O3'   DG AA  16      -1.131 -15.860  26.197  1.00 48.10           O
ATOM   2309 C2'   DG AA  16      -3.029 -16.543  24.885  1.00 48.51           C
ATOM   2310 C1'   DG AA  16      -3.848 -15.304  25.122  1.00 50.43           C
ATOM   2311 N9    DG AA  16      -5.198 -15.340  24.588  1.00 50.26           N
ATOM   2312 C8    DG AA  16      -6.329 -14.834  25.178  1.00 47.18           C
ATOM   2313 N7    DG AA  16      -7.405 -14.989  24.467  1.00 50.59           N
ATOM   2314 C5    DG AA  16      -6.972 -15.641  23.323  1.00 52.09           C
ATOM   2315 C6    DG AA  16      -7.697 -16.078  22.196  1.00 51.49           C
ATOM   2316 O6    DG AA  16      -8.919 -15.962  21.982  1.00 50.24           O
ATOM   2317 N1    DG AA  16      -6.878 -16.699  21.265  1.00 52.40           N
ATOM   2318 C2    DG AA  16      -5.535 -16.882  21.390  1.00 52.31           C
ATOM   2319 N2    DG AA  16      -4.916 -17.513  20.369  1.00 50.36           N
ATOM   2320 N3    DG AA  16      -4.841 -16.471  22.443  1.00 50.54           N
ATOM   2321 C4    DG AA  16      -5.614 -15.861  23.376  1.00 52.74           C
ATOM   2322 OP3   DC BA   1     -13.478 -21.436  14.123  1.00 31.84           O
ATOM   2323  P    DC BA   1     -13.135 -21.339  15.250  1.00 42.34           P
ATOM   2324 OP1   DC BA   1     -13.893 -21.549  16.295  1.00 37.46           O
ATOM   2325 OP2   DC BA   1     -13.916 -21.562  15.896  1.00 36.35           O
ATOM   2326 O5'   DC BA   1     -11.587 -21.158  15.572  1.00 40.92           O
ATOM   2327 C5'   DC BA   1     -10.621 -21.967  14.927  1.00 47.84           C
ATOM   2328 C4'   DC BA   1      -9.263 -21.309  14.787  1.00 53.47           C
ATOM   2329 O4'   DC BA   1      -9.327 -19.953  15.301  1.00 50.58           O
ATOM   2330 C3'   DC BA   1      -8.133 -21.991  15.577  1.00 54.04           C
ATOM   2331 O3'   DC BA   1      -6.903 -21.843  14.876  1.00 53.41           O
ATOM   2332 C2'   DC BA   1      -8.129 -21.205  16.877  1.00 47.95           C
ATOM   2333 C1'   DC BA   1      -8.439 -19.799  16.387  1.00 48.16           C
ATOM   2334 N1    DC BA   1      -9.070 -18.938  17.400  1.00 46.74           N
ATOM   2335 C2    DC BA   1      -8.314 -18.449  18.461  1.00 44.68           C
ATOM   2336 O2    DC BA   1      -7.109 -18.746  18.535  1.00 45.06           O
ATOM   2337 N3    DC BA   1      -8.900 -17.660  19.381  1.00 42.83           N
ATOM   2338 C4    DC BA   1     -10.195 -17.352  19.271  1.00 42.53           C
ATOM   2339 N4    DC BA   1     -10.745 -16.566  20.202  1.00 43.58           N
ATOM   2340 C5    DC BA   1     -10.995 -17.837  18.201  1.00 42.66           C
ATOM   2341 C6    DC BA   1     -10.398 -18.616  17.296  1.00 45.55           C
ATOM   2342  P    DG BA   2      -6.434 -23.009  13.961  1.00 46.86           P
ATOM   2343 OP1   DG BA   2      -7.261 -24.247  14.083  1.00 43.97           O
ATOM   2344 OP2   DG BA   2      -4.983 -23.055  14.204  1.00 44.00           O
ATOM   2345 O5'   DG BA   2      -6.672 -22.377  12.499  1.00 48.15           O
ATOM   2346 C5'   DG BA   2      -6.038 -21.176  12.118  1.00 51.78           C
ATOM   2347 C4'   DG BA   2      -6.636 -20.651  10.828  1.00 53.01           C
ATOM   2348 O4'   DG BA   2      -8.031 -20.417  11.012  1.00 50.11           O
ATOM   2349 C3'   DG BA   2      -6.040 -19.314  10.371  1.00 50.72           C
ATOM   2350 O3'   DG BA   2      -5.024 -19.568   9.408  1.00 50.27           O
ATOM   2351 C2'   DG BA   2      -7.228 -18.574   9.751  1.00 49.17           C
ATOM   2352 C1'   DG BA   2      -8.447 -19.250  10.335  1.00 48.48           C
ATOM   2353 N9    DG BA   2      -9.209 -18.460  11.286  1.00 48.13           N
ATOM   2354 C8    DG BA   2     -10.555 -18.200  11.212  1.00 45.10           C
ATOM   2355 N7    DG BA   2     -11.001 -17.493  12.197  1.00 47.36           N
ATOM   2356 C5    DG BA   2      -9.889 -17.259  12.989  1.00 48.12           C
ATOM   2357 C6    DG BA   2      -9.767 -16.540  14.196  1.00 47.94           C
ATOM   2358 O6    DG BA   2     -10.645 -15.954  14.831  1.00 47.31           O
ATOM   2359 N1    DG BA   2      -8.452 -16.542  14.663  1.00 49.08           N
ATOM   2360 C2    DG BA   2      -7.395 -17.158  14.045  1.00 48.81           C
ATOM   2361 N2    DG BA   2      -6.203 -17.059  14.648  1.00 47.53           N
ATOM   2362 N3    DG BA   2      -7.515 -17.840  12.909  1.00 45.69           N
ATOM   2363 C4    DG BA   2      -8.767 -17.851  12.437  1.00 47.37           C
ATOM   2364  P    DC BA   3      -3.554 -19.077   9.454  1.00 50.73           P
ATOM   2365 OP1   DC BA   3      -3.036 -19.115   8.065  1.00 47.66           O
ATOM   2366 OP2   DC BA   3      -2.854 -19.806  10.516  1.00 46.39           O
ATOM   2367 O5'   DC BA   3      -3.687 -17.547   9.910  1.00 51.40           O
ATOM   2368 C5'   DC BA   3      -2.631 -16.638   9.621  1.00 54.28           C
ATOM   2369 C4'   DC BA   3      -2.561 -15.551  10.665  1.00 51.99           C
ATOM   2370 O4'   DC BA   3      -3.790 -14.799  10.678  1.00 50.90           O
ATOM   2371 C3'   DC BA   3      -2.354 -16.039  12.110  1.00 51.22           C
ATOM   2372 O3'   DC BA   3      -1.478 -15.148  12.792  1.00 52.49           O
ATOM   2373 C2'   DC BA   3      -3.756 -15.933  12.702  1.00 51.55           C
ATOM   2374 C1'   DC BA   3      -4.260 -14.688  11.992  1.00 50.19           C
ATOM   2375 N1    DC BA   3      -5.731 -14.555  11.972  1.00 51.28           N
ATOM   2376 C2    DC BA   3      -6.348 -13.841  12.998  1.00 50.41           C
ATOM   2377 O2    DC BA   3      -5.657 -13.337  13.882  1.00 50.14           O
ATOM   2378 N3    DC BA   3      -7.692 -13.732  13.005  1.00 48.52           N
ATOM   2379 C4    DC BA   3      -8.412 -14.288  12.036  1.00 49.01           C
ATOM   2380 N4    DC BA   3      -9.742 -14.158  12.075  1.00 49.87           N
ATOM   2381 C5    DC BA   3      -7.803 -15.026  10.976  1.00 49.21           C
ATOM   2382 C6    DC BA   3      -6.475 -15.129  10.984  1.00 50.00           C
ATOM   2383  P    DG BA   4       0.080 -15.508  12.944  1.00 43.44           P
ATOM   2384 OP1   DG BA   4       0.248 -16.982  13.094  1.00 42.94           O
ATOM   2385 OP2   DG BA   4       0.609 -14.606  13.979  1.00 44.10           O
ATOM   2386 O5'   DG BA   4       0.705 -15.061  11.545  1.00 44.21           O
ATOM   2387 C5'   DG BA   4       0.654 -13.698  11.137  1.00 46.44           C
ATOM   2388 C4'   DG BA   4       1.073 -13.571   9.692  1.00 45.31           C
ATOM   2389 O4'   DG BA   4       0.181 -14.344   8.878  1.00 42.78           O
ATOM   2390 C3'   DG BA   4       0.997 -12.146   9.154  1.00 42.61           C
ATOM   2391 O3'   DG BA   4       2.291 -11.551   9.233  1.00 42.08           O
ATOM   2392 C2'   DG BA   4       0.553 -12.318   7.694  1.00 42.27           C
ATOM   2393 C1'   DG BA   4      -0.083 -13.691   7.653  1.00 42.38           C
ATOM   2394 N9    DG BA   4      -1.535 -13.715   7.467  1.00 43.71           N
ATOM   2395 C8    DG BA   4      -2.207 -14.396   6.490  1.00 42.21           C
ATOM   2396 N7    DG BA   4      -3.498 -14.282   6.568  1.00 44.85           N
ATOM   2397 C5    DG BA   4      -3.693 -13.473   7.671  1.00 46.07           C
ATOM   2398 C6    DG BA   4      -4.902 -13.000   8.240  1.00 46.62           C
ATOM   2399 O6    DG BA   4      -6.075 -13.215   7.877  1.00 46.56           O
ATOM   2400 N1    DG BA   4      -4.667 -12.197   9.357  1.00 47.71           N
ATOM   2401 C2    DG BA   4      -3.434 -11.900   9.846  1.00 46.39           C
ATOM   2402 N2    DG BA   4      -3.406 -11.112  10.942  1.00 45.50           N
ATOM   2403 N3    DG BA   4      -2.294 -12.334   9.326  1.00 43.67           N
ATOM   2404 C4    DG BA   4      -2.497 -13.113   8.252  1.00 44.34           C
ATOM   2405  P    DC BA   5       2.554 -10.218   9.992  1.00 48.44           P
ATOM   2406 OP1   DC BA   5       3.933  -9.792   9.655  1.00 45.98           O
ATOM   2407 OP2   DC BA   5       2.169 -10.384  11.406  1.00 46.44           O
ATOM   2408 O5'   DC BA   5       1.524  -9.210   9.309  1.00 49.94           O
ATOM   2409 C5'   DC BA   5       1.770  -7.801   9.350  1.00 52.88           C
ATOM   2410 C4'   DC BA   5       0.513  -7.046   9.709  1.00 50.68           C
ATOM   2411 O4'   DC BA   5      -0.507  -7.292   8.723  1.00 50.85           O
ATOM   2412 C3'   DC BA   5      -0.114  -7.413  11.063  1.00 49.42           C
ATOM   2413 O3'   DC BA   5      -0.624  -6.235  11.687  1.00 50.98           O
ATOM   2414 C2'   DC BA   5      -1.278  -8.312  10.661  1.00 50.66           C
ATOM   2415 C1'   DC BA   5      -1.706  -7.644   9.364  1.00 50.05           C
ATOM   2416 N1    DC BA   5      -2.496  -8.503   8.464  1.00 50.81           N
ATOM   2417 C2    DC BA   5      -3.893  -8.450   8.531  1.00 50.99           C
ATOM   2418 O2    DC BA   5      -4.427  -7.687   9.334  1.00 51.54           O
ATOM   2419 N3    DC BA   5      -4.613  -9.241   7.726  1.00 50.76           N
ATOM   2420 C4    DC BA   5      -4.005 -10.060   6.865  1.00 51.03           C
ATOM   2421 N4    DC BA   5      -4.759 -10.829   6.080  1.00 51.82           N
ATOM   2422 C5    DC BA   5      -2.591 -10.132   6.777  1.00 51.03           C
ATOM   2423 C6    DC BA   5      -1.877  -9.342   7.588  1.00 51.61           C
ATOM   2424  P    DG BA   6       0.261  -5.442  12.757  1.00 45.82           P
ATOM   2425 OP1   DG BA   6       1.140  -6.398  13.500  1.00 45.83           O
ATOM   2426 OP2   DG BA   6      -0.666  -4.576  13.500  1.00 47.96           O
ATOM   2427 O5'   DG BA   6       1.188  -4.509  11.850  1.00 47.29           O
ATOM   2428 C5'   DG BA   6       0.604  -3.512  11.013  1.00 48.42           C
ATOM   2429 C4'   DG BA   6       1.649  -2.928  10.099  1.00 47.02           C
ATOM   2430 O4'   DG BA   6       2.225  -3.984   9.317  1.00 45.31           O
ATOM   2431 C3'   DG BA   6       1.094  -1.921   9.087  1.00 44.13           C
ATOM   2432 O3'   DG BA   6       1.250  -0.612   9.612  1.00 43.94           O
ATOM   2433 C2'   DG BA   6       1.964  -2.144   7.848  1.00 44.08           C
ATOM   2434 C1'   DG BA   6       2.511  -3.543   8.006  1.00 44.83           C
ATOM   2435 N9    DG BA   6       1.959  -4.536   7.101  1.00 46.20           N
ATOM   2436 C8    DG BA   6       2.676  -5.384   6.279  1.00 45.17           C
ATOM   2437 N7    DG BA   6       1.935  -6.196   5.597  1.00 48.07           N
ATOM   2438 C5    DG BA   6       0.644  -5.879   5.977  1.00 49.45           C
ATOM   2439 C6    DG BA   6      -0.590  -6.435   5.568  1.00 49.52           C
ATOM   2440 O6    DG BA   6      -0.785  -7.350   4.761  1.00 49.75           O
ATOM   2441 N1    DG BA   6      -1.678  -5.830   6.204  1.00 50.56           N
ATOM   2442 C2    DG BA   6      -1.576  -4.822   7.115  1.00 49.58           C
ATOM   2443 N2    DG BA   6      -2.737  -4.369   7.625  1.00 49.07           N
ATOM   2444 N3    DG BA   6      -0.429  -4.298   7.516  1.00 47.70           N
ATOM   2445 C4    DG BA   6       0.633  -4.859   6.913  1.00 47.55           C
ATOM   2446  P    DC BA   7       0.052   0.383   9.763  1.00 47.27           P
ATOM   2447 OP1   DC BA   7       0.618   1.713  10.080  1.00 45.66           O
ATOM   2448 OP2   DC BA   7      -0.922  -0.244  10.677  1.00 47.37           O
ATOM   2449 O5'   DC BA   7      -0.586   0.439   8.304  1.00 49.08           O
ATOM   2450 C5'   DC BA   7      -1.363   1.564   7.917  1.00 52.56           C
ATOM   2451 C4'   DC BA   7      -2.598   1.139   7.144  1.00 50.95           C
ATOM   2452 O4'   DC BA   7      -2.203   0.418   5.957  1.00 52.20           O
ATOM   2453 C3'   DC BA   7      -3.558   0.215   7.899  1.00 50.64           C
ATOM   2454 O3'   DC BA   7      -4.904   0.545   7.575  1.00 52.10           O
ATOM   2455 C2'   DC BA   7      -3.220  -1.159   7.310  1.00 51.93           C
ATOM   2456 C1'   DC BA   7      -2.937  -0.768   5.875  1.00 52.07           C
ATOM   2457 N1    DC BA   7      -2.159  -1.768   5.120  1.00 52.06           N
ATOM   2458 C2    DC BA   7      -2.855  -2.700   4.349  1.00 52.85           C
ATOM   2459 O2    DC BA   7      -4.081  -2.659   4.314  1.00 52.16           O
ATOM   2460 N3    DC BA   7      -2.158  -3.626   3.667  1.00 52.23           N
ATOM   2461 C4    DC BA   7      -0.824  -3.644   3.727  1.00 52.45           C
ATOM   2462 N4    DC BA   7      -0.173  -4.582   3.040  1.00 52.96           N
ATOM   2463 C5    DC BA   7      -0.100  -2.700   4.510  1.00 52.36           C
ATOM   2464 C6    DC BA   7      -0.800  -1.788   5.184  1.00 52.32           C
ATOM   2465  P    DG BA   8      -5.782   1.494   8.523  1.00 49.09           P
ATOM   2466 OP1   DG BA   8      -5.367   1.286   9.935  1.00 50.25           O
ATOM   2467 OP2   DG BA   8      -7.183   1.279   8.128  1.00 52.83           O
ATOM   2468 O5'   DG BA   8      -5.370   2.970   8.089  1.00 50.24           O
ATOM   2469 C5'   DG BA   8      -5.625   3.422   6.760  1.00 50.96           C
ATOM   2470 C4'   DG BA   8      -4.866   4.703   6.485  1.00 49.12           C
ATOM   2471 O4'   DG BA   8      -3.463   4.468   6.677  1.00 47.56           O
ATOM   2472 C3'   DG BA   8      -5.007   5.220   5.055  1.00 46.54           C
ATOM   2473 O3'   DG BA   8      -6.059   6.167   5.004  1.00 46.53           O
ATOM   2474 C2'   DG BA   8      -3.649   5.857   4.772  1.00 46.69           C
ATOM   2475 C1'   DG BA   8      -2.698   5.206   5.746  1.00 47.68           C
ATOM   2476 N9    DG BA   8      -1.737   4.274   5.171  1.00 49.25           N
ATOM   2477 C8    DG BA   8      -0.378   4.304   5.345  1.00 48.19           C
ATOM   2478 N7    DG BA   8       0.239   3.342   4.734  1.00 50.92           N
ATOM   2479 C5    DG BA   8      -0.766   2.628   4.116  1.00 52.57           C
ATOM   2480 C6    DG BA   8      -0.685   1.467   3.310  1.00 52.32           C
ATOM   2481 O6    DG BA   8       0.319   0.831   2.973  1.00 52.68           O
ATOM   2482 N1    DG BA   8      -1.947   1.047   2.880  1.00 53.57           N
ATOM   2483 C2    DG BA   8      -3.117   1.684   3.199  1.00 52.58           C
ATOM   2484 N2    DG BA   8      -4.238   1.139   2.698  1.00 51.95           N
ATOM   2485 N3    DG BA   8      -3.201   2.766   3.956  1.00 50.64           N
ATOM   2486 C4    DG BA   8      -1.995   3.183   4.375  1.00 50.19           C
ATOM   2487  P    DC BA   9      -7.248   6.061   3.989  1.00 49.40           P
ATOM   2488 OP1   DC BA   9      -8.011   7.323   4.054  1.00 48.24           O
ATOM   2489 OP2   DC BA   9      -7.922   4.773   4.236  1.00 49.56           O
ATOM   2490 O5'   DC BA   9      -6.517   5.979   2.564  1.00 51.33           O
ATOM   2491 C5'   DC BA   9      -7.215   6.371   1.382  1.00 55.63           C
ATOM   2492 C4'   DC BA   9      -7.038   5.351   0.279  1.00 53.76           C
ATOM   2493 O4'   DC BA   9      -5.649   5.268  -0.102  1.00 55.65           O
ATOM   2494 C3'   DC BA   9      -7.465   3.920   0.637  1.00 53.73           C
ATOM   2495 O3'   DC BA   9      -8.107   3.317  -0.483  1.00 55.72           O
ATOM   2496 C2'   DC BA   9      -6.127   3.224   0.886  1.00 55.43           C
ATOM   2497 C1'   DC BA   9      -5.253   3.932  -0.135  1.00 55.57           C
ATOM   2498 N1    DC BA   9      -3.812   3.846   0.137  1.00 54.76           N
ATOM   2499 C2    DC BA   9      -3.078   2.812  -0.433  1.00 55.73           C
ATOM   2500 O2    DC BA   9      -3.651   1.994  -1.160  1.00 54.74           O
ATOM   2501 N3    DC BA   9      -1.758   2.720  -0.178  1.00 54.77           N
ATOM   2502 C4    DC BA   9      -1.165   3.622   0.608  1.00 54.93           C
ATOM   2503 N4    DC BA   9       0.124   3.491   0.838  1.00 55.56           N
ATOM   2504 C5    DC BA   9      -1.900   4.679   1.209  1.00 54.84           C
ATOM   2505 C6    DC BA   9      -3.203   4.762   0.944  1.00 54.94           C
ATOM   2506  P    DG BA  10      -9.712   3.315  -0.615  1.00 51.02           P
ATOM   2507 OP1   DG BA  10     -10.323   3.222   0.738  1.00 53.02           O
ATOM   2508 OP2   DG BA  10     -10.031   2.297  -1.633  1.00 55.53           O
ATOM   2509 O5'   DG BA  10     -10.052   4.748  -1.229  1.00 52.50           O
ATOM   2510 C5'   DG BA  10      -9.551   5.116  -2.512  1.00 53.11           C
ATOM   2511 C4'   DG BA  10      -9.768   6.591  -2.773  1.00 51.54           C
ATOM   2512 O4'   DG BA  10      -9.102   7.350  -1.749  1.00 48.41           O
ATOM   2513 C3'   DG BA  10      -9.187   7.077  -4.094  1.00 48.04           C
ATOM   2514 O3'   DG BA  10     -10.196   7.032  -5.095  1.00 47.68           O
ATOM   2515 C2'   DG BA  10      -8.759   8.522  -3.786  1.00 47.89           C
ATOM   2516 C1'   DG BA  10      -8.580   8.549  -2.285  1.00 48.98           C
ATOM   2517 N9    DG BA  10      -7.193   8.634  -1.818  1.00 50.86           N
ATOM   2518 C8    DG BA  10      -6.684   9.570  -0.945  1.00 49.34           C
ATOM   2519 N7    DG BA  10      -5.430   9.413  -0.680  1.00 52.43           N
ATOM   2520 C5    DG BA  10      -5.072   8.294  -1.412  1.00 53.76           C
ATOM   2521 C6    DG BA  10      -3.825   7.634  -1.518  1.00 53.38           C
ATOM   2522 O6    DG BA  10      -2.760   7.923  -0.959  1.00 53.70           O
ATOM   2523 N1    DG BA  10      -3.886   6.530  -2.373  1.00 54.92           N
ATOM   2524 C2    DG BA  10      -5.013   6.126  -3.031  1.00 54.26           C
ATOM   2525 N2    DG BA  10      -4.888   5.043  -3.808  1.00 53.34           N
ATOM   2526 N3    DG BA  10      -6.185   6.730  -2.941  1.00 50.78           N
ATOM   2527 C4    DG BA  10      -6.144   7.797  -2.114  1.00 50.80           C
ATOM   2528  P    DC BA  11     -10.023   6.180  -6.436  1.00 54.80           P
ATOM   2529 OP1   DC BA  11     -11.175   6.454  -7.318  1.00 52.97           O
ATOM   2530 OP2   DC BA  11      -9.707   4.785  -6.066  1.00 52.95           O
ATOM   2531 O5'   DC BA  11      -8.716   6.829  -7.083  1.00 56.66           O
ATOM   2532 C5'   DC BA  11      -8.538   6.807  -8.500  1.00 59.86           C
ATOM   2533 C4'   DC BA  11      -7.126   6.407  -8.868  1.00 57.28           C
ATOM   2534 O4'   DC BA  11      -6.184   7.345  -8.296  1.00 58.13           O
ATOM   2535 C3'   DC BA  11      -6.690   5.019  -8.367  1.00 56.20           C
ATOM   2536 O3'   DC BA  11      -5.894   4.386  -9.357  1.00 58.39           O
ATOM   2537 C2'   DC BA  11      -5.825   5.363  -7.152  1.00 57.54           C
ATOM   2538 C1'   DC BA  11      -5.176   6.649  -7.623  1.00 57.44           C
ATOM   2539 N1    DC BA  11      -4.651   7.492  -6.539  1.00 57.49           N
ATOM   2540 C2    DC BA  11      -3.323   7.343  -6.151  1.00 57.68           C
ATOM   2541 O2    DC BA  11      -2.619   6.508  -6.730  1.00 56.52           O
ATOM   2542 N3    DC BA  11      -2.839   8.114  -5.154  1.00 55.71           N
ATOM   2543 C4    DC BA  11      -3.638   9.002  -4.560  1.00 55.91           C
ATOM   2544 N4    DC BA  11      -3.126   9.737  -3.577  1.00 56.76           N
ATOM   2545 C5    DC BA  11      -4.995   9.166  -4.929  1.00 56.06           C
ATOM   2546 C6    DC BA  11      -5.457   8.400  -5.921  1.00 56.52           C
ATOM   2547  P    DG BA  12      -6.568   3.384 -10.418  1.00 52.12           P
ATOM   2548 OP1   DG BA  12      -7.659   2.610  -9.765  1.00 52.35           O
ATOM   2549 OP2   DG BA  12      -5.451   2.671 -11.070  1.00 53.14           O
ATOM   2550 O5'   DG BA  12      -7.207   4.359 -11.517  1.00 53.52           O
ATOM   2551 C5'   DG BA  12      -6.373   5.187 -12.316  1.00 56.76           C
ATOM   2552 C4'   DG BA  12      -7.215   6.183 -13.079  1.00 55.10           C
ATOM   2553 O4'   DG BA  12      -7.969   6.978 -12.150  1.00 54.15           O
ATOM   2554 C3'   DG BA  12      -6.397   7.180 -13.901  1.00 51.51           C
ATOM   2555 O3'   DG BA  12      -6.251   6.688 -15.233  1.00 50.68           O
ATOM   2556 C2'   DG BA  12      -7.243   8.464 -13.854  1.00 51.41           C
ATOM   2557 C1'   DG BA  12      -8.097   8.304 -12.619  1.00 51.49           C
ATOM   2558 N9    DG BA  12      -7.744   9.177 -11.505  1.00 51.16           N
ATOM   2559 C8    DG BA  12      -8.592  10.052 -10.872  1.00 49.77           C
ATOM   2560 N7    DG BA  12      -8.037  10.694  -9.903  1.00 52.66           N
ATOM   2561 C5    DG BA  12      -6.734  10.230  -9.880  1.00 53.79           C
ATOM   2562 C6    DG BA  12      -5.661  10.579  -9.029  1.00 54.37           C
ATOM   2563 O6    DG BA  12      -5.651  11.386  -8.096  1.00 54.90           O
ATOM   2564 N1    DG BA  12      -4.489   9.875  -9.348  1.00 56.37           N
ATOM   2565 C2    DG BA  12      -4.391   8.961 -10.363  1.00 55.31           C
ATOM   2566 N2    DG BA  12      -3.190   8.381 -10.518  1.00 53.18           N
ATOM   2567 N3    DG BA  12      -5.402   8.630 -11.159  1.00 49.03           N
ATOM   2568 C4    DG BA  12      -6.530   9.294 -10.866  1.00 51.04           C
ATOM   2569  P    DC BA  13      -4.821   6.424 -15.896  1.00 56.14           P
ATOM   2570 OP1   DC BA  13      -5.041   6.007 -17.290  1.00 53.31           O
ATOM   2571 OP2   DC BA  13      -4.045   5.560 -14.988  1.00 51.53           O
ATOM   2572 O5'   DC BA  13      -4.161   7.878 -15.875  1.00 57.38           O
ATOM   2573 C5'   DC BA  13      -3.126   8.199 -16.813  1.00 59.65           C
ATOM   2574 C4'   DC BA  13      -1.979   8.905 -16.121  1.00 57.86           C
ATOM   2575 O4'   DC BA  13      -2.459  10.113 -15.489  1.00 58.18           O
ATOM   2576 C3'   DC BA  13      -1.272   8.102 -15.022  1.00 57.71           C
ATOM   2577 O3'   DC BA  13       0.123   8.347 -15.074  1.00 59.59           O
ATOM   2578 C2'   DC BA  13      -1.864   8.700 -13.739  1.00 58.67           C
ATOM   2579 C1'   DC BA  13      -2.007  10.150 -14.162  1.00 58.27           C
ATOM   2580 N1    DC BA  13      -2.977  10.905 -13.343  1.00 58.55           N
ATOM   2581 C2    DC BA  13      -2.537  11.563 -12.201  1.00 58.13           C
ATOM   2582 O2    DC BA  13      -1.329  11.498 -11.903  1.00 55.79           O
ATOM   2583 N3    DC BA  13      -3.415  12.248 -11.452  1.00 54.50           N
ATOM   2584 C4    DC BA  13      -4.697  12.291 -11.810  1.00 55.05           C
ATOM   2585 N4    DC BA  13      -5.535  12.970 -11.044  1.00 56.30           N
ATOM   2586 C5    DC BA  13      -5.178  11.629 -12.967  1.00 55.59           C
ATOM   2587 C6    DC BA  13      -4.289  10.957 -13.703  1.00 56.31           C
ATOM   2588  P    DG BA  14       1.131   7.313 -15.762  1.00 43.27           P
ATOM   2589 OP1   DG BA  14       0.596   5.924 -15.608  1.00 41.69           O
ATOM   2590 OP2   DG BA  14       2.475   7.650 -15.245  1.00 43.04           O
ATOM   2591 O5'   DG BA  14       1.107   7.708 -17.319  1.00 43.73           O
ATOM   2592 C5'   DG BA  14       1.576   8.980 -17.752  1.00 48.98           C
ATOM   2593 C4'   DG BA  14       1.153   9.215 -19.181  1.00 49.91           C
ATOM   2594 O4'   DG BA  14      -0.274   9.150 -19.266  1.00 48.33           O
ATOM   2595 C3'   DG BA  14       1.553  10.596 -19.722  1.00 49.01           C
ATOM   2596 O3'   DG BA  14       2.765  10.473 -20.453  1.00 46.70           O
ATOM   2597 C2'   DG BA  14       0.380  10.981 -20.636  1.00 48.76           C
ATOM   2598 C1'   DG BA  14      -0.765  10.113 -20.179  1.00 48.97           C
ATOM   2599 N9    DG BA  14      -1.854  10.809 -19.500  1.00 48.59           N
ATOM   2600 C8    DG BA  14      -3.173  10.789 -19.857  1.00 47.97           C
ATOM   2601 N7    DG BA  14      -3.938  11.470 -19.058  1.00 48.06           N
ATOM   2602 C5    DG BA  14      -3.073  11.982 -18.108  1.00 49.11           C
ATOM   2603 C6    DG BA  14      -3.332  12.803 -16.997  1.00 51.44           C
ATOM   2604 O6    DG BA  14      -4.417  13.250 -16.605  1.00 52.33           O
ATOM   2605 N1    DG BA  14      -2.171  13.104 -16.283  1.00 53.68           N
ATOM   2606 C2    DG BA  14      -0.921  12.665 -16.618  1.00 51.44           C
ATOM   2607 N2    DG BA  14       0.080  13.045 -15.814  1.00 47.97           N
ATOM   2608 N3    DG BA  14      -0.670  11.884 -17.668  1.00 43.25           N
ATOM   2609 C4    DG BA  14      -1.779  11.581 -18.362  1.00 47.16           C
ATOM   2610  P    DC BA  15       4.031  11.413 -20.263  1.00 51.32           P
ATOM   2611 OP1   DC BA  15       4.886  11.257 -21.470  1.00 47.14           O
ATOM   2612 OP2   DC BA  15       4.618  11.202 -18.940  1.00 45.09           O
ATOM   2613 O5'   DC BA  15       3.377  12.868 -20.284  1.00 51.25           O
ATOM   2614 C5'   DC BA  15       4.209  13.986 -20.583  1.00 53.67           C
ATOM   2615 C4'   DC BA  15       3.940  15.120 -19.625  1.00 52.39           C
ATOM   2616 O4'   DC BA  15       2.590  15.611 -19.796  1.00 51.25           O
ATOM   2617 C3'   DC BA  15       4.079  14.777 -18.132  1.00 51.70           C
ATOM   2618 O3'   DC BA  15       4.690  15.867 -17.448  1.00 51.47           O
ATOM   2619 C2'   DC BA  15       2.623  14.630 -17.685  1.00 49.88           C
ATOM   2620 C1'   DC BA  15       1.965  15.694 -18.549  1.00 51.16           C
ATOM   2621 N1    DC BA  15       0.517  15.516 -18.740  1.00 50.70           N
ATOM   2622 C2    DC BA  15      -0.361  16.137 -17.860  1.00 50.47           C
ATOM   2623 O2    DC BA  15       0.095  16.817 -16.934  1.00 48.82           O
ATOM   2624 N3    DC BA  15      -1.695  15.969 -18.015  1.00 46.87           N
ATOM   2625 C4    DC BA  15      -2.159  15.223 -19.015  1.00 47.87           C
ATOM   2626 N4    DC BA  15      -3.462  15.082 -19.151  1.00 49.28           N
ATOM   2627 C5    DC BA  15      -1.276  14.581 -19.936  1.00 48.85           C
ATOM   2628 C6    DC BA  15       0.038  14.756 -19.756  1.00 50.14           C
ATOM   2629  P    DG BA  16       6.291  15.893 -17.287  1.00 47.45           P
ATOM   2630 OP1   DG BA  16       6.749  14.515 -16.951  1.00 46.85           O
ATOM   2631 OP2   DG BA  16       6.594  17.016 -16.354  1.00 47.23           O
ATOM   2632 O5'   DG BA  16       6.842  16.299 -18.733  1.00 45.81           O
ATOM   2633 C5'   DG BA  16       6.822  17.648 -19.207  1.00 49.48           C
ATOM   2634 C4'   DG BA  16       7.312  17.711 -20.627  1.00 51.20           C
ATOM   2635 O4'   DG BA  16       6.382  17.022 -21.481  1.00 48.36           O
ATOM   2636 C3'   DG BA  16       7.447  19.122 -21.197  1.00 48.59           C
ATOM   2637 O3'   DG BA  16       8.554  19.199 -22.096  1.00 44.73           O
ATOM   2638 C2'   DG BA  16       6.162  19.290 -21.992  1.00 45.38           C
ATOM   2639 C1'   DG BA  16       5.908  17.902 -22.496  1.00 47.32           C
ATOM   2640 N9    DG BA  16       4.518  17.584 -22.760  1.00 46.36           N
ATOM   2641 C8    DG BA  16       4.031  16.848 -23.815  1.00 43.45           C
ATOM   2642 N7    DG BA  16       2.738  16.698 -23.791  1.00 46.87           N
ATOM   2643 C5    DG BA  16       2.336  17.375 -22.649  1.00 47.84           C
ATOM   2644 C6    DG BA  16       1.045  17.562 -22.109  1.00 47.39           C
ATOM   2645 O6    DG BA  16      -0.035  17.142 -22.558  1.00 46.44           O
ATOM   2646 N1    DG BA  16       1.074  18.306 -20.944  1.00 48.89           N
ATOM   2647 C2    DG BA  16       2.204  18.815 -20.357  1.00 49.20           C
ATOM   2648 N2    DG BA  16       2.027  19.509 -19.229  1.00 47.06           N
ATOM   2649 N3    DG BA  16       3.419  18.641 -20.851  1.00 46.15           N
ATOM   2650 C4    DG BA  16       3.421  17.920 -21.988  1.00 49.10           C
ENDMDL                                                                          
END                                                                             
