# Supplementary material for: Control of Gene Expression by Proteins That Bind Many Alternative Nucleic Acid Structures Through the Same Domain
Source: Int J Mol Sci. 2025 Dec 26;27(1):272. doi: 10.3390/ijms27010272 (PMC12785367; doi:10.3390/ijms27010272)
Supplement: Supplementary file 1 [file ijms-27-00272-s001.zip › Figure-5GMAX-MYC-24-Zax2-CG8x2-Mgx12-Kx6-Znx4-S1076865862-model-0.pdb]

TITLE fold_max_myc_24_zax2_cg8x2_mgx12_kx6_znx4_s1076865862_model_0.cif         
MODEL 1                                                                         
ATOM      1  N   ASP A   1       4.893  22.278  -6.094  1.00 54.52           N
ATOM      2 CA   ASP A   1       4.677  22.617  -4.680  1.00 63.13           C
ATOM      3  C   ASP A   1       3.393  21.987  -4.148  1.00 68.06           C
ATOM      4  O   ASP A   1       3.273  21.687  -2.959  1.00 64.19           O
ATOM      5 CB   ASP A   1       4.622  24.133  -4.494  1.00 57.76           C
ATOM      6 CG   ASP A   1       4.518  24.543  -3.040  1.00 54.02           C
ATOM      7 OD1  ASP A   1       5.432  24.220  -2.257  1.00 49.87           O
ATOM      8 OD2  ASP A   1       3.523  25.209  -2.691  1.00 48.84           O
ATOM      9  N   LYS A   2       2.440  21.777  -5.049  1.00 67.03           N
ATOM     10 CA   LYS A   2       1.204  21.111  -4.672  1.00 67.68           C
ATOM     11  C   LYS A   2       1.505  19.679  -4.260  1.00 67.94           C
ATOM     12  O   LYS A   2       0.949  19.171  -3.290  1.00 66.23           O
ATOM     13 CB   LYS A   2       0.208  21.137  -5.837  1.00 64.42           C
ATOM     14 CG   LYS A   2      -0.197  22.527  -6.286  1.00 59.75           C
ATOM     15 CD   LYS A   2      -0.807  23.329  -5.151  1.00 57.28           C
ATOM     16 CE   LYS A   2      -2.031  22.660  -4.581  1.00 50.36           C
ATOM     17 NZ   LYS A   2      -2.597  23.422  -3.434  1.00 44.82           N
ATOM     18  N   ARG A   3       2.368  19.045  -5.016  1.00 64.38           N
ATOM     19 CA   ARG A   3       2.768  17.673  -4.718  1.00 63.94           C
ATOM     20  C   ARG A   3       3.519  17.600  -3.391  1.00 66.68           C
ATOM     21  O   ARG A   3       3.291  16.693  -2.588  1.00 63.61           O
ATOM     22 CB   ARG A   3       3.636  17.116  -5.853  1.00 58.58           C
ATOM     23 CG   ARG A   3       4.058  15.680  -5.659  1.00 53.25           C
ATOM     24 CD   ARG A   3       2.839  14.747  -5.614  1.00 52.98           C
ATOM     25 NE   ARG A   3       2.060  14.802  -6.842  1.00 48.77           N
ATOM     26 CZ   ARG A   3       0.950  14.098  -7.063  1.00 44.00           C
ATOM     27 NH1  ARG A   3       0.479  13.285  -6.135  1.00 41.38           N
ATOM     28 NH2  ARG A   3       0.309  14.219  -8.219  1.00 40.31           N
ATOM     29  N   ALA A   4       4.421  18.550  -3.173  1.00 68.54           N
ATOM     30 CA   ALA A   4       5.201  18.594  -1.940  1.00 69.87           C
ATOM     31  C   ALA A   4       4.289  18.797  -0.729  1.00 70.11           C
ATOM     32  O   ALA A   4       4.495  18.186   0.323  1.00 68.35           O
ATOM     33 CB   ALA A   4       6.230  19.711  -2.014  1.00 67.97           C
ATOM     34  N   HIS A   5       3.296  19.666  -0.882  1.00 76.41           N
ATOM     35 CA   HIS A   5       2.347  19.922   0.191  1.00 76.72           C
ATOM     36  C   HIS A   5       1.549  18.664   0.515  1.00 77.14           C
ATOM     37  O   HIS A   5       1.334  18.335   1.682  1.00 74.19           O
ATOM     38 CB   HIS A   5       1.409  21.062  -0.195  1.00 74.46           C
ATOM     39 CG   HIS A   5       0.337  21.341   0.817  1.00 72.85           C
ATOM     40 ND1  HIS A   5       0.621  21.781   2.090  1.00 66.42           N
ATOM     41 CD2  HIS A   5      -1.008  21.254   0.760  1.00 65.90           C
ATOM     42 CE1  HIS A   5      -0.505  21.940   2.756  1.00 64.49           C
ATOM     43 NE2  HIS A   5      -1.508  21.634   1.974  1.00 65.34           N
ATOM     44  N   HIS A   6       1.108  17.982  -0.523  1.00 73.46           N
ATOM     45 CA   HIS A   6       0.392  16.734  -0.327  1.00 72.78           C
ATOM     46  C   HIS A   6       1.253  15.706   0.394  1.00 73.39           C
ATOM     47  O   HIS A   6       0.786  15.003   1.286  1.00 71.67           O
ATOM     48 CB   HIS A   6      -0.080  16.155  -1.657  1.00 71.45           C
ATOM     49 CG   HIS A   6      -0.597  14.759  -1.547  1.00 70.32           C
ATOM     50 ND1  HIS A   6      -1.823  14.466  -0.971  1.00 64.21           N
ATOM     51 CD2  HIS A   6      -0.056  13.575  -1.884  1.00 64.28           C
ATOM     52 CE1  HIS A   6      -2.001  13.157  -0.974  1.00 64.07           C
ATOM     53 NE2  HIS A   6      -0.950  12.590  -1.525  1.00 64.48           N
ATOM     54  N   ASN A   7       2.514  15.621  -0.008  1.00 74.42           N
ATOM     55 CA   ASN A   7       3.426  14.669   0.614  1.00 73.56           C
ATOM     56  C   ASN A   7       3.589  14.942   2.102  1.00 74.56           C
ATOM     57  O   ASN A   7       3.680  14.019   2.909  1.00 73.92           O
ATOM     58 CB   ASN A   7       4.790  14.708  -0.081  1.00 70.67           C
ATOM     59 CG   ASN A   7       4.729  14.193  -1.506  1.00 68.42           C
ATOM     60 OD1  ASN A   7       3.769  13.531  -1.897  1.00 64.60           O
ATOM     61 ND2  ASN A   7       5.758  14.492  -2.287  1.00 62.69           N
ATOM     62  N   ALA A   8       3.632  16.212   2.472  1.00 77.20           N
ATOM     63 CA   ALA A   8       3.750  16.599   3.873  1.00 78.52           C
ATOM     64  C   ALA A   8       2.492  16.211   4.657  1.00 79.46           C
ATOM     65  O   ALA A   8       2.584  15.683   5.769  1.00 79.46           O
ATOM     66 CB   ALA A   8       3.991  18.102   3.987  1.00 77.44           C
ATOM     67  N   LEU A   9       1.332  16.476   4.085  1.00 78.38           N
ATOM     68 CA   LEU A   9       0.066  16.123   4.720  1.00 77.39           C
ATOM     69  C   LEU A   9      -0.046  14.620   4.905  1.00 77.71           C
ATOM     70  O   LEU A   9      -0.524  14.147   5.936  1.00 77.09           O
ATOM     71 CB   LEU A   9      -1.113  16.629   3.881  1.00 75.72           C
ATOM     72 CG   LEU A   9      -1.374  18.135   3.884  1.00 73.19           C
ATOM     73 CD1  LEU A   9      -2.515  18.457   2.934  1.00 68.94           C
ATOM     74 CD2  LEU A   9      -1.683  18.616   5.295  1.00 67.51           C
ATOM     75  N   GLU A  10       0.397  13.872   3.908  1.00 78.68           N
ATOM     76 CA   GLU A  10       0.327  12.425   3.967  1.00 77.75           C
ATOM     77  C   GLU A  10       1.252  11.859   5.037  1.00 78.30           C
ATOM     78  O   GLU A  10       0.901  10.898   5.723  1.00 77.28           O
ATOM     79 CB   GLU A  10       0.646  11.813   2.601  1.00 75.08           C
ATOM     80 CG   GLU A  10       0.734  10.288   2.596  1.00 71.59           C
ATOM     81 CD   GLU A  10      -0.538   9.624   3.102  1.00 69.69           C
ATOM     82 OE1  GLU A  10      -1.583  10.283   3.214  1.00 66.17           O
ATOM     83 OE2  GLU A  10      -0.468   8.413   3.395  1.00 66.65           O
ATOM     84  N   ARG A  11       2.427  12.458   5.193  1.00 80.01           N
ATOM     85 CA   ARG A  11       3.342  12.030   6.248  1.00 78.98           C
ATOM     86  C   ARG A  11       2.692  12.228   7.620  1.00 80.22           C
ATOM     87  O   ARG A  11       2.830  11.389   8.504  1.00 80.82           O
ATOM     88 CB   ARG A  11       4.660  12.804   6.172  1.00 77.30           C
ATOM     89 CG   ARG A  11       5.549  12.408   5.001  1.00 74.21           C
ATOM     90 CD   ARG A  11       6.974  12.910   5.186  1.00 73.09           C
ATOM     91 NE   ARG A  11       7.048  14.363   5.252  1.00 70.24           N
ATOM     92 CZ   ARG A  11       7.085  15.162   4.191  1.00 66.94           C
ATOM     93 NH1  ARG A  11       7.050  14.651   2.970  1.00 62.18           N
ATOM     94 NH2  ARG A  11       7.146  16.479   4.355  1.00 61.22           N
ATOM     95  N   LYS A  12       1.985  13.330   7.781  1.00 82.94           N
ATOM     96 CA   LYS A  12       1.302  13.599   9.041  1.00 82.70           C
ATOM     97  C   LYS A  12       0.184  12.582   9.270  1.00 83.55           C
ATOM     98  O   LYS A  12       0.003  12.089  10.382  1.00 83.88           O
ATOM     99 CB   LYS A  12       0.735  15.014   9.062  1.00 82.32           C
ATOM    100 CG   LYS A  12       0.288  15.457  10.442  1.00 77.36           C
ATOM    101 CD   LYS A  12      -0.242  16.891  10.455  1.00 75.19           C
ATOM    102 CE   LYS A  12      -1.682  16.961  10.039  1.00 68.54           C
ATOM    103 NZ   LYS A  12      -2.252  18.328  10.203  1.00 64.26           N
ATOM    104  N   ARG A  13      -0.568  12.276   8.218  1.00 83.81           N
ATOM    105 CA   ARG A  13      -1.649  11.302   8.316  1.00 82.10           C
ATOM    106  C   ARG A  13      -1.112   9.928   8.712  1.00 83.60           C
ATOM    107  O   ARG A  13      -1.702   9.249   9.556  1.00 83.56           O
ATOM    108 CB   ARG A  13      -2.391  11.194   6.984  1.00 80.60           C
ATOM    109 CG   ARG A  13      -3.728  10.463   7.086  1.00 75.05           C
ATOM    110 CD   ARG A  13      -4.309  10.178   5.720  1.00 73.47           C
ATOM    111 NE   ARG A  13      -3.557   9.139   5.033  1.00 71.78           N
ATOM    112 CZ   ARG A  13      -3.808   7.837   5.115  1.00 70.16           C
ATOM    113 NH1  ARG A  13      -4.815   7.398   5.864  1.00 65.75           N
ATOM    114 NH2  ARG A  13      -3.061   6.972   4.459  1.00 65.57           N
ATOM    115  N   ARG A  14      -0.003   9.530   8.112  1.00 83.60           N
ATOM    116 CA   ARG A  14       0.612   8.246   8.438  1.00 82.27           C
ATOM    117  C   ARG A  14       1.097   8.214   9.884  1.00 84.15           C
ATOM    118  O   ARG A  14       1.023   7.180  10.550  1.00 84.38           O
ATOM    119 CB   ARG A  14       1.772   7.937   7.490  1.00 80.44           C
ATOM    120 CG   ARG A  14       1.364   7.625   6.056  1.00 77.50           C
ATOM    121 CD   ARG A  14       2.498   6.945   5.304  1.00 74.36           C
ATOM    122 NE   ARG A  14       3.727   7.739   5.292  1.00 73.46           N
ATOM    123 CZ   ARG A  14       4.012   8.668   4.395  1.00 71.87           C
ATOM    124 NH1  ARG A  14       3.169   8.922   3.414  1.00 67.72           N
ATOM    125 NH2  ARG A  14       5.148   9.346   4.474  1.00 67.87           N
ATOM    126  N   ASP A  15       1.589   9.334  10.369  1.00 86.60           N
ATOM    127 CA   ASP A  15       2.048   9.424  11.744  1.00 86.79           C
ATOM    128  C   ASP A  15       0.876   9.252  12.713  1.00 88.65           C
ATOM    129  O   ASP A  15       1.005   8.585  13.738  1.00 89.55           O
ATOM    130 CB   ASP A  15       2.743  10.759  12.001  1.00 85.76           C
ATOM    131 CG   ASP A  15       3.388  10.834  13.367  1.00 83.42           C
ATOM    132 OD1  ASP A  15       3.983   9.830  13.801  1.00 79.57           O
ATOM    133 OD2  ASP A  15       3.309  11.908  14.011  1.00 77.23           O
ATOM    134  N   HIS A  16      -0.256   9.834  12.384  1.00 89.66           N
ATOM    135 CA   HIS A  16      -1.450   9.686  13.200  1.00 89.65           C
ATOM    136  C   HIS A  16      -1.898   8.233  13.246  1.00 90.89           C
ATOM    137  O   HIS A  16      -2.260   7.699  14.304  1.00 91.08           O
ATOM    138 CB   HIS A  16      -2.588  10.556  12.667  1.00 88.59           C
ATOM    139 CG   HIS A  16      -2.354  12.022  12.824  1.00 85.33           C
ATOM    140 ND1  HIS A  16      -1.621  12.570  13.866  1.00 77.69           N
ATOM    141 CD2  HIS A  16      -2.757  13.080  12.079  1.00 75.14           C
ATOM    142 CE1  HIS A  16      -1.598  13.876  13.741  1.00 73.79           C
ATOM    143 NE2  HIS A  16      -2.281  14.219  12.675  1.00 73.40           N
ATOM    144  N   ILE A  17      -1.877   7.562  12.097  1.00 88.82           N
ATOM    145 CA   ILE A  17      -2.272   6.158  12.025  1.00 88.56           C
ATOM    146  C   ILE A  17      -1.296   5.279  12.807  1.00 90.03           C
ATOM    147  O   ILE A  17      -1.699   4.341  13.477  1.00 90.77           O
ATOM    148 CB   ILE A  17      -2.361   5.698  10.556  1.00 87.56           C
ATOM    149 CG1  ILE A  17      -3.545   6.388   9.872  1.00 85.64           C
ATOM    150 CG2  ILE A  17      -2.511   4.175  10.473  1.00 86.80           C
ATOM    151 CD1  ILE A  17      -3.684   6.071   8.404  1.00 81.33           C
ATOM    152  N   LYS A  18      -0.010   5.601  12.715  1.00 89.94           N
ATOM    153 CA   LYS A  18       0.998   4.867  13.461  1.00 89.52           C
ATOM    154  C   LYS A  18       0.738   4.977  14.967  1.00 91.23           C
ATOM    155  O   LYS A  18       0.827   3.990  15.695  1.00 92.16           O
ATOM    156 CB   LYS A  18       2.396   5.390  13.125  1.00 87.86           C
ATOM    157 CG   LYS A  18       3.513   4.736  13.937  1.00 82.05           C
ATOM    158 CD   LYS A  18       4.871   5.055  13.351  1.00 78.82           C
ATOM    159 CE   LYS A  18       5.162   6.533  13.320  1.00 70.26           C
ATOM    160 NZ   LYS A  18       6.488   6.828  12.701  1.00 65.03           N
ATOM    161  N   ASP A  19       0.428   6.174  15.432  1.00 93.12           N
ATOM    162 CA   ASP A  19       0.131   6.390  16.844  1.00 93.41           C
ATOM    163  C   ASP A  19      -1.110   5.616  17.270  1.00 94.88           C
ATOM    164  O   ASP A  19      -1.168   5.081  18.381  1.00 95.30           O
ATOM    165 CB   ASP A  19      -0.063   7.880  17.134  1.00 92.42           C
ATOM    166 CG   ASP A  19       1.226   8.667  17.001  1.00 89.61           C
ATOM    167 OD1  ASP A  19       2.311   8.054  17.003  1.00 85.88           O
ATOM    168 OD2  ASP A  19       1.150   9.917  16.888  1.00 83.86           O
ATOM    169  N   SER A  20      -2.102   5.553  16.397  1.00 95.90           N
ATOM    170 CA   SER A  20      -3.326   4.821  16.694  1.00 96.12           C
ATOM    171  C   SER A  20      -3.060   3.320  16.832  1.00 96.76           C
ATOM    172  O   SER A  20      -3.632   2.664  17.701  1.00 96.97           O
ATOM    173 CB   SER A  20      -4.377   5.076  15.616  1.00 95.95           C
ATOM    174 OG   SER A  20      -4.830   6.421  15.652  1.00 94.49           O
ATOM    175  N   PHE A  21      -2.200   2.782  15.980  1.00 95.13           N
ATOM    176 CA   PHE A  21      -1.823   1.375  16.085  1.00 94.98           C
ATOM    177  C   PHE A  21      -1.094   1.118  17.403  1.00 95.44           C
ATOM    178  O   PHE A  21      -1.319   0.103  18.054  1.00 95.49           O
ATOM    179 CB   PHE A  21      -0.940   0.959  14.909  1.00 94.34           C
ATOM    180 CG   PHE A  21      -1.708   0.346  13.769  1.00 94.34           C
ATOM    181 CD1  PHE A  21      -2.238  -0.931  13.882  1.00 93.31           C
ATOM    182 CD2  PHE A  21      -1.904   1.047  12.582  1.00 93.21           C
ATOM    183 CE1  PHE A  21      -2.953  -1.496  12.837  1.00 93.07           C
ATOM    184 CE2  PHE A  21      -2.619   0.482  11.535  1.00 93.03           C
ATOM    185 CZ   PHE A  21      -3.145  -0.791  11.669  1.00 93.87           C
ATOM    186  N   HIS A  22      -0.218   2.043  17.803  1.00 96.03           N
ATOM    187 CA   HIS A  22       0.499   1.924  19.065  1.00 95.29           C
ATOM    188  C   HIS A  22      -0.467   1.930  20.248  1.00 96.28           C
ATOM    189  O   HIS A  22      -0.345   1.123  21.171  1.00 96.08           O
ATOM    190 CB   HIS A  22       1.512   3.066  19.237  1.00 93.40           C
ATOM    191 CG   HIS A  22       2.743   2.913  18.396  1.00 88.57           C
ATOM    192 ND1  HIS A  22       3.175   1.704  17.900  1.00 79.29           N
ATOM    193 CD2  HIS A  22       3.654   3.821  17.979  1.00 78.30           C
ATOM    194 CE1  HIS A  22       4.289   1.877  17.211  1.00 75.91           C
ATOM    195 NE2  HIS A  22       4.607   3.150  17.248  1.00 77.21           N
ATOM    196  N   SER A  23      -1.422   2.837  20.224  1.00 97.64           N
ATOM    197 CA   SER A  23      -2.403   2.935  21.295  1.00 97.87           C
ATOM    198  C   SER A  23      -3.249   1.665  21.394  1.00 98.27           C
ATOM    199  O   SER A  23      -3.518   1.179  22.496  1.00 97.96           O
ATOM    200 CB   SER A  23      -3.304   4.152  21.083  1.00 97.49           C
ATOM    201 OG   SER A  23      -2.571   5.357  21.215  1.00 94.05           O
ATOM    202  N   LEU A  24      -3.672   1.139  20.272  1.00 98.36           N
ATOM    203 CA   LEU A  24      -4.464  -0.082  20.264  1.00 98.50           C
ATOM    204  C   LEU A  24      -3.645  -1.257  20.788  1.00 98.40           C
ATOM    205  O   LEU A  24      -4.126  -2.048  21.592  1.00 98.29           O
ATOM    206 CB   LEU A  24      -4.976  -0.384  18.846  1.00 98.62           C
ATOM    207 CG   LEU A  24      -5.838  -1.642  18.711  1.00 98.54           C
ATOM    208 CD1  LEU A  24      -7.043  -1.565  19.640  1.00 97.98           C
ATOM    209 CD2  LEU A  24      -6.290  -1.816  17.266  1.00 97.67           C
ATOM    210  N   ARG A  25      -2.406  -1.345  20.327  1.00 98.54           N
ATOM    211 CA   ARG A  25      -1.496  -2.403  20.773  1.00 98.20           C
ATOM    212  C   ARG A  25      -1.338  -2.392  22.286  1.00 98.22           C
ATOM    213  O   ARG A  25      -1.426  -3.430  22.934  1.00 97.77           O
ATOM    214 CB   ARG A  25      -0.124  -2.231  20.118  1.00 97.59           C
ATOM    215 CG   ARG A  25       0.908  -3.265  20.551  1.00 95.74           C
ATOM    216 CD   ARG A  25       2.311  -2.755  20.257  1.00 94.36           C
ATOM    217 NE   ARG A  25       2.601  -1.545  21.017  1.00 91.04           N
ATOM    218 CZ   ARG A  25       3.628  -0.728  20.790  1.00 89.65           C
ATOM    219 NH1  ARG A  25       4.492  -0.993  19.812  1.00 83.19           N
ATOM    220 NH2  ARG A  25       3.801   0.348  21.536  1.00 84.79           N
ATOM    221  N   ASP A  26      -1.114  -1.220  22.850  1.00 98.09           N
ATOM    222 CA   ASP A  26      -0.893  -1.091  24.289  1.00 97.81           C
ATOM    223  C   ASP A  26      -2.157  -1.349  25.109  1.00 98.01           C
ATOM    224  O   ASP A  26      -2.091  -1.500  26.328  1.00 97.26           O
ATOM    225 CB   ASP A  26      -0.327   0.293  24.614  1.00 96.91           C
ATOM    226 CG   ASP A  26       1.041   0.527  23.990  1.00 94.86           C
ATOM    227 OD1  ASP A  26       1.716  -0.466  23.647  1.00 91.52           O
ATOM    228 OD2  ASP A  26       1.441   1.708  23.850  1.00 90.08           O
ATOM    229  N   SER A  27      -3.307  -1.396  24.451  1.00 98.13           N
ATOM    230 CA   SER A  27      -4.573  -1.659  25.135  1.00 98.23           C
ATOM    231  C   SER A  27      -4.915  -3.148  25.162  1.00 98.43           C
ATOM    232  O   SER A  27      -5.853  -3.564  25.836  1.00 97.92           O
ATOM    233 CB   SER A  27      -5.702  -0.885  24.453  1.00 98.01           C
ATOM    234 OG   SER A  27      -5.475   0.513  24.511  1.00 94.89           O
ATOM    235  N   VAL A  28      -4.142  -3.942  24.432  1.00 98.27           N
ATOM    236 CA   VAL A  28      -4.360  -5.386  24.376  1.00 98.37           C
ATOM    237  C   VAL A  28      -3.263  -6.094  25.175  1.00 98.27           C
ATOM    238  O   VAL A  28      -2.100  -6.089  24.776  1.00 97.66           O
ATOM    239 CB   VAL A  28      -4.345  -5.896  22.921  1.00 98.26           C
ATOM    240 CG1  VAL A  28      -4.566  -7.399  22.885  1.00 97.14           C
ATOM    241 CG2  VAL A  28      -5.419  -5.174  22.105  1.00 96.86           C
ATOM    242  N   PRO A  29      -3.631  -6.721  26.307  1.00 97.78           N
ATOM    243 CA   PRO A  29      -2.671  -7.381  27.206  1.00 97.44           C
ATOM    244  C   PRO A  29      -1.654  -8.285  26.519  1.00 97.60           C
ATOM    245  O   PRO A  29      -0.455  -8.188  26.796  1.00 96.99           O
ATOM    246 CB   PRO A  29      -3.581  -8.179  28.142  1.00 96.65           C
ATOM    247 CG   PRO A  29      -4.813  -7.353  28.219  1.00 95.50           C
ATOM    248 CD   PRO A  29      -5.011  -6.822  26.826  1.00 96.91           C
ATOM    249  N   SER A  30      -2.116  -9.153  25.626  1.00 97.96           N
ATOM    250 CA   SER A  30      -1.234 -10.104  24.960  1.00 97.76           C
ATOM    251  C   SER A  30      -0.233  -9.435  24.011  1.00 97.79           C
ATOM    252  O   SER A  30       0.707 -10.075  23.545  1.00 96.41           O
ATOM    253 CB   SER A  30      -2.047 -11.144  24.191  1.00 96.71           C
ATOM    254 OG   SER A  30      -2.786 -10.541  23.146  1.00 91.06           O
ATOM    255  N   LEU A  31      -0.441  -8.153  23.741  1.00 97.92           N
ATOM    256 CA   LEU A  31       0.447  -7.415  22.836  1.00 97.57           C
ATOM    257  C   LEU A  31       1.372  -6.441  23.565  1.00 97.10           C
ATOM    258  O   LEU A  31       2.332  -5.936  22.982  1.00 94.99           O
ATOM    259 CB   LEU A  31      -0.374  -6.657  21.796  1.00 97.23           C
ATOM    260 CG   LEU A  31      -1.115  -7.499  20.758  1.00 96.94           C
ATOM    261 CD1  LEU A  31      -1.940  -6.600  19.839  1.00 94.99           C
ATOM    262 CD2  LEU A  31      -0.127  -8.322  19.941  1.00 94.45           C
ATOM    263  N   GLN A  32       1.076  -6.167  24.825  1.00 96.50           N
ATOM    264 CA   GLN A  32       1.864  -5.218  25.599  1.00 95.64           C
ATOM    265  C   GLN A  32       3.323  -5.646  25.728  1.00 95.35           C
ATOM    266  O   GLN A  32       3.619  -6.765  26.143  1.00 93.48           O
ATOM    267 CB   GLN A  32       1.249  -5.027  26.990  1.00 94.07           C
ATOM    268 CG   GLN A  32      -0.108  -4.350  26.964  1.00 91.69           C
ATOM    269 CD   GLN A  32      -0.767  -4.297  28.327  1.00 91.80           C
ATOM    270 OE1  GLN A  32      -0.175  -4.705  29.332  1.00 86.84           O
ATOM    271 NE2  GLN A  32      -1.993  -3.800  28.388  1.00 84.16           N
ATOM    272  N   GLY A  33       4.226  -4.738  25.350  1.00 93.43           N
ATOM    273 CA   GLY A  33       5.648  -5.008  25.446  1.00 92.64           C
ATOM    274  C   GLY A  33       6.187  -5.902  24.345  1.00 92.50           C
ATOM    275  O   GLY A  33       7.354  -6.274  24.364  1.00 88.75           O
ATOM    276  N   GLU A  34       5.320  -6.255  23.403  1.00 93.62           N
ATOM    277 CA   GLU A  34       5.727  -7.132  22.314  1.00 92.71           C
ATOM    278  C   GLU A  34       5.812  -6.399  20.986  1.00 92.36           C
ATOM    279  O   GLU A  34       5.127  -5.400  20.771  1.00 89.44           O
ATOM    280 CB   GLU A  34       4.744  -8.304  22.180  1.00 90.27           C
ATOM    281 CG   GLU A  34       4.631  -9.182  23.412  1.00 86.42           C
ATOM    282 CD   GLU A  34       5.764 -10.177  23.542  1.00 86.42           C
ATOM    283 OE1  GLU A  34       6.885  -9.887  23.064  1.00 82.00           O
ATOM    284 OE2  GLU A  34       5.535 -11.258  24.107  1.00 82.02           O
ATOM    285  N   LYS A  35       6.674  -6.882  20.111  1.00 86.83           N
ATOM    286 CA   LYS A  35       6.732  -6.381  18.750  1.00 86.44           C
ATOM    287  C   LYS A  35       5.615  -7.064  17.967  1.00 88.06           C
ATOM    288  O   LYS A  35       5.485  -8.281  18.003  1.00 85.88           O
ATOM    289 CB   LYS A  35       8.091  -6.669  18.095  1.00 82.06           C
ATOM    290 CG   LYS A  35       8.474  -8.149  18.016  1.00 74.06           C
ATOM    291 CD   LYS A  35       9.100  -8.627  19.298  1.00 68.46           C
ATOM    292 CE   LYS A  35       9.438 -10.102  19.253  1.00 60.29           C
ATOM    293 NZ   LYS A  35      10.609 -10.374  18.353  1.00 52.45           N
ATOM    294  N   ALA A  36       4.815  -6.275  17.284  1.00 86.83           N
ATOM    295 CA   ALA A  36       3.684  -6.824  16.562  1.00 89.12           C
ATOM    296  C   ALA A  36       3.416  -6.070  15.265  1.00 88.95           C
ATOM    297  O   ALA A  36       3.492  -4.842  15.228  1.00 87.63           O
ATOM    298 CB   ALA A  36       2.437  -6.792  17.440  1.00 89.88           C
ATOM    299  N   SER A  37       3.125  -6.817  14.213  1.00 88.67           N
ATOM    300 CA   SER A  37       2.777  -6.215  12.935  1.00 88.43           C
ATOM    301  C   SER A  37       1.370  -5.646  13.008  1.00 90.40           C
ATOM    302  O   SER A  37       0.610  -5.965  13.925  1.00 91.01           O
ATOM    303 CB   SER A  37       2.835  -7.263  11.826  1.00 85.95           C
ATOM    304 OG   SER A  37       1.828  -8.235  12.007  1.00 82.49           O
ATOM    305  N   ARG A  38       1.011  -4.817  12.060  1.00 88.11           N
ATOM    306 CA   ARG A  38      -0.324  -4.245  12.029  1.00 89.52           C
ATOM    307  C   ARG A  38      -1.386  -5.341  11.919  1.00 92.18           C
ATOM    308  O   ARG A  38      -2.424  -5.273  12.567  1.00 93.19           O
ATOM    309 CB   ARG A  38      -0.460  -3.255  10.877  1.00 88.45           C
ATOM    310 CG   ARG A  38       0.406  -2.010  11.055  1.00 85.95           C
ATOM    311 CD   ARG A  38       0.115  -0.953  10.016  1.00 83.22           C
ATOM    312 NE   ARG A  38       0.857   0.267  10.291  1.00 80.24           N
ATOM    313 CZ   ARG A  38       0.660   1.436   9.680  1.00 78.23           C
ATOM    314 NH1  ARG A  38      -0.266   1.550   8.736  1.00 75.52           N
ATOM    315 NH2  ARG A  38       1.390   2.495  10.006  1.00 75.11           N
ATOM    316  N   ALA A  39      -1.119  -6.360  11.125  1.00 90.87           N
ATOM    317 CA   ALA A  39      -2.047  -7.472  10.979  1.00 91.25           C
ATOM    318  C   ALA A  39      -2.289  -8.173  12.314  1.00 93.30           C
ATOM    319  O   ALA A  39      -3.424  -8.496  12.658  1.00 94.11           O
ATOM    320 CB   ALA A  39      -1.516  -8.469   9.951  1.00 89.42           C
ATOM    321  N   GLN A  40      -1.220  -8.399  13.064  1.00 93.21           N
ATOM    322 CA   GLN A  40      -1.325  -9.050  14.365  1.00 93.61           C
ATOM    323  C   GLN A  40      -2.108  -8.202  15.357  1.00 95.27           C
ATOM    324  O   GLN A  40      -2.914  -8.718  16.135  1.00 96.23           O
ATOM    325 CB   GLN A  40       0.069  -9.339  14.926  1.00 92.55           C
ATOM    326 CG   GLN A  40       0.793 -10.479  14.232  1.00 89.21           C
ATOM    327 CD   GLN A  40       2.205 -10.664  14.757  1.00 87.74           C
ATOM    328 OE1  GLN A  40       3.062  -9.807  14.557  1.00 81.57           O
ATOM    329 NE2  GLN A  40       2.447 -11.767  15.435  1.00 78.40           N
ATOM    330  N   ILE A  41      -1.866  -6.898  15.334  1.00 95.89           N
ATOM    331 CA   ILE A  41      -2.571  -5.987  16.227  1.00 96.68           C
ATOM    332  C   ILE A  41      -4.076  -6.033  15.972  1.00 97.60           C
ATOM    333  O   ILE A  41      -4.873  -6.084  16.904  1.00 98.05           O
ATOM    334 CB   ILE A  41      -2.043  -4.543  16.072  1.00 96.57           C
ATOM    335 CG1  ILE A  41      -0.598  -4.462  16.578  1.00 95.71           C
ATOM    336 CG2  ILE A  41      -2.926  -3.553  16.835  1.00 95.90           C
ATOM    337 CD1  ILE A  41       0.083  -3.137  16.296  1.00 94.76           C
ATOM    338  N   LEU A  42      -4.452  -6.034  14.708  1.00 97.01           N
ATOM    339 CA   LEU A  42      -5.860  -6.101  14.337  1.00 97.32           C
ATOM    340  C   LEU A  42      -6.499  -7.406  14.806  1.00 97.81           C
ATOM    341  O   LEU A  42      -7.573  -7.401  15.409  1.00 98.09           O
ATOM    342 CB   LEU A  42      -6.020  -5.969  12.820  1.00 97.04           C
ATOM    343 CG   LEU A  42      -5.595  -4.633  12.206  1.00 96.51           C
ATOM    344 CD1  LEU A  42      -5.586  -4.730  10.686  1.00 95.65           C
ATOM    345 CD2  LEU A  42      -6.529  -3.521  12.671  1.00 94.90           C
ATOM    346  N   ASP A  43      -5.841  -8.517  14.539  1.00 98.32           N
ATOM    347 CA   ASP A  43      -6.371  -9.825  14.898  1.00 98.20           C
ATOM    348  C   ASP A  43      -6.468 -10.034  16.405  1.00 98.51           C
ATOM    349  O   ASP A  43      -7.474 -10.524  16.910  1.00 98.45           O
ATOM    350 CB   ASP A  43      -5.520 -10.937  14.274  1.00 97.67           C
ATOM    351 CG   ASP A  43      -5.632 -10.977  12.759  1.00 96.45           C
ATOM    352 OD1  ASP A  43      -6.615 -10.436  12.208  1.00 94.18           O
ATOM    353 OD2  ASP A  43      -4.732 -11.560  12.117  1.00 93.41           O
ATOM    354  N   LYS A  44      -5.414  -9.656  17.129  1.00 98.53           N
ATOM    355 CA   LYS A  44      -5.402  -9.833  18.576  1.00 98.69           C
ATOM    356  C   LYS A  44      -6.401  -8.915  19.272  1.00 98.70           C
ATOM    357  O   LYS A  44      -7.005  -9.296  20.276  1.00 98.71           O
ATOM    358 CB   LYS A  44      -3.993  -9.573  19.129  1.00 98.46           C
ATOM    359 CG   LYS A  44      -2.950 -10.594  18.693  1.00 96.57           C
ATOM    360 CD   LYS A  44      -3.270 -11.989  19.198  1.00 92.25           C
ATOM    361 CE   LYS A  44      -2.186 -12.984  18.817  1.00 88.98           C
ATOM    362 NZ   LYS A  44      -2.504 -14.358  19.272  1.00 80.25           N
ATOM    363  N   ALA A  45      -6.569  -7.714  18.748  1.00 98.78           N
ATOM    364 CA   ALA A  45      -7.539  -6.789  19.313  1.00 98.83           C
ATOM    365  C   ALA A  45      -8.947  -7.349  19.153  1.00 98.89           C
ATOM    366  O   ALA A  45      -9.762  -7.282  20.079  1.00 98.77           O
ATOM    367 CB   ALA A  45      -7.434  -5.425  18.639  1.00 98.83           C
ATOM    368  N   THR A  46      -9.228  -7.906  17.988  1.00 98.84           N
ATOM    369 CA   THR A  46     -10.528  -8.507  17.721  1.00 98.83           C
ATOM    370  C   THR A  46     -10.797  -9.654  18.695  1.00 98.88           C
ATOM    371  O   THR A  46     -11.871  -9.738  19.295  1.00 98.55           O
ATOM    372 CB   THR A  46     -10.613  -9.028  16.279  1.00 98.69           C
ATOM    373 OG1  THR A  46     -10.445  -7.943  15.359  1.00 97.09           O
ATOM    374 CG2  THR A  46     -11.965  -9.700  16.026  1.00 97.01           C
ATOM    375  N   GLU A  47      -9.808 -10.522  18.853  1.00 98.79           N
ATOM    376 CA   GLU A  47      -9.925 -11.662  19.755  1.00 98.65           C
ATOM    377  C   GLU A  47     -10.169 -11.201  21.191  1.00 98.51           C
ATOM    378  O   GLU A  47     -11.027 -11.742  21.898  1.00 97.67           O
ATOM    379 CB   GLU A  47      -8.670 -12.528  19.692  1.00 98.15           C
ATOM    380 CG   GLU A  47      -8.691 -13.729  20.620  1.00 92.89           C
ATOM    381 CD   GLU A  47      -7.397 -14.529  20.584  1.00 91.10           C
ATOM    382 OE1  GLU A  47      -7.304 -15.542  21.306  1.00 86.95           O
ATOM    383 OE2  GLU A  47      -6.476 -14.148  19.836  1.00 84.46           O
ATOM    384  N   TYR A  48      -9.405 -10.207  21.617  1.00 98.71           N
ATOM    385 CA   TYR A  48      -9.527  -9.693  22.981  1.00 98.74           C
ATOM    386  C   TYR A  48     -10.925  -9.153  23.267  1.00 98.78           C
ATOM    387  O   TYR A  48     -11.500  -9.417  24.326  1.00 98.35           O
ATOM    388 CB   TYR A  48      -8.480  -8.608  23.225  1.00 98.59           C
ATOM    389 CG   TYR A  48      -8.501  -8.045  24.632  1.00 98.49           C
ATOM    390 CD1  TYR A  48      -9.033  -6.788  24.895  1.00 97.73           C
ATOM    391 CD2  TYR A  48      -8.001  -8.779  25.692  1.00 97.89           C
ATOM    392 CE1  TYR A  48      -9.057  -6.275  26.178  1.00 97.60           C
ATOM    393 CE2  TYR A  48      -8.025  -8.283  26.982  1.00 97.55           C
ATOM    394 CZ   TYR A  48      -8.553  -7.028  27.224  1.00 97.86           C
ATOM    395 OH   TYR A  48      -8.574  -6.519  28.500  1.00 97.00           O
ATOM    396  N   ILE A  49     -11.457  -8.404  22.335  1.00 98.50           N
ATOM    397 CA   ILE A  49     -12.791  -7.834  22.498  1.00 98.38           C
ATOM    398  C   ILE A  49     -13.859  -8.922  22.604  1.00 97.96           C
ATOM    399  O   ILE A  49     -14.784  -8.813  23.410  1.00 96.40           O
ATOM    400 CB   ILE A  49     -13.126  -6.888  21.329  1.00 98.29           C
ATOM    401 CG1  ILE A  49     -12.256  -5.636  21.404  1.00 97.79           C
ATOM    402 CG2  ILE A  49     -14.607  -6.506  21.364  1.00 97.56           C
ATOM    403 CD1  ILE A  49     -12.448  -4.681  20.236  1.00 97.61           C
ATOM    404  N   GLN A  50     -13.725  -9.978  21.822  1.00 98.22           N
ATOM    405 CA   GLN A  50     -14.709 -11.049  21.812  1.00 97.67           C
ATOM    406  C   GLN A  50     -14.681 -11.890  23.092  1.00 96.96           C
ATOM    407  O   GLN A  50     -15.642 -12.595  23.397  1.00 94.02           O
ATOM    408 CB   GLN A  50     -14.515 -11.940  20.584  1.00 96.86           C
ATOM    409 CG   GLN A  50     -14.808 -11.218  19.278  1.00 95.39           C
ATOM    410 CD   GLN A  50     -14.626 -12.104  18.062  1.00 94.15           C
ATOM    411 OE1  GLN A  50     -13.958 -13.138  18.131  1.00 89.38           O
ATOM    412 NE2  GLN A  50     -15.218 -11.703  16.953  1.00 85.91           N
ATOM    413  N   TYR A  51     -13.579 -11.820  23.827  1.00 95.59           N
ATOM    414 CA   TYR A  51     -13.460 -12.551  25.081  1.00 94.92           C
ATOM    415  C   TYR A  51     -13.855 -11.691  26.282  1.00 94.10           C
ATOM    416  O   TYR A  51     -13.775 -12.143  27.430  1.00 89.02           O
ATOM    417 CB   TYR A  51     -12.043 -13.082  25.266  1.00 93.03           C
ATOM    418 CG   TYR A  51     -11.826 -14.442  24.637  1.00 89.49           C
ATOM    419 CD1  TYR A  51     -11.706 -14.579  23.262  1.00 84.67           C
ATOM    420 CD2  TYR A  51     -11.755 -15.586  25.416  1.00 82.56           C
ATOM    421 CE1  TYR A  51     -11.525 -15.823  22.675  1.00 80.07           C
ATOM    422 CE2  TYR A  51     -11.567 -16.835  24.846  1.00 79.48           C
ATOM    423 CZ   TYR A  51     -11.453 -16.949  23.470  1.00 78.69           C
ATOM    424 OH   TYR A  51     -11.266 -18.180  22.896  1.00 77.82           O
ATOM    425  N   MET A  52     -14.258 -10.476  26.030  1.00 89.59           N
ATOM    426 CA   MET A  52     -14.746  -9.593  27.079  1.00 87.42           C
ATOM    427  C   MET A  52     -16.223  -9.902  27.347  1.00 84.59           C
ATOM    428  O   MET A  52     -16.590 -10.252  28.462  1.00 80.05           O
ATOM    429 CB   MET A  52     -14.594  -8.120  26.667  1.00 80.22           C
ATOM    430 CG   MET A  52     -13.165  -7.625  26.673  1.00 77.19           C
ATOM    431 SD   MET A  52     -13.052  -5.886  26.206  1.00 74.27           S
ATOM    432 CE   MET A  52     -11.260  -5.655  26.209  1.00 66.29           C
ATOM    433 OXT  MET A  52     -17.022  -9.829  26.400  1.00 74.34           O
ATOM    434  N   VAL B   1       8.635 -12.995 -13.944  1.00 47.23           N
ATOM    435 CA   VAL B   1       7.929 -14.079 -13.228  1.00 55.62           C
ATOM    436  C   VAL B   1       7.728 -13.730 -11.760  1.00 64.32           C
ATOM    437  O   VAL B   1       6.649 -13.941 -11.197  1.00 59.19           O
ATOM    438 CB   VAL B   1       8.698 -15.412 -13.334  1.00 49.56           C
ATOM    439 CG1  VAL B   1       7.983 -16.513 -12.579  1.00 42.72           C
ATOM    440 CG2  VAL B   1       8.890 -15.789 -14.793  1.00 41.91           C
ATOM    441  N   LYS B   2       8.774 -13.177 -11.142  1.00 64.79           N
ATOM    442 CA   LYS B   2       8.713 -12.837  -9.730  1.00 66.96           C
ATOM    443  C   LYS B   2       7.794 -11.635  -9.470  1.00 67.49           C
ATOM    444  O   LYS B   2       7.091 -11.587  -8.462  1.00 65.17           O
ATOM    445 CB   LYS B   2      10.110 -12.546  -9.190  1.00 63.40           C
ATOM    446 CG   LYS B   2      10.169 -12.408  -7.671  1.00 58.19           C
ATOM    447 CD   LYS B   2       9.758 -13.709  -7.006  1.00 55.78           C
ATOM    448 CE   LYS B   2       9.668 -13.550  -5.505  1.00 48.27           C
ATOM    449 NZ   LYS B   2       8.613 -12.591  -5.089  1.00 43.91           N
ATOM    450  N   ARG B   3       7.815 -10.667 -10.372  1.00 63.11           N
ATOM    451 CA   ARG B   3       6.999  -9.462 -10.219  1.00 63.22           C
ATOM    452  C   ARG B   3       5.505  -9.796 -10.203  1.00 66.21           C
ATOM    453  O   ARG B   3       4.756  -9.296  -9.364  1.00 63.94           O
ATOM    454 CB   ARG B   3       7.303  -8.465 -11.341  1.00 57.79           C
ATOM    455 CG   ARG B   3       6.531  -7.155 -11.246  1.00 52.76           C
ATOM    456 CD   ARG B   3       6.812  -6.442  -9.930  1.00 52.80           C
ATOM    457 NE   ARG B   3       8.243  -6.209  -9.712  1.00 48.21           N
ATOM    458 CZ   ARG B   3       8.760  -5.613  -8.633  1.00 44.42           C
ATOM    459 NH1  ARG B   3       7.970  -5.197  -7.667  1.00 41.12           N
ATOM    460 NH2  ARG B   3      10.066  -5.451  -8.547  1.00 39.41           N
ATOM    461  N   ARG B   4       5.081 -10.629 -11.152  1.00 70.00           N
ATOM    462 CA   ARG B   4       3.684 -11.018 -11.236  1.00 72.34           C
ATOM    463  C   ARG B   4       3.242 -11.775  -9.987  1.00 72.41           C
ATOM    464  O   ARG B   4       2.152 -11.553  -9.458  1.00 70.88           O
ATOM    465 CB   ARG B   4       3.457 -11.871 -12.485  1.00 70.52           C
ATOM    466 CG   ARG B   4       3.268 -11.054 -13.755  1.00 67.91           C
ATOM    467 CD   ARG B   4       3.597 -11.849 -14.992  1.00 67.16           C
ATOM    468 NE   ARG B   4       2.927 -13.139 -15.031  1.00 62.03           N
ATOM    469 CZ   ARG B   4       2.981 -13.992 -16.044  1.00 55.70           C
ATOM    470 NH1  ARG B   4       3.682 -13.687 -17.122  1.00 52.06           N
ATOM    471 NH2  ARG B   4       2.347 -15.141 -15.986  1.00 49.41           N
ATOM    472  N   THR B   5       4.105 -12.674  -9.523  1.00 74.54           N
ATOM    473 CA   THR B   5       3.811 -13.460  -8.327  1.00 76.47           C
ATOM    474  C   THR B   5       3.652 -12.564  -7.107  1.00 76.27           C
ATOM    475  O   THR B   5       2.737 -12.743  -6.300  1.00 73.54           O
ATOM    476 CB   THR B   5       4.911 -14.501  -8.057  1.00 74.51           C
ATOM    477 OG1  THR B   5       5.020 -15.387  -9.166  1.00 70.84           O
ATOM    478 CG2  THR B   5       4.595 -15.306  -6.798  1.00 71.39           C
ATOM    479  N   HIS B   6       4.542 -11.596  -6.971  1.00 77.15           N
ATOM    480 CA   HIS B   6       4.465 -10.671  -5.852  1.00 75.15           C
ATOM    481  C   HIS B   6       3.158  -9.886  -5.858  1.00 75.01           C
ATOM    482  O   HIS B   6       2.524  -9.702  -4.821  1.00 73.05           O
ATOM    483 CB   HIS B   6       5.640  -9.690  -5.866  1.00 73.85           C
ATOM    484 CG   HIS B   6       5.488  -8.566  -4.897  1.00 72.47           C
ATOM    485 ND1  HIS B   6       5.685  -8.733  -3.547  1.00 65.96           N
ATOM    486 CD2  HIS B   6       5.122  -7.287  -5.072  1.00 66.42           C
ATOM    487 CE1  HIS B   6       5.448  -7.589  -2.930  1.00 66.29           C
ATOM    488 NE2  HIS B   6       5.105  -6.688  -3.827  1.00 66.85           N
ATOM    489  N   ASN B   7       2.764  -9.411  -7.036  1.00 75.32           N
ATOM    490 CA   ASN B   7       1.536  -8.631  -7.148  1.00 74.59           C
ATOM    491  C   ASN B   7       0.310  -9.440  -6.740  1.00 75.53           C
ATOM    492  O   ASN B   7      -0.608  -8.917  -6.108  1.00 75.09           O
ATOM    493 CB   ASN B   7       1.371  -8.099  -8.575  1.00 72.07           C
ATOM    494 CG   ASN B   7       2.423  -7.073  -8.944  1.00 69.86           C
ATOM    495 OD1  ASN B   7       3.106  -6.531  -8.076  1.00 65.82           O
ATOM    496 ND2  ASN B   7       2.553  -6.806 -10.235  1.00 64.33           N
ATOM    497  N   VAL B   8       0.302 -10.712  -7.090  1.00 77.09           N
ATOM    498 CA   VAL B   8      -0.786 -11.595  -6.716  1.00 78.01           C
ATOM    499  C   VAL B   8      -0.816 -11.800  -5.205  1.00 78.61           C
ATOM    500  O   VAL B   8      -1.870 -11.717  -4.566  1.00 79.05           O
ATOM    501 CB   VAL B   8      -0.668 -12.966  -7.418  1.00 76.86           C
ATOM    502 CG1  VAL B   8      -1.689 -13.941  -6.871  1.00 76.42           C
ATOM    503 CG2  VAL B   8      -0.841 -12.795  -8.918  1.00 78.45           C
ATOM    504  N   LEU B   9       0.345 -12.079  -4.634  1.00 79.37           N
ATOM    505 CA   LEU B   9       0.460 -12.291  -3.196  1.00 77.98           C
ATOM    506  C   LEU B   9       0.062 -11.041  -2.419  1.00 78.68           C
ATOM    507  O   LEU B   9      -0.574 -11.133  -1.366  1.00 77.88           O
ATOM    508 CB   LEU B   9       1.893 -12.693  -2.832  1.00 76.48           C
ATOM    509 CG   LEU B   9       2.346 -14.071  -3.313  1.00 73.81           C
ATOM    510 CD1  LEU B   9       3.823 -14.274  -3.003  1.00 69.24           C
ATOM    511 CD2  LEU B   9       1.502 -15.159  -2.662  1.00 67.46           C
ATOM    512  N   GLU B  10       0.433  -9.882  -2.945  1.00 79.95           N
ATOM    513 CA   GLU B  10       0.119  -8.634  -2.272  1.00 79.25           C
ATOM    514  C   GLU B  10      -1.378  -8.337  -2.281  1.00 80.03           C
ATOM    515  O   GLU B  10      -1.923  -7.845  -1.287  1.00 79.26           O
ATOM    516 CB   GLU B  10       0.895  -7.474  -2.907  1.00 77.03           C
ATOM    517 CG   GLU B  10       0.520  -6.103  -2.362  1.00 74.34           C
ATOM    518 CD   GLU B  10       0.701  -6.000  -0.853  1.00 72.49           C
ATOM    519 OE1  GLU B  10       1.348  -6.867  -0.240  1.00 68.49           O
ATOM    520 OE2  GLU B  10       0.167  -5.027  -0.275  1.00 69.46           O
ATOM    521  N   ARG B  11      -2.046  -8.631  -3.386  1.00 80.57           N
ATOM    522 CA   ARG B  11      -3.496  -8.469  -3.440  1.00 79.57           C
ATOM    523  C   ARG B  11      -4.156  -9.351  -2.390  1.00 80.86           C
ATOM    524  O   ARG B  11      -5.110  -8.953  -1.728  1.00 81.29           O
ATOM    525 CB   ARG B  11      -4.034  -8.809  -4.833  1.00 77.69           C
ATOM    526 CG   ARG B  11      -3.732  -7.775  -5.887  1.00 74.21           C
ATOM    527 CD   ARG B  11      -4.663  -7.918  -7.083  1.00 72.94           C
ATOM    528 NE   ARG B  11      -4.557  -9.228  -7.723  1.00 70.12           N
ATOM    529 CZ   ARG B  11      -3.615  -9.563  -8.596  1.00 66.11           C
ATOM    530 NH1  ARG B  11      -2.689  -8.693  -8.954  1.00 61.44           N
ATOM    531 NH2  ARG B  11      -3.599 -10.786  -9.123  1.00 60.05           N
ATOM    532  N   GLN B  12      -3.623 -10.545  -2.240  1.00 83.53           N
ATOM    533 CA   GLN B  12      -4.132 -11.487  -1.258  1.00 83.68           C
ATOM    534  C   GLN B  12      -3.924 -10.957   0.160  1.00 84.15           C
ATOM    535  O   GLN B  12      -4.825 -11.026   1.002  1.00 83.91           O
ATOM    536 CB   GLN B  12      -3.436 -12.839  -1.425  1.00 83.61           C
ATOM    537 CG   GLN B  12      -4.010 -13.961  -0.587  1.00 80.66           C
ATOM    538 CD   GLN B  12      -3.349 -15.295  -0.877  1.00 78.10           C
ATOM    539 OE1  GLN B  12      -3.051 -15.612  -2.029  1.00 74.92           O
ATOM    540 NE2  GLN B  12      -3.118 -16.078   0.157  1.00 71.48           N
ATOM    541  N   ARG B  13      -2.735 -10.416   0.421  1.00 84.76           N
ATOM    542 CA   ARG B  13      -2.419  -9.859   1.742  1.00 82.92           C
ATOM    543  C   ARG B  13      -3.319  -8.664   2.066  1.00 84.00           C
ATOM    544  O   ARG B  13      -3.809  -8.533   3.190  1.00 83.96           O
ATOM    545 CB   ARG B  13      -0.963  -9.425   1.799  1.00 81.75           C
ATOM    546 CG   ARG B  13      -0.452  -9.172   3.211  1.00 76.17           C
ATOM    547 CD   ARG B  13       0.903  -8.499   3.201  1.00 74.64           C
ATOM    548 NE   ARG B  13       0.803  -7.120   2.765  1.00 72.60           N
ATOM    549 CZ   ARG B  13       0.592  -6.087   3.565  1.00 71.53           C
ATOM    550 NH1  ARG B  13       0.453  -6.271   4.870  1.00 67.15           N
ATOM    551 NH2  ARG B  13       0.501  -4.865   3.069  1.00 67.19           N
ATOM    552  N   ARG B  14      -3.539  -7.792   1.083  1.00 83.98           N
ATOM    553 CA   ARG B  14      -4.402  -6.636   1.278  1.00 82.64           C
ATOM    554  C   ARG B  14      -5.837  -7.062   1.575  1.00 84.13           C
ATOM    555  O   ARG B  14      -6.524  -6.438   2.386  1.00 84.43           O
ATOM    556 CB   ARG B  14      -4.382  -5.720   0.050  1.00 81.03           C
ATOM    557 CG   ARG B  14      -3.081  -4.964  -0.160  1.00 78.71           C
ATOM    558 CD   ARG B  14      -3.280  -3.800  -1.135  1.00 75.87           C
ATOM    559 NE   ARG B  14      -3.797  -4.238  -2.424  1.00 75.11           N
ATOM    560 CZ   ARG B  14      -3.041  -4.651  -3.433  1.00 73.76           C
ATOM    561 NH1  ARG B  14      -1.734  -4.684  -3.313  1.00 69.96           N
ATOM    562 NH2  ARG B  14      -3.608  -5.027  -4.576  1.00 70.00           N
ATOM    563  N   ASN B  15      -6.277  -8.121   0.928  1.00 86.06           N
ATOM    564 CA   ASN B  15      -7.613  -8.634   1.165  1.00 86.03           C
ATOM    565  C   ASN B  15      -7.743  -9.182   2.582  1.00 87.58           C
ATOM    566  O   ASN B  15      -8.776  -9.011   3.232  1.00 88.19           O
ATOM    567 CB   ASN B  15      -7.962  -9.728   0.156  1.00 85.16           C
ATOM    568 CG   ASN B  15      -9.409 -10.162   0.246  1.00 83.60           C
ATOM    569 OD1  ASN B  15     -10.313  -9.330   0.313  1.00 79.25           O
ATOM    570 ND2  ASN B  15      -9.632 -11.466   0.257  1.00 77.68           N
ATOM    571  N   GLU B  16      -6.700  -9.837   3.053  1.00 89.93           N
ATOM    572 CA   GLU B  16      -6.697 -10.369   4.410  1.00 89.61           C
ATOM    573  C   GLU B  16      -6.741  -9.234   5.434  1.00 90.96           C
ATOM    574  O   GLU B  16      -7.468  -9.311   6.428  1.00 91.34           O
ATOM    575 CB   GLU B  16      -5.455 -11.232   4.648  1.00 89.07           C
ATOM    576 CG   GLU B  16      -5.455 -12.531   3.841  1.00 84.55           C
ATOM    577 CD   GLU B  16      -4.192 -13.345   4.051  1.00 80.33           C
ATOM    578 OE1  GLU B  16      -3.391 -12.988   4.941  1.00 75.14           O
ATOM    579 OE2  GLU B  16      -4.001 -14.340   3.325  1.00 74.71           O
ATOM    580  N   ILE B  17      -5.976  -8.183   5.188  1.00 89.02           N
ATOM    581 CA   ILE B  17      -5.961  -7.036   6.086  1.00 88.91           C
ATOM    582  C   ILE B  17      -7.316  -6.324   6.075  1.00 90.42           C
ATOM    583  O   ILE B  17      -7.807  -5.884   7.114  1.00 91.02           O
ATOM    584 CB   ILE B  17      -4.842  -6.053   5.690  1.00 88.06           C
ATOM    585 CG1  ILE B  17      -3.480  -6.684   5.986  1.00 86.11           C
ATOM    586 CG2  ILE B  17      -4.989  -4.725   6.433  1.00 87.25           C
ATOM    587 CD1  ILE B  17      -2.292  -5.850   5.566  1.00 81.91           C
ATOM    588  N   LYS B  18      -7.925  -6.239   4.902  1.00 89.50           N
ATOM    589 CA   LYS B  18      -9.251  -5.640   4.803  1.00 88.90           C
ATOM    590  C   LYS B  18     -10.255  -6.436   5.631  1.00 90.72           C
ATOM    591  O   LYS B  18     -11.087  -5.858   6.335  1.00 91.61           O
ATOM    592 CB   LYS B  18      -9.703  -5.587   3.339  1.00 87.50           C
ATOM    593 CG   LYS B  18     -11.114  -5.042   3.154  1.00 82.58           C
ATOM    594 CD   LYS B  18     -11.374  -4.644   1.714  1.00 79.88           C
ATOM    595 CE   LYS B  18     -11.265  -5.810   0.760  1.00 72.28           C
ATOM    596 NZ   LYS B  18     -11.516  -5.390  -0.642  1.00 67.21           N
ATOM    597  N   ASP B  19     -10.179  -7.757   5.563  1.00 93.13           N
ATOM    598 CA   ASP B  19     -11.056  -8.620   6.350  1.00 93.52           C
ATOM    599  C   ASP B  19     -10.833  -8.431   7.839  1.00 95.07           C
ATOM    600  O   ASP B  19     -11.785  -8.449   8.628  1.00 95.35           O
ATOM    601 CB   ASP B  19     -10.852 -10.090   5.971  1.00 92.59           C
ATOM    602 CG   ASP B  19     -11.370 -10.410   4.584  1.00 90.27           C
ATOM    603 OD1  ASP B  19     -12.138  -9.605   4.017  1.00 86.48           O
ATOM    604 OD2  ASP B  19     -11.003 -11.484   4.056  1.00 84.57           O
ATOM    605  N   SER B  20      -9.579  -8.249   8.242  1.00 96.30           N
ATOM    606 CA   SER B  20      -9.252  -8.028   9.644  1.00 96.50           C
ATOM    607  C   SER B  20      -9.841  -6.711  10.152  1.00 97.17           C
ATOM    608  O   SER B  20     -10.330  -6.640  11.282  1.00 97.32           O
ATOM    609 CB   SER B  20      -7.741  -8.044   9.860  1.00 96.26           C
ATOM    610 OG   SER B  20      -7.214  -9.346   9.658  1.00 94.66           O
ATOM    611  N   PHE B  21      -9.795  -5.675   9.336  1.00 94.80           N
ATOM    612 CA   PHE B  21     -10.401  -4.408   9.702  1.00 94.89           C
ATOM    613  C   PHE B  21     -11.916  -4.566   9.847  1.00 95.42           C
ATOM    614  O   PHE B  21     -12.520  -4.009  10.764  1.00 95.42           O
ATOM    615 CB   PHE B  21     -10.086  -3.322   8.660  1.00 94.30           C
ATOM    616 CG   PHE B  21      -8.881  -2.488   8.999  1.00 94.32           C
ATOM    617 CD1  PHE B  21      -8.947  -1.556  10.020  1.00 93.17           C
ATOM    618 CD2  PHE B  21      -7.694  -2.643   8.309  1.00 93.06           C
ATOM    619 CE1  PHE B  21      -7.834  -0.782  10.339  1.00 92.88           C
ATOM    620 CE2  PHE B  21      -6.585  -1.879   8.627  1.00 92.88           C
ATOM    621 CZ   PHE B  21      -6.653  -0.945   9.645  1.00 93.82           C
ATOM    622  N   HIS B  22     -12.530  -5.332   8.951  1.00 95.81           N
ATOM    623 CA   HIS B  22     -13.966  -5.579   9.015  1.00 95.09           C
ATOM    624  C   HIS B  22     -14.338  -6.325  10.287  1.00 96.17           C
ATOM    625  O   HIS B  22     -15.324  -5.996  10.951  1.00 95.97           O
ATOM    626 CB   HIS B  22     -14.434  -6.368   7.791  1.00 93.08           C
ATOM    627 CG   HIS B  22     -14.514  -5.554   6.537  1.00 88.98           C
ATOM    628 ND1  HIS B  22     -14.800  -6.104   5.302  1.00 80.49           N
ATOM    629 CD2  HIS B  22     -14.355  -4.228   6.324  1.00 80.11           C
ATOM    630 CE1  HIS B  22     -14.804  -5.151   4.394  1.00 78.95           C
ATOM    631 NE2  HIS B  22     -14.548  -4.006   4.979  1.00 80.36           N
ATOM    632  N   SER B  23     -13.555  -7.337  10.625  1.00 97.51           N
ATOM    633 CA   SER B  23     -13.804  -8.125  11.826  1.00 97.89           C
ATOM    634  C   SER B  23     -13.683  -7.264  13.083  1.00 98.27           C
ATOM    635  O   SER B  23     -14.503  -7.373  14.001  1.00 97.92           O
ATOM    636 CB   SER B  23     -12.838  -9.304  11.906  1.00 97.41           C
ATOM    637 OG   SER B  23     -13.100 -10.243  10.871  1.00 94.03           O
ATOM    638  N   LEU B  24     -12.665  -6.431  13.136  1.00 98.48           N
ATOM    639 CA   LEU B  24     -12.474  -5.554  14.285  1.00 98.50           C
ATOM    640  C   LEU B  24     -13.620  -4.553  14.387  1.00 98.52           C
ATOM    641  O   LEU B  24     -14.159  -4.317  15.469  1.00 98.38           O
ATOM    642 CB   LEU B  24     -11.140  -4.810  14.188  1.00 98.65           C
ATOM    643 CG   LEU B  24     -10.822  -3.863  15.345  1.00 98.59           C
ATOM    644 CD1  LEU B  24     -10.847  -4.609  16.673  1.00 98.13           C
ATOM    645 CD2  LEU B  24      -9.463  -3.202  15.129  1.00 97.87           C
ATOM    646  N   ARG B  25     -13.992  -3.980  13.252  1.00 98.54           N
ATOM    647 CA   ARG B  25     -15.099  -3.027  13.201  1.00 98.43           C
ATOM    648  C   ARG B  25     -16.387  -3.645  13.756  1.00 98.43           C
ATOM    649  O   ARG B  25     -17.071  -3.028  14.567  1.00 98.00           O
ATOM    650 CB   ARG B  25     -15.342  -2.575  11.760  1.00 97.81           C
ATOM    651 CG   ARG B  25     -16.503  -1.605  11.594  1.00 96.18           C
ATOM    652 CD   ARG B  25     -16.968  -1.589  10.144  1.00 94.95           C
ATOM    653 NE   ARG B  25     -17.469  -2.887   9.733  1.00 91.92           N
ATOM    654 CZ   ARG B  25     -17.700  -3.261   8.471  1.00 90.61           C
ATOM    655 NH1  ARG B  25     -17.471  -2.413   7.487  1.00 84.59           N
ATOM    656 NH2  ARG B  25     -18.150  -4.473   8.203  1.00 86.19           N
ATOM    657  N   ASP B  26     -16.700  -4.852  13.322  1.00 98.07           N
ATOM    658 CA   ASP B  26     -17.925  -5.515  13.732  1.00 97.83           C
ATOM    659  C   ASP B  26     -17.904  -5.942  15.199  1.00 98.04           C
ATOM    660  O   ASP B  26     -18.941  -6.307  15.757  1.00 97.25           O
ATOM    661 CB   ASP B  26     -18.199  -6.726  12.835  1.00 96.86           C
ATOM    662 CG   ASP B  26     -18.448  -6.329  11.390  1.00 94.83           C
ATOM    663 OD1  ASP B  26     -18.786  -5.157  11.138  1.00 91.39           O
ATOM    664 OD2  ASP B  26     -18.306  -7.201  10.499  1.00 90.12           O
ATOM    665  N   SER B  27     -16.727  -5.911  15.822  1.00 98.24           N
ATOM    666 CA   SER B  27     -16.595  -6.280  17.229  1.00 98.33           C
ATOM    667  C   SER B  27     -16.758  -5.069  18.148  1.00 98.40           C
ATOM    668  O   SER B  27     -16.837  -5.216  19.372  1.00 97.90           O
ATOM    669 CB   SER B  27     -15.240  -6.939  17.482  1.00 98.12           C
ATOM    670 OG   SER B  27     -15.102  -8.124  16.721  1.00 95.35           O
ATOM    671  N   VAL B  28     -16.811  -3.885  17.570  1.00 98.39           N
ATOM    672 CA   VAL B  28     -16.976  -2.653  18.332  1.00 98.35           C
ATOM    673  C   VAL B  28     -18.394  -2.115  18.132  1.00 98.15           C
ATOM    674  O   VAL B  28     -18.740  -1.678  17.037  1.00 97.53           O
ATOM    675 CB   VAL B  28     -15.956  -1.584  17.890  1.00 98.21           C
ATOM    676 CG1  VAL B  28     -16.144  -0.309  18.694  1.00 96.87           C
ATOM    677 CG2  VAL B  28     -14.534  -2.115  18.054  1.00 96.54           C
ATOM    678  N   PRO B  29     -19.222  -2.155  19.193  1.00 97.66           N
ATOM    679 CA   PRO B  29     -20.630  -1.742  19.117  1.00 97.31           C
ATOM    680  C   PRO B  29     -20.886  -0.414  18.416  1.00 97.54           C
ATOM    681  O   PRO B  29     -21.775  -0.332  17.557  1.00 96.82           O
ATOM    682 CB   PRO B  29     -21.039  -1.672  20.594  1.00 96.48           C
ATOM    683 CG   PRO B  29     -20.196  -2.717  21.235  1.00 95.44           C
ATOM    684 CD   PRO B  29     -18.863  -2.619  20.543  1.00 96.87           C
ATOM    685  N   SER B  30     -20.120   0.606  18.757  1.00 97.88           N
ATOM    686 CA   SER B  30     -20.330   1.928  18.186  1.00 97.56           C
ATOM    687  C   SER B  30     -20.014   2.003  16.690  1.00 97.56           C
ATOM    688  O   SER B  30     -20.338   2.989  16.033  1.00 96.21           O
ATOM    689 CB   SER B  30     -19.496   2.976  18.936  1.00 96.61           C
ATOM    690 OG   SER B  30     -18.117   2.729  18.779  1.00 91.80           O
ATOM    691  N   LEU B  31     -19.383   0.956  16.171  1.00 97.81           N
ATOM    692 CA   LEU B  31     -19.024   0.927  14.751  1.00 97.38           C
ATOM    693  C   LEU B  31     -19.900  -0.014  13.927  1.00 96.74           C
ATOM    694  O   LEU B  31     -19.881   0.026  12.699  1.00 94.56           O
ATOM    695 CB   LEU B  31     -17.558   0.516  14.587  1.00 97.10           C
ATOM    696 CG   LEU B  31     -16.514   1.524  15.076  1.00 96.96           C
ATOM    697 CD1  LEU B  31     -15.112   0.941  14.920  1.00 94.90           C
ATOM    698 CD2  LEU B  31     -16.639   2.827  14.310  1.00 94.59           C
ATOM    699  N   GLN B  32     -20.654  -0.868  14.598  1.00 95.51           N
ATOM    700 CA   GLN B  32     -21.500  -1.836  13.915  1.00 94.24           C
ATOM    701  C   GLN B  32     -22.543  -1.168  13.028  1.00 93.95           C
ATOM    702  O   GLN B  32     -23.287  -0.303  13.470  1.00 91.99           O
ATOM    703 CB   GLN B  32     -22.190  -2.750  14.930  1.00 92.35           C
ATOM    704 CG   GLN B  32     -21.228  -3.657  15.680  1.00 89.63           C
ATOM    705 CD   GLN B  32     -21.901  -4.446  16.786  1.00 89.90           C
ATOM    706 OE1  GLN B  32     -23.118  -4.374  16.955  1.00 85.20           O
ATOM    707 NE2  GLN B  32     -21.119  -5.199  17.546  1.00 82.40           N
ATOM    708  N   GLY B  33     -22.573  -1.585  11.766  1.00 93.04           N
ATOM    709 CA   GLY B  33     -23.535  -1.048  10.819  1.00 91.91           C
ATOM    710  C   GLY B  33     -23.163   0.316  10.270  1.00 92.11           C
ATOM    711  O   GLY B  33     -23.917   0.898   9.489  1.00 88.27           O
ATOM    712  N   GLU B  34     -22.021   0.820  10.694  1.00 94.30           N
ATOM    713 CA   GLU B  34     -21.582   2.134  10.241  1.00 93.40           C
ATOM    714  C   GLU B  34     -20.416   2.052   9.269  1.00 93.16           C
ATOM    715  O   GLU B  34     -19.631   1.103   9.301  1.00 90.25           O
ATOM    716 CB   GLU B  34     -21.165   3.000  11.440  1.00 91.14           C
ATOM    717 CG   GLU B  34     -22.276   3.253  12.452  1.00 87.70           C
ATOM    718 CD   GLU B  34     -23.220   4.353  12.031  1.00 87.32           C
ATOM    719 OE1  GLU B  34     -23.588   4.421  10.845  1.00 83.24           O
ATOM    720 OE2  GLU B  34     -23.590   5.170  12.892  1.00 82.97           O
ATOM    721  N   LYS B  35     -20.304   3.026   8.396  1.00 88.82           N
ATOM    722 CA   LYS B  35     -19.159   3.147   7.521  1.00 88.30           C
ATOM    723  C   LYS B  35     -18.063   3.848   8.315  1.00 89.38           C
ATOM    724  O   LYS B  35     -18.289   4.892   8.918  1.00 87.01           O
ATOM    725 CB   LYS B  35     -19.535   3.977   6.290  1.00 84.08           C
ATOM    726 CG   LYS B  35     -20.067   5.352   6.670  1.00 76.25           C
ATOM    727 CD   LYS B  35     -21.022   5.908   5.651  1.00 71.33           C
ATOM    728 CE   LYS B  35     -21.719   7.126   6.215  1.00 62.62           C
ATOM    729 NZ   LYS B  35     -22.496   7.852   5.174  1.00 54.62           N
ATOM    730  N   ALA B  36     -16.894   3.260   8.331  1.00 87.64           N
ATOM    731 CA   ALA B  36     -15.812   3.813   9.129  1.00 89.61           C
ATOM    732  C   ALA B  36     -14.469   3.664   8.430  1.00 89.68           C
ATOM    733  O   ALA B  36     -14.186   2.634   7.824  1.00 88.31           O
ATOM    734 CB   ALA B  36     -15.764   3.131  10.491  1.00 90.25           C
ATOM    735  N   SER B  37     -13.657   4.706   8.513  1.00 89.86           N
ATOM    736 CA   SER B  37     -12.310   4.664   7.954  1.00 89.62           C
ATOM    737  C   SER B  37     -11.435   3.805   8.844  1.00 91.30           C
ATOM    738  O   SER B  37     -11.783   3.502   9.989  1.00 91.82           O
ATOM    739 CB   SER B  37     -11.725   6.069   7.873  1.00 87.55           C
ATOM    740 OG   SER B  37     -11.510   6.597   9.168  1.00 84.22           O
ATOM    741  N   ARG B  38     -10.279   3.417   8.352  1.00 88.94           N
ATOM    742 CA   ARG B  38      -9.358   2.613   9.132  1.00 89.90           C
ATOM    743  C   ARG B  38      -8.925   3.357  10.399  1.00 92.27           C
ATOM    744  O   ARG B  38      -8.813   2.768  11.466  1.00 93.08           O
ATOM    745 CB   ARG B  38      -8.148   2.221   8.302  1.00 88.73           C
ATOM    746 CG   ARG B  38      -8.496   1.274   7.154  1.00 86.21           C
ATOM    747 CD   ARG B  38      -7.271   0.737   6.455  1.00 83.67           C
ATOM    748 NE   ARG B  38      -7.629  -0.251   5.449  1.00 80.73           N
ATOM    749 CZ   ARG B  38      -6.770  -1.038   4.812  1.00 78.48           C
ATOM    750 NH1  ARG B  38      -5.468  -0.950   5.061  1.00 75.88           N
ATOM    751 NH2  ARG B  38      -7.202  -1.914   3.902  1.00 75.13           N
ATOM    752  N   ALA B  39      -8.688   4.652  10.276  1.00 91.16           N
ATOM    753 CA   ALA B  39      -8.302   5.463  11.426  1.00 91.45           C
ATOM    754  C   ALA B  39      -9.376   5.433  12.514  1.00 93.33           C
ATOM    755  O   ALA B  39      -9.069   5.290  13.698  1.00 93.99           O
ATOM    756 CB   ALA B  39      -8.033   6.898  10.988  1.00 89.83           C
ATOM    757  N   GLN B  40     -10.631   5.558  12.112  1.00 93.63           N
ATOM    758 CA   GLN B  40     -11.744   5.535  13.050  1.00 93.83           C
ATOM    759  C   GLN B  40     -11.877   4.181  13.740  1.00 95.29           C
ATOM    760  O   GLN B  40     -12.152   4.106  14.937  1.00 96.15           O
ATOM    761 CB   GLN B  40     -13.051   5.878  12.335  1.00 92.98           C
ATOM    762 CG   GLN B  40     -13.195   7.343  11.962  1.00 89.85           C
ATOM    763 CD   GLN B  40     -14.457   7.614  11.165  1.00 88.66           C
ATOM    764 OE1  GLN B  40     -14.595   7.151  10.035  1.00 83.00           O
ATOM    765 NE2  GLN B  40     -15.388   8.342  11.749  1.00 79.60           N
ATOM    766  N   ILE B  41     -11.695   3.115  12.975  1.00 96.59           N
ATOM    767 CA   ILE B  41     -11.781   1.768  13.532  1.00 97.06           C
ATOM    768  C   ILE B  41     -10.729   1.566  14.620  1.00 97.84           C
ATOM    769  O   ILE B  41     -11.021   1.017  15.682  1.00 98.14           O
ATOM    770 CB   ILE B  41     -11.623   0.705  12.423  1.00 96.98           C
ATOM    771 CG1  ILE B  41     -12.826   0.754  11.479  1.00 96.11           C
ATOM    772 CG2  ILE B  41     -11.482  -0.689  13.031  1.00 96.28           C
ATOM    773 CD1  ILE B  41     -12.682  -0.112  10.246  1.00 95.05           C
ATOM    774  N   LEU B  42      -9.517   2.008  14.356  1.00 97.10           N
ATOM    775 CA   LEU B  42      -8.434   1.890  15.328  1.00 97.32           C
ATOM    776  C   LEU B  42      -8.737   2.676  16.604  1.00 97.73           C
ATOM    777  O   LEU B  42      -8.594   2.153  17.714  1.00 98.04           O
ATOM    778 CB   LEU B  42      -7.118   2.392  14.722  1.00 96.89           C
ATOM    779 CG   LEU B  42      -6.580   1.597  13.533  1.00 96.28           C
ATOM    780 CD1  LEU B  42      -5.407   2.330  12.893  1.00 95.36           C
ATOM    781 CD2  LEU B  42      -6.155   0.203  13.982  1.00 94.61           C
ATOM    782  N   ASP B  43      -9.161   3.915  16.451  1.00 98.01           N
ATOM    783 CA   ASP B  43      -9.429   4.771  17.599  1.00 97.80           C
ATOM    784  C   ASP B  43     -10.613   4.284  18.429  1.00 98.14           C
ATOM    785  O   ASP B  43     -10.540   4.247  19.665  1.00 98.13           O
ATOM    786 CB   ASP B  43      -9.689   6.214  17.137  1.00 97.15           C
ATOM    787 CG   ASP B  43      -8.444   6.870  16.561  1.00 95.82           C
ATOM    788 OD1  ASP B  43      -7.328   6.383  16.832  1.00 93.39           O
ATOM    789 OD2  ASP B  43      -8.591   7.872  15.842  1.00 92.65           O
ATOM    790  N   LYS B  44     -11.701   3.897  17.774  1.00 98.50           N
ATOM    791 CA   LYS B  44     -12.881   3.430  18.481  1.00 98.65           C
ATOM    792  C   LYS B  44     -12.641   2.092  19.175  1.00 98.74           C
ATOM    793  O   LYS B  44     -13.174   1.847  20.256  1.00 98.71           O
ATOM    794 CB   LYS B  44     -14.073   3.312  17.518  1.00 98.44           C
ATOM    795 CG   LYS B  44     -14.563   4.640  16.964  1.00 96.68           C
ATOM    796 CD   LYS B  44     -15.070   5.551  18.063  1.00 92.81           C
ATOM    797 CE   LYS B  44     -15.610   6.858  17.496  1.00 89.66           C
ATOM    798 NZ   LYS B  44     -16.083   7.778  18.563  1.00 81.20           N
ATOM    799  N   ALA B  45     -11.849   1.234  18.550  1.00 98.75           N
ATOM    800 CA   ALA B  45     -11.519  -0.049  19.163  1.00 98.83           C
ATOM    801  C   ALA B  45     -10.718   0.176  20.441  1.00 98.86           C
ATOM    802  O   ALA B  45     -10.959  -0.472  21.460  1.00 98.78           O
ATOM    803 CB   ALA B  45     -10.739  -0.920  18.189  1.00 98.84           C
ATOM    804  N   THR B  46      -9.771   1.090  20.383  1.00 98.84           N
ATOM    805 CA   THR B  46      -8.952   1.422  21.539  1.00 98.73           C
ATOM    806  C   THR B  46      -9.827   1.930  22.683  1.00 98.77           C
ATOM    807  O   THR B  46      -9.701   1.483  23.824  1.00 98.43           O
ATOM    808 CB   THR B  46      -7.901   2.494  21.193  1.00 98.57           C
ATOM    809 OG1  THR B  46      -7.029   1.993  20.180  1.00 96.82           O
ATOM    810 CG2  THR B  46      -7.080   2.864  22.428  1.00 96.71           C
ATOM    811  N   GLU B  47     -10.725   2.850  22.363  1.00 98.79           N
ATOM    812 CA   GLU B  47     -11.626   3.419  23.360  1.00 98.56           C
ATOM    813  C   GLU B  47     -12.500   2.341  23.991  1.00 98.44           C
ATOM    814  O   GLU B  47     -12.677   2.298  25.215  1.00 97.65           O
ATOM    815 CB   GLU B  47     -12.510   4.494  22.723  1.00 98.09           C
ATOM    816 CG   GLU B  47     -13.501   5.133  23.682  1.00 93.16           C
ATOM    817 CD   GLU B  47     -14.422   6.136  23.005  1.00 91.34           C
ATOM    818 OE1  GLU B  47     -15.263   6.736  23.703  1.00 87.17           O
ATOM    819 OE2  GLU B  47     -14.300   6.331  21.778  1.00 84.73           O
ATOM    820  N   TYR B  48     -13.042   1.467  23.148  1.00 98.63           N
ATOM    821 CA   TYR B  48     -13.919   0.399  23.629  1.00 98.64           C
ATOM    822  C   TYR B  48     -13.209  -0.526  24.616  1.00 98.69           C
ATOM    823  O   TYR B  48     -13.766  -0.893  25.651  1.00 98.37           O
ATOM    824 CB   TYR B  48     -14.462  -0.411  22.452  1.00 98.55           C
ATOM    825 CG   TYR B  48     -15.416  -1.500  22.860  1.00 98.46           C
ATOM    826 CD1  TYR B  48     -15.024  -2.836  22.856  1.00 97.67           C
ATOM    827 CD2  TYR B  48     -16.713  -1.199  23.257  1.00 97.86           C
ATOM    828 CE1  TYR B  48     -15.898  -3.846  23.240  1.00 97.57           C
ATOM    829 CE2  TYR B  48     -17.595  -2.204  23.643  1.00 97.51           C
ATOM    830 CZ   TYR B  48     -17.180  -3.521  23.627  1.00 97.82           C
ATOM    831 OH   TYR B  48     -18.048  -4.519  24.002  1.00 96.99           O
ATOM    832  N   ILE B  49     -11.980  -0.887  24.290  1.00 98.51           N
ATOM    833 CA   ILE B  49     -11.195  -1.753  25.162  1.00 98.37           C
ATOM    834  C   ILE B  49     -10.931  -1.101  26.516  1.00 97.85           C
ATOM    835  O   ILE B  49     -10.957  -1.765  27.549  1.00 96.37           O
ATOM    836 CB   ILE B  49      -9.867  -2.153  24.493  1.00 98.30           C
ATOM    837 CG1  ILE B  49     -10.132  -3.064  23.300  1.00 97.84           C
ATOM    838 CG2  ILE B  49      -8.947  -2.840  25.491  1.00 97.54           C
ATOM    839 CD1  ILE B  49      -8.895  -3.431  22.513  1.00 97.64           C
ATOM    840  N   GLN B  50     -10.688   0.205  26.511  1.00 98.03           N
ATOM    841 CA   GLN B  50     -10.411   0.934  27.745  1.00 97.48           C
ATOM    842  C   GLN B  50     -11.610   0.951  28.691  1.00 96.88           C
ATOM    843  O   GLN B  50     -11.441   1.060  29.904  1.00 94.08           O
ATOM    844 CB   GLN B  50      -9.995   2.379  27.431  1.00 96.56           C
ATOM    845 CG   GLN B  50      -8.743   2.511  26.589  1.00 94.96           C
ATOM    846 CD   GLN B  50      -7.485   2.152  27.348  1.00 93.48           C
ATOM    847 OE1  GLN B  50      -7.356   1.040  27.874  1.00 88.42           O
ATOM    848 NE2  GLN B  50      -6.550   3.077  27.414  1.00 84.71           N
ATOM    849  N   TYR B  51     -12.802   0.835  28.132  1.00 95.89           N
ATOM    850 CA   TYR B  51     -14.025   0.862  28.936  1.00 95.24           C
ATOM    851  C   TYR B  51     -14.399  -0.507  29.496  1.00 94.64           C
ATOM    852  O   TYR B  51     -15.372  -0.640  30.241  1.00 90.11           O
ATOM    853 CB   TYR B  51     -15.192   1.408  28.098  1.00 93.23           C
ATOM    854 CG   TYR B  51     -15.255   2.910  28.049  1.00 89.48           C
ATOM    855 CD1  TYR B  51     -14.128   3.683  27.792  1.00 84.44           C
ATOM    856 CD2  TYR B  51     -16.452   3.583  28.256  1.00 82.24           C
ATOM    857 CE1  TYR B  51     -14.177   5.057  27.751  1.00 79.83           C
ATOM    858 CE2  TYR B  51     -16.530   4.967  28.210  1.00 78.61           C
ATOM    859 CZ   TYR B  51     -15.386   5.701  27.957  1.00 78.29           C
ATOM    860 OH   TYR B  51     -15.448   7.075  27.913  1.00 77.04           O
ATOM    861  N   MET B  52     -13.643  -1.519  29.120  1.00 89.54           N
ATOM    862 CA   MET B  52     -13.905  -2.859  29.621  1.00 88.55           C
ATOM    863  C   MET B  52     -13.062  -3.154  30.872  1.00 86.60           C
ATOM    864  O   MET B  52     -11.977  -2.607  31.023  1.00 82.55           O
ATOM    865 CB   MET B  52     -13.621  -3.908  28.552  1.00 81.50           C
ATOM    866 CG   MET B  52     -14.510  -3.792  27.323  1.00 79.26           C
ATOM    867 SD   MET B  52     -14.406  -5.226  26.230  1.00 78.10           S
ATOM    868 CE   MET B  52     -12.675  -5.188  25.775  1.00 70.10           C
ATOM    869 OXT  MET B  52     -13.486  -3.941  31.735  1.00 76.47           O
ATOM    870  N   LEU C   1      27.723 -24.275  13.593  1.00 84.52           N
ATOM    871 CA   LEU C   1      27.641 -22.949  12.947  1.00 90.56           C
ATOM    872  C   LEU C   1      26.469 -22.142  13.489  1.00 92.09           C
ATOM    873  O   LEU C   1      25.418 -22.711  13.806  1.00 87.49           O
ATOM    874 CB   LEU C   1      27.547 -23.067  11.420  1.00 85.35           C
ATOM    875 CG   LEU C   1      26.499 -23.992  10.795  1.00 80.62           C
ATOM    876 CD1  LEU C   1      26.560 -23.848   9.268  1.00 72.29           C
ATOM    877 CD2  LEU C   1      26.669 -25.457  11.197  1.00 74.62           C
ATOM    878  N   SER C   2      26.656 -20.834  13.597  1.00 92.65           N
ATOM    879 CA   SER C   2      25.667 -19.964  14.219  1.00 95.81           C
ATOM    880  C   SER C   2      24.493 -19.647  13.296  1.00 96.78           C
ATOM    881  O   SER C   2      24.573 -19.835  12.076  1.00 94.96           O
ATOM    882 CB   SER C   2      26.328 -18.650  14.654  1.00 92.24           C
ATOM    883 OG   SER C   2      26.775 -17.918  13.536  1.00 82.32           O
ATOM    884  N   ILE C   3      23.422 -19.170  13.901  1.00 97.26           N
ATOM    885 CA   ILE C   3      22.235 -18.772  13.153  1.00 97.11           C
ATOM    886  C   ILE C   3      22.591 -17.681  12.144  1.00 97.63           C
ATOM    887  O   ILE C   3      22.128 -17.701  10.997  1.00 97.03           O
ATOM    888 CB   ILE C   3      21.135 -18.257  14.103  1.00 96.04           C
ATOM    889 CG1  ILE C   3      20.672 -19.371  15.035  1.00 87.78           C
ATOM    890 CG2  ILE C   3      19.954 -17.721  13.300  1.00 86.16           C
ATOM    891 CD1  ILE C   3      19.633 -18.933  16.056  1.00 79.82           C
ATOM    892  N   TYR C   4      23.414 -16.735  12.582  1.00 96.32           N
ATOM    893 CA   TYR C   4      23.846 -15.643  11.710  1.00 96.60           C
ATOM    894  C   TYR C   4      24.618 -16.165  10.506  1.00 97.11           C
ATOM    895  O   TYR C   4      24.368 -15.755   9.367  1.00 96.77           O
ATOM    896 CB   TYR C   4      24.706 -14.649  12.499  1.00 95.84           C
ATOM    897 CG   TYR C   4      25.202 -13.490  11.672  1.00 95.50           C
ATOM    898 CD1  TYR C   4      24.382 -12.399  11.390  1.00 92.81           C
ATOM    899 CD2  TYR C   4      26.496 -13.473  11.162  1.00 91.57           C
ATOM    900 CE1  TYR C   4      24.828 -11.335  10.630  1.00 90.57           C
ATOM    901 CE2  TYR C   4      26.955 -12.408  10.389  1.00 90.47           C
ATOM    902 CZ   TYR C   4      26.112 -11.350  10.132  1.00 91.90           C
ATOM    903 OH   TYR C   4      26.566 -10.283   9.369  1.00 88.82           O
ATOM    904  N   GLN C   5      25.572 -17.063  10.761  1.00 98.27           N
ATOM    905 CA   GLN C   5      26.375 -17.642   9.696  1.00 98.16           C
ATOM    906  C   GLN C   5      25.532 -18.495   8.758  1.00 98.40           C
ATOM    907  O   GLN C   5      25.799 -18.562   7.554  1.00 98.22           O
ATOM    908 CB   GLN C   5      27.523 -18.461  10.278  1.00 97.18           C
ATOM    909 CG   GLN C   5      28.585 -17.631  10.992  1.00 90.46           C
ATOM    910 CD   GLN C   5      29.673 -18.472  11.606  1.00 85.83           C
ATOM    911 OE1  GLN C   5      29.472 -19.106  12.641  1.00 78.33           O
ATOM    912 NE2  GLN C   5      30.834 -18.500  10.972  1.00 73.71           N
ATOM    913  N   ASP C   6      24.522 -19.158   9.310  1.00 98.49           N
ATOM    914 CA   ASP C   6      23.606 -19.949   8.501  1.00 98.48           C
ATOM    915  C   ASP C   6      22.885 -19.059   7.496  1.00 98.66           C
ATOM    916  O   ASP C   6      22.721 -19.428   6.334  1.00 98.17           O
ATOM    917 CB   ASP C   6      22.570 -20.662   9.382  1.00 97.67           C
ATOM    918 CG   ASP C   6      23.150 -21.877  10.082  1.00 93.12           C
ATOM    919 OD1  ASP C   6      24.267 -22.308   9.722  1.00 86.28           O
ATOM    920 OD2  ASP C   6      22.476 -22.421  10.986  1.00 83.59           O
ATOM    921  N   GLN C   7      22.462 -17.886   7.943  1.00 98.41           N
ATOM    922 CA   GLN C   7      21.777 -16.953   7.062  1.00 98.38           C
ATOM    923  C   GLN C   7      22.707 -16.461   5.955  1.00 98.61           C
ATOM    924  O   GLN C   7      22.283 -16.304   4.807  1.00 98.55           O
ATOM    925 CB   GLN C   7      21.233 -15.760   7.852  1.00 97.70           C
ATOM    926 CG   GLN C   7      20.238 -16.137   8.950  1.00 94.07           C
ATOM    927 CD   GLN C   7      19.062 -16.945   8.430  1.00 92.42           C
ATOM    928 OE1  GLN C   7      18.682 -16.832   7.263  1.00 85.26           O
ATOM    929 NE2  GLN C   7      18.490 -17.773   9.281  1.00 81.93           N
ATOM    930  N   GLU C   8      23.966 -16.228   6.299  1.00 98.68           N
ATOM    931 CA   GLU C   8      24.953 -15.829   5.298  1.00 98.61           C
ATOM    932  C   GLU C   8      25.058 -16.889   4.209  1.00 98.72           C
ATOM    933  O   GLU C   8      25.061 -16.583   3.019  1.00 98.67           O
ATOM    934 CB   GLU C   8      26.332 -15.622   5.932  1.00 98.46           C
ATOM    935 CG   GLU C   8      26.453 -14.390   6.807  1.00 97.63           C
ATOM    936 CD   GLU C   8      27.899 -14.124   7.226  1.00 97.35           C
ATOM    937 OE1  GLU C   8      28.226 -12.953   7.528  1.00 95.04           O
ATOM    938 OE2  GLU C   8      28.704 -15.079   7.234  1.00 94.61           O
ATOM    939  N   GLN C   9      25.152 -18.152   4.627  1.00 98.80           N
ATOM    940 CA   GLN C   9      25.297 -19.260   3.691  1.00 98.86           C
ATOM    941  C   GLN C   9      24.058 -19.431   2.809  1.00 98.80           C
ATOM    942  O   GLN C   9      24.183 -19.678   1.611  1.00 98.74           O
ATOM    943 CB   GLN C   9      25.592 -20.561   4.444  1.00 98.54           C
ATOM    944 CG   GLN C   9      26.924 -20.539   5.178  1.00 94.65           C
ATOM    945 CD   GLN C   9      28.082 -20.206   4.259  1.00 90.42           C
ATOM    946 OE1  GLN C   9      28.230 -20.806   3.193  1.00 84.34           O
ATOM    947 NE2  GLN C   9      28.902 -19.242   4.660  1.00 79.22           N
ATOM    948  N   ARG C  10      22.892 -19.311   3.411  1.00 98.83           N
ATOM    949 CA   ARG C  10      21.658 -19.438   2.646  1.00 98.89           C
ATOM    950  C   ARG C  10      21.564 -18.360   1.572  1.00 98.88           C
ATOM    951  O   ARG C  10      21.130 -18.620   0.449  1.00 98.70           O
ATOM    952 CB   ARG C  10      20.440 -19.352   3.578  1.00 98.48           C
ATOM    953 CG   ARG C  10      20.316 -20.515   4.550  1.00 93.70           C
ATOM    954 CD   ARG C  10      19.143 -20.282   5.505  1.00 92.88           C
ATOM    955 NE   ARG C  10      17.858 -20.312   4.808  1.00 88.61           N
ATOM    956 CZ   ARG C  10      16.781 -19.632   5.181  1.00 85.41           C
ATOM    957 NH1  ARG C  10      16.814 -18.860   6.256  1.00 79.59           N
ATOM    958 NH2  ARG C  10      15.663 -19.735   4.488  1.00 80.58           N
ATOM    959  N   ILE C  11      21.958 -17.148   1.928  1.00 98.77           N
ATOM    960 CA   ILE C  11      21.926 -16.031   0.984  1.00 98.70           C
ATOM    961  C   ILE C  11      22.945 -16.240  -0.133  1.00 98.65           C
ATOM    962  O   ILE C  11      22.632 -16.058  -1.309  1.00 98.60           O
ATOM    963 CB   ILE C  11      22.174 -14.692   1.711  1.00 98.66           C
ATOM    964 CG1  ILE C  11      20.963 -14.341   2.573  1.00 98.27           C
ATOM    965 CG2  ILE C  11      22.451 -13.576   0.702  1.00 98.38           C
ATOM    966 CD1  ILE C  11      21.134 -13.096   3.422  1.00 97.69           C
ATOM    967  N   LEU C  12      24.171 -16.611   0.230  1.00 98.89           N
ATOM    968 CA   LEU C  12      25.211 -16.856  -0.758  1.00 98.82           C
ATOM    969  C   LEU C  12      24.818 -17.993  -1.694  1.00 98.76           C
ATOM    970  O   LEU C  12      25.052 -17.930  -2.901  1.00 98.58           O
ATOM    971 CB   LEU C  12      26.539 -17.176  -0.058  1.00 98.78           C
ATOM    972 CG   LEU C  12      27.215 -16.008   0.651  1.00 98.40           C
ATOM    973 CD1  LEU C  12      28.405 -16.486   1.477  1.00 97.52           C
ATOM    974 CD2  LEU C  12      27.662 -14.960  -0.359  1.00 97.02           C
ATOM    975  N   LYS C  13      24.224 -19.036  -1.134  1.00 98.80           N
ATOM    976 CA   LYS C  13      23.784 -20.187  -1.914  1.00 98.86           C
ATOM    977  C   LYS C  13      22.721 -19.778  -2.929  1.00 98.85           C
ATOM    978  O   LYS C  13      22.777 -20.177  -4.091  1.00 98.58           O
ATOM    979 CB   LYS C  13      23.234 -21.266  -0.981  1.00 98.63           C
ATOM    980 CG   LYS C  13      22.842 -22.563  -1.678  1.00 93.66           C
ATOM    981 CD   LYS C  13      24.041 -23.266  -2.286  1.00 88.84           C
ATOM    982 CE   LYS C  13      23.765 -24.731  -2.562  1.00 81.78           C
ATOM    983 NZ   LYS C  13      22.569 -24.940  -3.427  1.00 73.86           N
ATOM    984  N   PHE C  14      21.767 -18.992  -2.469  1.00 98.74           N
ATOM    985 CA   PHE C  14      20.695 -18.529  -3.341  1.00 98.79           C
ATOM    986  C   PHE C  14      21.235 -17.690  -4.496  1.00 98.71           C
ATOM    987  O   PHE C  14      20.830 -17.854  -5.648  1.00 98.38           O
ATOM    988 CB   PHE C  14      19.674 -17.720  -2.542  1.00 98.43           C
ATOM    989 CG   PHE C  14      18.506 -17.228  -3.365  1.00 97.38           C
ATOM    990 CD1  PHE C  14      18.579 -16.033  -4.055  1.00 94.03           C
ATOM    991 CD2  PHE C  14      17.346 -17.976  -3.448  1.00 93.39           C
ATOM    992 CE1  PHE C  14      17.512 -15.586  -4.820  1.00 91.48           C
ATOM    993 CE2  PHE C  14      16.274 -17.532  -4.209  1.00 91.12           C
ATOM    994 CZ   PHE C  14      16.355 -16.337  -4.904  1.00 92.59           C
ATOM    995  N   LEU C  15      22.167 -16.799  -4.181  1.00 98.78           N
ATOM    996 CA   LEU C  15      22.750 -15.927  -5.199  1.00 98.69           C
ATOM    997  C   LEU C  15      23.561 -16.704  -6.226  1.00 98.59           C
ATOM    998  O   LEU C  15      23.596 -16.348  -7.409  1.00 98.07           O
ATOM    999 CB   LEU C  15      23.612 -14.852  -4.541  1.00 98.60           C
ATOM   1000 CG   LEU C  15      22.834 -13.816  -3.711  1.00 98.18           C
ATOM   1001 CD1  LEU C  15      23.790 -12.853  -3.031  1.00 97.26           C
ATOM   1002 CD2  LEU C  15      21.859 -13.055  -4.607  1.00 96.49           C
ATOM   1003  N   GLU C  16      24.240 -17.773  -5.785  1.00 98.68           N
ATOM   1004 CA   GLU C  16      25.000 -18.616  -6.699  1.00 98.52           C
ATOM   1005  C   GLU C  16      24.074 -19.390  -7.633  1.00 98.42           C
ATOM   1006  O   GLU C  16      24.334 -19.489  -8.831  1.00 97.80           O
ATOM   1007 CB   GLU C  16      25.885 -19.598  -5.928  1.00 98.18           C
ATOM   1008 CG   GLU C  16      27.091 -18.963  -5.280  1.00 93.67           C
ATOM   1009 CD   GLU C  16      28.078 -19.994  -4.756  1.00 91.28           C
ATOM   1010 OE1  GLU C  16      28.077 -21.126  -5.295  1.00 86.95           O
ATOM   1011 OE2  GLU C  16      28.849 -19.672  -3.836  1.00 84.91           O
ATOM   1012  N   GLU C  17      23.003 -19.937  -7.074  1.00 98.50           N
ATOM   1013 CA   GLU C  17      22.027 -20.692  -7.860  1.00 98.47           C
ATOM   1014  C   GLU C  17      21.328 -19.798  -8.874  1.00 98.30           C
ATOM   1015  O   GLU C  17      20.731 -20.287  -9.837  1.00 97.09           O
ATOM   1016 CB   GLU C  17      20.989 -21.343  -6.941  1.00 98.03           C
ATOM   1017 CG   GLU C  17      21.563 -22.416  -6.040  1.00 94.81           C
ATOM   1018 CD   GLU C  17      20.510 -23.005  -5.107  1.00 92.12           C
ATOM   1019 OE1  GLU C  17      19.386 -22.465  -5.064  1.00 87.32           O
ATOM   1020 OE2  GLU C  17      20.812 -24.009  -4.428  1.00 84.46           O
ATOM   1021  N   LEU C  18      21.404 -18.498  -8.638  1.00 98.25           N
ATOM   1022 CA   LEU C  18      20.785 -17.533  -9.523  1.00 97.82           C
ATOM   1023  C   LEU C  18      21.562 -17.435 -10.833  1.00 97.50           C
ATOM   1024  O   LEU C  18      21.010 -17.127 -11.886  1.00 95.43           O
ATOM   1025 CB   LEU C  18      20.720 -16.167  -8.829  1.00 96.92           C
ATOM   1026 CG   LEU C  18      19.619 -15.190  -9.240  1.00 94.43           C
ATOM   1027 CD1  LEU C  18      18.261 -15.861  -9.150  1.00 91.40           C
ATOM   1028 CD2  LEU C  18      19.682 -13.964  -8.353  1.00 90.26           C
ATOM   1029  N   GLY C  19      22.864 -17.707 -10.754  1.00 97.22           N
ATOM   1030 CA   GLY C  19      23.723 -17.630 -11.926  1.00 96.86           C
ATOM   1031  C   GLY C  19      24.707 -16.477 -11.824  1.00 97.25           C
ATOM   1032  O   GLY C  19      24.456 -15.495 -11.130  1.00 95.72           O
ATOM   1033  N   GLU C  20      25.829 -16.592 -12.528  1.00 97.01           N
ATOM   1034 CA   GLU C  20      26.854 -15.564 -12.492  1.00 96.75           C
ATOM   1035  C   GLU C  20      26.360 -14.268 -13.134  1.00 96.75           C
ATOM   1036  O   GLU C  20      25.760 -14.282 -14.204  1.00 94.49           O
ATOM   1037 CB   GLU C  20      28.116 -16.049 -13.206  1.00 95.37           C
ATOM   1038 CG   GLU C  20      29.344 -15.196 -12.961  1.00 86.63           C
ATOM   1039 CD   GLU C  20      30.606 -15.808 -13.529  1.00 82.65           C
ATOM   1040 OE1  GLU C  20      30.597 -16.186 -14.715  1.00 76.97           O
ATOM   1041 OE2  GLU C  20      31.605 -15.915 -12.782  1.00 75.41           O
ATOM   1042  N   GLY C  21      26.624 -13.162 -12.445  1.00 95.67           N
ATOM   1043 CA   GLY C  21      26.217 -11.863 -12.949  1.00 95.18           C
ATOM   1044  C   GLY C  21      24.763 -11.521 -12.667  1.00 96.18           C
ATOM   1045  O   GLY C  21      24.333 -10.391 -12.893  1.00 93.95           O
ATOM   1046  N   LYS C  22      23.998 -12.496 -12.185  1.00 97.60           N
ATOM   1047 CA   LYS C  22      22.597 -12.269 -11.868  1.00 97.68           C
ATOM   1048  C   LYS C  22      22.458 -11.637 -10.484  1.00 98.01           C
ATOM   1049  O   LYS C  22      23.175 -11.994  -9.556  1.00 97.48           O
ATOM   1050 CB   LYS C  22      21.811 -13.578 -11.914  1.00 96.81           C
ATOM   1051 CG   LYS C  22      22.001 -14.382 -13.192  1.00 93.10           C
ATOM   1052 CD   LYS C  22      21.541 -13.619 -14.423  1.00 86.91           C
ATOM   1053 CE   LYS C  22      21.700 -14.455 -15.671  1.00 80.97           C
ATOM   1054 NZ   LYS C  22      21.306 -13.713 -16.893  1.00 72.90           N
ATOM   1055  N   ALA C  23      21.526 -10.709 -10.360  1.00 97.69           N
ATOM   1056 CA   ALA C  23      21.304 -10.007  -9.102  1.00 97.70           C
ATOM   1057  C   ALA C  23      19.859 -10.131  -8.640  1.00 97.46           C
ATOM   1058  O   ALA C  23      18.974 -10.492  -9.411  1.00 96.36           O
ATOM   1059 CB   ALA C  23      21.690  -8.540  -9.244  1.00 97.27           C
ATOM   1060  N   THR C  24      19.632  -9.835  -7.365  1.00 97.26           N
ATOM   1061 CA   THR C  24      18.285  -9.843  -6.806  1.00 96.79           C
ATOM   1062  C   THR C  24      18.180  -8.766  -5.736  1.00 96.84           C
ATOM   1063  O   THR C  24      19.129  -8.031  -5.492  1.00 96.63           O
ATOM   1064 CB   THR C  24      17.928 -11.222  -6.220  1.00 95.87           C
ATOM   1065 OG1  THR C  24      16.540 -11.249  -5.885  1.00 91.91           O
ATOM   1066 CG2  THR C  24      18.756 -11.516  -4.975  1.00 91.98           C
ATOM   1067  N   THR C  25      17.027  -8.665  -5.109  1.00 93.48           N
ATOM   1068 CA   THR C  25      16.776  -7.635  -4.107  1.00 92.84           C
ATOM   1069  C   THR C  25      16.600  -8.242  -2.721  1.00 93.41           C
ATOM   1070  O   THR C  25      16.350  -9.439  -2.577  1.00 94.10           O
ATOM   1071 CB   THR C  25      15.506  -6.839  -4.440  1.00 91.61           C
ATOM   1072 OG1  THR C  25      14.376  -7.706  -4.346  1.00 90.26           O
ATOM   1073 CG2  THR C  25      15.583  -6.251  -5.837  1.00 89.94           C
ATOM   1074  N   ALA C  26      16.735  -7.399  -1.695  1.00 92.62           N
ATOM   1075 CA   ALA C  26      16.508  -7.837  -0.326  1.00 92.74           C
ATOM   1076  C   ALA C  26      15.065  -8.296  -0.150  1.00 91.77           C
ATOM   1077  O   ALA C  26      14.795  -9.277   0.546  1.00 91.20           O
ATOM   1078 CB   ALA C  26      16.823  -6.708   0.655  1.00 93.49           C
ATOM   1079  N   HIS C  27      14.160  -7.607  -0.799  1.00 90.17           N
ATOM   1080 CA   HIS C  27      12.745  -7.965  -0.721  1.00 87.57           C
ATOM   1081  C   HIS C  27      12.491  -9.359  -1.281  1.00 88.05           C
ATOM   1082  O   HIS C  27      11.751 -10.152  -0.693  1.00 87.81           O
ATOM   1083 CB   HIS C  27      11.884  -6.936  -1.463  1.00 85.43           C
ATOM   1084 CG   HIS C  27      10.423  -7.253  -1.425  1.00 81.24           C
ATOM   1085 ND1  HIS C  27       9.771  -7.916  -2.440  1.00 73.71           N
ATOM   1086 CD2  HIS C  27       9.490  -7.005  -0.488  1.00 73.28           C
ATOM   1087 CE1  HIS C  27       8.497  -8.061  -2.121  1.00 71.67           C
ATOM   1088 NE2  HIS C  27       8.298  -7.521  -0.942  1.00 72.60           N
ATOM   1089  N   ASP C  28      13.101  -9.642  -2.426  1.00 91.40           N
ATOM   1090 CA   ASP C  28      12.958 -10.953  -3.046  1.00 91.19           C
ATOM   1091  C   ASP C  28      13.550 -12.045  -2.155  1.00 92.42           C
ATOM   1092  O   ASP C  28      12.938 -13.096  -1.953  1.00 92.11           O
ATOM   1093 CB   ASP C  28      13.649 -10.954  -4.422  1.00 89.39           C
ATOM   1094 CG   ASP C  28      13.375 -12.234  -5.195  1.00 82.98           C
ATOM   1095 OD1  ASP C  28      12.308 -12.841  -4.996  1.00 78.03           O
ATOM   1096 OD2  ASP C  28      14.234 -12.607  -6.022  1.00 75.34           O
ATOM   1097  N   LEU C  29      14.746 -11.786  -1.608  1.00 93.15           N
ATOM   1098 CA   LEU C  29      15.403 -12.714  -0.694  1.00 94.16           C
ATOM   1099  C   LEU C  29      14.515 -13.005   0.512  1.00 93.62           C
ATOM   1100  O   LEU C  29      14.382 -14.152   0.943  1.00 93.14           O
ATOM   1101 CB   LEU C  29      16.739 -12.126  -0.209  1.00 95.56           C
ATOM   1102 CG   LEU C  29      18.091 -12.593  -0.786  1.00 95.88           C
ATOM   1103 CD1  LEU C  29      17.972 -13.704  -1.771  1.00 94.05           C
ATOM   1104 CD2  LEU C  29      18.836 -11.414  -1.359  1.00 93.14           C
ATOM   1105  N   SER C  30      13.919 -11.957   1.070  1.00 91.82           N
ATOM   1106 CA   SER C  30      13.057 -12.091   2.236  1.00 90.59           C
ATOM   1107  C   SER C  30      11.923 -13.078   1.967  1.00 89.74           C
ATOM   1108  O   SER C  30      11.621 -13.940   2.802  1.00 88.62           O
ATOM   1109 CB   SER C  30      12.487 -10.730   2.631  1.00 89.43           C
ATOM   1110 OG   SER C  30      11.609 -10.848   3.737  1.00 84.92           O
ATOM   1111  N   GLY C  31      11.304 -12.944   0.807  1.00 85.94           N
ATOM   1112 CA   GLY C  31      10.210 -13.833   0.439  1.00 83.32           C
ATOM   1113  C   GLY C  31      10.648 -15.259   0.163  1.00 84.44           C
ATOM   1114  O   GLY C  31      10.012 -16.211   0.598  1.00 83.75           O
ATOM   1115  N   LYS C  32      11.761 -15.405  -0.567  1.00 90.49           N
ATOM   1116 CA   LYS C  32      12.251 -16.727  -0.951  1.00 90.68           C
ATOM   1117  C   LYS C  32      12.818 -17.516   0.227  1.00 92.56           C
ATOM   1118  O   LYS C  32      12.694 -18.742   0.281  1.00 92.18           O
ATOM   1119 CB   LYS C  32      13.318 -16.588  -2.036  1.00 89.26           C
ATOM   1120 CG   LYS C  32      12.810 -16.005  -3.347  1.00 84.40           C
ATOM   1121 CD   LYS C  32      11.768 -16.894  -3.993  1.00 80.89           C
ATOM   1122 CE   LYS C  32      11.297 -16.328  -5.313  1.00 76.72           C
ATOM   1123 NZ   LYS C  32      10.234 -17.160  -5.937  1.00 71.15           N
ATOM   1124  N   LEU C  33      13.448 -16.822   1.169  1.00 96.01           N
ATOM   1125 CA   LEU C  33      14.092 -17.488   2.298  1.00 96.38           C
ATOM   1126  C   LEU C  33      13.238 -17.493   3.564  1.00 96.04           C
ATOM   1127  O   LEU C  33      13.602 -18.126   4.560  1.00 94.55           O
ATOM   1128 CB   LEU C  33      15.451 -16.839   2.586  1.00 96.83           C
ATOM   1129 CG   LEU C  33      16.456 -16.855   1.430  1.00 96.71           C
ATOM   1130 CD1  LEU C  33      17.770 -16.210   1.856  1.00 95.08           C
ATOM   1131 CD2  LEU C  33      16.697 -18.279   0.953  1.00 93.31           C
ATOM   1132  N   GLY C  34      12.106 -16.789   3.530  1.00 91.52           N
ATOM   1133 CA   GLY C  34      11.229 -16.736   4.684  1.00 90.27           C
ATOM   1134  C   GLY C  34      11.866 -16.044   5.873  1.00 91.27           C
ATOM   1135  O   GLY C  34      11.598 -16.394   7.024  1.00 89.72           O
ATOM   1136  N   THR C  35      12.708 -15.064   5.597  1.00 92.09           N
ATOM   1137 CA   THR C  35      13.424 -14.322   6.635  1.00 92.54           C
ATOM   1138  C   THR C  35      13.069 -12.833   6.540  1.00 92.01           C
ATOM   1139  O   THR C  35      13.025 -12.291   5.443  1.00 91.23           O
ATOM   1140 CB   THR C  35      14.946 -14.492   6.484  1.00 93.35           C
ATOM   1141 OG1  THR C  35      15.270 -15.888   6.521  1.00 92.64           O
ATOM   1142 CG2  THR C  35      15.693 -13.774   7.594  1.00 92.85           C
ATOM   1143  N   PRO C  36      12.824 -12.177   7.679  1.00 89.35           N
ATOM   1144 CA   PRO C  36      12.492 -10.752   7.680  1.00 88.64           C
ATOM   1145  C   PRO C  36      13.512  -9.918   6.896  1.00 90.56           C
ATOM   1146  O   PRO C  36      14.715 -10.160   7.006  1.00 91.54           O
ATOM   1147 CB   PRO C  36      12.511 -10.381   9.161  1.00 87.77           C
ATOM   1148 CG   PRO C  36      12.131 -11.661   9.851  1.00 86.02           C
ATOM   1149 CD   PRO C  36      12.801 -12.732   9.040  1.00 87.91           C
ATOM   1150  N   LYS C  37      13.037  -8.962   6.111  1.00 87.36           N
ATOM   1151 CA   LYS C  37      13.912  -8.148   5.280  1.00 87.65           C
ATOM   1152  C   LYS C  37      14.976  -7.426   6.104  1.00 89.22           C
ATOM   1153  O   LYS C  37      16.101  -7.238   5.654  1.00 90.65           O
ATOM   1154 CB   LYS C  37      13.099  -7.136   4.473  1.00 86.50           C
ATOM   1155 CG   LYS C  37      13.927  -6.402   3.428  1.00 84.76           C
ATOM   1156 CD   LYS C  37      13.063  -5.567   2.495  1.00 84.00           C
ATOM   1157 CE   LYS C  37      12.480  -4.364   3.190  1.00 80.29           C
ATOM   1158 NZ   LYS C  37      11.804  -3.452   2.233  1.00 77.16           N
ATOM   1159  N   LYS C  38      14.618  -7.026   7.317  1.00 90.65           N
ATOM   1160 CA   LYS C  38      15.555  -6.356   8.211  1.00 89.62           C
ATOM   1161  C   LYS C  38      16.796  -7.223   8.434  1.00 91.84           C
ATOM   1162  O   LYS C  38      17.929  -6.745   8.361  1.00 92.65           O
ATOM   1163 CB   LYS C  38      14.880  -6.058   9.549  1.00 88.24           C
ATOM   1164 CG   LYS C  38      15.763  -5.352  10.578  1.00 82.91           C
ATOM   1165 CD   LYS C  38      15.027  -5.227  11.911  1.00 78.42           C
ATOM   1166 CE   LYS C  38      15.816  -4.463  12.946  1.00 71.32           C
ATOM   1167 NZ   LYS C  38      15.912  -3.017  12.630  1.00 66.13           N
ATOM   1168  N   GLU C  39      16.567  -8.512   8.696  1.00 91.94           N
ATOM   1169 CA   GLU C  39      17.651  -9.452   8.917  1.00 91.99           C
ATOM   1170  C   GLU C  39      18.428  -9.710   7.635  1.00 93.31           C
ATOM   1171  O   GLU C  39      19.661  -9.825   7.643  1.00 93.95           O
ATOM   1172 CB   GLU C  39      17.111 -10.767   9.480  1.00 91.90           C
ATOM   1173 CG   GLU C  39      18.184 -11.779   9.853  1.00 86.30           C
ATOM   1174 CD   GLU C  39      17.600 -13.064  10.420  1.00 83.50           C
ATOM   1175 OE1  GLU C  39      16.551 -12.993  11.093  1.00 79.57           O
ATOM   1176 OE2  GLU C  39      18.198 -14.135  10.192  1.00 77.65           O
ATOM   1177  N   ILE C  40      17.714  -9.809   6.521  1.00 92.42           N
ATOM   1178 CA   ILE C  40      18.347 -10.016   5.226  1.00 92.53           C
ATOM   1179  C   ILE C  40      19.314  -8.874   4.911  1.00 93.80           C
ATOM   1180  O   ILE C  40      20.455  -9.110   4.525  1.00 95.47           O
ATOM   1181 CB   ILE C  40      17.295 -10.118   4.102  1.00 93.21           C
ATOM   1182 CG1  ILE C  40      16.453 -11.382   4.266  1.00 92.94           C
ATOM   1183 CG2  ILE C  40      17.967 -10.094   2.728  1.00 93.39           C
ATOM   1184 CD1  ILE C  40      17.231 -12.675   4.111  1.00 92.79           C
ATOM   1185  N   ASN C  41      18.852  -7.640   5.072  1.00 93.71           N
ATOM   1186 CA   ASN C  41      19.685  -6.478   4.806  1.00 92.03           C
ATOM   1187  C   ASN C  41      20.914  -6.412   5.702  1.00 92.36           C
ATOM   1188  O   ASN C  41      21.998  -6.051   5.256  1.00 94.73           O
ATOM   1189 CB   ASN C  41      18.871  -5.192   4.936  1.00 92.98           C
ATOM   1190 CG   ASN C  41      18.205  -4.791   3.637  1.00 93.82           C
ATOM   1191 OD1  ASN C  41      18.805  -4.864   2.572  1.00 89.59           O
ATOM   1192 ND2  ASN C  41      16.941  -4.368   3.725  1.00 88.91           N
ATOM   1193  N   ARG C  42      20.740  -6.760   6.976  1.00 93.79           N
ATOM   1194 CA   ARG C  42      21.865  -6.760   7.911  1.00 92.55           C
ATOM   1195  C   ARG C  42      22.980  -7.667   7.384  1.00 93.00           C
ATOM   1196  O   ARG C  42      24.155  -7.301   7.410  1.00 94.07           O
ATOM   1197 CB   ARG C  42      21.418  -7.249   9.290  1.00 93.65           C
ATOM   1198 CG   ARG C  42      22.494  -7.151  10.361  1.00 90.20           C
ATOM   1199 CD   ARG C  42      22.002  -7.763  11.662  1.00 88.38           C
ATOM   1200 NE   ARG C  42      21.763  -9.191  11.520  1.00 84.31           N
ATOM   1201 CZ   ARG C  42      20.910  -9.904  12.262  1.00 78.90           C
ATOM   1202 NH1  ARG C  42      20.206  -9.304  13.206  1.00 72.60           N
ATOM   1203 NH2  ARG C  42      20.773 -11.198  12.052  1.00 73.31           N
ATOM   1204  N   VAL C  43      22.599  -8.836   6.908  1.00 94.13           N
ATOM   1205 CA   VAL C  43      23.560  -9.795   6.371  1.00 93.55           C
ATOM   1206  C   VAL C  43      24.150  -9.318   5.040  1.00 94.33           C
ATOM   1207  O   VAL C  43      25.357  -9.441   4.811  1.00 95.63           O
ATOM   1208 CB   VAL C  43      22.915 -11.186   6.177  1.00 94.50           C
ATOM   1209 CG1  VAL C  43      23.891 -12.139   5.503  1.00 94.30           C
ATOM   1210 CG2  VAL C  43      22.464 -11.744   7.519  1.00 93.97           C
ATOM   1211  N   LEU C  44      23.312  -8.795   4.153  1.00 95.29           N
ATOM   1212 CA   LEU C  44      23.766  -8.320   2.852  1.00 94.76           C
ATOM   1213  C   LEU C  44      24.845  -7.246   2.969  1.00 95.07           C
ATOM   1214  O   LEU C  44      25.884  -7.327   2.321  1.00 96.49           O
ATOM   1215 CB   LEU C  44      22.586  -7.782   2.042  1.00 95.46           C
ATOM   1216 CG   LEU C  44      21.568  -8.813   1.538  1.00 95.77           C
ATOM   1217 CD1  LEU C  44      20.362  -8.117   0.937  1.00 94.41           C
ATOM   1218 CD2  LEU C  44      22.219  -9.746   0.526  1.00 93.52           C
ATOM   1219  N   TYR C  45      24.599  -6.243   3.789  1.00 94.94           N
ATOM   1220 CA   TYR C  45      25.569  -5.174   3.972  1.00 93.16           C
ATOM   1221  C   TYR C  45      26.843  -5.676   4.650  1.00 93.18           C
ATOM   1222  O   TYR C  45      27.934  -5.180   4.377  1.00 94.28           O
ATOM   1223 CB   TYR C  45      24.953  -4.016   4.764  1.00 93.57           C
ATOM   1224 CG   TYR C  45      23.995  -3.174   3.944  1.00 94.27           C
ATOM   1225 CD1  TYR C  45      22.632  -3.477   3.862  1.00 88.67           C
ATOM   1226 CD2  TYR C  45      24.457  -2.073   3.208  1.00 87.18           C
ATOM   1227 CE1  TYR C  45      21.771  -2.723   3.096  1.00 86.27           C
ATOM   1228 CE2  TYR C  45      23.595  -1.313   2.439  1.00 86.54           C
ATOM   1229 CZ   TYR C  45      22.249  -1.638   2.382  1.00 93.30           C
ATOM   1230 OH   TYR C  45      21.390  -0.890   1.617  1.00 93.06           O
ATOM   1231  N   SER C  46      26.689  -6.658   5.524  1.00 95.60           N
ATOM   1232 CA   SER C  46      27.842  -7.269   6.180  1.00 94.90           C
ATOM   1233  C   SER C  46      28.711  -8.015   5.160  1.00 95.31           C
ATOM   1234  O   SER C  46      29.931  -7.859   5.148  1.00 96.10           O
ATOM   1235 CB   SER C  46      27.389  -8.226   7.281  1.00 95.10           C
ATOM   1236 OG   SER C  46      28.510  -8.857   7.889  1.00 93.86           O
ATOM   1237  N   LEU C  47      28.073  -8.819   4.321  1.00 97.05           N
ATOM   1238 CA   LEU C  47      28.791  -9.566   3.291  1.00 97.10           C
ATOM   1239  C   LEU C  47      29.474  -8.640   2.291  1.00 97.36           C
ATOM   1240  O   LEU C  47      30.534  -8.973   1.755  1.00 97.60           O
ATOM   1241 CB   LEU C  47      27.829 -10.513   2.563  1.00 97.64           C
ATOM   1242 CG   LEU C  47      27.354 -11.728   3.362  1.00 97.42           C
ATOM   1243 CD1  LEU C  47      26.267 -12.478   2.602  1.00 96.81           C
ATOM   1244 CD2  LEU C  47      28.528 -12.648   3.659  1.00 96.17           C
ATOM   1245  N   ALA C  48      28.866  -7.488   2.046  1.00 96.20           N
ATOM   1246 CA   ALA C  48      29.458  -6.509   1.148  1.00 95.33           C
ATOM   1247  C   ALA C  48      30.736  -5.937   1.749  1.00 95.06           C
ATOM   1248  O   ALA C  48      31.728  -5.736   1.042  1.00 95.53           O
ATOM   1249 CB   ALA C  48      28.466  -5.391   0.849  1.00 95.38           C
ATOM   1250  N   LYS C  49      30.721  -5.689   3.053  1.00 96.34           N
ATOM   1251 CA   LYS C  49      31.907  -5.191   3.748  1.00 95.85           C
ATOM   1252  C   LYS C  49      33.032  -6.218   3.692  1.00 95.94           C
ATOM   1253  O   LYS C  49      34.205  -5.856   3.614  1.00 95.10           O
ATOM   1254 CB   LYS C  49      31.588  -4.854   5.200  1.00 94.99           C
ATOM   1255 CG   LYS C  49      31.040  -3.455   5.413  1.00 89.08           C
ATOM   1256 CD   LYS C  49      30.909  -3.130   6.894  1.00 86.83           C
ATOM   1257 CE   LYS C  49      30.529  -1.683   7.111  1.00 82.01           C
ATOM   1258 NZ   LYS C  49      30.380  -1.353   8.556  1.00 75.80           N
ATOM   1259  N   LYS C  50      32.675  -7.496   3.740  1.00 97.81           N
ATOM   1260 CA   LYS C  50      33.646  -8.581   3.658  1.00 97.77           C
ATOM   1261  C   LYS C  50      34.146  -8.775   2.225  1.00 97.73           C
ATOM   1262  O   LYS C  50      35.057  -9.564   1.979  1.00 96.73           O
ATOM   1263 CB   LYS C  50      33.044  -9.882   4.172  1.00 97.35           C
ATOM   1264 CG   LYS C  50      32.647  -9.864   5.635  1.00 95.98           C
ATOM   1265 CD   LYS C  50      32.028 -11.193   6.041  1.00 94.99           C
ATOM   1266 CE   LYS C  50      31.605 -11.195   7.502  1.00 91.10           C
ATOM   1267 NZ   LYS C  50      30.994 -12.490   7.910  1.00 85.65           N
ATOM   1268  N   GLY C  51      33.525  -8.062   1.285  1.00 98.70           N
ATOM   1269 CA   GLY C  51      33.916  -8.146  -0.109  1.00 98.65           C
ATOM   1270  C   GLY C  51      33.381  -9.378  -0.826  1.00 98.70           C
ATOM   1271  O   GLY C  51      33.835  -9.699  -1.924  1.00 98.30           O
ATOM   1272  N   LYS C  52      32.418 -10.048  -0.231  1.00 98.75           N
ATOM   1273 CA   LYS C  52      31.852 -11.258  -0.830  1.00 98.66           C
ATOM   1274  C   LYS C  52      30.646 -10.967  -1.719  1.00 98.78           C
ATOM   1275  O   LYS C  52      30.304 -11.765  -2.589  1.00 98.42           O
ATOM   1276 CB   LYS C  52      31.476 -12.255   0.267  1.00 98.49           C
ATOM   1277 CG   LYS C  52      32.673 -12.742   1.070  1.00 96.90           C
ATOM   1278 CD   LYS C  52      32.339 -13.949   1.931  1.00 91.36           C
ATOM   1279 CE   LYS C  52      33.568 -14.475   2.633  1.00 87.23           C
ATOM   1280 NZ   LYS C  52      33.280 -15.707   3.423  1.00 78.15           N
ATOM   1281  N   LEU C  53      30.009  -9.823  -1.479  1.00 98.13           N
ATOM   1282 CA   LEU C  53      28.880  -9.405  -2.302  1.00 98.19           C
ATOM   1283  C   LEU C  53      29.124  -8.020  -2.887  1.00 98.06           C
ATOM   1284  O   LEU C  53      29.880  -7.222  -2.336  1.00 97.95           O
ATOM   1285 CB   LEU C  53      27.580  -9.373  -1.490  1.00 98.14           C
ATOM   1286 CG   LEU C  53      26.991 -10.698  -1.009  1.00 97.91           C
ATOM   1287 CD1  LEU C  53      25.644 -10.433  -0.351  1.00 97.63           C
ATOM   1288 CD2  LEU C  53      26.837 -11.671  -2.165  1.00 97.27           C
ATOM   1289  N   GLN C  54      28.488  -7.757  -4.020  1.00 98.56           N
ATOM   1290 CA   GLN C  54      28.544  -6.448  -4.639  1.00 98.36           C
ATOM   1291  C   GLN C  54      27.147  -5.842  -4.664  1.00 98.35           C
ATOM   1292  O   GLN C  54      26.197  -6.466  -5.122  1.00 98.25           O
ATOM   1293 CB   GLN C  54      29.098  -6.542  -6.063  1.00 97.90           C
ATOM   1294 CG   GLN C  54      29.185  -5.203  -6.778  1.00 93.49           C
ATOM   1295 CD   GLN C  54      29.687  -5.330  -8.211  1.00 92.64           C
ATOM   1296 OE1  GLN C  54      30.624  -6.086  -8.471  1.00 86.31           O
ATOM   1297 NE2  GLN C  54      29.068  -4.610  -9.126  1.00 82.58           N
ATOM   1298  N   LYS C  55      27.054  -4.621  -4.146  1.00 96.27           N
ATOM   1299 CA   LYS C  55      25.788  -3.900  -4.142  1.00 95.54           C
ATOM   1300  C   LYS C  55      25.732  -2.909  -5.294  1.00 94.84           C
ATOM   1301  O   LYS C  55      26.624  -2.070  -5.446  1.00 95.66           O
ATOM   1302 CB   LYS C  55      25.603  -3.168  -2.809  1.00 95.73           C
ATOM   1303 CG   LYS C  55      24.430  -2.208  -2.781  1.00 95.88           C
ATOM   1304 CD   LYS C  55      24.480  -1.302  -1.559  1.00 95.44           C
ATOM   1305 CE   LYS C  55      23.492  -0.171  -1.649  1.00 93.57           C
ATOM   1306 NZ   LYS C  55      23.659   0.811  -0.548  1.00 90.94           N
ATOM   1307  N   GLU C  56      24.696  -3.019  -6.118  1.00 96.97           N
ATOM   1308 CA   GLU C  56      24.460  -2.054  -7.180  1.00 95.93           C
ATOM   1309  C   GLU C  56      23.412  -1.060  -6.701  1.00 95.46           C
ATOM   1310  O   GLU C  56      22.286  -1.444  -6.385  1.00 94.51           O
ATOM   1311 CB   GLU C  56      23.979  -2.753  -8.456  1.00 95.42           C
ATOM   1312 CG   GLU C  56      25.020  -3.653  -9.101  1.00 90.80           C
ATOM   1313 CD   GLU C  56      24.518  -4.293 -10.389  1.00 88.11           C
ATOM   1314 OE1  GLU C  56      23.455  -3.871 -10.892  1.00 84.15           O
ATOM   1315 OE2  GLU C  56      25.192  -5.205 -10.901  1.00 82.15           O
ATOM   1316  N   ALA C  57      23.791   0.208  -6.644  1.00 93.38           N
ATOM   1317 CA   ALA C  57      22.882   1.248  -6.201  1.00 91.90           C
ATOM   1318  C   ALA C  57      21.622   1.263  -7.056  1.00 90.67           C
ATOM   1319  O   ALA C  57      21.684   1.119  -8.276  1.00 87.10           O
ATOM   1320 CB   ALA C  57      23.566   2.603  -6.255  1.00 88.98           C
ATOM   1321  N   GLY C  58      20.488   1.438  -6.400  1.00 86.75           N
ATOM   1322 CA   GLY C  58      19.226   1.448  -7.110  1.00 85.36           C
ATOM   1323  C   GLY C  58      18.050   1.556  -6.159  1.00 86.47           C
ATOM   1324  O   GLY C  58      18.233   1.708  -4.950  1.00 85.77           O
ATOM   1325  N   THR C  59      16.863   1.483  -6.715  1.00 80.65           N
ATOM   1326 CA   THR C  59      15.637   1.556  -5.926  1.00 79.84           C
ATOM   1327  C   THR C  59      14.680   0.462  -6.388  1.00 81.04           C
ATOM   1328  O   THR C  59      13.946   0.640  -7.353  1.00 79.38           O
ATOM   1329 CB   THR C  59      14.939   2.921  -6.083  1.00 75.17           C
ATOM   1330 OG1  THR C  59      15.841   3.954  -5.679  1.00 71.42           O
ATOM   1331 CG2  THR C  59      13.677   2.976  -5.232  1.00 70.76           C
ATOM   1332  N   PRO C  60      14.720  -0.675  -5.690  1.00 83.22           N
ATOM   1333 CA   PRO C  60      15.576  -0.997  -4.547  1.00 83.88           C
ATOM   1334  C   PRO C  60      16.975  -1.411  -4.988  1.00 86.65           C
ATOM   1335  O   PRO C  60      17.175  -1.690  -6.180  1.00 87.16           O
ATOM   1336 CB   PRO C  60      14.855  -2.181  -3.905  1.00 81.95           C
ATOM   1337 CG   PRO C  60      14.258  -2.889  -5.068  1.00 76.43           C
ATOM   1338 CD   PRO C  60      13.814  -1.781  -6.010  1.00 78.52           C
ATOM   1339  N   PRO C  61      17.944  -1.459  -4.068  1.00 89.35           N
ATOM   1340 CA   PRO C  61      19.303  -1.893  -4.403  1.00 89.65           C
ATOM   1341  C   PRO C  61      19.327  -3.337  -4.897  1.00 91.08           C
ATOM   1342  O   PRO C  61      18.528  -4.162  -4.465  1.00 91.59           O
ATOM   1343 CB   PRO C  61      20.063  -1.763  -3.081  1.00 90.07           C
ATOM   1344 CG   PRO C  61      19.285  -0.744  -2.313  1.00 88.79           C
ATOM   1345 CD   PRO C  61      17.855  -0.991  -2.679  1.00 88.44           C
ATOM   1346  N   LEU C  62      20.252  -3.620  -5.826  1.00 94.71           N
ATOM   1347 CA   LEU C  62      20.428  -4.965  -6.353  1.00 94.91           C
ATOM   1348  C   LEU C  62      21.691  -5.582  -5.758  1.00 96.02           C
ATOM   1349  O   LEU C  62      22.694  -4.905  -5.569  1.00 96.53           O
ATOM   1350 CB   LEU C  62      20.529  -4.938  -7.874  1.00 94.28           C
ATOM   1351 CG   LEU C  62      19.223  -4.648  -8.621  1.00 92.48           C
ATOM   1352 CD1  LEU C  62      19.493  -4.404 -10.101  1.00 90.23           C
ATOM   1353 CD2  LEU C  62      18.253  -5.810  -8.447  1.00 88.98           C
ATOM   1354  N   TRP C  63      21.629  -6.881  -5.493  1.00 96.57           N
ATOM   1355 CA   TRP C  63      22.738  -7.593  -4.868  1.00 96.43           C
ATOM   1356  C   TRP C  63      23.167  -8.798  -5.688  1.00 96.74           C
ATOM   1357  O   TRP C  63      22.330  -9.529  -6.203  1.00 96.73           O
ATOM   1358 CB   TRP C  63      22.339  -8.044  -3.471  1.00 96.37           C
ATOM   1359 CG   TRP C  63      21.988  -6.919  -2.542  1.00 96.38           C
ATOM   1360 CD1  TRP C  63      20.775  -6.318  -2.386  1.00 96.22           C
ATOM   1361 CD2  TRP C  63      22.885  -6.251  -1.641  1.00 97.24           C
ATOM   1362 NE1  TRP C  63      20.852  -5.328  -1.449  1.00 96.91           N
ATOM   1363 CE2  TRP C  63      22.135  -5.265  -0.972  1.00 97.35           C
ATOM   1364 CE3  TRP C  63      24.240  -6.396  -1.342  1.00 97.48           C
ATOM   1365 CZ2  TRP C  63      22.703  -4.426  -0.009  1.00 97.58           C
ATOM   1366 CZ3  TRP C  63      24.797  -5.563  -0.382  1.00 97.34           C
ATOM   1367 CH2  TRP C  63      24.026  -4.587   0.265  1.00 97.18           C
ATOM   1368  N   LYS C  64      24.491  -9.011  -5.787  1.00 98.64           N
ATOM   1369 CA   LYS C  64      25.026 -10.155  -6.506  1.00 98.60           C
ATOM   1370  C   LYS C  64      26.358 -10.584  -5.907  1.00 98.70           C
ATOM   1371  O   LYS C  64      26.958  -9.859  -5.118  1.00 98.61           O
ATOM   1372 CB   LYS C  64      25.213  -9.826  -7.987  1.00 97.91           C
ATOM   1373 CG   LYS C  64      26.303  -8.821  -8.264  1.00 96.03           C
ATOM   1374 CD   LYS C  64      26.521  -8.636  -9.766  1.00 94.26           C
ATOM   1375 CE   LYS C  64      27.706  -7.756 -10.054  1.00 87.52           C
ATOM   1376 NZ   LYS C  64      27.983  -7.654 -11.513  1.00 82.06           N
ATOM   1377  N   ILE C  65      26.811 -11.774  -6.287  1.00 98.67           N
ATOM   1378 CA   ILE C  65      28.108 -12.274  -5.847  1.00 98.65           C
ATOM   1379  C   ILE C  65      29.197 -11.369  -6.395  1.00 98.66           C
ATOM   1380  O   ILE C  65      29.189 -11.018  -7.579  1.00 98.25           O
ATOM   1381 CB   ILE C  65      28.342 -13.718  -6.334  1.00 98.24           C
ATOM   1382 CG1  ILE C  65      27.285 -14.659  -5.764  1.00 96.29           C
ATOM   1383 CG2  ILE C  65      29.742 -14.189  -5.954  1.00 96.80           C
ATOM   1384 CD1  ILE C  65      27.381 -14.867  -4.269  1.00 91.22           C
ATOM   1385  N   ALA C  66      30.135 -10.997  -5.534  1.00 98.32           N
ATOM   1386 CA   ALA C  66      31.244 -10.169  -5.960  1.00 98.02           C
ATOM   1387  C   ALA C  66      32.211 -10.986  -6.797  1.00 97.11           C
ATOM   1388  O   ALA C  66      32.570 -12.107  -6.428  1.00 93.09           O
ATOM   1389 CB   ALA C  66      31.957  -9.572  -4.752  1.00 97.55           C
ATOM   1390  N   VAL C  67      32.623 -10.439  -7.940  1.00 94.36           N
ATOM   1391 CA   VAL C  67      33.594 -11.111  -8.795  1.00 91.81           C
ATOM   1392  C   VAL C  67      34.989 -10.887  -8.236  1.00 87.84           C
ATOM   1393  O   VAL C  67      35.477  -9.762  -8.187  1.00 73.68           O
ATOM   1394 CB   VAL C  67      33.526 -10.589 -10.237  1.00 87.47           C
ATOM   1395 CG1  VAL C  67      34.552 -11.293 -11.108  1.00 79.12           C
ATOM   1396 CG2  VAL C  67      32.127 -10.782 -10.799  1.00 79.51           C
ATOM   1397  N   SER C  68      35.603 -11.974  -7.795  1.00 78.64           N
ATOM   1398 CA   SER C  68      36.939 -11.904  -7.211  1.00 77.09           C
ATOM   1399  C   SER C  68      37.997 -11.620  -8.276  1.00 72.31           C
ATOM   1400  O   SER C  68      38.285 -12.472  -9.113  1.00 63.13           O
ATOM   1401 CB   SER C  68      37.273 -13.200  -6.479  1.00 70.15           C
ATOM   1402 OG   SER C  68      36.374 -13.409  -5.398  1.00 63.71           O
ATOM   1403  N   THR C  69      38.535 -10.416  -8.231  1.00 79.87           N
ATOM   1404 CA   THR C  69      39.638 -10.046  -9.117  1.00 78.53           C
ATOM   1405  C   THR C  69      40.953 -10.388  -8.429  1.00 74.84           C
ATOM   1406  O   THR C  69      41.455  -9.624  -7.610  1.00 64.91           O
ATOM   1407 CB   THR C  69      39.609  -8.546  -9.439  1.00 72.40           C
ATOM   1408 OG1  THR C  69      39.564  -7.786  -8.227  1.00 65.80           O
ATOM   1409 CG2  THR C  69      38.378  -8.210 -10.266  1.00 66.17           C
ATOM   1410  N   GLN C  70      41.468 -11.548  -8.766  1.00 79.57           N
ATOM   1411 CA   GLN C  70      42.715 -12.014  -8.167  1.00 80.07           C
ATOM   1412  C   GLN C  70      43.946 -11.515  -8.936  1.00 74.10           C
ATOM   1413  O   GLN C  70      43.806 -10.977 -10.029  1.00 67.45           O
ATOM   1414 CB   GLN C  70      42.725 -13.556  -8.109  1.00 75.65           C
ATOM   1415 CG   GLN C  70      42.461 -14.220  -9.442  1.00 71.80           C
ATOM   1416 CD   GLN C  70      42.357 -15.712  -9.339  1.00 66.91           C
ATOM   1417 OE1  GLN C  70      41.280 -16.263  -9.301  1.00 63.75           O
ATOM   1418 NE2  GLN C  70      43.495 -16.390  -9.309  1.00 62.81           N
ATOM   1419 OXT  GLN C  70      45.063 -11.704  -8.445  1.00 70.38           O
ATOM   1420  N   LEU D   1     -30.636  25.560  -9.463  1.00 83.68           N
ATOM   1421 CA   LEU D   1     -29.471  24.784  -9.920  1.00 89.73           C
ATOM   1422  C   LEU D   1     -29.256  23.553  -9.048  1.00 91.45           C
ATOM   1423  O   LEU D   1     -29.376  23.627  -7.825  1.00 86.46           O
ATOM   1424 CB   LEU D   1     -28.196  25.634  -9.949  1.00 83.85           C
ATOM   1425 CG   LEU D   1     -27.796  26.453  -8.724  1.00 78.12           C
ATOM   1426 CD1  LEU D   1     -26.478  27.162  -9.019  1.00 69.49           C
ATOM   1427 CD2  LEU D   1     -28.860  27.454  -8.305  1.00 72.11           C
ATOM   1428  N   SER D   2     -28.963  22.429  -9.693  1.00 92.95           N
ATOM   1429 CA   SER D   2     -28.821  21.154  -8.993  1.00 95.83           C
ATOM   1430  C   SER D   2     -27.451  21.008  -8.335  1.00 96.77           C
ATOM   1431  O   SER D   2     -26.502  21.717  -8.670  1.00 94.93           O
ATOM   1432 CB   SER D   2     -29.051  19.996  -9.964  1.00 91.69           C
ATOM   1433 OG   SER D   2     -28.031  19.952 -10.932  1.00 81.80           O
ATOM   1434  N   ILE D   3     -27.380  20.067  -7.402  1.00 97.37           N
ATOM   1435 CA   ILE D   3     -26.126  19.769  -6.716  1.00 97.24           C
ATOM   1436  C   ILE D   3     -25.065  19.347  -7.727  1.00 97.70           C
ATOM   1437  O   ILE D   3     -23.900  19.758  -7.637  1.00 97.10           O
ATOM   1438 CB   ILE D   3     -26.325  18.652  -5.674  1.00 96.04           C
ATOM   1439 CG1  ILE D   3     -27.292  19.105  -4.580  1.00 87.49           C
ATOM   1440 CG2  ILE D   3     -24.985  18.264  -5.063  1.00 85.47           C
ATOM   1441 CD1  ILE D   3     -27.604  18.032  -3.560  1.00 79.54           C
ATOM   1442  N   TYR D   4     -25.471  18.528  -8.701  1.00 96.30           N
ATOM   1443 CA   TYR D   4     -24.552  18.053  -9.729  1.00 96.70           C
ATOM   1444  C   TYR D   4     -24.007  19.217 -10.564  1.00 97.22           C
ATOM   1445  O   TYR D   4     -22.805  19.303 -10.820  1.00 96.88           O
ATOM   1446 CB   TYR D   4     -25.253  17.047 -10.642  1.00 95.86           C
ATOM   1447 CG   TYR D   4     -24.376  16.514 -11.747  1.00 95.36           C
ATOM   1448 CD1  TYR D   4     -23.453  15.498 -11.506  1.00 92.40           C
ATOM   1449 CD2  TYR D   4     -24.462  17.016 -13.037  1.00 91.08           C
ATOM   1450 CE1  TYR D   4     -22.647  15.002 -12.514  1.00 89.75           C
ATOM   1451 CE2  TYR D   4     -23.656  16.528 -14.052  1.00 89.57           C
ATOM   1452 CZ   TYR D   4     -22.746  15.521 -13.789  1.00 91.39           C
ATOM   1453 OH   TYR D   4     -21.948  15.036 -14.791  1.00 88.11           O
ATOM   1454  N   GLN D   5     -24.908  20.107 -10.986  1.00 98.25           N
ATOM   1455 CA   GLN D   5     -24.514  21.261 -11.784  1.00 98.17           C
ATOM   1456  C   GLN D   5     -23.642  22.214 -10.983  1.00 98.41           C
ATOM   1457  O   GLN D   5     -22.743  22.863 -11.527  1.00 98.20           O
ATOM   1458 CB   GLN D   5     -25.755  21.991 -12.318  1.00 97.18           C
ATOM   1459 CG   GLN D   5     -26.524  21.201 -13.361  1.00 90.50           C
ATOM   1460 CD   GLN D   5     -27.793  21.908 -13.811  1.00 85.31           C
ATOM   1461 OE1  GLN D   5     -28.840  21.797 -13.186  1.00 77.46           O
ATOM   1462 NE2  GLN D   5     -27.700  22.643 -14.897  1.00 72.59           N
ATOM   1463  N   ASP D   6     -23.921  22.321  -9.682  1.00 98.48           N
ATOM   1464 CA   ASP D   6     -23.102  23.147  -8.808  1.00 98.38           C
ATOM   1465  C   ASP D   6     -21.663  22.645  -8.789  1.00 98.55           C
ATOM   1466  O   ASP D   6     -20.721  23.441  -8.838  1.00 98.12           O
ATOM   1467 CB   ASP D   6     -23.658  23.144  -7.376  1.00 97.47           C
ATOM   1468 CG   ASP D   6     -24.878  24.036  -7.234  1.00 92.41           C
ATOM   1469 OD1  ASP D   6     -25.172  24.817  -8.164  1.00 85.04           O
ATOM   1470 OD2  ASP D   6     -25.540  23.966  -6.180  1.00 82.16           O
ATOM   1471  N   GLN D   7     -21.492  21.329  -8.725  1.00 98.42           N
ATOM   1472 CA   GLN D   7     -20.160  20.746  -8.724  1.00 98.49           C
ATOM   1473  C   GLN D   7     -19.442  21.021 -10.040  1.00 98.61           C
ATOM   1474  O   GLN D   7     -18.237  21.281 -10.050  1.00 98.57           O
ATOM   1475 CB   GLN D   7     -20.231  19.239  -8.469  1.00 97.75           C
ATOM   1476 CG   GLN D   7     -20.880  18.860  -7.138  1.00 94.55           C
ATOM   1477 CD   GLN D   7     -20.220  19.532  -5.945  1.00 93.23           C
ATOM   1478 OE1  GLN D   7     -19.034  19.848  -5.972  1.00 86.73           O
ATOM   1479 NE2  GLN D   7     -20.991  19.754  -4.891  1.00 83.47           N
ATOM   1480  N   GLU D   8     -20.171  20.957 -11.146  1.00 98.65           N
ATOM   1481 CA   GLU D   8     -19.593  21.275 -12.446  1.00 98.60           C
ATOM   1482  C   GLU D   8     -19.045  22.698 -12.444  1.00 98.73           C
ATOM   1483  O   GLU D   8     -17.931  22.958 -12.902  1.00 98.64           O
ATOM   1484 CB   GLU D   8     -20.629  21.135 -13.566  1.00 98.47           C
ATOM   1485 CG   GLU D   8     -21.029  19.704 -13.895  1.00 97.68           C
ATOM   1486 CD   GLU D   8     -21.889  19.626 -15.150  1.00 97.43           C
ATOM   1487 OE1  GLU D   8     -21.912  18.557 -15.789  1.00 95.07           O
ATOM   1488 OE2  GLU D   8     -22.523  20.645 -15.499  1.00 94.74           O
ATOM   1489  N   GLN D   9     -19.846  23.631 -11.940  1.00 98.82           N
ATOM   1490 CA   GLN D   9     -19.460  25.033 -11.906  1.00 98.89           C
ATOM   1491  C   GLN D   9     -18.262  25.284 -11.002  1.00 98.84           C
ATOM   1492  O   GLN D   9     -17.354  26.043 -11.354  1.00 98.74           O
ATOM   1493 CB   GLN D   9     -20.640  25.904 -11.473  1.00 98.48           C
ATOM   1494 CG   GLN D   9     -21.804  25.878 -12.446  1.00 94.47           C
ATOM   1495 CD   GLN D   9     -21.378  26.259 -13.860  1.00 90.01           C
ATOM   1496 OE1  GLN D   9     -20.722  27.280 -14.057  1.00 83.86           O
ATOM   1497 NE2  GLN D   9     -21.740  25.439 -14.827  1.00 78.63           N
ATOM   1498  N   ARG D  10     -18.256  24.650  -9.846  1.00 98.83           N
ATOM   1499 CA   ARG D  10     -17.142  24.810  -8.919  1.00 98.88           C
ATOM   1500  C   ARG D  10     -15.837  24.319  -9.540  1.00 98.85           C
ATOM   1501  O   ARG D  10     -14.782  24.941  -9.376  1.00 98.70           O
ATOM   1502 CB   ARG D  10     -17.412  24.047  -7.612  1.00 98.46           C
ATOM   1503 CG   ARG D  10     -18.572  24.612  -6.799  1.00 94.48           C
ATOM   1504 CD   ARG D  10     -18.834  23.716  -5.587  1.00 93.03           C
ATOM   1505 NE   ARG D  10     -17.735  23.755  -4.635  1.00 88.46           N
ATOM   1506 CZ   ARG D  10     -17.388  22.744  -3.831  1.00 84.77           C
ATOM   1507 NH1  ARG D  10     -18.057  21.610  -3.873  1.00 78.95           N
ATOM   1508 NH2  ARG D  10     -16.371  22.873  -2.998  1.00 80.19           N
ATOM   1509  N   ILE D  11     -15.905  23.209 -10.249  1.00 98.79           N
ATOM   1510 CA   ILE D  11     -14.727  22.648 -10.902  1.00 98.72           C
ATOM   1511  C   ILE D  11     -14.253  23.544 -12.042  1.00 98.79           C
ATOM   1512  O   ILE D  11     -13.060  23.834 -12.157  1.00 98.69           O
ATOM   1513 CB   ILE D  11     -15.018  21.218 -11.423  1.00 98.69           C
ATOM   1514 CG1  ILE D  11     -15.148  20.258 -10.239  1.00 98.22           C
ATOM   1515 CG2  ILE D  11     -13.909  20.753 -12.368  1.00 98.33           C
ATOM   1516 CD1  ILE D  11     -15.544  18.842 -10.620  1.00 97.48           C
ATOM   1517  N   LEU D  12     -15.189  23.980 -12.879  1.00 98.86           N
ATOM   1518 CA   LEU D  12     -14.847  24.870 -13.989  1.00 98.83           C
ATOM   1519  C   LEU D  12     -14.256  26.178 -13.474  1.00 98.87           C
ATOM   1520  O   LEU D  12     -13.300  26.702 -14.042  1.00 98.63           O
ATOM   1521 CB   LEU D  12     -16.090  25.151 -14.837  1.00 98.77           C
ATOM   1522 CG   LEU D  12     -16.594  23.971 -15.670  1.00 98.33           C
ATOM   1523 CD1  LEU D  12     -17.936  24.302 -16.315  1.00 97.43           C
ATOM   1524 CD2  LEU D  12     -15.572  23.608 -16.737  1.00 96.88           C
ATOM   1525  N   LYS D  13     -14.822  26.704 -12.396  1.00 98.80           N
ATOM   1526 CA   LYS D  13     -14.344  27.942 -11.796  1.00 98.86           C
ATOM   1527  C   LYS D  13     -12.910  27.783 -11.298  1.00 98.85           C
ATOM   1528  O   LYS D  13     -12.068  28.647 -11.518  1.00 98.57           O
ATOM   1529 CB   LYS D  13     -15.260  28.346 -10.644  1.00 98.57           C
ATOM   1530 CG   LYS D  13     -14.934  29.692 -10.001  1.00 92.92           C
ATOM   1531 CD   LYS D  13     -15.093  30.836 -10.975  1.00 87.80           C
ATOM   1532 CE   LYS D  13     -15.232  32.169 -10.259  1.00 80.31           C
ATOM   1533 NZ   LYS D  13     -14.105  32.439  -9.324  1.00 72.32           N
ATOM   1534  N   PHE D  14     -12.663  26.678 -10.617  1.00 98.74           N
ATOM   1535 CA   PHE D  14     -11.330  26.405 -10.093  1.00 98.65           C
ATOM   1536  C   PHE D  14     -10.295  26.309 -11.213  1.00 98.62           C
ATOM   1537  O   PHE D  14      -9.198  26.858 -11.112  1.00 98.36           O
ATOM   1538 CB   PHE D  14     -11.336  25.122  -9.274  1.00 98.44           C
ATOM   1539 CG   PHE D  14     -10.002  24.784  -8.653  1.00 97.52           C
ATOM   1540 CD1  PHE D  14      -9.060  24.055  -9.367  1.00 94.25           C
ATOM   1541 CD2  PHE D  14      -9.691  25.201  -7.374  1.00 93.84           C
ATOM   1542 CE1  PHE D  14      -7.826  23.753  -8.803  1.00 92.34           C
ATOM   1543 CE2  PHE D  14      -8.461  24.903  -6.809  1.00 92.16           C
ATOM   1544 CZ   PHE D  14      -7.524  24.174  -7.523  1.00 93.39           C
ATOM   1545  N   LEU D  15     -10.656  25.612 -12.285  1.00 98.77           N
ATOM   1546 CA   LEU D  15      -9.747  25.433 -13.414  1.00 98.67           C
ATOM   1547  C   LEU D  15      -9.460  26.749 -14.133  1.00 98.59           C
ATOM   1548  O   LEU D  15      -8.355  26.957 -14.634  1.00 98.11           O
ATOM   1549 CB   LEU D  15     -10.320  24.399 -14.389  1.00 98.62           C
ATOM   1550 CG   LEU D  15     -10.373  22.964 -13.866  1.00 98.19           C
ATOM   1551 CD1  LEU D  15     -11.038  22.045 -14.877  1.00 97.20           C
ATOM   1552 CD2  LEU D  15      -8.968  22.469 -13.541  1.00 96.51           C
ATOM   1553  N   GLU D  16     -10.461  27.635 -14.196  1.00 98.69           N
ATOM   1554 CA   GLU D  16     -10.270  28.947 -14.812  1.00 98.52           C
ATOM   1555  C   GLU D  16      -9.337  29.809 -13.967  1.00 98.44           C
ATOM   1556  O   GLU D  16      -8.446  30.478 -14.496  1.00 97.76           O
ATOM   1557 CB   GLU D  16     -11.607  29.661 -14.994  1.00 98.17           C
ATOM   1558 CG   GLU D  16     -12.465  29.104 -16.103  1.00 93.70           C
ATOM   1559 CD   GLU D  16     -13.658  29.994 -16.411  1.00 91.11           C
ATOM   1560 OE1  GLU D  16     -13.569  31.211 -16.142  1.00 85.96           O
ATOM   1561 OE2  GLU D  16     -14.673  29.484 -16.932  1.00 83.88           O
ATOM   1562  N   GLU D  17      -9.556  29.800 -12.657  1.00 98.64           N
ATOM   1563 CA   GLU D  17      -8.725  30.577 -11.738  1.00 98.49           C
ATOM   1564  C   GLU D  17      -7.289  30.079 -11.736  1.00 98.32           C
ATOM   1565  O   GLU D  17      -6.377  30.786 -11.305  1.00 97.03           O
ATOM   1566 CB   GLU D  17      -9.296  30.511 -10.319  1.00 98.03           C
ATOM   1567 CG   GLU D  17     -10.649  31.184 -10.169  1.00 94.69           C
ATOM   1568 CD   GLU D  17     -11.204  31.056  -8.760  1.00 91.70           C
ATOM   1569 OE1  GLU D  17     -10.617  30.312  -7.955  1.00 86.33           O
ATOM   1570 OE2  GLU D  17     -12.228  31.704  -8.460  1.00 83.26           O
ATOM   1571  N   LEU D  18      -7.100  28.870 -12.221  1.00 98.19           N
ATOM   1572 CA   LEU D  18      -5.781  28.269 -12.281  1.00 97.61           C
ATOM   1573  C   LEU D  18      -4.946  28.926 -13.376  1.00 97.41           C
ATOM   1574  O   LEU D  18      -3.720  28.989 -13.299  1.00 95.07           O
ATOM   1575 CB   LEU D  18      -5.913  26.767 -12.540  1.00 96.74           C
ATOM   1576 CG   LEU D  18      -4.800  25.842 -12.038  1.00 94.16           C
ATOM   1577 CD1  LEU D  18      -4.543  26.074 -10.561  1.00 90.63           C
ATOM   1578 CD2  LEU D  18      -5.186  24.403 -12.312  1.00 89.37           C
ATOM   1579  N   GLY D  19      -5.629  29.431 -14.410  1.00 97.11           N
ATOM   1580 CA   GLY D  19      -4.954  30.063 -15.530  1.00 96.76           C
ATOM   1581  C   GLY D  19      -5.070  29.233 -16.797  1.00 97.19           C
ATOM   1582  O   GLY D  19      -5.235  28.017 -16.738  1.00 95.46           O
ATOM   1583  N   GLU D  20      -4.971  29.896 -17.938  1.00 97.01           N
ATOM   1584 CA   GLU D  20      -5.083  29.219 -19.221  1.00 96.75           C
ATOM   1585  C   GLU D  20      -3.913  28.265 -19.448  1.00 96.79           C
ATOM   1586  O   GLU D  20      -2.760  28.612 -19.214  1.00 94.49           O
ATOM   1587 CB   GLU D  20      -5.155  30.235 -20.354  1.00 95.13           C
ATOM   1588 CG   GLU D  20      -5.581  29.660 -21.687  1.00 86.42           C
ATOM   1589 CD   GLU D  20      -5.810  30.720 -22.739  1.00 82.45           C
ATOM   1590 OE1  GLU D  20      -4.912  31.566 -22.920  1.00 76.71           O
ATOM   1591 OE2  GLU D  20      -6.881  30.708 -23.379  1.00 75.11           O
ATOM   1592  N   GLY D  21      -4.246  27.060 -19.904  1.00 95.69           N
ATOM   1593 CA   GLY D  21      -3.228  26.062 -20.166  1.00 95.15           C
ATOM   1594  C   GLY D  21      -2.765  25.311 -18.928  1.00 96.28           C
ATOM   1595  O   GLY D  21      -2.032  24.331 -19.032  1.00 93.96           O
ATOM   1596  N   LYS D  22      -3.189  25.780 -17.751  1.00 97.53           N
ATOM   1597 CA   LYS D  22      -2.813  25.126 -16.508  1.00 97.55           C
ATOM   1598  C   LYS D  22      -3.736  23.944 -16.231  1.00 97.94           C
ATOM   1599  O   LYS D  22      -4.941  24.010 -16.474  1.00 97.51           O
ATOM   1600 CB   LYS D  22      -2.879  26.110 -15.340  1.00 96.66           C
ATOM   1601 CG   LYS D  22      -2.117  27.414 -15.564  1.00 92.82           C
ATOM   1602 CD   LYS D  22      -0.642  27.171 -15.786  1.00 86.25           C
ATOM   1603 CE   LYS D  22       0.101  28.479 -15.973  1.00 80.34           C
ATOM   1604 NZ   LYS D  22       1.541  28.281 -16.250  1.00 71.85           N
ATOM   1605  N   ALA D  23      -3.168  22.866 -15.723  1.00 97.56           N
ATOM   1606 CA   ALA D  23      -3.923  21.660 -15.437  1.00 97.63           C
ATOM   1607  C   ALA D  23      -3.776  21.229 -13.984  1.00 97.45           C
ATOM   1608  O   ALA D  23      -2.880  21.683 -13.277  1.00 96.36           O
ATOM   1609 CB   ALA D  23      -3.481  20.531 -16.364  1.00 97.10           C
ATOM   1610  N   THR D  24      -4.679  20.376 -13.544  1.00 97.08           N
ATOM   1611 CA   THR D  24      -4.611  19.831 -12.197  1.00 96.58           C
ATOM   1612  C   THR D  24      -5.139  18.396 -12.204  1.00 96.64           C
ATOM   1613  O   THR D  24      -5.499  17.875 -13.254  1.00 96.45           O
ATOM   1614 CB   THR D  24      -5.420  20.688 -11.195  1.00 95.72           C
ATOM   1615 OG1  THR D  24      -5.151  20.252  -9.865  1.00 92.05           O
ATOM   1616 CG2  THR D  24      -6.915  20.587 -11.475  1.00 92.14           C
ATOM   1617  N   THR D  25      -5.166  17.770 -11.047  1.00 93.29           N
ATOM   1618 CA   THR D  25      -5.591  16.381 -10.929  1.00 92.72           C
ATOM   1619  C   THR D  25      -6.900  16.261 -10.158  1.00 93.40           C
ATOM   1620  O   THR D  25      -7.299  17.183  -9.440  1.00 93.96           O
ATOM   1621 CB   THR D  25      -4.534  15.540 -10.196  1.00 91.46           C
ATOM   1622 OG1  THR D  25      -4.425  15.991  -8.842  1.00 89.72           O
ATOM   1623 CG2  THR D  25      -3.177  15.656 -10.879  1.00 89.37           C
ATOM   1624  N   ALA D  26      -7.561  15.114 -10.298  1.00 93.12           N
ATOM   1625 CA   ALA D  26      -8.778  14.844  -9.551  1.00 93.31           C
ATOM   1626  C   ALA D  26      -8.490  14.843  -8.056  1.00 92.59           C
ATOM   1627  O   ALA D  26      -9.289  15.329  -7.254  1.00 91.97           O
ATOM   1628 CB   ALA D  26      -9.376  13.508  -9.973  1.00 93.71           C
ATOM   1629  N   HIS D  27      -7.350  14.312  -7.693  1.00 90.46           N
ATOM   1630 CA   HIS D  27      -6.957  14.263  -6.294  1.00 87.98           C
ATOM   1631  C   HIS D  27      -6.815  15.666  -5.703  1.00 88.45           C
ATOM   1632  O   HIS D  27      -7.271  15.932  -4.583  1.00 88.04           O
ATOM   1633 CB   HIS D  27      -5.647  13.491  -6.116  1.00 85.59           C
ATOM   1634 CG   HIS D  27      -5.192  13.400  -4.693  1.00 81.16           C
ATOM   1635 ND1  HIS D  27      -4.298  14.285  -4.133  1.00 73.22           N
ATOM   1636 CD2  HIS D  27      -5.521  12.538  -3.717  1.00 72.43           C
ATOM   1637 CE1  HIS D  27      -4.104  13.957  -2.865  1.00 70.33           C
ATOM   1638 NE2  HIS D  27      -4.829  12.907  -2.585  1.00 71.15           N
ATOM   1639  N   ASP D  28      -6.177  16.551  -6.453  1.00 90.52           N
ATOM   1640 CA   ASP D  28      -5.997  17.924  -6.012  1.00 90.25           C
ATOM   1641  C   ASP D  28      -7.348  18.627  -5.871  1.00 91.72           C
ATOM   1642  O   ASP D  28      -7.601  19.318  -4.879  1.00 91.39           O
ATOM   1643 CB   ASP D  28      -5.115  18.682  -7.006  1.00 88.47           C
ATOM   1644 CG   ASP D  28      -4.741  20.065  -6.507  1.00 82.02           C
ATOM   1645 OD1  ASP D  28      -4.653  20.253  -5.279  1.00 77.06           O
ATOM   1646 OD2  ASP D  28      -4.514  20.957  -7.356  1.00 74.34           O
ATOM   1647  N   LEU D  29      -8.226  18.450  -6.855  1.00 94.37           N
ATOM   1648 CA   LEU D  29      -9.558  19.037  -6.820  1.00 95.16           C
ATOM   1649  C   LEU D  29     -10.346  18.544  -5.608  1.00 94.80           C
ATOM   1650  O   LEU D  29     -11.052  19.316  -4.955  1.00 94.30           O
ATOM   1651 CB   LEU D  29     -10.325  18.710  -8.107  1.00 96.22           C
ATOM   1652 CG   LEU D  29      -9.884  19.480  -9.353  1.00 96.23           C
ATOM   1653 CD1  LEU D  29     -10.526  18.897 -10.600  1.00 94.95           C
ATOM   1654 CD2  LEU D  29     -10.246  20.950  -9.210  1.00 94.01           C
ATOM   1655  N   SER D  30     -10.227  17.253  -5.323  1.00 92.80           N
ATOM   1656 CA   SER D  30     -10.915  16.657  -4.186  1.00 91.68           C
ATOM   1657  C   SER D  30     -10.534  17.366  -2.883  1.00 91.01           C
ATOM   1658  O   SER D  30     -11.397  17.684  -2.062  1.00 89.81           O
ATOM   1659 CB   SER D  30     -10.583  15.168  -4.085  1.00 90.37           C
ATOM   1660 OG   SER D  30     -11.206  14.580  -2.955  1.00 86.05           O
ATOM   1661  N   GLY D  31      -9.254  17.621  -2.722  1.00 86.02           N
ATOM   1662 CA   GLY D  31      -8.771  18.291  -1.524  1.00 83.51           C
ATOM   1663  C   GLY D  31      -9.162  19.754  -1.460  1.00 84.44           C
ATOM   1664  O   GLY D  31      -9.574  20.252  -0.408  1.00 83.71           O
ATOM   1665  N   LYS D  32      -9.047  20.449  -2.584  1.00 91.58           N
ATOM   1666 CA   LYS D  32      -9.338  21.877  -2.636  1.00 91.66           C
ATOM   1667  C   LYS D  32     -10.830  22.188  -2.516  1.00 93.27           C
ATOM   1668  O   LYS D  32     -11.211  23.209  -1.932  1.00 92.69           O
ATOM   1669 CB   LYS D  32      -8.801  22.481  -3.935  1.00 90.48           C
ATOM   1670 CG   LYS D  32      -7.284  22.419  -4.073  1.00 85.77           C
ATOM   1671 CD   LYS D  32      -6.591  23.218  -2.992  1.00 82.07           C
ATOM   1672 CE   LYS D  32      -5.084  23.177  -3.152  1.00 78.28           C
ATOM   1673 NZ   LYS D  32      -4.377  23.922  -2.073  1.00 72.35           N
ATOM   1674  N   LEU D  33     -11.672  21.324  -3.061  1.00 96.13           N
ATOM   1675 CA   LEU D  33     -13.111  21.566  -3.062  1.00 96.48           C
ATOM   1676  C   LEU D  33     -13.847  20.821  -1.950  1.00 96.03           C
ATOM   1677  O   LEU D  33     -15.044  21.020  -1.760  1.00 94.49           O
ATOM   1678 CB   LEU D  33     -13.704  21.191  -4.423  1.00 96.96           C
ATOM   1679 CG   LEU D  33     -13.129  21.935  -5.632  1.00 96.71           C
ATOM   1680 CD1  LEU D  33     -13.829  21.492  -6.905  1.00 94.43           C
ATOM   1681 CD2  LEU D  33     -13.278  23.447  -5.445  1.00 92.41           C
ATOM   1682  N   GLY D  34     -13.131  19.966  -1.218  1.00 92.93           N
ATOM   1683 CA   GLY D  34     -13.744  19.217  -0.136  1.00 91.99           C
ATOM   1684  C   GLY D  34     -14.796  18.237  -0.620  1.00 93.08           C
ATOM   1685  O   GLY D  34     -15.785  17.987   0.070  1.00 91.28           O
ATOM   1686  N   THR D  35     -14.589  17.700  -1.815  1.00 92.65           N
ATOM   1687 CA   THR D  35     -15.523  16.756  -2.429  1.00 93.22           C
ATOM   1688  C   THR D  35     -14.818  15.436  -2.702  1.00 92.93           C
ATOM   1689  O   THR D  35     -13.687  15.427  -3.176  1.00 91.89           O
ATOM   1690 CB   THR D  35     -16.075  17.327  -3.758  1.00 93.73           C
ATOM   1691 OG1  THR D  35     -16.694  18.594  -3.506  1.00 92.40           O
ATOM   1692 CG2  THR D  35     -17.095  16.381  -4.375  1.00 92.51           C
ATOM   1693  N   PRO D  36     -15.469  14.302  -2.406  1.00 90.25           N
ATOM   1694 CA   PRO D  36     -14.872  12.986  -2.642  1.00 89.62           C
ATOM   1695  C   PRO D  36     -14.363  12.832  -4.078  1.00 91.29           C
ATOM   1696  O   PRO D  36     -15.028  13.267  -5.017  1.00 92.22           O
ATOM   1697 CB   PRO D  36     -16.026  12.025  -2.362  1.00 88.83           C
ATOM   1698 CG   PRO D  36     -16.851  12.749  -1.344  1.00 87.28           C
ATOM   1699 CD   PRO D  36     -16.793  14.186  -1.772  1.00 89.00           C
ATOM   1700  N   LYS D  37     -13.195  12.232  -4.244  1.00 87.48           N
ATOM   1701 CA   LYS D  37     -12.586  12.076  -5.558  1.00 87.28           C
ATOM   1702  C   LYS D  37     -13.498  11.335  -6.530  1.00 88.70           C
ATOM   1703  O   LYS D  37     -13.515  11.624  -7.723  1.00 90.09           O
ATOM   1704 CB   LYS D  37     -11.242  11.360  -5.451  1.00 85.64           C
ATOM   1705 CG   LYS D  37     -10.454  11.361  -6.749  1.00 83.55           C
ATOM   1706 CD   LYS D  37      -9.037  10.841  -6.562  1.00 82.35           C
ATOM   1707 CE   LYS D  37      -9.013   9.359  -6.281  1.00 78.78           C
ATOM   1708 NZ   LYS D  37      -7.624   8.826  -6.290  1.00 76.04           N
ATOM   1709  N   LYS D  38     -14.265  10.381  -6.013  1.00 92.89           N
ATOM   1710 CA   LYS D  38     -15.206   9.630  -6.837  1.00 91.34           C
ATOM   1711  C   LYS D  38     -16.176  10.570  -7.541  1.00 92.92           C
ATOM   1712  O   LYS D  38     -16.425  10.446  -8.745  1.00 93.09           O
ATOM   1713 CB   LYS D  38     -15.981   8.639  -5.964  1.00 89.74           C
ATOM   1714 CG   LYS D  38     -17.011   7.789  -6.705  1.00 84.35           C
ATOM   1715 CD   LYS D  38     -17.794   6.938  -5.721  1.00 79.67           C
ATOM   1716 CE   LYS D  38     -18.787   6.012  -6.409  1.00 71.77           C
ATOM   1717 NZ   LYS D  38     -18.104   4.905  -7.129  1.00 67.96           N
ATOM   1718  N   GLU D  39     -16.717  11.529  -6.783  1.00 92.21           N
ATOM   1719 CA   GLU D  39     -17.650  12.501  -7.332  1.00 91.97           C
ATOM   1720  C   GLU D  39     -16.946  13.458  -8.289  1.00 93.23           C
ATOM   1721  O   GLU D  39     -17.493  13.829  -9.333  1.00 94.05           O
ATOM   1722 CB   GLU D  39     -18.321  13.283  -6.208  1.00 91.97           C
ATOM   1723 CG   GLU D  39     -19.406  14.247  -6.664  1.00 86.62           C
ATOM   1724 CD   GLU D  39     -20.059  14.994  -5.517  1.00 83.59           C
ATOM   1725 OE1  GLU D  39     -20.172  14.403  -4.414  1.00 78.97           O
ATOM   1726 OE2  GLU D  39     -20.458  16.157  -5.703  1.00 77.04           O
ATOM   1727  N   ILE D  40     -15.734  13.865  -7.932  1.00 92.73           N
ATOM   1728 CA   ILE D  40     -14.952  14.754  -8.787  1.00 93.02           C
ATOM   1729  C   ILE D  40     -14.724  14.118 -10.152  1.00 94.20           C
ATOM   1730  O   ILE D  40     -14.941  14.754 -11.188  1.00 95.64           O
ATOM   1731 CB   ILE D  40     -13.594  15.085  -8.138  1.00 93.34           C
ATOM   1732 CG1  ILE D  40     -13.790  15.920  -6.872  1.00 92.67           C
ATOM   1733 CG2  ILE D  40     -12.689  15.820  -9.129  1.00 93.12           C
ATOM   1734 CD1  ILE D  40     -14.403  17.289  -7.128  1.00 92.51           C
ATOM   1735  N   ASN D  41     -14.267  12.865 -10.162  1.00 92.64           N
ATOM   1736 CA   ASN D  41     -14.006  12.165 -11.410  1.00 90.91           C
ATOM   1737  C   ASN D  41     -15.259  11.993 -12.260  1.00 91.45           C
ATOM   1738  O   ASN D  41     -15.207  12.113 -13.480  1.00 93.94           O
ATOM   1739 CB   ASN D  41     -13.375  10.800 -11.134  1.00 91.61           C
ATOM   1740 CG   ASN D  41     -11.858  10.870 -11.072  1.00 92.53           C
ATOM   1741 OD1  ASN D  41     -11.225  11.526 -11.894  1.00 86.96           O
ATOM   1742 ND2  ASN D  41     -11.281  10.193 -10.089  1.00 85.85           N
ATOM   1743  N   ARG D  42     -16.393  11.708 -11.614  1.00 93.58           N
ATOM   1744 CA   ARG D  42     -17.651  11.559 -12.337  1.00 92.38           C
ATOM   1745  C   ARG D  42     -17.947  12.826 -13.138  1.00 92.71           C
ATOM   1746  O   ARG D  42     -18.330  12.761 -14.309  1.00 93.72           O
ATOM   1747 CB   ARG D  42     -18.806  11.285 -11.368  1.00 93.39           C
ATOM   1748 CG   ARG D  42     -20.132  10.990 -12.052  1.00 89.72           C
ATOM   1749 CD   ARG D  42     -21.238  10.847 -11.014  1.00 87.56           C
ATOM   1750 NE   ARG D  42     -21.474  12.102 -10.310  1.00 83.18           N
ATOM   1751 CZ   ARG D  42     -22.019  12.215  -9.100  1.00 77.48           C
ATOM   1752 NH1  ARG D  42     -22.402  11.132  -8.445  1.00 70.59           N
ATOM   1753 NH2  ARG D  42     -22.180  13.402  -8.547  1.00 72.31           N
ATOM   1754  N   VAL D  43     -17.746  13.972 -12.505  1.00 94.63           N
ATOM   1755 CA   VAL D  43     -17.987  15.258 -13.155  1.00 94.26           C
ATOM   1756  C   VAL D  43     -16.941  15.550 -14.234  1.00 95.04           C
ATOM   1757  O   VAL D  43     -17.278  16.025 -15.323  1.00 96.09           O
ATOM   1758 CB   VAL D  43     -18.005  16.406 -12.122  1.00 94.90           C
ATOM   1759 CG1  VAL D  43     -18.141  17.754 -12.826  1.00 94.33           C
ATOM   1760 CG2  VAL D  43     -19.140  16.210 -11.135  1.00 93.84           C
ATOM   1761  N   LEU D  44     -15.671  15.287 -13.936  1.00 95.67           N
ATOM   1762 CA   LEU D  44     -14.590  15.544 -14.884  1.00 95.26           C
ATOM   1763  C   LEU D  44     -14.790  14.801 -16.197  1.00 95.66           C
ATOM   1764  O   LEU D  44     -14.684  15.385 -17.276  1.00 96.86           O
ATOM   1765 CB   LEU D  44     -13.244  15.156 -14.270  1.00 95.80           C
ATOM   1766 CG   LEU D  44     -12.741  16.042 -13.130  1.00 95.91           C
ATOM   1767 CD1  LEU D  44     -11.503  15.421 -12.486  1.00 94.71           C
ATOM   1768 CD2  LEU D  44     -12.433  17.449 -13.642  1.00 93.85           C
ATOM   1769  N   TYR D  45     -15.069  13.512 -16.121  1.00 95.20           N
ATOM   1770 CA   TYR D  45     -15.272  12.712 -17.323  1.00 93.58           C
ATOM   1771  C   TYR D  45     -16.536  13.142 -18.068  1.00 93.66           C
ATOM   1772  O   TYR D  45     -16.589  13.074 -19.293  1.00 94.74           O
ATOM   1773 CB   TYR D  45     -15.324  11.221 -16.979  1.00 93.78           C
ATOM   1774 CG   TYR D  45     -13.962  10.630 -16.682  1.00 94.30           C
ATOM   1775 CD1  TYR D  45     -13.444  10.625 -15.391  1.00 88.11           C
ATOM   1776 CD2  TYR D  45     -13.177  10.101 -17.699  1.00 86.14           C
ATOM   1777 CE1  TYR D  45     -12.196  10.108 -15.124  1.00 85.75           C
ATOM   1778 CE2  TYR D  45     -11.921   9.569 -17.444  1.00 85.24           C
ATOM   1779 CZ   TYR D  45     -11.436   9.576 -16.151  1.00 92.86           C
ATOM   1780 OH   TYR D  45     -10.181   9.060 -15.883  1.00 92.23           O
ATOM   1781  N   SER D  46     -17.538  13.591 -17.323  1.00 95.72           N
ATOM   1782 CA   SER D  46     -18.759  14.092 -17.933  1.00 95.13           C
ATOM   1783  C   SER D  46     -18.486  15.378 -18.712  1.00 95.52           C
ATOM   1784  O   SER D  46     -18.919  15.535 -19.854  1.00 96.31           O
ATOM   1785 CB   SER D  46     -19.827  14.345 -16.864  1.00 95.17           C
ATOM   1786 OG   SER D  46     -21.009  14.881 -17.451  1.00 93.83           O
ATOM   1787  N   LEU D  47     -17.760  16.308 -18.085  1.00 97.48           N
ATOM   1788 CA   LEU D  47     -17.414  17.570 -18.729  1.00 97.61           C
ATOM   1789  C   LEU D  47     -16.545  17.356 -19.961  1.00 97.89           C
ATOM   1790  O   LEU D  47     -16.627  18.113 -20.929  1.00 97.97           O
ATOM   1791 CB   LEU D  47     -16.706  18.487 -17.732  1.00 97.91           C
ATOM   1792 CG   LEU D  47     -17.579  19.091 -16.632  1.00 97.58           C
ATOM   1793 CD1  LEU D  47     -16.732  19.827 -15.613  1.00 97.06           C
ATOM   1794 CD2  LEU D  47     -18.624  20.028 -17.238  1.00 96.47           C
ATOM   1795  N   ALA D  48     -15.714  16.311 -19.919  1.00 96.54           N
ATOM   1796 CA   ALA D  48     -14.872  15.983 -21.059  1.00 95.71           C
ATOM   1797  C   ALA D  48     -15.727  15.514 -22.240  1.00 95.79           C
ATOM   1798  O   ALA D  48     -15.459  15.873 -23.391  1.00 96.09           O
ATOM   1799 CB   ALA D  48     -13.859  14.915 -20.680  1.00 95.68           C
ATOM   1800  N   LYS D  49     -16.758  14.727 -21.951  1.00 96.41           N
ATOM   1801 CA   LYS D  49     -17.675  14.262 -22.986  1.00 95.98           C
ATOM   1802  C   LYS D  49     -18.421  15.436 -23.615  1.00 96.02           C
ATOM   1803  O   LYS D  49     -18.711  15.429 -24.808  1.00 95.56           O
ATOM   1804 CB   LYS D  49     -18.682  13.263 -22.421  1.00 94.98           C
ATOM   1805 CG   LYS D  49     -18.204  11.827 -22.417  1.00 89.23           C
ATOM   1806 CD   LYS D  49     -19.305  10.875 -22.004  1.00 86.73           C
ATOM   1807 CE   LYS D  49     -18.872   9.431 -22.166  1.00 81.74           C
ATOM   1808 NZ   LYS D  49     -19.941   8.481 -21.736  1.00 75.84           N
ATOM   1809  N   LYS D  50     -18.726  16.448 -22.808  1.00 97.71           N
ATOM   1810 CA   LYS D  50     -19.398  17.644 -23.292  1.00 97.65           C
ATOM   1811  C   LYS D  50     -18.438  18.547 -24.062  1.00 97.80           C
ATOM   1812  O   LYS D  50     -18.851  19.546 -24.650  1.00 96.90           O
ATOM   1813 CB   LYS D  50     -20.004  18.427 -22.125  1.00 97.10           C
ATOM   1814 CG   LYS D  50     -21.087  17.687 -21.367  1.00 95.57           C
ATOM   1815 CD   LYS D  50     -21.602  18.523 -20.217  1.00 94.31           C
ATOM   1816 CE   LYS D  50     -22.677  17.795 -19.426  1.00 90.21           C
ATOM   1817 NZ   LYS D  50     -23.183  18.603 -18.292  1.00 84.34           N
ATOM   1818  N   GLY D  51     -17.153  18.196 -24.047  1.00 98.70           N
ATOM   1819 CA   GLY D  51     -16.145  18.969 -24.759  1.00 98.75           C
ATOM   1820  C   GLY D  51     -15.704  20.233 -24.038  1.00 98.70           C
ATOM   1821  O   GLY D  51     -15.067  21.092 -24.630  1.00 98.34           O
ATOM   1822  N   LYS D  52     -16.041  20.337 -22.764  1.00 98.77           N
ATOM   1823 CA   LYS D  52     -15.692  21.525 -21.990  1.00 98.68           C
ATOM   1824  C   LYS D  52     -14.349  21.391 -21.273  1.00 98.77           C
ATOM   1825  O   LYS D  52     -13.722  22.381 -20.916  1.00 98.45           O
ATOM   1826 CB   LYS D  52     -16.798  21.847 -20.984  1.00 98.47           C
ATOM   1827 CG   LYS D  52     -18.127  22.174 -21.639  1.00 96.84           C
ATOM   1828 CD   LYS D  52     -19.085  22.840 -20.693  1.00 91.37           C
ATOM   1829 CE   LYS D  52     -20.358  23.275 -21.398  1.00 87.33           C
ATOM   1830 NZ   LYS D  52     -21.295  23.998 -20.508  1.00 77.82           N
ATOM   1831  N   LEU D  53     -13.918  20.149 -21.055  1.00 98.34           N
ATOM   1832 CA   LEU D  53     -12.625  19.887 -20.444  1.00 98.28           C
ATOM   1833  C   LEU D  53     -11.777  18.996 -21.339  1.00 98.19           C
ATOM   1834  O   LEU D  53     -12.302  18.228 -22.150  1.00 98.01           O
ATOM   1835 CB   LEU D  53     -12.782  19.211 -19.085  1.00 98.26           C
ATOM   1836 CG   LEU D  53     -13.380  20.025 -17.940  1.00 97.98           C
ATOM   1837 CD1  LEU D  53     -13.302  19.205 -16.657  1.00 97.66           C
ATOM   1838 CD2  LEU D  53     -12.642  21.339 -17.769  1.00 97.31           C
ATOM   1839  N   GLN D  54     -10.466  19.121 -21.207  1.00 98.66           N
ATOM   1840 CA   GLN D  54      -9.541  18.269 -21.918  1.00 98.58           C
ATOM   1841  C   GLN D  54      -8.758  17.425 -20.923  1.00 98.59           C
ATOM   1842  O   GLN D  54      -8.174  17.952 -19.978  1.00 98.33           O
ATOM   1843 CB   GLN D  54      -8.580  19.096 -22.770  1.00 98.07           C
ATOM   1844 CG   GLN D  54      -7.567  18.268 -23.543  1.00 93.42           C
ATOM   1845 CD   GLN D  54      -6.598  19.117 -24.332  1.00 92.72           C
ATOM   1846 OE1  GLN D  54      -6.990  20.101 -24.955  1.00 86.44           O
ATOM   1847 NE2  GLN D  54      -5.322  18.746 -24.314  1.00 82.50           N
ATOM   1848  N   LYS D  55      -8.768  16.112 -21.145  1.00 96.55           N
ATOM   1849 CA   LYS D  55      -8.028  15.197 -20.298  1.00 95.70           C
ATOM   1850  C   LYS D  55      -6.701  14.817 -20.940  1.00 95.13           C
ATOM   1851  O   LYS D  55      -6.667  14.357 -22.083  1.00 95.73           O
ATOM   1852 CB   LYS D  55      -8.858  13.933 -20.036  1.00 95.76           C
ATOM   1853 CG   LYS D  55      -8.094  12.816 -19.354  1.00 95.76           C
ATOM   1854 CD   LYS D  55      -8.870  11.508 -19.390  1.00 95.27           C
ATOM   1855 CE   LYS D  55      -8.022  10.327 -18.968  1.00 93.67           C
ATOM   1856 NZ   LYS D  55      -8.730   9.039 -19.153  1.00 91.28           N
ATOM   1857  N   GLU D  56      -5.615  15.047 -20.216  1.00 97.05           N
ATOM   1858 CA   GLU D  56      -4.301  14.613 -20.666  1.00 95.93           C
ATOM   1859  C   GLU D  56      -3.965  13.299 -19.983  1.00 95.28           C
ATOM   1860  O   GLU D  56      -3.898  13.233 -18.756  1.00 93.93           O
ATOM   1861 CB   GLU D  56      -3.238  15.665 -20.339  1.00 95.34           C
ATOM   1862 CG   GLU D  56      -3.391  16.966 -21.104  1.00 91.12           C
ATOM   1863 CD   GLU D  56      -2.288  17.972 -20.785  1.00 88.32           C
ATOM   1864 OE1  GLU D  56      -1.304  17.575 -20.143  1.00 84.02           O
ATOM   1865 OE2  GLU D  56      -2.422  19.139 -21.184  1.00 81.89           O
ATOM   1866  N   ALA D  57      -3.770  12.258 -20.784  1.00 92.96           N
ATOM   1867 CA   ALA D  57      -3.441  10.947 -20.239  1.00 91.72           C
ATOM   1868  C   ALA D  57      -2.193  11.004 -19.377  1.00 90.69           C
ATOM   1869  O   ALA D  57      -1.216  11.672 -19.723  1.00 86.79           O
ATOM   1870 CB   ALA D  57      -3.253   9.943 -21.368  1.00 88.50           C
ATOM   1871  N   GLY D  58      -2.233  10.321 -18.258  1.00 85.58           N
ATOM   1872 CA   GLY D  58      -1.105  10.324 -17.349  1.00 84.36           C
ATOM   1873  C   GLY D  58      -1.412   9.539 -16.087  1.00 85.18           C
ATOM   1874  O   GLY D  58      -2.470   8.925 -15.973  1.00 84.13           O
ATOM   1875  N   THR D  59      -0.483   9.569 -15.162  1.00 80.75           N
ATOM   1876 CA   THR D  59      -0.636   8.877 -13.886  1.00 79.90           C
ATOM   1877  C   THR D  59      -0.203   9.803 -12.758  1.00 81.02           C
ATOM   1878  O   THR D  59       0.981   9.893 -12.445  1.00 79.21           O
ATOM   1879 CB   THR D  59       0.193   7.578 -13.830  1.00 75.18           C
ATOM   1880 OG1  THR D  59      -0.206   6.731 -14.898  1.00 70.76           O
ATOM   1881 CG2  THR D  59      -0.014   6.869 -12.503  1.00 70.22           C
ATOM   1882  N   PRO D  60      -1.180  10.510 -12.173  1.00 82.21           N
ATOM   1883 CA   PRO D  60      -2.606  10.490 -12.490  1.00 83.18           C
ATOM   1884  C   PRO D  60      -2.925  11.373 -13.693  1.00 85.86           C
ATOM   1885  O   PRO D  60      -2.071  12.178 -14.094  1.00 86.12           O
ATOM   1886 CB   PRO D  60      -3.236  11.083 -11.226  1.00 80.92           C
ATOM   1887 CG   PRO D  60      -2.217  12.063 -10.756  1.00 75.57           C
ATOM   1888 CD   PRO D  60      -0.883  11.398 -11.046  1.00 77.59           C
ATOM   1889  N   PRO D  61      -4.120  11.247 -14.276  1.00 88.99           N
ATOM   1890 CA   PRO D  61      -4.517  12.089 -15.409  1.00 89.58           C
ATOM   1891  C   PRO D  61      -4.569  13.561 -15.024  1.00 91.35           C
ATOM   1892  O   PRO D  61      -4.879  13.903 -13.880  1.00 91.74           O
ATOM   1893 CB   PRO D  61      -5.916  11.580 -15.761  1.00 89.65           C
ATOM   1894 CG   PRO D  61      -5.940  10.172 -15.249  1.00 87.91           C
ATOM   1895 CD   PRO D  61      -5.131  10.215 -13.990  1.00 87.06           C
ATOM   1896  N   LEU D  62      -4.247  14.437 -15.987  1.00 94.23           N
ATOM   1897 CA   LEU D  62      -4.301  15.874 -15.781  1.00 94.80           C
ATOM   1898  C   LEU D  62      -5.520  16.442 -16.497  1.00 95.92           C
ATOM   1899  O   LEU D  62      -5.870  16.000 -17.590  1.00 96.37           O
ATOM   1900 CB   LEU D  62      -3.032  16.543 -16.298  1.00 94.08           C
ATOM   1901 CG   LEU D  62      -1.771  16.317 -15.468  1.00 91.90           C
ATOM   1902 CD1  LEU D  62      -0.534  16.809 -16.204  1.00 89.02           C
ATOM   1903 CD2  LEU D  62      -1.896  17.018 -14.117  1.00 87.30           C
ATOM   1904  N   TRP D  63      -6.151  17.445 -15.892  1.00 96.77           N
ATOM   1905 CA   TRP D  63      -7.360  18.045 -16.421  1.00 96.81           C
ATOM   1906  C   TRP D  63      -7.219  19.551 -16.583  1.00 97.11           C
ATOM   1907  O   TRP D  63      -6.674  20.220 -15.715  1.00 97.19           O
ATOM   1908 CB   TRP D  63      -8.539  17.738 -15.511  1.00 96.64           C
ATOM   1909 CG   TRP D  63      -8.824  16.279 -15.358  1.00 96.50           C
ATOM   1910 CD1  TRP D  63      -8.273  15.410 -14.464  1.00 96.36           C
ATOM   1911 CD2  TRP D  63      -9.749  15.500 -16.149  1.00 97.31           C
ATOM   1912 NE1  TRP D  63      -8.789  14.156 -14.641  1.00 96.95           N
ATOM   1913 CE2  TRP D  63      -9.699  14.181 -15.663  1.00 97.34           C
ATOM   1914 CE3  TRP D  63     -10.603  15.807 -17.209  1.00 97.45           C
ATOM   1915 CZ2  TRP D  63     -10.479  13.155 -16.211  1.00 97.52           C
ATOM   1916 CZ3  TRP D  63     -11.372  14.789 -17.742  1.00 97.33           C
ATOM   1917 CH2  TRP D  63     -11.307  13.481 -17.247  1.00 97.15           C
ATOM   1918  N   LYS D  64      -7.731  20.081 -17.698  1.00 98.63           N
ATOM   1919 CA   LYS D  64      -7.704  21.507 -17.945  1.00 98.61           C
ATOM   1920  C   LYS D  64      -8.892  21.933 -18.793  1.00 98.73           C
ATOM   1921  O   LYS D  64      -9.583  21.095 -19.373  1.00 98.63           O
ATOM   1922 CB   LYS D  64      -6.407  21.914 -18.652  1.00 97.99           C
ATOM   1923 CG   LYS D  64      -6.299  21.410 -20.075  1.00 96.17           C
ATOM   1924 CD   LYS D  64      -5.047  21.950 -20.745  1.00 94.44           C
ATOM   1925 CE   LYS D  64      -5.006  21.593 -22.211  1.00 87.69           C
ATOM   1926 NZ   LYS D  64      -3.841  22.211 -22.911  1.00 81.78           N
ATOM   1927  N   ILE D  65      -9.135  23.235 -18.857  1.00 98.66           N
ATOM   1928 CA   ILE D  65     -10.201  23.785 -19.689  1.00 98.69           C
ATOM   1929  C   ILE D  65      -9.889  23.479 -21.152  1.00 98.68           C
ATOM   1930  O   ILE D  65      -8.770  23.686 -21.610  1.00 98.23           O
ATOM   1931 CB   ILE D  65     -10.332  25.307 -19.504  1.00 98.18           C
ATOM   1932 CG1  ILE D  65     -10.698  25.644 -18.058  1.00 96.09           C
ATOM   1933 CG2  ILE D  65     -11.377  25.874 -20.456  1.00 96.62           C
ATOM   1934 CD1  ILE D  65     -12.092  25.198 -17.654  1.00 91.67           C
ATOM   1935  N   ALA D  66     -10.893  22.995 -21.879  1.00 98.32           N
ATOM   1936 CA   ALA D  66     -10.711  22.713 -23.293  1.00 98.02           C
ATOM   1937  C   ALA D  66     -10.652  24.019 -24.073  1.00 97.24           C
ATOM   1938  O   ALA D  66     -11.459  24.919 -23.857  1.00 93.61           O
ATOM   1939 CB   ALA D  66     -11.850  21.841 -23.805  1.00 97.33           C
ATOM   1940  N   VAL D  67      -9.679  24.132 -24.971  1.00 94.26           N
ATOM   1941 CA   VAL D  67      -9.557  25.311 -25.815  1.00 92.10           C
ATOM   1942  C   VAL D  67     -10.561  25.225 -26.956  1.00 89.10           C
ATOM   1943  O   VAL D  67     -10.473  24.331 -27.801  1.00 76.67           O
ATOM   1944 CB   VAL D  67      -8.133  25.460 -26.381  1.00 87.73           C
ATOM   1945 CG1  VAL D  67      -8.042  26.694 -27.262  1.00 79.02           C
ATOM   1946 CG2  VAL D  67      -7.124  25.519 -25.246  1.00 79.23           C
ATOM   1947  N   SER D  68     -11.505  26.144 -26.963  1.00 78.10           N
ATOM   1948 CA   SER D  68     -12.551  26.160 -27.985  1.00 75.97           C
ATOM   1949  C   SER D  68     -12.000  26.582 -29.343  1.00 70.92           C
ATOM   1950  O   SER D  68     -11.611  27.728 -29.533  1.00 61.80           O
ATOM   1951 CB   SER D  68     -13.680  27.095 -27.571  1.00 69.09           C
ATOM   1952 OG   SER D  68     -14.287  26.646 -26.371  1.00 62.45           O
ATOM   1953  N   THR D  69     -11.953  25.622 -30.250  1.00 78.89           N
ATOM   1954 CA   THR D  69     -11.551  25.917 -31.628  1.00 77.10           C
ATOM   1955  C   THR D  69     -12.791  26.318 -32.424  1.00 72.90           C
ATOM   1956  O   THR D  69     -13.547  25.460 -32.885  1.00 62.77           O
ATOM   1957 CB   THR D  69     -10.888  24.695 -32.281  1.00 70.31           C
ATOM   1958 OG1  THR D  69     -11.742  23.556 -32.169  1.00 63.34           O
ATOM   1959 CG2  THR D  69      -9.567  24.380 -31.590  1.00 63.51           C
ATOM   1960  N   GLN D  70     -12.998  27.628 -32.545  1.00 77.63           N
ATOM   1961 CA   GLN D  70     -14.166  28.163 -33.242  1.00 78.52           C
ATOM   1962  C   GLN D  70     -13.947  28.266 -34.757  1.00 72.66           C
ATOM   1963  O   GLN D  70     -12.837  28.091 -35.231  1.00 65.90           O
ATOM   1964 CB   GLN D  70     -14.520  29.555 -32.682  1.00 74.15           C
ATOM   1965 CG   GLN D  70     -13.354  30.516 -32.650  1.00 70.88           C
ATOM   1966 CD   GLN D  70     -13.685  31.795 -31.945  1.00 64.81           C
ATOM   1967 OE1  GLN D  70     -13.157  32.102 -30.892  1.00 61.96           O
ATOM   1968 NE2  GLN D  70     -14.556  32.620 -32.537  1.00 60.47           N
ATOM   1969 OXT  GLN D  70     -14.931  28.547 -35.480  1.00 67.74           O
HETATM 1970  K     K E   1      26.155  -1.859  12.535  1.00 46.64           K
HETATM 1971  K     K F   1      -4.001  -1.615 -13.814  1.00 33.96           K
HETATM 1972  K     K G   1       6.835  -5.830   4.951  1.00 35.11           K
HETATM 1973  K     K H   1      -4.488  13.831   2.166  1.00 30.21           K
HETATM 1974  K     K I   1      27.537 -21.673  -9.195  1.00 47.37           K
HETATM 1975  K     K J   1     -10.127  32.855 -17.237  1.00 34.29           K
HETATM 1976 MG    MG K   1      18.612  -3.636  -0.095  1.00 40.61          MG
HETATM 1977 MG    MG L   1     -11.246   6.174  -7.759  1.00 40.84          MG
HETATM 1978 MG    MG M   1      14.874   9.158  -0.303  1.00 35.17          MG
HETATM 1979 MG    MG N   1     -11.269   5.094 -18.108  1.00 38.71          MG
HETATM 1980 MG    MG O   1       0.253  -4.909   8.289  1.00 37.13          MG
HETATM 1981 MG    MG P   1      -7.157   5.874   7.228  1.00 34.43          MG
HETATM 1982 MG    MG Q   1      -1.502  10.503  16.222  1.00 36.09          MG
HETATM 1983 MG    MG R   1      -9.573 -12.597   3.333  1.00 38.99          MG
HETATM 1984 MG    MG S   1       0.541  21.362   5.565  1.00 24.97          MG
HETATM 1985 MG    MG T   1      -7.820  12.738 -13.038  1.00 25.51          MG
HETATM 1986 MG    MG U   1       5.903   1.695  -2.995  1.00 26.67          MG
HETATM 1987 MG    MG V   1      -5.851 -11.247   8.893  1.00 24.23          MG
HETATM 1988 ZN    ZN W   1       7.524  -6.316  -3.457  1.00 64.98          ZN
HETATM 1989 ZN    ZN X   1      -2.432  12.594  -2.998  1.00 59.71          ZN
HETATM 1990 ZN    ZN Y   1      26.302   0.499  10.638  1.00 33.27          ZN
HETATM 1991 ZN    ZN Z   1     -22.359   6.546 -16.492  1.00 28.55          ZN
ATOM   1992 OP3   DC AA   1     -16.158  -2.990 -23.784  1.00 25.62           O
ATOM   1993  P    DC AA   1     -16.092  -1.925 -23.072  1.00 34.38           P
ATOM   1994 OP1   DC AA   1     -16.508  -1.742 -24.284  1.00 30.14           O
ATOM   1995 OP2   DC AA   1     -15.138  -0.960 -22.470  1.00 29.36           O
ATOM   1996 O5'   DC AA   1     -16.926  -2.402 -21.845  1.00 33.25           O
ATOM   1997 C5'   DC AA   1     -16.520  -3.583 -21.228  1.00 39.53           C
ATOM   1998 C4'   DC AA   1     -16.841  -3.626 -19.748  1.00 45.59           C
ATOM   1999 O4'   DC AA   1     -16.766  -2.287 -19.204  1.00 42.68           O
ATOM   2000 C3'   DC AA   1     -18.253  -4.123 -19.436  1.00 47.18           C
ATOM   2001 O3'   DC AA   1     -18.222  -4.869 -18.219  1.00 46.44           O
ATOM   2002 C2'   DC AA   1     -19.032  -2.824 -19.269  1.00 40.64           C
ATOM   2003 C1'   DC AA   1     -18.001  -1.945 -18.607  1.00 41.35           C
ATOM   2004 N1    DC AA   1     -18.230  -0.501 -18.804  1.00 40.19           N
ATOM   2005 C2    DC AA   1     -19.227   0.131 -18.069  1.00 38.50           C
ATOM   2006 O2    DC AA   1     -19.892  -0.533 -17.259  1.00 38.99           O
ATOM   2007 N3    DC AA   1     -19.447   1.444 -18.247  1.00 37.18           N
ATOM   2008 C4    DC AA   1     -18.708   2.127 -19.122  1.00 37.02           C
ATOM   2009 N4    DC AA   1     -18.960   3.442 -19.272  1.00 38.24           N
ATOM   2010 C5    DC AA   1     -17.683   1.515 -19.894  1.00 37.56           C
ATOM   2011 C6    DC AA   1     -17.483   0.205 -19.697  1.00 40.47           C
ATOM   2012  P    DG AA   2     -18.109  -6.416 -18.274  1.00 41.95           P
ATOM   2013 OP1   DG AA   2     -18.512  -6.998 -19.585  1.00 39.05           O
ATOM   2014 OP2   DG AA   2     -18.775  -6.834 -17.025  1.00 40.44           O
ATOM   2015 O5'   DG AA   2     -16.539  -6.663 -18.076  1.00 43.49           O
ATOM   2016 C5'   DG AA   2     -15.887  -6.226 -16.899  1.00 48.13           C
ATOM   2017 C4'   DG AA   2     -14.387  -6.388 -17.044  1.00 51.21           C
ATOM   2018 O4'   DG AA   2     -13.925  -5.610 -18.148  1.00 48.20           O
ATOM   2019 C3'   DG AA   2     -13.600  -5.895 -15.821  1.00 50.23           C
ATOM   2020 O3'   DG AA   2     -13.300  -7.011 -14.998  1.00 48.78           O
ATOM   2021 C2'   DG AA   2     -12.328  -5.286 -16.424  1.00 48.00           C
ATOM   2022 C1'   DG AA   2     -12.691  -4.991 -17.855  1.00 47.77           C
ATOM   2023 N9    DG AA   2     -12.843  -3.579 -18.195  1.00 48.02           N
ATOM   2024 C8    DG AA   2     -12.199  -2.929 -19.217  1.00 45.20           C
ATOM   2025 N7    DG AA   2     -12.540  -1.682 -19.318  1.00 47.53           N
ATOM   2026 C5    DG AA   2     -13.462  -1.489 -18.312  1.00 47.74           C
ATOM   2027 C6    DG AA   2     -14.174  -0.327 -17.939  1.00 47.93           C
ATOM   2028 O6    DG AA   2     -14.131   0.809 -18.442  1.00 48.15           O
ATOM   2029 N1    DG AA   2     -15.017  -0.558 -16.860  1.00 50.18           N
ATOM   2030 C2    DG AA   2     -15.150  -1.755 -16.217  1.00 50.36           C
ATOM   2031 N2    DG AA   2     -16.022  -1.793 -15.191  1.00 48.58           N
ATOM   2032 N3    DG AA   2     -14.494  -2.855 -16.560  1.00 45.89           N
ATOM   2033 C4    DG AA   2     -13.667  -2.653 -17.605  1.00 47.18           C
ATOM   2034  P    DC AA   3     -13.714  -7.116 -13.505  1.00 47.91           P
ATOM   2035 OP1   DC AA   3     -13.015  -8.300 -12.924  1.00 43.67           O
ATOM   2036 OP2   DC AA   3     -15.185  -7.017 -13.402  1.00 42.81           O
ATOM   2037 O5'   DC AA   3     -13.091  -5.792 -12.888  1.00 49.28           O
ATOM   2038 C5'   DC AA   3     -12.820  -5.718 -11.486  1.00 52.54           C
ATOM   2039 C4'   DC AA   3     -13.328  -4.415 -10.920  1.00 50.95           C
ATOM   2040 O4'   DC AA   3     -12.634  -3.305 -11.533  1.00 49.45           O
ATOM   2041 C3'   DC AA   3     -14.822  -4.148 -11.120  1.00 50.80           C
ATOM   2042 O3'   DC AA   3     -15.359  -3.529  -9.956  1.00 51.93           O
ATOM   2043 C2'   DC AA   3     -14.834  -3.153 -12.281  1.00 50.66           C
ATOM   2044 C1'   DC AA   3     -13.579  -2.359 -11.964  1.00 50.06           C
ATOM   2045 N1    DC AA   3     -13.029  -1.620 -13.119  1.00 51.37           N
ATOM   2046 C2    DC AA   3     -13.436  -0.303 -13.326  1.00 51.17           C
ATOM   2047 O2    DC AA   3     -14.241   0.203 -12.538  1.00 50.66           O
ATOM   2048 N3    DC AA   3     -12.946   0.377 -14.385  1.00 48.36           N
ATOM   2049 C4    DC AA   3     -12.083  -0.210 -15.214  1.00 49.10           C
ATOM   2050 N4    DC AA   3     -11.629   0.495 -16.241  1.00 50.68           N
ATOM   2051 C5    DC AA   3     -11.659  -1.556 -15.020  1.00 49.82           C
ATOM   2052 C6    DC AA   3     -12.139  -2.213 -13.973  1.00 51.32           C
ATOM   2053  P    DG AA   4     -16.193  -4.402  -8.894  1.00 42.61           P
ATOM   2054 OP1   DG AA   4     -16.941  -5.489  -9.579  1.00 42.11           O
ATOM   2055 OP2   DG AA   4     -16.891  -3.436  -8.027  1.00 44.20           O
ATOM   2056 O5'   DG AA   4     -15.033  -5.080  -8.019  1.00 43.78           O
ATOM   2057 C5'   DG AA   4     -14.127  -4.279  -7.270  1.00 46.39           C
ATOM   2058 C4'   DG AA   4     -12.990  -5.127  -6.737  1.00 46.10           C
ATOM   2059 O4'   DG AA   4     -12.281  -5.707  -7.830  1.00 42.41           O
ATOM   2060 C3'   DG AA   4     -11.947  -4.325  -5.937  1.00 42.91           C
ATOM   2061 O3'   DG AA   4     -12.250  -4.437  -4.553  1.00 41.57           O
ATOM   2062 C2'   DG AA   4     -10.629  -5.013  -6.284  1.00 41.61           C
ATOM   2063 C1'   DG AA   4     -10.890  -5.736  -7.585  1.00 42.27           C
ATOM   2064 N9    DG AA   4     -10.246  -5.171  -8.770  1.00 44.21           N
ATOM   2065 C8    DG AA   4      -9.419  -5.845  -9.632  1.00 42.90           C
ATOM   2066 N7    DG AA   4      -8.997  -5.120 -10.622  1.00 46.02           N
ATOM   2067 C5    DG AA   4      -9.591  -3.890 -10.409  1.00 46.55           C
ATOM   2068 C6    DG AA   4      -9.495  -2.688 -11.173  1.00 47.52           C
ATOM   2069 O6    DG AA   4      -8.857  -2.485 -12.215  1.00 48.33           O
ATOM   2070 N1    DG AA   4     -10.250  -1.658 -10.612  1.00 49.81           N
ATOM   2071 C2    DG AA   4     -10.993  -1.771  -9.469  1.00 49.03           C
ATOM   2072 N2    DG AA   4     -11.650  -0.678  -9.079  1.00 47.24           N
ATOM   2073 N3    DG AA   4     -11.085  -2.886  -8.751  1.00 44.31           N
ATOM   2074 C4    DG AA   4     -10.365  -3.892  -9.277  1.00 44.91           C
ATOM   2075  P    DC AA   5     -12.546  -3.207  -3.644  1.00 45.61           P
ATOM   2076 OP1   DC AA   5     -12.547  -3.690  -2.243  1.00 43.72           O
ATOM   2077 OP2   DC AA   5     -13.716  -2.494  -4.176  1.00 45.02           O
ATOM   2078 O5'   DC AA   5     -11.267  -2.280  -3.858  1.00 47.96           O
ATOM   2079 C5'   DC AA   5     -10.908  -1.332  -2.854  1.00 51.61           C
ATOM   2080 C4'   DC AA   5     -10.550   0.000  -3.479  1.00 49.36           C
ATOM   2081 O4'   DC AA   5      -9.406  -0.167  -4.351  1.00 48.94           O
ATOM   2082 C3'   DC AA   5     -11.644   0.641  -4.332  1.00 48.23           C
ATOM   2083 O3'   DC AA   5     -11.633   2.055  -4.150  1.00 50.05           O
ATOM   2084 C2'   DC AA   5     -11.191   0.306  -5.764  1.00 49.55           C
ATOM   2085 C1'   DC AA   5      -9.685   0.411  -5.598  1.00 49.30           C
ATOM   2086 N1    DC AA   5      -8.921  -0.310  -6.632  1.00 49.94           N
ATOM   2087 C2    DC AA   5      -8.468   0.396  -7.744  1.00 50.59           C
ATOM   2088 O2    DC AA   5      -8.723   1.599  -7.839  1.00 50.57           O
ATOM   2089 N3    DC AA   5      -7.776  -0.256  -8.711  1.00 49.72           N
ATOM   2090 C4    DC AA   5      -7.528  -1.561  -8.577  1.00 50.00           C
ATOM   2091 N4    DC AA   5      -6.842  -2.167  -9.554  1.00 51.05           N
ATOM   2092 C5    DC AA   5      -7.977  -2.300  -7.445  1.00 50.24           C
ATOM   2093 C6    DC AA   5      -8.657  -1.646  -6.513  1.00 50.93           C
ATOM   2094  P    DG AA   6     -12.636   2.772  -3.100  1.00 43.17           P
ATOM   2095 OP1   DG AA   6     -13.918   2.030  -3.014  1.00 43.94           O
ATOM   2096 OP2   DG AA   6     -12.623   4.201  -3.430  1.00 46.26           O
ATOM   2097 O5'   DG AA   6     -11.881   2.596  -1.693  1.00 44.27           O
ATOM   2098 C5'   DG AA   6     -10.600   3.192  -1.491  1.00 45.15           C
ATOM   2099 C4'   DG AA   6      -9.991   2.687  -0.199  1.00 44.12           C
ATOM   2100 O4'   DG AA   6      -9.857   1.266  -0.258  1.00 42.77           O
ATOM   2101 C3'   DG AA   6      -8.580   3.225   0.066  1.00 41.60           C
ATOM   2102 O3'   DG AA   6      -8.665   4.382   0.886  1.00 41.63           O
ATOM   2103 C2'   DG AA   6      -7.891   2.066   0.786  1.00 41.74           C
ATOM   2104 C1'   DG AA   6      -8.666   0.837   0.372  1.00 42.40           C
ATOM   2105 N9    DG AA   6      -7.992  -0.056  -0.562  1.00 43.65           N
ATOM   2106 C8    DG AA   6      -7.784  -1.401  -0.391  1.00 42.83           C
ATOM   2107 N7    DG AA   6      -7.176  -1.969  -1.394  1.00 46.01           N
ATOM   2108 C5    DG AA   6      -6.979  -0.936  -2.287  1.00 47.23           C
ATOM   2109 C6    DG AA   6      -6.358  -0.948  -3.570  1.00 47.19           C
ATOM   2110 O6    DG AA   6      -5.865  -1.908  -4.174  1.00 47.63           O
ATOM   2111 N1    DG AA   6      -6.351   0.319  -4.152  1.00 48.55           N
ATOM   2112 C2    DG AA   6      -6.874   1.440  -3.574  1.00 47.78           C
ATOM   2113 N2    DG AA   6      -6.782   2.568  -4.277  1.00 47.29           N
ATOM   2114 N3    DG AA   6      -7.455   1.461  -2.379  1.00 45.99           N
ATOM   2115 C4    DG AA   6      -7.475   0.253  -1.796  1.00 45.44           C
ATOM   2116  P    DC AA   7      -8.055   5.750   0.443  1.00 44.06           P
ATOM   2117 OP1   DC AA   7      -8.136   6.662   1.601  1.00 42.92           O
ATOM   2118 OP2   DC AA   7      -8.666   6.139  -0.851  1.00 44.87           O
ATOM   2119 O5'   DC AA   7      -6.526   5.370   0.185  1.00 46.18           O
ATOM   2120 C5'   DC AA   7      -5.519   6.388   0.236  1.00 49.82           C
ATOM   2121 C4'   DC AA   7      -4.613   6.304  -0.972  1.00 48.37           C
ATOM   2122 O4'   DC AA   7      -3.926   5.031  -0.985  1.00 48.86           O
ATOM   2123 C3'   DC AA   7      -5.316   6.419  -2.328  1.00 47.44           C
ATOM   2124 O3'   DC AA   7      -4.511   7.163  -3.232  1.00 49.54           O
ATOM   2125 C2'   DC AA   7      -5.381   4.957  -2.787  1.00 49.32           C
ATOM   2126 C1'   DC AA   7      -4.052   4.450  -2.250  1.00 49.31           C
ATOM   2127 N1    DC AA   7      -3.975   2.989  -2.121  1.00 49.57           N
ATOM   2128 C2    DC AA   7      -3.376   2.251  -3.143  1.00 50.39           C
ATOM   2129 O2    DC AA   7      -2.932   2.849  -4.128  1.00 49.94           O
ATOM   2130 N3    DC AA   7      -3.312   0.915  -3.043  1.00 49.97           N
ATOM   2131 C4    DC AA   7      -3.813   0.302  -1.969  1.00 50.06           C
ATOM   2132 N4    DC AA   7      -3.733  -1.031  -1.907  1.00 50.77           N
ATOM   2133 C5    DC AA   7      -4.430   1.032  -0.910  1.00 50.16           C
ATOM   2134 C6    DC AA   7      -4.484   2.351  -1.025  1.00 50.37           C
ATOM   2135  P    DG AA   8      -4.746   8.735  -3.448  1.00 44.07           P
ATOM   2136 OP1   DG AA   8      -6.173   9.084  -3.191  1.00 45.05           O
ATOM   2137 OP2   DG AA   8      -4.129   9.062  -4.741  1.00 47.06           O
ATOM   2138 O5'   DG AA   8      -3.858   9.392  -2.297  1.00 45.03           O
ATOM   2139 C5'   DG AA   8      -2.449   9.163  -2.251  1.00 45.91           C
ATOM   2140 C4'   DG AA   8      -1.915   9.597  -0.911  1.00 44.44           C
ATOM   2141 O4'   DG AA   8      -2.586   8.870   0.118  1.00 43.43           O
ATOM   2142 C3'   DG AA   8      -0.425   9.312  -0.711  1.00 42.30           C
ATOM   2143 O3'   DG AA   8       0.317  10.478  -1.059  1.00 42.86           O
ATOM   2144 C2'   DG AA   8      -0.319   9.001   0.781  1.00 43.30           C
ATOM   2145 C1'   DG AA   8      -1.702   8.567   1.178  1.00 43.84           C
ATOM   2146 N9    DG AA   8      -1.870   7.144   1.467  1.00 44.84           N
ATOM   2147 C8    DG AA   8      -2.441   6.598   2.591  1.00 43.83           C
ATOM   2148 N7    DG AA   8      -2.484   5.316   2.580  1.00 46.40           N
ATOM   2149 C5    DG AA   8      -1.904   4.964   1.379  1.00 47.93           C
ATOM   2150 C6    DG AA   8      -1.674   3.693   0.806  1.00 47.78           C
ATOM   2151 O6    DG AA   8      -1.943   2.578   1.281  1.00 48.12           O
ATOM   2152 N1    DG AA   8      -1.064   3.782  -0.441  1.00 48.99           N
ATOM   2153 C2    DG AA   8      -0.718   4.947  -1.060  1.00 48.18           C
ATOM   2154 N2    DG AA   8      -0.141   4.834  -2.271  1.00 47.66           N
ATOM   2155 N3    DG AA   8      -0.936   6.138  -0.538  1.00 46.64           N
ATOM   2156 C4    DG AA   8      -1.520   6.086   0.669  1.00 45.93           C
ATOM   2157  P    DC AA   9       1.497  10.443  -2.086  1.00 47.14           P
ATOM   2158 OP1   DC AA   9       2.126  11.776  -2.080  1.00 46.20           O
ATOM   2159 OP2   DC AA   9       1.002   9.873  -3.351  1.00 48.10           O
ATOM   2160 O5'   DC AA   9       2.523   9.399  -1.420  1.00 48.89           O
ATOM   2161 C5'   DC AA   9       3.913   9.489  -1.724  1.00 53.89           C
ATOM   2162 C4'   DC AA   9       4.462   8.137  -2.116  1.00 52.56           C
ATOM   2163 O4'   DC AA   9       4.322   7.207  -1.013  1.00 53.73           O
ATOM   2164 C3'   DC AA   9       3.781   7.471  -3.316  1.00 52.34           C
ATOM   2165 O3'   DC AA   9       4.754   6.824  -4.116  1.00 54.04           O
ATOM   2166 C2'   DC AA   9       2.873   6.424  -2.655  1.00 53.46           C
ATOM   2167 C1'   DC AA   9       3.746   6.019  -1.479  1.00 54.23           C
ATOM   2168 N1    DC AA   9       3.003   5.390  -0.378  1.00 53.22           N
ATOM   2169 C2    DC AA   9       2.921   3.996  -0.330  1.00 54.44           C
ATOM   2170 O2    DC AA   9       3.474   3.332  -1.205  1.00 53.78           O
ATOM   2171 N3    DC AA   9       2.231   3.409   0.676  1.00 53.78           N
ATOM   2172 C4    DC AA   9       1.648   4.164   1.606  1.00 53.67           C
ATOM   2173 N4    DC AA   9       0.979   3.552   2.579  1.00 54.28           N
ATOM   2174 C5    DC AA   9       1.716   5.583   1.565  1.00 53.57           C
ATOM   2175 C6    DC AA   9       2.397   6.143   0.583  1.00 53.88           C
ATOM   2176  P    DG AA  10       5.379   7.555  -5.395  1.00 45.95           P
ATOM   2177 OP1   DG AA  10       4.400   8.531  -5.961  1.00 47.31           O
ATOM   2178 OP2   DG AA  10       5.947   6.499  -6.245  1.00 48.93           O
ATOM   2179 O5'   DG AA  10       6.601   8.382  -4.762  1.00 47.38           O
ATOM   2180 C5'   DG AA  10       7.663   7.702  -4.104  1.00 48.64           C
ATOM   2181 C4'   DG AA  10       8.552   8.696  -3.389  1.00 46.92           C
ATOM   2182 O4'   DG AA  10       7.762   9.434  -2.453  1.00 44.58           O
ATOM   2183 C3'   DG AA  10       9.668   8.044  -2.576  1.00 43.54           C
ATOM   2184 O3'   DG AA  10      10.853   7.999  -3.365  1.00 44.14           O
ATOM   2185 C2'   DG AA  10       9.821   8.981  -1.380  1.00 44.36           C
ATOM   2186 C1'   DG AA  10       8.505   9.707  -1.281  1.00 45.01           C
ATOM   2187 N9    DG AA  10       7.658   9.331  -0.161  1.00 46.12           N
ATOM   2188 C8    DG AA  10       7.076  10.188   0.740  1.00 44.94           C
ATOM   2189 N7    DG AA  10       6.351   9.597   1.622  1.00 47.92           N
ATOM   2190 C5    DG AA  10       6.440   8.256   1.303  1.00 48.92           C
ATOM   2191 C6    DG AA  10       5.855   7.128   1.920  1.00 49.07           C
ATOM   2192 O6    DG AA  10       5.109   7.096   2.911  1.00 49.64           O
ATOM   2193 N1    DG AA  10       6.201   5.941   1.287  1.00 50.57           N
ATOM   2194 C2    DG AA  10       7.017   5.864   0.184  1.00 50.26           C
ATOM   2195 N2    DG AA  10       7.242   4.627  -0.299  1.00 49.40           N
ATOM   2196 N3    DG AA  10       7.568   6.907  -0.399  1.00 47.00           N
ATOM   2197 C4    DG AA  10       7.242   8.069   0.202  1.00 46.66           C
ATOM   2198  P    DC AA  11      11.594   6.629  -3.669  1.00 50.12           P
ATOM   2199 OP1   DC AA  11      12.833   6.939  -4.420  1.00 48.88           O
ATOM   2200 OP2   DC AA  11      10.624   5.665  -4.239  1.00 49.72           O
ATOM   2201 O5'   DC AA  11      11.977   6.130  -2.200  1.00 52.56           O
ATOM   2202 C5'   DC AA  11      13.125   5.316  -2.005  1.00 56.67           C
ATOM   2203 C4'   DC AA  11      12.798   4.149  -1.097  1.00 53.39           C
ATOM   2204 O4'   DC AA  11      12.349   4.637   0.189  1.00 53.94           O
ATOM   2205 C3'   DC AA  11      11.697   3.210  -1.602  1.00 52.71           C
ATOM   2206 O3'   DC AA  11      12.028   1.868  -1.268  1.00 55.94           O
ATOM   2207 C2'   DC AA  11      10.481   3.653  -0.785  1.00 54.71           C
ATOM   2208 C1'   DC AA  11      11.153   3.990   0.533  1.00 54.51           C
ATOM   2209 N1    DC AA  11      10.370   4.872   1.407  1.00 54.52           N
ATOM   2210 C2    DC AA  11       9.566   4.310   2.388  1.00 55.17           C
ATOM   2211 O2    DC AA  11       9.529   3.084   2.512  1.00 53.95           O
ATOM   2212 N3    DC AA  11       8.824   5.115   3.189  1.00 53.18           N
ATOM   2213 C4    DC AA  11       8.893   6.434   3.026  1.00 53.33           C
ATOM   2214 N4    DC AA  11       8.154   7.202   3.829  1.00 54.29           N
ATOM   2215 C5    DC AA  11       9.698   7.024   2.021  1.00 53.26           C
ATOM   2216 C6    DC AA  11      10.421   6.224   1.249  1.00 54.03           C
ATOM   2217  P    DG AA  12      12.716   0.921  -2.336  1.00 48.66           P
ATOM   2218 OP1   DG AA  12      12.306   1.314  -3.712  1.00 48.56           O
ATOM   2219 OP2   DG AA  12      12.491  -0.466  -1.863  1.00 48.79           O
ATOM   2220 O5'   DG AA  12      14.276   1.243  -2.152  1.00 50.76           O
ATOM   2221 C5'   DG AA  12      14.910   1.000  -0.900  1.00 53.51           C
ATOM   2222 C4'   DG AA  12      16.288   1.628  -0.913  1.00 51.42           C
ATOM   2223 O4'   DG AA  12      16.169   3.033  -1.121  1.00 50.54           O
ATOM   2224 C3'   DG AA  12      17.038   1.466   0.416  1.00 47.81           C
ATOM   2225 O3'   DG AA  12      17.883   0.318   0.343  1.00 47.96           O
ATOM   2226 C2'   DG AA  12      17.850   2.758   0.516  1.00 48.42           C
ATOM   2227 C1'   DG AA  12      17.139   3.745  -0.378  1.00 49.23           C
ATOM   2228 N9    DG AA  12      16.424   4.807   0.313  1.00 48.84           N
ATOM   2229 C8    DG AA  12      16.562   6.145   0.073  1.00 47.95           C
ATOM   2230 N7    DG AA  12      15.790   6.883   0.799  1.00 50.59           N
ATOM   2231 C5    DG AA  12      15.099   5.978   1.585  1.00 51.15           C
ATOM   2232 C6    DG AA  12      14.122   6.199   2.583  1.00 52.19           C
ATOM   2233 O6    DG AA  12      13.655   7.274   2.974  1.00 53.15           O
ATOM   2234 N1    DG AA  12      13.664   5.010   3.145  1.00 54.18           N
ATOM   2235 C2    DG AA  12      14.100   3.769   2.792  1.00 53.93           C
ATOM   2236 N2    DG AA  12      13.553   2.730   3.442  1.00 51.33           N
ATOM   2237 N3    DG AA  12      15.024   3.550   1.854  1.00 47.03           N
ATOM   2238 C4    DG AA  12      15.472   4.696   1.300  1.00 48.77           C
ATOM   2239  P    DC AA  13      17.784  -0.856   1.414  1.00 53.06           P
ATOM   2240 OP1   DC AA  13      18.833  -1.845   1.075  1.00 49.73           O
ATOM   2241 OP2   DC AA  13      16.369  -1.293   1.517  1.00 47.74           O
ATOM   2242 O5'   DC AA  13      18.179  -0.111   2.756  1.00 54.91           O
ATOM   2243 C5'   DC AA  13      18.775  -0.844   3.831  1.00 57.26           C
ATOM   2244 C4'   DC AA  13      18.127  -0.485   5.150  1.00 54.45           C
ATOM   2245 O4'   DC AA  13      18.262   0.936   5.398  1.00 54.42           O
ATOM   2246 C3'   DC AA  13      16.628  -0.792   5.241  1.00 54.81           C
ATOM   2247 O3'   DC AA  13      16.316  -1.252   6.552  1.00 57.39           O
ATOM   2248 C2'   DC AA  13      15.986   0.580   5.018  1.00 55.59           C
ATOM   2249 C1'   DC AA  13      17.001   1.472   5.715  1.00 55.17           C
ATOM   2250 N1    DC AA  13      16.954   2.877   5.283  1.00 56.06           N
ATOM   2251 C2    DC AA  13      16.099   3.751   5.948  1.00 55.73           C
ATOM   2252 O2    DC AA  13      15.406   3.340   6.882  1.00 53.31           O
ATOM   2253 N3    DC AA  13      16.042   5.047   5.551  1.00 51.81           N
ATOM   2254 C4    DC AA  13      16.806   5.457   4.538  1.00 52.23           C
ATOM   2255 N4    DC AA  13      16.725   6.730   4.178  1.00 53.59           N
ATOM   2256 C5    DC AA  13      17.676   4.581   3.845  1.00 52.51           C
ATOM   2257 C6    DC AA  13      17.728   3.310   4.251  1.00 53.93           C
ATOM   2258  P    DG AA  14      16.152  -2.808   6.868  1.00 42.75           P
ATOM   2259 OP1   DG AA  14      15.694  -3.510   5.639  1.00 40.53           O
ATOM   2260 OP2   DG AA  14      15.377  -2.897   8.118  1.00 42.10           O
ATOM   2261 O5'   DG AA  14      17.653  -3.284   7.199  1.00 43.75           O
ATOM   2262 C5'   DG AA  14      18.332  -2.772   8.348  1.00 48.88           C
ATOM   2263 C4'   DG AA  14      19.791  -3.170   8.288  1.00 50.42           C
ATOM   2264 O4'   DG AA  14      20.385  -2.674   7.088  1.00 49.05           O
ATOM   2265 C3'   DG AA  14      20.631  -2.593   9.442  1.00 50.30           C
ATOM   2266 O3'   DG AA  14      20.736  -3.574  10.469  1.00 47.53           O
ATOM   2267 C2'   DG AA  14      21.986  -2.318   8.783  1.00 49.13           C
ATOM   2268 C1'   DG AA  14      21.697  -2.213   7.311  1.00 49.61           C
ATOM   2269 N9    DG AA  14      21.773  -0.877   6.730  1.00 49.84           N
ATOM   2270 C8    DG AA  14      22.519  -0.523   5.647  1.00 49.27           C
ATOM   2271 N7    DG AA  14      22.377   0.726   5.314  1.00 48.72           N
ATOM   2272 C5    DG AA  14      21.484   1.226   6.238  1.00 48.86           C
ATOM   2273 C6    DG AA  14      20.954   2.534   6.376  1.00 51.69           C
ATOM   2274 O6    DG AA  14      21.186   3.530   5.676  1.00 53.57           O
ATOM   2275 N1    DG AA  14      20.069   2.627   7.443  1.00 54.47           N
ATOM   2276 C2    DG AA  14      19.745   1.591   8.274  1.00 53.47           C
ATOM   2277 N2    DG AA  14      18.868   1.869   9.262  1.00 49.24           N
ATOM   2278 N3    DG AA  14      20.235   0.370   8.153  1.00 43.29           N
ATOM   2279 C4    DG AA  14      21.091   0.256   7.119  1.00 47.56           C
ATOM   2280  P    DC AA  15      20.400  -3.279  11.999  1.00 49.48           P
ATOM   2281 OP1   DC AA  15      20.924  -4.421  12.797  1.00 43.25           O
ATOM   2282 OP2   DC AA  15      18.984  -2.897  12.127  1.00 41.61           O
ATOM   2283 O5'   DC AA  15      21.294  -1.989  12.291  1.00 50.86           O
ATOM   2284 C5'   DC AA  15      21.702  -1.713  13.630  1.00 53.76           C
ATOM   2285 C4'   DC AA  15      21.467  -0.257  13.969  1.00 51.56           C
ATOM   2286 O4'   DC AA  15      22.293   0.584  13.128  1.00 50.51           O
ATOM   2287 C3'   DC AA  15      20.028   0.238  13.799  1.00 51.41           C
ATOM   2288 O3'   DC AA  15      19.698   1.150  14.844  1.00 51.56           O
ATOM   2289 C2'   DC AA  15      20.100   1.000  12.461  1.00 48.96           C
ATOM   2290 C1'   DC AA  15      21.493   1.588  12.556  1.00 50.00           C
ATOM   2291 N1    DC AA  15      22.077   1.979  11.257  1.00 49.68           N
ATOM   2292 C2    DC AA  15      21.909   3.285  10.812  1.00 49.48           C
ATOM   2293 O2    DC AA  15      21.283   4.092  11.512  1.00 47.07           O
ATOM   2294 N3    DC AA  15      22.429   3.648   9.620  1.00 44.87           N
ATOM   2295 C4    DC AA  15      23.096   2.754   8.889  1.00 45.65           C
ATOM   2296 N4    DC AA  15      23.591   3.152   7.715  1.00 47.04           N
ATOM   2297 C5    DC AA  15      23.271   1.411   9.323  1.00 46.15           C
ATOM   2298 C6    DC AA  15      22.757   1.070  10.504  1.00 48.16           C
ATOM   2299  P    DG AA  16      19.011   0.605  16.184  1.00 46.54           P
ATOM   2300 OP1   DG AA  16      18.038  -0.465  15.823  1.00 45.06           O
ATOM   2301 OP2   DG AA  16      18.544   1.779  16.959  1.00 45.81           O
ATOM   2302 O5'   DG AA  16      20.236  -0.051  16.975  1.00 44.95           O
ATOM   2303 C5'   DG AA  16      21.191   0.761  17.673  1.00 48.38           C
ATOM   2304 C4'   DG AA  16      22.270  -0.120  18.231  1.00 50.14           C
ATOM   2305 O4'   DG AA  16      23.022  -0.706  17.160  1.00 47.65           O
ATOM   2306 C3'   DG AA  16      23.285   0.610  19.115  1.00 48.70           C
ATOM   2307 O3'   DG AA  16      23.720  -0.226  20.183  1.00 45.21           O
ATOM   2308 C2'   DG AA  16      24.458   0.839  18.151  1.00 44.64           C
ATOM   2309 C1'   DG AA  16      24.397  -0.390  17.288  1.00 46.81           C
ATOM   2310 N9    DG AA  16      24.931  -0.226  15.946  1.00 45.86           N
ATOM   2311 C8    DG AA  16      25.665  -1.143  15.246  1.00 42.83           C
ATOM   2312 N7    DG AA  16      26.008  -0.735  14.052  1.00 45.73           N
ATOM   2313 C5    DG AA  16      25.485   0.539  13.966  1.00 47.11           C
ATOM   2314 C6    DG AA  16      25.549   1.475  12.905  1.00 46.83           C
ATOM   2315 O6    DG AA  16      26.105   1.348  11.799  1.00 46.02           O
ATOM   2316 N1    DG AA  16      24.878   2.648  13.232  1.00 48.67           N
ATOM   2317 C2    DG AA  16      24.232   2.895  14.409  1.00 48.85           C
ATOM   2318 N2    DG AA  16      23.643   4.104  14.525  1.00 45.95           N
ATOM   2319 N3    DG AA  16      24.161   2.031  15.400  1.00 45.58           N
ATOM   2320 C4    DG AA  16      24.808   0.879  15.116  1.00 47.84           C
ATOM   2321 OP3   DC BA   1      27.016  10.097   6.162  1.00 25.95           O
ATOM   2322  P    DC BA   1      27.873   9.484   7.070  1.00 35.14           P
ATOM   2323 OP1   DC BA   1      28.962  10.338   7.170  1.00 30.85           O
ATOM   2324 OP2   DC BA   1      28.817   8.452   7.155  1.00 29.56           O
ATOM   2325 O5'   DC BA   1      27.078   9.389   8.449  1.00 33.41           O
ATOM   2326 C5'   DC BA   1      26.055  10.323   8.670  1.00 39.80           C
ATOM   2327 C4'   DC BA   1      25.007   9.838   9.651  1.00 45.78           C
ATOM   2328 O4'   DC BA   1      24.753   8.432   9.433  1.00 42.93           O
ATOM   2329 C3'   DC BA   1      25.394   9.966  11.127  1.00 47.21           C
ATOM   2330 O3'   DC BA   1      24.232  10.291  11.896  1.00 46.40           O
ATOM   2331 C2'   DC BA   1      25.885   8.566  11.467  1.00 40.89           C
ATOM   2332 C1'   DC BA   1      24.940   7.722  10.632  1.00 41.08           C
ATOM   2333 N1    DC BA   1      25.441   6.372  10.321  1.00 39.86           N
ATOM   2334 C2    DC BA   1      25.303   5.370  11.268  1.00 37.87           C
ATOM   2335 O2    DC BA   1      24.758   5.626  12.351  1.00 37.55           O
ATOM   2336 N3    DC BA   1      25.772   4.129  10.995  1.00 35.61           N
ATOM   2337 C4    DC BA   1      26.357   3.890   9.823  1.00 35.20           C
ATOM   2338 N4    DC BA   1      26.813   2.650   9.584  1.00 36.23           N
ATOM   2339 C5    DC BA   1      26.507   4.900   8.834  1.00 35.55           C
ATOM   2340 C6    DC BA   1      26.037   6.115   9.119  1.00 38.86           C
ATOM   2341  P    DG BA   2      23.935  11.788  12.296  1.00 42.59           P
ATOM   2342 OP1   DG BA   2      25.156  12.650  12.198  1.00 39.71           O
ATOM   2343 OP2   DG BA   2      23.202  11.673  13.551  1.00 40.26           O
ATOM   2344 O5'   DG BA   2      22.892  12.270  11.180  1.00 43.74           O
ATOM   2345 C5'   DG BA   2      21.614  11.647  11.044  1.00 48.13           C
ATOM   2346 C4'   DG BA   2      20.969  12.097   9.755  1.00 51.04           C
ATOM   2347 O4'   DG BA   2      21.809  11.748   8.659  1.00 48.83           O
ATOM   2348 C3'   DG BA   2      19.612  11.448   9.468  1.00 49.63           C
ATOM   2349 O3'   DG BA   2      18.588  12.345   9.863  1.00 48.97           O
ATOM   2350 C2'   DG BA   2      19.614  11.214   7.955  1.00 48.44           C
ATOM   2351 C1'   DG BA   2      21.061  11.279   7.549  1.00 48.09           C
ATOM   2352 N9    DG BA   2      21.665  10.020   7.132  1.00 47.94           N
ATOM   2353 C8    DG BA   2      22.321   9.796   5.956  1.00 44.55           C
ATOM   2354 N7    DG BA   2      22.788   8.597   5.849  1.00 46.47           N
ATOM   2355 C5    DG BA   2      22.428   7.974   7.027  1.00 47.01           C
ATOM   2356 C6    DG BA   2      22.667   6.648   7.479  1.00 46.72           C
ATOM   2357 O6    DG BA   2      23.270   5.745   6.898  1.00 46.23           O
ATOM   2358 N1    DG BA   2      22.124   6.428   8.740  1.00 48.16           N
ATOM   2359 C2    DG BA   2      21.432   7.361   9.469  1.00 48.82           C
ATOM   2360 N2    DG BA   2      20.983   6.962  10.673  1.00 47.45           N
ATOM   2361 N3    DG BA   2      21.210   8.600   9.058  1.00 45.13           N
ATOM   2362 C4    DG BA   2      21.729   8.840   7.838  1.00 46.36           C
ATOM   2363  P    DC BA   3      17.303  12.062  10.651  1.00 47.11           P
ATOM   2364 OP1   DC BA   3      16.278  13.011  10.144  1.00 42.94           O
ATOM   2365 OP2   DC BA   3      17.617  12.027  12.082  1.00 41.80           O
ATOM   2366 O5'   DC BA   3      16.884  10.588  10.203  1.00 48.67           O
ATOM   2367 C5'   DC BA   3      15.556  10.143  10.475  1.00 52.19           C
ATOM   2368 C4'   DC BA   3      15.527   8.642  10.684  1.00 49.75           C
ATOM   2369 O4'   DC BA   3      15.944   7.972   9.474  1.00 49.20           O
ATOM   2370 C3'   DC BA   3      16.447   8.120  11.797  1.00 49.61           C
ATOM   2371 O3'   DC BA   3      15.795   7.054  12.489  1.00 50.90           O
ATOM   2372 C2'   DC BA   3      17.643   7.559  11.013  1.00 50.08           C
ATOM   2373 C1'   DC BA   3      16.926   7.023   9.783  1.00 49.03           C
ATOM   2374 N1    DC BA   3      17.806   6.831   8.615  1.00 50.33           N
ATOM   2375 C2    DC BA   3      18.387   5.580   8.421  1.00 49.73           C
ATOM   2376 O2    DC BA   3      18.151   4.673   9.227  1.00 49.31           O
ATOM   2377 N3    DC BA   3      19.210   5.396   7.363  1.00 47.28           N
ATOM   2378 C4    DC BA   3      19.447   6.407   6.525  1.00 47.60           C
ATOM   2379 N4    DC BA   3      20.260   6.183   5.495  1.00 48.68           N
ATOM   2380 C5    DC BA   3      18.864   7.693   6.711  1.00 47.93           C
ATOM   2381 C6    DC BA   3      18.058   7.858   7.751  1.00 49.58           C
ATOM   2382  P    DG BA   4      15.081   7.324  13.906  1.00 42.61           P
ATOM   2383 OP1   DG BA   4      15.789   8.399  14.646  1.00 42.61           O
ATOM   2384 OP2   DG BA   4      14.892   5.999  14.514  1.00 43.94           O
ATOM   2385 O5'   DG BA   4      13.624   7.875  13.488  1.00 43.24           O
ATOM   2386 C5'   DG BA   4      12.723   7.064  12.733  1.00 45.42           C
ATOM   2387 C4'   DG BA   4      11.554   7.903  12.263  1.00 44.71           C
ATOM   2388 O4'   DG BA   4      12.031   8.987  11.460  1.00 42.01           O
ATOM   2389 C3'   DG BA   4      10.568   7.131  11.389  1.00 42.04           C
ATOM   2390 O3'   DG BA   4       9.494   6.664  12.199  1.00 41.72           O
ATOM   2391 C2'   DG BA   4      10.090   8.177  10.365  1.00 42.03           C
ATOM   2392 C1'   DG BA   4      11.160   9.243  10.367  1.00 41.92           C
ATOM   2393 N9    DG BA   4      11.998   9.298   9.172  1.00 43.83           N
ATOM   2394 C8    DG BA   4      12.224  10.400   8.400  1.00 42.09           C
ATOM   2395 N7    DG BA   4      13.033  10.182   7.408  1.00 44.99           N
ATOM   2396 C5    DG BA   4      13.376   8.845   7.535  1.00 45.92           C
ATOM   2397 C6    DG BA   4      14.235   8.048   6.742  1.00 46.50           C
ATOM   2398 O6    DG BA   4      14.889   8.377   5.733  1.00 46.68           O
ATOM   2399 N1    DG BA   4      14.305   6.738   7.211  1.00 48.06           N
ATOM   2400 C2    DG BA   4      13.637   6.268   8.302  1.00 47.38           C
ATOM   2401 N2    DG BA   4      13.834   4.969   8.602  1.00 46.08           N
ATOM   2402 N3    DG BA   4      12.837   7.007   9.053  1.00 43.52           N
ATOM   2403 C4    DG BA   4      12.751   8.278   8.620  1.00 44.00           C
ATOM   2404  P    DC BA   5       9.075   5.157  12.245  1.00 44.88           P
ATOM   2405 OP1   DC BA   5       7.806   5.119  12.996  1.00 43.09           O
ATOM   2406 OP2   DC BA   5      10.224   4.336  12.695  1.00 43.96           O
ATOM   2407 O5'   DC BA   5       8.776   4.810  10.718  1.00 47.05           O
ATOM   2408 C5'   DC BA   5       7.940   3.689  10.412  1.00 50.51           C
ATOM   2409 C4'   DC BA   5       8.583   2.800   9.366  1.00 47.79           C
ATOM   2410 O4'   DC BA   5       8.773   3.548   8.146  1.00 48.09           O
ATOM   2411 C3'   DC BA   5       9.964   2.240   9.739  1.00 47.12           C
ATOM   2412 O3'   DC BA   5      10.080   0.902   9.269  1.00 49.41           O
ATOM   2413 C2'   DC BA   5      10.922   3.141   8.950  1.00 48.63           C
ATOM   2414 C1'   DC BA   5      10.095   3.389   7.701  1.00 47.83           C
ATOM   2415 N1    DC BA   5      10.483   4.592   6.957  1.00 48.38           N
ATOM   2416 C2    DC BA   5      11.389   4.469   5.899  1.00 48.88           C
ATOM   2417 O2    DC BA   5      11.839   3.352   5.623  1.00 49.00           O
ATOM   2418 N3    DC BA   5      11.771   5.570   5.219  1.00 48.24           N
ATOM   2419 C4    DC BA   5      11.269   6.762   5.555  1.00 48.45           C
ATOM   2420 N4    DC BA   5      11.664   7.824   4.857  1.00 49.32           N
ATOM   2421 C5    DC BA   5      10.346   6.914   6.622  1.00 48.49           C
ATOM   2422 C6    DC BA   5       9.980   5.821   7.288  1.00 49.26           C
ATOM   2423  P    DG BA   6       9.766  -0.329  10.272  1.00 42.76           P
ATOM   2424 OP1   DG BA   6      10.106   0.029  11.679  1.00 43.05           O
ATOM   2425 OP2   DG BA   6      10.394  -1.519   9.656  1.00 45.08           O
ATOM   2426 O5'   DG BA   6       8.181  -0.498  10.170  1.00 43.88           O
ATOM   2427 C5'   DG BA   6       7.584  -0.814   8.922  1.00 44.80           C
ATOM   2428 C4'   DG BA   6       6.085  -0.669   9.017  1.00 43.71           C
ATOM   2429 O4'   DG BA   6       5.766   0.681   9.376  1.00 42.45           O
ATOM   2430 C3'   DG BA   6       5.353  -0.927   7.704  1.00 41.24           C
ATOM   2431 O3'   DG BA   6       4.923  -2.282   7.676  1.00 41.46           O
ATOM   2432 C2'   DG BA   6       4.168   0.038   7.751  1.00 41.45           C
ATOM   2433 C1'   DG BA   6       4.595   1.112   8.720  1.00 41.91           C
ATOM   2434 N9    DG BA   6       4.907   2.409   8.136  1.00 43.23           N
ATOM   2435 C8    DG BA   6       4.368   3.615   8.518  1.00 42.33           C
ATOM   2436 N7    DG BA   6       4.838   4.626   7.850  1.00 45.33           N
ATOM   2437 C5    DG BA   6       5.744   4.057   6.974  1.00 46.61           C
ATOM   2438 C6    DG BA   6       6.566   4.673   5.994  1.00 46.66           C
ATOM   2439 O6    DG BA   6       6.659   5.867   5.711  1.00 46.98           O
ATOM   2440 N1    DG BA   6       7.346   3.737   5.314  1.00 47.83           N
ATOM   2441 C2    DG BA   6       7.322   2.388   5.555  1.00 47.00           C
ATOM   2442 N2    DG BA   6       8.146   1.640   4.794  1.00 46.51           N
ATOM   2443 N3    DG BA   6       6.563   1.806   6.466  1.00 45.36           N
ATOM   2444 C4    DG BA   6       5.802   2.691   7.137  1.00 44.94           C
ATOM   2445  P    DC BA   7       5.239  -3.252   6.488  1.00 44.23           P
ATOM   2446 OP1   DC BA   7       4.376  -4.433   6.629  1.00 43.24           O
ATOM   2447 OP2   DC BA   7       6.699  -3.412   6.415  1.00 45.19           O
ATOM   2448 O5'   DC BA   7       4.764  -2.419   5.202  1.00 46.18           O
ATOM   2449 C5'   DC BA   7       4.483  -3.108   3.983  1.00 49.77           C
ATOM   2450 C4'   DC BA   7       5.108  -2.408   2.799  1.00 48.49           C
ATOM   2451 O4'   DC BA   7       4.550  -1.085   2.656  1.00 49.15           O
ATOM   2452 C3'   DC BA   7       6.631  -2.217   2.882  1.00 47.71           C
ATOM   2453 O3'   DC BA   7       7.215  -2.411   1.600  1.00 49.79           O
ATOM   2454 C2'   DC BA   7       6.762  -0.744   3.275  1.00 49.54           C
ATOM   2455 C1'   DC BA   7       5.584  -0.151   2.520  1.00 49.42           C
ATOM   2456 N1    DC BA   7       5.125   1.147   3.024  1.00 49.69           N
ATOM   2457 C2    DC BA   7       5.579   2.309   2.401  1.00 50.66           C
ATOM   2458 O2    DC BA   7       6.344   2.211   1.438  1.00 50.09           O
ATOM   2459 N3    DC BA   7       5.180   3.510   2.867  1.00 50.17           N
ATOM   2460 C4    DC BA   7       4.351   3.573   3.908  1.00 50.34           C
ATOM   2461 N4    DC BA   7       3.983   4.779   4.338  1.00 51.05           N
ATOM   2462 C5    DC BA   7       3.879   2.407   4.563  1.00 50.41           C
ATOM   2463 C6    DC BA   7       4.281   1.222   4.091  1.00 50.57           C
ATOM   2464  P    DG BA   8       7.795  -3.845   1.168  1.00 44.63           P
ATOM   2465 OP1   DG BA   8       8.314  -4.559   2.370  1.00 45.52           O
ATOM   2466 OP2   DG BA   8       8.688  -3.604   0.027  1.00 47.98           O
ATOM   2467 O5'   DG BA   8       6.519  -4.642   0.628  1.00 45.57           O
ATOM   2468 C5'   DG BA   8       5.777  -4.144  -0.478  1.00 46.82           C
ATOM   2469 C4'   DG BA   8       4.451  -4.872  -0.568  1.00 45.74           C
ATOM   2470 O4'   DG BA   8       3.735  -4.688   0.653  1.00 44.31           O
ATOM   2471 C3'   DG BA   8       3.527  -4.350  -1.668  1.00 43.53           C
ATOM   2472 O3'   DG BA   8       3.721  -5.128  -2.836  1.00 43.41           O
ATOM   2473 C2'   DG BA   8       2.128  -4.554  -1.082  1.00 43.77           C
ATOM   2474 C1'   DG BA   8       2.346  -4.590   0.411  1.00 44.85           C
ATOM   2475 N9    DG BA   8       1.889  -3.414   1.150  1.00 46.12           N
ATOM   2476 C8    DG BA   8       1.059  -3.422   2.254  1.00 45.41           C
ATOM   2477 N7    DG BA   8       0.818  -2.248   2.718  1.00 48.17           N
ATOM   2478 C5    DG BA   8       1.535  -1.401   1.891  1.00 49.57           C
ATOM   2479 C6    DG BA   8       1.653   0.012   1.920  1.00 49.54           C
ATOM   2480 O6    DG BA   8       1.138   0.811   2.710  1.00 50.10           O
ATOM   2481 N1    DG BA   8       2.477   0.475   0.893  1.00 51.02           N
ATOM   2482 C2    DG BA   8       3.094  -0.310  -0.028  1.00 50.17           C
ATOM   2483 N2    DG BA   8       3.851   0.316  -0.947  1.00 49.56           N
ATOM   2484 N3    DG BA   8       2.991  -1.627  -0.062  1.00 48.23           N
ATOM   2485 C4    DG BA   8       2.200  -2.100   0.919  1.00 47.46           C
ATOM   2486  P    DC BA   9       4.034  -4.493  -4.216  1.00 47.02           P
ATOM   2487 OP1   DC BA   9       3.977  -5.556  -5.229  1.00 45.88           O
ATOM   2488 OP2   DC BA   9       5.257  -3.687  -4.067  1.00 47.76           O
ATOM   2489 O5'   DC BA   9       2.795  -3.504  -4.442  1.00 48.91           O
ATOM   2490 C5'   DC BA   9       2.422  -3.117  -5.761  1.00 53.71           C
ATOM   2491 C4'   DC BA   9       2.230  -1.627  -5.860  1.00 52.35           C
ATOM   2492 O4'   DC BA   9       1.136  -1.215  -5.003  1.00 53.57           O
ATOM   2493 C3'   DC BA   9       3.432  -0.773  -5.439  1.00 52.32           C
ATOM   2494 O3'   DC BA   9       3.560   0.340  -6.295  1.00 53.99           O
ATOM   2495 C2'   DC BA   9       3.033  -0.305  -4.039  1.00 53.45           C
ATOM   2496 C1'   DC BA   9       1.537  -0.120  -4.228  1.00 54.11           C
ATOM   2497 N1    DC BA   9       0.765  -0.112  -2.979  1.00 53.18           N
ATOM   2498 C2    DC BA   9       0.467   1.119  -2.386  1.00 54.51           C
ATOM   2499 O2    DC BA   9       0.847   2.157  -2.928  1.00 53.83           O
ATOM   2500 N3    DC BA   9      -0.231   1.138  -1.236  1.00 53.83           N
ATOM   2501 C4    DC BA   9      -0.638  -0.006  -0.676  1.00 53.88           C
ATOM   2502 N4    DC BA   9      -1.316   0.056   0.460  1.00 54.51           N
ATOM   2503 C5    DC BA   9      -0.333  -1.268  -1.265  1.00 53.75           C
ATOM   2504 C6    DC BA   9       0.358  -1.275  -2.402  1.00 53.99           C
ATOM   2505  P    DG BA  10       4.571   0.350  -7.533  1.00 46.61           P
ATOM   2506 OP1   DG BA  10       5.727  -0.556  -7.259  1.00 48.54           O
ATOM   2507 OP2   DG BA  10       4.808   1.754  -7.868  1.00 50.87           O
ATOM   2508 O5'   DG BA  10       3.692  -0.301  -8.708  1.00 48.16           O
ATOM   2509 C5'   DG BA  10       2.499   0.326  -9.152  1.00 49.37           C
ATOM   2510 C4'   DG BA  10       1.715  -0.608 -10.046  1.00 48.11           C
ATOM   2511 O4'   DG BA  10       1.414  -1.810  -9.327  1.00 45.05           O
ATOM   2512 C3'   DG BA  10       0.368  -0.049 -10.494  1.00 44.64           C
ATOM   2513 O3'   DG BA  10       0.523   0.583 -11.759  1.00 44.32           O
ATOM   2514 C2'   DG BA  10      -0.526  -1.293 -10.586  1.00 44.56           C
ATOM   2515 C1'   DG BA  10       0.135  -2.301  -9.679  1.00 45.43           C
ATOM   2516 N9    DG BA  10      -0.552  -2.581  -8.430  1.00 46.97           N
ATOM   2517 C8    DG BA  10      -0.910  -3.824  -7.962  1.00 45.95           C
ATOM   2518 N7    DG BA  10      -1.498  -3.796  -6.808  1.00 49.38           N
ATOM   2519 C5    DG BA  10      -1.539  -2.451  -6.491  1.00 50.04           C
ATOM   2520 C6    DG BA  10      -2.072  -1.799  -5.350  1.00 50.13           C
ATOM   2521 O6    DG BA  10      -2.624  -2.304  -4.367  1.00 50.88           O
ATOM   2522 N1    DG BA  10      -1.912  -0.407  -5.411  1.00 51.82           N
ATOM   2523 C2    DG BA  10      -1.319   0.246  -6.449  1.00 51.74           C
ATOM   2524 N2    DG BA  10      -1.250   1.586  -6.341  1.00 50.90           N
ATOM   2525 N3    DG BA  10      -0.816  -0.352  -7.520  1.00 48.03           N
ATOM   2526 C4    DG BA  10      -0.963  -1.689  -7.479  1.00 47.81           C
ATOM   2527  P    DC BA  11       0.165   2.097 -11.969  1.00 50.47           P
ATOM   2528 OP1   DC BA  11       0.409   2.437 -13.385  1.00 49.43           O
ATOM   2529 OP2   DC BA  11       0.819   2.890 -10.903  1.00 50.54           O
ATOM   2530 O5'   DC BA  11      -1.407   2.106 -11.689  1.00 52.82           O
ATOM   2531 C5'   DC BA  11      -2.256   3.042 -12.342  1.00 56.53           C
ATOM   2532 C4'   DC BA  11      -3.195   3.685 -11.344  1.00 53.49           C
ATOM   2533 O4'   DC BA  11      -3.989   2.676 -10.690  1.00 53.52           O
ATOM   2534 C3'   DC BA  11      -2.518   4.486 -10.232  1.00 52.31           C
ATOM   2535 O3'   DC BA  11      -3.279   5.651  -9.950  1.00 54.81           O
ATOM   2536 C2'   DC BA  11      -2.597   3.519  -9.040  1.00 54.18           C
ATOM   2537 C1'   DC BA  11      -3.938   2.872  -9.300  1.00 54.11           C
ATOM   2538 N1    DC BA  11      -4.117   1.567  -8.635  1.00 54.42           N
ATOM   2539 C2    DC BA  11      -4.723   1.531  -7.381  1.00 55.11           C
ATOM   2540 O2    DC BA  11      -5.107   2.581  -6.867  1.00 54.26           O
ATOM   2541 N3    DC BA  11      -4.883   0.341  -6.759  1.00 53.51           N
ATOM   2542 C4    DC BA  11      -4.455  -0.779  -7.346  1.00 53.58           C
ATOM   2543 N4    DC BA  11      -4.622  -1.927  -6.699  1.00 54.55           N
ATOM   2544 C5    DC BA  11      -3.817  -0.759  -8.623  1.00 53.64           C
ATOM   2545 C6    DC BA  11      -3.678   0.417  -9.224  1.00 54.37           C
ATOM   2546  P    DG BA  12      -2.899   7.062 -10.619  1.00 48.81           P
ATOM   2547 OP1   DG BA  12      -1.425   7.159 -10.834  1.00 49.12           O
ATOM   2548 OP2   DG BA  12      -3.593   8.090  -9.824  1.00 49.52           O
ATOM   2549 O5'   DG BA  12      -3.615   6.988 -12.061  1.00 50.85           O
ATOM   2550 C5'   DG BA  12      -5.031   6.893 -12.151  1.00 53.11           C
ATOM   2551 C4'   DG BA  12      -5.438   6.584 -13.577  1.00 51.11           C
ATOM   2552 O4'   DG BA  12      -4.806   5.369 -13.996  1.00 49.61           O
ATOM   2553 C3'   DG BA  12      -6.938   6.357 -13.761  1.00 47.04           C
ATOM   2554 O3'   DG BA  12      -7.546   7.585 -14.142  1.00 47.15           O
ATOM   2555 C2'   DG BA  12      -7.000   5.315 -14.875  1.00 47.71           C
ATOM   2556 C1'   DG BA  12      -5.654   4.626 -14.840  1.00 48.31           C
ATOM   2557 N9    DG BA  12      -5.654   3.261 -14.338  1.00 48.32           N
ATOM   2558 C8    DG BA  12      -5.128   2.169 -14.980  1.00 47.23           C
ATOM   2559 N7    DG BA  12      -5.234   1.071 -14.306  1.00 50.31           N
ATOM   2560 C5    DG BA  12      -5.866   1.447 -13.135  1.00 50.89           C
ATOM   2561 C6    DG BA  12      -6.249   0.685 -12.017  1.00 51.68           C
ATOM   2562 O6    DG BA  12      -6.098  -0.536 -11.821  1.00 52.53           O
ATOM   2563 N1    DG BA  12      -6.879   1.456 -11.033  1.00 53.59           N
ATOM   2564 C2    DG BA  12      -7.101   2.796 -11.135  1.00 53.21           C
ATOM   2565 N2    DG BA  12      -7.716   3.379 -10.092  1.00 50.98           N
ATOM   2566 N3    DG BA  12      -6.739   3.528 -12.177  1.00 47.00           N
ATOM   2567 C4    DG BA  12      -6.134   2.806 -13.137  1.00 48.39           C
ATOM   2568  P    DC BA  13      -8.754   8.207 -13.341  1.00 54.51           P
ATOM   2569 OP1   DC BA  13      -9.213   9.402 -14.079  1.00 51.88           O
ATOM   2570 OP2   DC BA  13      -8.359   8.329 -11.920  1.00 50.48           O
ATOM   2571 O5'   DC BA  13      -9.864   7.063 -13.446  1.00 56.79           O
ATOM   2572 C5'   DC BA  13     -11.248   7.397 -13.380  1.00 59.41           C
ATOM   2573 C4'   DC BA  13     -11.976   6.456 -12.450  1.00 57.16           C
ATOM   2574 O4'   DC BA  13     -11.847   5.099 -12.923  1.00 56.39           O
ATOM   2575 C3'   DC BA  13     -11.478   6.450 -11.003  1.00 56.72           C
ATOM   2576 O3'   DC BA  13     -12.598   6.344 -10.119  1.00 59.30           O
ATOM   2577 C2'   DC BA  13     -10.643   5.171 -10.938  1.00 57.89           C
ATOM   2578 C1'   DC BA  13     -11.441   4.273 -11.862  1.00 57.31           C
ATOM   2579 N1    DC BA  13     -10.686   3.129 -12.409  1.00 58.25           N
ATOM   2580 C2    DC BA  13     -10.691   1.931 -11.717  1.00 57.91           C
ATOM   2581 O2    DC BA  13     -11.322   1.847 -10.657  1.00 55.34           O
ATOM   2582 N3    DC BA  13      -9.993   0.883 -12.203  1.00 53.75           N
ATOM   2583 C4    DC BA  13      -9.319   1.009 -13.344  1.00 54.04           C
ATOM   2584 N4    DC BA  13      -8.645  -0.042 -13.794  1.00 55.38           N
ATOM   2585 C5    DC BA  13      -9.297   2.227 -14.076  1.00 54.36           C
ATOM   2586 C6    DC BA  13      -9.990   3.253 -13.574  1.00 55.89           C
ATOM   2587  P    DG BA  14     -13.211   7.645  -9.409  1.00 40.18           P
ATOM   2588 OP1   DG BA  14     -12.133   8.653  -9.193  1.00 37.94           O
ATOM   2589 OP2   DG BA  14     -13.994   7.137  -8.261  1.00 38.79           O
ATOM   2590 O5'   DG BA  14     -14.254   8.237 -10.473  1.00 40.63           O
ATOM   2591 C5'   DG BA  14     -15.408   7.479 -10.868  1.00 45.82           C
ATOM   2592 C4'   DG BA  14     -16.050   8.126 -12.073  1.00 47.52           C
ATOM   2593 O4'   DG BA  14     -15.112   8.175 -13.155  1.00 46.42           O
ATOM   2594 C3'   DG BA  14     -17.258   7.357 -12.600  1.00 46.73           C
ATOM   2595 O3'   DG BA  14     -18.438   7.927 -12.052  1.00 45.42           O
ATOM   2596 C2'   DG BA  14     -17.186   7.553 -14.123  1.00 46.74           C
ATOM   2597 C1'   DG BA  14     -15.739   7.916 -14.388  1.00 46.01           C
ATOM   2598 N9    DG BA  14     -14.946   6.892 -15.058  1.00 45.68           N
ATOM   2599 C8    DG BA  14     -14.252   7.052 -16.223  1.00 44.83           C
ATOM   2600 N7    DG BA  14     -13.596   5.991 -16.577  1.00 45.40           N
ATOM   2601 C5    DG BA  14     -13.869   5.067 -15.584  1.00 45.57           C
ATOM   2602 C6    DG BA  14     -13.424   3.728 -15.443  1.00 47.76           C
ATOM   2603 O6    DG BA  14     -12.687   3.083 -16.185  1.00 49.15           O
ATOM   2604 N1    DG BA  14     -13.940   3.130 -14.287  1.00 50.07           N
ATOM   2605 C2    DG BA  14     -14.767   3.757 -13.399  1.00 49.20           C
ATOM   2606 N2    DG BA  14     -15.157   3.015 -12.343  1.00 45.88           N
ATOM   2607 N3    DG BA  14     -15.182   5.009 -13.523  1.00 40.89           N
ATOM   2608 C4    DG BA  14     -14.705   5.600 -14.630  1.00 44.10           C
ATOM   2609  P    DC BA  15     -19.565   7.064 -11.377  1.00 51.05           P
ATOM   2610 OP1   DC BA  15     -20.750   7.943 -11.207  1.00 45.89           O
ATOM   2611 OP2   DC BA  15     -18.987   6.380 -10.208  1.00 44.52           O
ATOM   2612 O5'   DC BA  15     -19.889   5.969 -12.488  1.00 52.11           O
ATOM   2613 C5'   DC BA  15     -21.150   5.295 -12.448  1.00 54.48           C
ATOM   2614 C4'   DC BA  15     -20.954   3.799 -12.504  1.00 52.78           C
ATOM   2615 O4'   DC BA  15     -20.387   3.435 -13.782  1.00 50.76           O
ATOM   2616 C3'   DC BA  15     -20.028   3.214 -11.437  1.00 51.63           C
ATOM   2617 O3'   DC BA  15     -20.554   1.968 -10.975  1.00 51.91           O
ATOM   2618 C2'   DC BA  15     -18.726   2.974 -12.213  1.00 49.42           C
ATOM   2619 C1'   DC BA  15     -19.283   2.591 -13.566  1.00 50.44           C
ATOM   2620 N1    DC BA  15     -18.336   2.768 -14.683  1.00 51.41           N
ATOM   2621 C2    DC BA  15     -17.549   1.688 -15.077  1.00 51.07           C
ATOM   2622 O2    DC BA  15     -17.657   0.608 -14.483  1.00 49.28           O
ATOM   2623 N3    DC BA  15     -16.661   1.841 -16.088  1.00 47.07           N
ATOM   2624 C4    DC BA  15     -16.568   3.020 -16.699  1.00 47.80           C
ATOM   2625 N4    DC BA  15     -15.688   3.136 -17.686  1.00 49.20           N
ATOM   2626 C5    DC BA  15     -17.357   4.138 -16.317  1.00 48.47           C
ATOM   2627 C6    DC BA  15     -18.219   3.968 -15.320  1.00 50.30           C
ATOM   2628  P    DG BA  16     -21.503   1.966  -9.687  1.00 46.83           P
ATOM   2629 OP1   DG BA  16     -20.899   2.869  -8.664  1.00 45.36           O
ATOM   2630 OP2   DG BA  16     -21.751   0.538  -9.344  1.00 46.98           O
ATOM   2631 O5'   DG BA  16     -22.876   2.600 -10.197  1.00 45.04           O
ATOM   2632 C5'   DG BA  16     -23.831   1.819 -10.939  1.00 47.73           C
ATOM   2633 C4'   DG BA  16     -25.000   2.693 -11.330  1.00 49.92           C
ATOM   2634 O4'   DG BA  16     -24.557   3.718 -12.235  1.00 46.69           O
ATOM   2635 C3'   DG BA  16     -26.131   1.964 -12.042  1.00 47.68           C
ATOM   2636 O3'   DG BA  16     -27.390   2.512 -11.699  1.00 43.53           O
ATOM   2637 C2'   DG BA  16     -25.855   2.264 -13.520  1.00 43.41           C
ATOM   2638 C1'   DG BA  16     -25.281   3.645 -13.457  1.00 45.42           C
ATOM   2639 N9    DG BA  16     -24.359   3.976 -14.528  1.00 45.07           N
ATOM   2640 C8    DG BA  16     -24.261   5.173 -15.183  1.00 42.50           C
ATOM   2641 N7    DG BA  16     -23.334   5.188 -16.088  1.00 46.66           N
ATOM   2642 C5    DG BA  16     -22.767   3.927 -16.035  1.00 47.70           C
ATOM   2643 C6    DG BA  16     -21.707   3.362 -16.792  1.00 47.67           C
ATOM   2644 O6    DG BA  16     -21.045   3.897 -17.688  1.00 47.37           O
ATOM   2645 N1    DG BA  16     -21.457   2.052 -16.414  1.00 50.14           N
ATOM   2646 C2    DG BA  16     -22.119   1.362 -15.439  1.00 50.19           C
ATOM   2647 N2    DG BA  16     -21.725   0.096 -15.226  1.00 46.94           N
ATOM   2648 N3    DG BA  16     -23.104   1.880 -14.727  1.00 46.50           N
ATOM   2649 C4    DG BA  16     -23.376   3.157 -15.064  1.00 48.76           C
ENDMDL                                                                          
END                                                                             
