# Supplementary material for: Control of Gene Expression by Proteins That Bind Many Alternative Nucleic Acid Structures Through the Same Domain
Source: Int J Mol Sci. 2025 Dec 26;27(1):272. doi: 10.3390/ijms27010272 (PMC12785367; doi:10.3390/ijms27010272)
Supplement: Supplementary file 1 [file ijms-27-00272-s001.zip › Figure-5H-MAX-MYC-22-Zax2-CG8x2-Mgx12-Kx6-Znx4-S1076865862-model-0.pdb]

TITLE fold_max_myc_22_zax2_cg8x2_mgx12_kx6_znx4_s1076865862_model_0.cif         
MODEL 1                                                                         
ATOM      1  N   VAL A   1       0.497  11.852  18.090  1.00 46.79           N
ATOM      2 CA   VAL A   1      -0.954  11.927  17.861  1.00 55.68           C
ATOM      3  C   VAL A   1      -1.276  12.056  16.375  1.00 64.02           C
ATOM      4  O   VAL A   1      -2.257  11.480  15.891  1.00 59.77           O
ATOM      5 CB   VAL A   1      -1.583  13.126  18.613  1.00 49.50           C
ATOM      6 CG1  VAL A   1      -3.076  13.182  18.362  1.00 42.53           C
ATOM      7 CG2  VAL A   1      -1.289  13.022  20.103  1.00 42.15           C
ATOM      8  N   LYS A   2      -0.432  12.810  15.661  1.00 61.47           N
ATOM      9 CA   LYS A   2      -0.649  12.971  14.227  1.00 64.15           C
ATOM     10  C   LYS A   2      -0.477  11.649  13.479  1.00 64.46           C
ATOM     11  O   LYS A   2      -1.170  11.389  12.503  1.00 62.58           O
ATOM     12 CB   LYS A   2       0.288  14.033  13.648  1.00 60.35           C
ATOM     13 CG   LYS A   2      -0.032  15.446  14.087  1.00 53.98           C
ATOM     14 CD   LYS A   2       0.368  16.456  13.028  1.00 51.74           C
ATOM     15 CE   LYS A   2       1.820  16.330  12.632  1.00 43.85           C
ATOM     16 NZ   LYS A   2       2.199  17.320  11.599  1.00 40.13           N
ATOM     17  N   ARG A   3       0.458  10.825  13.935  1.00 60.24           N
ATOM     18 CA   ARG A   3       0.677   9.530  13.310  1.00 60.63           C
ATOM     19  C   ARG A   3      -0.529   8.618  13.552  1.00 63.91           C
ATOM     20  O   ARG A   3      -0.985   7.915  12.651  1.00 62.48           O
ATOM     21 CB   ARG A   3       1.951   8.876  13.837  1.00 55.38           C
ATOM     22 CG   ARG A   3       2.292   7.568  13.141  1.00 50.00           C
ATOM     23 CD   ARG A   3       3.657   7.041  13.578  1.00 49.67           C
ATOM     24 NE   ARG A   3       3.692   6.726  14.999  1.00 44.54           N
ATOM     25 CZ   ARG A   3       3.232   5.600  15.530  1.00 41.46           C
ATOM     26 NH1  ARG A   3       2.694   4.665  14.760  1.00 38.59           N
ATOM     27 NH2  ARG A   3       3.306   5.400  16.844  1.00 37.50           N
ATOM     28  N   ARG A   4      -1.048   8.652  14.787  1.00 65.50           N
ATOM     29 CA   ARG A   4      -2.235   7.880  15.118  1.00 68.32           C
ATOM     30  C   ARG A   4      -3.423   8.345  14.278  1.00 68.64           C
ATOM     31  O   ARG A   4      -4.188   7.540  13.756  1.00 68.05           O
ATOM     32 CB   ARG A   4      -2.577   8.022  16.600  1.00 66.79           C
ATOM     33 CG   ARG A   4      -1.566   7.407  17.553  1.00 64.21           C
ATOM     34 CD   ARG A   4      -2.015   7.576  18.985  1.00 64.14           C
ATOM     35 NE   ARG A   4      -1.036   7.070  19.949  1.00 58.41           N
ATOM     36 CZ   ARG A   4      -1.174   7.132  21.264  1.00 52.83           C
ATOM     37 NH1  ARG A   4      -2.249   7.681  21.798  1.00 49.40           N
ATOM     38 NH2  ARG A   4      -0.223   6.652  22.064  1.00 47.06           N
ATOM     39  N   THR A   5      -3.555   9.667  14.165  1.00 70.11           N
ATOM     40 CA   THR A   5      -4.639  10.266  13.400  1.00 72.48           C
ATOM     41  C   THR A   5      -4.558   9.854  11.928  1.00 72.37           C
ATOM     42  O   THR A   5      -5.569   9.525  11.309  1.00 70.25           O
ATOM     43 CB   THR A   5      -4.614  11.798  13.500  1.00 70.22           C
ATOM     44 OG1  THR A   5      -4.732  12.197  14.867  1.00 66.75           O
ATOM     45 CG2  THR A   5      -5.766  12.406  12.701  1.00 67.97           C
ATOM     46  N   HIS A   6      -3.361   9.886  11.377  1.00 70.96           N
ATOM     47 CA   HIS A   6      -3.156   9.479   9.998  1.00 70.25           C
ATOM     48  C   HIS A   6      -3.558   8.020   9.787  1.00 70.73           C
ATOM     49  O   HIS A   6      -4.205   7.679   8.795  1.00 69.22           O
ATOM     50 CB   HIS A   6      -1.704   9.673   9.583  1.00 68.72           C
ATOM     51 CG   HIS A   6      -1.355   9.012   8.288  1.00 67.25           C
ATOM     52 ND1  HIS A   6      -1.715   9.544   7.074  1.00 61.63           N
ATOM     53 CD2  HIS A   6      -0.704   7.870   8.021  1.00 61.57           C
ATOM     54 CE1  HIS A   6      -1.293   8.735   6.111  1.00 62.24           C
ATOM     55 NE2  HIS A   6      -0.671   7.715   6.657  1.00 62.71           N
ATOM     56  N   ASN A   7      -3.156   7.162  10.728  1.00 72.94           N
ATOM     57 CA   ASN A   7      -3.469   5.746  10.628  1.00 72.48           C
ATOM     58  C   ASN A   7      -4.974   5.493  10.650  1.00 73.51           C
ATOM     59  O   ASN A   7      -5.471   4.615   9.950  1.00 73.10           O
ATOM     60 CB   ASN A   7      -2.790   4.971  11.760  1.00 69.69           C
ATOM     61 CG   ASN A   7      -1.278   4.946  11.627  1.00 67.57           C
ATOM     62 OD1  ASN A   7      -0.733   5.289  10.589  1.00 63.88           O
ATOM     63 ND2  ASN A   7      -0.601   4.534  12.695  1.00 61.93           N
ATOM     64  N   VAL A   8      -5.680   6.257  11.461  1.00 75.06           N
ATOM     65 CA   VAL A   8      -7.129   6.139  11.546  1.00 76.03           C
ATOM     66  C   VAL A   8      -7.779   6.578  10.231  1.00 76.73           C
ATOM     67  O   VAL A   8      -8.665   5.891   9.701  1.00 77.39           O
ATOM     68 CB   VAL A   8      -7.697   6.986  12.700  1.00 74.77           C
ATOM     69 CG1  VAL A   8      -9.214   7.006  12.656  1.00 73.50           C
ATOM     70 CG2  VAL A   8      -7.212   6.444  14.036  1.00 76.02           C
ATOM     71  N   LEU A   9      -7.347   7.713   9.706  1.00 78.19           N
ATOM     72 CA   LEU A   9      -7.895   8.234   8.463  1.00 77.18           C
ATOM     73  C   LEU A   9      -7.606   7.301   7.294  1.00 77.69           C
ATOM     74  O   LEU A   9      -8.460   7.100   6.425  1.00 77.12           O
ATOM     75 CB   LEU A   9      -7.317   9.624   8.176  1.00 75.87           C
ATOM     76 CG   LEU A   9      -7.721  10.739   9.144  1.00 73.98           C
ATOM     77 CD1  LEU A   9      -6.997  12.030   8.809  1.00 70.12           C
ATOM     78 CD2  LEU A   9      -9.233  10.950   9.101  1.00 68.08           C
ATOM     79  N   GLU A  10      -6.407   6.739   7.267  1.00 78.99           N
ATOM     80 CA   GLU A  10      -6.021   5.831   6.197  1.00 78.36           C
ATOM     81  C   GLU A  10      -6.851   4.550   6.233  1.00 79.44           C
ATOM     82  O   GLU A  10      -7.236   4.017   5.184  1.00 78.79           O
ATOM     83 CB   GLU A  10      -4.531   5.502   6.281  1.00 75.55           C
ATOM     84 CG   GLU A  10      -4.058   4.422   5.307  1.00 71.61           C
ATOM     85 CD   GLU A  10      -4.298   4.810   3.861  1.00 69.97           C
ATOM     86 OE1  GLU A  10      -4.599   5.973   3.565  1.00 65.79           O
ATOM     87 OE2  GLU A  10      -4.187   3.908   2.997  1.00 67.04           O
ATOM     88  N   ARG A  11      -7.119   4.073   7.432  1.00 79.77           N
ATOM     89 CA   ARG A  11      -7.944   2.883   7.602  1.00 78.66           C
ATOM     90  C   ARG A  11      -9.348   3.137   7.052  1.00 80.45           C
ATOM     91  O   ARG A  11      -9.937   2.274   6.393  1.00 81.09           O
ATOM     92 CB   ARG A  11      -7.994   2.486   9.077  1.00 76.22           C
ATOM     93 CG   ARG A  11      -8.738   1.198   9.362  1.00 71.96           C
ATOM     94 CD   ARG A  11      -8.310   0.585  10.684  1.00 70.25           C
ATOM     95 NE   ARG A  11      -8.448   1.498  11.816  1.00 67.08           N
ATOM     96 CZ   ARG A  11      -7.435   2.132  12.398  1.00 62.45           C
ATOM     97 NH1  ARG A  11      -6.194   1.970  11.964  1.00 58.56           N
ATOM     98 NH2  ARG A  11      -7.665   2.950  13.422  1.00 57.03           N
ATOM     99  N   GLN A  12      -9.871   4.328   7.299  1.00 81.03           N
ATOM    100 CA   GLN A  12     -11.185   4.703   6.795  1.00 81.97           C
ATOM    101  C   GLN A  12     -11.174   4.838   5.279  1.00 83.25           C
ATOM    102  O   GLN A  12     -12.116   4.425   4.601  1.00 84.16           O
ATOM    103 CB   GLN A  12     -11.639   6.021   7.439  1.00 81.73           C
ATOM    104 CG   GLN A  12     -11.927   5.911   8.929  1.00 79.13           C
ATOM    105 CD   GLN A  12     -12.315   7.235   9.563  1.00 76.54           C
ATOM    106 OE1  GLN A  12     -11.888   8.299   9.113  1.00 73.78           O
ATOM    107 NE2  GLN A  12     -13.119   7.176  10.613  1.00 70.79           N
ATOM    108  N   ARG A  13     -10.105   5.433   4.741  1.00 84.25           N
ATOM    109 CA   ARG A  13      -9.970   5.611   3.299  1.00 82.50           C
ATOM    110  C   ARG A  13      -9.935   4.265   2.579  1.00 84.12           C
ATOM    111  O   ARG A  13     -10.581   4.087   1.543  1.00 84.24           O
ATOM    112 CB   ARG A  13      -8.704   6.405   2.982  1.00 81.19           C
ATOM    113 CG   ARG A  13      -8.639   6.899   1.540  1.00 75.08           C
ATOM    114 CD   ARG A  13      -7.266   7.454   1.208  1.00 73.99           C
ATOM    115 NE   ARG A  13      -6.270   6.394   1.163  1.00 72.23           N
ATOM    116 CZ   ARG A  13      -6.009   5.643   0.097  1.00 71.24           C
ATOM    117 NH1  ARG A  13      -6.679   5.845  -1.029  1.00 66.22           N
ATOM    118 NH2  ARG A  13      -5.095   4.691   0.160  1.00 67.52           N
ATOM    119  N   ARG A  14      -9.180   3.310   3.129  1.00 83.99           N
ATOM    120 CA   ARG A  14      -9.101   1.973   2.552  1.00 82.34           C
ATOM    121  C   ARG A  14     -10.453   1.279   2.599  1.00 84.02           C
ATOM    122  O   ARG A  14     -10.829   0.542   1.686  1.00 84.48           O
ATOM    123 CB   ARG A  14      -8.053   1.123   3.276  1.00 80.75           C
ATOM    124 CG   ARG A  14      -6.612   1.531   3.024  1.00 78.47           C
ATOM    125 CD   ARG A  14      -5.658   0.425   3.455  1.00 75.52           C
ATOM    126 NE   ARG A  14      -5.858   0.040   4.849  1.00 74.70           N
ATOM    127 CZ   ARG A  14      -5.295   0.635   5.888  1.00 73.72           C
ATOM    128 NH1  ARG A  14      -4.491   1.658   5.699  1.00 69.82           N
ATOM    129 NH2  ARG A  14      -5.549   0.204   7.115  1.00 70.61           N
ATOM    130  N   ASN A  15     -11.193   1.509   3.668  1.00 83.25           N
ATOM    131 CA   ASN A  15     -12.505   0.920   3.828  1.00 83.14           C
ATOM    132  C   ASN A  15     -13.480   1.458   2.784  1.00 85.46           C
ATOM    133  O   ASN A  15     -14.309   0.715   2.259  1.00 86.96           O
ATOM    134 CB   ASN A  15     -13.042   1.180   5.237  1.00 81.23           C
ATOM    135 CG   ASN A  15     -14.200   0.284   5.595  1.00 79.27           C
ATOM    136 OD1  ASN A  15     -14.326  -0.821   5.078  1.00 74.59           O
ATOM    137 ND2  ASN A  15     -15.048   0.745   6.502  1.00 71.98           N
ATOM    138  N   GLU A  16     -13.371   2.735   2.484  1.00 88.21           N
ATOM    139 CA   GLU A  16     -14.216   3.356   1.474  1.00 88.70           C
ATOM    140  C   GLU A  16     -13.919   2.793   0.086  1.00 89.85           C
ATOM    141  O   GLU A  16     -14.833   2.533  -0.697  1.00 90.38           O
ATOM    142 CB   GLU A  16     -14.029   4.881   1.465  1.00 89.04           C
ATOM    143 CG   GLU A  16     -14.568   5.572   2.713  1.00 87.76           C
ATOM    144 CD   GLU A  16     -14.391   7.073   2.666  1.00 86.24           C
ATOM    145 OE1  GLU A  16     -13.459   7.533   1.982  1.00 82.71           O
ATOM    146 OE2  GLU A  16     -15.183   7.778   3.307  1.00 81.96           O
ATOM    147  N   ILE A  17     -12.637   2.614  -0.214  1.00 90.44           N
ATOM    148 CA   ILE A  17     -12.227   2.053  -1.497  1.00 90.04           C
ATOM    149  C   ILE A  17     -12.692   0.604  -1.620  1.00 90.83           C
ATOM    150  O   ILE A  17     -13.168   0.177  -2.669  1.00 91.11           O
ATOM    151 CB   ILE A  17     -10.698   2.145  -1.680  1.00 89.79           C
ATOM    152 CG1  ILE A  17     -10.281   3.601  -1.869  1.00 88.70           C
ATOM    153 CG2  ILE A  17     -10.242   1.313  -2.877  1.00 89.85           C
ATOM    154 CD1  ILE A  17      -8.796   3.814  -2.050  1.00 86.63           C
ATOM    155  N   LYS A  18     -12.558  -0.143  -0.531  1.00 89.54           N
ATOM    156 CA   LYS A  18     -12.991  -1.531  -0.518  1.00 88.24           C
ATOM    157  C   LYS A  18     -14.489  -1.640  -0.797  1.00 89.91           C
ATOM    158  O   LYS A  18     -14.927  -2.473  -1.587  1.00 91.14           O
ATOM    159 CB   LYS A  18     -12.667  -2.177   0.829  1.00 86.34           C
ATOM    160 CG   LYS A  18     -13.075  -3.641   0.922  1.00 81.49           C
ATOM    161 CD   LYS A  18     -12.674  -4.248   2.244  1.00 78.29           C
ATOM    162 CE   LYS A  18     -13.059  -5.712   2.326  1.00 70.50           C
ATOM    163 NZ   LYS A  18     -12.613  -6.344   3.592  1.00 65.70           N
ATOM    164  N   ASP A  19     -15.271  -0.789  -0.149  1.00 91.70           N
ATOM    165 CA   ASP A  19     -16.715  -0.773  -0.349  1.00 92.04           C
ATOM    166  C   ASP A  19     -17.070  -0.384  -1.777  1.00 94.05           C
ATOM    167  O   ASP A  19     -18.027  -0.901  -2.353  1.00 94.76           O
ATOM    168 CB   ASP A  19     -17.380   0.202   0.629  1.00 90.62           C
ATOM    169 CG   ASP A  19     -17.275  -0.264   2.071  1.00 88.03           C
ATOM    170 OD1  ASP A  19     -17.024  -1.467   2.293  1.00 82.87           O
ATOM    171 OD2  ASP A  19     -17.442   0.580   2.972  1.00 80.22           O
ATOM    172  N   SER A  20     -16.289   0.531  -2.353  1.00 96.34           N
ATOM    173 CA   SER A  20     -16.512   0.967  -3.723  1.00 96.53           C
ATOM    174  C   SER A  20     -16.256  -0.159  -4.721  1.00 96.79           C
ATOM    175  O   SER A  20     -16.962  -0.288  -5.717  1.00 96.66           O
ATOM    176 CB   SER A  20     -15.634   2.173  -4.049  1.00 96.73           C
ATOM    177 OG   SER A  20     -15.981   3.301  -3.260  1.00 95.69           O
ATOM    178  N   PHE A  21     -15.240  -0.959  -4.457  1.00 95.24           N
ATOM    179 CA   PHE A  21     -14.951  -2.123  -5.291  1.00 94.77           C
ATOM    180  C   PHE A  21     -16.096  -3.135  -5.212  1.00 94.81           C
ATOM    181  O   PHE A  21     -16.489  -3.717  -6.224  1.00 94.43           O
ATOM    182 CB   PHE A  21     -13.638  -2.786  -4.881  1.00 94.22           C
ATOM    183 CG   PHE A  21     -12.439  -2.295  -5.658  1.00 94.48           C
ATOM    184 CD1  PHE A  21     -12.275  -2.662  -6.981  1.00 93.77           C
ATOM    185 CD2  PHE A  21     -11.497  -1.479  -5.065  1.00 93.53           C
ATOM    186 CE1  PHE A  21     -11.181  -2.217  -7.704  1.00 93.67           C
ATOM    187 CE2  PHE A  21     -10.404  -1.028  -5.779  1.00 93.71           C
ATOM    188 CZ   PHE A  21     -10.240  -1.399  -7.108  1.00 94.49           C
ATOM    189  N   HIS A  22     -16.632  -3.338  -4.016  1.00 94.81           N
ATOM    190 CA   HIS A  22     -17.748  -4.251  -3.823  1.00 93.35           C
ATOM    191  C   HIS A  22     -18.987  -3.780  -4.581  1.00 94.65           C
ATOM    192  O   HIS A  22     -19.670  -4.573  -5.227  1.00 94.57           O
ATOM    193 CB   HIS A  22     -18.094  -4.396  -2.335  1.00 90.88           C
ATOM    194 CG   HIS A  22     -17.071  -5.164  -1.554  1.00 87.22           C
ATOM    195 ND1  HIS A  22     -16.167  -6.025  -2.133  1.00 78.64           N
ATOM    196 CD2  HIS A  22     -16.835  -5.219  -0.225  1.00 78.08           C
ATOM    197 CE1  HIS A  22     -15.414  -6.569  -1.204  1.00 76.57           C
ATOM    198 NE2  HIS A  22     -15.799  -6.111  -0.034  1.00 78.51           N
ATOM    199  N   SER A  23     -19.267  -2.494  -4.507  1.00 97.00           N
ATOM    200 CA   SER A  23     -20.420  -1.923  -5.198  1.00 97.37           C
ATOM    201  C   SER A  23     -20.284  -2.055  -6.713  1.00 97.88           C
ATOM    202  O   SER A  23     -21.241  -2.409  -7.401  1.00 97.30           O
ATOM    203 CB   SER A  23     -20.593  -0.454  -4.822  1.00 97.00           C
ATOM    204 OG   SER A  23     -20.912  -0.312  -3.447  1.00 93.80           O
ATOM    205  N   LEU A  24     -19.103  -1.776  -7.235  1.00 98.19           N
ATOM    206 CA   LEU A  24     -18.853  -1.884  -8.658  1.00 98.43           C
ATOM    207  C   LEU A  24     -18.986  -3.331  -9.124  1.00 98.31           C
ATOM    208  O   LEU A  24     -19.597  -3.612 -10.154  1.00 98.15           O
ATOM    209 CB   LEU A  24     -17.457  -1.353  -9.013  1.00 98.61           C
ATOM    210 CG   LEU A  24     -17.069  -1.413 -10.492  1.00 98.60           C
ATOM    211 CD1  LEU A  24     -18.086  -0.679 -11.351  1.00 97.96           C
ATOM    212 CD2  LEU A  24     -15.678  -0.834 -10.693  1.00 97.76           C
ATOM    213  N   ARG A  25     -18.429  -4.236  -8.351  1.00 98.24           N
ATOM    214 CA   ARG A  25     -18.508  -5.662  -8.653  1.00 97.74           C
ATOM    215  C   ARG A  25     -19.956  -6.131  -8.760  1.00 97.73           C
ATOM    216  O   ARG A  25     -20.321  -6.847  -9.685  1.00 97.27           O
ATOM    217 CB   ARG A  25     -17.798  -6.474  -7.569  1.00 96.62           C
ATOM    218 CG   ARG A  25     -17.859  -7.988  -7.775  1.00 93.65           C
ATOM    219 CD   ARG A  25     -17.578  -8.711  -6.473  1.00 93.13           C
ATOM    220 NE   ARG A  25     -18.583  -8.392  -5.463  1.00 90.12           N
ATOM    221 CZ   ARG A  25     -18.492  -8.695  -4.173  1.00 88.40           C
ATOM    222 NH1  ARG A  25     -17.427  -9.325  -3.713  1.00 82.92           N
ATOM    223 NH2  ARG A  25     -19.467  -8.362  -3.343  1.00 83.65           N
ATOM    224  N   ASP A  26     -20.779  -5.706  -7.820  1.00 97.89           N
ATOM    225 CA   ASP A  26     -22.169  -6.130  -7.779  1.00 97.41           C
ATOM    226  C   ASP A  26     -23.017  -5.531  -8.895  1.00 97.81           C
ATOM    227  O   ASP A  26     -24.117  -6.005  -9.173  1.00 96.88           O
ATOM    228 CB   ASP A  26     -22.791  -5.785  -6.419  1.00 96.38           C
ATOM    229 CG   ASP A  26     -22.150  -6.561  -5.279  1.00 93.95           C
ATOM    230 OD1  ASP A  26     -21.525  -7.606  -5.539  1.00 90.15           O
ATOM    231 OD2  ASP A  26     -22.283  -6.123  -4.121  1.00 88.50           O
ATOM    232  N   SER A  27     -22.503  -4.483  -9.545  1.00 98.10           N
ATOM    233 CA   SER A  27     -23.233  -3.841 -10.637  1.00 98.23           C
ATOM    234  C   SER A  27     -22.871  -4.450 -11.997  1.00 98.42           C
ATOM    235  O   SER A  27     -23.483  -4.124 -13.009  1.00 97.88           O
ATOM    236 CB   SER A  27     -22.959  -2.338 -10.653  1.00 97.80           C
ATOM    237 OG   SER A  27     -21.633  -2.061 -11.034  1.00 93.81           O
ATOM    238  N   VAL A  28     -21.877  -5.333 -12.015  1.00 98.58           N
ATOM    239 CA   VAL A  28     -21.464  -6.011 -13.241  1.00 98.58           C
ATOM    240  C   VAL A  28     -21.960  -7.457 -13.209  1.00 98.57           C
ATOM    241  O   VAL A  28     -21.475  -8.261 -12.408  1.00 97.92           O
ATOM    242 CB   VAL A  28     -19.933  -6.001 -13.401  1.00 98.50           C
ATOM    243 CG1  VAL A  28     -19.531  -6.727 -14.669  1.00 97.50           C
ATOM    244 CG2  VAL A  28     -19.418  -4.567 -13.424  1.00 97.03           C
ATOM    245  N   PRO A  29     -22.909  -7.797 -14.101  1.00 98.26           N
ATOM    246 CA   PRO A  29     -23.540  -9.127 -14.137  1.00 97.93           C
ATOM    247  C   PRO A  29     -22.577 -10.310 -14.070  1.00 98.04           C
ATOM    248  O   PRO A  29     -22.808 -11.246 -13.311  1.00 97.22           O
ATOM    249 CB   PRO A  29     -24.292  -9.107 -15.471  1.00 97.43           C
ATOM    250 CG   PRO A  29     -24.640  -7.676 -15.656  1.00 96.61           C
ATOM    251 CD   PRO A  29     -23.462  -6.910 -15.134  1.00 97.66           C
ATOM    252  N   SER A  30     -21.507 -10.264 -14.856  1.00 98.09           N
ATOM    253 CA   SER A  30     -20.567 -11.379 -14.920  1.00 97.78           C
ATOM    254  C   SER A  30     -19.751 -11.552 -13.640  1.00 97.77           C
ATOM    255  O   SER A  30     -19.064 -12.556 -13.470  1.00 96.34           O
ATOM    256 CB   SER A  30     -19.616 -11.210 -16.110  1.00 96.66           C
ATOM    257 OG   SER A  30     -18.820 -10.053 -15.962  1.00 92.24           O
ATOM    258  N   LEU A  31     -19.841 -10.577 -12.743  1.00 97.50           N
ATOM    259 CA   LEU A  31     -19.085 -10.629 -11.494  1.00 97.15           C
ATOM    260  C   LEU A  31     -19.954 -10.907 -10.274  1.00 96.53           C
ATOM    261  O   LEU A  31     -19.439 -11.190  -9.188  1.00 94.28           O
ATOM    262 CB   LEU A  31     -18.322  -9.320 -11.282  1.00 96.89           C
ATOM    263 CG   LEU A  31     -17.199  -9.019 -12.275  1.00 96.88           C
ATOM    264 CD1  LEU A  31     -16.599  -7.645 -11.990  1.00 94.32           C
ATOM    265 CD2  LEU A  31     -16.122 -10.093 -12.196  1.00 93.73           C
ATOM    266  N   GLN A  32     -21.264 -10.825 -10.446  1.00 96.42           N
ATOM    267 CA   GLN A  32     -22.190 -11.013  -9.336  1.00 95.22           C
ATOM    268  C   GLN A  32     -22.119 -12.428  -8.770  1.00 94.36           C
ATOM    269  O   GLN A  32     -22.254 -13.408  -9.493  1.00 91.98           O
ATOM    270 CB   GLN A  32     -23.621 -10.700  -9.777  1.00 93.79           C
ATOM    271 CG   GLN A  32     -23.833  -9.238 -10.138  1.00 91.18           C
ATOM    272 CD   GLN A  32     -25.218  -8.967 -10.693  1.00 90.68           C
ATOM    273 OE1  GLN A  32     -26.062  -9.864 -10.765  1.00 86.18           O
ATOM    274 NE2  GLN A  32     -25.469  -7.736 -11.092  1.00 83.15           N
ATOM    275  N   GLY A  33     -21.902 -12.514  -7.456  1.00 92.83           N
ATOM    276 CA   GLY A  33     -21.837 -13.791  -6.784  1.00 91.44           C
ATOM    277  C   GLY A  33     -20.522 -14.518  -6.961  1.00 91.80           C
ATOM    278  O   GLY A  33     -20.372 -15.664  -6.550  1.00 88.55           O
ATOM    279  N   GLU A  34     -19.569 -13.846  -7.586  1.00 93.32           N
ATOM    280 CA   GLU A  34     -18.261 -14.446  -7.838  1.00 93.11           C
ATOM    281  C   GLU A  34     -17.160 -13.693  -7.104  1.00 93.17           C
ATOM    282  O   GLU A  34     -17.259 -12.492  -6.888  1.00 90.50           O
ATOM    283 CB   GLU A  34     -17.957 -14.441  -9.341  1.00 90.90           C
ATOM    284 CG   GLU A  34     -18.988 -15.164 -10.197  1.00 88.32           C
ATOM    285 CD   GLU A  34     -19.012 -16.657  -9.954  1.00 87.89           C
ATOM    286 OE1  GLU A  34     -18.044 -17.189  -9.377  1.00 84.36           O
ATOM    287 OE2  GLU A  34     -19.999 -17.303 -10.349  1.00 83.99           O
ATOM    288  N   LYS A  35     -16.117 -14.402  -6.728  1.00 87.01           N
ATOM    289 CA   LYS A  35     -14.951 -13.760  -6.153  1.00 86.80           C
ATOM    290  C   LYS A  35     -14.124 -13.171  -7.294  1.00 88.16           C
ATOM    291  O   LYS A  35     -14.026 -13.761  -8.370  1.00 86.35           O
ATOM    292 CB   LYS A  35     -14.103 -14.753  -5.352  1.00 83.06           C
ATOM    293 CG   LYS A  35     -13.349 -15.755  -6.208  1.00 76.22           C
ATOM    294 CD   LYS A  35     -12.380 -16.581  -5.380  1.00 71.63           C
ATOM    295 CE   LYS A  35     -11.564 -17.505  -6.263  1.00 63.62           C
ATOM    296 NZ   LYS A  35     -10.574 -18.285  -5.464  1.00 56.04           N
ATOM    297  N   ALA A  36     -13.545 -12.007  -7.074  1.00 88.60           N
ATOM    298 CA   ALA A  36     -12.772 -11.352  -8.118  1.00 90.31           C
ATOM    299  C   ALA A  36     -11.734 -10.419  -7.523  1.00 90.26           C
ATOM    300  O   ALA A  36     -11.995  -9.739  -6.528  1.00 89.49           O
ATOM    301 CB   ALA A  36     -13.693 -10.578  -9.046  1.00 91.26           C
ATOM    302  N   SER A  37     -10.552 -10.401  -8.138  1.00 90.76           N
ATOM    303 CA   SER A  37      -9.507  -9.483  -7.718  1.00 90.34           C
ATOM    304  C   SER A  37      -9.878  -8.077  -8.163  1.00 91.81           C
ATOM    305  O   SER A  37     -10.769  -7.895  -8.992  1.00 92.42           O
ATOM    306 CB   SER A  37      -8.168  -9.875  -8.339  1.00 88.36           C
ATOM    307 OG   SER A  37      -8.195  -9.708  -9.740  1.00 85.28           O
ATOM    308  N   ARG A  38      -9.194  -7.077  -7.626  1.00 90.10           N
ATOM    309 CA   ARG A  38      -9.467  -5.697  -7.997  1.00 91.12           C
ATOM    310  C   ARG A  38      -9.213  -5.461  -9.487  1.00 93.19           C
ATOM    311  O   ARG A  38      -9.960  -4.747 -10.153  1.00 93.90           O
ATOM    312 CB   ARG A  38      -8.624  -4.739  -7.152  1.00 90.29           C
ATOM    313 CG   ARG A  38      -9.016  -4.733  -5.675  1.00 88.49           C
ATOM    314 CD   ARG A  38      -8.322  -3.640  -4.905  1.00 86.31           C
ATOM    315 NE   ARG A  38      -8.825  -3.556  -3.539  1.00 84.28           N
ATOM    316 CZ   ARG A  38      -8.555  -2.559  -2.690  1.00 82.55           C
ATOM    317 NH1  ARG A  38      -7.767  -1.556  -3.068  1.00 79.77           N
ATOM    318 NH2  ARG A  38      -9.061  -2.572  -1.478  1.00 79.87           N
ATOM    319  N   ALA A  39      -8.158  -6.069 -10.012  1.00 92.49           N
ATOM    320 CA   ALA A  39      -7.831  -5.945 -11.427  1.00 92.57           C
ATOM    321  C   ALA A  39      -8.955  -6.512 -12.303  1.00 94.12           C
ATOM    322  O   ALA A  39      -9.322  -5.916 -13.311  1.00 94.76           O
ATOM    323 CB   ALA A  39      -6.520  -6.653 -11.736  1.00 91.28           C
ATOM    324  N   GLN A  40      -9.498  -7.649 -11.909  1.00 94.90           N
ATOM    325 CA   GLN A  40     -10.579  -8.278 -12.650  1.00 94.91           C
ATOM    326  C   GLN A  40     -11.849  -7.436 -12.628  1.00 96.09           C
ATOM    327  O   GLN A  40     -12.555  -7.328 -13.629  1.00 96.54           O
ATOM    328 CB   GLN A  40     -10.876  -9.671 -12.089  1.00 94.17           C
ATOM    329 CG   GLN A  40      -9.820 -10.706 -12.423  1.00 91.47           C
ATOM    330 CD   GLN A  40     -10.104 -12.055 -11.782  1.00 90.52           C
ATOM    331 OE1  GLN A  40     -10.262 -12.140 -10.569  1.00 85.19           O
ATOM    332 NE2  GLN A  40     -10.178 -13.094 -12.584  1.00 82.52           N
ATOM    333  N   ILE A  41     -12.132  -6.838 -11.482  1.00 96.96           N
ATOM    334 CA   ILE A  41     -13.303  -5.982 -11.348  1.00 97.37           C
ATOM    335  C   ILE A  41     -13.205  -4.793 -12.300  1.00 98.04           C
ATOM    336  O   ILE A  41     -14.175  -4.444 -12.977  1.00 98.30           O
ATOM    337 CB   ILE A  41     -13.476  -5.489  -9.899  1.00 97.23           C
ATOM    338 CG1  ILE A  41     -13.801  -6.668  -8.981  1.00 96.36           C
ATOM    339 CG2  ILE A  41     -14.570  -4.432  -9.816  1.00 96.53           C
ATOM    340 CD1  ILE A  41     -13.838  -6.316  -7.512  1.00 95.50           C
ATOM    341  N   LEU A  42     -12.043  -4.176 -12.359  1.00 97.83           N
ATOM    342 CA   LEU A  42     -11.824  -3.040 -13.238  1.00 98.03           C
ATOM    343  C   LEU A  42     -11.943  -3.431 -14.711  1.00 98.23           C
ATOM    344  O   LEU A  42     -12.599  -2.748 -15.495  1.00 98.37           O
ATOM    345 CB   LEU A  42     -10.444  -2.421 -12.984  1.00 97.99           C
ATOM    346 CG   LEU A  42     -10.230  -1.800 -11.599  1.00 97.71           C
ATOM    347 CD1  LEU A  42      -8.767  -1.413 -11.418  1.00 97.14           C
ATOM    348 CD2  LEU A  42     -11.128  -0.584 -11.422  1.00 96.59           C
ATOM    349  N   ASP A  43     -11.310  -4.530 -15.078  1.00 98.50           N
ATOM    350 CA   ASP A  43     -11.317  -4.988 -16.469  1.00 98.33           C
ATOM    351  C   ASP A  43     -12.715  -5.402 -16.929  1.00 98.54           C
ATOM    352  O   ASP A  43     -13.133  -5.055 -18.031  1.00 98.32           O
ATOM    353 CB   ASP A  43     -10.342  -6.152 -16.656  1.00 97.89           C
ATOM    354 CG   ASP A  43      -8.894  -5.724 -16.510  1.00 96.96           C
ATOM    355 OD1  ASP A  43      -8.608  -4.510 -16.611  1.00 95.11           O
ATOM    356 OD2  ASP A  43      -8.036  -6.605 -16.290  1.00 94.43           O
ATOM    357  N   LYS A  44     -13.433  -6.151 -16.101  1.00 98.71           N
ATOM    358 CA   LYS A  44     -14.771  -6.606 -16.452  1.00 98.76           C
ATOM    359  C   LYS A  44     -15.761  -5.450 -16.516  1.00 98.80           C
ATOM    360  O   LYS A  44     -16.677  -5.464 -17.340  1.00 98.82           O
ATOM    361 CB   LYS A  44     -15.256  -7.652 -15.440  1.00 98.64           C
ATOM    362 CG   LYS A  44     -14.518  -8.980 -15.511  1.00 97.22           C
ATOM    363 CD   LYS A  44     -14.765  -9.685 -16.832  1.00 93.42           C
ATOM    364 CE   LYS A  44     -14.076 -11.032 -16.869  1.00 90.41           C
ATOM    365 NZ   LYS A  44     -14.312 -11.739 -18.164  1.00 82.45           N
ATOM    366  N   ALA A  45     -15.582  -4.467 -15.643  1.00 98.85           N
ATOM    367 CA   ALA A  45     -16.443  -3.290 -15.657  1.00 98.80           C
ATOM    368  C   ALA A  45     -16.248  -2.518 -16.961  1.00 98.87           C
ATOM    369  O   ALA A  45     -17.214  -2.064 -17.574  1.00 98.82           O
ATOM    370 CB   ALA A  45     -16.145  -2.396 -14.462  1.00 98.89           C
ATOM    371  N   THR A  46     -15.000  -2.377 -17.382  1.00 98.80           N
ATOM    372 CA   THR A  46     -14.672  -1.691 -18.629  1.00 98.84           C
ATOM    373  C   THR A  46     -15.309  -2.409 -19.813  1.00 98.85           C
ATOM    374  O   THR A  46     -15.910  -1.781 -20.683  1.00 98.55           O
ATOM    375 CB   THR A  46     -13.150  -1.616 -18.833  1.00 98.73           C
ATOM    376 OG1  THR A  46     -12.553  -0.913 -17.745  1.00 97.24           O
ATOM    377 CG2  THR A  46     -12.817  -0.895 -20.143  1.00 97.09           C
ATOM    378  N   GLU A  47     -15.178  -3.723 -19.831  1.00 98.88           N
ATOM    379 CA   GLU A  47     -15.740  -4.549 -20.897  1.00 98.75           C
ATOM    380  C   GLU A  47     -17.256  -4.434 -20.946  1.00 98.82           C
ATOM    381  O   GLU A  47     -17.852  -4.327 -22.017  1.00 98.52           O
ATOM    382 CB   GLU A  47     -15.326  -6.006 -20.698  1.00 98.38           C
ATOM    383 CG   GLU A  47     -15.970  -6.987 -21.660  1.00 93.42           C
ATOM    384 CD   GLU A  47     -15.601  -8.424 -21.365  1.00 90.98           C
ATOM    385 OE1  GLU A  47     -14.399  -8.729 -21.346  1.00 87.08           O
ATOM    386 OE2  GLU A  47     -16.510  -9.241 -21.142  1.00 84.34           O
ATOM    387  N   TYR A  48     -17.886  -4.446 -19.790  1.00 98.82           N
ATOM    388 CA   TYR A  48     -19.340  -4.374 -19.703  1.00 98.84           C
ATOM    389  C   TYR A  48     -19.890  -3.054 -20.243  1.00 98.89           C
ATOM    390  O   TYR A  48     -20.904  -3.027 -20.930  1.00 98.66           O
ATOM    391 CB   TYR A  48     -19.803  -4.573 -18.260  1.00 98.80           C
ATOM    392 CG   TYR A  48     -21.304  -4.519 -18.101  1.00 98.73           C
ATOM    393 CD1  TYR A  48     -22.119  -5.526 -18.594  1.00 98.14           C
ATOM    394 CD2  TYR A  48     -21.909  -3.451 -17.461  1.00 98.24           C
ATOM    395 CE1  TYR A  48     -23.494  -5.474 -18.459  1.00 97.97           C
ATOM    396 CE2  TYR A  48     -23.289  -3.385 -17.316  1.00 97.91           C
ATOM    397 CZ   TYR A  48     -24.072  -4.400 -17.819  1.00 98.19           C
ATOM    398 OH   TYR A  48     -25.438  -4.343 -17.676  1.00 97.41           O
ATOM    399  N   ILE A  49     -19.203  -1.963 -19.925  1.00 98.74           N
ATOM    400 CA   ILE A  49     -19.627  -0.644 -20.386  1.00 98.69           C
ATOM    401  C   ILE A  49     -19.570  -0.538 -21.909  1.00 98.48           C
ATOM    402  O   ILE A  49     -20.441   0.067 -22.532  1.00 97.70           O
ATOM    403 CB   ILE A  49     -18.766   0.466 -19.753  1.00 98.51           C
ATOM    404 CG1  ILE A  49     -19.044   0.547 -18.253  1.00 98.06           C
ATOM    405 CG2  ILE A  49     -19.059   1.814 -20.404  1.00 97.96           C
ATOM    406 CD1  ILE A  49     -18.180   1.553 -17.519  1.00 97.77           C
ATOM    407  N   GLN A  50     -18.563  -1.142 -22.525  1.00 98.40           N
ATOM    408 CA   GLN A  50     -18.427  -1.134 -23.976  1.00 98.05           C
ATOM    409  C   GLN A  50     -19.558  -1.915 -24.646  1.00 97.96           C
ATOM    410  O   GLN A  50     -20.096  -1.497 -25.673  1.00 96.72           O
ATOM    411 CB   GLN A  50     -17.082  -1.734 -24.388  1.00 97.40           C
ATOM    412 CG   GLN A  50     -15.886  -0.869 -24.049  1.00 93.97           C
ATOM    413 CD   GLN A  50     -14.584  -1.502 -24.479  1.00 92.49           C
ATOM    414 OE1  GLN A  50     -14.356  -2.697 -24.284  1.00 87.36           O
ATOM    415 NE2  GLN A  50     -13.712  -0.708 -25.080  1.00 83.35           N
ATOM    416  N   TYR A  51     -19.900  -3.053 -24.072  1.00 97.85           N
ATOM    417 CA   TYR A  51     -20.955  -3.924 -24.598  1.00 97.53           C
ATOM    418  C   TYR A  51     -22.343  -3.330 -24.371  1.00 97.53           C
ATOM    419  O   TYR A  51     -23.287  -3.608 -25.102  1.00 95.31           O
ATOM    420 CB   TYR A  51     -20.850  -5.296 -23.929  1.00 96.50           C
ATOM    421 CG   TYR A  51     -21.833  -6.312 -24.433  1.00 94.64           C
ATOM    422 CD1  TYR A  51     -21.641  -6.955 -25.650  1.00 90.71           C
ATOM    423 CD2  TYR A  51     -22.947  -6.658 -23.683  1.00 90.48           C
ATOM    424 CE1  TYR A  51     -22.540  -7.901 -26.119  1.00 88.24           C
ATOM    425 CE2  TYR A  51     -23.862  -7.608 -24.142  1.00 88.15           C
ATOM    426 CZ   TYR A  51     -23.653  -8.223 -25.360  1.00 89.20           C
ATOM    427 OH   TYR A  51     -24.542  -9.159 -25.815  1.00 86.28           O
ATOM    428  N   MET A  52     -22.420  -2.539 -23.355  1.00 95.78           N
ATOM    429 CA   MET A  52     -23.658  -1.908 -22.934  1.00 94.91           C
ATOM    430  C   MET A  52     -24.092  -0.773 -23.868  1.00 93.14           C
ATOM    431  O   MET A  52     -23.258  -0.181 -24.550  1.00 89.61           O
ATOM    432 CB   MET A  52     -23.484  -1.366 -21.511  1.00 91.62           C
ATOM    433 CG   MET A  52     -24.699  -0.807 -20.835  1.00 90.25           C
ATOM    434 SD   MET A  52     -24.316  -0.280 -19.148  1.00 91.58           S
ATOM    435 CE   MET A  52     -23.183   1.065 -19.458  1.00 87.04           C
ATOM    436 OXT  MET A  52     -25.288  -0.442 -23.931  1.00 89.30           O
ATOM    437  N   ASP B   1      18.520 -10.529  -3.925  1.00 55.32           N
ATOM    438 CA   ASP B   1      17.893 -10.798  -5.225  1.00 65.33           C
ATOM    439  C   ASP B   1      16.470 -11.310  -5.046  1.00 70.18           C
ATOM    440  O   ASP B   1      15.599 -11.055  -5.878  1.00 66.29           O
ATOM    441 CB   ASP B   1      18.735 -11.806  -6.023  1.00 59.47           C
ATOM    442 CG   ASP B   1      18.278 -11.944  -7.455  1.00 55.30           C
ATOM    443 OD1  ASP B   1      17.523 -11.083  -7.937  1.00 51.02           O
ATOM    444 OD2  ASP B   1      18.697 -12.919  -8.108  1.00 50.31           O
ATOM    445  N   LYS B   2      16.249 -12.013  -3.943  1.00 58.33           N
ATOM    446 CA   LYS B   2      14.901 -12.463  -3.612  1.00 60.28           C
ATOM    447  C   LYS B   2      13.995 -11.244  -3.462  1.00 60.83           C
ATOM    448  O   LYS B   2      12.882 -11.208  -3.986  1.00 59.08           O
ATOM    449 CB   LYS B   2      14.905 -13.253  -2.295  1.00 57.45           C
ATOM    450 CG   LYS B   2      15.660 -14.572  -2.318  1.00 51.74           C
ATOM    451 CD   LYS B   2      14.973 -15.576  -3.204  1.00 48.60           C
ATOM    452 CE   LYS B   2      15.547 -16.965  -2.983  1.00 42.05           C
ATOM    453 NZ   LYS B   2      14.703 -17.787  -2.103  1.00 37.75           N
ATOM    454  N   ARG B   3      14.491 -10.265  -2.739  1.00 57.97           N
ATOM    455 CA   ARG B   3      13.749  -9.035  -2.514  1.00 57.61           C
ATOM    456  C   ARG B   3      13.607  -8.229  -3.808  1.00 59.78           C
ATOM    457  O   ARG B   3      12.531  -7.712  -4.117  1.00 58.20           O
ATOM    458 CB   ARG B   3      14.452  -8.200  -1.436  1.00 53.97           C
ATOM    459 CG   ARG B   3      13.885  -6.807  -1.268  1.00 49.10           C
ATOM    460 CD   ARG B   3      12.507  -6.854  -0.634  1.00 49.08           C
ATOM    461 NE   ARG B   3      12.573  -6.982   0.818  1.00 45.10           N
ATOM    462 CZ   ARG B   3      11.835  -6.284   1.669  1.00 41.22           C
ATOM    463 NH1  ARG B   3      10.977  -5.391   1.220  1.00 39.40           N
ATOM    464 NH2  ARG B   3      11.970  -6.473   2.976  1.00 39.05           N
ATOM    465  N   ALA B   4      14.703  -8.105  -4.552  1.00 63.51           N
ATOM    466 CA   ALA B   4      14.705  -7.344  -5.791  1.00 63.98           C
ATOM    467  C   ALA B   4      13.718  -7.927  -6.799  1.00 64.22           C
ATOM    468  O   ALA B   4      13.014  -7.192  -7.497  1.00 63.15           O
ATOM    469 CB   ALA B   4      16.112  -7.314  -6.384  1.00 62.58           C
ATOM    470  N   HIS B   5      13.676  -9.245  -6.877  1.00 68.72           N
ATOM    471 CA   HIS B   5      12.758  -9.927  -7.774  1.00 69.81           C
ATOM    472  C   HIS B   5      11.309  -9.649  -7.386  1.00 70.74           C
ATOM    473  O   HIS B   5      10.470  -9.362  -8.241  1.00 67.75           O
ATOM    474 CB   HIS B   5      13.024 -11.436  -7.767  1.00 67.66           C
ATOM    475 CG   HIS B   5      12.051 -12.222  -8.583  1.00 64.62           C
ATOM    476 ND1  HIS B   5      12.030 -12.167  -9.960  1.00 59.83           N
ATOM    477 CD2  HIS B   5      11.072 -13.085  -8.239  1.00 59.39           C
ATOM    478 CE1  HIS B   5      11.072 -12.954 -10.402  1.00 58.65           C
ATOM    479 NE2  HIS B   5      10.480 -13.528  -9.383  1.00 60.75           N
ATOM    480  N   HIS B   6      11.040  -9.728  -6.100  1.00 68.17           N
ATOM    481 CA   HIS B   6       9.706  -9.446  -5.603  1.00 67.89           C
ATOM    482  C   HIS B   6       9.306  -7.993  -5.868  1.00 68.88           C
ATOM    483  O   HIS B   6       8.178  -7.711  -6.269  1.00 67.23           O
ATOM    484 CB   HIS B   6       9.614  -9.741  -4.107  1.00 66.63           C
ATOM    485 CG   HIS B   6       8.319  -9.316  -3.490  1.00 64.21           C
ATOM    486 ND1  HIS B   6       7.140  -9.990  -3.711  1.00 59.22           N
ATOM    487 CD2  HIS B   6       8.016  -8.295  -2.675  1.00 58.89           C
ATOM    488 CE1  HIS B   6       6.159  -9.382  -3.055  1.00 58.63           C
ATOM    489 NE2  HIS B   6       6.664  -8.357  -2.413  1.00 59.93           N
ATOM    490  N   ASN B   7      10.240  -7.086  -5.638  1.00 71.72           N
ATOM    491 CA   ASN B   7       9.975  -5.667  -5.857  1.00 71.05           C
ATOM    492  C   ASN B   7       9.654  -5.369  -7.319  1.00 71.68           C
ATOM    493  O   ASN B   7       8.794  -4.542  -7.622  1.00 70.74           O
ATOM    494 CB   ASN B   7      11.175  -4.827  -5.409  1.00 68.14           C
ATOM    495 CG   ASN B   7      11.361  -4.845  -3.900  1.00 65.46           C
ATOM    496 OD1  ASN B   7      10.481  -5.258  -3.157  1.00 62.79           O
ATOM    497 ND2  ASN B   7      12.522  -4.374  -3.450  1.00 60.26           N
ATOM    498  N   ALA B   8      10.352  -6.042  -8.218  1.00 74.54           N
ATOM    499 CA   ALA B   8      10.129  -5.871  -9.649  1.00 75.24           C
ATOM    500  C   ALA B   8       8.721  -6.342 -10.040  1.00 76.16           C
ATOM    501  O   ALA B   8       8.032  -5.681 -10.827  1.00 75.84           O
ATOM    502 CB   ALA B   8      11.181  -6.632 -10.445  1.00 73.31           C
ATOM    503  N   LEU B   9       8.313  -7.471  -9.505  1.00 77.49           N
ATOM    504 CA   LEU B   9       6.989  -8.015  -9.785  1.00 76.99           C
ATOM    505  C   LEU B   9       5.891  -7.087  -9.263  1.00 77.74           C
ATOM    506  O   LEU B   9       4.863  -6.910  -9.916  1.00 77.31           O
ATOM    507 CB   LEU B   9       6.836  -9.399  -9.155  1.00 75.52           C
ATOM    508 CG   LEU B   9       7.612 -10.543  -9.811  1.00 72.75           C
ATOM    509 CD1  LEU B   9       7.441 -11.823  -9.004  1.00 68.96           C
ATOM    510 CD2  LEU B   9       7.144 -10.752 -11.247  1.00 67.04           C
ATOM    511  N   GLU B  10       6.124  -6.501  -8.100  1.00 77.85           N
ATOM    512 CA   GLU B  10       5.140  -5.601  -7.505  1.00 77.15           C
ATOM    513  C   GLU B  10       4.982  -4.314  -8.317  1.00 77.93           C
ATOM    514  O   GLU B  10       3.866  -3.815  -8.470  1.00 76.94           O
ATOM    515 CB   GLU B  10       5.522  -5.279  -6.060  1.00 74.68           C
ATOM    516 CG   GLU B  10       4.607  -4.247  -5.392  1.00 71.05           C
ATOM    517 CD   GLU B  10       3.148  -4.692  -5.369  1.00 69.64           C
ATOM    518 OE1  GLU B  10       2.848  -5.866  -5.625  1.00 65.49           O
ATOM    519 OE2  GLU B  10       2.287  -3.825  -5.107  1.00 66.56           O
ATOM    520  N   ARG B  11       6.091  -3.778  -8.831  1.00 79.90           N
ATOM    521 CA   ARG B  11       6.028  -2.600  -9.690  1.00 78.66           C
ATOM    522  C   ARG B  11       5.201  -2.908 -10.939  1.00 80.13           C
ATOM    523  O   ARG B  11       4.413  -2.086 -11.402  1.00 80.55           O
ATOM    524 CB   ARG B  11       7.437  -2.139 -10.085  1.00 76.39           C
ATOM    525 CG   ARG B  11       8.234  -1.500  -8.967  1.00 72.78           C
ATOM    526 CD   ARG B  11       9.451  -0.767  -9.503  1.00 71.42           C
ATOM    527 NE   ARG B  11      10.382  -1.663 -10.186  1.00 68.55           N
ATOM    528 CZ   ARG B  11      11.310  -2.394  -9.570  1.00 65.35           C
ATOM    529 NH1  ARG B  11      11.439  -2.347  -8.250  1.00 60.42           N
ATOM    530 NH2  ARG B  11      12.107  -3.179 -10.281  1.00 60.14           N
ATOM    531  N   LYS B  12       5.382  -4.097 -11.475  1.00 82.53           N
ATOM    532 CA   LYS B  12       4.646  -4.537 -12.650  1.00 82.90           C
ATOM    533  C   LYS B  12       3.158  -4.671 -12.341  1.00 84.78           C
ATOM    534  O   LYS B  12       2.306  -4.281 -13.141  1.00 85.49           O
ATOM    535 CB   LYS B  12       5.214  -5.872 -13.133  1.00 82.13           C
ATOM    536 CG   LYS B  12       4.538  -6.437 -14.374  1.00 76.43           C
ATOM    537 CD   LYS B  12       5.195  -7.743 -14.778  1.00 74.40           C
ATOM    538 CE   LYS B  12       4.491  -8.377 -15.959  1.00 66.96           C
ATOM    539 NZ   LYS B  12       5.131  -9.661 -16.354  1.00 62.77           N
ATOM    540  N   ARG B  13       2.849  -5.225 -11.171  1.00 84.54           N
ATOM    541 CA   ARG B  13       1.462  -5.402 -10.742  1.00 83.60           C
ATOM    542  C   ARG B  13       0.751  -4.055 -10.575  1.00 85.54           C
ATOM    543  O   ARG B  13      -0.399  -3.896 -10.985  1.00 85.87           O
ATOM    544 CB   ARG B  13       1.403  -6.174  -9.425  1.00 82.48           C
ATOM    545 CG   ARG B  13       0.004  -6.636  -9.047  1.00 76.29           C
ATOM    546 CD   ARG B  13      -0.059  -7.127  -7.609  1.00 74.83           C
ATOM    547 NE   ARG B  13       0.096  -6.032  -6.671  1.00 72.59           N
ATOM    548 CZ   ARG B  13      -0.881  -5.229  -6.276  1.00 71.45           C
ATOM    549 NH1  ARG B  13      -2.110  -5.390  -6.742  1.00 66.13           N
ATOM    550 NH2  ARG B  13      -0.635  -4.248  -5.413  1.00 66.64           N
ATOM    551  N   ARG B  14       1.439  -3.083  -9.977  1.00 84.64           N
ATOM    552 CA   ARG B  14       0.869  -1.756  -9.779  1.00 83.36           C
ATOM    553  C   ARG B  14       0.644  -1.038 -11.109  1.00 85.56           C
ATOM    554  O   ARG B  14      -0.345  -0.324 -11.280  1.00 85.92           O
ATOM    555 CB   ARG B  14       1.770  -0.905  -8.878  1.00 81.50           C
ATOM    556 CG   ARG B  14       1.816  -1.338  -7.417  1.00 78.02           C
ATOM    557 CD   ARG B  14       2.413  -0.240  -6.548  1.00 74.43           C
ATOM    558 NE   ARG B  14       3.735   0.168  -7.008  1.00 72.63           N
ATOM    559 CZ   ARG B  14       4.880  -0.396  -6.627  1.00 71.07           C
ATOM    560 NH1  ARG B  14       4.859  -1.402  -5.769  1.00 66.75           N
ATOM    561 NH2  ARG B  14       6.025   0.044  -7.113  1.00 67.35           N
ATOM    562  N   ASP B  15       1.556  -1.226 -12.048  1.00 87.23           N
ATOM    563 CA   ASP B  15       1.435  -0.616 -13.362  1.00 87.58           C
ATOM    564  C   ASP B  15       0.213  -1.158 -14.090  1.00 89.66           C
ATOM    565  O   ASP B  15      -0.525  -0.404 -14.733  1.00 90.57           O
ATOM    566 CB   ASP B  15       2.702  -0.866 -14.190  1.00 86.09           C
ATOM    567 CG   ASP B  15       2.730  -0.051 -15.470  1.00 83.33           C
ATOM    568 OD1  ASP B  15       2.364   1.137 -15.431  1.00 79.51           O
ATOM    569 OD2  ASP B  15       3.130  -0.607 -16.513  1.00 76.63           O
ATOM    570  N   HIS B  16      -0.011  -2.447 -13.988  1.00 92.28           N
ATOM    571 CA   HIS B  16      -1.179  -3.082 -14.577  1.00 92.25           C
ATOM    572  C   HIS B  16      -2.461  -2.514 -13.970  1.00 93.38           C
ATOM    573  O   HIS B  16      -3.405  -2.154 -14.691  1.00 93.83           O
ATOM    574 CB   HIS B  16      -1.109  -4.597 -14.362  1.00 91.32           C
ATOM    575 CG   HIS B  16      -2.260  -5.355 -14.960  1.00 88.99           C
ATOM    576 ND1  HIS B  16      -2.233  -6.730 -15.102  1.00 81.33           N
ATOM    577 CD2  HIS B  16      -3.455  -4.960 -15.438  1.00 79.21           C
ATOM    578 CE1  HIS B  16      -3.367  -7.128 -15.646  1.00 76.85           C
ATOM    579 NE2  HIS B  16      -4.127  -6.073 -15.855  1.00 76.68           N
ATOM    580  N   LEU B  17      -2.497  -2.405 -12.646  1.00 91.21           N
ATOM    581 CA   LEU B  17      -3.655  -1.871 -11.946  1.00 91.16           C
ATOM    582  C   LEU B  17      -3.937  -0.432 -12.370  1.00 91.94           C
ATOM    583  O   LEU B  17      -5.084  -0.046 -12.585  1.00 92.57           O
ATOM    584 CB   LEU B  17      -3.435  -1.918 -10.433  1.00 90.60           C
ATOM    585 CG   LEU B  17      -4.508  -2.578  -9.556  1.00 88.61           C
ATOM    586 CD1  LEU B  17      -4.389  -2.094  -8.129  1.00 86.48           C
ATOM    587 CD2  LEU B  17      -5.898  -2.343 -10.104  1.00 84.36           C
ATOM    588  N   LYS B  18      -2.873   0.365 -12.491  1.00 92.08           N
ATOM    589 CA   LYS B  18      -3.009   1.750 -12.889  1.00 91.58           C
ATOM    590  C   LYS B  18      -3.637   1.872 -14.278  1.00 92.88           C
ATOM    591  O   LYS B  18      -4.527   2.688 -14.495  1.00 93.50           O
ATOM    592 CB   LYS B  18      -1.649   2.442 -12.876  1.00 89.83           C
ATOM    593 CG   LYS B  18      -1.712   3.934 -13.206  1.00 86.00           C
ATOM    594 CD   LYS B  18      -0.346   4.587 -13.102  1.00 82.85           C
ATOM    595 CE   LYS B  18       0.596   4.088 -14.173  1.00 75.54           C
ATOM    596 NZ   LYS B  18       1.924   4.773 -14.117  1.00 69.94           N
ATOM    597  N   ARG B  19      -3.168   1.050 -15.218  1.00 96.41           N
ATOM    598 CA   ARG B  19      -3.698   1.074 -16.580  1.00 96.65           C
ATOM    599  C   ARG B  19      -5.170   0.672 -16.603  1.00 97.21           C
ATOM    600  O   ARG B  19      -5.953   1.211 -17.391  1.00 97.20           O
ATOM    601 CB   ARG B  19      -2.885   0.151 -17.489  1.00 95.92           C
ATOM    602 CG   ARG B  19      -1.478   0.644 -17.773  1.00 91.55           C
ATOM    603 CD   ARG B  19      -0.898  -0.055 -18.993  1.00 89.86           C
ATOM    604 NE   ARG B  19      -1.701   0.197 -20.173  1.00 84.91           N
ATOM    605 CZ   ARG B  19      -1.455  -0.298 -21.384  1.00 81.58           C
ATOM    606 NH1  ARG B  19      -0.402  -1.090 -21.578  1.00 75.27           N
ATOM    607 NH2  ARG B  19      -2.246  -0.021 -22.406  1.00 77.55           N
ATOM    608  N   SER B  20      -5.552  -0.264 -15.751  1.00 97.30           N
ATOM    609 CA   SER B  20      -6.941  -0.697 -15.674  1.00 97.40           C
ATOM    610  C   SER B  20      -7.839   0.430 -15.173  1.00 97.82           C
ATOM    611  O   SER B  20      -8.965   0.589 -15.642  1.00 97.97           O
ATOM    612 CB   SER B  20      -7.077  -1.924 -14.770  1.00 97.29           C
ATOM    613 OG   SER B  20      -6.409  -3.043 -15.332  1.00 96.27           O
ATOM    614  N   PHE B  21      -7.346   1.201 -14.225  1.00 96.27           N
ATOM    615 CA   PHE B  21      -8.076   2.364 -13.727  1.00 96.09           C
ATOM    616  C   PHE B  21      -8.281   3.395 -14.841  1.00 96.41           C
ATOM    617  O   PHE B  21      -9.367   3.946 -14.984  1.00 96.50           O
ATOM    618 CB   PHE B  21      -7.336   3.010 -12.552  1.00 95.52           C
ATOM    619 CG   PHE B  21      -7.810   2.534 -11.205  1.00 95.64           C
ATOM    620 CD1  PHE B  21      -9.030   2.943 -10.707  1.00 95.05           C
ATOM    621 CD2  PHE B  21      -7.026   1.677 -10.452  1.00 94.97           C
ATOM    622 CE1  PHE B  21      -9.467   2.502  -9.460  1.00 94.91           C
ATOM    623 CE2  PHE B  21      -7.455   1.232  -9.210  1.00 94.85           C
ATOM    624 CZ   PHE B  21      -8.679   1.643  -8.716  1.00 95.26           C
ATOM    625  N   PHE B  22      -7.231   3.646 -15.624  1.00 97.64           N
ATOM    626 CA   PHE B  22      -7.311   4.610 -16.716  1.00 97.37           C
ATOM    627  C   PHE B  22      -8.270   4.146 -17.806  1.00 97.77           C
ATOM    628  O   PHE B  22      -9.037   4.938 -18.354  1.00 97.35           O
ATOM    629 CB   PHE B  22      -5.927   4.859 -17.323  1.00 96.15           C
ATOM    630 CG   PHE B  22      -5.002   5.630 -16.417  1.00 94.40           C
ATOM    631 CD1  PHE B  22      -5.503   6.410 -15.385  1.00 89.38           C
ATOM    632 CD2  PHE B  22      -3.622   5.590 -16.613  1.00 87.76           C
ATOM    633 CE1  PHE B  22      -4.649   7.121 -14.556  1.00 85.79           C
ATOM    634 CE2  PHE B  22      -2.776   6.297 -15.793  1.00 85.00           C
ATOM    635 CZ   PHE B  22      -3.286   7.070 -14.763  1.00 86.90           C
ATOM    636  N   ALA B  23      -8.232   2.863 -18.141  1.00 98.15           N
ATOM    637 CA   ALA B  23      -9.109   2.304 -19.158  1.00 98.18           C
ATOM    638  C   ALA B  23     -10.574   2.450 -18.746  1.00 98.35           C
ATOM    639  O   ALA B  23     -11.418   2.808 -19.568  1.00 98.05           O
ATOM    640 CB   ALA B  23      -8.771   0.837 -19.397  1.00 98.06           C
ATOM    641  N   LEU B  24     -10.864   2.172 -17.485  1.00 98.54           N
ATOM    642 CA   LEU B  24     -12.222   2.304 -16.979  1.00 98.69           C
ATOM    643  C   LEU B  24     -12.652   3.769 -16.985  1.00 98.55           C
ATOM    644  O   LEU B  24     -13.765   4.096 -17.387  1.00 98.27           O
ATOM    645 CB   LEU B  24     -12.323   1.743 -15.561  1.00 98.76           C
ATOM    646 CG   LEU B  24     -13.683   1.873 -14.876  1.00 98.75           C
ATOM    647 CD1  LEU B  24     -14.767   1.209 -15.712  1.00 98.49           C
ATOM    648 CD2  LEU B  24     -13.636   1.269 -13.481  1.00 98.40           C
ATOM    649  N   ARG B  25     -11.756   4.642 -16.550  1.00 98.62           N
ATOM    650 CA   ARG B  25     -12.016   6.078 -16.519  1.00 98.44           C
ATOM    651  C   ARG B  25     -12.390   6.606 -17.902  1.00 98.32           C
ATOM    652  O   ARG B  25     -13.308   7.411 -18.039  1.00 97.77           O
ATOM    653 CB   ARG B  25     -10.785   6.825 -16.015  1.00 97.96           C
ATOM    654 CG   ARG B  25     -10.932   8.340 -15.981  1.00 96.73           C
ATOM    655 CD   ARG B  25      -9.565   9.000 -15.984  1.00 95.78           C
ATOM    656 NE   ARG B  25      -8.842   8.726 -17.219  1.00 94.08           N
ATOM    657 CZ   ARG B  25      -7.553   8.974 -17.417  1.00 93.51           C
ATOM    658 NH1  ARG B  25      -6.826   9.501 -16.447  1.00 89.39           N
ATOM    659 NH2  ARG B  25      -6.990   8.694 -18.585  1.00 90.05           N
ATOM    660  N   ASP B  26     -11.688   6.146 -18.935  1.00 98.37           N
ATOM    661 CA   ASP B  26     -11.906   6.618 -20.293  1.00 97.93           C
ATOM    662  C   ASP B  26     -13.260   6.201 -20.862  1.00 98.01           C
ATOM    663  O   ASP B  26     -13.728   6.772 -21.843  1.00 97.16           O
ATOM    664 CB   ASP B  26     -10.781   6.128 -21.217  1.00 97.21           C
ATOM    665 CG   ASP B  26      -9.447   6.778 -20.912  1.00 95.58           C
ATOM    666 OD1  ASP B  26      -9.429   7.803 -20.203  1.00 92.75           O
ATOM    667 OD2  ASP B  26      -8.418   6.265 -21.392  1.00 91.89           O
ATOM    668  N   GLN B  27     -13.897   5.208 -20.254  1.00 98.32           N
ATOM    669 CA   GLN B  27     -15.214   4.755 -20.689  1.00 98.24           C
ATOM    670  C   GLN B  27     -16.337   5.532 -20.006  1.00 98.21           C
ATOM    671  O   GLN B  27     -17.513   5.335 -20.310  1.00 97.34           O
ATOM    672 CB   GLN B  27     -15.384   3.257 -20.427  1.00 98.03           C
ATOM    673 CG   GLN B  27     -14.489   2.378 -21.263  1.00 97.24           C
ATOM    674 CD   GLN B  27     -14.741   2.556 -22.741  1.00 96.55           C
ATOM    675 OE1  GLN B  27     -15.885   2.621 -23.191  1.00 93.59           O
ATOM    676 NE2  GLN B  27     -13.665   2.655 -23.507  1.00 91.92           N
ATOM    677  N   ILE B  28     -15.968   6.409 -19.082  1.00 98.23           N
ATOM    678 CA   ILE B  28     -16.951   7.210 -18.350  1.00 98.11           C
ATOM    679  C   ILE B  28     -16.912   8.661 -18.838  1.00 98.09           C
ATOM    680  O   ILE B  28     -15.944   9.375 -18.582  1.00 97.26           O
ATOM    681 CB   ILE B  28     -16.669   7.181 -16.842  1.00 97.91           C
ATOM    682 CG1  ILE B  28     -16.587   5.743 -16.346  1.00 96.33           C
ATOM    683 CG2  ILE B  28     -17.753   7.942 -16.085  1.00 96.58           C
ATOM    684 CD1  ILE B  28     -16.102   5.617 -14.921  1.00 92.51           C
ATOM    685  N   PRO B  29     -17.975   9.105 -19.538  1.00 97.72           N
ATOM    686 CA   PRO B  29     -18.056  10.454 -20.099  1.00 97.33           C
ATOM    687  C   PRO B  29     -17.720  11.558 -19.102  1.00 97.49           C
ATOM    688  O   PRO B  29     -17.048  12.533 -19.460  1.00 96.54           O
ATOM    689 CB   PRO B  29     -19.517  10.553 -20.553  1.00 96.53           C
ATOM    690 CG   PRO B  29     -19.882   9.147 -20.888  1.00 95.49           C
ATOM    691 CD   PRO B  29     -19.178   8.313 -19.859  1.00 96.85           C
ATOM    692  N   GLU B  30     -18.185  11.403 -17.878  1.00 97.62           N
ATOM    693 CA   GLU B  30     -17.959  12.405 -16.844  1.00 97.20           C
ATOM    694  C   GLU B  30     -16.480  12.575 -16.495  1.00 97.42           C
ATOM    695  O   GLU B  30     -16.080  13.625 -15.984  1.00 96.00           O
ATOM    696 CB   GLU B  30     -18.721  12.032 -15.570  1.00 95.99           C
ATOM    697 CG   GLU B  30     -20.192  11.733 -15.787  1.00 91.96           C
ATOM    698 CD   GLU B  30     -20.880  11.239 -14.527  1.00 89.55           C
ATOM    699 OE1  GLU B  30     -20.385  11.544 -13.422  1.00 86.10           O
ATOM    700 OE2  GLU B  30     -21.903  10.546 -14.646  1.00 84.25           O
ATOM    701  N   LEU B  31     -15.677  11.561 -16.788  1.00 97.37           N
ATOM    702 CA   LEU B  31     -14.268  11.575 -16.407  1.00 96.99           C
ATOM    703  C   LEU B  31     -13.311  11.542 -17.599  1.00 96.24           C
ATOM    704  O   LEU B  31     -12.101  11.419 -17.421  1.00 93.27           O
ATOM    705 CB   LEU B  31     -13.962  10.393 -15.491  1.00 96.96           C
ATOM    706 CG   LEU B  31     -14.767  10.317 -14.188  1.00 96.94           C
ATOM    707 CD1  LEU B  31     -14.405   9.050 -13.426  1.00 95.57           C
ATOM    708 CD2  LEU B  31     -14.515  11.547 -13.335  1.00 95.08           C
ATOM    709  N   GLU B  32     -13.875  11.660 -18.819  1.00 95.07           N
ATOM    710 CA   GLU B  32     -13.061  11.581 -20.040  1.00 93.21           C
ATOM    711  C   GLU B  32     -11.846  12.502 -20.042  1.00 93.06           C
ATOM    712  O   GLU B  32     -10.729  12.070 -20.312  1.00 89.91           O
ATOM    713 CB   GLU B  32     -13.925  11.887 -21.270  1.00 89.95           C
ATOM    714 CG   GLU B  32     -14.878  10.781 -21.650  1.00 83.60           C
ATOM    715 CD   GLU B  32     -15.695  11.121 -22.882  1.00 80.88           C
ATOM    716 OE1  GLU B  32     -15.495  12.225 -23.444  1.00 76.56           O
ATOM    717 OE2  GLU B  32     -16.528  10.292 -23.294  1.00 75.07           O
ATOM    718  N   ASN B  33     -12.074  13.775 -19.762  1.00 94.76           N
ATOM    719 CA   ASN B  33     -10.999  14.763 -19.835  1.00 94.36           C
ATOM    720  C   ASN B  33     -10.332  15.039 -18.491  1.00 94.79           C
ATOM    721  O   ASN B  33      -9.558  15.985 -18.348  1.00 92.18           O
ATOM    722 CB   ASN B  33     -11.522  16.068 -20.430  1.00 92.80           C
ATOM    723 CG   ASN B  33     -11.949  15.909 -21.874  1.00 88.94           C
ATOM    724 OD1  ASN B  33     -11.366  15.138 -22.630  1.00 82.63           O
ATOM    725 ND2  ASN B  33     -12.964  16.660 -22.276  1.00 80.77           N
ATOM    726  N   ASN B  34     -10.630  14.209 -17.514  1.00 93.35           N
ATOM    727 CA   ASN B  34     -10.008  14.346 -16.203  1.00 93.98           C
ATOM    728  C   ASN B  34      -8.888  13.317 -16.049  1.00 94.06           C
ATOM    729  O   ASN B  34      -9.116  12.199 -15.589  1.00 92.40           O
ATOM    730 CB   ASN B  34     -11.045  14.162 -15.098  1.00 93.05           C
ATOM    731 CG   ASN B  34     -10.495  14.517 -13.731  1.00 92.21           C
ATOM    732 OD1  ASN B  34      -9.322  14.856 -13.585  1.00 88.70           O
ATOM    733 ND2  ASN B  34     -11.341  14.448 -12.714  1.00 87.66           N
ATOM    734  N   GLU B  35      -7.692  13.707 -16.457  1.00 93.08           N
ATOM    735 CA   GLU B  35      -6.547  12.809 -16.445  1.00 92.00           C
ATOM    736  C   GLU B  35      -6.138  12.400 -15.035  1.00 91.24           C
ATOM    737  O   GLU B  35      -5.544  11.337 -14.835  1.00 88.65           O
ATOM    738 CB   GLU B  35      -5.362  13.456 -17.153  1.00 90.30           C
ATOM    739 CG   GLU B  35      -5.585  13.708 -18.637  1.00 85.04           C
ATOM    740 CD   GLU B  35      -4.382  14.346 -19.292  1.00 82.15           C
ATOM    741 OE1  GLU B  35      -3.623  15.036 -18.590  1.00 77.17           O
ATOM    742 OE2  GLU B  35      -4.204  14.157 -20.507  1.00 76.51           O
ATOM    743  N   LYS B  36      -6.454  13.243 -14.059  1.00 86.91           N
ATOM    744 CA   LYS B  36      -6.080  12.949 -12.690  1.00 85.70           C
ATOM    745  C   LYS B  36      -7.296  12.865 -11.775  1.00 87.18           C
ATOM    746  O   LYS B  36      -7.562  13.774 -10.987  1.00 85.48           O
ATOM    747 CB   LYS B  36      -5.095  13.993 -12.172  1.00 82.38           C
ATOM    748 CG   LYS B  36      -4.365  13.585 -10.911  1.00 77.08           C
ATOM    749 CD   LYS B  36      -3.612  12.285 -11.117  1.00 71.50           C
ATOM    750 CE   LYS B  36      -2.877  11.853  -9.873  1.00 64.73           C
ATOM    751 NZ   LYS B  36      -2.131  10.582 -10.077  1.00 58.24           N
ATOM    752  N   ALA B  37      -8.037  11.769 -11.895  1.00 89.54           N
ATOM    753 CA   ALA B  37      -9.188  11.525 -11.039  1.00 90.78           C
ATOM    754  C   ALA B  37      -8.826  10.489  -9.975  1.00 90.27           C
ATOM    755  O   ALA B  37      -8.236   9.457 -10.291  1.00 89.09           O
ATOM    756 CB   ALA B  37     -10.364  11.021 -11.867  1.00 91.74           C
ATOM    757  N   PRO B  38      -9.149  10.770  -8.705  1.00 90.54           N
ATOM    758 CA   PRO B  38      -8.873   9.829  -7.618  1.00 90.12           C
ATOM    759  C   PRO B  38      -9.481   8.456  -7.892  1.00 91.91           C
ATOM    760  O   PRO B  38     -10.512   8.350  -8.557  1.00 92.37           O
ATOM    761 CB   PRO B  38      -9.534  10.490  -6.412  1.00 87.94           C
ATOM    762 CG   PRO B  38      -9.514  11.947  -6.738  1.00 85.90           C
ATOM    763 CD   PRO B  38      -9.756  12.013  -8.224  1.00 87.22           C
ATOM    764  N   LYS B  39      -8.848   7.409  -7.379  1.00 89.33           N
ATOM    765 CA   LYS B  39      -9.307   6.049  -7.594  1.00 90.67           C
ATOM    766  C   LYS B  39     -10.732   5.837  -7.084  1.00 93.05           C
ATOM    767  O   LYS B  39     -11.550   5.208  -7.751  1.00 94.06           O
ATOM    768 CB   LYS B  39      -8.365   5.054  -6.924  1.00 89.08           C
ATOM    769 CG   LYS B  39      -6.963   5.024  -7.519  1.00 86.29           C
ATOM    770 CD   LYS B  39      -6.057   4.072  -6.774  1.00 83.78           C
ATOM    771 CE   LYS B  39      -4.654   4.070  -7.356  1.00 78.89           C
ATOM    772 NZ   LYS B  39      -3.731   3.194  -6.598  1.00 74.72           N
ATOM    773  N   VAL B  40     -11.020   6.364  -5.904  1.00 92.10           N
ATOM    774 CA   VAL B  40     -12.344   6.205  -5.324  1.00 93.22           C
ATOM    775  C   VAL B  40     -13.414   6.880  -6.178  1.00 94.91           C
ATOM    776  O   VAL B  40     -14.544   6.396  -6.275  1.00 95.92           O
ATOM    777 CB   VAL B  40     -12.394   6.748  -3.872  1.00 92.47           C
ATOM    778 CG1  VAL B  40     -12.209   8.250  -3.851  1.00 90.08           C
ATOM    779 CG2  VAL B  40     -13.711   6.355  -3.211  1.00 89.31           C
ATOM    780  N   VAL B  41     -13.058   7.989  -6.824  1.00 94.33           N
ATOM    781 CA   VAL B  41     -13.984   8.701  -7.694  1.00 94.82           C
ATOM    782  C   VAL B  41     -14.281   7.875  -8.942  1.00 96.44           C
ATOM    783  O   VAL B  41     -15.427   7.781  -9.379  1.00 97.15           O
ATOM    784 CB   VAL B  41     -13.441  10.080  -8.104  1.00 94.19           C
ATOM    785 CG1  VAL B  41     -14.334  10.717  -9.163  1.00 93.16           C
ATOM    786 CG2  VAL B  41     -13.338  10.981  -6.884  1.00 92.98           C
ATOM    787  N   ILE B  42     -13.238   7.287  -9.532  1.00 96.13           N
ATOM    788 CA   ILE B  42     -13.396   6.438 -10.707  1.00 97.01           C
ATOM    789  C   ILE B  42     -14.338   5.275 -10.398  1.00 98.09           C
ATOM    790  O   ILE B  42     -15.218   4.945 -11.193  1.00 98.35           O
ATOM    791 CB   ILE B  42     -12.040   5.902 -11.194  1.00 97.06           C
ATOM    792 CG1  ILE B  42     -11.162   7.053 -11.678  1.00 96.24           C
ATOM    793 CG2  ILE B  42     -12.237   4.882 -12.312  1.00 96.50           C
ATOM    794 CD1  ILE B  42      -9.767   6.643 -12.088  1.00 95.65           C
ATOM    795  N   LEU B  43     -14.158   4.667  -9.241  1.00 97.87           N
ATOM    796 CA   LEU B  43     -14.992   3.541  -8.827  1.00 98.03           C
ATOM    797  C   LEU B  43     -16.450   3.955  -8.627  1.00 98.39           C
ATOM    798  O   LEU B  43     -17.367   3.291  -9.116  1.00 98.51           O
ATOM    799 CB   LEU B  43     -14.447   2.927  -7.538  1.00 97.90           C
ATOM    800 CG   LEU B  43     -13.054   2.285  -7.637  1.00 97.49           C
ATOM    801 CD1  LEU B  43     -12.540   1.919  -6.252  1.00 96.62           C
ATOM    802 CD2  LEU B  43     -13.112   1.049  -8.524  1.00 95.86           C
ATOM    803  N   LYS B  44     -16.661   5.052  -7.913  1.00 98.60           N
ATOM    804 CA   LYS B  44     -18.008   5.539  -7.636  1.00 98.67           C
ATOM    805  C   LYS B  44     -18.739   5.961  -8.907  1.00 98.75           C
ATOM    806  O   LYS B  44     -19.910   5.627  -9.097  1.00 98.62           O
ATOM    807 CB   LYS B  44     -17.956   6.720  -6.662  1.00 98.45           C
ATOM    808 CG   LYS B  44     -17.528   6.365  -5.247  1.00 97.56           C
ATOM    809 CD   LYS B  44     -18.561   5.522  -4.550  1.00 95.76           C
ATOM    810 CE   LYS B  44     -18.202   5.296  -3.096  1.00 93.05           C
ATOM    811 NZ   LYS B  44     -19.200   4.452  -2.384  1.00 87.32           N
ATOM    812  N   LYS B  45     -18.042   6.690  -9.778  1.00 98.85           N
ATOM    813 CA   LYS B  45     -18.641   7.169 -11.016  1.00 98.85           C
ATOM    814  C   LYS B  45     -18.945   6.023 -11.977  1.00 98.85           C
ATOM    815  O   LYS B  45     -19.929   6.066 -12.711  1.00 98.80           O
ATOM    816 CB   LYS B  45     -17.723   8.191 -11.695  1.00 98.72           C
ATOM    817 CG   LYS B  45     -17.535   9.486 -10.917  1.00 98.02           C
ATOM    818 CD   LYS B  45     -18.821  10.282 -10.817  1.00 96.04           C
ATOM    819 CE   LYS B  45     -18.597  11.608 -10.110  1.00 93.94           C
ATOM    820 NZ   LYS B  45     -19.832  12.425 -10.030  1.00 87.94           N
ATOM    821  N   ALA B  46     -18.081   5.013 -11.987  1.00 98.89           N
ATOM    822 CA   ALA B  46     -18.290   3.853 -12.838  1.00 98.81           C
ATOM    823  C   ALA B  46     -19.567   3.121 -12.426  1.00 98.85           C
ATOM    824  O   ALA B  46     -20.373   2.744 -13.273  1.00 98.81           O
ATOM    825 CB   ALA B  46     -17.093   2.912 -12.761  1.00 98.88           C
ATOM    826  N   THR B  47     -19.732   2.940 -11.131  1.00 98.93           N
ATOM    827 CA   THR B  47     -20.921   2.284 -10.601  1.00 98.87           C
ATOM    828  C   THR B  47     -22.173   3.079 -10.952  1.00 98.84           C
ATOM    829  O   THR B  47     -23.175   2.521 -11.412  1.00 98.67           O
ATOM    830 CB   THR B  47     -20.836   2.121  -9.078  1.00 98.75           C
ATOM    831 OG1  THR B  47     -19.692   1.338  -8.746  1.00 96.49           O
ATOM    832 CG2  THR B  47     -22.089   1.438  -8.535  1.00 96.00           C
ATOM    833  N   ALA B  48     -22.115   4.388 -10.756  1.00 98.92           N
ATOM    834 CA   ALA B  48     -23.245   5.272 -11.041  1.00 98.81           C
ATOM    835  C   ALA B  48     -23.619   5.239 -12.524  1.00 98.91           C
ATOM    836  O   ALA B  48     -24.795   5.220 -12.877  1.00 98.70           O
ATOM    837 CB   ALA B  48     -22.922   6.692 -10.607  1.00 98.72           C
ATOM    838  N   TYR B  49     -22.606   5.230 -13.393  1.00 98.82           N
ATOM    839 CA   TYR B  49     -22.831   5.211 -14.835  1.00 98.81           C
ATOM    840  C   TYR B  49     -23.520   3.924 -15.279  1.00 98.82           C
ATOM    841  O   TYR B  49     -24.442   3.955 -16.092  1.00 98.53           O
ATOM    842 CB   TYR B  49     -21.507   5.389 -15.586  1.00 98.68           C
ATOM    843 CG   TYR B  49     -21.658   5.392 -17.084  1.00 98.54           C
ATOM    844 CD1  TYR B  49     -22.295   6.437 -17.732  1.00 97.77           C
ATOM    845 CD2  TYR B  49     -21.167   4.352 -17.851  1.00 97.90           C
ATOM    846 CE1  TYR B  49     -22.437   6.458 -19.109  1.00 97.49           C
ATOM    847 CE2  TYR B  49     -21.304   4.354 -19.234  1.00 97.42           C
ATOM    848 CZ   TYR B  49     -21.943   5.409 -19.850  1.00 97.68           C
ATOM    849 OH   TYR B  49     -22.077   5.416 -21.215  1.00 96.68           O
ATOM    850  N   ILE B  50     -23.068   2.817 -14.746  1.00 98.87           N
ATOM    851 CA   ILE B  50     -23.658   1.524 -15.076  1.00 98.74           C
ATOM    852  C   ILE B  50     -25.120   1.446 -14.644  1.00 98.79           C
ATOM    853  O   ILE B  50     -25.973   0.938 -15.371  1.00 98.19           O
ATOM    854 CB   ILE B  50     -22.861   0.368 -14.431  1.00 98.73           C
ATOM    855 CG1  ILE B  50     -21.479   0.261 -15.074  1.00 98.37           C
ATOM    856 CG2  ILE B  50     -23.609  -0.948 -14.571  1.00 98.35           C
ATOM    857 CD1  ILE B  50     -20.588  -0.787 -14.448  1.00 98.12           C
ATOM    858  N   LEU B  51     -25.423   1.972 -13.467  1.00 98.54           N
ATOM    859 CA   LEU B  51     -26.772   1.914 -12.930  1.00 98.35           C
ATOM    860  C   LEU B  51     -27.720   2.931 -13.567  1.00 98.21           C
ATOM    861  O   LEU B  51     -28.937   2.801 -13.459  1.00 96.65           O
ATOM    862 CB   LEU B  51     -26.747   2.124 -11.410  1.00 97.94           C
ATOM    863 CG   LEU B  51     -25.981   1.077 -10.598  1.00 96.87           C
ATOM    864 CD1  LEU B  51     -26.010   1.419  -9.123  1.00 93.78           C
ATOM    865 CD2  LEU B  51     -26.568  -0.307 -10.843  1.00 92.91           C
ATOM    866  N   SER B  52     -27.160   3.936 -14.227  1.00 98.19           N
ATOM    867 CA   SER B  52     -27.969   4.988 -14.843  1.00 97.76           C
ATOM    868  C   SER B  52     -28.526   4.565 -16.200  1.00 97.04           C
ATOM    869  O   SER B  52     -29.487   5.142 -16.696  1.00 93.62           O
ATOM    870 CB   SER B  52     -27.151   6.271 -15.005  1.00 96.71           C
ATOM    871 OG   SER B  52     -26.149   6.109 -15.977  1.00 91.25           O
ATOM    872  N   VAL B  53     -27.899   3.566 -16.797  1.00 93.55           N
ATOM    873 CA   VAL B  53     -28.345   3.063 -18.091  1.00 91.47           C
ATOM    874  C   VAL B  53     -29.486   2.055 -17.907  1.00 87.90           C
ATOM    875  O   VAL B  53     -29.641   1.500 -16.818  1.00 82.58           O
ATOM    876 CB   VAL B  53     -27.188   2.397 -18.858  1.00 85.57           C
ATOM    877 CG1  VAL B  53     -27.682   1.862 -20.207  1.00 79.09           C
ATOM    878 CG2  VAL B  53     -26.071   3.391 -19.071  1.00 80.89           C
ATOM    879 OXT  VAL B  53     -30.247   1.798 -18.836  1.00 79.36           O
ATOM    880  N   LEU C   1       1.375  39.274  -6.935  1.00 85.02           N
ATOM    881 CA   LEU C   1       1.658  37.948  -6.360  1.00 90.82           C
ATOM    882  C   LEU C   1       1.412  36.846  -7.385  1.00 92.05           C
ATOM    883  O   LEU C   1       0.608  37.017  -8.307  1.00 87.69           O
ATOM    884 CB   LEU C   1       0.811  37.689  -5.111  1.00 85.72           C
ATOM    885 CG   LEU C   1      -0.710  37.715  -5.236  1.00 80.55           C
ATOM    886 CD1  LEU C   1      -1.328  37.169  -3.946  1.00 72.54           C
ATOM    887 CD2  LEU C   1      -1.238  39.106  -5.540  1.00 74.71           C
ATOM    888  N   SER C   2       2.109  35.725  -7.216  1.00 93.25           N
ATOM    889 CA   SER C   2       2.011  34.622  -8.157  1.00 95.80           C
ATOM    890  C   SER C   2       1.509  33.349  -7.473  1.00 96.57           C
ATOM    891  O   SER C   2       1.390  33.301  -6.249  1.00 94.76           O
ATOM    892 CB   SER C   2       3.369  34.351  -8.799  1.00 92.57           C
ATOM    893 OG   SER C   2       4.262  33.778  -7.880  1.00 82.85           O
ATOM    894  N   ILE C   3       1.221  32.342  -8.280  1.00 97.27           N
ATOM    895 CA   ILE C   3       0.761  31.058  -7.764  1.00 97.13           C
ATOM    896  C   ILE C   3       1.804  30.455  -6.827  1.00 97.50           C
ATOM    897  O   ILE C   3       1.478  29.921  -5.769  1.00 96.92           O
ATOM    898 CB   ILE C   3       0.473  30.070  -8.915  1.00 96.02           C
ATOM    899 CG1  ILE C   3      -0.662  30.595  -9.795  1.00 86.86           C
ATOM    900 CG2  ILE C   3       0.120  28.700  -8.357  1.00 85.06           C
ATOM    901 CD1  ILE C   3      -0.973  29.702 -10.975  1.00 77.99           C
ATOM    902  N   TYR C   4       3.067  30.546  -7.224  1.00 96.31           N
ATOM    903 CA   TYR C   4       4.165  30.022  -6.417  1.00 96.64           C
ATOM    904  C   TYR C   4       4.255  30.750  -5.076  1.00 97.13           C
ATOM    905  O   TYR C   4       4.360  30.115  -4.019  1.00 96.74           O
ATOM    906 CB   TYR C   4       5.490  30.150  -7.171  1.00 95.79           C
ATOM    907 CG   TYR C   4       6.669  29.541  -6.452  1.00 95.15           C
ATOM    908 CD1  TYR C   4       6.948  28.182  -6.562  1.00 91.89           C
ATOM    909 CD2  TYR C   4       7.503  30.317  -5.673  1.00 90.36           C
ATOM    910 CE1  TYR C   4       8.022  27.616  -5.911  1.00 89.12           C
ATOM    911 CE2  TYR C   4       8.593  29.758  -5.005  1.00 89.12           C
ATOM    912 CZ   TYR C   4       8.847  28.408  -5.127  1.00 90.79           C
ATOM    913 OH   TYR C   4       9.922  27.854  -4.476  1.00 87.72           O
ATOM    914  N   GLN C   5       4.223  32.079  -5.126  1.00 98.17           N
ATOM    915 CA   GLN C   5       4.303  32.893  -3.918  1.00 98.07           C
ATOM    916  C   GLN C   5       3.058  32.701  -3.052  1.00 98.30           C
ATOM    917  O   GLN C   5       3.132  32.771  -1.823  1.00 98.11           O
ATOM    918 CB   GLN C   5       4.468  34.372  -4.282  1.00 97.21           C
ATOM    919 CG   GLN C   5       5.783  34.684  -4.992  1.00 90.77           C
ATOM    920 CD   GLN C   5       5.920  36.136  -5.375  1.00 86.05           C
ATOM    921 OE1  GLN C   5       6.928  36.551  -5.947  1.00 77.99           O
ATOM    922 NE2  GLN C   5       4.910  36.945  -5.077  1.00 73.61           N
ATOM    923  N   ASP C   6       1.929  32.471  -3.693  1.00 98.29           N
ATOM    924 CA   ASP C   6       0.689  32.219  -2.970  1.00 98.26           C
ATOM    925  C   ASP C   6       0.804  30.939  -2.145  1.00 98.46           C
ATOM    926  O   ASP C   6       0.358  30.887  -0.996  1.00 97.90           O
ATOM    927 CB   ASP C   6      -0.485  32.110  -3.946  1.00 97.33           C
ATOM    928 CG   ASP C   6      -1.806  31.893  -3.243  1.00 92.08           C
ATOM    929 OD1  ASP C   6      -2.084  32.588  -2.249  1.00 84.36           O
ATOM    930 OD2  ASP C   6      -2.585  31.018  -3.685  1.00 81.30           O
ATOM    931  N   GLN C   7       1.414  29.916  -2.721  1.00 98.21           N
ATOM    932 CA   GLN C   7       1.619  28.659  -2.018  1.00 98.16           C
ATOM    933  C   GLN C   7       2.581  28.840  -0.845  1.00 98.54           C
ATOM    934  O   GLN C   7       2.404  28.231   0.208  1.00 98.36           O
ATOM    935 CB   GLN C   7       2.153  27.584  -2.969  1.00 97.43           C
ATOM    936 CG   GLN C   7       1.193  27.237  -4.107  1.00 93.61           C
ATOM    937 CD   GLN C   7      -0.152  26.750  -3.621  1.00 91.53           C
ATOM    938 OE1  GLN C   7      -0.270  26.183  -2.540  1.00 83.54           O
ATOM    939 NE2  GLN C   7      -1.192  26.973  -4.416  1.00 80.27           N
ATOM    940  N   GLU C   8       3.592  29.673  -1.032  1.00 98.59           N
ATOM    941 CA   GLU C   8       4.539  29.980   0.031  1.00 98.50           C
ATOM    942  C   GLU C   8       3.814  30.578   1.235  1.00 98.61           C
ATOM    943  O   GLU C   8       4.020  30.159   2.379  1.00 98.52           O
ATOM    944 CB   GLU C   8       5.611  30.961  -0.446  1.00 98.32           C
ATOM    945 CG   GLU C   8       6.625  30.382  -1.412  1.00 97.34           C
ATOM    946 CD   GLU C   8       7.759  31.359  -1.709  1.00 97.03           C
ATOM    947 OE1  GLU C   8       7.556  32.573  -1.518  1.00 94.28           O
ATOM    948 OE2  GLU C   8       8.841  30.902  -2.118  1.00 93.87           O
ATOM    949  N   GLN C   9       2.948  31.546   0.973  1.00 98.83           N
ATOM    950 CA   GLN C   9       2.222  32.223   2.033  1.00 98.77           C
ATOM    951  C   GLN C   9       1.255  31.290   2.756  1.00 98.83           C
ATOM    952  O   GLN C   9       1.132  31.334   3.980  1.00 98.59           O
ATOM    953 CB   GLN C   9       1.463  33.428   1.463  1.00 98.45           C
ATOM    954 CG   GLN C   9       2.366  34.534   0.949  1.00 94.36           C
ATOM    955 CD   GLN C   9       1.590  35.746   0.464  1.00 89.71           C
ATOM    956 OE1  GLN C   9       0.413  35.642   0.125  1.00 82.95           O
ATOM    957 NE2  GLN C   9       2.245  36.902   0.444  1.00 77.77           N
ATOM    958  N   ARG C  10       0.581  30.440   2.005  1.00 98.72           N
ATOM    959 CA   ARG C  10      -0.354  29.491   2.601  1.00 98.67           C
ATOM    960  C   ARG C  10       0.366  28.502   3.514  1.00 98.78           C
ATOM    961  O   ARG C  10      -0.129  28.152   4.584  1.00 98.46           O
ATOM    962 CB   ARG C  10      -1.112  28.737   1.500  1.00 98.27           C
ATOM    963 CG   ARG C  10      -2.056  29.627   0.705  1.00 93.61           C
ATOM    964 CD   ARG C  10      -2.645  28.854  -0.480  1.00 91.78           C
ATOM    965 NE   ARG C  10      -3.480  27.746  -0.053  1.00 86.97           N
ATOM    966 CZ   ARG C  10      -3.529  26.566  -0.661  1.00 83.30           C
ATOM    967 NH1  ARG C  10      -2.779  26.326  -1.724  1.00 76.77           N
ATOM    968 NH2  ARG C  10      -4.328  25.609  -0.206  1.00 78.28           N
ATOM    969  N   ILE C  11       1.545  28.052   3.095  1.00 98.68           N
ATOM    970 CA   ILE C  11       2.343  27.130   3.894  1.00 98.61           C
ATOM    971  C   ILE C  11       2.851  27.806   5.167  1.00 98.57           C
ATOM    972  O   ILE C  11       2.750  27.247   6.259  1.00 98.46           O
ATOM    973 CB   ILE C  11       3.533  26.567   3.085  1.00 98.56           C
ATOM    974 CG1  ILE C  11       3.017  25.615   2.006  1.00 98.09           C
ATOM    975 CG2  ILE C  11       4.526  25.858   3.995  1.00 98.16           C
ATOM    976 CD1  ILE C  11       4.093  25.085   1.078  1.00 97.07           C
ATOM    977  N   LEU C  12       3.390  29.015   5.020  1.00 98.77           N
ATOM    978 CA   LEU C  12       3.896  29.764   6.168  1.00 98.74           C
ATOM    979  C   LEU C  12       2.781  30.063   7.167  1.00 98.69           C
ATOM    980  O   LEU C  12       2.974  29.967   8.379  1.00 98.41           O
ATOM    981 CB   LEU C  12       4.547  31.071   5.699  1.00 98.69           C
ATOM    982 CG   LEU C  12       5.866  30.926   4.929  1.00 98.26           C
ATOM    983 CD1  LEU C  12       6.296  32.258   4.342  1.00 97.01           C
ATOM    984 CD2  LEU C  12       6.953  30.367   5.850  1.00 96.42           C
ATOM    985  N   LYS C  13       1.618  30.421   6.661  1.00 98.72           N
ATOM    986 CA   LYS C  13       0.475  30.730   7.506  1.00 98.76           C
ATOM    987  C   LYS C  13       0.026  29.504   8.291  1.00 98.79           C
ATOM    988  O   LYS C  13      -0.285  29.597   9.481  1.00 98.35           O
ATOM    989 CB   LYS C  13      -0.686  31.256   6.654  1.00 98.44           C
ATOM    990 CG   LYS C  13      -1.869  31.787   7.451  1.00 92.94           C
ATOM    991 CD   LYS C  13      -2.907  32.413   6.535  1.00 87.90           C
ATOM    992 CE   LYS C  13      -4.045  33.047   7.326  1.00 80.11           C
ATOM    993 NZ   LYS C  13      -4.828  32.051   8.090  1.00 72.24           N
ATOM    994  N   PHE C  14       0.004  28.364   7.633  1.00 98.60           N
ATOM    995 CA   PHE C  14      -0.385  27.119   8.288  1.00 98.56           C
ATOM    996  C   PHE C  14       0.588  26.749   9.407  1.00 98.52           C
ATOM    997  O   PHE C  14       0.177  26.349  10.495  1.00 98.08           O
ATOM    998 CB   PHE C  14      -0.459  25.984   7.268  1.00 98.22           C
ATOM    999 CG   PHE C  14      -0.916  24.675   7.855  1.00 96.97           C
ATOM   1000 CD1  PHE C  14      -2.264  24.369   7.925  1.00 92.98           C
ATOM   1001 CD2  PHE C  14      -0.003  23.758   8.336  1.00 92.00           C
ATOM   1002 CE1  PHE C  14      -2.694  23.170   8.464  1.00 90.37           C
ATOM   1003 CE2  PHE C  14      -0.420  22.555   8.888  1.00 89.77           C
ATOM   1004 CZ   PHE C  14      -1.775  22.263   8.954  1.00 91.54           C
ATOM   1005  N   LEU C  15       1.882  26.892   9.127  1.00 98.59           N
ATOM   1006 CA   LEU C  15       2.915  26.552  10.100  1.00 98.47           C
ATOM   1007  C   LEU C  15       2.879  27.468  11.327  1.00 98.39           C
ATOM   1008  O   LEU C  15       3.182  27.035  12.435  1.00 97.71           O
ATOM   1009 CB   LEU C  15       4.297  26.590   9.444  1.00 98.41           C
ATOM   1010 CG   LEU C  15       4.563  25.500   8.401  1.00 97.85           C
ATOM   1011 CD1  LEU C  15       5.917  25.697   7.753  1.00 96.31           C
ATOM   1012 CD2  LEU C  15       4.480  24.120   9.048  1.00 95.29           C
ATOM   1013  N   GLU C  16       2.522  28.729  11.115  1.00 98.46           N
ATOM   1014 CA   GLU C  16       2.408  29.678  12.220  1.00 98.21           C
ATOM   1015  C   GLU C  16       1.217  29.332  13.111  1.00 98.10           C
ATOM   1016  O   GLU C  16       1.320  29.343  14.341  1.00 97.29           O
ATOM   1017 CB   GLU C  16       2.269  31.102  11.694  1.00 97.93           C
ATOM   1018 CG   GLU C  16       3.548  31.679  11.106  1.00 93.02           C
ATOM   1019 CD   GLU C  16       3.406  33.130  10.710  1.00 89.67           C
ATOM   1020 OE1  GLU C  16       2.260  33.591  10.521  1.00 84.17           O
ATOM   1021 OE2  GLU C  16       4.436  33.822  10.607  1.00 82.40           O
ATOM   1022  N   GLU C  17       0.087  29.022  12.490  1.00 98.31           N
ATOM   1023 CA   GLU C  17      -1.123  28.656  13.226  1.00 98.17           C
ATOM   1024  C   GLU C  17      -0.933  27.345  13.977  1.00 97.93           C
ATOM   1025  O   GLU C  17      -1.684  27.034  14.904  1.00 96.22           O
ATOM   1026 CB   GLU C  17      -2.306  28.530  12.259  1.00 97.54           C
ATOM   1027 CG   GLU C  17      -2.702  29.839  11.592  1.00 93.81           C
ATOM   1028 CD   GLU C  17      -3.838  29.670  10.595  1.00 90.48           C
ATOM   1029 OE1  GLU C  17      -4.203  28.509  10.310  1.00 85.12           O
ATOM   1030 OE2  GLU C  17      -4.358  30.687  10.105  1.00 82.65           O
ATOM   1031  N   LEU C  18       0.073  26.583  13.584  1.00 97.58           N
ATOM   1032 CA   LEU C  18       0.365  25.299  14.201  1.00 96.83           C
ATOM   1033  C   LEU C  18       0.978  25.478  15.592  1.00 96.53           C
ATOM   1034  O   LEU C  18       0.773  24.661  16.486  1.00 93.79           O
ATOM   1035 CB   LEU C  18       1.308  24.491  13.310  1.00 95.82           C
ATOM   1036 CG   LEU C  18       1.514  23.014  13.651  1.00 93.30           C
ATOM   1037 CD1  LEU C  18       0.201  22.262  13.540  1.00 89.12           C
ATOM   1038 CD2  LEU C  18       2.558  22.414  12.721  1.00 87.66           C
ATOM   1039  N   GLY C  19       1.727  26.567  15.761  1.00 95.52           N
ATOM   1040 CA   GLY C  19       2.422  26.828  17.010  1.00 94.86           C
ATOM   1041  C   GLY C  19       3.907  27.049  16.766  1.00 95.65           C
ATOM   1042  O   GLY C  19       4.490  26.424  15.886  1.00 93.91           O
ATOM   1043  N   GLU C  20       4.523  27.923  17.562  1.00 95.90           N
ATOM   1044 CA   GLU C  20       5.914  28.306  17.349  1.00 95.59           C
ATOM   1045  C   GLU C  20       6.894  27.137  17.441  1.00 95.48           C
ATOM   1046  O   GLU C  20       7.890  27.092  16.722  1.00 92.60           O
ATOM   1047 CB   GLU C  20       6.324  29.400  18.338  1.00 93.65           C
ATOM   1048 CG   GLU C  20       7.714  29.980  18.079  1.00 84.64           C
ATOM   1049 CD   GLU C  20       8.003  31.201  18.929  1.00 80.57           C
ATOM   1050 OE1  GLU C  20       7.218  31.479  19.859  1.00 74.91           O
ATOM   1051 OE2  GLU C  20       9.014  31.880  18.661  1.00 73.93           O
ATOM   1052  N   GLY C  21       6.615  26.194  18.317  1.00 93.29           N
ATOM   1053 CA   GLY C  21       7.513  25.065  18.501  1.00 92.45           C
ATOM   1054  C   GLY C  21       7.095  23.811  17.742  1.00 93.88           C
ATOM   1055  O   GLY C  21       7.792  22.796  17.790  1.00 90.95           O
ATOM   1056  N   LYS C  22       5.966  23.882  17.048  1.00 96.64           N
ATOM   1057 CA   LYS C  22       5.416  22.708  16.374  1.00 96.88           C
ATOM   1058  C   LYS C  22       5.911  22.558  14.935  1.00 97.30           C
ATOM   1059  O   LYS C  22       6.247  23.530  14.268  1.00 96.67           O
ATOM   1060 CB   LYS C  22       3.888  22.775  16.386  1.00 95.77           C
ATOM   1061 CG   LYS C  22       3.287  22.984  17.772  1.00 91.85           C
ATOM   1062 CD   LYS C  22       3.668  21.874  18.727  1.00 85.37           C
ATOM   1063 CE   LYS C  22       3.078  22.104  20.101  1.00 79.10           C
ATOM   1064 NZ   LYS C  22       3.444  21.035  21.059  1.00 70.87           N
ATOM   1065  N   ALA C  23       5.937  21.315  14.470  1.00 97.06           N
ATOM   1066 CA   ALA C  23       6.364  21.001  13.117  1.00 97.01           C
ATOM   1067  C   ALA C  23       5.371  20.049  12.452  1.00 96.69           C
ATOM   1068  O   ALA C  23       4.538  19.439  13.117  1.00 95.36           O
ATOM   1069 CB   ALA C  23       7.759  20.380  13.130  1.00 96.40           C
ATOM   1070  N   THR C  24       5.463  19.935  11.134  1.00 96.07           N
ATOM   1071 CA   THR C  24       4.578  19.033  10.389  1.00 95.36           C
ATOM   1072  C   THR C  24       5.322  18.455   9.195  1.00 95.20           C
ATOM   1073  O   THR C  24       6.494  18.756   8.975  1.00 94.93           O
ATOM   1074 CB   THR C  24       3.307  19.760   9.920  1.00 94.64           C
ATOM   1075 OG1  THR C  24       2.378  18.798   9.387  1.00 91.32           O
ATOM   1076 CG2  THR C  24       3.629  20.794   8.848  1.00 90.78           C
ATOM   1077  N   THR C  25       4.652  17.617   8.430  1.00 91.55           N
ATOM   1078 CA   THR C  25       5.258  16.944   7.282  1.00 90.73           C
ATOM   1079  C   THR C  25       4.707  17.471   5.959  1.00 91.62           C
ATOM   1080  O   THR C  25       3.653  18.103   5.919  1.00 92.52           O
ATOM   1081 CB   THR C  25       5.011  15.426   7.330  1.00 89.19           C
ATOM   1082 OG1  THR C  25       3.614  15.174   7.173  1.00 88.15           O
ATOM   1083 CG2  THR C  25       5.493  14.838   8.648  1.00 87.51           C
ATOM   1084  N   ALA C  26       5.433  17.191   4.880  1.00 91.33           N
ATOM   1085 CA   ALA C  26       4.990  17.573   3.542  1.00 91.54           C
ATOM   1086  C   ALA C  26       3.674  16.874   3.205  1.00 90.58           C
ATOM   1087  O   ALA C  26       2.783  17.460   2.594  1.00 90.26           O
ATOM   1088 CB   ALA C  26       6.054  17.230   2.507  1.00 92.27           C
ATOM   1089  N   HIS C  27       3.573  15.629   3.616  1.00 89.37           N
ATOM   1090 CA   HIS C  27       2.362  14.864   3.360  1.00 86.35           C
ATOM   1091  C   HIS C  27       1.145  15.474   4.050  1.00 86.98           C
ATOM   1092  O   HIS C  27       0.063  15.568   3.463  1.00 86.89           O
ATOM   1093 CB   HIS C  27       2.527  13.405   3.815  1.00 84.06           C
ATOM   1094 CG   HIS C  27       1.290  12.583   3.634  1.00 80.00           C
ATOM   1095 ND1  HIS C  27       0.377  12.377   4.644  1.00 72.73           N
ATOM   1096 CD2  HIS C  27       0.811  11.943   2.553  1.00 72.32           C
ATOM   1097 CE1  HIS C  27      -0.619  11.628   4.185  1.00 71.41           C
ATOM   1098 NE2  HIS C  27      -0.385  11.348   2.922  1.00 72.42           N
ATOM   1099  N   ASP C  28       1.332  15.881   5.298  1.00 88.53           N
ATOM   1100 CA   ASP C  28       0.253  16.497   6.059  1.00 87.57           C
ATOM   1101  C   ASP C  28      -0.186  17.809   5.408  1.00 89.01           C
ATOM   1102  O   ASP C  28      -1.381  18.079   5.268  1.00 88.85           O
ATOM   1103 CB   ASP C  28       0.691  16.750   7.501  1.00 85.29           C
ATOM   1104 CG   ASP C  28      -0.467  17.159   8.392  1.00 78.49           C
ATOM   1105 OD1  ASP C  28      -1.596  16.684   8.167  1.00 73.60           O
ATOM   1106 OD2  ASP C  28      -0.232  17.946   9.337  1.00 70.40           O
ATOM   1107  N   LEU C  29       0.788  18.623   4.995  1.00 92.19           N
ATOM   1108 CA   LEU C  29       0.503  19.881   4.320  1.00 93.18           C
ATOM   1109  C   LEU C  29      -0.255  19.650   3.016  1.00 92.61           C
ATOM   1110  O   LEU C  29      -1.184  20.393   2.684  1.00 92.04           O
ATOM   1111 CB   LEU C  29       1.805  20.631   4.032  1.00 94.72           C
ATOM   1112 CG   LEU C  29       2.486  21.288   5.237  1.00 95.05           C
ATOM   1113 CD1  LEU C  29       3.898  21.723   4.883  1.00 92.67           C
ATOM   1114 CD2  LEU C  29       1.667  22.486   5.707  1.00 91.73           C
ATOM   1115  N   SER C  30       0.150  18.618   2.280  1.00 90.90           N
ATOM   1116 CA   SER C  30      -0.495  18.279   1.019  1.00 89.36           C
ATOM   1117  C   SER C  30      -1.986  18.012   1.224  1.00 88.42           C
ATOM   1118  O   SER C  30      -2.827  18.477   0.444  1.00 87.44           O
ATOM   1119 CB   SER C  30       0.168  17.051   0.395  1.00 88.18           C
ATOM   1120 OG   SER C  30      -0.482  16.666  -0.809  1.00 83.31           O
ATOM   1121  N   GLY C  31      -2.302  17.279   2.268  1.00 83.23           N
ATOM   1122 CA   GLY C  31      -3.682  16.951   2.565  1.00 80.14           C
ATOM   1123  C   GLY C  31      -4.493  18.136   3.056  1.00 81.24           C
ATOM   1124  O   GLY C  31      -5.639  18.334   2.650  1.00 80.70           O
ATOM   1125  N   LYS C  32      -3.891  18.947   3.927  1.00 88.17           N
ATOM   1126 CA   LYS C  32      -4.580  20.088   4.518  1.00 88.16           C
ATOM   1127  C   LYS C  32      -4.794  21.232   3.527  1.00 90.17           C
ATOM   1128  O   LYS C  32      -5.819  21.917   3.571  1.00 89.70           O
ATOM   1129 CB   LYS C  32      -3.813  20.598   5.739  1.00 86.56           C
ATOM   1130 CG   LYS C  32      -3.665  19.567   6.853  1.00 82.31           C
ATOM   1131 CD   LYS C  32      -5.012  19.083   7.364  1.00 79.07           C
ATOM   1132 CE   LYS C  32      -4.854  18.032   8.440  1.00 74.66           C
ATOM   1133 NZ   LYS C  32      -6.167  17.501   8.900  1.00 69.96           N
ATOM   1134  N   LEU C  33      -3.829  21.444   2.644  1.00 94.44           N
ATOM   1135 CA   LEU C  33      -3.892  22.551   1.696  1.00 94.97           C
ATOM   1136  C   LEU C  33      -4.450  22.141   0.333  1.00 94.63           C
ATOM   1137  O   LEU C  33      -4.671  22.985  -0.533  1.00 92.31           O
ATOM   1138 CB   LEU C  33      -2.514  23.193   1.528  1.00 95.59           C
ATOM   1139 CG   LEU C  33      -1.881  23.768   2.800  1.00 95.79           C
ATOM   1140 CD1  LEU C  33      -0.528  24.389   2.487  1.00 92.35           C
ATOM   1141 CD2  LEU C  33      -2.801  24.784   3.448  1.00 89.79           C
ATOM   1142  N   GLY C  34      -4.668  20.837   0.140  1.00 89.84           N
ATOM   1143 CA   GLY C  34      -5.193  20.341  -1.119  1.00 88.68           C
ATOM   1144  C   GLY C  34      -4.248  20.576  -2.284  1.00 90.29           C
ATOM   1145  O   GLY C  34      -4.684  20.817  -3.411  1.00 88.61           O
ATOM   1146  N   THR C  35      -2.953  20.519  -2.008  1.00 90.07           N
ATOM   1147 CA   THR C  35      -1.923  20.753  -3.010  1.00 90.73           C
ATOM   1148  C   THR C  35      -1.043  19.507  -3.158  1.00 90.34           C
ATOM   1149  O   THR C  35      -0.665  18.908  -2.157  1.00 89.33           O
ATOM   1150 CB   THR C  35      -1.035  21.955  -2.623  1.00 91.71           C
ATOM   1151 OG1  THR C  35      -1.860  23.109  -2.430  1.00 91.12           O
ATOM   1152 CG2  THR C  35      -0.003  22.245  -3.702  1.00 91.47           C
ATOM   1153  N   PRO C  36      -0.720  19.114  -4.394  1.00 88.65           N
ATOM   1154 CA   PRO C  36       0.133  17.947  -4.629  1.00 87.93           C
ATOM   1155  C   PRO C  36       1.425  18.011  -3.821  1.00 89.66           C
ATOM   1156  O   PRO C  36       2.047  19.071  -3.736  1.00 90.59           O
ATOM   1157 CB   PRO C  36       0.428  18.020  -6.131  1.00 87.21           C
ATOM   1158 CG   PRO C  36      -0.784  18.695  -6.699  1.00 85.85           C
ATOM   1159 CD   PRO C  36      -1.169  19.720  -5.662  1.00 87.73           C
ATOM   1160  N   LYS C  37       1.828  16.887  -3.228  1.00 86.88           N
ATOM   1161 CA   LYS C  37       3.007  16.844  -2.377  1.00 86.88           C
ATOM   1162  C   LYS C  37       4.264  17.320  -3.107  1.00 88.54           C
ATOM   1163  O   LYS C  37       5.152  17.917  -2.508  1.00 89.79           O
ATOM   1164 CB   LYS C  37       3.225  15.438  -1.823  1.00 85.59           C
ATOM   1165 CG   LYS C  37       4.317  15.362  -0.765  1.00 83.48           C
ATOM   1166 CD   LYS C  37       4.398  13.988  -0.125  1.00 82.25           C
ATOM   1167 CE   LYS C  37       4.878  12.944  -1.100  1.00 78.11           C
ATOM   1168 NZ   LYS C  37       5.077  11.627  -0.443  1.00 74.69           N
ATOM   1169  N   LYS C  38       4.329  17.049  -4.402  1.00 91.98           N
ATOM   1170 CA   LYS C  38       5.471  17.479  -5.205  1.00 90.90           C
ATOM   1171  C   LYS C  38       5.641  18.990  -5.140  1.00 92.92           C
ATOM   1172  O   LYS C  38       6.747  19.495  -4.965  1.00 93.10           O
ATOM   1173 CB   LYS C  38       5.288  17.032  -6.657  1.00 89.50           C
ATOM   1174 CG   LYS C  38       6.431  17.451  -7.578  1.00 83.76           C
ATOM   1175 CD   LYS C  38       6.242  16.896  -8.981  1.00 79.23           C
ATOM   1176 CE   LYS C  38       7.395  17.268  -9.889  1.00 70.98           C
ATOM   1177 NZ   LYS C  38       7.267  16.656 -11.238  1.00 66.50           N
ATOM   1178  N   GLU C  39       4.529  19.717  -5.289  1.00 92.22           N
ATOM   1179 CA   GLU C  39       4.562  21.169  -5.235  1.00 92.17           C
ATOM   1180  C   GLU C  39       4.889  21.655  -3.825  1.00 93.31           C
ATOM   1181  O   GLU C  39       5.634  22.617  -3.642  1.00 94.01           O
ATOM   1182 CB   GLU C  39       3.229  21.762  -5.692  1.00 92.33           C
ATOM   1183 CG   GLU C  39       3.208  23.287  -5.724  1.00 86.33           C
ATOM   1184 CD   GLU C  39       1.861  23.848  -6.137  1.00 83.34           C
ATOM   1185 OE1  GLU C  39       1.064  23.108  -6.742  1.00 78.03           O
ATOM   1186 OE2  GLU C  39       1.610  25.042  -5.859  1.00 76.75           O
ATOM   1187  N   ILE C  40       4.328  20.981  -2.826  1.00 92.43           N
ATOM   1188 CA   ILE C  40       4.593  21.327  -1.431  1.00 92.63           C
ATOM   1189  C   ILE C  40       6.088  21.229  -1.126  1.00 93.72           C
ATOM   1190  O   ILE C  40       6.673  22.151  -0.556  1.00 95.12           O
ATOM   1191 CB   ILE C  40       3.819  20.404  -0.468  1.00 93.30           C
ATOM   1192 CG1  ILE C  40       2.313  20.633  -0.599  1.00 92.83           C
ATOM   1193 CG2  ILE C  40       4.270  20.625   0.975  1.00 93.27           C
ATOM   1194 CD1  ILE C  40       1.862  22.019  -0.178  1.00 92.47           C
ATOM   1195  N   ASN C  41       6.694  20.109  -1.506  1.00 93.21           N
ATOM   1196 CA   ASN C  41       8.120  19.905  -1.274  1.00 91.73           C
ATOM   1197  C   ASN C  41       8.981  20.932  -1.995  1.00 92.35           C
ATOM   1198  O   ASN C  41       9.968  21.422  -1.448  1.00 94.26           O
ATOM   1199 CB   ASN C  41       8.536  18.497  -1.689  1.00 92.35           C
ATOM   1200 CG   ASN C  41       8.380  17.494  -0.560  1.00 92.89           C
ATOM   1201 OD1  ASN C  41       8.735  17.772   0.580  1.00 87.79           O
ATOM   1202 ND2  ASN C  41       7.845  16.318  -0.888  1.00 86.49           N
ATOM   1203  N   ARG C  42       8.614  21.247  -3.232  1.00 93.29           N
ATOM   1204 CA   ARG C  42       9.364  22.233  -4.005  1.00 92.07           C
ATOM   1205  C   ARG C  42       9.412  23.564  -3.243  1.00 92.51           C
ATOM   1206  O   ARG C  42      10.456  24.222  -3.184  1.00 93.27           O
ATOM   1207 CB   ARG C  42       8.729  22.431  -5.387  1.00 93.05           C
ATOM   1208 CG   ARG C  42       9.484  23.400  -6.291  1.00 88.44           C
ATOM   1209 CD   ARG C  42       8.940  23.288  -7.734  1.00 86.33           C
ATOM   1210 NE   ARG C  42       7.500  23.568  -7.761  1.00 80.27           N
ATOM   1211 CZ   ARG C  42       6.950  24.770  -7.730  1.00 73.80           C
ATOM   1212 NH1  ARG C  42       7.711  25.849  -7.662  1.00 66.30           N
ATOM   1213 NH2  ARG C  42       5.641  24.898  -7.760  1.00 66.36           N
ATOM   1214  N   VAL C  43       8.280  23.954  -2.679  1.00 94.04           N
ATOM   1215 CA   VAL C  43       8.194  25.197  -1.912  1.00 93.78           C
ATOM   1216  C   VAL C  43       8.948  25.094  -0.583  1.00 94.54           C
ATOM   1217  O   VAL C  43       9.664  26.018  -0.196  1.00 95.43           O
ATOM   1218 CB   VAL C  43       6.726  25.585  -1.645  1.00 94.61           C
ATOM   1219 CG1  VAL C  43       6.661  26.804  -0.731  1.00 94.14           C
ATOM   1220 CG2  VAL C  43       6.006  25.858  -2.952  1.00 93.69           C
ATOM   1221  N   LEU C  44       8.786  23.973   0.125  1.00 95.66           N
ATOM   1222 CA   LEU C  44       9.430  23.767   1.416  1.00 95.49           C
ATOM   1223  C   LEU C  44      10.952  23.878   1.335  1.00 95.85           C
ATOM   1224  O   LEU C  44      11.579  24.578   2.131  1.00 96.86           O
ATOM   1225 CB   LEU C  44       9.044  22.407   1.999  1.00 95.91           C
ATOM   1226 CG   LEU C  44       7.594  22.254   2.476  1.00 95.93           C
ATOM   1227 CD1  LEU C  44       7.303  20.803   2.835  1.00 94.37           C
ATOM   1228 CD2  LEU C  44       7.337  23.164   3.669  1.00 93.46           C
ATOM   1229  N   TYR C  45      11.539  23.176   0.381  1.00 95.34           N
ATOM   1230 CA   TYR C  45      12.988  23.217   0.217  1.00 93.88           C
ATOM   1231  C   TYR C  45      13.468  24.610  -0.200  1.00 93.98           C
ATOM   1232  O   TYR C  45      14.563  25.036   0.167  1.00 94.89           O
ATOM   1233 CB   TYR C  45      13.450  22.164  -0.788  1.00 93.80           C
ATOM   1234 CG   TYR C  45      13.443  20.753  -0.229  1.00 94.23           C
ATOM   1235 CD1  TYR C  45      12.327  19.931  -0.348  1.00 88.55           C
ATOM   1236 CD2  TYR C  45      14.558  20.248   0.430  1.00 86.78           C
ATOM   1237 CE1  TYR C  45      12.318  18.655   0.186  1.00 86.35           C
ATOM   1238 CE2  TYR C  45      14.562  18.960   0.959  1.00 85.98           C
ATOM   1239 CZ   TYR C  45      13.442  18.165   0.832  1.00 92.98           C
ATOM   1240 OH   TYR C  45      13.429  16.893   1.356  1.00 92.46           O
ATOM   1241  N   SER C  46      12.633  25.308  -0.967  1.00 95.92           N
ATOM   1242 CA   SER C  46      12.962  26.666  -1.378  1.00 95.32           C
ATOM   1243  C   SER C  46      12.963  27.616  -0.173  1.00 95.71           C
ATOM   1244  O   SER C  46      13.883  28.410   0.006  1.00 96.19           O
ATOM   1245 CB   SER C  46      11.962  27.160  -2.424  1.00 95.42           C
ATOM   1246 OG   SER C  46      12.251  28.505  -2.808  1.00 93.95           O
ATOM   1247  N   LEU C  47      11.926  27.521   0.657  1.00 96.97           N
ATOM   1248 CA   LEU C  47      11.813  28.355   1.846  1.00 97.21           C
ATOM   1249  C   LEU C  47      12.940  28.081   2.836  1.00 97.45           C
ATOM   1250  O   LEU C  47      13.418  28.987   3.521  1.00 97.67           O
ATOM   1251 CB   LEU C  47      10.459  28.136   2.523  1.00 97.71           C
ATOM   1252 CG   LEU C  47       9.244  28.703   1.788  1.00 97.47           C
ATOM   1253 CD1  LEU C  47       7.948  28.279   2.472  1.00 96.41           C
ATOM   1254 CD2  LEU C  47       9.330  30.229   1.727  1.00 95.61           C
ATOM   1255  N   ALA C  48      13.363  26.813   2.915  1.00 96.44           N
ATOM   1256 CA   ALA C  48      14.467  26.444   3.793  1.00 95.61           C
ATOM   1257  C   ALA C  48      15.764  27.082   3.320  1.00 95.48           C
ATOM   1258  O   ALA C  48      16.585  27.529   4.121  1.00 95.76           O
ATOM   1259 CB   ALA C  48      14.609  24.928   3.852  1.00 95.65           C
ATOM   1260  N   LYS C  49      15.945  27.135   2.005  1.00 96.41           N
ATOM   1261 CA   LYS C  49      17.135  27.738   1.420  1.00 95.96           C
ATOM   1262  C   LYS C  49      17.151  29.246   1.662  1.00 96.22           C
ATOM   1263  O   LYS C  49      18.209  29.850   1.798  1.00 95.64           O
ATOM   1264 CB   LYS C  49      17.194  27.442  -0.082  1.00 95.01           C
ATOM   1265 CG   LYS C  49      18.546  27.697  -0.716  1.00 88.94           C
ATOM   1266 CD   LYS C  49      18.610  27.122  -2.113  1.00 86.21           C
ATOM   1267 CE   LYS C  49      20.005  27.241  -2.696  1.00 80.58           C
ATOM   1268 NZ   LYS C  49      20.106  26.579  -4.033  1.00 74.64           N
ATOM   1269  N   LYS C  50      15.962  29.837   1.737  1.00 97.43           N
ATOM   1270 CA   LYS C  50      15.823  31.265   2.023  1.00 97.48           C
ATOM   1271  C   LYS C  50      15.957  31.547   3.526  1.00 97.64           C
ATOM   1272  O   LYS C  50      15.955  32.700   3.947  1.00 96.60           O
ATOM   1273 CB   LYS C  50      14.479  31.778   1.520  1.00 96.77           C
ATOM   1274 CG   LYS C  50      14.300  31.715   0.014  1.00 95.11           C
ATOM   1275 CD   LYS C  50      12.919  32.186  -0.394  1.00 93.48           C
ATOM   1276 CE   LYS C  50      12.722  32.105  -1.892  1.00 88.64           C
ATOM   1277 NZ   LYS C  50      11.355  32.529  -2.306  1.00 82.40           N
ATOM   1278  N   GLY C  51      16.057  30.478   4.324  1.00 98.63           N
ATOM   1279 CA   GLY C  51      16.221  30.620   5.760  1.00 98.65           C
ATOM   1280  C   GLY C  51      14.933  30.894   6.517  1.00 98.73           C
ATOM   1281  O   GLY C  51      14.959  31.195   7.707  1.00 98.24           O
ATOM   1282  N   LYS C  52      13.800  30.770   5.844  1.00 98.69           N
ATOM   1283 CA   LYS C  52      12.509  31.025   6.469  1.00 98.66           C
ATOM   1284  C   LYS C  52      11.948  29.795   7.176  1.00 98.67           C
ATOM   1285  O   LYS C  52      11.134  29.909   8.091  1.00 98.33           O
ATOM   1286 CB   LYS C  52      11.509  31.535   5.437  1.00 98.46           C
ATOM   1287 CG   LYS C  52      11.861  32.907   4.858  1.00 96.88           C
ATOM   1288 CD   LYS C  52      10.755  33.440   3.974  1.00 91.07           C
ATOM   1289 CE   LYS C  52      11.073  34.841   3.480  1.00 87.13           C
ATOM   1290 NZ   LYS C  52       9.966  35.410   2.646  1.00 77.83           N
ATOM   1291  N   LEU C  53      12.381  28.607   6.737  1.00 98.11           N
ATOM   1292 CA   LEU C  53      11.948  27.363   7.357  1.00 98.09           C
ATOM   1293  C   LEU C  53      13.143  26.527   7.808  1.00 97.86           C
ATOM   1294  O   LEU C  53      14.254  26.682   7.297  1.00 97.66           O
ATOM   1295 CB   LEU C  53      11.100  26.531   6.388  1.00 98.06           C
ATOM   1296 CG   LEU C  53       9.740  27.086   5.978  1.00 97.84           C
ATOM   1297 CD1  LEU C  53       9.024  26.079   5.083  1.00 97.25           C
ATOM   1298 CD2  LEU C  53       8.882  27.390   7.200  1.00 96.85           C
ATOM   1299  N   GLN C  54      12.912  25.651   8.782  1.00 98.49           N
ATOM   1300 CA   GLN C  54      13.928  24.730   9.249  1.00 98.26           C
ATOM   1301  C   GLN C  54      13.478  23.295   9.005  1.00 98.27           C
ATOM   1302  O   GLN C  54      12.383  22.906   9.395  1.00 97.99           O
ATOM   1303 CB   GLN C  54      14.217  24.938  10.739  1.00 97.76           C
ATOM   1304 CG   GLN C  54      15.268  24.007  11.307  1.00 92.24           C
ATOM   1305 CD   GLN C  54      15.536  24.240  12.787  1.00 90.96           C
ATOM   1306 OE1  GLN C  54      15.535  25.388  13.242  1.00 83.85           O
ATOM   1307 NE2  GLN C  54      15.765  23.177  13.535  1.00 79.95           N
ATOM   1308  N   LYS C  55      14.342  22.528   8.342  1.00 95.65           N
ATOM   1309 CA   LYS C  55      14.059  21.127   8.073  1.00 95.11           C
ATOM   1310  C   LYS C  55      14.751  20.234   9.090  1.00 94.54           C
ATOM   1311  O   LYS C  55      15.963  20.311   9.277  1.00 95.04           O
ATOM   1312 CB   LYS C  55      14.523  20.754   6.661  1.00 95.43           C
ATOM   1313 CG   LYS C  55      14.459  19.266   6.357  1.00 95.55           C
ATOM   1314 CD   LYS C  55      15.170  18.932   5.053  1.00 94.96           C
ATOM   1315 CE   LYS C  55      15.275  17.440   4.836  1.00 92.83           C
ATOM   1316 NZ   LYS C  55      16.082  17.103   3.631  1.00 90.05           N
ATOM   1317  N   GLU C  56      13.975  19.395   9.773  1.00 96.47           N
ATOM   1318 CA   GLU C  56      14.517  18.418  10.701  1.00 95.11           C
ATOM   1319  C   GLU C  56      14.539  17.055  10.019  1.00 94.27           C
ATOM   1320  O   GLU C  56      13.493  16.518   9.657  1.00 92.78           O
ATOM   1321 CB   GLU C  56      13.687  18.357  11.984  1.00 94.42           C
ATOM   1322 CG   GLU C  56      13.698  19.653  12.781  1.00 89.91           C
ATOM   1323 CD   GLU C  56      12.880  19.562  14.061  1.00 87.11           C
ATOM   1324 OE1  GLU C  56      12.216  18.536  14.273  1.00 82.70           O
ATOM   1325 OE2  GLU C  56      12.909  20.524  14.857  1.00 80.93           O
ATOM   1326  N   ALA C  57      15.741  16.504   9.842  1.00 92.36           N
ATOM   1327 CA   ALA C  57      15.903  15.227   9.171  1.00 90.74           C
ATOM   1328  C   ALA C  57      15.055  14.139   9.823  1.00 89.16           C
ATOM   1329  O   ALA C  57      14.935  14.082  11.045  1.00 85.08           O
ATOM   1330 CB   ALA C  57      17.371  14.817   9.174  1.00 87.80           C
ATOM   1331  N   GLY C  58      14.474  13.283   8.999  1.00 83.29           N
ATOM   1332 CA   GLY C  58      13.637  12.217   9.500  1.00 81.68           C
ATOM   1333  C   GLY C  58      12.952  11.463   8.377  1.00 82.39           C
ATOM   1334  O   GLY C  58      13.200  11.725   7.200  1.00 81.11           O
ATOM   1335  N   THR C  59      12.113  10.527   8.749  1.00 75.76           N
ATOM   1336 CA   THR C  59      11.359   9.741   7.777  1.00 74.93           C
ATOM   1337  C   THR C  59       9.902   9.651   8.227  1.00 76.44           C
ATOM   1338  O   THR C  59       9.547   8.791   9.023  1.00 75.02           O
ATOM   1339 CB   THR C  59      11.923   8.316   7.633  1.00 70.36           C
ATOM   1340 OG1  THR C  59      13.289   8.396   7.229  1.00 66.16           O
ATOM   1341 CG2  THR C  59      11.127   7.526   6.606  1.00 65.58           C
ATOM   1342  N   PRO C  60       9.078  10.578   7.699  1.00 78.91           N
ATOM   1343 CA   PRO C  60       9.407  11.653   6.760  1.00 79.66           C
ATOM   1344  C   PRO C  60      10.020  12.858   7.465  1.00 82.75           C
ATOM   1345  O   PRO C  60       9.933  12.943   8.696  1.00 83.43           O
ATOM   1346 CB   PRO C  60       8.048  12.019   6.170  1.00 77.60           C
ATOM   1347 CG   PRO C  60       7.109  11.782   7.304  1.00 72.09           C
ATOM   1348 CD   PRO C  60       7.647  10.556   8.009  1.00 73.58           C
ATOM   1349  N   PRO C  61      10.633  13.783   6.715  1.00 86.55           N
ATOM   1350 CA   PRO C  61      11.215  14.996   7.303  1.00 87.68           C
ATOM   1351  C   PRO C  61      10.153  15.890   7.942  1.00 89.69           C
ATOM   1352  O   PRO C  61       9.014  15.932   7.481  1.00 89.80           O
ATOM   1353 CB   PRO C  61      11.867  15.703   6.107  1.00 87.61           C
ATOM   1354 CG   PRO C  61      12.097  14.605   5.113  1.00 86.05           C
ATOM   1355 CD   PRO C  61      10.938  13.680   5.280  1.00 85.63           C
ATOM   1356  N   LEU C  62      10.534  16.588   9.025  1.00 92.74           N
ATOM   1357 CA   LEU C  62       9.647  17.515   9.701  1.00 93.30           C
ATOM   1358  C   LEU C  62      10.011  18.950   9.337  1.00 94.73           C
ATOM   1359  O   LEU C  62      11.184  19.280   9.188  1.00 95.22           O
ATOM   1360 CB   LEU C  62       9.725  17.324  11.214  1.00 92.42           C
ATOM   1361 CG   LEU C  62       9.104  16.034  11.768  1.00 90.19           C
ATOM   1362 CD1  LEU C  62       9.455  15.859  13.234  1.00 87.01           C
ATOM   1363 CD2  LEU C  62       7.595  16.065  11.578  1.00 85.49           C
ATOM   1364  N   TRP C  63       9.000  19.805   9.209  1.00 95.98           N
ATOM   1365 CA   TRP C  63       9.198  21.188   8.809  1.00 96.01           C
ATOM   1366  C   TRP C  63       8.562  22.153   9.804  1.00 96.44           C
ATOM   1367  O   TRP C  63       7.448  21.929  10.274  1.00 96.45           O
ATOM   1368 CB   TRP C  63       8.610  21.421   7.422  1.00 95.96           C
ATOM   1369 CG   TRP C  63       9.233  20.577   6.351  1.00 95.96           C
ATOM   1370 CD1  TRP C  63       8.870  19.322   5.978  1.00 95.98           C
ATOM   1371 CD2  TRP C  63      10.336  20.945   5.521  1.00 96.99           C
ATOM   1372 NE1  TRP C  63       9.683  18.876   4.968  1.00 96.72           N
ATOM   1373 CE2  TRP C  63      10.586  19.856   4.663  1.00 97.16           C
ATOM   1374 CE3  TRP C  63      11.135  22.089   5.418  1.00 97.33           C
ATOM   1375 CZ2  TRP C  63      11.605  19.881   3.711  1.00 97.54           C
ATOM   1376 CZ3  TRP C  63      12.149  22.105   4.463  1.00 97.27           C
ATOM   1377 CH2  TRP C  63      12.371  21.006   3.626  1.00 97.15           C
ATOM   1378  N   LYS C  64       9.265  23.253  10.112  1.00 98.43           N
ATOM   1379 CA   LYS C  64       8.756  24.271  11.016  1.00 98.41           C
ATOM   1380  C   LYS C  64       9.327  25.640  10.670  1.00 98.62           C
ATOM   1381  O   LYS C  64      10.275  25.751   9.896  1.00 98.43           O
ATOM   1382 CB   LYS C  64       9.106  23.929  12.466  1.00 97.54           C
ATOM   1383 CG   LYS C  64      10.588  24.006  12.776  1.00 95.50           C
ATOM   1384 CD   LYS C  64      10.863  23.734  14.253  1.00 93.79           C
ATOM   1385 CE   LYS C  64      12.328  23.880  14.582  1.00 87.06           C
ATOM   1386 NZ   LYS C  64      12.587  23.657  16.027  1.00 81.31           N
ATOM   1387  N   ILE C  65       8.736  26.678  11.242  1.00 98.48           N
ATOM   1388 CA   ILE C  65       9.236  28.036  11.064  1.00 98.39           C
ATOM   1389  C   ILE C  65      10.628  28.133  11.672  1.00 98.37           C
ATOM   1390  O   ILE C  65      10.855  27.674  12.789  1.00 97.82           O
ATOM   1391 CB   ILE C  65       8.311  29.071  11.731  1.00 97.90           C
ATOM   1392 CG1  ILE C  65       6.912  29.011  11.127  1.00 95.52           C
ATOM   1393 CG2  ILE C  65       8.891  30.468  11.598  1.00 95.73           C
ATOM   1394 CD1  ILE C  65       6.848  29.451   9.680  1.00 89.49           C
ATOM   1395  N   ALA C  66      11.553  28.741  10.937  1.00 98.03           N
ATOM   1396 CA   ALA C  66      12.914  28.901  11.423  1.00 97.60           C
ATOM   1397  C   ALA C  66      12.947  29.839  12.622  1.00 96.73           C
ATOM   1398  O   ALA C  66      12.353  30.916  12.593  1.00 93.04           O
ATOM   1399 CB   ALA C  66      13.809  29.424  10.315  1.00 97.03           C
ATOM   1400  N   VAL C  67      13.636  29.415  13.683  1.00 93.29           N
ATOM   1401 CA   VAL C  67      13.783  30.248  14.873  1.00 90.90           C
ATOM   1402  C   VAL C  67      14.892  31.262  14.650  1.00 87.62           C
ATOM   1403  O   VAL C  67      16.067  30.900  14.592  1.00 76.19           O
ATOM   1404 CB   VAL C  67      14.113  29.397  16.118  1.00 86.06           C
ATOM   1405 CG1  VAL C  67      14.242  30.284  17.340  1.00 78.36           C
ATOM   1406 CG2  VAL C  67      13.051  28.333  16.327  1.00 78.13           C
ATOM   1407  N   SER C  68      14.496  32.509  14.523  1.00 79.12           N
ATOM   1408 CA   SER C  68      15.457  33.590  14.280  1.00 77.48           C
ATOM   1409  C   SER C  68      16.358  33.811  15.490  1.00 72.21           C
ATOM   1410  O   SER C  68      15.948  34.424  16.470  1.00 63.06           O
ATOM   1411 CB   SER C  68      14.730  34.874  13.922  1.00 70.79           C
ATOM   1412 OG   SER C  68      13.978  34.713  12.727  1.00 64.22           O
ATOM   1413  N   THR C  69      17.568  33.285  15.412  1.00 79.96           N
ATOM   1414 CA   THR C  69      18.562  33.497  16.464  1.00 79.54           C
ATOM   1415  C   THR C  69      19.191  34.875  16.279  1.00 76.42           C
ATOM   1416  O   THR C  69      20.157  35.025  15.530  1.00 66.62           O
ATOM   1417 CB   THR C  69      19.657  32.419  16.424  1.00 73.33           C
ATOM   1418 OG1  THR C  69      20.234  32.367  15.117  1.00 66.56           O
ATOM   1419 CG2  THR C  69      19.070  31.060  16.755  1.00 66.78           C
ATOM   1420  N   GLN C  70      18.632  35.841  16.970  1.00 75.15           N
ATOM   1421 CA   GLN C  70      19.091  37.217  16.859  1.00 77.09           C
ATOM   1422  C   GLN C  70      20.377  37.460  17.661  1.00 71.24           C
ATOM   1423  O   GLN C  70      20.712  36.666  18.522  1.00 65.41           O
ATOM   1424 CB   GLN C  70      17.991  38.183  17.352  1.00 72.71           C
ATOM   1425 CG   GLN C  70      17.590  37.957  18.797  1.00 69.63           C
ATOM   1426 CD   GLN C  70      16.392  38.755  19.204  1.00 64.04           C
ATOM   1427 OE1  GLN C  70      15.266  38.386  18.950  1.00 60.84           O
ATOM   1428 NE2  GLN C  70      16.618  39.889  19.866  1.00 60.92           N
ATOM   1429 OXT  GLN C  70      21.018  38.489  17.432  1.00 68.05           O
ATOM   1430  N   LEU D   1      -0.650 -40.567   2.522  1.00 82.69           N
ATOM   1431 CA   LEU D   1      -0.246 -39.153   2.440  1.00 89.74           C
ATOM   1432  C   LEU D   1      -1.431 -38.249   2.118  1.00 91.38           C
ATOM   1433  O   LEU D   1      -2.366 -38.670   1.437  1.00 86.62           O
ATOM   1434 CB   LEU D   1       0.850 -38.947   1.390  1.00 84.53           C
ATOM   1435 CG   LEU D   1       0.554 -39.336  -0.055  1.00 79.43           C
ATOM   1436 CD1  LEU D   1       1.653 -38.761  -0.947  1.00 71.90           C
ATOM   1437 CD2  LEU D   1       0.431 -40.834  -0.236  1.00 73.69           C
ATOM   1438  N   SER D   2      -1.371 -37.018   2.625  1.00 93.29           N
ATOM   1439 CA   SER D   2      -2.444 -36.048   2.459  1.00 95.80           C
ATOM   1440  C   SER D   2      -1.918 -34.755   1.836  1.00 96.45           C
ATOM   1441  O   SER D   2      -0.717 -34.494   1.860  1.00 94.53           O
ATOM   1442 CB   SER D   2      -3.079 -35.750   3.811  1.00 92.12           C
ATOM   1443 OG   SER D   2      -3.920 -34.622   3.763  1.00 82.37           O
ATOM   1444  N   ILE D   3      -2.830 -33.964   1.266  1.00 97.46           N
ATOM   1445 CA   ILE D   3      -2.460 -32.677   0.686  1.00 97.34           C
ATOM   1446  C   ILE D   3      -1.834 -31.791   1.755  1.00 97.73           C
ATOM   1447  O   ILE D   3      -0.829 -31.115   1.515  1.00 97.11           O
ATOM   1448 CB   ILE D   3      -3.678 -31.968   0.069  1.00 96.31           C
ATOM   1449 CG1  ILE D   3      -4.243 -32.776  -1.101  1.00 88.25           C
ATOM   1450 CG2  ILE D   3      -3.291 -30.569  -0.404  1.00 86.47           C
ATOM   1451 CD1  ILE D   3      -5.468 -32.152  -1.738  1.00 80.36           C
ATOM   1452  N   TYR D   4      -2.441 -31.791   2.942  1.00 96.44           N
ATOM   1453 CA   TYR D   4      -1.941 -31.001   4.058  1.00 96.64           C
ATOM   1454  C   TYR D   4      -0.550 -31.484   4.477  1.00 97.11           C
ATOM   1455  O   TYR D   4       0.366 -30.676   4.668  1.00 96.79           O
ATOM   1456 CB   TYR D   4      -2.901 -31.099   5.240  1.00 95.72           C
ATOM   1457 CG   TYR D   4      -2.509 -30.248   6.422  1.00 94.78           C
ATOM   1458 CD1  TYR D   4      -2.859 -28.901   6.480  1.00 91.36           C
ATOM   1459 CD2  TYR D   4      -1.785 -30.769   7.485  1.00 89.54           C
ATOM   1460 CE1  TYR D   4      -2.503 -28.110   7.559  1.00 87.74           C
ATOM   1461 CE2  TYR D   4      -1.418 -29.990   8.568  1.00 87.71           C
ATOM   1462 CZ   TYR D   4      -1.783 -28.658   8.597  1.00 89.66           C
ATOM   1463 OH   TYR D   4      -1.428 -27.881   9.671  1.00 86.00           O
ATOM   1464  N   GLN D   5      -0.399 -32.803   4.624  1.00 98.07           N
ATOM   1465 CA   GLN D   5       0.877 -33.392   5.013  1.00 98.08           C
ATOM   1466  C   GLN D   5       1.925 -33.200   3.925  1.00 98.33           C
ATOM   1467  O   GLN D   5       3.116 -33.046   4.210  1.00 98.03           O
ATOM   1468 CB   GLN D   5       0.709 -34.879   5.319  1.00 97.05           C
ATOM   1469 CG   GLN D   5      -0.197 -35.169   6.515  1.00 90.44           C
ATOM   1470 CD   GLN D   5      -0.383 -36.650   6.777  1.00 85.43           C
ATOM   1471 OE1  GLN D   5      -1.101 -37.045   7.688  1.00 77.68           O
ATOM   1472 NE2  GLN D   5       0.252 -37.490   5.977  1.00 72.85           N
ATOM   1473  N   ASP D   6       1.484 -33.204   2.676  1.00 98.39           N
ATOM   1474 CA   ASP D   6       2.382 -32.975   1.553  1.00 98.26           C
ATOM   1475  C   ASP D   6       2.980 -31.571   1.629  1.00 98.49           C
ATOM   1476  O   ASP D   6       4.173 -31.379   1.378  1.00 97.88           O
ATOM   1477 CB   ASP D   6       1.635 -33.162   0.228  1.00 97.30           C
ATOM   1478 CG   ASP D   6       2.534 -32.965  -0.976  1.00 92.29           C
ATOM   1479 OD1  ASP D   6       3.648 -33.517  -0.978  1.00 85.00           O
ATOM   1480 OD2  ASP D   6       2.121 -32.277  -1.923  1.00 82.09           O
ATOM   1481  N   GLN D   7       2.154 -30.592   1.982  1.00 98.23           N
ATOM   1482 CA   GLN D   7       2.619 -29.223   2.127  1.00 98.19           C
ATOM   1483  C   GLN D   7       3.605 -29.101   3.284  1.00 98.52           C
ATOM   1484  O   GLN D   7       4.580 -28.347   3.208  1.00 98.38           O
ATOM   1485 CB   GLN D   7       1.445 -28.264   2.333  1.00 97.42           C
ATOM   1486 CG   GLN D   7       0.468 -28.218   1.160  1.00 93.92           C
ATOM   1487 CD   GLN D   7       1.127 -27.808  -0.148  1.00 91.76           C
ATOM   1488 OE1  GLN D   7       2.123 -27.087  -0.152  1.00 84.08           O
ATOM   1489 NE2  GLN D   7       0.574 -28.272  -1.250  1.00 80.72           N
ATOM   1490  N   GLU D   8       3.348 -29.824   4.360  1.00 98.56           N
ATOM   1491 CA   GLU D   8       4.256 -29.852   5.503  1.00 98.54           C
ATOM   1492  C   GLU D   8       5.641 -30.334   5.073  1.00 98.63           C
ATOM   1493  O   GLU D   8       6.658 -29.726   5.406  1.00 98.54           O
ATOM   1494 CB   GLU D   8       3.725 -30.766   6.610  1.00 98.29           C
ATOM   1495 CG   GLU D   8       2.510 -30.231   7.348  1.00 97.33           C
ATOM   1496 CD   GLU D   8       2.145 -31.095   8.546  1.00 96.99           C
ATOM   1497 OE1  GLU D   8       2.535 -32.282   8.557  1.00 94.45           O
ATOM   1498 OE2  GLU D   8       1.482 -30.595   9.471  1.00 94.04           O
ATOM   1499  N   GLN D   9       5.664 -31.432   4.313  1.00 98.84           N
ATOM   1500 CA   GLN D   9       6.918 -32.015   3.851  1.00 98.78           C
ATOM   1501  C   GLN D   9       7.681 -31.057   2.941  1.00 98.84           C
ATOM   1502  O   GLN D   9       8.898 -30.899   3.066  1.00 98.64           O
ATOM   1503 CB   GLN D   9       6.648 -33.330   3.098  1.00 98.48           C
ATOM   1504 CG   GLN D   9       6.099 -34.448   3.974  1.00 94.52           C
ATOM   1505 CD   GLN D   9       7.152 -35.049   4.882  1.00 89.47           C
ATOM   1506 OE1  GLN D   9       8.282 -34.588   4.928  1.00 82.90           O
ATOM   1507 NE2  GLN D   9       6.780 -36.095   5.601  1.00 77.41           N
ATOM   1508  N   ARG D  10       6.970 -30.417   2.022  1.00 98.80           N
ATOM   1509 CA   ARG D  10       7.598 -29.486   1.094  1.00 98.76           C
ATOM   1510  C   ARG D  10       8.210 -28.289   1.824  1.00 98.86           C
ATOM   1511  O   ARG D  10       9.295 -27.831   1.481  1.00 98.54           O
ATOM   1512 CB   ARG D  10       6.580 -29.011   0.048  1.00 98.34           C
ATOM   1513 CG   ARG D  10       6.118 -30.109  -0.894  1.00 94.33           C
ATOM   1514 CD   ARG D  10       4.974 -29.612  -1.770  1.00 92.54           C
ATOM   1515 NE   ARG D  10       5.382 -28.537  -2.665  1.00 87.48           N
ATOM   1516 CZ   ARG D  10       4.625 -27.490  -2.982  1.00 83.44           C
ATOM   1517 NH1  ARG D  10       3.408 -27.370  -2.469  1.00 77.13           N
ATOM   1518 NH2  ARG D  10       5.091 -26.562  -3.801  1.00 78.51           N
ATOM   1519  N   ILE D  11       7.505 -27.789   2.833  1.00 98.78           N
ATOM   1520 CA   ILE D  11       7.999 -26.666   3.619  1.00 98.63           C
ATOM   1521  C   ILE D  11       9.236 -27.061   4.431  1.00 98.65           C
ATOM   1522  O   ILE D  11      10.238 -26.344   4.442  1.00 98.58           O
ATOM   1523 CB   ILE D  11       6.901 -26.113   4.557  1.00 98.58           C
ATOM   1524 CG1  ILE D  11       5.818 -25.416   3.728  1.00 98.07           C
ATOM   1525 CG2  ILE D  11       7.489 -25.157   5.587  1.00 98.14           C
ATOM   1526 CD1  ILE D  11       4.634 -24.922   4.545  1.00 97.13           C
ATOM   1527  N   LEU D  12       9.161 -28.199   5.101  1.00 98.86           N
ATOM   1528 CA   LEU D  12      10.282 -28.688   5.896  1.00 98.72           C
ATOM   1529  C   LEU D  12      11.511 -28.939   5.027  1.00 98.76           C
ATOM   1530  O   LEU D  12      12.637 -28.621   5.412  1.00 98.49           O
ATOM   1531 CB   LEU D  12       9.888 -29.971   6.628  1.00 98.70           C
ATOM   1532 CG   LEU D  12       8.867 -29.805   7.769  1.00 98.24           C
ATOM   1533 CD1  LEU D  12       8.404 -31.167   8.274  1.00 97.10           C
ATOM   1534 CD2  LEU D  12       9.473 -28.987   8.898  1.00 96.59           C
ATOM   1535  N   LYS D  13      11.291 -29.521   3.853  1.00 98.84           N
ATOM   1536 CA   LYS D  13      12.382 -29.820   2.929  1.00 98.78           C
ATOM   1537  C   LYS D  13      13.056 -28.531   2.451  1.00 98.78           C
ATOM   1538  O   LYS D  13      14.281 -28.460   2.370  1.00 98.41           O
ATOM   1539 CB   LYS D  13      11.851 -30.611   1.732  1.00 98.48           C
ATOM   1540 CG   LYS D  13      12.939 -31.134   0.792  1.00 92.62           C
ATOM   1541 CD   LYS D  13      12.343 -32.022  -0.283  1.00 87.06           C
ATOM   1542 CE   LYS D  13      13.420 -32.642  -1.154  1.00 78.92           C
ATOM   1543 NZ   LYS D  13      14.164 -31.627  -1.941  1.00 70.70           N
ATOM   1544  N   PHE D  14      12.250 -27.530   2.153  1.00 98.73           N
ATOM   1545 CA   PHE D  14      12.785 -26.243   1.705  1.00 98.58           C
ATOM   1546  C   PHE D  14      13.630 -25.583   2.796  1.00 98.53           C
ATOM   1547  O   PHE D  14      14.713 -25.056   2.521  1.00 98.12           O
ATOM   1548 CB   PHE D  14      11.648 -25.316   1.290  1.00 98.26           C
ATOM   1549 CG   PHE D  14      12.119 -23.992   0.755  1.00 97.07           C
ATOM   1550 CD1  PHE D  14      12.395 -23.837  -0.592  1.00 93.32           C
ATOM   1551 CD2  PHE D  14      12.281 -22.903   1.598  1.00 92.71           C
ATOM   1552 CE1  PHE D  14      12.830 -22.623  -1.096  1.00 90.80           C
ATOM   1553 CE2  PHE D  14      12.719 -21.680   1.105  1.00 90.55           C
ATOM   1554 CZ   PHE D  14      12.999 -21.537  -0.245  1.00 92.09           C
ATOM   1555  N   LEU D  15      13.132 -25.611   4.023  1.00 98.59           N
ATOM   1556 CA   LEU D  15      13.825 -24.994   5.146  1.00 98.56           C
ATOM   1557  C   LEU D  15      15.151 -25.689   5.458  1.00 98.35           C
ATOM   1558  O   LEU D  15      16.109 -25.049   5.883  1.00 97.66           O
ATOM   1559 CB   LEU D  15      12.926 -24.980   6.385  1.00 98.40           C
ATOM   1560 CG   LEU D  15      11.705 -24.050   6.304  1.00 97.78           C
ATOM   1561 CD1  LEU D  15      10.843 -24.190   7.551  1.00 96.28           C
ATOM   1562 CD2  LEU D  15      12.163 -22.601   6.131  1.00 95.28           C
ATOM   1563  N   GLU D  16      15.182 -27.011   5.255  1.00 98.46           N
ATOM   1564 CA   GLU D  16      16.414 -27.771   5.472  1.00 98.33           C
ATOM   1565  C   GLU D  16      17.458 -27.427   4.420  1.00 98.10           C
ATOM   1566  O   GLU D  16      18.634 -27.222   4.737  1.00 97.16           O
ATOM   1567 CB   GLU D  16      16.126 -29.275   5.452  1.00 97.90           C
ATOM   1568 CG   GLU D  16      15.374 -29.777   6.672  1.00 92.86           C
ATOM   1569 CD   GLU D  16      15.208 -31.282   6.670  1.00 89.30           C
ATOM   1570 OE1  GLU D  16      15.324 -31.892   5.585  1.00 83.70           O
ATOM   1571 OE2  GLU D  16      14.968 -31.860   7.743  1.00 81.23           O
ATOM   1572  N   GLU D  17      17.036 -27.349   3.158  1.00 98.40           N
ATOM   1573 CA   GLU D  17      17.931 -27.011   2.058  1.00 98.28           C
ATOM   1574  C   GLU D  17      18.444 -25.579   2.183  1.00 98.03           C
ATOM   1575  O   GLU D  17      19.448 -25.209   1.579  1.00 96.38           O
ATOM   1576 CB   GLU D  17      17.213 -27.188   0.712  1.00 97.73           C
ATOM   1577 CG   GLU D  17      16.829 -28.624   0.402  1.00 93.90           C
ATOM   1578 CD   GLU D  17      16.053 -28.754  -0.895  1.00 90.20           C
ATOM   1579 OE1  GLU D  17      15.673 -27.709  -1.469  1.00 84.49           O
ATOM   1580 OE2  GLU D  17      15.817 -29.898  -1.347  1.00 81.18           O
ATOM   1581  N   LEU D  18      17.755 -24.781   2.973  1.00 97.86           N
ATOM   1582 CA   LEU D  18      18.123 -23.384   3.178  1.00 97.24           C
ATOM   1583  C   LEU D  18      19.370 -23.267   4.043  1.00 96.84           C
ATOM   1584  O   LEU D  18      20.169 -22.342   3.893  1.00 93.82           O
ATOM   1585 CB   LEU D  18      16.958 -22.631   3.813  1.00 96.21           C
ATOM   1586 CG   LEU D  18      17.050 -21.110   3.874  1.00 93.64           C
ATOM   1587 CD1  LEU D  18      17.102 -20.539   2.471  1.00 89.61           C
ATOM   1588 CD2  LEU D  18      15.860 -20.553   4.643  1.00 88.21           C
ATOM   1589  N   GLY D  19      19.543 -24.218   4.964  1.00 95.92           N
ATOM   1590 CA   GLY D  19      20.656 -24.185   5.902  1.00 95.27           C
ATOM   1591  C   GLY D  19      20.148 -24.253   7.337  1.00 96.05           C
ATOM   1592  O   GLY D  19      19.110 -23.677   7.656  1.00 93.99           O
ATOM   1593  N   GLU D  20      20.884 -24.943   8.202  1.00 95.83           N
ATOM   1594 CA   GLU D  20      20.440 -25.176   9.572  1.00 95.49           C
ATOM   1595  C   GLU D  20      20.233 -23.885  10.371  1.00 95.46           C
ATOM   1596  O   GLU D  20      19.341 -23.807  11.218  1.00 92.44           O
ATOM   1597 CB   GLU D  20      21.432 -26.084  10.306  1.00 93.52           C
ATOM   1598 CG   GLU D  20      20.957 -26.515  11.683  1.00 84.14           C
ATOM   1599 CD   GLU D  20      21.840 -27.586  12.295  1.00 80.18           C
ATOM   1600 OE1  GLU D  20      22.934 -27.850  11.744  1.00 74.09           O
ATOM   1601 OE2  GLU D  20      21.438 -28.163  13.329  1.00 72.55           O
ATOM   1602  N   GLY D  21      21.035 -22.881  10.101  1.00 93.39           N
ATOM   1603 CA   GLY D  21      20.930 -21.626  10.831  1.00 92.65           C
ATOM   1604  C   GLY D  21      20.104 -20.563  10.126  1.00 94.16           C
ATOM   1605  O   GLY D  21      19.888 -19.476  10.665  1.00 91.13           O
ATOM   1606  N   LYS D  22      19.641 -20.873   8.913  1.00 96.93           N
ATOM   1607 CA   LYS D  22      18.934 -19.899   8.101  1.00 97.15           C
ATOM   1608  C   LYS D  22      17.415 -19.936   8.313  1.00 97.62           C
ATOM   1609  O   LYS D  22      16.844 -20.962   8.659  1.00 97.00           O
ATOM   1610 CB   LYS D  22      19.253 -20.113   6.627  1.00 96.26           C
ATOM   1611 CG   LYS D  22      20.740 -20.150   6.313  1.00 92.38           C
ATOM   1612 CD   LYS D  22      21.425 -18.859   6.701  1.00 85.97           C
ATOM   1613 CE   LYS D  22      22.912 -18.909   6.410  1.00 79.82           C
ATOM   1614 NZ   LYS D  22      23.602 -17.653   6.794  1.00 70.99           N
ATOM   1615  N   ALA D  23      16.783 -18.799   8.087  1.00 97.56           N
ATOM   1616 CA   ALA D  23      15.340 -18.669   8.223  1.00 97.53           C
ATOM   1617  C   ALA D  23      14.748 -17.953   7.013  1.00 97.38           C
ATOM   1618  O   ALA D  23      15.468 -17.327   6.240  1.00 96.14           O
ATOM   1619 CB   ALA D  23      14.995 -17.910   9.503  1.00 96.92           C
ATOM   1620  N   THR D  24      13.433 -18.059   6.849  1.00 96.79           N
ATOM   1621 CA   THR D  24      12.753 -17.391   5.753  1.00 96.27           C
ATOM   1622  C   THR D  24      11.365 -16.940   6.194  1.00 96.31           C
ATOM   1623  O   THR D  24      10.974 -17.146   7.340  1.00 96.06           O
ATOM   1624 CB   THR D  24      12.638 -18.309   4.515  1.00 95.48           C
ATOM   1625 OG1  THR D  24      12.164 -17.556   3.397  1.00 91.00           O
ATOM   1626 CG2  THR D  24      11.679 -19.467   4.788  1.00 91.14           C
ATOM   1627  N   THR D  25      10.623 -16.312   5.293  1.00 91.87           N
ATOM   1628 CA   THR D  25       9.303 -15.782   5.609  1.00 91.24           C
ATOM   1629  C   THR D  25       8.196 -16.580   4.926  1.00 92.00           C
ATOM   1630  O   THR D  25       8.441 -17.327   3.975  1.00 92.78           O
ATOM   1631 CB   THR D  25       9.172 -14.315   5.157  1.00 89.89           C
ATOM   1632 OG1  THR D  25       9.248 -14.255   3.732  1.00 88.56           O
ATOM   1633 CG2  THR D  25      10.283 -13.462   5.762  1.00 88.28           C
ATOM   1634  N   ALA D  26       6.972 -16.414   5.420  1.00 92.00           N
ATOM   1635 CA   ALA D  26       5.810 -17.060   4.820  1.00 91.83           C
ATOM   1636  C   ALA D  26       5.617 -16.584   3.383  1.00 90.86           C
ATOM   1637  O   ALA D  26       5.276 -17.363   2.499  1.00 90.45           O
ATOM   1638 CB   ALA D  26       4.556 -16.765   5.637  1.00 92.31           C
ATOM   1639  N   HIS D  27       5.858 -15.302   3.163  1.00 89.57           N
ATOM   1640 CA   HIS D  27       5.714 -14.736   1.830  1.00 86.87           C
ATOM   1641  C   HIS D  27       6.698 -15.360   0.843  1.00 87.58           C
ATOM   1642  O   HIS D  27       6.340 -15.681  -0.293  1.00 87.41           O
ATOM   1643 CB   HIS D  27       5.901 -13.220   1.857  1.00 84.59           C
ATOM   1644 CG   HIS D  27       5.851 -12.597   0.496  1.00 80.40           C
ATOM   1645 ND1  HIS D  27       6.978 -12.323  -0.234  1.00 73.02           N
ATOM   1646 CD2  HIS D  27       4.808 -12.218  -0.265  1.00 72.59           C
ATOM   1647 CE1  HIS D  27       6.621 -11.792  -1.402  1.00 71.09           C
ATOM   1648 NE2  HIS D  27       5.312 -11.720  -1.444  1.00 72.22           N
ATOM   1649  N   ASP D  28       7.945 -15.523   1.278  1.00 89.20           N
ATOM   1650 CA   ASP D  28       8.970 -16.121   0.441  1.00 88.86           C
ATOM   1651  C   ASP D  28       8.607 -17.560   0.088  1.00 90.31           C
ATOM   1652  O   ASP D  28       8.735 -17.981  -1.062  1.00 90.24           O
ATOM   1653 CB   ASP D  28      10.331 -16.070   1.139  1.00 87.08           C
ATOM   1654 CG   ASP D  28      11.473 -16.454   0.214  1.00 80.40           C
ATOM   1655 OD1  ASP D  28      11.386 -16.147  -0.989  1.00 75.52           O
ATOM   1656 OD2  ASP D  28      12.457 -17.044   0.708  1.00 71.71           O
ATOM   1657  N   LEU D  29       8.141 -18.313   1.085  1.00 93.88           N
ATOM   1658 CA   LEU D  29       7.717 -19.689   0.868  1.00 94.79           C
ATOM   1659  C   LEU D  29       6.558 -19.764  -0.118  1.00 94.51           C
ATOM   1660  O   LEU D  29       6.509 -20.653  -0.968  1.00 93.92           O
ATOM   1661 CB   LEU D  29       7.308 -20.330   2.204  1.00 95.92           C
ATOM   1662 CG   LEU D  29       8.447 -20.694   3.156  1.00 95.95           C
ATOM   1663 CD1  LEU D  29       7.906 -21.023   4.542  1.00 93.85           C
ATOM   1664 CD2  LEU D  29       9.229 -21.882   2.603  1.00 93.02           C
ATOM   1665  N   SER D  30       5.623 -18.825   0.004  1.00 91.32           N
ATOM   1666 CA   SER D  30       4.468 -18.770  -0.884  1.00 89.97           C
ATOM   1667  C   SER D  30       4.903 -18.653  -2.341  1.00 89.24           C
ATOM   1668  O   SER D  30       4.364 -19.327  -3.216  1.00 88.31           O
ATOM   1669 CB   SER D  30       3.567 -17.589  -0.513  1.00 88.85           C
ATOM   1670 OG   SER D  30       2.475 -17.486  -1.397  1.00 84.29           O
ATOM   1671  N   GLY D  31       5.882 -17.801  -2.589  1.00 84.42           N
ATOM   1672 CA   GLY D  31       6.383 -17.591  -3.941  1.00 81.70           C
ATOM   1673  C   GLY D  31       7.174 -18.775  -4.473  1.00 82.60           C
ATOM   1674  O   GLY D  31       7.014 -19.169  -5.631  1.00 82.09           O
ATOM   1675  N   LYS D  32       8.021 -19.349  -3.628  1.00 90.97           N
ATOM   1676 CA   LYS D  32       8.882 -20.457  -4.048  1.00 91.05           C
ATOM   1677  C   LYS D  32       8.122 -21.765  -4.239  1.00 92.68           C
ATOM   1678  O   LYS D  32       8.448 -22.551  -5.123  1.00 92.07           O
ATOM   1679 CB   LYS D  32      10.011 -20.655  -3.031  1.00 89.90           C
ATOM   1680 CG   LYS D  32      10.933 -19.452  -2.874  1.00 84.96           C
ATOM   1681 CD   LYS D  32      11.571 -19.064  -4.190  1.00 81.24           C
ATOM   1682 CE   LYS D  32      12.441 -17.829  -4.040  1.00 76.86           C
ATOM   1683 NZ   LYS D  32      13.017 -17.380  -5.334  1.00 70.73           N
ATOM   1684  N   LEU D  33       7.115 -22.006  -3.416  1.00 95.70           N
ATOM   1685 CA   LEU D  33       6.370 -23.251  -3.477  1.00 96.05           C
ATOM   1686  C   LEU D  33       5.083 -23.140  -4.290  1.00 95.72           C
ATOM   1687  O   LEU D  33       4.396 -24.136  -4.515  1.00 93.95           O
ATOM   1688 CB   LEU D  33       6.049 -23.741  -2.058  1.00 96.60           C
ATOM   1689 CG   LEU D  33       7.254 -24.007  -1.150  1.00 96.38           C
ATOM   1690 CD1  LEU D  33       6.797 -24.511   0.214  1.00 93.66           C
ATOM   1691 CD2  LEU D  33       8.197 -25.010  -1.801  1.00 91.49           C
ATOM   1692  N   GLY D  34       4.754 -21.915  -4.730  1.00 92.60           N
ATOM   1693 CA   GLY D  34       3.554 -21.703  -5.523  1.00 91.65           C
ATOM   1694  C   GLY D  34       2.280 -22.008  -4.753  1.00 92.75           C
ATOM   1695  O   GLY D  34       1.300 -22.481  -5.326  1.00 90.93           O
ATOM   1696  N   THR D  35       2.302 -21.743  -3.456  1.00 91.59           N
ATOM   1697 CA   THR D  35       1.170 -22.017  -2.581  1.00 92.32           C
ATOM   1698  C   THR D  35       0.693 -20.721  -1.925  1.00 92.00           C
ATOM   1699  O   THR D  35       1.511 -19.926  -1.474  1.00 91.06           O
ATOM   1700 CB   THR D  35       1.556 -23.021  -1.476  1.00 93.04           C
ATOM   1701 OG1  THR D  35       2.052 -24.218  -2.081  1.00 92.07           O
ATOM   1702 CG2  THR D  35       0.351 -23.366  -0.604  1.00 92.08           C
ATOM   1703  N   PRO D  36      -0.630 -20.491  -1.876  1.00 88.98           N
ATOM   1704 CA   PRO D  36      -1.182 -19.287  -1.252  1.00 88.40           C
ATOM   1705  C   PRO D  36      -0.624 -19.061   0.154  1.00 90.27           C
ATOM   1706  O   PRO D  36      -0.511 -20.014   0.931  1.00 91.18           O
ATOM   1707 CB   PRO D  36      -2.681 -19.569  -1.203  1.00 87.62           C
ATOM   1708 CG   PRO D  36      -2.917 -20.458  -2.380  1.00 85.79           C
ATOM   1709 CD   PRO D  36      -1.696 -21.339  -2.440  1.00 87.61           C
ATOM   1710  N   LYS D  37      -0.271 -17.828   0.471  1.00 87.07           N
ATOM   1711 CA   LYS D  37       0.335 -17.500   1.754  1.00 86.78           C
ATOM   1712  C   LYS D  37      -0.540 -17.932   2.930  1.00 88.30           C
ATOM   1713  O   LYS D  37      -0.048 -18.317   3.985  1.00 89.33           O
ATOM   1714 CB   LYS D  37       0.636 -16.010   1.849  1.00 85.16           C
ATOM   1715 CG   LYS D  37       1.439 -15.625   3.076  1.00 82.16           C
ATOM   1716 CD   LYS D  37       1.856 -14.162   3.062  1.00 80.51           C
ATOM   1717 CE   LYS D  37       0.669 -13.243   3.212  1.00 76.33           C
ATOM   1718 NZ   LYS D  37       1.086 -11.825   3.326  1.00 73.18           N
ATOM   1719  N   LYS D  38      -1.856 -17.868   2.740  1.00 92.66           N
ATOM   1720 CA   LYS D  38      -2.790 -18.274   3.783  1.00 91.81           C
ATOM   1721  C   LYS D  38      -2.561 -19.732   4.183  1.00 93.54           C
ATOM   1722  O   LYS D  38      -2.528 -20.068   5.368  1.00 93.36           O
ATOM   1723 CB   LYS D  38      -4.226 -18.087   3.304  1.00 90.35           C
ATOM   1724 CG   LYS D  38      -5.281 -18.486   4.331  1.00 83.85           C
ATOM   1725 CD   LYS D  38      -6.677 -18.172   3.843  1.00 78.53           C
ATOM   1726 CE   LYS D  38      -7.738 -18.526   4.879  1.00 69.73           C
ATOM   1727 NZ   LYS D  38      -9.090 -18.130   4.445  1.00 64.96           N
ATOM   1728  N   GLU D  39      -2.399 -20.597   3.178  1.00 92.50           N
ATOM   1729 CA   GLU D  39      -2.154 -22.012   3.428  1.00 92.37           C
ATOM   1730  C   GLU D  39      -0.779 -22.226   4.052  1.00 93.53           C
ATOM   1731  O   GLU D  39      -0.614 -23.058   4.945  1.00 94.28           O
ATOM   1732 CB   GLU D  39      -2.275 -22.821   2.138  1.00 92.56           C
ATOM   1733 CG   GLU D  39      -2.108 -24.320   2.323  1.00 87.12           C
ATOM   1734 CD   GLU D  39      -2.179 -25.095   1.026  1.00 83.93           C
ATOM   1735 OE1  GLU D  39      -2.721 -24.556   0.039  1.00 78.37           O
ATOM   1736 OE2  GLU D  39      -1.699 -26.250   0.992  1.00 76.86           O
ATOM   1737  N   ILE D  40       0.215 -21.474   3.568  1.00 93.00           N
ATOM   1738 CA   ILE D  40       1.571 -21.559   4.104  1.00 93.32           C
ATOM   1739  C   ILE D  40       1.570 -21.251   5.604  1.00 94.60           C
ATOM   1740  O   ILE D  40       2.139 -22.005   6.398  1.00 95.91           O
ATOM   1741 CB   ILE D  40       2.522 -20.598   3.382  1.00 93.43           C
ATOM   1742 CG1  ILE D  40       2.706 -21.011   1.922  1.00 92.66           C
ATOM   1743 CG2  ILE D  40       3.875 -20.536   4.094  1.00 93.15           C
ATOM   1744 CD1  ILE D  40       3.391 -22.356   1.746  1.00 92.09           C
ATOM   1745  N   ASN D  41       0.938 -20.148   5.978  1.00 93.10           N
ATOM   1746 CA   ASN D  41       0.869 -19.748   7.376  1.00 91.63           C
ATOM   1747  C   ASN D  41       0.140 -20.767   8.235  1.00 92.39           C
ATOM   1748  O   ASN D  41       0.554 -21.051   9.359  1.00 94.67           O
ATOM   1749 CB   ASN D  41       0.198 -18.381   7.515  1.00 92.26           C
ATOM   1750 CG   ASN D  41       1.194 -17.244   7.415  1.00 92.61           C
ATOM   1751 OD1  ASN D  41       2.272 -17.299   7.994  1.00 86.80           O
ATOM   1752 ND2  ASN D  41       0.822 -16.206   6.667  1.00 85.45           N
ATOM   1753  N   ARG D  42      -0.948 -21.328   7.713  1.00 93.25           N
ATOM   1754 CA   ARG D  42      -1.697 -22.341   8.445  1.00 92.18           C
ATOM   1755  C   ARG D  42      -0.788 -23.519   8.812  1.00 92.51           C
ATOM   1756  O   ARG D  42      -0.822 -24.016   9.941  1.00 93.47           O
ATOM   1757 CB   ARG D  42      -2.888 -22.847   7.619  1.00 93.12           C
ATOM   1758 CG   ARG D  42      -3.868 -23.670   8.454  1.00 88.81           C
ATOM   1759 CD   ARG D  42      -5.045 -24.176   7.625  1.00 86.26           C
ATOM   1760 NE   ARG D  42      -4.683 -25.323   6.788  1.00 80.71           N
ATOM   1761 CZ   ARG D  42      -4.562 -25.297   5.472  1.00 74.25           C
ATOM   1762 NH1  ARG D  42      -4.788 -24.178   4.790  1.00 66.78           N
ATOM   1763 NH2  ARG D  42      -4.203 -26.396   4.824  1.00 66.93           N
ATOM   1764  N   VAL D  43       0.030 -23.934   7.851  1.00 94.72           N
ATOM   1765 CA   VAL D  43       0.966 -25.037   8.067  1.00 94.58           C
ATOM   1766  C   VAL D  43       2.103 -24.640   9.012  1.00 95.24           C
ATOM   1767  O   VAL D  43       2.477 -25.403   9.902  1.00 96.03           O
ATOM   1768 CB   VAL D  43       1.554 -25.534   6.734  1.00 95.02           C
ATOM   1769 CG1  VAL D  43       2.626 -26.589   6.989  1.00 94.19           C
ATOM   1770 CG2  VAL D  43       0.454 -26.102   5.842  1.00 93.34           C
ATOM   1771  N   LEU D  44       2.663 -23.440   8.805  1.00 96.38           N
ATOM   1772 CA   LEU D  44       3.771 -22.964   9.626  1.00 96.18           C
ATOM   1773  C   LEU D  44       3.423 -22.909  11.110  1.00 96.56           C
ATOM   1774  O   LEU D  44       4.177 -23.395  11.953  1.00 97.40           O
ATOM   1775 CB   LEU D  44       4.222 -21.578   9.157  1.00 96.28           C
ATOM   1776 CG   LEU D  44       4.939 -21.518   7.804  1.00 96.14           C
ATOM   1777 CD1  LEU D  44       5.144 -20.072   7.380  1.00 94.55           C
ATOM   1778 CD2  LEU D  44       6.276 -22.253   7.882  1.00 93.60           C
ATOM   1779  N   TYR D  45       2.286 -22.311  11.428  1.00 95.01           N
ATOM   1780 CA   TYR D  45       1.864 -22.211  12.826  1.00 93.58           C
ATOM   1781  C   TYR D  45       1.553 -23.587  13.416  1.00 93.45           C
ATOM   1782  O   TYR D  45       1.764 -23.817  14.606  1.00 94.27           O
ATOM   1783 CB   TYR D  45       0.644 -21.289  12.955  1.00 93.57           C
ATOM   1784 CG   TYR D  45       0.990 -19.819  12.841  1.00 93.94           C
ATOM   1785 CD1  TYR D  45       0.968 -19.161  11.610  1.00 85.77           C
ATOM   1786 CD2  TYR D  45       1.362 -19.088  13.966  1.00 82.91           C
ATOM   1787 CE1  TYR D  45       1.300 -17.828  11.509  1.00 82.92           C
ATOM   1788 CE2  TYR D  45       1.694 -17.743  13.868  1.00 82.87           C
ATOM   1789 CZ   TYR D  45       1.662 -17.120  12.636  1.00 92.23           C
ATOM   1790 OH   TYR D  45       1.993 -15.792  12.530  1.00 91.36           O
ATOM   1791  N   SER D  46       1.065 -24.491  12.573  1.00 96.13           N
ATOM   1792 CA   SER D  46       0.798 -25.861  13.011  1.00 95.23           C
ATOM   1793  C   SER D  46       2.095 -26.592  13.350  1.00 95.53           C
ATOM   1794  O   SER D  46       2.203 -27.230  14.391  1.00 96.10           O
ATOM   1795 CB   SER D  46       0.036 -26.620  11.925  1.00 95.32           C
ATOM   1796 OG   SER D  46      -0.206 -27.963  12.334  1.00 94.00           O
ATOM   1797  N   LEU D  47       3.082 -26.477  12.454  1.00 97.28           N
ATOM   1798 CA   LEU D  47       4.376 -27.120  12.667  1.00 97.44           C
ATOM   1799  C   LEU D  47       5.087 -26.563  13.897  1.00 97.67           C
ATOM   1800  O   LEU D  47       5.789 -27.288  14.605  1.00 97.82           O
ATOM   1801 CB   LEU D  47       5.262 -26.951  11.427  1.00 97.80           C
ATOM   1802 CG   LEU D  47       4.855 -27.768  10.197  1.00 97.52           C
ATOM   1803 CD1  LEU D  47       5.709 -27.386   8.996  1.00 96.73           C
ATOM   1804 CD2  LEU D  47       4.985 -29.253  10.489  1.00 96.06           C
ATOM   1805  N   ALA D  48       4.916 -25.262  14.142  1.00 96.73           N
ATOM   1806 CA   ALA D  48       5.508 -24.626  15.313  1.00 95.90           C
ATOM   1807  C   ALA D  48       4.888 -25.185  16.592  1.00 95.79           C
ATOM   1808  O   ALA D  48       5.579 -25.400  17.594  1.00 96.02           O
ATOM   1809 CB   ALA D  48       5.326 -23.119  15.245  1.00 95.75           C
ATOM   1810  N   LYS D  49       3.580 -25.430  16.548  1.00 96.51           N
ATOM   1811 CA   LYS D  49       2.868 -25.979  17.692  1.00 96.08           C
ATOM   1812  C   LYS D  49       3.315 -27.411  17.967  1.00 96.01           C
ATOM   1813  O   LYS D  49       3.323 -27.863  19.116  1.00 95.18           O
ATOM   1814 CB   LYS D  49       1.361 -25.920  17.457  1.00 95.20           C
ATOM   1815 CG   LYS D  49       0.529 -26.123  18.709  1.00 89.25           C
ATOM   1816 CD   LYS D  49      -0.926 -25.776  18.453  1.00 86.33           C
ATOM   1817 CE   LYS D  49      -1.738 -25.828  19.731  1.00 80.52           C
ATOM   1818 NZ   LYS D  49      -3.145 -25.378  19.513  1.00 73.85           N
ATOM   1819  N   LYS D  50       3.696 -28.125  16.905  1.00 97.84           N
ATOM   1820 CA   LYS D  50       4.201 -29.493  17.025  1.00 97.76           C
ATOM   1821  C   LYS D  50       5.674 -29.511  17.446  1.00 97.82           C
ATOM   1822  O   LYS D  50       6.247 -30.577  17.678  1.00 96.83           O
ATOM   1823 CB   LYS D  50       4.042 -30.239  15.699  1.00 97.06           C
ATOM   1824 CG   LYS D  50       2.601 -30.443  15.267  1.00 95.40           C
ATOM   1825 CD   LYS D  50       2.526 -31.128  13.912  1.00 93.79           C
ATOM   1826 CE   LYS D  50       1.096 -31.315  13.466  1.00 89.11           C
ATOM   1827 NZ   LYS D  50       1.005 -31.944  12.117  1.00 82.83           N
ATOM   1828  N   GLY D  51       6.283 -28.323  17.522  1.00 98.70           N
ATOM   1829 CA   GLY D  51       7.668 -28.208  17.944  1.00 98.69           C
ATOM   1830  C   GLY D  51       8.684 -28.497  16.854  1.00 98.74           C
ATOM   1831  O   GLY D  51       9.878 -28.599  17.122  1.00 98.21           O
ATOM   1832  N   LYS D  52       8.223 -28.621  15.620  1.00 98.55           N
ATOM   1833 CA   LYS D  52       9.111 -28.921  14.501  1.00 98.58           C
ATOM   1834  C   LYS D  52       9.731 -27.664  13.899  1.00 98.68           C
ATOM   1835  O   LYS D  52      10.794 -27.719  13.281  1.00 98.30           O
ATOM   1836 CB   LYS D  52       8.366 -29.704  13.424  1.00 98.39           C
ATOM   1837 CG   LYS D  52       7.930 -31.094  13.862  1.00 96.81           C
ATOM   1838 CD   LYS D  52       7.348 -31.885  12.715  1.00 90.85           C
ATOM   1839 CE   LYS D  52       6.998 -33.297  13.133  1.00 86.56           C
ATOM   1840 NZ   LYS D  52       6.467 -34.106  11.995  1.00 76.47           N
ATOM   1841  N   LEU D  53       9.070 -26.526  14.083  1.00 98.23           N
ATOM   1842 CA   LEU D  53       9.581 -25.256  13.589  1.00 98.15           C
ATOM   1843  C   LEU D  53       9.679 -24.227  14.719  1.00 97.96           C
ATOM   1844  O   LEU D  53       8.994 -24.340  15.735  1.00 97.72           O
ATOM   1845 CB   LEU D  53       8.684 -24.689  12.490  1.00 98.15           C
ATOM   1846 CG   LEU D  53       8.617 -25.447  11.161  1.00 97.92           C
ATOM   1847 CD1  LEU D  53       7.750 -24.675  10.180  1.00 97.40           C
ATOM   1848 CD2  LEU D  53      10.011 -25.643  10.585  1.00 97.04           C
ATOM   1849  N   GLN D  54      10.553 -23.241  14.538  1.00 98.47           N
ATOM   1850 CA   GLN D  54      10.688 -22.146  15.481  1.00 98.18           C
ATOM   1851  C   GLN D  54      10.335 -20.827  14.802  1.00 98.17           C
ATOM   1852  O   GLN D  54      10.870 -20.501  13.749  1.00 97.88           O
ATOM   1853 CB   GLN D  54      12.110 -22.080  16.037  1.00 97.58           C
ATOM   1854 CG   GLN D  54      12.334 -20.952  17.031  1.00 91.97           C
ATOM   1855 CD   GLN D  54      13.755 -20.924  17.570  1.00 90.65           C
ATOM   1856 OE1  GLN D  54      14.356 -21.967  17.806  1.00 83.83           O
ATOM   1857 NE2  GLN D  54      14.291 -19.722  17.770  1.00 79.86           N
ATOM   1858  N   LYS D  55       9.422 -20.094  15.428  1.00 95.86           N
ATOM   1859 CA   LYS D  55       9.020 -18.794  14.916  1.00 95.01           C
ATOM   1860  C   LYS D  55       9.761 -17.676  15.643  1.00 94.23           C
ATOM   1861  O   LYS D  55       9.715 -17.592  16.868  1.00 94.69           O
ATOM   1862 CB   LYS D  55       7.512 -18.602  15.079  1.00 95.25           C
ATOM   1863 CG   LYS D  55       7.018 -17.201  14.766  1.00 95.23           C
ATOM   1864 CD   LYS D  55       5.571 -17.006  15.200  1.00 94.63           C
ATOM   1865 CE   LYS D  55       5.132 -15.567  15.067  1.00 92.58           C
ATOM   1866 NZ   LYS D  55       3.761 -15.349  15.615  1.00 89.92           N
ATOM   1867  N   GLU D  56      10.452 -16.834  14.886  1.00 96.16           N
ATOM   1868 CA   GLU D  56      11.118 -15.670  15.439  1.00 94.93           C
ATOM   1869  C   GLU D  56      10.255 -14.438  15.171  1.00 94.19           C
ATOM   1870  O   GLU D  56      10.023 -14.080  14.023  1.00 92.63           O
ATOM   1871 CB   GLU D  56      12.506 -15.486  14.831  1.00 94.20           C
ATOM   1872 CG   GLU D  56      13.464 -16.636  15.138  1.00 89.90           C
ATOM   1873 CD   GLU D  56      14.849 -16.425  14.535  1.00 87.28           C
ATOM   1874 OE1  GLU D  56      15.025 -15.444  13.785  1.00 82.50           O
ATOM   1875 OE2  GLU D  56      15.750 -17.237  14.815  1.00 80.66           O
ATOM   1876  N   ALA D  57       9.787 -13.809  16.250  1.00 91.19           N
ATOM   1877 CA   ALA D  57       8.931 -12.645  16.133  1.00 89.92           C
ATOM   1878  C   ALA D  57       9.571 -11.559  15.278  1.00 88.75           C
ATOM   1879  O   ALA D  57      10.778 -11.312  15.366  1.00 84.92           O
ATOM   1880 CB   ALA D  57       8.605 -12.089  17.510  1.00 86.76           C
ATOM   1881  N   GLY D  58       8.764 -10.921  14.447  1.00 83.08           N
ATOM   1882 CA   GLY D  58       9.260  -9.885  13.570  1.00 81.86           C
ATOM   1883  C   GLY D  58       8.197  -9.391  12.613  1.00 82.55           C
ATOM   1884  O   GLY D  58       7.040  -9.800  12.699  1.00 81.53           O
ATOM   1885  N   THR D  59       8.598  -8.517  11.716  1.00 77.57           N
ATOM   1886 CA   THR D  59       7.691  -7.965  10.723  1.00 76.83           C
ATOM   1887  C   THR D  59       8.371  -7.983   9.354  1.00 78.20           C
ATOM   1888  O   THR D  59       9.104  -7.058   9.009  1.00 76.61           O
ATOM   1889 CB   THR D  59       7.276  -6.522  11.059  1.00 72.06           C
ATOM   1890 OG1  THR D  59       6.653  -6.507  12.344  1.00 67.70           O
ATOM   1891 CG2  THR D  59       6.303  -5.987  10.013  1.00 67.52           C
ATOM   1892  N   PRO D  60       8.140  -9.050   8.582  1.00 80.00           N
ATOM   1893 CA   PRO D  60       7.300 -10.218   8.888  1.00 80.85           C
ATOM   1894  C   PRO D  60       8.035 -11.228   9.767  1.00 83.85           C
ATOM   1895  O   PRO D  60       9.262 -11.131   9.900  1.00 84.18           O
ATOM   1896 CB   PRO D  60       7.035 -10.810   7.506  1.00 78.89           C
ATOM   1897 CG   PRO D  60       8.283 -10.510   6.751  1.00 73.58           C
ATOM   1898 CD   PRO D  60       8.703  -9.143   7.235  1.00 75.50           C
ATOM   1899  N   PRO D  61       7.316 -12.187  10.362  1.00 88.07           N
ATOM   1900 CA   PRO D  61       7.942 -13.221  11.190  1.00 88.69           C
ATOM   1901  C   PRO D  61       8.880 -14.105  10.375  1.00 90.46           C
ATOM   1902  O   PRO D  61       8.641 -14.347   9.197  1.00 90.93           O
ATOM   1903 CB   PRO D  61       6.757 -14.038  11.713  1.00 88.76           C
ATOM   1904 CG   PRO D  61       5.594 -13.089  11.628  1.00 87.11           C
ATOM   1905 CD   PRO D  61       5.846 -12.278  10.403  1.00 86.22           C
ATOM   1906  N   LEU D  62       9.959 -14.576  11.020  1.00 92.83           N
ATOM   1907 CA   LEU D  62      10.918 -15.474  10.392  1.00 93.51           C
ATOM   1908  C   LEU D  62      10.691 -16.896  10.879  1.00 94.91           C
ATOM   1909  O   LEU D  62      10.376 -17.117  12.055  1.00 95.38           O
ATOM   1910 CB   LEU D  62      12.351 -15.035  10.688  1.00 92.93           C
ATOM   1911 CG   LEU D  62      12.816 -13.752   9.993  1.00 90.93           C
ATOM   1912 CD1  LEU D  62      14.161 -13.305  10.550  1.00 88.02           C
ATOM   1913 CD2  LEU D  62      12.901 -13.968   8.489  1.00 86.40           C
ATOM   1914  N   TRP D  63      10.885 -17.866   9.991  1.00 96.28           N
ATOM   1915 CA   TRP D  63      10.653 -19.265  10.303  1.00 96.33           C
ATOM   1916  C   TRP D  63      11.871 -20.122   9.979  1.00 96.82           C
ATOM   1917  O   TRP D  63      12.506 -19.953   8.946  1.00 96.78           O
ATOM   1918 CB   TRP D  63       9.447 -19.784   9.521  1.00 96.16           C
ATOM   1919 CG   TRP D  63       8.176 -19.057   9.825  1.00 95.98           C
ATOM   1920 CD1  TRP D  63       7.712 -17.911   9.245  1.00 95.88           C
ATOM   1921 CD2  TRP D  63       7.189 -19.433  10.802  1.00 96.91           C
ATOM   1922 NE1  TRP D  63       6.507 -17.552   9.790  1.00 96.58           N
ATOM   1923 CE2  TRP D  63       6.161 -18.468  10.748  1.00 97.00           C
ATOM   1924 CE3  TRP D  63       7.086 -20.489  11.711  1.00 97.14           C
ATOM   1925 CZ2  TRP D  63       5.037 -18.530  11.575  1.00 97.30           C
ATOM   1926 CZ3  TRP D  63       5.956 -20.544  12.529  1.00 97.09           C
ATOM   1927 CH2  TRP D  63       4.954 -19.569  12.455  1.00 96.91           C
ATOM   1928  N   LYS D  64      12.190 -21.067  10.879  1.00 98.30           N
ATOM   1929 CA   LYS D  64      13.309 -21.979  10.676  1.00 98.34           C
ATOM   1930  C   LYS D  64      13.052 -23.313  11.364  1.00 98.51           C
ATOM   1931  O   LYS D  64      12.127 -23.439  12.169  1.00 98.41           O
ATOM   1932 CB   LYS D  64      14.605 -21.374  11.209  1.00 97.52           C
ATOM   1933 CG   LYS D  64      14.651 -21.235  12.717  1.00 95.48           C
ATOM   1934 CD   LYS D  64      15.994 -20.698  13.185  1.00 93.66           C
ATOM   1935 CE   LYS D  64      16.078 -20.639  14.693  1.00 86.46           C
ATOM   1936 NZ   LYS D  64      17.404 -20.154  15.151  1.00 80.76           N
ATOM   1937  N   ILE D  65      13.867 -24.310  11.035  1.00 98.36           N
ATOM   1938 CA   ILE D  65      13.780 -25.620  11.674  1.00 98.35           C
ATOM   1939  C   ILE D  65      14.114 -25.464  13.152  1.00 98.36           C
ATOM   1940  O   ILE D  65      15.095 -24.812  13.509  1.00 97.76           O
ATOM   1941 CB   ILE D  65      14.752 -26.619  11.033  1.00 97.77           C
ATOM   1942 CG1  ILE D  65      14.419 -26.813   9.552  1.00 95.33           C
ATOM   1943 CG2  ILE D  65      14.696 -27.957  11.758  1.00 95.72           C
ATOM   1944 CD1  ILE D  65      13.079 -27.469   9.293  1.00 89.21           C
ATOM   1945  N   ALA D  66      13.304 -26.065  14.002  1.00 98.00           N
ATOM   1946 CA   ALA D  66      13.536 -25.998  15.440  1.00 97.60           C
ATOM   1947  C   ALA D  66      14.807 -26.743  15.811  1.00 96.61           C
ATOM   1948  O   ALA D  66      15.020 -27.877  15.377  1.00 92.51           O
ATOM   1949 CB   ALA D  66      12.344 -26.565  16.196  1.00 96.93           C
ATOM   1950  N   VAL D  67      15.665 -26.117  16.622  1.00 93.47           N
ATOM   1951 CA   VAL D  67      16.887 -26.755  17.095  1.00 91.30           C
ATOM   1952  C   VAL D  67      16.550 -27.652  18.275  1.00 88.81           C
ATOM   1953  O   VAL D  67      16.223 -27.166  19.365  1.00 77.86           O
ATOM   1954 CB   VAL D  67      17.935 -25.710  17.517  1.00 86.63           C
ATOM   1955 CG1  VAL D  67      19.200 -26.402  17.990  1.00 78.88           C
ATOM   1956 CG2  VAL D  67      18.234 -24.765  16.363  1.00 78.93           C
ATOM   1957  N   SER D  68      16.603 -28.945  18.038  1.00 79.22           N
ATOM   1958 CA   SER D  68      16.260 -29.928  19.070  1.00 78.48           C
ATOM   1959  C   SER D  68      17.289 -29.936  20.196  1.00 73.83           C
ATOM   1960  O   SER D  68      18.367 -30.510  20.063  1.00 64.25           O
ATOM   1961 CB   SER D  68      16.146 -31.320  18.458  1.00 71.45           C
ATOM   1962 OG   SER D  68      15.110 -31.351  17.491  1.00 64.34           O
ATOM   1963  N   THR D  69      16.946 -29.271  21.291  1.00 81.57           N
ATOM   1964 CA   THR D  69      17.778 -29.288  22.493  1.00 80.60           C
ATOM   1965  C   THR D  69      17.420 -30.512  23.328  1.00 77.04           C
ATOM   1966  O   THR D  69      16.544 -30.456  24.189  1.00 65.85           O
ATOM   1967 CB   THR D  69      17.572 -28.020  23.332  1.00 74.11           C
ATOM   1968 OG1  THR D  69      16.183 -27.858  23.639  1.00 68.11           O
ATOM   1969 CG2  THR D  69      18.046 -26.792  22.572  1.00 68.13           C
ATOM   1970  N   GLN D  70      18.093 -31.618  23.027  1.00 76.44           N
ATOM   1971 CA   GLN D  70      17.838 -32.867  23.742  1.00 77.74           C
ATOM   1972  C   GLN D  70      18.625 -32.951  25.058  1.00 71.45           C
ATOM   1973  O   GLN D  70      19.521 -32.147  25.281  1.00 64.91           O
ATOM   1974 CB   GLN D  70      18.196 -34.068  22.844  1.00 73.36           C
ATOM   1975 CG   GLN D  70      19.633 -34.070  22.375  1.00 70.59           C
ATOM   1976 CD   GLN D  70      19.909 -35.134  21.356  1.00 64.89           C
ATOM   1977 OE1  GLN D  70      19.657 -34.956  20.182  1.00 61.81           O
ATOM   1978 NE2  GLN D  70      20.433 -36.274  21.801  1.00 60.95           N
ATOM   1979 OXT  GLN D  70      18.350 -33.842  25.868  1.00 68.37           O
HETATM 1980  K     K E   1      16.458   4.627   0.174  1.00 32.78           K
HETATM 1981  K     K F   1      -4.089  -4.341  14.342  1.00 34.54           K
HETATM 1982  K     K G   1      -0.050  -5.856  -3.331  1.00 34.79           K
HETATM 1983  K     K H   1      -6.679 -11.130  -5.087  1.00 34.80           K
HETATM 1984  K     K I   1      -5.864   7.214 -22.842  1.00 45.00           K
HETATM 1985  K     K J   1      15.054  23.572  -8.676  1.00 24.04           K
HETATM 1986 MG    MG K   1      16.752  14.812   0.209  1.00 44.68          MG
HETATM 1987 MG    MG L   1      -0.112  -4.024  15.030  1.00 36.17          MG
HETATM 1988 MG    MG M   1       7.717  11.485  -4.070  1.00 33.19          MG
HETATM 1989 MG    MG N   1       3.611 -15.166   9.279  1.00 30.71          MG
HETATM 1990 MG    MG O   1       6.239   3.944 -12.455  1.00 33.85          MG
HETATM 1991 MG    MG P   1      -8.914 -10.081   1.365  1.00 34.38          MG
HETATM 1992 MG    MG Q   1      -0.148  -7.484 -13.470  1.00 33.40          MG
HETATM 1993 MG    MG R   1       5.906   4.289   4.434  1.00 27.54          MG
HETATM 1994 MG    MG S   1       8.918  -9.313 -14.190  1.00 25.39          MG
HETATM 1995 MG    MG T   1     -17.972   3.318   2.999  1.00 31.02          MG
HETATM 1996 MG    MG U   1      -7.879 -23.531  14.408  1.00 29.86          MG
HETATM 1997 MG    MG V   1      17.750  23.690  -8.271  1.00 23.02          MG
HETATM 1998 ZN    ZN W   1      -2.335  10.993   5.380  1.00 60.62          ZN
HETATM 1999 ZN    ZN X   1       5.291 -11.021  -3.286  1.00 52.35          ZN
HETATM 2000 ZN    ZN Y   1      13.765 -14.468  -9.592  1.00 37.26          ZN
HETATM 2001 ZN    ZN Z   1      -6.580   7.763 -22.028  1.00 44.66          ZN
ATOM   2002 OP3   DC AA   1      -8.039 -12.627  22.576  1.00 25.65           O
ATOM   2003  P    DC AA   1      -8.447 -13.820  22.275  1.00 32.67           P
ATOM   2004 OP1   DC AA   1      -8.487 -14.731  23.383  1.00 28.49           O
ATOM   2005 OP2   DC AA   1      -7.425 -14.060  21.255  1.00 27.25           O
ATOM   2006 O5'   DC AA   1      -9.748 -14.058  21.431  1.00 31.18           O
ATOM   2007 C5'   DC AA   1     -10.972 -13.605  21.305  1.00 36.62           C
ATOM   2008 C4'   DC AA   1     -11.413 -13.301  19.887  1.00 41.78           C
ATOM   2009 O4'   DC AA   1     -10.504 -13.910  18.938  1.00 40.32           O
ATOM   2010 C3'   DC AA   1     -12.796 -13.853  19.547  1.00 44.05           C
ATOM   2011 O3'   DC AA   1     -13.436 -13.006  18.591  1.00 42.60           O
ATOM   2012 C2'   DC AA   1     -12.453 -15.217  18.948  1.00 37.82           C
ATOM   2013 C1'   DC AA   1     -11.185 -14.886  18.173  1.00 39.21           C
ATOM   2014 N1    DC AA   1     -10.303 -16.052  17.979  1.00 37.66           N
ATOM   2015 C2    DC AA   1     -10.620 -16.992  17.009  1.00 36.39           C
ATOM   2016 O2    DC AA   1     -11.648 -16.840  16.324  1.00 36.49           O
ATOM   2017 N3    DC AA   1      -9.815 -18.068  16.834  1.00 35.44           N
ATOM   2018 C4    DC AA   1      -8.722 -18.202  17.590  1.00 35.59           C
ATOM   2019 N4    DC AA   1      -7.945 -19.283  17.386  1.00 36.83           N
ATOM   2020 C5    DC AA   1      -8.366 -17.249  18.583  1.00 36.47           C
ATOM   2021 C6    DC AA   1      -9.179 -16.198  18.745  1.00 38.45           C
ATOM   2022  P    DG AA   2     -14.464 -11.955  19.048  1.00 38.23           P
ATOM   2023 OP1   DG AA   2     -14.872 -12.162  20.472  1.00 34.55           O
ATOM   2024 OP2   DG AA   2     -15.455 -11.959  17.982  1.00 34.58           O
ATOM   2025 O5'   DG AA   2     -13.659 -10.584  18.950  1.00 38.93           O
ATOM   2026 C5'   DG AA   2     -13.135 -10.137  17.704  1.00 42.25           C
ATOM   2027 C4'   DG AA   2     -12.157  -8.985  17.920  1.00 43.80           C
ATOM   2028 O4'   DG AA   2     -11.107  -9.410  18.786  1.00 41.60           O
ATOM   2029 C3'   DG AA   2     -11.475  -8.514  16.640  1.00 42.43           C
ATOM   2030 O3'   DG AA   2     -12.193  -7.408  16.113  1.00 41.64           O
ATOM   2031 C2'   DG AA   2     -10.065  -8.100  17.106  1.00 40.86           C
ATOM   2032 C1'   DG AA   2      -9.865  -8.849  18.407  1.00 41.79           C
ATOM   2033 N9    DG AA   2      -8.892  -9.934  18.371  1.00 41.08           N
ATOM   2034 C8    DG AA   2      -7.826 -10.085  19.200  1.00 39.08           C
ATOM   2035 N7    DG AA   2      -7.131 -11.158  18.974  1.00 40.54           N
ATOM   2036 C5    DG AA   2      -7.785 -11.765  17.919  1.00 41.10           C
ATOM   2037 C6    DG AA   2      -7.485 -12.973  17.242  1.00 41.64           C
ATOM   2038 O6    DG AA   2      -6.555 -13.763  17.448  1.00 41.53           O
ATOM   2039 N1    DG AA   2      -8.403 -13.233  16.224  1.00 43.05           N
ATOM   2040 C2    DG AA   2      -9.472 -12.429  15.912  1.00 42.86           C
ATOM   2041 N2    DG AA   2     -10.259 -12.838  14.903  1.00 41.15           N
ATOM   2042 N3    DG AA   2      -9.755 -11.300  16.546  1.00 39.67           N
ATOM   2043 C4    DG AA   2      -8.884 -11.025  17.530  1.00 40.84           C
ATOM   2044  P    DC AA   3     -12.803  -7.394  14.654  1.00 42.85           P
ATOM   2045 OP1   DC AA   3     -13.366  -6.049  14.410  1.00 38.58           O
ATOM   2046 OP2   DC AA   3     -13.663  -8.588  14.501  1.00 37.61           O
ATOM   2047 O5'   DC AA   3     -11.514  -7.593  13.740  1.00 43.36           O
ATOM   2048 C5'   DC AA   3     -11.526  -7.155  12.378  1.00 46.69           C
ATOM   2049 C4'   DC AA   3     -10.990  -8.236  11.471  1.00 45.77           C
ATOM   2050 O4'   DC AA   3      -9.632  -8.567  11.844  1.00 45.28           O
ATOM   2051 C3'   DC AA   3     -11.771  -9.555  11.494  1.00 46.23           C
ATOM   2052 O3'   DC AA   3     -11.832 -10.093  10.170  1.00 47.19           O
ATOM   2053 C2'   DC AA   3     -10.888 -10.449  12.371  1.00 45.86           C
ATOM   2054 C1'   DC AA   3      -9.508  -9.957  11.968  1.00 46.27           C
ATOM   2055 N1    DC AA   3      -8.449 -10.258  12.947  1.00 46.54           N
ATOM   2056 C2    DC AA   3      -7.726 -11.441  12.812  1.00 46.27           C
ATOM   2057 O2    DC AA   3      -7.989 -12.209  11.878  1.00 45.53           O
ATOM   2058 N3    DC AA   3      -6.762 -11.729  13.712  1.00 44.21           N
ATOM   2059 C4    DC AA   3      -6.504 -10.882  14.708  1.00 44.87           C
ATOM   2060 N4    DC AA   3      -5.545 -11.201  15.575  1.00 45.97           N
ATOM   2061 C5    DC AA   3      -7.232  -9.671  14.870  1.00 45.43           C
ATOM   2062 C6    DC AA   3      -8.184  -9.398  13.971  1.00 46.24           C
ATOM   2063  P    DG AA   4     -13.170  -9.877   9.270  1.00 38.70           P
ATOM   2064 OP1   DG AA   4     -14.376  -9.870  10.145  1.00 37.27           O
ATOM   2065 OP2   DG AA   4     -13.065 -10.843   8.164  1.00 38.18           O
ATOM   2066 O5'   DG AA   4     -12.993  -8.411   8.660  1.00 39.49           O
ATOM   2067 C5'   DG AA   4     -11.892  -8.104   7.807  1.00 41.93           C
ATOM   2068 C4'   DG AA   4     -11.794  -6.610   7.586  1.00 41.14           C
ATOM   2069 O4'   DG AA   4     -11.611  -5.965   8.856  1.00 38.73           O
ATOM   2070 C3'   DG AA   4     -10.606  -6.182   6.730  1.00 38.83           C
ATOM   2071 O3'   DG AA   4     -11.033  -6.040   5.380  1.00 38.04           O
ATOM   2072 C2'   DG AA   4     -10.191  -4.832   7.324  1.00 38.07           C
ATOM   2073 C1'   DG AA   4     -10.734  -4.860   8.736  1.00 38.97           C
ATOM   2074 N9    DG AA   4      -9.733  -4.998   9.788  1.00 40.21           N
ATOM   2075 C8    DG AA   4      -9.551  -4.150  10.852  1.00 39.19           C
ATOM   2076 N7    DG AA   4      -8.614  -4.523  11.663  1.00 41.52           N
ATOM   2077 C5    DG AA   4      -8.138  -5.704  11.105  1.00 42.42           C
ATOM   2078 C6    DG AA   4      -7.096  -6.564  11.551  1.00 43.35           C
ATOM   2079 O6    DG AA   4      -6.383  -6.443  12.555  1.00 43.62           O
ATOM   2080 N1    DG AA   4      -6.927  -7.658  10.696  1.00 44.73           N
ATOM   2081 C2    DG AA   4      -7.669  -7.876   9.568  1.00 43.76           C
ATOM   2082 N2    DG AA   4      -7.369  -8.983   8.867  1.00 42.28           N
ATOM   2083 N3    DG AA   4      -8.643  -7.074   9.146  1.00 40.40           N
ATOM   2084 C4    DG AA   4      -8.815  -6.016   9.953  1.00 41.15           C
ATOM   2085  P    DC AA   5     -10.377  -6.894   4.202  1.00 42.63           P
ATOM   2086 OP1   DC AA   5     -10.944  -6.402   2.928  1.00 40.44           O
ATOM   2087 OP2   DC AA   5     -10.468  -8.336   4.536  1.00 41.22           O
ATOM   2088 O5'   DC AA   5      -8.836  -6.470   4.279  1.00 44.18           O
ATOM   2089 C5'   DC AA   5      -7.999  -6.629   3.130  1.00 47.43           C
ATOM   2090 C4'   DC AA   5      -6.722  -7.343   3.498  1.00 45.88           C
ATOM   2091 O4'   DC AA   5      -5.990  -6.560   4.477  1.00 46.19           O
ATOM   2092 C3'   DC AA   5      -6.894  -8.744   4.102  1.00 45.13           C
ATOM   2093 O3'   DC AA   5      -5.865  -9.603   3.615  1.00 46.58           O
ATOM   2094 C2'   DC AA   5      -6.685  -8.486   5.599  1.00 45.63           C
ATOM   2095 C1'   DC AA   5      -5.624  -7.404   5.543  1.00 46.05           C
ATOM   2096 N1    DC AA   5      -5.530  -6.590   6.771  1.00 46.23           N
ATOM   2097 C2    DC AA   5      -4.582  -6.947   7.739  1.00 46.81           C
ATOM   2098 O2    DC AA   5      -3.858  -7.922   7.545  1.00 46.60           O
ATOM   2099 N3    DC AA   5      -4.500  -6.216   8.868  1.00 46.13           N
ATOM   2100 C4    DC AA   5      -5.306  -5.169   9.052  1.00 46.43           C
ATOM   2101 N4    DC AA   5      -5.186  -4.477  10.183  1.00 47.18           N
ATOM   2102 C5    DC AA   5      -6.271  -4.786   8.084  1.00 46.61           C
ATOM   2103 C6    DC AA   5      -6.349  -5.517   6.965  1.00 46.91           C
ATOM   2104  P    DG AA   6      -6.149 -10.613   2.370  1.00 39.71           P
ATOM   2105 OP1   DG AA   6      -7.586 -11.026   2.363  1.00 39.59           O
ATOM   2106 OP2   DG AA   6      -5.092 -11.635   2.413  1.00 40.81           O
ATOM   2107 O5'   DG AA   6      -5.883  -9.688   1.094  1.00 40.77           O
ATOM   2108 C5'   DG AA   6      -4.586  -9.142   0.869  1.00 41.91           C
ATOM   2109 C4'   DG AA   6      -4.636  -8.120  -0.248  1.00 40.93           C
ATOM   2110 O4'   DG AA   6      -5.573  -7.093   0.102  1.00 39.89           O
ATOM   2111 C3'   DG AA   6      -3.313  -7.406  -0.490  1.00 39.02           C
ATOM   2112 O3'   DG AA   6      -2.597  -8.079  -1.525  1.00 38.98           O
ATOM   2113 C2'   DG AA   6      -3.742  -5.995  -0.924  1.00 38.90           C
ATOM   2114 C1'   DG AA   6      -5.128  -5.829  -0.345  1.00 39.79           C
ATOM   2115 N9    DG AA   6      -5.240  -4.918   0.791  1.00 40.87           N
ATOM   2116 C8    DG AA   6      -6.082  -3.846   0.878  1.00 40.14           C
ATOM   2117 N7    DG AA   6      -6.006  -3.212   2.015  1.00 42.32           N
ATOM   2118 C5    DG AA   6      -5.048  -3.908   2.719  1.00 43.45           C
ATOM   2119 C6    DG AA   6      -4.544  -3.684   4.026  1.00 43.89           C
ATOM   2120 O6    DG AA   6      -4.858  -2.786   4.838  1.00 44.08           O
ATOM   2121 N1    DG AA   6      -3.579  -4.630   4.375  1.00 44.77           N
ATOM   2122 C2    DG AA   6      -3.160  -5.643   3.574  1.00 43.76           C
ATOM   2123 N2    DG AA   6      -2.215  -6.458   4.087  1.00 43.14           N
ATOM   2124 N3    DG AA   6      -3.627  -5.869   2.350  1.00 42.24           N
ATOM   2125 C4    DG AA   6      -4.565  -4.970   1.993  1.00 42.25           C
ATOM   2126  P    DC AA   7      -1.114  -8.581  -1.313  1.00 42.48           P
ATOM   2127 OP1   DC AA   7      -0.607  -9.047  -2.622  1.00 41.08           O
ATOM   2128 OP2   DC AA   7      -1.100  -9.497  -0.154  1.00 42.67           O
ATOM   2129 O5'   DC AA   7      -0.344  -7.240  -0.902  1.00 44.33           O
ATOM   2130 C5'   DC AA   7       1.065  -7.152  -1.071  1.00 47.73           C
ATOM   2131 C4'   DC AA   7       1.731  -6.665   0.202  1.00 46.87           C
ATOM   2132 O4'   DC AA   7       1.248  -5.346   0.534  1.00 47.72           O
ATOM   2133 C3'   DC AA   7       1.494  -7.532   1.447  1.00 46.22           C
ATOM   2134 O3'   DC AA   7       2.682  -7.595   2.220  1.00 47.63           O
ATOM   2135 C2'   DC AA   7       0.428  -6.734   2.206  1.00 47.66           C
ATOM   2136 C1'   DC AA   7       0.875  -5.322   1.882  1.00 47.87           C
ATOM   2137 N1    DC AA   7      -0.165  -4.300   2.078  1.00 48.02           N
ATOM   2138 C2    DC AA   7      -0.204  -3.598   3.278  1.00 49.01           C
ATOM   2139 O2    DC AA   7       0.630  -3.844   4.151  1.00 48.10           O
ATOM   2140 N3    DC AA   7      -1.168  -2.664   3.466  1.00 48.28           N
ATOM   2141 C4    DC AA   7      -2.054  -2.424   2.498  1.00 48.46           C
ATOM   2142 N4    DC AA   7      -2.990  -1.500   2.724  1.00 48.91           N
ATOM   2143 C5    DC AA   7      -2.035  -3.132   1.270  1.00 48.43           C
ATOM   2144 C6    DC AA   7      -1.077  -4.047   1.096  1.00 48.42           C
ATOM   2145  P    DG AA   8       3.690  -8.844   2.083  1.00 41.77           P
ATOM   2146 OP1   DG AA   8       2.934 -10.069   1.690  1.00 42.16           O
ATOM   2147 OP2   DG AA   8       4.520  -8.857   3.302  1.00 43.95           O
ATOM   2148 O5'   DG AA   8       4.632  -8.420   0.853  1.00 43.11           O
ATOM   2149 C5'   DG AA   8       5.425  -7.249   0.930  1.00 44.00           C
ATOM   2150 C4'   DG AA   8       5.969  -6.899  -0.436  1.00 42.92           C
ATOM   2151 O4'   DG AA   8       4.876  -6.731  -1.342  1.00 41.92           O
ATOM   2152 C3'   DG AA   8       6.747  -5.581  -0.483  1.00 41.12           C
ATOM   2153 O3'   DG AA   8       8.135  -5.849  -0.283  1.00 41.11           O
ATOM   2154 C2'   DG AA   8       6.465  -5.065  -1.895  1.00 41.45           C
ATOM   2155 C1'   DG AA   8       5.162  -5.719  -2.281  1.00 42.37           C
ATOM   2156 N9    DG AA   8       3.998  -4.835  -2.299  1.00 43.31           N
ATOM   2157 C8    DG AA   8       3.131  -4.667  -3.347  1.00 42.56           C
ATOM   2158 N7    DG AA   8       2.164  -3.837  -3.098  1.00 44.62           N
ATOM   2159 C5    DG AA   8       2.408  -3.428  -1.792  1.00 45.98           C
ATOM   2160 C6    DG AA   8       1.683  -2.518  -0.976  1.00 45.94           C
ATOM   2161 O6    DG AA   8       0.655  -1.890  -1.258  1.00 46.12           O
ATOM   2162 N1    DG AA   8       2.256  -2.378   0.281  1.00 46.83           N
ATOM   2163 C2    DG AA   8       3.386  -3.033   0.685  1.00 45.98           C
ATOM   2164 N2    DG AA   8       3.801  -2.773   1.937  1.00 45.69           N
ATOM   2165 N3    DG AA   8       4.069  -3.883  -0.063  1.00 44.75           N
ATOM   2166 C4    DG AA   8       3.523  -4.025  -1.287  1.00 44.42           C
ATOM   2167  P    DC AA   9       8.939  -5.159   0.868  1.00 43.76           P
ATOM   2168 OP1   DC AA   9      10.345  -5.570   0.754  1.00 42.65           O
ATOM   2169 OP2   DC AA   9       8.212  -5.363   2.148  1.00 44.22           O
ATOM   2170 O5'   DC AA   9       8.820  -3.613   0.469  1.00 45.34           O
ATOM   2171 C5'   DC AA   9       9.810  -2.679   0.885  1.00 49.14           C
ATOM   2172 C4'   DC AA   9       9.182  -1.481   1.565  1.00 48.25           C
ATOM   2173 O4'   DC AA   9       8.316  -0.789   0.629  1.00 49.19           O
ATOM   2174 C3'   DC AA   9       8.312  -1.800   2.788  1.00 47.84           C
ATOM   2175 O3'   DC AA   9       8.510  -0.812   3.787  1.00 49.01           O
ATOM   2176 C2'   DC AA   9       6.887  -1.695   2.224  1.00 48.93           C
ATOM   2177 C1'   DC AA   9       7.075  -0.561   1.236  1.00 49.26           C
ATOM   2178 N1    DC AA   9       6.040  -0.482   0.190  1.00 49.10           N
ATOM   2179 C2    DC AA   9       4.944   0.359   0.384  1.00 50.17           C
ATOM   2180 O2    DC AA   9       4.872   1.028   1.415  1.00 49.20           O
ATOM   2181 N3    DC AA   9       3.990   0.423  -0.560  1.00 49.30           N
ATOM   2182 C4    DC AA   9       4.095  -0.312  -1.672  1.00 49.45           C
ATOM   2183 N4    DC AA   9       3.133  -0.223  -2.588  1.00 49.88           N
ATOM   2184 C5    DC AA   9       5.204  -1.179  -1.886  1.00 49.37           C
ATOM   2185 C6    DC AA   9       6.145  -1.230  -0.947  1.00 49.48           C
ATOM   2186  P    DG AA  10       9.525  -1.028   5.012  1.00 43.05           P
ATOM   2187 OP1   DG AA  10       9.556  -2.469   5.390  1.00 43.76           O
ATOM   2188 OP2   DG AA  10       9.190  -0.009   6.023  1.00 45.10           O
ATOM   2189 O5'   DG AA  10      10.952  -0.641   4.381  1.00 43.91           O
ATOM   2190 C5'   DG AA  10      11.189   0.664   3.893  1.00 45.21           C
ATOM   2191 C4'   DG AA  10      12.487   0.713   3.113  1.00 43.71           C
ATOM   2192 O4'   DG AA  10      12.422  -0.213   2.021  1.00 42.00           O
ATOM   2193 C3'   DG AA  10      12.779   2.074   2.483  1.00 40.90           C
ATOM   2194 O3'   DG AA  10      13.604   2.838   3.363  1.00 40.56           O
ATOM   2195 C2'   DG AA  10      13.526   1.705   1.187  1.00 40.91           C
ATOM   2196 C1'   DG AA  10      13.100   0.290   0.893  1.00 41.59           C
ATOM   2197 N9    DG AA  10      12.194   0.126  -0.241  1.00 42.55           N
ATOM   2198 C8    DG AA  10      12.383  -0.700  -1.322  1.00 41.78           C
ATOM   2199 N7    DG AA  10      11.409  -0.671  -2.184  1.00 44.09           N
ATOM   2200 C5    DG AA  10      10.512   0.227  -1.642  1.00 45.10           C
ATOM   2201 C6    DG AA  10       9.258   0.676  -2.131  1.00 45.58           C
ATOM   2202 O6    DG AA  10       8.679   0.341  -3.162  1.00 45.89           O
ATOM   2203 N1    DG AA  10       8.661   1.600  -1.269  1.00 46.57           N
ATOM   2204 C2    DG AA  10       9.211   2.041  -0.104  1.00 45.61           C
ATOM   2205 N2    DG AA  10       8.483   2.937   0.590  1.00 45.17           N
ATOM   2206 N3    DG AA  10      10.386   1.630   0.365  1.00 43.41           N
ATOM   2207 C4    DG AA  10      10.975   0.735  -0.441  1.00 43.50           C
ATOM   2208  P    DC AA  11      13.125   4.234   3.983  1.00 47.72           P
ATOM   2209 OP1   DC AA  11      14.271   4.827   4.720  1.00 46.20           O
ATOM   2210 OP2   DC AA  11      11.834   4.041   4.681  1.00 46.63           O
ATOM   2211 O5'   DC AA  11      12.857   5.103   2.670  1.00 49.71           O
ATOM   2212 C5'   DC AA  11      12.992   6.520   2.704  1.00 52.94           C
ATOM   2213 C4'   DC AA  11      11.839   7.200   1.998  1.00 50.79           C
ATOM   2214 O4'   DC AA  11      11.820   6.782   0.610  1.00 50.81           O
ATOM   2215 C3'   DC AA  11      10.446   6.874   2.554  1.00 49.63           C
ATOM   2216 O3'   DC AA  11       9.629   8.039   2.510  1.00 51.60           O
ATOM   2217 C2'   DC AA  11       9.917   5.839   1.561  1.00 51.09           C
ATOM   2218 C1'   DC AA  11      10.523   6.365   0.272  1.00 51.11           C
ATOM   2219 N1    DC AA  11      10.622   5.353  -0.804  1.00 51.15           N
ATOM   2220 C2    DC AA  11       9.598   5.270  -1.737  1.00 51.63           C
ATOM   2221 O2    DC AA  11       8.639   6.043  -1.650  1.00 50.66           O
ATOM   2222 N3    DC AA  11       9.672   4.343  -2.713  1.00 49.94           N
ATOM   2223 C4    DC AA  11      10.724   3.524  -2.774  1.00 50.25           C
ATOM   2224 N4    DC AA  11      10.759   2.626  -3.752  1.00 50.98           N
ATOM   2225 C5    DC AA  11      11.782   3.590  -1.829  1.00 50.09           C
ATOM   2226 C6    DC AA  11      11.693   4.513  -0.871  1.00 50.74           C
ATOM   2227  P    DG AA  12       9.418   8.973   3.814  1.00 44.88           P
ATOM   2228 OP1   DG AA  12       9.416   8.136   5.044  1.00 45.02           O
ATOM   2229 OP2   DG AA  12       8.256   9.850   3.532  1.00 44.72           O
ATOM   2230 O5'   DG AA  12      10.728   9.891   3.824  1.00 45.96           O
ATOM   2231 C5'   DG AA  12      10.979  10.785   2.736  1.00 49.15           C
ATOM   2232 C4'   DG AA  12      12.397  11.314   2.820  1.00 46.94           C
ATOM   2233 O4'   DG AA  12      13.321  10.224   2.795  1.00 46.14           O
ATOM   2234 C3'   DG AA  12      12.788  12.212   1.640  1.00 43.21           C
ATOM   2235 O3'   DG AA  12      12.529  13.573   1.970  1.00 42.94           O
ATOM   2236 C2'   DG AA  12      14.301  11.938   1.485  1.00 43.49           C
ATOM   2237 C1'   DG AA  12      14.499  10.577   2.100  1.00 43.85           C
ATOM   2238 N9    DG AA  12      14.773   9.497   1.154  1.00 43.37           N
ATOM   2239 C8    DG AA  12      15.845   8.657   1.165  1.00 42.76           C
ATOM   2240 N7    DG AA  12      15.838   7.769   0.222  1.00 45.85           N
ATOM   2241 C5    DG AA  12      14.670   8.030  -0.470  1.00 46.66           C
ATOM   2242 C6    DG AA  12      14.115   7.391  -1.590  1.00 47.66           C
ATOM   2243 O6    DG AA  12      14.575   6.424  -2.230  1.00 48.45           O
ATOM   2244 N1    DG AA  12      12.909   7.964  -1.983  1.00 49.02           N
ATOM   2245 C2    DG AA  12      12.313   9.022  -1.365  1.00 48.22           C
ATOM   2246 N2    DG AA  12      11.145   9.442  -1.883  1.00 46.31           N
ATOM   2247 N3    DG AA  12      12.822   9.634  -0.304  1.00 43.07           N
ATOM   2248 C4    DG AA  12      13.991   9.096   0.089  1.00 44.65           C
ATOM   2249  P    DC AA  13      11.568  14.490   1.081  1.00 49.90           P
ATOM   2250 OP1   DC AA  13      11.596  15.863   1.621  1.00 47.59           O
ATOM   2251 OP2   DC AA  13      10.275  13.787   0.950  1.00 45.44           O
ATOM   2252 O5'   DC AA  13      12.287  14.479  -0.344  1.00 50.58           O
ATOM   2253 C5'   DC AA  13      12.110  15.566  -1.251  1.00 53.38           C
ATOM   2254 C4'   DC AA  13      11.811  15.063  -2.645  1.00 50.78           C
ATOM   2255 O4'   DC AA  13      12.910  14.232  -3.109  1.00 50.57           O
ATOM   2256 C3'   DC AA  13      10.548  14.198  -2.777  1.00 50.33           C
ATOM   2257 O3'   DC AA  13       9.893  14.494  -4.007  1.00 52.52           O
ATOM   2258 C2'   DC AA  13      11.116  12.781  -2.832  1.00 51.72           C
ATOM   2259 C1'   DC AA  13      12.398  13.024  -3.607  1.00 51.74           C
ATOM   2260 N1    DC AA  13      13.413  11.972  -3.442  1.00 51.50           N
ATOM   2261 C2    DC AA  13      13.439  10.911  -4.353  1.00 51.23           C
ATOM   2262 O2    DC AA  13      12.608  10.887  -5.268  1.00 49.65           O
ATOM   2263 N3    DC AA  13      14.356   9.933  -4.206  1.00 48.33           N
ATOM   2264 C4    DC AA  13      15.228   9.998  -3.201  1.00 48.87           C
ATOM   2265 N4    DC AA  13      16.120   9.009  -3.090  1.00 50.13           N
ATOM   2266 C5    DC AA  13      15.225  11.068  -2.259  1.00 48.92           C
ATOM   2267 C6    DC AA  13      14.312  12.020  -2.417  1.00 49.95           C
ATOM   2268  P    DG AA  14       8.598  15.446  -4.043  1.00 35.96           P
ATOM   2269 OP1   DG AA  14       7.880  15.340  -2.749  1.00 34.47           O
ATOM   2270 OP2   DG AA  14       7.910  15.150  -5.318  1.00 35.15           O
ATOM   2271 O5'   DG AA  14       9.212  16.927  -4.170  1.00 35.77           O
ATOM   2272 C5'   DG AA  14       9.963  17.306  -5.321  1.00 41.48           C
ATOM   2273 C4'   DG AA  14      10.698  18.604  -5.061  1.00 42.02           C
ATOM   2274 O4'   DG AA  14      11.554  18.454  -3.934  1.00 40.96           O
ATOM   2275 C3'   DG AA  14      11.588  19.056  -6.220  1.00 41.00           C
ATOM   2276 O3'   DG AA  14      10.876  19.983  -7.029  1.00 39.27           O
ATOM   2277 C2'   DG AA  14      12.785  19.717  -5.515  1.00 41.13           C
ATOM   2278 C1'   DG AA  14      12.767  19.160  -4.112  1.00 40.92           C
ATOM   2279 N9    DG AA  14      13.848  18.230  -3.791  1.00 39.83           N
ATOM   2280 C8    DG AA  14      14.720  18.339  -2.753  1.00 39.91           C
ATOM   2281 N7    DG AA  14      15.567  17.355  -2.674  1.00 40.72           N
ATOM   2282 C5    DG AA  14      15.227  16.539  -3.735  1.00 41.41           C
ATOM   2283 C6    DG AA  14      15.798  15.310  -4.149  1.00 43.88           C
ATOM   2284 O6    DG AA  14      16.744  14.702  -3.648  1.00 45.41           O
ATOM   2285 N1    DG AA  14      15.160  14.798  -5.275  1.00 45.90           N
ATOM   2286 C2    DG AA  14      14.107  15.400  -5.905  1.00 44.01           C
ATOM   2287 N2    DG AA  14      13.618  14.745  -6.979  1.00 40.73           N
ATOM   2288 N3    DG AA  14      13.565  16.537  -5.523  1.00 37.02           N
ATOM   2289 C4    DG AA  14      14.166  17.052  -4.438  1.00 40.07           C
ATOM   2290  P    DC AA  15      10.761  19.909  -8.609  1.00 46.12           P
ATOM   2291 OP1   DC AA  15      10.364  21.261  -9.091  1.00 41.20           O
ATOM   2292 OP2   DC AA  15       9.959  18.743  -8.985  1.00 39.11           O
ATOM   2293 O5'   DC AA  15      12.268  19.631  -9.070  1.00 46.53           O
ATOM   2294 C5'   DC AA  15      12.648  19.953 -10.406  1.00 49.40           C
ATOM   2295 C4'   DC AA  15      13.468  18.840 -11.008  1.00 47.59           C
ATOM   2296 O4'   DC AA  15      14.723  18.715 -10.302  1.00 45.88           O
ATOM   2297 C3'   DC AA  15      12.826  17.450 -10.977  1.00 46.44           C
ATOM   2298 O3'   DC AA  15      13.113  16.755 -12.188  1.00 46.49           O
ATOM   2299 C2'   DC AA  15      13.544  16.774  -9.806  1.00 44.25           C
ATOM   2300 C1'   DC AA  15      14.937  17.382  -9.944  1.00 45.47           C
ATOM   2301 N1    DC AA  15      15.745  17.337  -8.709  1.00 44.72           N
ATOM   2302 C2    DC AA  15      16.610  16.273  -8.524  1.00 44.22           C
ATOM   2303 O2    DC AA  15      16.688  15.391  -9.387  1.00 42.29           O
ATOM   2304 N3    DC AA  15      17.350  16.219  -7.390  1.00 40.25           N
ATOM   2305 C4    DC AA  15      17.236  17.183  -6.482  1.00 40.71           C
ATOM   2306 N4    DC AA  15      17.983  17.102  -5.379  1.00 41.74           N
ATOM   2307 C5    DC AA  15      16.345  18.283  -6.660  1.00 40.85           C
ATOM   2308 C6    DC AA  15      15.631  18.318  -7.780  1.00 42.78           C
ATOM   2309  P    DG AA  16      12.068  16.813 -13.402  1.00 41.23           P
ATOM   2310 OP1   DG AA  16      10.711  16.566 -12.832  1.00 39.51           O
ATOM   2311 OP2   DG AA  16      12.583  15.902 -14.462  1.00 40.80           O
ATOM   2312 O5'   DG AA  16      12.145  18.303 -13.951  1.00 39.40           O
ATOM   2313 C5'   DG AA  16      13.196  18.720 -14.818  1.00 42.06           C
ATOM   2314 C4'   DG AA  16      13.060  20.179 -15.135  1.00 44.34           C
ATOM   2315 O4'   DG AA  16      13.222  20.958 -13.934  1.00 41.12           O
ATOM   2316 C3'   DG AA  16      14.080  20.722 -16.124  1.00 43.20           C
ATOM   2317 O3'   DG AA  16      13.508  21.755 -16.932  1.00 39.57           O
ATOM   2318 C2'   DG AA  16      15.136  21.335 -15.214  1.00 39.81           C
ATOM   2319 C1'   DG AA  16      14.303  21.868 -14.083  1.00 42.15           C
ATOM   2320 N9    DG AA  16      14.977  21.963 -12.801  1.00 41.74           N
ATOM   2321 C8    DG AA  16      14.855  22.981 -11.880  1.00 39.45           C
ATOM   2322 N7    DG AA  16      15.572  22.805 -10.810  1.00 42.31           N
ATOM   2323 C5    DG AA  16      16.211  21.590 -11.029  1.00 43.82           C
ATOM   2324 C6    DG AA  16      17.119  20.891 -10.213  1.00 43.47           C
ATOM   2325 O6    DG AA  16      17.563  21.209  -9.093  1.00 42.47           O
ATOM   2326 N1    DG AA  16      17.545  19.699 -10.804  1.00 44.73           N
ATOM   2327 C2    DG AA  16      17.132  19.247 -12.027  1.00 44.57           C
ATOM   2328 N2    DG AA  16      17.658  18.068 -12.427  1.00 42.26           N
ATOM   2329 N3    DG AA  16      16.275  19.891 -12.800  1.00 42.46           N
ATOM   2330 C4    DG AA  16      15.854  21.055 -12.246  1.00 44.21           C
ATOM   2331 OP3   DC BA   1      25.041  16.649  -5.193  1.00 26.37           O
ATOM   2332  P    DC BA   1      25.239  16.297  -6.194  1.00 35.16           P
ATOM   2333 OP1   DC BA   1      25.992  17.449  -6.551  1.00 31.85           O
ATOM   2334 OP2   DC BA   1      24.297  16.236  -5.106  1.00 30.19           O
ATOM   2335 O5'   DC BA   1      24.446  15.865  -7.515  1.00 32.48           O
ATOM   2336 C5'   DC BA   1      24.603  14.585  -8.065  1.00 37.44           C
ATOM   2337 C4'   DC BA   1      23.429  14.170  -8.923  1.00 42.55           C
ATOM   2338 O4'   DC BA   1      22.219  14.799  -8.428  1.00 40.23           O
ATOM   2339 C3'   DC BA   1      23.525  14.571 -10.405  1.00 44.43           C
ATOM   2340 O3'   DC BA   1      22.900  13.556 -11.203  1.00 43.39           O
ATOM   2341 C2'   DC BA   1      22.735  15.872 -10.442  1.00 38.47           C
ATOM   2342 C1'   DC BA   1      21.630  15.574  -9.447  1.00 39.05           C
ATOM   2343 N1    DC BA   1      21.036  16.782  -8.841  1.00 37.60           N
ATOM   2344 C2    DC BA   1      20.103  17.518  -9.555  1.00 35.95           C
ATOM   2345 O2    DC BA   1      19.786  17.148 -10.700  1.00 36.06           O
ATOM   2346 N3    DC BA   1      19.562  18.633  -9.008  1.00 34.77           N
ATOM   2347 C4    DC BA   1      19.928  19.000  -7.782  1.00 34.42           C
ATOM   2348 N4    DC BA   1      19.374  20.108  -7.267  1.00 35.47           N
ATOM   2349 C5    DC BA   1      20.872  18.270  -7.010  1.00 34.94           C
ATOM   2350 C6    DC BA   1      21.394  17.179  -7.579  1.00 37.72           C
ATOM   2351  P    DG BA   2      23.791  12.513 -11.930  1.00 38.91           P
ATOM   2352 OP1   DG BA   2      25.235  12.878 -11.909  1.00 36.14           O
ATOM   2353 OP2   DG BA   2      23.099  12.276 -13.196  1.00 35.89           O
ATOM   2354 O5'   DG BA   2      23.594  11.211 -11.025  1.00 38.92           O
ATOM   2355 C5'   DG BA   2      22.299  10.662 -10.804  1.00 42.11           C
ATOM   2356 C4'   DG BA   2      22.372   9.624  -9.705  1.00 44.03           C
ATOM   2357 O4'   DG BA   2      22.880  10.223  -8.517  1.00 41.45           O
ATOM   2358 C3'   DG BA   2      21.015   9.030  -9.316  1.00 42.54           C
ATOM   2359 O3'   DG BA   2      20.843   7.793  -9.997  1.00 42.07           O
ATOM   2360 C2'   DG BA   2      21.112   8.825  -7.803  1.00 41.29           C
ATOM   2361 C1'   DG BA   2      22.220   9.739  -7.360  1.00 41.55           C
ATOM   2362 N9    DG BA   2      21.809  10.898  -6.584  1.00 40.77           N
ATOM   2363 C8    DG BA   2      22.295  11.253  -5.355  1.00 38.29           C
ATOM   2364 N7    DG BA   2      21.786  12.352  -4.894  1.00 39.86           N
ATOM   2365 C5    DG BA   2      20.905  12.755  -5.875  1.00 40.51           C
ATOM   2366 C6    DG BA   2      20.052  13.884  -5.931  1.00 40.48           C
ATOM   2367 O6    DG BA   2      19.912  14.781  -5.088  1.00 40.16           O
ATOM   2368 N1    DG BA   2      19.313  13.923  -7.112  1.00 41.65           N
ATOM   2369 C2    DG BA   2      19.380  12.992  -8.108  1.00 41.46           C
ATOM   2370 N2    DG BA   2      18.593  13.208  -9.186  1.00 40.14           N
ATOM   2371 N3    DG BA   2      20.177  11.937  -8.067  1.00 38.66           N
ATOM   2372 C4    DG BA   2      20.899  11.870  -6.935  1.00 39.66           C
ATOM   2373  P    DC BA   3      19.626   7.324 -10.846  1.00 43.59           P
ATOM   2374 OP1   DC BA   3      19.674   5.837 -10.914  1.00 40.02           O
ATOM   2375 OP2   DC BA   3      19.578   8.112 -12.085  1.00 38.81           O
ATOM   2376 O5'   DC BA   3      18.369   7.736  -9.947  1.00 43.62           O
ATOM   2377 C5'   DC BA   3      17.099   7.154 -10.212  1.00 46.44           C
ATOM   2378 C4'   DC BA   3      15.997   8.186 -10.096  1.00 44.98           C
ATOM   2379 O4'   DC BA   3      15.944   8.704  -8.751  1.00 43.69           O
ATOM   2380 C3'   DC BA   3      16.141   9.410 -11.010  1.00 44.83           C
ATOM   2381 O3'   DC BA   3      14.853   9.803 -11.490  1.00 45.98           O
ATOM   2382 C2'   DC BA   3      16.676  10.480 -10.056  1.00 44.99           C
ATOM   2383 C1'   DC BA   3      15.921  10.105  -8.783  1.00 44.63           C
ATOM   2384 N1    DC BA   3      16.529  10.624  -7.547  1.00 44.77           N
ATOM   2385 C2    DC BA   3      16.065  11.842  -7.043  1.00 44.06           C
ATOM   2386 O2    DC BA   3      15.169  12.446  -7.642  1.00 43.70           O
ATOM   2387 N3    DC BA   3      16.618  12.343  -5.915  1.00 42.24           N
ATOM   2388 C4    DC BA   3      17.593  11.668  -5.292  1.00 42.64           C
ATOM   2389 N4    DC BA   3      18.112  12.188  -4.183  1.00 43.48           N
ATOM   2390 C5    DC BA   3      18.074  10.423  -5.800  1.00 42.79           C
ATOM   2391 C6    DC BA   3      17.522   9.948  -6.907  1.00 43.81           C
ATOM   2392  P    DG BA   4      14.394   9.427 -12.981  1.00 39.19           P
ATOM   2393 OP1   DG BA   4      15.555   9.442 -13.913  1.00 38.34           O
ATOM   2394 OP2   DG BA   4      13.225  10.272 -13.253  1.00 39.14           O
ATOM   2395 O5'   DG BA   4      13.888   7.916 -12.836  1.00 39.57           O
ATOM   2396 C5'   DG BA   4      12.762   7.603 -12.019  1.00 41.64           C
ATOM   2397 C4'   DG BA   4      12.646   6.111 -11.825  1.00 41.34           C
ATOM   2398 O4'   DG BA   4      13.849   5.604 -11.237  1.00 38.70           O
ATOM   2399 C3'   DG BA   4      11.514   5.693 -10.877  1.00 39.60           C
ATOM   2400 O3'   DG BA   4      10.355   5.380 -11.647  1.00 39.02           O
ATOM   2401 C2'   DG BA   4      12.074   4.457 -10.163  1.00 38.83           C
ATOM   2402 C1'   DG BA   4      13.574   4.572 -10.302  1.00 39.16           C
ATOM   2403 N9    DG BA   4      14.304   4.902  -9.080  1.00 40.58           N
ATOM   2404 C8    DG BA   4      15.341   4.185  -8.547  1.00 39.25           C
ATOM   2405 N7    DG BA   4      15.830   4.716  -7.468  1.00 41.28           N
ATOM   2406 C5    DG BA   4      15.078   5.858  -7.274  1.00 42.32           C
ATOM   2407 C6    DG BA   4      15.157   6.840  -6.250  1.00 42.90           C
ATOM   2408 O6    DG BA   4      15.930   6.890  -5.287  1.00 42.93           O
ATOM   2409 N1    DG BA   4      14.201   7.848  -6.423  1.00 43.96           N
ATOM   2410 C2    DG BA   4      13.293   7.885  -7.449  1.00 42.85           C
ATOM   2411 N2    DG BA   4      12.460   8.944  -7.454  1.00 41.89           N
ATOM   2412 N3    DG BA   4      13.220   6.975  -8.411  1.00 40.17           N
ATOM   2413 C4    DG BA   4      14.124   5.997  -8.260  1.00 40.78           C
ATOM   2414  P    DC BA   5       8.989   6.149 -11.434  1.00 42.99           P
ATOM   2415 OP1   DC BA   5       7.977   5.502 -12.297  1.00 40.58           O
ATOM   2416 OP2   DC BA   5       9.235   7.597 -11.551  1.00 41.25           O
ATOM   2417 O5'   DC BA   5       8.655   5.809  -9.911  1.00 45.10           O
ATOM   2418 C5'   DC BA   5       7.310   5.876  -9.450  1.00 48.17           C
ATOM   2419 C4'   DC BA   5       7.215   6.701  -8.186  1.00 46.27           C
ATOM   2420 O4'   DC BA   5       8.036   6.113  -7.155  1.00 46.04           O
ATOM   2421 C3'   DC BA   5       7.675   8.164  -8.315  1.00 45.44           C
ATOM   2422 O3'   DC BA   5       6.822   9.011  -7.544  1.00 47.18           O
ATOM   2423 C2'   DC BA   5       9.068   8.129  -7.684  1.00 46.25           C
ATOM   2424 C1'   DC BA   5       8.845   7.106  -6.580  1.00 45.56           C
ATOM   2425 N1    DC BA   5      10.085   6.495  -6.071  1.00 45.95           N
ATOM   2426 C2    DC BA   5      10.698   7.053  -4.944  1.00 46.27           C
ATOM   2427 O2    DC BA   5      10.197   8.045  -4.410  1.00 46.01           O
ATOM   2428 N3    DC BA   5      11.840   6.501  -4.480  1.00 45.24           N
ATOM   2429 C4    DC BA   5      12.354   5.430  -5.084  1.00 45.47           C
ATOM   2430 N4    DC BA   5      13.487   4.916  -4.593  1.00 46.05           N
ATOM   2431 C5    DC BA   5      11.750   4.848  -6.223  1.00 45.27           C
ATOM   2432 C6    DC BA   5      10.616   5.397  -6.677  1.00 45.96           C
ATOM   2433  P    DG BA   6       5.627   9.842  -8.268  1.00 39.47           P
ATOM   2434 OP1   DG BA   6       6.006  10.223  -9.660  1.00 39.04           O
ATOM   2435 OP2   DG BA   6       5.243  10.887  -7.298  1.00 40.23           O
ATOM   2436 O5'   DG BA   6       4.429   8.777  -8.341  1.00 40.73           O
ATOM   2437 C5'   DG BA   6       3.874   8.257  -7.134  1.00 41.84           C
ATOM   2438 C4'   DG BA   6       2.953   7.103  -7.443  1.00 41.00           C
ATOM   2439 O4'   DG BA   6       3.687   6.076  -8.129  1.00 39.92           O
ATOM   2440 C3'   DG BA   6       2.372   6.428  -6.195  1.00 39.04           C
ATOM   2441 O3'   DG BA   6       1.093   6.988  -5.923  1.00 38.91           O
ATOM   2442 C2'   DG BA   6       2.280   4.960  -6.595  1.00 38.87           C
ATOM   2443 C1'   DG BA   6       3.269   4.794  -7.721  1.00 39.49           C
ATOM   2444 N9    DG BA   6       4.478   4.039  -7.407  1.00 40.53           N
ATOM   2445 C8    DG BA   6       4.958   2.934  -8.079  1.00 39.76           C
ATOM   2446 N7    DG BA   6       6.071   2.480  -7.600  1.00 41.90           N
ATOM   2447 C5    DG BA   6       6.358   3.321  -6.548  1.00 42.98           C
ATOM   2448 C6    DG BA   6       7.451   3.313  -5.652  1.00 43.42           C
ATOM   2449 O6    DG BA   6       8.413   2.536  -5.616  1.00 43.56           O
ATOM   2450 N1    DG BA   6       7.369   4.345  -4.716  1.00 44.19           N
ATOM   2451 C2    DG BA   6       6.356   5.258  -4.663  1.00 43.16           C
ATOM   2452 N2    DG BA   6       6.446   6.190  -3.695  1.00 42.71           N
ATOM   2453 N3    DG BA   6       5.333   5.283  -5.495  1.00 41.90           N
ATOM   2454 C4    DG BA   6       5.385   4.292  -6.412  1.00 41.92           C
ATOM   2455  P    DC BA   7       0.788   7.697  -4.557  1.00 42.81           P
ATOM   2456 OP1   DC BA   7      -0.665   7.963  -4.526  1.00 41.47           O
ATOM   2457 OP2   DC BA   7       1.749   8.803  -4.366  1.00 43.11           O
ATOM   2458 O5'   DC BA   7       1.111   6.562  -3.485  1.00 44.37           O
ATOM   2459 C5'   DC BA   7       0.526   6.631  -2.184  1.00 47.15           C
ATOM   2460 C4'   DC BA   7       1.571   6.426  -1.102  1.00 46.56           C
ATOM   2461 O4'   DC BA   7       2.176   5.121  -1.249  1.00 47.08           O
ATOM   2462 C3'   DC BA   7       2.729   7.439  -1.112  1.00 45.80           C
ATOM   2463 O3'   DC BA   7       3.100   7.758   0.220  1.00 46.97           O
ATOM   2464 C2'   DC BA   7       3.857   6.639  -1.786  1.00 47.23           C
ATOM   2465 C1'   DC BA   7       3.569   5.249  -1.232  1.00 47.23           C
ATOM   2466 N1    DC BA   7       4.166   4.156  -2.027  1.00 47.71           N
ATOM   2467 C2    DC BA   7       5.399   3.638  -1.631  1.00 48.50           C
ATOM   2468 O2    DC BA   7       5.958   4.099  -0.633  1.00 47.78           O
ATOM   2469 N3    DC BA   7       5.960   2.651  -2.356  1.00 47.88           N
ATOM   2470 C4    DC BA   7       5.326   2.170  -3.433  1.00 48.08           C
ATOM   2471 N4    DC BA   7       5.915   1.197  -4.129  1.00 48.50           N
ATOM   2472 C5    DC BA   7       4.077   2.689  -3.856  1.00 48.08           C
ATOM   2473 C6    DC BA   7       3.528   3.669  -3.128  1.00 48.14           C
ATOM   2474  P    DG BA   8       2.551   9.105   0.937  1.00 41.87           P
ATOM   2475 OP1   DG BA   8       2.337  10.174  -0.083  1.00 42.08           O
ATOM   2476 OP2   DG BA   8       3.423   9.360   2.093  1.00 43.49           O
ATOM   2477 O5'   DG BA   8       1.127   8.658   1.507  1.00 42.90           O
ATOM   2478 C5'   DG BA   8       1.046   7.605   2.461  1.00 43.71           C
ATOM   2479 C4'   DG BA   8      -0.392   7.179   2.624  1.00 42.61           C
ATOM   2480 O4'   DG BA   8      -0.917   6.772   1.355  1.00 42.14           O
ATOM   2481 C3'   DG BA   8      -0.563   5.965   3.546  1.00 41.04           C
ATOM   2482 O3'   DG BA   8      -0.826   6.415   4.868  1.00 41.08           O
ATOM   2483 C2'   DG BA   8      -1.776   5.245   2.938  1.00 41.56           C
ATOM   2484 C1'   DG BA   8      -1.799   5.679   1.493  1.00 42.24           C
ATOM   2485 N9    DG BA   8      -1.389   4.674   0.522  1.00 43.29           N
ATOM   2486 C8    DG BA   8      -2.110   4.265  -0.575  1.00 42.55           C
ATOM   2487 N7    DG BA   8      -1.497   3.365  -1.288  1.00 44.50           N
ATOM   2488 C5    DG BA   8      -0.302   3.175  -0.630  1.00 45.98           C
ATOM   2489 C6    DG BA   8       0.780   2.304  -0.949  1.00 46.01           C
ATOM   2490 O6    DG BA   8       0.883   1.528  -1.900  1.00 46.13           O
ATOM   2491 N1    DG BA   8       1.813   2.407  -0.019  1.00 46.74           N
ATOM   2492 C2    DG BA   8       1.798   3.235   1.070  1.00 45.78           C
ATOM   2493 N2    DG BA   8       2.888   3.203   1.851  1.00 45.42           N
ATOM   2494 N3    DG BA   8       0.803   4.051   1.367  1.00 45.01           N
ATOM   2495 C4    DG BA   8      -0.212   3.971   0.482  1.00 44.64           C
ATOM   2496  P    DC BA   9       0.093   5.976   6.075  1.00 44.17           P
ATOM   2497 OP1   DC BA   9      -0.489   6.531   7.313  1.00 43.19           O
ATOM   2498 OP2   DC BA   9       1.493   6.273   5.718  1.00 44.74           O
ATOM   2499 O5'   DC BA   9      -0.086   4.384   6.094  1.00 45.60           O
ATOM   2500 C5'   DC BA   9       0.091   3.663   7.303  1.00 49.22           C
ATOM   2501 C4'   DC BA   9       1.037   2.500   7.116  1.00 48.48           C
ATOM   2502 O4'   DC BA   9       0.509   1.598   6.119  1.00 49.89           O
ATOM   2503 C3'   DC BA   9       2.451   2.875   6.642  1.00 48.34           C
ATOM   2504 O3'   DC BA   9       3.410   2.042   7.278  1.00 49.70           O
ATOM   2505 C2'   DC BA   9       2.403   2.537   5.146  1.00 49.64           C
ATOM   2506 C1'   DC BA   9       1.504   1.306   5.179  1.00 49.92           C
ATOM   2507 N1    DC BA   9       0.869   0.996   3.893  1.00 49.60           N
ATOM   2508 C2    DC BA   9       1.477   0.074   3.047  1.00 50.73           C
ATOM   2509 O2    DC BA   9       2.537  -0.458   3.393  1.00 49.63           O
ATOM   2510 N3    DC BA   9       0.899  -0.211   1.859  1.00 49.77           N
ATOM   2511 C4    DC BA   9      -0.240   0.378   1.516  1.00 49.90           C
ATOM   2512 N4    DC BA   9      -0.783   0.077   0.333  1.00 50.30           N
ATOM   2513 C5    DC BA   9      -0.875   1.324   2.361  1.00 49.77           C
ATOM   2514 C6    DC BA   9      -0.303   1.596   3.525  1.00 49.90           C
ATOM   2515  P    DG BA  10       4.226   2.546   8.556  1.00 43.35           P
ATOM   2516 OP1   DG BA  10       4.354   4.030   8.545  1.00 44.53           O
ATOM   2517 OP2   DG BA  10       5.448   1.709   8.628  1.00 45.87           O
ATOM   2518 O5'   DG BA  10       3.282   2.130   9.771  1.00 44.58           O
ATOM   2519 C5'   DG BA  10       2.956   0.757   9.998  1.00 45.69           C
ATOM   2520 C4'   DG BA  10       1.841   0.648  11.013  1.00 44.10           C
ATOM   2521 O4'   DG BA  10       0.713   1.390  10.557  1.00 42.37           O
ATOM   2522 C3'   DG BA  10       1.340  -0.782  11.226  1.00 41.40           C
ATOM   2523 O3'   DG BA  10       2.007  -1.363  12.339  1.00 41.81           O
ATOM   2524 C2'   DG BA  10      -0.158  -0.588  11.512  1.00 41.63           C
ATOM   2525 C1'   DG BA  10      -0.502   0.740  10.895  1.00 42.57           C
ATOM   2526 N9    DG BA  10      -1.292   0.680   9.678  1.00 43.46           N
ATOM   2527 C8    DG BA  10      -2.461   1.361   9.436  1.00 42.49           C
ATOM   2528 N7    DG BA  10      -2.943   1.158   8.264  1.00 45.18           N
ATOM   2529 C5    DG BA  10      -2.058   0.275   7.672  1.00 46.20           C
ATOM   2530 C6    DG BA  10      -2.075  -0.319   6.386  1.00 46.27           C
ATOM   2531 O6    DG BA  10      -2.901  -0.162   5.482  1.00 46.62           O
ATOM   2532 N1    DG BA  10      -0.981  -1.156   6.177  1.00 47.46           N
ATOM   2533 C2    DG BA  10      -0.007  -1.394   7.100  1.00 47.02           C
ATOM   2534 N2    DG BA  10       0.980  -2.234   6.732  1.00 46.32           N
ATOM   2535 N3    DG BA  10       0.024  -0.841   8.304  1.00 44.53           N
ATOM   2536 C4    DG BA  10      -1.028  -0.028   8.523  1.00 44.29           C
ATOM   2537  P    DC BA  11       2.901  -2.682  12.210  1.00 47.51           P
ATOM   2538 OP1   DC BA  11       3.341  -3.059  13.570  1.00 46.02           O
ATOM   2539 OP2   DC BA  11       3.888  -2.474  11.147  1.00 46.78           O
ATOM   2540 O5'   DC BA  11       1.835  -3.774  11.697  1.00 49.16           O
ATOM   2541 C5'   DC BA  11       2.033  -5.150  11.993  1.00 52.39           C
ATOM   2542 C4'   DC BA  11       1.767  -6.024  10.783  1.00 49.95           C
ATOM   2543 O4'   DC BA  11       0.411  -5.814  10.326  1.00 50.36           O
ATOM   2544 C3'   DC BA  11       2.670  -5.748   9.569  1.00 48.90           C
ATOM   2545 O3'   DC BA  11       2.960  -6.979   8.910  1.00 50.72           O
ATOM   2546 C2'   DC BA  11       1.764  -4.898   8.673  1.00 49.98           C
ATOM   2547 C1'   DC BA  11       0.421  -5.550   8.953  1.00 50.31           C
ATOM   2548 N1    DC BA  11      -0.737  -4.699   8.616  1.00 50.48           N
ATOM   2549 C2    DC BA  11      -1.325  -4.818   7.365  1.00 51.07           C
ATOM   2550 O2    DC BA  11      -0.863  -5.634   6.562  1.00 50.23           O
ATOM   2551 N3    DC BA  11      -2.378  -4.041   7.056  1.00 49.90           N
ATOM   2552 C4    DC BA  11      -2.844  -3.169   7.958  1.00 50.00           C
ATOM   2553 N4    DC BA  11      -3.888  -2.419   7.612  1.00 50.66           N
ATOM   2554 C5    DC BA  11      -2.258  -3.024   9.240  1.00 50.04           C
ATOM   2555 C6    DC BA  11      -1.223  -3.806   9.526  1.00 50.39           C
ATOM   2556  P    DG BA  12       4.327  -7.759   9.168  1.00 45.71           P
ATOM   2557 OP1   DG BA  12       5.418  -6.782   9.474  1.00 45.75           O
ATOM   2558 OP2   DG BA  12       4.483  -8.708   8.055  1.00 45.47           O
ATOM   2559 O5'   DG BA  12       4.023  -8.605  10.486  1.00 47.22           O
ATOM   2560 C5'   DG BA  12       3.002  -9.599  10.478  1.00 49.64           C
ATOM   2561 C4'   DG BA  12       2.714 -10.053  11.894  1.00 47.52           C
ATOM   2562 O4'   DG BA  12       2.320  -8.922  12.683  1.00 46.57           O
ATOM   2563 C3'   DG BA  12       1.563 -11.046  11.996  1.00 44.04           C
ATOM   2564 O3'   DG BA  12       2.086 -12.376  11.980  1.00 44.28           O
ATOM   2565 C2'   DG BA  12       0.923 -10.713  13.360  1.00 44.51           C
ATOM   2566 C1'   DG BA  12       1.330  -9.286  13.625  1.00 45.57           C
ATOM   2567 N9    DG BA  12       0.266  -8.299  13.516  1.00 45.15           N
ATOM   2568 C8    DG BA  12      -0.084  -7.388  14.484  1.00 44.39           C
ATOM   2569 N7    DG BA  12      -1.050  -6.610  14.120  1.00 47.17           N
ATOM   2570 C5    DG BA  12      -1.362  -7.015  12.839  1.00 48.20           C
ATOM   2571 C6    DG BA  12      -2.339  -6.536  11.935  1.00 49.07           C
ATOM   2572 O6    DG BA  12      -3.145  -5.614  12.105  1.00 49.60           O
ATOM   2573 N1    DG BA  12      -2.332  -7.239  10.725  1.00 50.34           N
ATOM   2574 C2    DG BA  12      -1.487  -8.267  10.436  1.00 49.47           C
ATOM   2575 N2    DG BA  12      -1.620  -8.821   9.216  1.00 47.43           N
ATOM   2576 N3    DG BA  12      -0.565  -8.715  11.270  1.00 44.42           N
ATOM   2577 C4    DG BA  12      -0.559  -8.059  12.447  1.00 45.77           C
ATOM   2578  P    DC BA  13       1.591 -13.466  10.932  1.00 50.76           P
ATOM   2579 OP1   DC BA  13       2.264 -14.746  11.242  1.00 47.55           O
ATOM   2580 OP2   DC BA  13       1.711 -12.890   9.584  1.00 45.37           O
ATOM   2581 O5'   DC BA  13       0.033 -13.594  11.288  1.00 52.04           O
ATOM   2582 C5'   DC BA  13      -0.654 -14.815  11.041  1.00 54.86           C
ATOM   2583 C4'   DC BA  13      -1.973 -14.556  10.345  1.00 52.49           C
ATOM   2584 O4'   DC BA  13      -2.800 -13.692  11.157  1.00 52.42           O
ATOM   2585 C3'   DC BA  13      -1.867 -13.874   8.979  1.00 52.44           C
ATOM   2586 O3'   DC BA  13      -2.847 -14.418   8.098  1.00 54.34           O
ATOM   2587 C2'   DC BA  13      -2.216 -12.421   9.298  1.00 53.35           C
ATOM   2588 C1'   DC BA  13      -3.269 -12.626  10.378  1.00 54.02           C
ATOM   2589 N1    DC BA  13      -3.484 -11.453  11.244  1.00 53.56           N
ATOM   2590 C2    DC BA  13      -4.447 -10.517  10.881  1.00 53.58           C
ATOM   2591 O2    DC BA  13      -5.094 -10.680   9.844  1.00 51.62           O
ATOM   2592 N3    DC BA  13      -4.648  -9.439  11.669  1.00 50.58           N
ATOM   2593 C4    DC BA  13      -3.931  -9.282  12.779  1.00 50.97           C
ATOM   2594 N4    DC BA  13      -4.153  -8.209  13.536  1.00 52.15           N
ATOM   2595 C5    DC BA  13      -2.939 -10.223  13.164  1.00 51.21           C
ATOM   2596 C6    DC BA  13      -2.756 -11.288  12.382  1.00 52.00           C
ATOM   2597  P    DG BA  14      -2.462 -15.538   7.019  1.00 37.65           P
ATOM   2598 OP1   DG BA  14      -1.057 -15.317   6.575  1.00 34.65           O
ATOM   2599 OP2   DG BA  14      -3.559 -15.564   6.036  1.00 35.62           O
ATOM   2600 O5'   DG BA  14      -2.515 -16.909   7.833  1.00 37.84           O
ATOM   2601 C5'   DG BA  14      -3.757 -17.369   8.372  1.00 42.93           C
ATOM   2602 C4'   DG BA  14      -3.500 -18.521   9.328  1.00 45.03           C
ATOM   2603 O4'   DG BA  14      -2.654 -18.074  10.392  1.00 43.93           O
ATOM   2604 C3'   DG BA  14      -4.766 -19.050   9.998  1.00 45.23           C
ATOM   2605 O3'   DG BA  14      -5.247 -20.182   9.269  1.00 42.96           O
ATOM   2606 C2'   DG BA  14      -4.296 -19.448  11.407  1.00 44.64           C
ATOM   2607 C1'   DG BA  14      -3.030 -18.645  11.623  1.00 45.41           C
ATOM   2608 N9    DG BA  14      -3.133 -17.563  12.587  1.00 44.48           N
ATOM   2609 C8    DG BA  14      -2.357 -17.401  13.695  1.00 44.47           C
ATOM   2610 N7    DG BA  14      -2.641 -16.331  14.367  1.00 45.04           N
ATOM   2611 C5    DG BA  14      -3.664 -15.733  13.663  1.00 45.90           C
ATOM   2612 C6    DG BA  14      -4.377 -14.542  13.916  1.00 48.35           C
ATOM   2613 O6    DG BA  14      -4.230 -13.743  14.848  1.00 49.58           O
ATOM   2614 N1    DG BA  14      -5.354 -14.294  12.944  1.00 50.63           N
ATOM   2615 C2    DG BA  14      -5.595 -15.110  11.875  1.00 48.40           C
ATOM   2616 N2    DG BA  14      -6.572 -14.704  11.033  1.00 44.68           N
ATOM   2617 N3    DG BA  14      -4.929 -16.222  11.621  1.00 40.61           N
ATOM   2618 C4    DG BA  14      -3.992 -16.483  12.551  1.00 44.12           C
ATOM   2619  P    DC BA  15      -6.725 -20.282   8.746  1.00 46.48           P
ATOM   2620 OP1   DC BA  15      -6.948 -21.667   8.260  1.00 41.07           O
ATOM   2621 OP2   DC BA  15      -6.952 -19.147   7.839  1.00 39.24           O
ATOM   2622 O5'   DC BA  15      -7.597 -20.057  10.074  1.00 46.16           O
ATOM   2623 C5'   DC BA  15      -8.951 -20.489  10.100  1.00 48.46           C
ATOM   2624 C4'   DC BA  15      -9.858 -19.380  10.575  1.00 46.67           C
ATOM   2625 O4'   DC BA  15      -9.538 -19.024  11.944  1.00 45.13           O
ATOM   2626 C3'   DC BA  15      -9.788 -18.079   9.763  1.00 46.61           C
ATOM   2627 O3'   DC BA  15     -11.090 -17.515   9.629  1.00 46.16           O
ATOM   2628 C2'   DC BA  15      -8.932 -17.177  10.658  1.00 44.37           C
ATOM   2629 C1'   DC BA  15      -9.396 -17.628  12.030  1.00 46.77           C
ATOM   2630 N1    DC BA  15      -8.460 -17.318  13.122  1.00 46.30           N
ATOM   2631 C2    DC BA  15      -8.625 -16.140  13.837  1.00 46.37           C
ATOM   2632 O2    DC BA  15      -9.554 -15.369  13.544  1.00 44.66           O
ATOM   2633 N3    DC BA  15      -7.761 -15.842  14.837  1.00 43.15           N
ATOM   2634 C4    DC BA  15      -6.777 -16.686  15.125  1.00 44.22           C
ATOM   2635 N4    DC BA  15      -5.948 -16.365  16.118  1.00 45.60           N
ATOM   2636 C5    DC BA  15      -6.588 -17.895  14.408  1.00 45.20           C
ATOM   2637 C6    DC BA  15      -7.452 -18.174  13.424  1.00 46.21           C
ATOM   2638  P    DG BA  16     -11.929 -17.828   8.304  1.00 41.73           P
ATOM   2639 OP1   DG BA  16     -10.999 -17.731   7.123  1.00 39.69           O
ATOM   2640 OP2   DG BA  16     -13.130 -16.957   8.347  1.00 40.50           O
ATOM   2641 O5'   DG BA  16     -12.396 -19.337   8.476  1.00 40.10           O
ATOM   2642 C5'   DG BA  16     -13.526 -19.676   9.288  1.00 42.80           C
ATOM   2643 C4'   DG BA  16     -13.693 -21.173   9.321  1.00 44.34           C
ATOM   2644 O4'   DG BA  16     -12.547 -21.776   9.949  1.00 42.02           O
ATOM   2645 C3'   DG BA  16     -14.909 -21.670  10.097  1.00 43.29           C
ATOM   2646 O3'   DG BA  16     -15.455 -22.850   9.503  1.00 39.60           O
ATOM   2647 C2'   DG BA  16     -14.312 -22.021  11.460  1.00 40.23           C
ATOM   2648 C1'   DG BA  16     -12.950 -22.533  11.087  1.00 43.15           C
ATOM   2649 N9    DG BA  16     -11.918 -22.383  12.094  1.00 42.15           N
ATOM   2650 C8    DG BA  16     -10.926 -23.285  12.382  1.00 40.14           C
ATOM   2651 N7    DG BA  16     -10.119 -22.883  13.322  1.00 43.51           N
ATOM   2652 C5    DG BA  16     -10.610 -21.640  13.678  1.00 45.19           C
ATOM   2653 C6    DG BA  16     -10.145 -20.726  14.652  1.00 45.33           C
ATOM   2654 O6    DG BA  16      -9.174 -20.854  15.420  1.00 44.66           O
ATOM   2655 N1    DG BA  16     -10.929 -19.576  14.700  1.00 47.20           N
ATOM   2656 C2    DG BA  16     -12.011 -19.331  13.913  1.00 46.64           C
ATOM   2657 N2    DG BA  16     -12.640 -18.155  14.105  1.00 43.70           N
ATOM   2658 N3    DG BA  16     -12.457 -20.178  12.989  1.00 44.10           N
ATOM   2659 C4    DG BA  16     -11.717 -21.305  12.924  1.00 45.72           C
ENDMDL                                                                          
END                                                                             
