# Supplementary material for: Control of Gene Expression by Proteins That Bind Many Alternative Nucleic Acid Structures Through the Same Domain
Source: Int J Mol Sci. 2025 Dec 26;27(1):272. doi: 10.3390/ijms27010272 (PMC12785367; doi:10.3390/ijms27010272)
Supplement: Supplementary file 1 [file ijms-27-00272-s001.zip › Figure-2A-MYC-369-421x2-x1-rtel21x1-Kx3-S528133945-model-0.pdb]

TITLE fold_myc_369_421x2_x1_rtel21x1_kx3_s528133945_model_0.cif                 
MODEL 1                                                                         
ATOM      1  N   VAL A   1      -6.295  13.080 -20.052  1.00 63.89           N
ATOM      2 CA   VAL A   1      -7.407  12.148 -19.852  1.00 72.08           C
ATOM      3  C   VAL A   1      -6.952  10.920 -19.066  1.00 76.41           C
ATOM      4  O   VAL A   1      -7.475  10.621 -17.999  1.00 75.34           O
ATOM      5 CB   VAL A   1      -7.995  11.670 -21.188  1.00 67.75           C
ATOM      6 CG1  VAL A   1      -9.394  11.157 -20.971  1.00 61.63           C
ATOM      7 CG2  VAL A   1      -7.993  12.797 -22.210  1.00 62.56           C
ATOM      8  N   LYS A   2      -5.967  10.239 -19.635  1.00 73.87           N
ATOM      9 CA   LYS A   2      -5.431   9.051 -18.983  1.00 77.65           C
ATOM     10  C   LYS A   2      -4.814   9.434 -17.645  1.00 79.76           C
ATOM     11  O   LYS A   2      -4.934   8.711 -16.657  1.00 77.91           O
ATOM     12 CB   LYS A   2      -4.382   8.400 -19.882  1.00 73.86           C
ATOM     13 CG   LYS A   2      -3.865   7.076 -19.376  1.00 67.46           C
ATOM     14 CD   LYS A   2      -2.875   6.475 -20.354  1.00 66.92           C
ATOM     15 CE   LYS A   2      -2.371   5.132 -19.880  1.00 60.71           C
ATOM     16 NZ   LYS A   2      -1.413   4.530 -20.836  1.00 57.18           N
ATOM     17  N   ARG A   3      -4.164  10.568 -17.626  1.00 75.64           N
ATOM     18 CA   ARG A   3      -3.537  11.079 -16.424  1.00 76.14           C
ATOM     19  C   ARG A   3      -4.577  11.407 -15.355  1.00 77.94           C
ATOM     20  O   ARG A   3      -4.397  11.093 -14.179  1.00 77.20           O
ATOM     21 CB   ARG A   3      -2.721  12.330 -16.771  1.00 72.85           C
ATOM     22 CG   ARG A   3      -2.089  13.034 -15.584  1.00 67.54           C
ATOM     23 CD   ARG A   3      -1.211  14.159 -16.077  1.00 66.13           C
ATOM     24 NE   ARG A   3      -0.672  14.968 -14.994  1.00 62.04           N
ATOM     25 CZ   ARG A   3       0.231  15.923 -15.151  1.00 59.94           C
ATOM     26 NH1  ARG A   3       0.704  16.194 -16.355  1.00 54.83           N
ATOM     27 NH2  ARG A   3       0.652  16.613 -14.112  1.00 52.41           N
ATOM     28  N   ARG A   4      -5.663  12.022 -15.778  1.00 78.33           N
ATOM     29 CA   ARG A   4      -6.736  12.369 -14.856  1.00 79.23           C
ATOM     30  C   ARG A   4      -7.421  11.129 -14.310  1.00 81.14           C
ATOM     31  O   ARG A   4      -7.749  11.054 -13.128  1.00 79.69           O
ATOM     32 CB   ARG A   4      -7.756  13.268 -15.548  1.00 76.50           C
ATOM     33 CG   ARG A   4      -7.199  14.611 -15.966  1.00 70.36           C
ATOM     34 CD   ARG A   4      -8.282  15.649 -16.048  1.00 68.51           C
ATOM     35 NE   ARG A   4      -7.727  16.992 -16.176  1.00 64.11           N
ATOM     36 CZ   ARG A   4      -8.402  18.102 -15.923  1.00 59.16           C
ATOM     37 NH1  ARG A   4      -9.675  18.040 -15.539  1.00 54.93           N
ATOM     38 NH2  ARG A   4      -7.815  19.275 -16.047  1.00 53.18           N
ATOM     39  N   THR A   5      -7.636  10.153 -15.172  1.00 81.00           N
ATOM     40 CA   THR A   5      -8.277   8.915 -14.775  1.00 83.05           C
ATOM     41  C   THR A   5      -7.462   8.213 -13.693  1.00 83.46           C
ATOM     42  O   THR A   5      -8.007   7.751 -12.693  1.00 81.43           O
ATOM     43 CB   THR A   5      -8.441   7.968 -15.978  1.00 82.29           C
ATOM     44 OG1  THR A   5      -9.274   8.588 -16.960  1.00 78.01           O
ATOM     45 CG2  THR A   5      -9.084   6.664 -15.540  1.00 77.19           C
ATOM     46  N   HIS A   6      -6.162   8.151 -13.914  1.00 82.46           N
ATOM     47 CA   HIS A   6      -5.296   7.502 -12.954  1.00 81.58           C
ATOM     48  C   HIS A   6      -5.344   8.185 -11.591  1.00 82.04           C
ATOM     49  O   HIS A   6      -5.443   7.523 -10.560  1.00 80.49           O
ATOM     50 CB   HIS A   6      -3.853   7.476 -13.456  1.00 80.04           C
ATOM     51 CG   HIS A   6      -2.879   7.014 -12.420  1.00 76.72           C
ATOM     52 ND1  HIS A   6      -2.351   7.861 -11.468  1.00 70.87           N
ATOM     53 CD2  HIS A   6      -2.381   5.790 -12.136  1.00 71.62           C
ATOM     54 CE1  HIS A   6      -1.571   7.168 -10.644  1.00 72.31           C
ATOM     55 NE2  HIS A   6      -1.586   5.910 -11.033  1.00 71.92           N
ATOM     56  N   ASN A   7      -5.263   9.511 -11.612  1.00 82.72           N
ATOM     57 CA   ASN A   7      -5.283  10.249 -10.358  1.00 82.69           C
ATOM     58  C   ASN A   7      -6.571  10.028  -9.568  1.00 83.54           C
ATOM     59  O   ASN A   7      -6.537   9.946  -8.343  1.00 82.69           O
ATOM     60 CB   ASN A   7      -5.070  11.735 -10.621  1.00 80.51           C
ATOM     61 CG   ASN A   7      -3.655  12.054 -11.062  1.00 76.90           C
ATOM     62 OD1  ASN A   7      -2.767  11.209 -11.013  1.00 72.38           O
ATOM     63 ND2  ASN A   7      -3.429  13.292 -11.483  1.00 72.12           N
ATOM     64  N   VAL A   8      -7.683   9.931 -10.260  1.00 85.08           N
ATOM     65 CA   VAL A   8      -8.955   9.704  -9.603  1.00 85.91           C
ATOM     66  C   VAL A   8      -8.986   8.307  -8.981  1.00 86.74           C
ATOM     67  O   VAL A   8      -9.356   8.137  -7.816  1.00 86.09           O
ATOM     68 CB   VAL A   8     -10.134   9.846 -10.592  1.00 85.06           C
ATOM     69 CG1  VAL A   8     -11.433   9.428  -9.934  1.00 82.61           C
ATOM     70 CG2  VAL A   8     -10.227  11.289 -11.064  1.00 83.18           C
ATOM     71  N   LEU A   9      -8.589   7.314  -9.764  1.00 86.48           N
ATOM     72 CA   LEU A   9      -8.573   5.942  -9.277  1.00 85.89           C
ATOM     73  C   LEU A   9      -7.569   5.768  -8.145  1.00 86.45           C
ATOM     74  O   LEU A   9      -7.830   5.050  -7.172  1.00 85.58           O
ATOM     75 CB   LEU A   9      -8.223   4.965 -10.413  1.00 85.20           C
ATOM     76 CG   LEU A   9      -9.348   4.476 -11.335  1.00 82.00           C
ATOM     77 CD1  LEU A   9     -10.361   3.705 -10.506  1.00 77.83           C
ATOM     78 CD2  LEU A   9     -10.004   5.657 -12.038  1.00 77.38           C
ATOM     79  N   GLU A  10      -6.430   6.426  -8.284  1.00 87.95           N
ATOM     80 CA   GLU A  10      -5.399   6.328  -7.269  1.00 87.37           C
ATOM     81  C   GLU A  10      -5.886   6.900  -5.936  1.00 87.02           C
ATOM     82  O   GLU A  10      -5.595   6.342  -4.877  1.00 85.44           O
ATOM     83 CB   GLU A  10      -4.136   7.068  -7.730  1.00 86.35           C
ATOM     84 CG   GLU A  10      -3.025   7.081  -6.694  1.00 82.93           C
ATOM     85 CD   GLU A  10      -2.610   5.689  -6.253  1.00 80.76           C
ATOM     86 OE1  GLU A  10      -2.111   5.551  -5.121  1.00 77.18           O
ATOM     87 OE2  GLU A  10      -2.786   4.738  -7.035  1.00 77.03           O
ATOM     88  N   ARG A  11      -6.621   7.990  -6.000  1.00 87.05           N
ATOM     89 CA   ARG A  11      -7.142   8.583  -4.780  1.00 85.88           C
ATOM     90  C   ARG A  11      -8.135   7.637  -4.112  1.00 86.45           C
ATOM     91  O   ARG A  11      -8.144   7.498  -2.887  1.00 85.58           O
ATOM     92 CB   ARG A  11      -7.815   9.921  -5.082  1.00 84.16           C
ATOM     93 CG   ARG A  11      -8.259  10.674  -3.833  1.00 76.35           C
ATOM     94 CD   ARG A  11      -8.739  12.081  -4.161  1.00 74.84           C
ATOM     95 NE   ARG A  11      -7.643  12.942  -4.627  1.00 70.24           N
ATOM     96 CZ   ARG A  11      -6.730  13.481  -3.830  1.00 66.36           C
ATOM     97 NH1  ARG A  11      -6.755  13.268  -2.520  1.00 61.01           N
ATOM     98 NH2  ARG A  11      -5.768  14.239  -4.342  1.00 58.84           N
ATOM     99  N   GLN A  12      -8.960   6.986  -4.910  1.00 88.73           N
ATOM    100 CA   GLN A  12      -9.926   6.044  -4.374  1.00 88.48           C
ATOM    101  C   GLN A  12      -9.210   4.867  -3.721  1.00 88.76           C
ATOM    102  O   GLN A  12      -9.611   4.392  -2.658  1.00 88.00           O
ATOM    103 CB   GLN A  12     -10.844   5.514  -5.485  1.00 88.08           C
ATOM    104 CG   GLN A  12     -11.803   6.548  -6.045  1.00 82.28           C
ATOM    105 CD   GLN A  12     -12.730   5.979  -7.097  1.00 79.92           C
ATOM    106 OE1  GLN A  12     -13.447   5.006  -6.838  1.00 74.86           O
ATOM    107 NE2  GLN A  12     -12.716   6.561  -8.286  1.00 72.35           N
ATOM    108  N   ARG A  13      -8.144   4.414  -4.365  1.00 88.29           N
ATOM    109 CA   ARG A  13      -7.359   3.305  -3.850  1.00 87.54           C
ATOM    110  C   ARG A  13      -6.738   3.676  -2.506  1.00 87.91           C
ATOM    111  O   ARG A  13      -6.765   2.879  -1.565  1.00 87.14           O
ATOM    112 CB   ARG A  13      -6.266   2.934  -4.848  1.00 86.19           C
ATOM    113 CG   ARG A  13      -5.325   1.845  -4.350  1.00 80.85           C
ATOM    114 CD   ARG A  13      -4.258   1.515  -5.383  1.00 78.21           C
ATOM    115 NE   ARG A  13      -3.216   0.669  -4.806  1.00 74.11           N
ATOM    116 CZ   ARG A  13      -2.305   1.107  -3.942  1.00 72.78           C
ATOM    117 NH1  ARG A  13      -2.280   2.382  -3.577  1.00 66.99           N
ATOM    118 NH2  ARG A  13      -1.416   0.270  -3.452  1.00 66.19           N
ATOM    119  N   ARG A  14      -6.183   4.883  -2.428  1.00 88.15           N
ATOM    120 CA   ARG A  14      -5.572   5.331  -1.185  1.00 87.72           C
ATOM    121  C   ARG A  14      -6.611   5.454  -0.065  1.00 88.82           C
ATOM    122  O   ARG A  14      -6.335   5.122   1.085  1.00 88.44           O
ATOM    123 CB   ARG A  14      -4.864   6.675  -1.377  1.00 86.24           C
ATOM    124 CG   ARG A  14      -3.614   6.618  -2.250  1.00 81.59           C
ATOM    125 CD   ARG A  14      -2.720   7.827  -1.997  1.00 79.34           C
ATOM    126 NE   ARG A  14      -3.393   9.102  -2.259  1.00 75.37           N
ATOM    127 CZ   ARG A  14      -3.504   9.664  -3.452  1.00 73.58           C
ATOM    128 NH1  ARG A  14      -2.968   9.080  -4.518  1.00 68.03           N
ATOM    129 NH2  ARG A  14      -4.135  10.819  -3.581  1.00 66.61           N
ATOM    130  N   ASN A  15      -7.786   5.914  -0.408  1.00 89.29           N
ATOM    131 CA   ASN A  15      -8.838   6.061   0.584  1.00 90.01           C
ATOM    132  C   ASN A  15      -9.236   4.709   1.161  1.00 91.29           C
ATOM    133  O   ASN A  15      -9.483   4.587   2.356  1.00 90.99           O
ATOM    134 CB   ASN A  15     -10.067   6.736  -0.026  1.00 89.02           C
ATOM    135 CG   ASN A  15      -9.846   8.204  -0.323  1.00 86.09           C
ATOM    136 OD1  ASN A  15      -8.993   8.851   0.278  1.00 80.71           O
ATOM    137 ND2  ASN A  15     -10.622   8.749  -1.253  1.00 80.25           N
ATOM    138  N   GLU A  16      -9.296   3.708   0.317  1.00 91.74           N
ATOM    139 CA   GLU A  16      -9.668   2.378   0.767  1.00 91.88           C
ATOM    140  C   GLU A  16      -8.578   1.780   1.651  1.00 92.85           C
ATOM    141  O   GLU A  16      -8.868   1.127   2.654  1.00 92.09           O
ATOM    142 CB   GLU A  16      -9.932   1.470  -0.439  1.00 90.53           C
ATOM    143 CG   GLU A  16     -10.492   0.109  -0.073  1.00 82.70           C
ATOM    144 CD   GLU A  16     -11.303  -0.513  -1.188  1.00 79.26           C
ATOM    145 OE1  GLU A  16     -12.324   0.075  -1.577  1.00 74.75           O
ATOM    146 OE2  GLU A  16     -10.901  -1.584  -1.676  1.00 74.32           O
ATOM    147  N   LEU A  17      -7.329   2.002   1.267  1.00 91.31           N
ATOM    148 CA   LEU A  17      -6.204   1.501   2.044  1.00 91.56           C
ATOM    149  C   LEU A  17      -6.223   2.182   3.409  1.00 92.30           C
ATOM    150  O   LEU A  17      -6.006   1.536   4.435  1.00 91.60           O
ATOM    151 CB   LEU A  17      -4.885   1.842   1.333  1.00 90.58           C
ATOM    152 CG   LEU A  17      -3.695   0.877   1.339  1.00 87.06           C
ATOM    153 CD1  LEU A  17      -2.438   1.658   1.684  1.00 83.66           C
ATOM    154 CD2  LEU A  17      -3.878  -0.278   2.294  1.00 82.80           C
ATOM    155  N   LYS A  18      -6.468   3.476   3.398  1.00 91.95           N
ATOM    156 CA   LYS A  18      -6.524   4.256   4.633  1.00 91.88           C
ATOM    157  C   LYS A  18      -7.606   3.704   5.561  1.00 92.76           C
ATOM    158  O   LYS A  18      -7.369   3.530   6.758  1.00 92.38           O
ATOM    159 CB   LYS A  18      -6.829   5.718   4.298  1.00 90.43           C
ATOM    160 CG   LYS A  18      -6.794   6.645   5.493  1.00 85.65           C
ATOM    161 CD   LYS A  18      -5.365   7.026   5.837  1.00 82.22           C
ATOM    162 CE   LYS A  18      -4.757   7.939   4.790  1.00 75.68           C
ATOM    163 NZ   LYS A  18      -3.400   8.391   5.148  1.00 69.32           N
ATOM    164  N   ARG A  19      -8.767   3.422   5.015  1.00 93.21           N
ATOM    165 CA   ARG A  19      -9.863   2.888   5.808  1.00 93.45           C
ATOM    166  C   ARG A  19      -9.481   1.555   6.445  1.00 94.30           C
ATOM    167  O   ARG A  19      -9.812   1.296   7.602  1.00 94.03           O
ATOM    168 CB   ARG A  19     -11.112   2.679   4.947  1.00 92.52           C
ATOM    169 CG   ARG A  19     -11.839   3.951   4.559  1.00 87.41           C
ATOM    170 CD   ARG A  19     -13.192   3.611   3.939  1.00 85.29           C
ATOM    171 NE   ARG A  19     -13.052   2.673   2.832  1.00 80.47           N
ATOM    172 CZ   ARG A  19     -14.052   1.969   2.311  1.00 77.44           C
ATOM    173 NH1  ARG A  19     -15.278   2.103   2.782  1.00 70.13           N
ATOM    174 NH2  ARG A  19     -13.825   1.132   1.307  1.00 71.65           N
ATOM    175  N   SER A  20      -8.799   0.716   5.693  1.00 94.70           N
ATOM    176 CA   SER A  20      -8.383  -0.585   6.201  1.00 94.82           C
ATOM    177  C   SER A  20      -7.378  -0.440   7.343  1.00 95.24           C
ATOM    178  O   SER A  20      -7.415  -1.203   8.305  1.00 94.55           O
ATOM    179 CB   SER A  20      -7.785  -1.425   5.070  1.00 94.36           C
ATOM    180 OG   SER A  20      -8.764  -1.731   4.094  1.00 89.55           O
ATOM    181  N   PHE A  21      -6.494   0.542   7.230  1.00 94.68           N
ATOM    182 CA   PHE A  21      -5.521   0.782   8.284  1.00 94.56           C
ATOM    183  C   PHE A  21      -6.243   1.245   9.548  1.00 94.74           C
ATOM    184  O   PHE A  21      -5.924   0.805  10.642  1.00 93.90           O
ATOM    185 CB   PHE A  21      -4.509   1.848   7.853  1.00 94.18           C
ATOM    186 CG   PHE A  21      -3.221   1.268   7.327  1.00 93.70           C
ATOM    187 CD1  PHE A  21      -2.321   0.656   8.195  1.00 91.78           C
ATOM    188 CD2  PHE A  21      -2.909   1.329   5.979  1.00 91.87           C
ATOM    189 CE1  PHE A  21      -1.139   0.109   7.719  1.00 90.96           C
ATOM    190 CE2  PHE A  21      -1.731   0.789   5.502  1.00 90.97           C
ATOM    191 CZ   PHE A  21      -0.840   0.172   6.368  1.00 91.75           C
ATOM    192  N   PHE A  22      -7.207   2.128   9.381  1.00 94.43           N
ATOM    193 CA   PHE A  22      -7.950   2.640  10.522  1.00 94.08           C
ATOM    194  C   PHE A  22      -8.799   1.554  11.171  1.00 94.48           C
ATOM    195  O   PHE A  22      -8.915   1.501  12.394  1.00 93.42           O
ATOM    196 CB   PHE A  22      -8.858   3.802  10.102  1.00 92.62           C
ATOM    197 CG   PHE A  22      -8.100   5.054   9.723  1.00 90.76           C
ATOM    198 CD1  PHE A  22      -6.768   5.226  10.076  1.00 85.88           C
ATOM    199 CD2  PHE A  22      -8.739   6.083   9.034  1.00 85.12           C
ATOM    200 CE1  PHE A  22      -6.085   6.384   9.752  1.00 83.49           C
ATOM    201 CE2  PHE A  22      -8.064   7.256   8.704  1.00 82.84           C
ATOM    202 CZ   PHE A  22      -6.726   7.400   9.062  1.00 82.41           C
ATOM    203  N   ALA A  23      -9.376   0.686  10.363  1.00 95.06           N
ATOM    204 CA   ALA A  23     -10.189  -0.399  10.883  1.00 95.08           C
ATOM    205  C   ALA A  23      -9.330  -1.325  11.743  1.00 95.48           C
ATOM    206  O   ALA A  23      -9.761  -1.770  12.807  1.00 94.59           O
ATOM    207 CB   ALA A  23     -10.817  -1.185   9.735  1.00 94.60           C
ATOM    208  N   LEU A  24      -8.123  -1.601  11.281  1.00 95.30           N
ATOM    209 CA   LEU A  24      -7.219  -2.463  12.028  1.00 95.48           C
ATOM    210  C   LEU A  24      -6.782  -1.761  13.309  1.00 95.37           C
ATOM    211  O   LEU A  24      -6.767  -2.355  14.388  1.00 94.14           O
ATOM    212 CB   LEU A  24      -5.992  -2.817  11.187  1.00 95.25           C
ATOM    213 CG   LEU A  24      -4.888  -3.603  11.901  1.00 94.71           C
ATOM    214 CD1  LEU A  24      -5.443  -4.894  12.482  1.00 93.16           C
ATOM    215 CD2  LEU A  24      -3.755  -3.913  10.921  1.00 92.95           C
ATOM    216  N   ARG A  25      -6.426  -0.499  13.174  1.00 95.53           N
ATOM    217 CA   ARG A  25      -5.995   0.303  14.310  1.00 94.94           C
ATOM    218  C   ARG A  25      -7.036   0.298  15.427  1.00 94.74           C
ATOM    219  O   ARG A  25      -6.699   0.170  16.601  1.00 93.72           O
ATOM    220 CB   ARG A  25      -5.744   1.742  13.869  1.00 93.67           C
ATOM    221 CG   ARG A  25      -5.322   2.689  14.981  1.00 90.30           C
ATOM    222 CD   ARG A  25      -5.600   4.130  14.584  1.00 88.53           C
ATOM    223 NE   ARG A  25      -7.025   4.357  14.420  1.00 84.07           N
ATOM    224 CZ   ARG A  25      -7.558   5.404  13.802  1.00 83.19           C
ATOM    225 NH1  ARG A  25      -6.772   6.339  13.278  1.00 74.94           N
ATOM    226 NH2  ARG A  25      -8.872   5.519  13.699  1.00 75.79           N
ATOM    227  N   ASP A  26      -8.289   0.434  15.057  1.00 94.79           N
ATOM    228 CA   ASP A  26      -9.360   0.471  16.038  1.00 94.10           C
ATOM    229  C   ASP A  26      -9.571  -0.837  16.794  1.00 94.11           C
ATOM    230  O   ASP A  26     -10.268  -0.865  17.804  1.00 92.26           O
ATOM    231 CB   ASP A  26     -10.674   0.895  15.368  1.00 92.85           C
ATOM    232 CG   ASP A  26     -10.641   2.324  14.860  1.00 90.02           C
ATOM    233 OD1  ASP A  26      -9.777   3.108  15.314  1.00 86.06           O
ATOM    234 OD2  ASP A  26     -11.484   2.677  14.011  1.00 85.56           O
ATOM    235  N   GLN A  27      -8.970  -1.914  16.312  1.00 94.22           N
ATOM    236 CA   GLN A  27      -9.107  -3.201  16.983  1.00 93.84           C
ATOM    237  C   GLN A  27      -7.926  -3.475  17.909  1.00 93.94           C
ATOM    238  O   GLN A  27      -7.871  -4.521  18.562  1.00 91.39           O
ATOM    239 CB   GLN A  27      -9.220  -4.327  15.951  1.00 92.83           C
ATOM    240 CG   GLN A  27     -10.451  -4.223  15.057  1.00 90.02           C
ATOM    241 CD   GLN A  27     -11.721  -3.999  15.863  1.00 89.55           C
ATOM    242 OE1  GLN A  27     -11.975  -4.688  16.854  1.00 82.42           O
ATOM    243 NE2  GLN A  27     -12.509  -3.016  15.452  1.00 80.62           N
ATOM    244  N   ILE A  28      -6.995  -2.536  17.970  1.00 94.11           N
ATOM    245 CA   ILE A  28      -5.830  -2.666  18.828  1.00 93.60           C
ATOM    246  C   ILE A  28      -6.001  -1.692  19.993  1.00 93.38           C
ATOM    247  O   ILE A  28      -5.883  -0.483  19.822  1.00 91.41           O
ATOM    248 CB   ILE A  28      -4.538  -2.314  18.066  1.00 92.67           C
ATOM    249 CG1  ILE A  28      -4.427  -3.165  16.801  1.00 89.91           C
ATOM    250 CG2  ILE A  28      -3.330  -2.538  18.966  1.00 90.02           C
ATOM    251 CD1  ILE A  28      -3.314  -2.741  15.872  1.00 84.56           C
ATOM    252  N   PRO A  29      -6.293  -2.200  21.173  1.00 92.60           N
ATOM    253 CA   PRO A  29      -6.507  -1.375  22.367  1.00 91.62           C
ATOM    254  C   PRO A  29      -5.502  -0.252  22.564  1.00 91.29           C
ATOM    255  O   PRO A  29      -5.878   0.890  22.842  1.00 88.24           O
ATOM    256 CB   PRO A  29      -6.459  -2.404  23.496  1.00 90.23           C
ATOM    257 CG   PRO A  29      -7.068  -3.612  22.861  1.00 88.64           C
ATOM    258 CD   PRO A  29      -6.400  -3.638  21.500  1.00 91.29           C
ATOM    259  N   GLU A  30      -4.233  -0.564  22.419  1.00 92.43           N
ATOM    260 CA   GLU A  30      -3.175   0.424  22.610  1.00 91.44           C
ATOM    261  C   GLU A  30      -3.210   1.563  21.591  1.00 91.43           C
ATOM    262  O   GLU A  30      -2.741   2.668  21.874  1.00 88.40           O
ATOM    263 CB   GLU A  30      -1.814  -0.271  22.551  1.00 89.05           C
ATOM    264 CG   GLU A  30      -0.657   0.576  23.045  1.00 81.52           C
ATOM    265 CD   GLU A  30       0.687  -0.100  22.839  1.00 78.83           C
ATOM    266 OE1  GLU A  30       0.742  -1.352  22.843  1.00 73.80           O
ATOM    267 OE2  GLU A  30       1.697   0.619  22.675  1.00 73.49           O
ATOM    268  N   LEU A  31      -3.764   1.296  20.421  1.00 92.29           N
ATOM    269 CA   LEU A  31      -3.819   2.280  19.348  1.00 91.75           C
ATOM    270  C   LEU A  31      -5.212   2.836  19.066  1.00 91.01           C
ATOM    271  O   LEU A  31      -5.363   3.795  18.312  1.00 86.85           O
ATOM    272 CB   LEU A  31      -3.283   1.667  18.057  1.00 90.63           C
ATOM    273 CG   LEU A  31      -1.808   1.820  17.684  1.00 90.24           C
ATOM    274 CD1  LEU A  31      -0.924   1.792  18.915  1.00 87.97           C
ATOM    275 CD2  LEU A  31      -1.427   0.708  16.722  1.00 87.10           C
ATOM    276  N   GLU A  32      -6.210   2.240  19.672  1.00 91.28           N
ATOM    277 CA   GLU A  32      -7.601   2.610  19.449  1.00 89.54           C
ATOM    278  C   GLU A  32      -7.889   4.110  19.424  1.00 88.75           C
ATOM    279  O   GLU A  32      -8.698   4.578  18.615  1.00 83.36           O
ATOM    280 CB   GLU A  32      -8.478   1.932  20.499  1.00 86.73           C
ATOM    281 CG   GLU A  32      -9.956   2.254  20.396  1.00 80.51           C
ATOM    282 CD   GLU A  32     -10.788   1.386  21.314  1.00 78.84           C
ATOM    283 OE1  GLU A  32     -10.253   0.915  22.340  1.00 74.01           O
ATOM    284 OE2  GLU A  32     -11.980   1.173  21.020  1.00 73.42           O
ATOM    285  N   ASN A  33      -7.236   4.869  20.288  1.00 88.08           N
ATOM    286 CA   ASN A  33      -7.469   6.307  20.346  1.00 87.27           C
ATOM    287  C   ASN A  33      -6.364   7.153  19.730  1.00 87.75           C
ATOM    288  O   ASN A  33      -6.410   8.383  19.796  1.00 84.81           O
ATOM    289 CB   ASN A  33      -7.692   6.732  21.792  1.00 84.95           C
ATOM    290 CG   ASN A  33      -8.877   6.027  22.408  1.00 81.07           C
ATOM    291 OD1  ASN A  33      -8.783   5.449  23.487  1.00 75.41           O
ATOM    292 ND2  ASN A  33     -10.014   6.065  21.721  1.00 73.77           N
ATOM    293  N   ASN A  34      -5.389   6.514  19.126  1.00 87.28           N
ATOM    294 CA   ASN A  34      -4.285   7.227  18.498  1.00 87.57           C
ATOM    295  C   ASN A  34      -4.607   7.492  17.031  1.00 87.56           C
ATOM    296  O   ASN A  34      -4.396   6.633  16.176  1.00 84.79           O
ATOM    297 CB   ASN A  34      -3.005   6.407  18.604  1.00 85.19           C
ATOM    298 CG   ASN A  34      -1.774   7.196  18.205  1.00 82.36           C
ATOM    299 OD1  ASN A  34      -1.830   8.060  17.334  1.00 77.19           O
ATOM    300 ND2  ASN A  34      -0.650   6.894  18.838  1.00 76.73           N
ATOM    301  N   GLU A  35      -5.099   8.672  16.762  1.00 87.18           N
ATOM    302 CA   GLU A  35      -5.480   9.062  15.411  1.00 86.12           C
ATOM    303  C   GLU A  35      -4.321   9.201  14.433  1.00 86.52           C
ATOM    304  O   GLU A  35      -4.506   9.012  13.230  1.00 82.86           O
ATOM    305 CB   GLU A  35      -6.236  10.392  15.457  1.00 83.47           C
ATOM    306 CG   GLU A  35      -7.489  10.364  16.308  1.00 76.24           C
ATOM    307 CD   GLU A  35      -8.717   9.912  15.526  1.00 71.82           C
ATOM    308 OE1  GLU A  35      -9.088  10.621  14.561  1.00 65.48           O
ATOM    309 OE2  GLU A  35      -9.283   8.862  15.864  1.00 64.59           O
ATOM    310  N   LYS A  36      -3.147   9.525  14.928  1.00 88.70           N
ATOM    311 CA   LYS A  36      -2.005   9.712  14.046  1.00 88.12           C
ATOM    312  C   LYS A  36      -0.963   8.591  14.084  1.00 89.05           C
ATOM    313  O   LYS A  36       0.191   8.773  13.706  1.00 86.56           O
ATOM    314 CB   LYS A  36      -1.349  11.065  14.332  1.00 85.59           C
ATOM    315 CG   LYS A  36      -0.319  11.059  15.437  1.00 79.21           C
ATOM    316 CD   LYS A  36       1.063  11.326  14.847  1.00 74.25           C
ATOM    317 CE   LYS A  36       2.122  11.483  15.920  1.00 67.99           C
ATOM    318 NZ   LYS A  36       3.446  11.839  15.336  1.00 60.22           N
ATOM    319  N   ALA A  37      -1.374   7.408  14.506  1.00 88.01           N
ATOM    320 CA   ALA A  37      -0.464   6.271  14.544  1.00 89.15           C
ATOM    321  C   ALA A  37       0.072   5.956  13.147  1.00 89.98           C
ATOM    322  O   ALA A  37      -0.712   5.752  12.220  1.00 88.60           O
ATOM    323 CB   ALA A  37      -1.184   5.052  15.106  1.00 87.96           C
ATOM    324  N   PRO A  38       1.391   5.921  12.980  1.00 91.32           N
ATOM    325 CA   PRO A  38       1.994   5.616  11.679  1.00 91.42           C
ATOM    326  C   PRO A  38       1.618   4.212  11.226  1.00 92.61           C
ATOM    327  O   PRO A  38       1.326   3.341  12.052  1.00 92.04           O
ATOM    328 CB   PRO A  38       3.488   5.744  11.953  1.00 89.75           C
ATOM    329 CG   PRO A  38       3.548   6.736  13.077  1.00 87.11           C
ATOM    330 CD   PRO A  38       2.407   6.291  13.960  1.00 89.30           C
ATOM    331  N   LYS A  39       1.629   3.985   9.922  1.00 92.23           N
ATOM    332 CA   LYS A  39       1.287   2.680   9.388  1.00 92.55           C
ATOM    333  C   LYS A  39       2.181   1.576   9.929  1.00 93.58           C
ATOM    334  O   LYS A  39       1.706   0.495  10.264  1.00 93.02           O
ATOM    335 CB   LYS A  39       1.362   2.706   7.861  1.00 91.29           C
ATOM    336 CG   LYS A  39       0.318   3.596   7.220  1.00 88.23           C
ATOM    337 CD   LYS A  39       0.445   3.605   5.716  1.00 85.23           C
ATOM    338 CE   LYS A  39      -0.626   4.476   5.084  1.00 81.40           C
ATOM    339 NZ   LYS A  39      -0.503   4.533   3.599  1.00 75.30           N
ATOM    340  N   VAL A  40       3.476   1.843  10.014  1.00 93.63           N
ATOM    341 CA   VAL A  40       4.401   0.845  10.513  1.00 93.61           C
ATOM    342  C   VAL A  40       4.114   0.513  11.982  1.00 94.34           C
ATOM    343  O   VAL A  40       4.275  -0.631  12.409  1.00 93.53           O
ATOM    344 CB   VAL A  40       5.878   1.305  10.341  1.00 92.28           C
ATOM    345 CG1  VAL A  40       6.173   2.482  11.247  1.00 86.09           C
ATOM    346 CG2  VAL A  40       6.812   0.146  10.646  1.00 86.15           C
ATOM    347  N   VAL A  41       3.679   1.492  12.740  1.00 94.32           N
ATOM    348 CA   VAL A  41       3.355   1.273  14.144  1.00 94.22           C
ATOM    349  C   VAL A  41       2.093   0.423  14.264  1.00 94.94           C
ATOM    350  O   VAL A  41       2.013  -0.470  15.109  1.00 94.43           O
ATOM    351 CB   VAL A  41       3.151   2.609  14.888  1.00 93.10           C
ATOM    352 CG1  VAL A  41       2.662   2.353  16.304  1.00 90.47           C
ATOM    353 CG2  VAL A  41       4.466   3.374  14.923  1.00 90.43           C
ATOM    354  N   ILE A  42       1.116   0.703  13.422  1.00 94.61           N
ATOM    355 CA   ILE A  42      -0.124  -0.066  13.432  1.00 94.74           C
ATOM    356  C   ILE A  42       0.196  -1.531  13.144  1.00 95.35           C
ATOM    357  O   ILE A  42      -0.327  -2.426  13.810  1.00 95.05           O
ATOM    358 CB   ILE A  42      -1.119   0.472  12.377  1.00 94.49           C
ATOM    359 CG1  ILE A  42      -1.577   1.873  12.782  1.00 93.08           C
ATOM    360 CG2  ILE A  42      -2.309  -0.467  12.248  1.00 93.06           C
ATOM    361 CD1  ILE A  42      -2.477   2.541  11.759  1.00 90.35           C
ATOM    362  N   LEU A  43       1.050  -1.759  12.155  1.00 95.25           N
ATOM    363 CA   LEU A  43       1.430  -3.119  11.791  1.00 95.20           C
ATOM    364  C   LEU A  43       2.180  -3.832  12.908  1.00 95.46           C
ATOM    365  O   LEU A  43       1.871  -4.979  13.238  1.00 94.89           O
ATOM    366 CB   LEU A  43       2.291  -3.101  10.525  1.00 94.90           C
ATOM    367 CG   LEU A  43       1.598  -2.602   9.255  1.00 93.96           C
ATOM    368 CD1  LEU A  43       2.609  -2.464   8.136  1.00 92.25           C
ATOM    369 CD2  LEU A  43       0.491  -3.563   8.866  1.00 91.57           C
ATOM    370  N   LYS A  44       3.153  -3.164  13.485  1.00 95.81           N
ATOM    371 CA   LYS A  44       3.929  -3.760  14.558  1.00 95.66           C
ATOM    372  C   LYS A  44       3.095  -4.046  15.801  1.00 95.89           C
ATOM    373  O   LYS A  44       3.246  -5.089  16.429  1.00 95.08           O
ATOM    374 CB   LYS A  44       5.118  -2.863  14.915  1.00 94.87           C
ATOM    375 CG   LYS A  44       6.183  -2.819  13.833  1.00 91.86           C
ATOM    376 CD   LYS A  44       7.387  -2.014  14.261  1.00 86.95           C
ATOM    377 CE   LYS A  44       8.475  -2.072  13.204  1.00 82.31           C
ATOM    378 NZ   LYS A  44       9.703  -1.331  13.606  1.00 74.93           N
ATOM    379  N   LYS A  45       2.226  -3.121  16.141  1.00 95.46           N
ATOM    380 CA   LYS A  45       1.379  -3.314  17.313  1.00 95.25           C
ATOM    381  C   LYS A  45       0.339  -4.400  17.073  1.00 95.45           C
ATOM    382  O   LYS A  45      -0.018  -5.133  17.989  1.00 94.61           O
ATOM    383 CB   LYS A  45       0.686  -2.000  17.682  1.00 94.53           C
ATOM    384 CG   LYS A  45       1.637  -0.933  18.220  1.00 91.65           C
ATOM    385 CD   LYS A  45       2.289  -1.388  19.513  1.00 87.60           C
ATOM    386 CE   LYS A  45       3.222  -0.324  20.065  1.00 83.77           C
ATOM    387 NZ   LYS A  45       3.832  -0.737  21.360  1.00 75.68           N
ATOM    388  N   ALA A  46      -0.141  -4.509  15.852  1.00 95.28           N
ATOM    389 CA   ALA A  46      -1.118  -5.537  15.519  1.00 95.23           C
ATOM    390  C   ALA A  46      -0.444  -6.899  15.681  1.00 95.59           C
ATOM    391  O   ALA A  46      -1.040  -7.836  16.222  1.00 95.10           O
ATOM    392 CB   ALA A  46      -1.615  -5.368  14.086  1.00 95.01           C
ATOM    393  N   THR A  47       0.795  -6.994  15.224  1.00 96.21           N
ATOM    394 CA   THR A  47       1.555  -8.235  15.324  1.00 96.07           C
ATOM    395  C   THR A  47       1.762  -8.606  16.791  1.00 95.84           C
ATOM    396  O   THR A  47       1.546  -9.754  17.187  1.00 94.82           O
ATOM    397 CB   THR A  47       2.928  -8.093  14.642  1.00 95.57           C
ATOM    398 OG1  THR A  47       2.738  -7.802  13.257  1.00 89.99           O
ATOM    399 CG2  THR A  47       3.727  -9.383  14.772  1.00 89.52           C
ATOM    400  N   ALA A  48       2.170  -7.635  17.581  1.00 96.11           N
ATOM    401 CA   ALA A  48       2.402  -7.863  18.998  1.00 95.50           C
ATOM    402  C   ALA A  48       1.112  -8.271  19.712  1.00 95.32           C
ATOM    403  O   ALA A  48       1.122  -9.151  20.570  1.00 93.74           O
ATOM    404 CB   ALA A  48       2.975  -6.604  19.642  1.00 94.59           C
ATOM    405  N   TYR A  49       0.022  -7.636  19.339  1.00 94.51           N
ATOM    406 CA   TYR A  49      -1.268  -7.938  19.946  1.00 94.34           C
ATOM    407  C   TYR A  49      -1.694  -9.369  19.654  1.00 94.13           C
ATOM    408  O   TYR A  49      -2.132 -10.098  20.550  1.00 92.32           O
ATOM    409 CB   TYR A  49      -2.330  -6.967  19.432  1.00 93.73           C
ATOM    410 CG   TYR A  49      -3.669  -7.106  20.120  1.00 93.58           C
ATOM    411 CD1  TYR A  49      -3.809  -6.778  21.469  1.00 90.94           C
ATOM    412 CD2  TYR A  49      -4.779  -7.582  19.436  1.00 90.97           C
ATOM    413 CE1  TYR A  49      -5.035  -6.917  22.114  1.00 89.76           C
ATOM    414 CE2  TYR A  49      -6.012  -7.724  20.076  1.00 89.72           C
ATOM    415 CZ   TYR A  49      -6.128  -7.387  21.412  1.00 90.44           C
ATOM    416 OH   TYR A  49      -7.347  -7.527  22.048  1.00 88.66           O
ATOM    417  N   ILE A  50      -1.560  -9.774  18.410  1.00 93.75           N
ATOM    418 CA   ILE A  50      -1.924 -11.130  18.017  1.00 93.10           C
ATOM    419  C   ILE A  50      -1.027 -12.148  18.713  1.00 92.78           C
ATOM    420  O   ILE A  50      -1.492 -13.211  19.143  1.00 90.47           O
ATOM    421 CB   ILE A  50      -1.818 -11.307  16.484  1.00 92.26           C
ATOM    422 CG1  ILE A  50      -2.889 -10.456  15.798  1.00 89.14           C
ATOM    423 CG2  ILE A  50      -1.975 -12.773  16.103  1.00 88.56           C
ATOM    424 CD1  ILE A  50      -2.794 -10.451  14.292  1.00 86.32           C
ATOM    425  N   LEU A  51       0.257 -11.826  18.838  1.00 92.61           N
ATOM    426 CA   LEU A  51       1.199 -12.716  19.498  1.00 91.85           C
ATOM    427  C   LEU A  51       0.874 -12.880  20.982  1.00 91.00           C
ATOM    428  O   LEU A  51       1.204 -13.903  21.584  1.00 87.54           O
ATOM    429 CB   LEU A  51       2.630 -12.192  19.343  1.00 90.69           C
ATOM    430 CG   LEU A  51       3.290 -12.460  17.994  1.00 87.59           C
ATOM    431 CD1  LEU A  51       4.612 -11.713  17.912  1.00 82.94           C
ATOM    432 CD2  LEU A  51       3.513 -13.958  17.841  1.00 82.02           C
ATOM    433  N   SER A  52       0.234 -11.894  21.547  1.00 88.78           N
ATOM    434 CA   SER A  52      -0.140 -11.929  22.953  1.00 87.26           C
ATOM    435  C   SER A  52      -1.410 -12.766  23.139  1.00 85.70           C
ATOM    436  O   SER A  52      -2.309 -12.401  23.895  1.00 80.21           O
ATOM    437 CB   SER A  52      -0.383 -10.508  23.470  1.00 84.41           C
ATOM    438 OG   SER A  52       0.759  -9.705  23.283  1.00 76.94           O
ATOM    439  N   VAL A  53      -1.437 -13.895  22.427  1.00 74.20           N
ATOM    440 CA   VAL A  53      -2.581 -14.801  22.450  1.00 71.43           C
ATOM    441  C   VAL A  53      -3.719 -14.238  21.590  1.00 67.37           C
ATOM    442  O   VAL A  53      -3.439 -13.655  20.529  1.00 64.00           O
ATOM    443 CB   VAL A  53      -3.084 -15.061  23.887  1.00 65.43           C
ATOM    444 CG1  VAL A  53      -4.207 -16.085  23.876  1.00 61.03           C
ATOM    445 CG2  VAL A  53      -1.950 -15.553  24.759  1.00 61.25           C
ATOM    446 OXT  VAL A  53      -4.887 -14.406  21.921  1.00 60.40           O
ATOM    447  N   VAL B   1      19.445  17.551  -3.511  1.00 62.79           N
ATOM    448 CA   VAL B   1      19.628  17.263  -2.080  1.00 71.53           C
ATOM    449  C   VAL B   1      18.308  16.863  -1.424  1.00 76.36           C
ATOM    450  O   VAL B   1      18.226  15.833  -0.754  1.00 74.71           O
ATOM    451 CB   VAL B   1      20.197  18.495  -1.347  1.00 67.06           C
ATOM    452 CG1  VAL B   1      20.521  18.142   0.081  1.00 60.40           C
ATOM    453 CG2  VAL B   1      21.427  19.010  -2.070  1.00 61.05           C
ATOM    454  N   LYS B   2      17.307  17.668  -1.660  1.00 71.79           N
ATOM    455 CA   LYS B   2      15.996  17.403  -1.084  1.00 75.46           C
ATOM    456  C   LYS B   2      15.465  16.092  -1.656  1.00 77.59           C
ATOM    457  O   LYS B   2      14.916  15.266  -0.933  1.00 75.38           O
ATOM    458 CB   LYS B   2      15.051  18.557  -1.406  1.00 71.74           C
ATOM    459 CG   LYS B   2      13.881  18.682  -0.452  1.00 65.24           C
ATOM    460 CD   LYS B   2      13.137  19.979  -0.686  1.00 64.36           C
ATOM    461 CE   LYS B   2      12.044  20.178   0.335  1.00 58.32           C
ATOM    462 NZ   LYS B   2      11.328  21.476   0.141  1.00 55.01           N
ATOM    463  N   ARG B   3      15.641  15.906  -2.954  1.00 74.12           N
ATOM    464 CA   ARG B   3      15.207  14.688  -3.630  1.00 74.50           C
ATOM    465  C   ARG B   3      16.027  13.498  -3.162  1.00 75.72           C
ATOM    466  O   ARG B   3      15.494  12.435  -2.861  1.00 74.56           O
ATOM    467 CB   ARG B   3      15.375  14.850  -5.143  1.00 71.74           C
ATOM    468 CG   ARG B   3      14.931  13.654  -5.939  1.00 66.72           C
ATOM    469 CD   ARG B   3      15.360  13.741  -7.388  1.00 65.25           C
ATOM    470 NE   ARG B   3      16.687  13.177  -7.625  1.00 61.04           N
ATOM    471 CZ   ARG B   3      17.826  13.855  -7.493  1.00 59.12           C
ATOM    472 NH1  ARG B   3      17.816  15.126  -7.141  1.00 53.76           N
ATOM    473 NH2  ARG B   3      18.990  13.249  -7.723  1.00 51.64           N
ATOM    474  N   ARG B   4      17.336  13.706  -3.099  1.00 76.04           N
ATOM    475 CA   ARG B   4      18.262  12.662  -2.673  1.00 77.11           C
ATOM    476  C   ARG B   4      17.947  12.190  -1.255  1.00 78.54           C
ATOM    477  O   ARG B   4      17.887  10.992  -0.990  1.00 77.18           O
ATOM    478 CB   ARG B   4      19.691  13.196  -2.710  1.00 74.44           C
ATOM    479 CG   ARG B   4      20.173  13.547  -4.097  1.00 68.43           C
ATOM    480 CD   ARG B   4      20.987  12.428  -4.695  1.00 66.26           C
ATOM    481 NE   ARG B   4      21.521  12.743  -5.993  1.00 61.40           N
ATOM    482 CZ   ARG B   4      22.695  12.320  -6.460  1.00 56.79           C
ATOM    483 NH1  ARG B   4      23.474  11.563  -5.699  1.00 52.33           N
ATOM    484 NH2  ARG B   4      23.090  12.646  -7.675  1.00 50.97           N
ATOM    485  N   THR B   5      17.754  13.133  -0.376  1.00 77.93           N
ATOM    486 CA   THR B   5      17.464  12.829   1.014  1.00 80.18           C
ATOM    487  C   THR B   5      16.171  12.033   1.139  1.00 80.78           C
ATOM    488  O   THR B   5      16.105  11.048   1.872  1.00 78.57           O
ATOM    489 CB   THR B   5      17.338  14.122   1.848  1.00 78.85           C
ATOM    490 OG1  THR B   5      18.572  14.842   1.789  1.00 73.81           O
ATOM    491 CG2  THR B   5      17.028  13.792   3.300  1.00 73.03           C
ATOM    492  N   HIS B   6      15.167  12.458   0.404  1.00 78.25           N
ATOM    493 CA   HIS B   6      13.883  11.777   0.434  1.00 77.97           C
ATOM    494  C   HIS B   6      14.006  10.335  -0.039  1.00 78.52           C
ATOM    495  O   HIS B   6      13.475   9.422   0.598  1.00 77.13           O
ATOM    496 CB   HIS B   6      12.879  12.503  -0.457  1.00 76.47           C
ATOM    497 CG   HIS B   6      11.622  11.721  -0.680  1.00 73.08           C
ATOM    498 ND1  HIS B   6      10.632  11.622   0.272  1.00 67.68           N
ATOM    499 CD2  HIS B   6      11.211  10.948  -1.714  1.00 68.36           C
ATOM    500 CE1  HIS B   6       9.671  10.827  -0.171  1.00 69.18           C
ATOM    501 NE2  HIS B   6      10.004  10.408  -1.376  1.00 68.55           N
ATOM    502  N   ASN B   7      14.702  10.137  -1.151  1.00 79.64           N
ATOM    503 CA   ASN B   7      14.860   8.798  -1.699  1.00 79.47           C
ATOM    504  C   ASN B   7      15.546   7.829  -0.748  1.00 80.51           C
ATOM    505  O   ASN B   7      15.145   6.671  -0.639  1.00 79.83           O
ATOM    506 CB   ASN B   7      15.624   8.853  -3.021  1.00 77.20           C
ATOM    507 CG   ASN B   7      14.795   9.453  -4.138  1.00 74.02           C
ATOM    508 OD1  ASN B   7      13.625   9.772  -3.960  1.00 70.11           O
ATOM    509 ND2  ASN B   7      15.414   9.610  -5.302  1.00 69.57           N
ATOM    510  N   VAL B   8      16.574   8.293  -0.077  1.00 81.85           N
ATOM    511 CA   VAL B   8      17.295   7.445   0.862  1.00 83.34           C
ATOM    512  C   VAL B   8      16.387   7.070   2.034  1.00 84.21           C
ATOM    513  O   VAL B   8      16.289   5.896   2.406  1.00 83.70           O
ATOM    514 CB   VAL B   8      18.555   8.159   1.398  1.00 82.21           C
ATOM    515 CG1  VAL B   8      19.202   7.326   2.500  1.00 79.18           C
ATOM    516 CG2  VAL B   8      19.539   8.382   0.266  1.00 80.23           C
ATOM    517  N   LEU B   9      15.740   8.060   2.586  1.00 84.69           N
ATOM    518 CA   LEU B   9      14.844   7.844   3.715  1.00 84.18           C
ATOM    519  C   LEU B   9      13.655   6.974   3.338  1.00 84.98           C
ATOM    520  O   LEU B   9      13.259   6.086   4.096  1.00 84.22           O
ATOM    521 CB   LEU B   9      14.361   9.191   4.250  1.00 83.48           C
ATOM    522 CG   LEU B   9      15.007   9.749   5.530  1.00 80.12           C
ATOM    523 CD1  LEU B   9      16.430   9.292   5.673  1.00 75.73           C
ATOM    524 CD2  LEU B   9      14.906  11.261   5.511  1.00 75.31           C
ATOM    525  N   GLU B  10      13.085   7.241   2.169  1.00 86.49           N
ATOM    526 CA   GLU B  10      11.941   6.473   1.707  1.00 85.96           C
ATOM    527  C   GLU B  10      12.255   4.999   1.512  1.00 85.74           C
ATOM    528  O   GLU B  10      11.444   4.141   1.850  1.00 84.15           O
ATOM    529 CB   GLU B  10      11.401   7.046   0.393  1.00 84.67           C
ATOM    530 CG   GLU B  10      10.152   7.883   0.564  1.00 81.00           C
ATOM    531 CD   GLU B  10       9.093   7.176   1.385  1.00 78.96           C
ATOM    532 OE1  GLU B  10       8.584   6.131   0.934  1.00 75.38           O
ATOM    533 OE2  GLU B  10       8.784   7.660   2.489  1.00 75.47           O
ATOM    534  N   ARG B  11      13.418   4.716   0.956  1.00 85.08           N
ATOM    535 CA   ARG B  11      13.789   3.333   0.728  1.00 83.69           C
ATOM    536  C   ARG B  11      13.881   2.580   2.051  1.00 84.39           C
ATOM    537  O   ARG B  11      13.428   1.447   2.168  1.00 83.78           O
ATOM    538 CB   ARG B  11      15.122   3.252  -0.017  1.00 82.04           C
ATOM    539 CG   ARG B  11      15.344   1.910  -0.687  1.00 74.91           C
ATOM    540 CD   ARG B  11      16.643   1.923  -1.494  1.00 73.19           C
ATOM    541 NE   ARG B  11      17.809   1.828  -0.632  1.00 68.84           N
ATOM    542 CZ   ARG B  11      18.951   2.488  -0.847  1.00 64.63           C
ATOM    543 NH1  ARG B  11      19.070   3.285  -1.887  1.00 59.70           N
ATOM    544 NH2  ARG B  11      19.959   2.337  -0.004  1.00 57.77           N
ATOM    545  N   GLN B  12      14.463   3.227   3.036  1.00 87.94           N
ATOM    546 CA   GLN B  12      14.585   2.615   4.352  1.00 87.65           C
ATOM    547  C   GLN B  12      13.207   2.418   4.967  1.00 87.96           C
ATOM    548  O   GLN B  12      12.930   1.392   5.592  1.00 87.15           O
ATOM    549 CB   GLN B  12      15.449   3.488   5.267  1.00 87.09           C
ATOM    550 CG   GLN B  12      16.914   3.535   4.858  1.00 80.97           C
ATOM    551 CD   GLN B  12      17.764   4.409   5.764  1.00 78.19           C
ATOM    552 OE1  GLN B  12      18.993   4.433   5.644  1.00 73.34           O
ATOM    553 NE2  GLN B  12      17.130   5.131   6.667  1.00 70.61           N
ATOM    554  N   ARG B  13      12.356   3.398   4.781  1.00 88.19           N
ATOM    555 CA   ARG B  13      11.008   3.330   5.316  1.00 87.50           C
ATOM    556  C   ARG B  13      10.219   2.206   4.656  1.00 87.72           C
ATOM    557  O   ARG B  13       9.516   1.453   5.332  1.00 87.00           O
ATOM    558 CB   ARG B  13      10.289   4.660   5.105  1.00 86.50           C
ATOM    559 CG   ARG B  13       8.979   4.779   5.876  1.00 81.54           C
ATOM    560 CD   ARG B  13       8.353   6.147   5.685  1.00 79.12           C
ATOM    561 NE   ARG B  13       7.316   6.143   4.664  1.00 75.02           N
ATOM    562 CZ   ARG B  13       6.076   5.706   4.856  1.00 73.84           C
ATOM    563 NH1  ARG B  13       5.705   5.242   6.046  1.00 67.78           N
ATOM    564 NH2  ARG B  13       5.204   5.726   3.865  1.00 67.01           N
ATOM    565  N   ARG B  14      10.354   2.089   3.338  1.00 87.99           N
ATOM    566 CA   ARG B  14       9.659   1.044   2.604  1.00 87.40           C
ATOM    567  C   ARG B  14      10.115  -0.347   3.032  1.00 88.50           C
ATOM    568  O   ARG B  14       9.314  -1.258   3.173  1.00 88.17           O
ATOM    569 CB   ARG B  14       9.864   1.205   1.097  1.00 85.87           C
ATOM    570 CG   ARG B  14       9.178   2.418   0.484  1.00 81.21           C
ATOM    571 CD   ARG B  14       9.084   2.281  -1.032  1.00 78.91           C
ATOM    572 NE   ARG B  14      10.390   2.221  -1.678  1.00 74.99           N
ATOM    573 CZ   ARG B  14      11.130   3.279  -2.004  1.00 73.07           C
ATOM    574 NH1  ARG B  14      10.698   4.501  -1.727  1.00 67.39           N
ATOM    575 NH2  ARG B  14      12.303   3.115  -2.587  1.00 66.31           N
ATOM    576  N   ASN B  15      11.410  -0.494   3.252  1.00 88.35           N
ATOM    577 CA   ASN B  15      11.936  -1.779   3.671  1.00 89.12           C
ATOM    578  C   ASN B  15      11.391  -2.166   5.035  1.00 90.66           C
ATOM    579  O   ASN B  15      11.042  -3.319   5.264  1.00 90.43           O
ATOM    580 CB   ASN B  15      13.475  -1.742   3.724  1.00 88.11           C
ATOM    581 CG   ASN B  15      14.106  -1.652   2.350  1.00 85.09           C
ATOM    582 OD1  ASN B  15      13.535  -2.107   1.357  1.00 80.00           O
ATOM    583 ND2  ASN B  15      15.294  -1.079   2.283  1.00 79.36           N
ATOM    584  N   GLU B  16      11.318  -1.213   5.922  1.00 92.02           N
ATOM    585 CA   GLU B  16      10.807  -1.454   7.262  1.00 92.49           C
ATOM    586  C   GLU B  16       9.315  -1.775   7.210  1.00 93.59           C
ATOM    587  O   GLU B  16       8.843  -2.666   7.925  1.00 92.96           O
ATOM    588 CB   GLU B  16      11.061  -0.229   8.147  1.00 91.56           C
ATOM    589 CG   GLU B  16      10.787  -0.449   9.631  1.00 84.79           C
ATOM    590 CD   GLU B  16      11.563  -1.627  10.194  1.00 81.82           C
ATOM    591 OE1  GLU B  16      12.752  -1.781   9.842  1.00 77.40           O
ATOM    592 OE2  GLU B  16      10.983  -2.402  10.978  1.00 77.21           O
ATOM    593  N   LEU B  17       8.592  -1.057   6.370  1.00 91.73           N
ATOM    594 CA   LEU B  17       7.161  -1.275   6.231  1.00 92.05           C
ATOM    595  C   LEU B  17       6.908  -2.673   5.681  1.00 92.80           C
ATOM    596  O   LEU B  17       6.017  -3.382   6.152  1.00 92.08           O
ATOM    597 CB   LEU B  17       6.584  -0.244   5.249  1.00 91.37           C
ATOM    598 CG   LEU B  17       5.228   0.423   5.510  1.00 88.28           C
ATOM    599 CD1  LEU B  17       4.401   0.346   4.248  1.00 84.78           C
ATOM    600 CD2  LEU B  17       4.487  -0.185   6.682  1.00 84.15           C
ATOM    601  N   LYS B  18       7.696  -3.056   4.688  1.00 91.85           N
ATOM    602 CA   LYS B  18       7.553  -4.373   4.080  1.00 91.67           C
ATOM    603  C   LYS B  18       7.782  -5.476   5.110  1.00 92.47           C
ATOM    604  O   LYS B  18       7.027  -6.443   5.166  1.00 92.07           O
ATOM    605 CB   LYS B  18       8.537  -4.515   2.923  1.00 90.21           C
ATOM    606 CG   LYS B  18       8.407  -5.821   2.163  1.00 85.08           C
ATOM    607 CD   LYS B  18       9.250  -5.811   0.903  1.00 81.72           C
ATOM    608 CE   LYS B  18       8.763  -4.780  -0.086  1.00 75.06           C
ATOM    609 NZ   LYS B  18       9.568  -4.784  -1.343  1.00 68.81           N
ATOM    610  N   ARG B  19       8.813  -5.325   5.914  1.00 93.24           N
ATOM    611 CA   ARG B  19       9.109  -6.314   6.942  1.00 93.48           C
ATOM    612  C   ARG B  19       7.946  -6.422   7.923  1.00 94.51           C
ATOM    613  O   ARG B  19       7.585  -7.514   8.351  1.00 94.22           O
ATOM    614 CB   ARG B  19      10.372  -5.927   7.712  1.00 92.47           C
ATOM    615 CG   ARG B  19      11.649  -5.990   6.902  1.00 87.12           C
ATOM    616 CD   ARG B  19      12.786  -5.359   7.673  1.00 85.01           C
ATOM    617 NE   ARG B  19      13.972  -5.155   6.841  1.00 80.24           N
ATOM    618 CZ   ARG B  19      14.918  -4.276   7.096  1.00 77.44           C
ATOM    619 NH1  ARG B  19      14.846  -3.504   8.177  1.00 70.25           N
ATOM    620 NH2  ARG B  19      15.956  -4.156   6.277  1.00 71.71           N
ATOM    621  N   SER B  20       7.385  -5.278   8.278  1.00 94.62           N
ATOM    622 CA   SER B  20       6.273  -5.246   9.213  1.00 94.92           C
ATOM    623  C   SER B  20       5.023  -5.913   8.633  1.00 95.41           C
ATOM    624  O   SER B  20       4.288  -6.592   9.351  1.00 94.83           O
ATOM    625 CB   SER B  20       5.960  -3.806   9.613  1.00 94.53           C
ATOM    626 OG   SER B  20       7.042  -3.241  10.324  1.00 89.87           O
ATOM    627  N   PHE B  21       4.796  -5.730   7.340  1.00 94.69           N
ATOM    628 CA   PHE B  21       3.652  -6.352   6.698  1.00 94.49           C
ATOM    629  C   PHE B  21       3.820  -7.870   6.714  1.00 94.63           C
ATOM    630  O   PHE B  21       2.879  -8.600   6.988  1.00 93.83           O
ATOM    631 CB   PHE B  21       3.520  -5.869   5.249  1.00 93.97           C
ATOM    632 CG   PHE B  21       2.479  -4.794   5.079  1.00 93.37           C
ATOM    633 CD1  PHE B  21       1.135  -5.098   5.206  1.00 91.33           C
ATOM    634 CD2  PHE B  21       2.854  -3.482   4.798  1.00 91.39           C
ATOM    635 CE1  PHE B  21       0.169  -4.106   5.061  1.00 90.41           C
ATOM    636 CE2  PHE B  21       1.891  -2.494   4.651  1.00 90.44           C
ATOM    637 CZ   PHE B  21       0.545  -2.800   4.785  1.00 91.27           C
ATOM    638  N   PHE B  22       5.023  -8.327   6.419  1.00 94.24           N
ATOM    639 CA   PHE B  22       5.287  -9.758   6.399  1.00 93.88           C
ATOM    640  C   PHE B  22       5.189 -10.353   7.800  1.00 94.48           C
ATOM    641  O   PHE B  22       4.691 -11.465   7.972  1.00 93.42           O
ATOM    642 CB   PHE B  22       6.670 -10.051   5.820  1.00 92.30           C
ATOM    643 CG   PHE B  22       6.769  -9.785   4.333  1.00 90.36           C
ATOM    644 CD1  PHE B  22       5.637  -9.500   3.576  1.00 85.44           C
ATOM    645 CD2  PHE B  22       7.999  -9.842   3.687  1.00 84.57           C
ATOM    646 CE1  PHE B  22       5.724  -9.270   2.202  1.00 83.02           C
ATOM    647 CE2  PHE B  22       8.100  -9.617   2.318  1.00 82.35           C
ATOM    648 CZ   PHE B  22       6.961  -9.332   1.576  1.00 82.05           C
ATOM    649  N   ALA B  23       5.661  -9.633   8.791  1.00 94.87           N
ATOM    650 CA   ALA B  23       5.602 -10.109  10.161  1.00 95.09           C
ATOM    651  C   ALA B  23       4.145 -10.265  10.595  1.00 95.57           C
ATOM    652  O   ALA B  23       3.788 -11.244  11.253  1.00 94.73           O
ATOM    653 CB   ALA B  23       6.329  -9.130  11.090  1.00 94.57           C
ATOM    654  N   LEU B  24       3.319  -9.311  10.220  1.00 95.53           N
ATOM    655 CA   LEU B  24       1.902  -9.371  10.570  1.00 95.68           C
ATOM    656  C   LEU B  24       1.233 -10.518   9.825  1.00 95.46           C
ATOM    657  O   LEU B  24       0.465 -11.288  10.407  1.00 94.29           O
ATOM    658 CB   LEU B  24       1.206  -8.052  10.222  1.00 95.40           C
ATOM    659 CG   LEU B  24      -0.317  -8.026  10.404  1.00 94.81           C
ATOM    660 CD1  LEU B  24      -0.670  -8.384  11.838  1.00 93.31           C
ATOM    661 CD2  LEU B  24      -0.858  -6.645  10.055  1.00 93.11           C
ATOM    662  N   ARG B  25       1.540 -10.621   8.548  1.00 95.60           N
ATOM    663 CA   ARG B  25       0.978 -11.683   7.711  1.00 94.93           C
ATOM    664  C   ARG B  25       1.253 -13.057   8.307  1.00 94.70           C
ATOM    665  O   ARG B  25       0.375 -13.921   8.328  1.00 93.71           O
ATOM    666 CB   ARG B  25       1.594 -11.613   6.311  1.00 93.61           C
ATOM    667 CG   ARG B  25       1.120 -12.705   5.361  1.00 90.07           C
ATOM    668 CD   ARG B  25       2.128 -12.887   4.236  1.00 88.40           C
ATOM    669 NE   ARG B  25       3.407 -13.349   4.754  1.00 83.62           N
ATOM    670 CZ   ARG B  25       4.555 -13.310   4.078  1.00 82.59           C
ATOM    671 NH1  ARG B  25       4.587 -12.811   2.858  1.00 74.48           N
ATOM    672 NH2  ARG B  25       5.662 -13.759   4.641  1.00 75.33           N
ATOM    673  N   ASP B  26       2.460 -13.255   8.791  1.00 94.75           N
ATOM    674 CA   ASP B  26       2.839 -14.540   9.365  1.00 94.14           C
ATOM    675  C   ASP B  26       2.111 -14.888  10.662  1.00 94.03           C
ATOM    676  O   ASP B  26       2.155 -16.032  11.105  1.00 92.24           O
ATOM    677 CB   ASP B  26       4.355 -14.590   9.595  1.00 92.86           C
ATOM    678 CG   ASP B  26       5.148 -14.547   8.300  1.00 90.01           C
ATOM    679 OD1  ASP B  26       4.572 -14.860   7.236  1.00 86.24           O
ATOM    680 OD2  ASP B  26       6.338 -14.209   8.344  1.00 85.75           O
ATOM    681  N   GLN B  27       1.441 -13.913  11.255  1.00 94.40           N
ATOM    682 CA   GLN B  27       0.708 -14.166  12.486  1.00 94.04           C
ATOM    683  C   GLN B  27      -0.771 -14.436  12.216  1.00 94.01           C
ATOM    684  O   GLN B  27      -1.546 -14.669  13.141  1.00 91.55           O
ATOM    685 CB   GLN B  27       0.846 -12.976  13.444  1.00 92.98           C
ATOM    686 CG   GLN B  27       2.264 -12.718  13.908  1.00 90.28           C
ATOM    687 CD   GLN B  27       2.938 -13.977  14.416  1.00 89.73           C
ATOM    688 OE1  GLN B  27       2.374 -14.718  15.220  1.00 82.66           O
ATOM    689 NE2  GLN B  27       4.145 -14.234  13.935  1.00 80.96           N
ATOM    690  N   ILE B  28      -1.143 -14.403  10.946  1.00 94.30           N
ATOM    691 CA   ILE B  28      -2.517 -14.658  10.550  1.00 93.72           C
ATOM    692  C   ILE B  28      -2.554 -16.035   9.898  1.00 93.47           C
ATOM    693  O   ILE B  28      -2.083 -16.207   8.774  1.00 91.58           O
ATOM    694 CB   ILE B  28      -3.005 -13.603   9.533  1.00 92.82           C
ATOM    695 CG1  ILE B  28      -2.824 -12.201  10.118  1.00 90.09           C
ATOM    696 CG2  ILE B  28      -4.473 -13.859   9.192  1.00 90.20           C
ATOM    697 CD1  ILE B  28      -3.076 -11.090   9.115  1.00 84.93           C
ATOM    698  N   PRO B  29      -3.103 -17.030  10.580  1.00 92.72           N
ATOM    699 CA   PRO B  29      -3.185 -18.397  10.074  1.00 91.72           C
ATOM    700  C   PRO B  29      -3.621 -18.519   8.622  1.00 91.28           C
ATOM    701  O   PRO B  29      -3.020 -19.259   7.840  1.00 87.96           O
ATOM    702 CB   PRO B  29      -4.175 -19.054  11.035  1.00 90.34           C
ATOM    703 CG   PRO B  29      -3.875 -18.359  12.324  1.00 88.86           C
ATOM    704 CD   PRO B  29      -3.752 -16.915  11.899  1.00 91.55           C
ATOM    705  N   GLU B  30      -4.648 -17.781   8.260  1.00 92.72           N
ATOM    706 CA   GLU B  30      -5.174 -17.827   6.905  1.00 91.61           C
ATOM    707  C   GLU B  30      -4.205 -17.313   5.850  1.00 91.52           C
ATOM    708  O   GLU B  30      -4.296 -17.686   4.678  1.00 88.37           O
ATOM    709 CB   GLU B  30      -6.472 -17.017   6.840  1.00 89.27           C
ATOM    710 CG   GLU B  30      -7.314 -17.284   5.614  1.00 81.94           C
ATOM    711 CD   GLU B  30      -8.516 -16.362   5.521  1.00 79.30           C
ATOM    712 OE1  GLU B  30      -9.061 -15.986   6.580  1.00 74.34           O
ATOM    713 OE2  GLU B  30      -8.919 -16.017   4.396  1.00 73.97           O
ATOM    714  N   LEU B  31      -3.270 -16.459   6.256  1.00 92.18           N
ATOM    715 CA   LEU B  31      -2.318 -15.861   5.317  1.00 91.47           C
ATOM    716  C   LEU B  31      -0.860 -16.232   5.533  1.00 90.60           C
ATOM    717  O   LEU B  31      -0.014 -15.891   4.701  1.00 86.28           O
ATOM    718 CB   LEU B  31      -2.429 -14.340   5.363  1.00 90.43           C
ATOM    719 CG   LEU B  31      -3.775 -13.694   5.039  1.00 89.94           C
ATOM    720 CD1  LEU B  31      -3.666 -12.194   5.256  1.00 87.65           C
ATOM    721 CD2  LEU B  31      -4.158 -14.003   3.602  1.00 86.72           C
ATOM    722  N   GLU B  32      -0.548 -16.909   6.607  1.00 91.39           N
ATOM    723 CA   GLU B  32       0.842 -17.211   6.931  1.00 89.72           C
ATOM    724  C   GLU B  32       1.683 -17.821   5.817  1.00 89.16           C
ATOM    725  O   GLU B  32       2.896 -17.647   5.797  1.00 84.65           O
ATOM    726 CB   GLU B  32       0.912 -18.084   8.184  1.00 87.15           C
ATOM    727 CG   GLU B  32       0.550 -19.539   7.984  1.00 81.37           C
ATOM    728 CD   GLU B  32       0.538 -20.293   9.295  1.00 79.78           C
ATOM    729 OE1  GLU B  32       1.438 -20.044  10.127  1.00 75.18           O
ATOM    730 OE2  GLU B  32      -0.359 -21.129   9.504  1.00 74.59           O
ATOM    731  N   ASN B  33       1.049 -18.505   4.883  1.00 88.19           N
ATOM    732 CA   ASN B  33       1.784 -19.104   3.778  1.00 87.56           C
ATOM    733  C   ASN B  33       1.521 -18.426   2.441  1.00 87.88           C
ATOM    734  O   ASN B  33       2.002 -18.877   1.400  1.00 85.15           O
ATOM    735 CB   ASN B  33       1.456 -20.589   3.675  1.00 85.59           C
ATOM    736 CG   ASN B  33       1.936 -21.363   4.882  1.00 81.83           C
ATOM    737 OD1  ASN B  33       1.170 -22.067   5.527  1.00 76.41           O
ATOM    738 ND2  ASN B  33       3.216 -21.230   5.194  1.00 74.66           N
ATOM    739  N   ASN B  34       0.780 -17.343   2.453  1.00 87.38           N
ATOM    740 CA   ASN B  34       0.469 -16.600   1.242  1.00 87.68           C
ATOM    741  C   ASN B  34       1.399 -15.404   1.110  1.00 87.49           C
ATOM    742  O   ASN B  34       1.120 -14.322   1.630  1.00 84.80           O
ATOM    743 CB   ASN B  34      -0.982 -16.124   1.289  1.00 85.53           C
ATOM    744 CG   ASN B  34      -1.426 -15.478  -0.004  1.00 83.01           C
ATOM    745 OD1  ASN B  34      -2.602 -15.161  -0.188  1.00 77.74           O
ATOM    746 ND2  ASN B  34      -0.501 -15.269  -0.924  1.00 77.30           N
ATOM    747  N   GLU B  35       2.485 -15.601   0.393  1.00 86.89           N
ATOM    748 CA   GLU B  35       3.477 -14.549   0.202  1.00 85.82           C
ATOM    749  C   GLU B  35       3.025 -13.449  -0.746  1.00 86.30           C
ATOM    750  O   GLU B  35       3.604 -12.365  -0.767  1.00 83.23           O
ATOM    751 CB   GLU B  35       4.784 -15.137  -0.301  1.00 83.43           C
ATOM    752 CG   GLU B  35       5.020 -16.570   0.125  1.00 76.69           C
ATOM    753 CD   GLU B  35       6.485 -16.922   0.170  1.00 72.51           C
ATOM    754 OE1  GLU B  35       7.181 -16.714  -0.845  1.00 66.44           O
ATOM    755 OE2  GLU B  35       6.945 -17.409   1.221  1.00 65.26           O
ATOM    756  N   LYS B  36       2.014 -13.729  -1.540  1.00 88.24           N
ATOM    757 CA   LYS B  36       1.518 -12.748  -2.495  1.00 87.41           C
ATOM    758  C   LYS B  36       0.317 -11.954  -1.987  1.00 88.16           C
ATOM    759  O   LYS B  36      -0.289 -11.190  -2.739  1.00 85.66           O
ATOM    760 CB   LYS B  36       1.145 -13.435  -3.806  1.00 85.24           C
ATOM    761 CG   LYS B  36       2.318 -13.979  -4.580  1.00 79.14           C
ATOM    762 CD   LYS B  36       1.891 -14.475  -5.953  1.00 74.63           C
ATOM    763 CE   LYS B  36       1.326 -13.339  -6.783  1.00 68.84           C
ATOM    764 NZ   LYS B  36       0.887 -13.786  -8.144  1.00 61.23           N
ATOM    765  N   ALA B  37      -0.016 -12.111  -0.737  1.00 87.64           N
ATOM    766 CA   ALA B  37      -1.150 -11.409  -0.159  1.00 88.56           C
ATOM    767  C   ALA B  37      -0.993  -9.891  -0.254  1.00 88.97           C
ATOM    768  O   ALA B  37       0.001  -9.340   0.223  1.00 87.33           O
ATOM    769 CB   ALA B  37      -1.325 -11.812   1.299  1.00 87.90           C
ATOM    770  N   PRO B  38      -1.944  -9.207  -0.887  1.00 90.11           N
ATOM    771 CA   PRO B  38      -1.888  -7.745  -1.017  1.00 90.14           C
ATOM    772  C   PRO B  38      -1.945  -7.081   0.354  1.00 91.43           C
ATOM    773  O   PRO B  38      -2.445  -7.671   1.316  1.00 90.92           O
ATOM    774 CB   PRO B  38      -3.134  -7.437  -1.842  1.00 88.07           C
ATOM    775 CG   PRO B  38      -3.331  -8.680  -2.657  1.00 85.30           C
ATOM    776 CD   PRO B  38      -3.059  -9.768  -1.634  1.00 87.51           C
ATOM    777  N   LYS B  39      -1.439  -5.859   0.429  1.00 90.61           N
ATOM    778 CA   LYS B  39      -1.448  -5.137   1.692  1.00 91.19           C
ATOM    779  C   LYS B  39      -2.855  -4.953   2.263  1.00 92.56           C
ATOM    780  O   LYS B  39      -3.062  -5.132   3.454  1.00 92.07           O
ATOM    781 CB   LYS B  39      -0.769  -3.773   1.520  1.00 89.71           C
ATOM    782 CG   LYS B  39       0.715  -3.865   1.224  1.00 86.30           C
ATOM    783 CD   LYS B  39       1.338  -2.500   1.042  1.00 83.46           C
ATOM    784 CE   LYS B  39       2.832  -2.608   0.777  1.00 79.59           C
ATOM    785 NZ   LYS B  39       3.469  -1.279   0.567  1.00 73.85           N
ATOM    786  N   VAL B  40      -3.807  -4.607   1.413  1.00 92.33           N
ATOM    787 CA   VAL B  40      -5.174  -4.427   1.893  1.00 92.41           C
ATOM    788  C   VAL B  40      -5.750  -5.728   2.433  1.00 93.32           C
ATOM    789  O   VAL B  40      -6.522  -5.718   3.392  1.00 92.60           O
ATOM    790 CB   VAL B  40      -6.128  -3.902   0.795  1.00 90.94           C
ATOM    791 CG1  VAL B  40      -5.890  -2.428   0.576  1.00 84.43           C
ATOM    792 CG2  VAL B  40      -5.935  -4.688  -0.487  1.00 84.21           C
ATOM    793  N   VAL B  41      -5.383  -6.831   1.824  1.00 93.44           N
ATOM    794 CA   VAL B  41      -5.870  -8.122   2.272  1.00 93.20           C
ATOM    795  C   VAL B  41      -5.278  -8.466   3.634  1.00 94.13           C
ATOM    796  O   VAL B  41      -5.983  -8.968   4.516  1.00 93.79           O
ATOM    797 CB   VAL B  41      -5.520  -9.237   1.263  1.00 92.04           C
ATOM    798 CG1  VAL B  41      -5.921 -10.601   1.824  1.00 89.16           C
ATOM    799 CG2  VAL B  41      -6.254  -8.986  -0.047  1.00 89.12           C
ATOM    800  N   ILE B  42      -3.997  -8.209   3.804  1.00 93.72           N
ATOM    801 CA   ILE B  42      -3.345  -8.472   5.076  1.00 94.01           C
ATOM    802  C   ILE B  42      -4.036  -7.654   6.167  1.00 94.87           C
ATOM    803  O   ILE B  42      -4.308  -8.158   7.256  1.00 94.63           O
ATOM    804 CB   ILE B  42      -1.843  -8.110   5.021  1.00 93.63           C
ATOM    805 CG1  ILE B  42      -1.123  -9.053   4.058  1.00 92.10           C
ATOM    806 CG2  ILE B  42      -1.224  -8.192   6.414  1.00 92.03           C
ATOM    807 CD1  ILE B  42       0.342  -8.724   3.842  1.00 89.10           C
ATOM    808  N   LEU B  43      -4.317  -6.399   5.856  1.00 94.85           N
ATOM    809 CA   LEU B  43      -4.977  -5.507   6.796  1.00 95.02           C
ATOM    810  C   LEU B  43      -6.382  -5.990   7.147  1.00 95.39           C
ATOM    811  O   LEU B  43      -6.743  -6.067   8.317  1.00 94.80           O
ATOM    812 CB   LEU B  43      -5.072  -4.102   6.196  1.00 94.72           C
ATOM    813 CG   LEU B  43      -4.046  -3.018   6.567  1.00 93.74           C
ATOM    814 CD1  LEU B  43      -2.773  -3.582   7.146  1.00 91.95           C
ATOM    815 CD2  LEU B  43      -3.767  -2.166   5.337  1.00 91.16           C
ATOM    816  N   LYS B  44      -7.160  -6.318   6.141  1.00 95.74           N
ATOM    817 CA   LYS B  44      -8.524  -6.783   6.369  1.00 95.47           C
ATOM    818  C   LYS B  44      -8.582  -8.104   7.122  1.00 95.66           C
ATOM    819  O   LYS B  44      -9.415  -8.279   8.013  1.00 94.87           O
ATOM    820 CB   LYS B  44      -9.263  -6.916   5.032  1.00 94.50           C
ATOM    821 CG   LYS B  44      -9.547  -5.594   4.345  1.00 91.31           C
ATOM    822 CD   LYS B  44     -10.218  -5.809   3.002  1.00 85.78           C
ATOM    823 CE   LYS B  44     -10.463  -4.488   2.282  1.00 81.03           C
ATOM    824 NZ   LYS B  44     -11.397  -3.600   3.026  1.00 73.28           N
ATOM    825  N   LYS B  45      -7.704  -9.015   6.779  1.00 95.47           N
ATOM    826 CA   LYS B  45      -7.683 -10.313   7.448  1.00 95.28           C
ATOM    827  C   LYS B  45      -7.194 -10.191   8.889  1.00 95.49           C
ATOM    828  O   LYS B  45      -7.649 -10.922   9.764  1.00 94.50           O
ATOM    829 CB   LYS B  45      -6.805 -11.300   6.676  1.00 94.53           C
ATOM    830 CG   LYS B  45      -7.369 -11.697   5.319  1.00 91.73           C
ATOM    831 CD   LYS B  45      -8.689 -12.433   5.465  1.00 87.36           C
ATOM    832 CE   LYS B  45      -9.232 -12.875   4.116  1.00 83.61           C
ATOM    833 NZ   LYS B  45     -10.497 -13.648   4.257  1.00 75.65           N
ATOM    834  N   ALA B  46      -6.262  -9.283   9.115  1.00 95.26           N
ATOM    835 CA   ALA B  46      -5.753  -9.082  10.466  1.00 95.21           C
ATOM    836  C   ALA B  46      -6.890  -8.564  11.340  1.00 95.67           C
ATOM    837  O   ALA B  46      -7.064  -9.002  12.479  1.00 95.13           O
ATOM    838 CB   ALA B  46      -4.600  -8.076  10.456  1.00 94.97           C
ATOM    839  N   THR B  47      -7.676  -7.646  10.791  1.00 96.24           N
ATOM    840 CA   THR B  47      -8.804  -7.077  11.513  1.00 96.16           C
ATOM    841  C   THR B  47      -9.826  -8.170  11.834  1.00 95.91           C
ATOM    842  O   THR B  47     -10.307  -8.265  12.960  1.00 95.00           O
ATOM    843 CB   THR B  47      -9.484  -5.976  10.676  1.00 95.55           C
ATOM    844 OG1  THR B  47      -8.548  -4.937  10.425  1.00 89.90           O
ATOM    845 CG2  THR B  47     -10.682  -5.405  11.422  1.00 89.35           C
ATOM    846  N   ALA B  48     -10.140  -8.982  10.847  1.00 96.13           N
ATOM    847 CA   ALA B  48     -11.098 -10.060  11.030  1.00 95.52           C
ATOM    848  C   ALA B  48     -10.604 -11.068  12.064  1.00 95.32           C
ATOM    849  O   ALA B  48     -11.382 -11.563  12.882  1.00 93.63           O
ATOM    850 CB   ALA B  48     -11.352 -10.759   9.701  1.00 94.56           C
ATOM    851  N   TYR B  49      -9.322 -11.356  12.023  1.00 94.64           N
ATOM    852 CA   TYR B  49      -8.738 -12.309  12.955  1.00 94.34           C
ATOM    853  C   TYR B  49      -8.840 -11.806  14.396  1.00 94.11           C
ATOM    854  O   TYR B  49      -9.228 -12.544  15.298  1.00 92.35           O
ATOM    855 CB   TYR B  49      -7.275 -12.574  12.598  1.00 93.65           C
ATOM    856 CG   TYR B  49      -6.633 -13.657  13.439  1.00 93.37           C
ATOM    857 CD1  TYR B  49      -7.056 -14.978  13.332  1.00 90.62           C
ATOM    858 CD2  TYR B  49      -5.623 -13.355  14.338  1.00 90.63           C
ATOM    859 CE1  TYR B  49      -6.474 -15.979  14.106  1.00 89.27           C
ATOM    860 CE2  TYR B  49      -5.039 -14.349  15.119  1.00 89.29           C
ATOM    861 CZ   TYR B  49      -5.466 -15.656  15.000  1.00 89.93           C
ATOM    862 OH   TYR B  49      -4.892 -16.641  15.771  1.00 88.03           O
ATOM    863  N   ILE B  50      -8.472 -10.560  14.590  1.00 93.79           N
ATOM    864 CA   ILE B  50      -8.540  -9.965  15.923  1.00 93.23           C
ATOM    865  C   ILE B  50      -9.987  -9.903  16.396  1.00 92.78           C
ATOM    866  O   ILE B  50     -10.286 -10.145  17.570  1.00 90.62           O
ATOM    867 CB   ILE B  50      -7.933  -8.543  15.923  1.00 92.38           C
ATOM    868 CG1  ILE B  50      -6.428  -8.632  15.659  1.00 89.29           C
ATOM    869 CG2  ILE B  50      -8.202  -7.845  17.253  1.00 88.75           C
ATOM    870 CD1  ILE B  50      -5.749  -7.286  15.514  1.00 86.49           C
ATOM    871  N   LEU B  51     -10.883  -9.585  15.485  1.00 92.71           N
ATOM    872 CA   LEU B  51     -12.304  -9.494  15.787  1.00 91.85           C
ATOM    873  C   LEU B  51     -12.874 -10.842  16.217  1.00 91.01           C
ATOM    874  O   LEU B  51     -13.826 -10.906  16.990  1.00 87.40           O
ATOM    875 CB   LEU B  51     -13.050  -8.978  14.554  1.00 90.64           C
ATOM    876 CG   LEU B  51     -13.909  -7.707  14.657  1.00 87.54           C
ATOM    877 CD1  LEU B  51     -13.427  -6.815  15.782  1.00 82.66           C
ATOM    878 CD2  LEU B  51     -13.847  -6.979  13.330  1.00 81.69           C
ATOM    879  N   SER B  52     -12.274 -11.907  15.721  1.00 88.68           N
ATOM    880 CA   SER B  52     -12.722 -13.253  16.060  1.00 86.96           C
ATOM    881  C   SER B  52     -12.257 -13.640  17.459  1.00 85.41           C
ATOM    882  O   SER B  52     -12.185 -14.826  17.795  1.00 79.86           O
ATOM    883 CB   SER B  52     -12.178 -14.255  15.039  1.00 84.16           C
ATOM    884 OG   SER B  52     -12.609 -13.925  13.731  1.00 76.99           O
ATOM    885  N   VAL B  53     -11.944 -12.622  18.237  1.00 74.75           N
ATOM    886 CA   VAL B  53     -11.473 -12.785  19.608  1.00 72.07           C
ATOM    887  C   VAL B  53     -10.133 -13.508  19.657  1.00 67.91           C
ATOM    888  O   VAL B  53     -10.085 -14.724  19.436  1.00 64.54           O
ATOM    889 CB   VAL B  53     -12.491 -13.546  20.485  1.00 66.26           C
ATOM    890 CG1  VAL B  53     -11.978 -13.640  21.906  1.00 61.84           C
ATOM    891 CG2  VAL B  53     -13.834 -12.825  20.456  1.00 61.94           C
ATOM    892 OXT  VAL B  53      -9.124 -12.821  19.906  1.00 61.05           O
HETATM  893  K     K C   1       2.024   9.628  -7.269  1.00 79.74           K
HETATM  894  K     K D   1       5.155   9.898  -7.143  1.00 81.90           K
HETATM  895  K     K E   1       8.440  10.147  -6.929  1.00 72.71           K
ATOM    896 OP3    G F   1       4.612  21.243 -10.184  1.00 58.13           O
ATOM    897  P     G F   1       6.137  21.369  -9.893  1.00 65.01           P
ATOM    898 OP1    G F   1       6.715  22.391 -10.772  1.00 62.10           O
ATOM    899 OP2    G F   1       6.409  21.378  -8.498  1.00 63.07           O
ATOM    900 O5'    G F   1       6.761  19.994 -10.370  1.00 64.07           O
ATOM    901 C5'    G F   1       5.935  19.145 -11.118  1.00 67.01           C
ATOM    902 C4'    G F   1       6.759  18.296 -12.036  1.00 67.24           C
ATOM    903 O4'    G F   1       7.768  17.602 -11.288  1.00 67.92           O
ATOM    904 C3'    G F   1       5.972  17.203 -12.729  1.00 68.44           C
ATOM    905 O3'    G F   1       5.398  17.721 -13.930  1.00 67.28           O
ATOM    906 C2'    G F   1       7.020  16.146 -12.987  1.00 67.01           C
ATOM    907 O2'    G F   1       7.778  16.437 -14.150  1.00 65.32           O
ATOM    908 C1'    G F   1       7.910  16.278 -11.751  1.00 67.68           C
ATOM    909 N9     G F   1       7.571  15.391 -10.652  1.00 67.70           N
ATOM    910 C8     G F   1       7.184  15.754  -9.381  1.00 67.92           C
ATOM    911 N7     G F   1       6.995  14.739  -8.594  1.00 67.39           N
ATOM    912 C5     G F   1       7.271  13.637  -9.382  1.00 67.31           C
ATOM    913 C6     G F   1       7.242  12.253  -9.066  1.00 67.08           C
ATOM    914 O6     G F   1       6.966  11.711  -7.987  1.00 65.58           O
ATOM    915 N1     G F   1       7.585  11.469 -10.165  1.00 66.93           N
ATOM    916 C2     G F   1       7.914  11.955 -11.403  1.00 66.77           C
ATOM    917 N2     G F   1       8.219  11.039 -12.337  1.00 65.23           N
ATOM    918 N3     G F   1       7.951  13.233 -11.706  1.00 67.40           N
ATOM    919 C4     G F   1       7.615  14.019 -10.650  1.00 70.07           C
ATOM    920  P     G F   2       3.900  17.317 -14.331  1.00 66.78           P
ATOM    921 OP1    G F   2       3.500  18.162 -15.479  1.00 64.56           O
ATOM    922 OP2    G F   2       3.080  17.299 -13.099  1.00 63.35           O
ATOM    923 O5'    G F   2       4.056  15.819 -14.831  1.00 65.26           O
ATOM    924 C5'    G F   2       4.851  15.514 -15.972  1.00 66.37           C
ATOM    925 C4'    G F   2       4.988  14.029 -16.138  1.00 65.69           C
ATOM    926 O4'    G F   2       5.755  13.487 -15.045  1.00 66.21           O
ATOM    927 C3'    G F   2       3.682  13.259 -16.093  1.00 66.97           C
ATOM    928 O3'    G F   2       3.034  13.285 -17.341  1.00 66.21           O
ATOM    929 C2'    G F   2       4.157  11.862 -15.705  1.00 65.40           C
ATOM    930 O2'    G F   2       4.720  11.173 -16.802  1.00 63.01           O
ATOM    931 C1'    G F   2       5.279  12.195 -14.725  1.00 65.63           C
ATOM    932 N9     G F   2       4.866  12.187 -13.333  1.00 67.10           N
ATOM    933 C8     G F   2       4.590  13.271 -12.538  1.00 66.89           C
ATOM    934 N7     G F   2       4.310  12.946 -11.318  1.00 66.50           N
ATOM    935 C5     G F   2       4.401  11.558 -11.284  1.00 67.64           C
ATOM    936 C6     G F   2       4.218  10.651 -10.212  1.00 67.86           C
ATOM    937 O6     G F   2       3.932  10.898  -9.039  1.00 66.90           O
ATOM    938 N1     G F   2       4.400   9.332 -10.620  1.00 67.19           N
ATOM    939 C2     G F   2       4.727   8.951 -11.905  1.00 65.69           C
ATOM    940 N2     G F   2       4.853   7.624 -12.102  1.00 63.25           N
ATOM    941 N3     G F   2       4.909   9.787 -12.902  1.00 64.84           N
ATOM    942 C4     G F   2       4.733  11.074 -12.517  1.00 66.51           C
ATOM    943  P     G F   3       1.436  13.155 -17.455  1.00 67.58           P
ATOM    944 OP1    G F   3       1.039  13.553 -18.831  1.00 66.39           O
ATOM    945 OP2    G F   3       0.838  13.851 -16.289  1.00 65.96           O
ATOM    946 O5'    G F   3       1.170  11.602 -17.278  1.00 65.09           O
ATOM    947 C5'    G F   3       1.887  10.667 -18.063  1.00 66.09           C
ATOM    948 C4'    G F   3       1.561   9.263 -17.622  1.00 64.50           C
ATOM    949 O4'    G F   3       2.040   9.069 -16.260  1.00 62.55           O
ATOM    950 C3'    G F   3       0.072   8.954 -17.604  1.00 63.59           C
ATOM    951 O3'    G F   3      -0.138   7.616 -18.029  1.00 61.00           O
ATOM    952 C2'    G F   3      -0.304   9.096 -16.137  1.00 61.38           C
ATOM    953 O2'    G F   3      -1.395   8.275 -15.741  1.00 58.40           O
ATOM    954 C1'    G F   3       0.976   8.639 -15.440  1.00 62.69           C
ATOM    955 N9     G F   3       1.133   9.226 -14.121  1.00 62.92           N
ATOM    956 C8     G F   3       1.139  10.552 -13.791  1.00 63.93           C
ATOM    957 N7     G F   3       1.227  10.763 -12.517  1.00 63.10           N
ATOM    958 C5     G F   3       1.288   9.490 -11.959  1.00 64.80           C
ATOM    959 C6     G F   3       1.384   9.083 -10.606  1.00 65.28           C
ATOM    960 O6     G F   3       1.418   9.790  -9.590  1.00 64.91           O
ATOM    961 N1     G F   3       1.426   7.694 -10.488  1.00 64.34           N
ATOM    962 C2     G F   3       1.382   6.818 -11.543  1.00 62.58           C
ATOM    963 N2     G F   3       1.432   5.520 -11.231  1.00 59.33           N
ATOM    964 N3     G F   3       1.286   7.185 -12.812  1.00 61.70           N
ATOM    965 C4     G F   3       1.248   8.531 -12.940  1.00 63.61           C
ATOM    966  P     U F   4      -0.935   7.322 -19.314  1.00 70.34           P
ATOM    967 OP1    U F   4      -2.329   7.716 -19.059  1.00 68.09           O
ATOM    968 OP2    U F   4      -0.639   5.929 -19.745  1.00 69.19           O
ATOM    969 O5'    U F   4      -0.319   8.322 -20.387  1.00 69.57           O
ATOM    970 C5'    U F   4       0.618   7.890 -21.371  1.00 68.36           C
ATOM    971 C4'    U F   4       0.660   8.904 -22.474  1.00 68.80           C
ATOM    972 O4'    U F   4       1.002  10.171 -21.907  1.00 68.02           O
ATOM    973 C3'    U F   4       1.703   8.631 -23.568  1.00 70.37           C
ATOM    974 O3'    U F   4       1.061   8.100 -24.720  1.00 69.11           O
ATOM    975 C2'    U F   4       2.299   9.999 -23.908  1.00 66.87           C
ATOM    976 O2'    U F   4       1.904  10.493 -25.176  1.00 63.05           O
ATOM    977 C1'    U F   4       1.736  10.925 -22.825  1.00 66.31           C
ATOM    978 N1     U F   4       2.759  11.679 -22.089  1.00 64.33           N
ATOM    979 C2     U F   4       2.802  13.043 -22.304  1.00 60.02           C
ATOM    980 O2     U F   4       2.040  13.617 -23.071  1.00 56.84           O
ATOM    981 N3     U F   4       3.765  13.693 -21.592  1.00 57.04           N
ATOM    982 C4     U F   4       4.679  13.145 -20.700  1.00 56.62           C
ATOM    983 O4     U F   4       5.480  13.877 -20.144  1.00 55.16           O
ATOM    984 C5     U F   4       4.569  11.729 -20.548  1.00 57.76           C
ATOM    985 C6     U F   4       3.634  11.062 -21.225  1.00 60.61           C
ATOM    986  P     U F   5       1.478   6.793 -25.453  1.00 69.89           P
ATOM    987 OP1    U F   5       0.848   6.881 -26.816  1.00 67.65           O
ATOM    988 OP2    U F   5       1.176   5.667 -24.570  1.00 68.62           O
ATOM    989 O5'    U F   5       3.061   6.851 -25.653  1.00 69.24           O
ATOM    990 C5'    U F   5       3.725   5.764 -26.310  1.00 68.09           C
ATOM    991 C4'    U F   5       5.201   5.744 -26.009  1.00 69.21           C
ATOM    992 O4'    U F   5       5.883   6.788 -26.734  1.00 68.29           O
ATOM    993 C3'    U F   5       5.590   5.999 -24.570  1.00 71.27           C
ATOM    994 O3'    U F   5       5.446   4.845 -23.755  1.00 70.21           O
ATOM    995 C2'    U F   5       7.054   6.408 -24.705  1.00 67.48           C
ATOM    996 O2'    U F   5       7.917   5.299 -24.838  1.00 64.69           O
ATOM    997 C1'    U F   5       7.031   7.197 -26.013  1.00 66.97           C
ATOM    998 N1     U F   5       6.970   8.653 -25.821  1.00 65.00           N
ATOM    999 C2     U F   5       8.077   9.261 -25.252  1.00 60.37           C
ATOM   1000 O2     U F   5       9.077   8.641 -24.907  1.00 57.42           O
ATOM   1001 N3     U F   5       7.983  10.618 -25.094  1.00 57.61           N
ATOM   1002 C4     U F   5       6.905  11.416 -25.442  1.00 57.21           C
ATOM   1003 O4     U F   5       6.982  12.629 -25.247  1.00 56.13           O
ATOM   1004 C5     U F   5       5.808  10.715 -26.033  1.00 58.61           C
ATOM   1005 C6     U F   5       5.877   9.390 -26.192  1.00 61.56           C
ATOM   1006  P     A F   6       5.144   5.007 -22.240  1.00 69.43           P
ATOM   1007 OP1    A F   6       5.268   3.669 -21.615  1.00 67.38           O
ATOM   1008 OP2    A F   6       3.881   5.767 -22.111  1.00 68.10           O
ATOM   1009 O5'    A F   6       6.330   5.933 -21.713  1.00 68.28           O
ATOM   1010 C5'    A F   6       7.677   5.435 -21.650  1.00 67.19           C
ATOM   1011 C4'    A F   6       8.570   6.488 -21.045  1.00 68.14           C
ATOM   1012 O4'    A F   6       8.732   7.576 -21.969  1.00 66.74           O
ATOM   1013 C3'    A F   6       8.021   7.139 -19.790  1.00 69.20           C
ATOM   1014 O3'    A F   6       8.336   6.378 -18.644  1.00 66.64           O
ATOM   1015 C2'    A F   6       8.715   8.482 -19.777  1.00 65.86           C
ATOM   1016 O2'    A F   6      10.028   8.417 -19.237  1.00 62.59           O
ATOM   1017 C1'    A F   6       8.807   8.801 -21.267  1.00 65.83           C
ATOM   1018 N9     A F   6       7.732   9.664 -21.746  1.00 64.70           N
ATOM   1019 C8     A F   6       6.536   9.309 -22.316  1.00 61.92           C
ATOM   1020 N7     A F   6       5.792  10.331 -22.668  1.00 60.55           N
ATOM   1021 C5     A F   6       6.551  11.436 -22.298  1.00 60.78           C
ATOM   1022 C6     A F   6       6.317  12.817 -22.402  1.00 59.22           C
ATOM   1023 N6     A F   6       5.215  13.348 -22.935  1.00 58.00           N
ATOM   1024 N1     A F   6       7.274  13.642 -21.943  1.00 58.94           N
ATOM   1025 C2     A F   6       8.390  13.121 -21.412  1.00 59.59           C
ATOM   1026 N3     A F   6       8.719  11.840 -21.263  1.00 60.18           N
ATOM   1027 C4     A F   6       7.746  11.032 -21.728  1.00 63.00           C
ATOM   1028  P     G F   7       7.597   5.062 -18.456  1.00 65.41           P
ATOM   1029 OP1    G F   7       8.621   4.002 -18.249  1.00 63.37           O
ATOM   1030 OP2    G F   7       6.582   4.919 -19.523  1.00 63.88           O
ATOM   1031 O5'    G F   7       6.807   5.272 -17.100  1.00 65.67           O
ATOM   1032 C5'    G F   7       7.509   5.810 -15.997  1.00 67.11           C
ATOM   1033 C4'    G F   7       7.844   4.720 -15.026  1.00 66.44           C
ATOM   1034 O4'    G F   7       8.795   5.231 -14.070  1.00 67.25           O
ATOM   1035 C3'    G F   7       6.662   4.214 -14.198  1.00 67.98           C
ATOM   1036 O3'    G F   7       6.023   3.105 -14.851  1.00 67.50           O
ATOM   1037 C2'    G F   7       7.329   3.794 -12.899  1.00 67.30           C
ATOM   1038 O2'    G F   7       7.899   2.510 -12.990  1.00 64.93           O
ATOM   1039 C1'    G F   7       8.449   4.841 -12.775  1.00 67.36           C
ATOM   1040 N9     G F   7       8.082   6.041 -12.036  1.00 68.75           N
ATOM   1041 C8     G F   7       7.910   7.300 -12.539  1.00 68.73           C
ATOM   1042 N7     G F   7       7.618   8.177 -11.617  1.00 68.70           N
ATOM   1043 C5     G F   7       7.597   7.446 -10.451  1.00 69.03           C
ATOM   1044 C6     G F   7       7.349   7.868  -9.115  1.00 69.15           C
ATOM   1045 O6     G F   7       7.086   8.992  -8.697  1.00 68.10           O
ATOM   1046 N1     G F   7       7.433   6.793  -8.233  1.00 68.69           N
ATOM   1047 C2     G F   7       7.720   5.503  -8.579  1.00 67.70           C
ATOM   1048 N2     G F   7       7.754   4.611  -7.589  1.00 65.96           N
ATOM   1049 N3     G F   7       7.959   5.109  -9.813  1.00 66.92           N
ATOM   1050 C4     G F   7       7.883   6.131 -10.698  1.00 68.07           C
ATOM   1051  P     G F   8       4.487   2.821 -14.584  1.00 66.52           P
ATOM   1052 OP1    G F   8       4.093   1.716 -15.505  1.00 65.18           O
ATOM   1053 OP2    G F   8       3.751   4.098 -14.615  1.00 65.15           O
ATOM   1054 O5'    G F   8       4.433   2.263 -13.092  1.00 65.71           O
ATOM   1055 C5'    G F   8       4.993   1.001 -12.754  1.00 67.84           C
ATOM   1056 C4'    G F   8       4.903   0.757 -11.275  1.00 66.88           C
ATOM   1057 O4'    G F   8       5.681   1.745 -10.570  1.00 67.22           O
ATOM   1058 C3'    G F   8       3.508   0.878 -10.685  1.00 66.96           C
ATOM   1059 O3'    G F   8       2.766  -0.317 -10.843  1.00 66.53           O
ATOM   1060 C2'    G F   8       3.816   1.164  -9.219  1.00 66.89           C
ATOM   1061 O2'    G F   8       4.187  -0.001  -8.514  1.00 64.90           O
ATOM   1062 C1'    G F   8       5.041   2.065  -9.345  1.00 67.55           C
ATOM   1063 N9     G F   8       4.732   3.486  -9.349  1.00 69.43           N
ATOM   1064 C8     G F   8       4.691   4.324 -10.433  1.00 69.50           C
ATOM   1065 N7     G F   8       4.434   5.553 -10.118  1.00 69.35           N
ATOM   1066 C5     G F   8       4.296   5.540  -8.742  1.00 70.23           C
ATOM   1067 C6     G F   8       4.025   6.595  -7.836  1.00 70.72           C
ATOM   1068 O6     G F   8       3.855   7.802  -8.075  1.00 69.75           O
ATOM   1069 N1     G F   8       3.963   6.142  -6.517  1.00 70.05           N
ATOM   1070 C2     G F   8       4.139   4.841  -6.126  1.00 68.55           C
ATOM   1071 N2     G F   8       4.036   4.592  -4.813  1.00 65.97           N
ATOM   1072 N3     G F   8       4.405   3.846  -6.966  1.00 67.20           N
ATOM   1073 C4     G F   8       4.474   4.269  -8.255  1.00 68.74           C
ATOM   1074  P     G F   9       1.174  -0.280 -11.052  1.00 69.31           P
ATOM   1075 OP1    G F   9       0.770  -1.630 -11.513  1.00 68.53           O
ATOM   1076 OP2    G F   9       0.836   0.911 -11.868  1.00 68.63           O
ATOM   1077 O5'    G F   9       0.577  -0.044  -9.587  1.00 67.47           O
ATOM   1078 C5'    G F   9       0.781  -0.995  -8.547  1.00 68.25           C
ATOM   1079 C4'    G F   9       0.560  -0.345  -7.201  1.00 66.81           C
ATOM   1080 O4'    G F   9       1.392   0.814  -7.114  1.00 64.70           O
ATOM   1081 C3'    G F   9      -0.850   0.163  -6.931  1.00 65.28           C
ATOM   1082 O3'    G F   9      -1.631  -0.846  -6.317  1.00 63.21           O
ATOM   1083 C2'    G F   9      -0.631   1.281  -5.926  1.00 63.77           C
ATOM   1084 O2'    G F   9      -0.609   0.792  -4.589  1.00 60.93           O
ATOM   1085 C1'    G F   9       0.786   1.764  -6.285  1.00 65.78           C
ATOM   1086 N9     G F   9       0.824   3.064  -6.938  1.00 66.44           N
ATOM   1087 C8     G F   9       0.944   3.346  -8.268  1.00 67.79           C
ATOM   1088 N7     G F   9       0.987   4.623  -8.522  1.00 67.20           N
ATOM   1089 C5     G F   9       0.893   5.215  -7.269  1.00 68.82           C
ATOM   1090 C6     G F   9       0.890   6.592  -6.905  1.00 69.54           C
ATOM   1091 O6     G F   9       0.984   7.586  -7.635  1.00 69.07           O
ATOM   1092 N1     G F   9       0.771   6.753  -5.526  1.00 68.89           N
ATOM   1093 C2     G F   9       0.673   5.723  -4.619  1.00 67.15           C
ATOM   1094 N2     G F   9       0.562   6.075  -3.339  1.00 64.08           N
ATOM   1095 N3     G F   9       0.673   4.447  -4.948  1.00 65.65           N
ATOM   1096 C4     G F   9       0.791   4.269  -6.289  1.00 67.41           C
ATOM   1097  P     U F  10      -2.881  -1.538  -6.849  1.00 72.21           P
ATOM   1098 OP1    U F  10      -3.432  -0.795  -8.019  1.00 69.46           O
ATOM   1099 OP2    U F  10      -3.746  -1.859  -5.692  1.00 71.31           O
ATOM   1100 O5'    U F  10      -2.235  -2.893  -7.363  1.00 72.24           O
ATOM   1101 C5'    U F  10      -1.189  -3.500  -6.606  1.00 71.07           C
ATOM   1102 C4'    U F  10      -1.432  -4.979  -6.497  1.00 71.24           C
ATOM   1103 O4'    U F  10      -1.508  -5.562  -7.814  1.00 69.72           O
ATOM   1104 C3'    U F  10      -0.324  -5.743  -5.810  1.00 72.18           C
ATOM   1105 O3'    U F  10      -0.496  -5.704  -4.406  1.00 70.17           O
ATOM   1106 C2'    U F  10      -0.478  -7.151  -6.390  1.00 67.59           C
ATOM   1107 O2'    U F  10      -1.497  -7.890  -5.748  1.00 62.71           O
ATOM   1108 C1'    U F  10      -0.911  -6.836  -7.822  1.00 67.12           C
ATOM   1109 N1     U F  10       0.215  -6.815  -8.783  1.00 64.99           N
ATOM   1110 C2     U F  10       0.574  -7.993  -9.383  1.00 61.53           C
ATOM   1111 O2     U F  10       0.026  -9.058  -9.147  1.00 57.70           O
ATOM   1112 N3     U F  10       1.618  -7.907 -10.276  1.00 58.35           N
ATOM   1113 C4     U F  10       2.318  -6.767 -10.621  1.00 58.26           C
ATOM   1114 O4     U F  10       3.217  -6.843 -11.439  1.00 56.50           O
ATOM   1115 C5     U F  10       1.886  -5.581  -9.949  1.00 59.26           C
ATOM   1116 C6     U F  10       0.874  -5.639  -9.081  1.00 62.39           C
ATOM   1117  P     U F  11       0.666  -5.133  -3.563  1.00 70.40           P
ATOM   1118 OP1    U F  11       0.124  -4.698  -2.258  1.00 67.89           O
ATOM   1119 OP2    U F  11       1.433  -4.187  -4.411  1.00 69.86           O
ATOM   1120 O5'    U F  11       1.573  -6.427  -3.324  1.00 70.79           O
ATOM   1121 C5'    U F  11       1.194  -7.415  -2.376  1.00 69.35           C
ATOM   1122 C4'    U F  11       2.146  -8.579  -2.437  1.00 69.73           C
ATOM   1123 O4'    U F  11       1.975  -9.272  -3.689  1.00 68.23           O
ATOM   1124 C3'    U F  11       3.607  -8.212  -2.411  1.00 71.39           C
ATOM   1125 O3'    U F  11       4.059  -8.012  -1.080  1.00 69.37           O
ATOM   1126 C2'    U F  11       4.259  -9.433  -3.062  1.00 66.65           C
ATOM   1127 O2'    U F  11       4.460 -10.486  -2.137  1.00 62.98           O
ATOM   1128 C1'    U F  11       3.200  -9.849  -4.083  1.00 66.27           C
ATOM   1129 N1     U F  11       3.492  -9.438  -5.463  1.00 64.23           N
ATOM   1130 C2     U F  11       4.066 -10.381  -6.293  1.00 60.68           C
ATOM   1131 O2     U F  11       4.337 -11.516  -5.931  1.00 57.25           O
ATOM   1132 N3     U F  11       4.305  -9.967  -7.574  1.00 57.84           N
ATOM   1133 C4     U F  11       4.045  -8.713  -8.099  1.00 57.83           C
ATOM   1134 O4     U F  11       4.316  -8.493  -9.280  1.00 56.52           O
ATOM   1135 C5     U F  11       3.463  -7.789  -7.172  1.00 59.15           C
ATOM   1136 C6     U F  11       3.209  -8.164  -5.916  1.00 62.18           C
ATOM   1137  P     A F  12       4.671  -6.642  -0.739  1.00 70.80           P
ATOM   1138 OP1    A F  12       5.696  -6.896   0.294  1.00 68.07           O
ATOM   1139 OP2    A F  12       3.556  -5.709  -0.465  1.00 69.53           O
ATOM   1140 O5'    A F  12       5.356  -6.197  -2.086  1.00 70.67           O
ATOM   1141 C5'    A F  12       6.581  -5.486  -2.082  1.00 69.41           C
ATOM   1142 C4'    A F  12       6.692  -4.668  -3.349  1.00 69.91           C
ATOM   1143 O4'    A F  12       6.817  -5.520  -4.484  1.00 68.08           O
ATOM   1144 C3'    A F  12       5.475  -3.799  -3.660  1.00 70.62           C
ATOM   1145 O3'    A F  12       5.744  -2.488  -3.270  1.00 67.14           O
ATOM   1146 C2'    A F  12       5.322  -3.828  -5.173  1.00 66.11           C
ATOM   1147 O2'    A F  12       5.571  -2.597  -5.796  1.00 61.90           O
ATOM   1148 C1'    A F  12       6.399  -4.813  -5.617  1.00 66.47           C
ATOM   1149 N9     A F  12       5.976  -5.759  -6.632  1.00 64.86           N
ATOM   1150 C8     A F  12       4.807  -6.497  -6.748  1.00 62.56           C
ATOM   1151 N7     A F  12       4.766  -7.257  -7.805  1.00 61.18           N
ATOM   1152 C5     A F  12       5.966  -6.990  -8.449  1.00 61.73           C
ATOM   1153 C6     A F  12       6.527  -7.478  -9.638  1.00 60.04           C
ATOM   1154 N6     A F  12       5.928  -8.370 -10.429  1.00 58.66           N
ATOM   1155 N1     A F  12       7.753  -7.015  -9.990  1.00 59.40           N
ATOM   1156 C2     A F  12       8.351  -6.117  -9.194  1.00 59.87           C
ATOM   1157 N3     A F  12       7.924  -5.580  -8.053  1.00 61.01           N
ATOM   1158 C4     A F  12       6.712  -6.072  -7.735  1.00 64.10           C
ATOM   1159  P     G F  13       5.822  -1.824  -2.141  1.00 64.43           P
ATOM   1160 OP1    G F  13       7.175  -1.994  -1.636  1.00 62.38           O
ATOM   1161 OP2    G F  13       4.659  -2.126  -1.304  1.00 63.63           O
ATOM   1162 O5'    G F  13       5.656  -0.341  -2.656  1.00 64.62           O
ATOM   1163 C5'    G F  13       6.832   0.467  -2.724  1.00 66.55           C
ATOM   1164 C4'    G F  13       6.688   1.486  -1.644  1.00 65.70           C
ATOM   1165 O4'    G F  13       7.460   2.650  -2.050  1.00 66.56           O
ATOM   1166 C3'    G F  13       5.255   1.937  -1.463  1.00 67.39           C
ATOM   1167 O3'    G F  13       4.848   2.150  -0.132  1.00 66.85           O
ATOM   1168 C2'    G F  13       5.220   3.226  -2.287  1.00 66.37           C
ATOM   1169 O2'    G F  13       4.345   4.195  -1.749  1.00 63.26           O
ATOM   1170 C1'    G F  13       6.633   3.751  -2.173  1.00 66.76           C
ATOM   1171 N9     G F  13       6.922   4.491  -3.382  1.00 68.27           N
ATOM   1172 C8     G F  13       6.978   4.035  -4.673  1.00 68.79           C
ATOM   1173 N7     G F  13       7.096   4.993  -5.543  1.00 68.76           N
ATOM   1174 C5     G F  13       7.118   6.151  -4.782  1.00 68.94           C
ATOM   1175 C6     G F  13       7.195   7.516  -5.178  1.00 69.12           C
ATOM   1176 O6     G F  13       7.256   7.972  -6.308  1.00 67.86           O
ATOM   1177 N1     G F  13       7.193   8.364  -4.069  1.00 68.54           N
ATOM   1178 C2     G F  13       7.121   7.944  -2.760  1.00 67.44           C
ATOM   1179 N2     G F  13       7.131   8.906  -1.827  1.00 65.47           N
ATOM   1180 N3     G F  13       7.028   6.684  -2.378  1.00 66.50           N
ATOM   1181 C4     G F  13       7.032   5.842  -3.446  1.00 68.00           C
ATOM   1182  P     G F  14       3.279   2.392   0.167  1.00 65.07           P
ATOM   1183 OP1    G F  14       2.996   1.532   1.348  1.00 63.29           O
ATOM   1184 OP2    G F  14       2.434   2.283  -1.045  1.00 63.35           O
ATOM   1185 O5'    G F  14       3.239   3.910   0.630  1.00 64.54           O
ATOM   1186 C5'    G F  14       3.986   4.334   1.765  1.00 66.70           C
ATOM   1187 C4'    G F  14       3.997   5.827   1.860  1.00 65.35           C
ATOM   1188 O4'    G F  14       4.793   6.380   0.789  1.00 65.86           O
ATOM   1189 C3'    G F  14       2.646   6.493   1.706  1.00 65.66           C
ATOM   1190 O3'    G F  14       1.927   6.460   2.919  1.00 65.00           O
ATOM   1191 C2'    G F  14       3.052   7.910   1.306  1.00 65.22           C
ATOM   1192 O2'    G F  14       3.495   8.674   2.416  1.00 62.92           O
ATOM   1193 C1'    G F  14       4.257   7.638   0.421  1.00 65.70           C
ATOM   1194 N9     G F  14       3.977   7.612  -1.012  1.00 67.62           N
ATOM   1195 C8     G F  14       3.861   6.520  -1.820  1.00 68.38           C
ATOM   1196 N7     G F  14       3.707   6.824  -3.070  1.00 68.35           N
ATOM   1197 C5     G F  14       3.715   8.209  -3.101  1.00 69.39           C
ATOM   1198 C6     G F  14       3.606   9.105  -4.201  1.00 70.05           C
ATOM   1199 O6     G F  14       3.495   8.849  -5.396  1.00 69.04           O
ATOM   1200 N1     G F  14       3.650  10.434  -3.778  1.00 69.31           N
ATOM   1201 C2     G F  14       3.779  10.835  -2.471  1.00 67.55           C
ATOM   1202 N2     G F  14       3.792  12.160  -2.262  1.00 65.07           N
ATOM   1203 N3     G F  14       3.901  10.007  -1.446  1.00 66.28           N
ATOM   1204 C4     G F  14       3.867   8.712  -1.842  1.00 67.93           C
ATOM   1205  P     G F  15       0.328   6.467   2.884  1.00 67.68           P
ATOM   1206 OP1    G F  15      -0.120   6.104   4.251  1.00 67.01           O
ATOM   1207 OP2    G F  15      -0.134   5.667   1.724  1.00 67.42           O
ATOM   1208 O5'    G F  15      -0.057   7.990   2.617  1.00 65.60           O
ATOM   1209 C5'    G F  15       0.476   9.011   3.442  1.00 66.50           C
ATOM   1210 C4'    G F  15       0.037  10.366   2.937  1.00 64.80           C
ATOM   1211 O4'    G F  15       0.611  10.592   1.625  1.00 62.26           O
ATOM   1212 C3'    G F  15      -1.469  10.494   2.778  1.00 63.08           C
ATOM   1213 O3'    G F  15      -1.870  11.816   3.150  1.00 60.69           O
ATOM   1214 C2'    G F  15      -1.682  10.287   1.281  1.00 61.16           C
ATOM   1215 O2'    G F  15      -2.816  10.968   0.769  1.00 58.11           O
ATOM   1216 C1'    G F  15      -0.402  10.874   0.696  1.00 63.44           C
ATOM   1217 N9     G F  15      -0.032  10.285  -0.589  1.00 64.02           N
ATOM   1218 C8     G F  15       0.161   8.957  -0.881  1.00 66.06           C
ATOM   1219 N7     G F  15       0.425   8.732  -2.130  1.00 65.45           N
ATOM   1220 C5     G F  15       0.427   9.993  -2.718  1.00 67.03           C
ATOM   1221 C6     G F  15       0.639  10.392  -4.062  1.00 68.02           C
ATOM   1222 O6     G F  15       0.875   9.676  -5.040  1.00 67.62           O
ATOM   1223 N1     G F  15       0.553  11.770  -4.212  1.00 67.46           N
ATOM   1224 C2     G F  15       0.291  12.653  -3.202  1.00 65.66           C
ATOM   1225 N2     G F  15       0.240  13.938  -3.541  1.00 62.20           N
ATOM   1226 N3     G F  15       0.073  12.299  -1.940  1.00 63.70           N
ATOM   1227 C4     G F  15       0.157  10.958  -1.770  1.00 65.68           C
ATOM   1228  P     U F  16      -2.615  12.090   4.498  1.00 74.72           P
ATOM   1229 OP1    U F  16      -3.908  11.360   4.456  1.00 71.52           O
ATOM   1230 OP2    U F  16      -2.600  13.539   4.778  1.00 73.27           O
ATOM   1231 O5'    U F  16      -1.690  11.381   5.574  1.00 75.03           O
ATOM   1232 C5'    U F  16      -0.397  11.878   5.925  1.00 73.33           C
ATOM   1233 C4'    U F  16      -0.142  11.641   7.391  1.00 74.43           C
ATOM   1234 O4'    U F  16      -0.283  10.244   7.698  1.00 72.19           O
ATOM   1235 C3'    U F  16       1.259  11.984   7.869  1.00 75.85           C
ATOM   1236 O3'    U F  16       1.403  13.367   8.117  1.00 73.72           O
ATOM   1237 C2'    U F  16       1.376  11.134   9.145  1.00 70.62           C
ATOM   1238 O2'    U F  16       0.733  11.728  10.255  1.00 65.41           O
ATOM   1239 C1'    U F  16       0.615   9.874   8.726  1.00 70.49           C
ATOM   1240 N1     U F  16       1.497   8.809   8.214  1.00 67.87           N
ATOM   1241 C2     U F  16       1.917   7.844   9.100  1.00 63.59           C
ATOM   1242 O2     U F  16       1.591   7.832  10.273  1.00 59.06           O
ATOM   1243 N3     U F  16       2.745   6.874   8.567  1.00 59.64           N
ATOM   1244 C4     U F  16       3.179   6.792   7.258  1.00 59.80           C
ATOM   1245 O4     U F  16       3.916   5.864   6.932  1.00 57.86           O
ATOM   1246 C5     U F  16       2.702   7.845   6.405  1.00 61.30           C
ATOM   1247 C6     U F  16       1.900   8.789   6.896  1.00 64.83           C
ATOM   1248  P     U F  17       2.789  14.026   7.762  1.00 74.13           P
ATOM   1249 OP1    U F  17       2.572  15.503   7.732  1.00 71.47           O
ATOM   1250 OP2    U F  17       3.360  13.343   6.587  1.00 73.18           O
ATOM   1251 O5'    U F  17       3.678  13.669   9.043  1.00 74.09           O
ATOM   1252 C5'    U F  17       3.421  14.278  10.304  1.00 72.33           C
ATOM   1253 C4'    U F  17       4.244  13.618  11.386  1.00 73.22           C
ATOM   1254 O4'    U F  17       3.871  12.224  11.496  1.00 71.56           O
ATOM   1255 C3'    U F  17       5.737  13.585  11.161  1.00 74.57           C
ATOM   1256 O3'    U F  17       6.356  14.797  11.554  1.00 72.68           O
ATOM   1257 C2'    U F  17       6.170  12.415  12.040  1.00 70.20           C
ATOM   1258 O2'    U F  17       6.314  12.788  13.401  1.00 66.19           O
ATOM   1259 C1'    U F  17       4.986  11.458  11.893  1.00 69.78           C
ATOM   1260 N1     U F  17       5.213  10.400  10.899  1.00 67.73           N
ATOM   1261 C2     U F  17       5.623   9.167  11.366  1.00 64.15           C
ATOM   1262 O2     U F  17       5.799   8.933  12.555  1.00 60.23           O
ATOM   1263 N3     U F  17       5.823   8.214  10.398  1.00 61.11           N
ATOM   1264 C4     U F  17       5.658   8.366   9.034  1.00 61.29           C
ATOM   1265 O4     U F  17       5.879   7.411   8.298  1.00 59.89           O
ATOM   1266 C5     U F  17       5.238   9.672   8.636  1.00 62.62           C
ATOM   1267 C6     U F  17       5.033  10.622   9.555  1.00 65.48           C
ATOM   1268  P     A F  18       7.165  15.613  10.454  1.00 74.44           P
ATOM   1269 OP1    A F  18       8.182  16.389  11.208  1.00 71.39           O
ATOM   1270 OP2    A F  18       6.192  16.313   9.605  1.00 72.84           O
ATOM   1271 O5'    A F  18       7.924  14.556   9.556  1.00 73.90           O
ATOM   1272 C5'    A F  18       8.829  15.008   8.561  1.00 72.36           C
ATOM   1273 C4'    A F  18       8.788  14.102   7.356  1.00 73.72           C
ATOM   1274 O4'    A F  18       9.463  12.871   7.668  1.00 71.55           O
ATOM   1275 C3'    A F  18       7.394  13.741   6.885  1.00 74.42           C
ATOM   1276 O3'    A F  18       7.343  13.775   5.469  1.00 70.98           O
ATOM   1277 C2'    A F  18       7.200  12.306   7.385  1.00 70.19           C
ATOM   1278 O2'    A F  18       6.396  11.517   6.529  1.00 66.20           O
ATOM   1279 C1'    A F  18       8.626  11.765   7.407  1.00 70.56           C
ATOM   1280 N9     A F  18       8.878  10.777   8.453  1.00 68.85           N
ATOM   1281 C8     A F  18       8.897  10.966   9.801  1.00 66.53           C
ATOM   1282 N7     A F  18       9.180   9.883  10.479  1.00 65.24           N
ATOM   1283 C5     A F  18       9.349   8.912   9.499  1.00 65.92           C
ATOM   1284 C6     A F  18       9.662   7.542   9.563  1.00 64.31           C
ATOM   1285 N6     A F  18       9.868   6.881  10.704  1.00 63.03           N
ATOM   1286 N1     A F  18       9.761   6.865   8.397  1.00 63.70           N
ATOM   1287 C2     A F  18       9.557   7.528   7.257  1.00 63.99           C
ATOM   1288 N3     A F  18       9.256   8.814   7.063  1.00 65.32           N
ATOM   1289 C4     A F  18       9.171   9.456   8.243  1.00 68.43           C
ATOM   1290  P     G F  19       6.596  14.971   4.828  1.00 64.00           P
ATOM   1291 OP1    G F  19       7.447  16.151   5.041  1.00 61.73           O
ATOM   1292 OP2    G F  19       5.193  14.986   5.297  1.00 62.47           O
ATOM   1293 O5'    G F  19       6.487  14.610   3.307  1.00 63.89           O
ATOM   1294 C5'    G F  19       7.478  14.947   2.394  1.00 64.64           C
ATOM   1295 C4'    G F  19       6.854  15.618   1.201  1.00 63.12           C
ATOM   1296 O4'    G F  19       7.441  14.997   0.027  1.00 63.39           O
ATOM   1297 C3'    G F  19       5.343  15.516   1.036  1.00 64.97           C
ATOM   1298 O3'    G F  19       4.810  16.714   0.478  1.00 64.04           O
ATOM   1299 C2'    G F  19       5.208  14.381   0.023  1.00 63.12           C
ATOM   1300 O2'    G F  19       4.030  14.443  -0.762  1.00 59.25           O
ATOM   1301 C1'    G F  19       6.428  14.632  -0.842  1.00 63.61           C
ATOM   1302 N9     G F  19       6.819  13.473  -1.603  1.00 64.92           N
ATOM   1303 C8     G F  19       6.962  12.183  -1.177  1.00 65.62           C
ATOM   1304 N7     G F  19       7.214  11.351  -2.151  1.00 65.29           N
ATOM   1305 C5     G F  19       7.259  12.145  -3.280  1.00 65.84           C
ATOM   1306 C6     G F  19       7.470  11.793  -4.632  1.00 66.10           C
ATOM   1307 O6     G F  19       7.662  10.674  -5.124  1.00 64.91           O
ATOM   1308 N1     G F  19       7.444  12.916  -5.457  1.00 65.81           N
ATOM   1309 C2     G F  19       7.232  14.202  -5.025  1.00 64.54           C
ATOM   1310 N2     G F  19       7.237  15.156  -5.959  1.00 62.06           N
ATOM   1311 N3     G F  19       7.007  14.531  -3.763  1.00 63.30           N
ATOM   1312 C4     G F  19       7.035  13.457  -2.953  1.00 65.02           C
ATOM   1313  P     G F  20       3.268  17.062   0.469  1.00 66.32           P
ATOM   1314 OP1    G F  20       3.100  18.170   1.443  1.00 64.93           O
ATOM   1315 OP2    G F  20       2.441  15.843   0.582  1.00 64.88           O
ATOM   1316 O5'    G F  20       3.048  17.657  -1.001  1.00 65.26           O
ATOM   1317 C5'    G F  20       3.639  18.893  -1.379  1.00 66.46           C
ATOM   1318 C4'    G F  20       3.736  19.014  -2.879  1.00 65.59           C
ATOM   1319 O4'    G F  20       4.652  18.021  -3.382  1.00 65.58           O
ATOM   1320 C3'    G F  20       2.459  18.775  -3.659  1.00 65.87           C
ATOM   1321 O3'    G F  20       1.653  19.930  -3.688  1.00 64.82           O
ATOM   1322 C2'    G F  20       3.000  18.430  -5.039  1.00 64.32           C
ATOM   1323 O2'    G F  20       3.376  19.584  -5.758  1.00 61.81           O
ATOM   1324 C1'    G F  20       4.260  17.658  -4.687  1.00 65.26           C
ATOM   1325 N9     G F  20       4.109  16.212  -4.742  1.00 66.73           N
ATOM   1326 C8     G F  20       4.025  15.347  -3.678  1.00 67.33           C
ATOM   1327 N7     G F  20       3.983  14.101  -4.043  1.00 67.02           N
ATOM   1328 C5     G F  20       4.040  14.138  -5.431  1.00 68.15           C
ATOM   1329 C6     G F  20       4.047  13.083  -6.377  1.00 68.68           C
ATOM   1330 O6     G F  20       4.005  11.862  -6.174  1.00 67.88           O
ATOM   1331 N1     G F  20       4.102  13.569  -7.682  1.00 68.16           N
ATOM   1332 C2     G F  20       4.154  14.894  -8.027  1.00 66.48           C
ATOM   1333 N2     G F  20       4.197  15.163  -9.342  1.00 63.47           N
ATOM   1334 N3     G F  20       4.167  15.880  -7.151  1.00 64.94           N
ATOM   1335 C4     G F  20       4.111  15.433  -5.874  1.00 66.70           C
ATOM   1336  P     G F  21       0.076  19.796  -3.957  1.00 68.82           P
ATOM   1337 OP1    G F  21      -0.500  21.139  -3.658  1.00 68.94           O
ATOM   1338 OP2    G F  21      -0.439  18.600  -3.244  1.00 69.13           O
ATOM   1339 O5'    G F  21      -0.070  19.536  -5.524  1.00 65.95           O
ATOM   1340 C5'    G F  21       0.492  20.441  -6.463  1.00 67.20           C
ATOM   1341 C4'    G F  21       0.269  19.945  -7.873  1.00 66.40           C
ATOM   1342 O4'    G F  21       0.908  18.652  -8.036  1.00 64.66           O
ATOM   1343 C3'    G F  21      -1.203  19.752  -8.240  1.00 64.86           C
ATOM   1344 O3'    G F  21      -1.411  20.141  -9.597  1.00 61.83           O
ATOM   1345 C2'    G F  21      -1.406  18.259  -8.093  1.00 62.31           C
ATOM   1346 O2'    G F  21      -2.419  17.727  -8.952  1.00 59.78           O
ATOM   1347 C1'    G F  21      -0.032  17.709  -8.497  1.00 64.63           C
ATOM   1348 N9     G F  21       0.269  16.414  -7.903  1.00 64.94           N
ATOM   1349 C8     G F  21       0.321  16.100  -6.571  1.00 65.96           C
ATOM   1350 N7     G F  21       0.554  14.836  -6.353  1.00 65.50           N
ATOM   1351 C5     G F  21       0.669  14.279  -7.625  1.00 66.94           C
ATOM   1352 C6     G F  21       0.902  12.945  -8.026  1.00 67.31           C
ATOM   1353 O6     G F  21       1.061  11.931  -7.315  1.00 67.00           O
ATOM   1354 N1     G F  21       0.945  12.811  -9.415  1.00 66.49           N
ATOM   1355 C2     G F  21       0.779  13.843 -10.296  1.00 64.92           C
ATOM   1356 N2     G F  21       0.856  13.522 -11.595  1.00 62.00           N
ATOM   1357 N3     G F  21       0.547  15.108  -9.935  1.00 64.04           N
ATOM   1358 C4     G F  21       0.511  15.242  -8.588  1.00 65.92           C
ENDMDL                                                                          
END                                                                             
