# Supplementary material for: Control of Gene Expression by Proteins That Bind Many Alternative Nucleic Acid Structures Through the Same Domain
Source: Int J Mol Sci. 2025 Dec 26;27(1):272. doi: 10.3390/ijms27010272 (PMC12785367; doi:10.3390/ijms27010272)
Supplement: Supplementary file 1 [file ijms-27-00272-s001.zip › Figure-2B-MYC-369-421-x2GuG6x2-Mgx12-Kx6-Znx4-S1076865862-model-1.pdb]

TITLE fold_myc_369_421_x2_dmer14_cg6x2_mgx12_kx6_znx4_s1076865862_model_1.cif   
MODEL 1                                                                         
ATOM      1  N   VAL A   1      -7.107 -17.757  15.751  1.00 77.67           N
ATOM      2 CA   VAL A   1      -8.252 -17.739  14.823  1.00 86.69           C
ATOM      3  C   VAL A   1      -8.456 -16.343  14.251  1.00 88.72           C
ATOM      4  O   VAL A   1      -8.445 -16.156  13.035  1.00 85.54           O
ATOM      5 CB   VAL A   1      -9.540 -18.227  15.512  1.00 79.72           C
ATOM      6 CG1  VAL A   1     -10.737 -18.035  14.606  1.00 73.28           C
ATOM      7 CG2  VAL A   1      -9.399 -19.677  15.948  1.00 73.41           C
ATOM      8  N   LYS A   2      -8.628 -15.368  15.139  1.00 81.66           N
ATOM      9 CA   LYS A   2      -8.805 -13.991  14.690  1.00 86.29           C
ATOM     10  C   LYS A   2      -7.580 -13.519  13.913  1.00 87.29           C
ATOM     11  O   LYS A   2      -7.709 -12.919  12.841  1.00 85.31           O
ATOM     12 CB   LYS A   2      -9.074 -13.069  15.881  1.00 82.58           C
ATOM     13 CG   LYS A   2      -9.172 -11.601  15.512  1.00 77.90           C
ATOM     14 CD   LYS A   2     -10.417 -11.316  14.699  1.00 77.08           C
ATOM     15 CE   LYS A   2     -11.676 -11.354  15.547  1.00 71.53           C
ATOM     16 NZ   LYS A   2     -12.881 -11.002  14.774  1.00 66.88           N
ATOM     17  N   ARG A   3      -6.383 -13.791  14.448  1.00 80.40           N
ATOM     18 CA   ARG A   3      -5.156 -13.391  13.775  1.00 82.32           C
ATOM     19  C   ARG A   3      -5.014 -14.096  12.427  1.00 84.42           C
ATOM     20  O   ARG A   3      -4.706 -13.476  11.418  1.00 83.59           O
ATOM     21 CB   ARG A   3      -3.936 -13.679  14.646  1.00 78.46           C
ATOM     22 CG   ARG A   3      -2.686 -12.951  14.220  1.00 74.77           C
ATOM     23 CD   ARG A   3      -1.440 -13.830  14.296  1.00 73.38           C
ATOM     24 NE   ARG A   3      -1.330 -14.540  15.564  1.00 70.56           N
ATOM     25 CZ   ARG A   3      -1.240 -15.863  15.684  1.00 68.10           C
ATOM     26 NH1  ARG A   3      -1.259 -16.628  14.608  1.00 62.56           N
ATOM     27 NH2  ARG A   3      -1.146 -16.423  16.882  1.00 59.36           N
ATOM     28  N   ARG A   4      -5.258 -15.416  12.420  1.00 86.31           N
ATOM     29 CA   ARG A   4      -5.074 -16.188  11.203  1.00 87.52           C
ATOM     30  C   ARG A   4      -6.140 -15.854  10.156  1.00 88.50           C
ATOM     31  O   ARG A   4      -5.837 -15.804   8.961  1.00 87.40           O
ATOM     32 CB   ARG A   4      -5.062 -17.692  11.501  1.00 85.80           C
ATOM     33 CG   ARG A   4      -3.815 -18.132  12.243  1.00 80.97           C
ATOM     34 CD   ARG A   4      -3.595 -19.636  12.155  1.00 79.46           C
ATOM     35 NE   ARG A   4      -4.590 -20.384  12.905  1.00 75.74           N
ATOM     36 CZ   ARG A   4      -4.555 -21.700  13.075  1.00 71.89           C
ATOM     37 NH1  ARG A   4      -3.569 -22.420  12.564  1.00 66.87           N
ATOM     38 NH2  ARG A   4      -5.509 -22.305  13.757  1.00 64.03           N
ATOM     39  N   THR A   5      -7.381 -15.620  10.587  1.00 88.10           N
ATOM     40 CA   THR A   5      -8.426 -15.244   9.643  1.00 89.78           C
ATOM     41  C   THR A   5      -8.154 -13.862   9.071  1.00 89.66           C
ATOM     42  O   THR A   5      -8.396 -13.618   7.882  1.00 88.60           O
ATOM     43 CB   THR A   5      -9.813 -15.284  10.293  1.00 88.85           C
ATOM     44 OG1  THR A   5      -9.846 -14.424  11.432  1.00 84.93           O
ATOM     45 CG2  THR A   5     -10.169 -16.702  10.724  1.00 83.53           C
ATOM     46  N   HIS A   6      -7.657 -12.957   9.897  1.00 84.25           N
ATOM     47 CA   HIS A   6      -7.282 -11.645   9.404  1.00 83.29           C
ATOM     48  C   HIS A   6      -6.179 -11.752   8.366  1.00 83.52           C
ATOM     49  O   HIS A   6      -6.206 -11.069   7.339  1.00 83.31           O
ATOM     50 CB   HIS A   6      -6.845 -10.741  10.562  1.00 81.47           C
ATOM     51 CG   HIS A   6      -6.246  -9.440  10.111  1.00 81.04           C
ATOM     52 ND1  HIS A   6      -7.011  -8.394   9.649  1.00 75.06           N
ATOM     53 CD2  HIS A   6      -4.964  -9.043  10.038  1.00 76.38           C
ATOM     54 CE1  HIS A   6      -6.221  -7.396   9.307  1.00 76.61           C
ATOM     55 NE2  HIS A   6      -4.973  -7.763   9.538  1.00 77.03           N
ATOM     56  N   ASN A   7      -5.185 -12.626   8.626  1.00 87.61           N
ATOM     57 CA   ASN A   7      -4.087 -12.790   7.682  1.00 86.36           C
ATOM     58  C   ASN A   7      -4.577 -13.305   6.336  1.00 86.52           C
ATOM     59  O   ASN A   7      -4.096 -12.875   5.285  1.00 86.88           O
ATOM     60 CB   ASN A   7      -3.033 -13.740   8.256  1.00 84.79           C
ATOM     61 CG   ASN A   7      -2.252 -13.122   9.406  1.00 82.69           C
ATOM     62 OD1  ASN A   7      -2.366 -11.935   9.682  1.00 79.06           O
ATOM     63 ND2  ASN A   7      -1.446 -13.943  10.067  1.00 78.42           N
ATOM     64  N   VAL A   8      -5.530 -14.222   6.356  1.00 90.67           N
ATOM     65 CA   VAL A   8      -6.090 -14.757   5.120  1.00 91.31           C
ATOM     66  C   VAL A   8      -6.841 -13.670   4.358  1.00 92.04           C
ATOM     67  O   VAL A   8      -6.683 -13.520   3.141  1.00 92.20           O
ATOM     68 CB   VAL A   8      -7.012 -15.956   5.412  1.00 90.84           C
ATOM     69 CG1  VAL A   8      -7.807 -16.338   4.169  1.00 89.44           C
ATOM     70 CG2  VAL A   8      -6.203 -17.139   5.913  1.00 89.03           C
ATOM     71  N   LEU A   9      -7.665 -12.919   5.070  1.00 90.38           N
ATOM     72 CA   LEU A   9      -8.445 -11.865   4.441  1.00 89.98           C
ATOM     73  C   LEU A   9      -7.545 -10.777   3.867  1.00 90.27           C
ATOM     74  O   LEU A   9      -7.816 -10.243   2.785  1.00 90.33           O
ATOM     75 CB   LEU A   9      -9.422 -11.260   5.446  1.00 89.94           C
ATOM     76 CG   LEU A   9     -10.569 -12.169   5.883  1.00 88.20           C
ATOM     77 CD1  LEU A   9     -11.369 -11.530   7.002  1.00 85.27           C
ATOM     78 CD2  LEU A   9     -11.473 -12.502   4.694  1.00 84.81           C
ATOM     79  N   GLU A  10      -6.488 -10.449   4.587  1.00 89.27           N
ATOM     80 CA   GLU A  10      -5.581  -9.407   4.126  1.00 87.88           C
ATOM     81  C   GLU A  10      -4.784  -9.857   2.905  1.00 88.00           C
ATOM     82  O   GLU A  10      -4.493  -9.052   2.025  1.00 88.66           O
ATOM     83 CB   GLU A  10      -4.650  -8.972   5.261  1.00 86.29           C
ATOM     84 CG   GLU A  10      -3.720  -7.833   4.918  1.00 82.47           C
ATOM     85 CD   GLU A  10      -4.456  -6.550   4.540  1.00 81.39           C
ATOM     86 OE1  GLU A  10      -3.806  -5.666   3.957  1.00 79.28           O
ATOM     87 OE2  GLU A  10      -5.665  -6.436   4.819  1.00 78.73           O
ATOM     88  N   ARG A  11      -4.426 -11.148   2.847  1.00 90.49           N
ATOM     89 CA   ARG A  11      -3.794 -11.691   1.650  1.00 89.65           C
ATOM     90  C   ARG A  11      -4.733 -11.560   0.455  1.00 90.77           C
ATOM     91  O   ARG A  11      -4.311 -11.171  -0.638  1.00 91.09           O
ATOM     92 CB   ARG A  11      -3.414 -13.154   1.868  1.00 88.60           C
ATOM     93 CG   ARG A  11      -2.872 -13.870   0.639  1.00 83.52           C
ATOM     94 CD   ARG A  11      -1.443 -13.466   0.343  1.00 81.20           C
ATOM     95 NE   ARG A  11      -0.548 -13.773   1.456  1.00 77.75           N
ATOM     96 CZ   ARG A  11       0.758 -13.525   1.463  1.00 74.79           C
ATOM     97 NH1  ARG A  11       1.334 -12.952   0.413  1.00 69.68           N
ATOM     98 NH2  ARG A  11       1.487 -13.835   2.520  1.00 68.43           N
ATOM     99  N   GLN A  12      -6.012 -11.881   0.650  1.00 93.53           N
ATOM    100 CA   GLN A  12      -6.992 -11.763  -0.416  1.00 93.79           C
ATOM    101  C   GLN A  12      -7.174 -10.314  -0.847  1.00 93.97           C
ATOM    102  O   GLN A  12      -7.293 -10.027  -2.038  1.00 93.69           O
ATOM    103 CB   GLN A  12      -8.335 -12.348   0.044  1.00 94.02           C
ATOM    104 CG   GLN A  12      -8.311 -13.859   0.212  1.00 89.75           C
ATOM    105 CD   GLN A  12      -9.596 -14.411   0.809  1.00 87.96           C
ATOM    106 OE1  GLN A  12     -10.323 -13.693   1.494  1.00 84.57           O
ATOM    107 NE2  GLN A  12      -9.867 -15.682   0.557  1.00 82.08           N
ATOM    108  N   ARG A  13      -7.194  -9.401   0.123  1.00 93.86           N
ATOM    109 CA   ARG A  13      -7.352  -7.984  -0.182  1.00 92.94           C
ATOM    110  C   ARG A  13      -6.200  -7.484  -1.037  1.00 93.73           C
ATOM    111  O   ARG A  13      -6.398  -6.780  -2.022  1.00 93.77           O
ATOM    112 CB   ARG A  13      -7.437  -7.168   1.110  1.00 91.55           C
ATOM    113 CG   ARG A  13      -7.855  -5.716   0.888  1.00 87.56           C
ATOM    114 CD   ARG A  13      -7.760  -4.905   2.179  1.00 85.90           C
ATOM    115 NE   ARG A  13      -6.384  -4.719   2.599  1.00 83.18           N
ATOM    116 CZ   ARG A  13      -5.574  -3.772   2.147  1.00 82.06           C
ATOM    117 NH1  ARG A  13      -6.003  -2.901   1.244  1.00 75.33           N
ATOM    118 NH2  ARG A  13      -4.324  -3.687   2.585  1.00 76.87           N
HETATM  119  N   2MR A  14      -4.928  -7.874  -0.614  1.00 92.65           N
HETATM  120 CA   2MR A  14      -3.752  -7.506  -1.375  1.00 93.48           C
HETATM  121 CB   2MR A  14      -2.456  -7.821  -0.664  1.00 91.56           C
HETATM  122 CG   2MR A  14      -2.233  -7.126   0.686  1.00 89.81           C
HETATM  123 CD   2MR A  14      -0.847  -7.335   1.117  1.00 87.38           C
HETATM  124 NE   2MR A  14      -0.833  -8.414   2.073  1.00 84.33           N
HETATM  125 CZ   2MR A  14       0.194  -8.665   2.852  1.00 84.87           C
HETATM  126 NH1  2MR A  14       1.208  -7.803   2.767  1.00 78.17           N
HETATM  127 CQ1  2MR A  14       2.498  -7.801   3.087  1.00 73.61           C
HETATM  128 NH2  2MR A  14       0.122  -9.689   3.678  1.00 79.58           N
HETATM  129 CQ2  2MR A  14      -0.998 -10.547   3.798  1.00 76.51           C
HETATM  130  C   2MR A  14      -3.775  -8.044  -2.771  1.00 93.36           C
HETATM  131  O   2MR A  14      -3.381  -7.348  -3.725  1.00 93.30           O
ATOM    132  N   ASN A  15      -4.197  -9.268  -2.931  1.00 94.30           N
ATOM    133 CA   ASN A  15      -4.309  -9.885  -4.235  1.00 94.84           C
ATOM    134  C   ASN A  15      -5.301  -9.150  -5.125  1.00 95.84           C
ATOM    135  O   ASN A  15      -5.061  -8.985  -6.322  1.00 96.48           O
ATOM    136 CB   ASN A  15      -4.705 -11.356  -4.103  1.00 94.34           C
ATOM    137 CG   ASN A  15      -3.557 -12.246  -3.663  1.00 92.75           C
ATOM    138 OD1  ASN A  15      -2.397 -11.854  -3.723  1.00 88.42           O
ATOM    139 ND2  ASN A  15      -3.883 -13.457  -3.223  1.00 87.59           N
ATOM    140  N   GLU A  16      -6.430  -8.717  -4.558  1.00 96.41           N
ATOM    141 CA   GLU A  16      -7.404  -7.950  -5.328  1.00 97.09           C
ATOM    142  C   GLU A  16      -6.822  -6.605  -5.753  1.00 97.35           C
ATOM    143  O   GLU A  16      -7.068  -6.143  -6.872  1.00 97.33           O
ATOM    144 CB   GLU A  16      -8.686  -7.727  -4.518  1.00 97.02           C
ATOM    145 CG   GLU A  16      -9.554  -8.962  -4.403  1.00 93.66           C
ATOM    146 CD   GLU A  16     -10.043  -9.436  -5.760  1.00 91.44           C
ATOM    147 OE1  GLU A  16     -10.569  -8.611  -6.533  1.00 87.61           O
ATOM    148 OE2  GLU A  16      -9.891 -10.637  -6.056  1.00 87.23           O
ATOM    149  N   LEU A  17      -6.049  -5.973  -4.869  1.00 96.01           N
ATOM    150 CA   LEU A  17      -5.417  -4.707  -5.216  1.00 96.27           C
ATOM    151  C   LEU A  17      -4.417  -4.906  -6.356  1.00 97.02           C
ATOM    152  O   LEU A  17      -4.378  -4.117  -7.297  1.00 97.39           O
ATOM    153 CB   LEU A  17      -4.723  -4.106  -3.991  1.00 95.71           C
ATOM    154 CG   LEU A  17      -4.284  -2.646  -4.140  1.00 94.67           C
ATOM    155 CD1  LEU A  17      -5.499  -1.728  -4.202  1.00 93.90           C
ATOM    156 CD2  LEU A  17      -3.369  -2.246  -2.986  1.00 93.64           C
ATOM    157  N   LYS A  18      -3.615  -5.975  -6.282  1.00 94.97           N
ATOM    158 CA   LYS A  18      -2.656  -6.271  -7.348  1.00 95.15           C
ATOM    159  C   LYS A  18      -3.375  -6.488  -8.679  1.00 96.59           C
ATOM    160  O   LYS A  18      -2.961  -5.952  -9.708  1.00 97.45           O
ATOM    161 CB   LYS A  18      -1.830  -7.501  -6.984  1.00 93.86           C
ATOM    162 CG   LYS A  18      -0.787  -7.882  -8.032  1.00 91.39           C
ATOM    163 CD   LYS A  18      -0.033  -9.142  -7.656  1.00 89.50           C
ATOM    164 CE   LYS A  18       0.849  -8.930  -6.451  1.00 83.60           C
ATOM    165 NZ   LYS A  18       1.702 -10.116  -6.172  1.00 78.22           N
ATOM    166  N   ARG A  19      -4.459  -7.280  -8.664  1.00 97.13           N
ATOM    167 CA   ARG A  19      -5.214  -7.526  -9.879  1.00 97.79           C
ATOM    168  C   ARG A  19      -5.791  -6.232 -10.447  1.00 98.13           C
ATOM    169  O   ARG A  19      -5.853  -6.056 -11.669  1.00 98.41           O
ATOM    170 CB   ARG A  19      -6.337  -8.526  -9.604  1.00 97.64           C
ATOM    171 CG   ARG A  19      -5.868  -9.957  -9.392  1.00 94.14           C
ATOM    172 CD   ARG A  19      -6.980 -10.831  -8.845  1.00 93.51           C
ATOM    173 NE   ARG A  19      -8.182 -10.763  -9.673  1.00 89.39           N
ATOM    174 CZ   ARG A  19      -9.382 -11.177  -9.295  1.00 87.38           C
ATOM    175 NH1  ARG A  19      -9.548 -11.706  -8.098  1.00 82.97           N
ATOM    176 NH2  ARG A  19     -10.411 -11.054 -10.123  1.00 83.45           N
ATOM    177  N   SER A  20      -6.207  -5.320  -9.570  1.00 98.61           N
ATOM    178 CA   SER A  20      -6.764  -4.042 -10.012  1.00 98.71           C
ATOM    179  C   SER A  20      -5.688  -3.160 -10.649  1.00 98.81           C
ATOM    180  O   SER A  20      -5.977  -2.429 -11.601  1.00 98.81           O
ATOM    181 CB   SER A  20      -7.433  -3.326  -8.843  1.00 98.77           C
ATOM    182 OG   SER A  20      -8.536  -4.071  -8.362  1.00 98.42           O
ATOM    183  N   PHE A  21      -4.466  -3.207 -10.134  1.00 98.36           N
ATOM    184 CA   PHE A  21      -3.357  -2.504 -10.768  1.00 98.26           C
ATOM    185  C   PHE A  21      -3.125  -3.036 -12.181  1.00 98.51           C
ATOM    186  O   PHE A  21      -2.920  -2.275 -13.115  1.00 98.66           O
ATOM    187 CB   PHE A  21      -2.072  -2.657  -9.944  1.00 97.65           C
ATOM    188 CG   PHE A  21      -1.832  -1.542  -8.966  1.00 97.39           C
ATOM    189 CD1  PHE A  21      -1.498  -0.276  -9.420  1.00 96.91           C
ATOM    190 CD2  PHE A  21      -1.927  -1.758  -7.600  1.00 96.93           C
ATOM    191 CE1  PHE A  21      -1.272   0.757  -8.522  1.00 96.59           C
ATOM    192 CE2  PHE A  21      -1.703  -0.731  -6.698  1.00 96.45           C
ATOM    193 CZ   PHE A  21      -1.378   0.532  -7.161  1.00 96.50           C
ATOM    194  N   PHE A  22      -3.142  -4.363 -12.333  1.00 98.40           N
ATOM    195 CA   PHE A  22      -2.900  -4.960 -13.639  1.00 98.49           C
ATOM    196  C   PHE A  22      -4.018  -4.625 -14.626  1.00 98.78           C
ATOM    197  O   PHE A  22      -3.757  -4.374 -15.805  1.00 98.72           O
ATOM    198 CB   PHE A  22      -2.752  -6.480 -13.521  1.00 98.14           C
ATOM    199 CG   PHE A  22      -1.503  -6.920 -12.788  1.00 97.01           C
ATOM    200 CD1  PHE A  22      -0.440  -6.058 -12.593  1.00 94.34           C
ATOM    201 CD2  PHE A  22      -1.397  -8.219 -12.302  1.00 93.26           C
ATOM    202 CE1  PHE A  22       0.703  -6.467 -11.922  1.00 91.88           C
ATOM    203 CE2  PHE A  22      -0.255  -8.635 -11.641  1.00 91.59           C
ATOM    204 CZ   PHE A  22       0.797  -7.758 -11.450  1.00 90.86           C
ATOM    205  N   ALA A  23      -5.263  -4.624 -14.153  1.00 98.75           N
ATOM    206 CA   ALA A  23      -6.389  -4.291 -15.019  1.00 98.87           C
ATOM    207  C   ALA A  23      -6.287  -2.850 -15.516  1.00 98.87           C
ATOM    208  O   ALA A  23      -6.538  -2.571 -16.691  1.00 98.85           O
ATOM    209 CB   ALA A  23      -7.707  -4.512 -14.287  1.00 98.82           C
ATOM    210  N   LEU A  24      -5.923  -1.929 -14.628  1.00 98.91           N
ATOM    211 CA   LEU A  24      -5.751  -0.540 -15.025  1.00 98.97           C
ATOM    212  C   LEU A  24      -4.592  -0.399 -16.004  1.00 98.95           C
ATOM    213  O   LEU A  24      -4.708   0.277 -17.030  1.00 98.86           O
ATOM    214 CB   LEU A  24      -5.517   0.343 -13.798  1.00 98.93           C
ATOM    215 CG   LEU A  24      -5.235   1.814 -14.076  1.00 98.90           C
ATOM    216 CD1  LEU A  24      -6.366   2.458 -14.885  1.00 98.87           C
ATOM    217 CD2  LEU A  24      -5.031   2.571 -12.761  1.00 98.87           C
ATOM    218  N   ARG A  25      -3.466  -1.054 -15.694  1.00 98.93           N
ATOM    219 CA   ARG A  25      -2.298  -1.043 -16.573  1.00 98.94           C
ATOM    220  C   ARG A  25      -2.670  -1.433 -18.003  1.00 98.91           C
ATOM    221  O   ARG A  25      -2.223  -0.811 -18.961  1.00 98.87           O
ATOM    222 CB   ARG A  25      -1.237  -2.002 -16.035  1.00 98.91           C
ATOM    223 CG   ARG A  25       0.009  -2.131 -16.898  1.00 98.76           C
ATOM    224 CD   ARG A  25       0.734  -3.437 -16.586  1.00 98.42           C
ATOM    225 NE   ARG A  25      -0.072  -4.589 -16.983  1.00 97.79           N
ATOM    226 CZ   ARG A  25       0.145  -5.843 -16.590  1.00 97.74           C
ATOM    227 NH1  ARG A  25       1.152  -6.123 -15.767  1.00 95.70           N
ATOM    228 NH2  ARG A  25      -0.649  -6.817 -17.005  1.00 95.81           N
ATOM    229  N   ASP A  26      -3.501  -2.459 -18.132  1.00 98.87           N
ATOM    230 CA   ASP A  26      -3.834  -2.991 -19.445  1.00 98.73           C
ATOM    231  C   ASP A  26      -4.693  -2.040 -20.282  1.00 98.70           C
ATOM    232  O   ASP A  26      -4.814  -2.235 -21.493  1.00 98.59           O
ATOM    233 CB   ASP A  26      -4.536  -4.351 -19.307  1.00 98.68           C
ATOM    234 CG   ASP A  26      -3.589  -5.448 -18.850  1.00 97.98           C
ATOM    235 OD1  ASP A  26      -2.367  -5.194 -18.759  1.00 96.53           O
ATOM    236 OD2  ASP A  26      -4.064  -6.566 -18.595  1.00 96.02           O
ATOM    237  N   GLN A  27      -5.287  -1.021 -19.655  1.00 98.73           N
ATOM    238 CA   GLN A  27      -6.075  -0.029 -20.387  1.00 98.73           C
ATOM    239  C   GLN A  27      -5.250   1.175 -20.816  1.00 98.70           C
ATOM    240  O   GLN A  27      -5.781   2.081 -21.473  1.00 98.31           O
ATOM    241 CB   GLN A  27      -7.269   0.444 -19.544  1.00 98.62           C
ATOM    242 CG   GLN A  27      -8.225  -0.668 -19.149  1.00 97.74           C
ATOM    243 CD   GLN A  27      -8.664  -1.499 -20.329  1.00 96.79           C
ATOM    244 OE1  GLN A  27      -8.970  -0.966 -21.398  1.00 91.92           O
ATOM    245 NE2  GLN A  27      -8.669  -2.816 -20.151  1.00 90.82           N
ATOM    246  N   ILE A  28      -3.971   1.202 -20.460  1.00 98.80           N
ATOM    247 CA   ILE A  28      -3.081   2.304 -20.816  1.00 98.72           C
ATOM    248  C   ILE A  28      -2.165   1.832 -21.945  1.00 98.75           C
ATOM    249  O   ILE A  28      -1.289   0.995 -21.714  1.00 98.47           O
ATOM    250 CB   ILE A  28      -2.241   2.752 -19.613  1.00 98.68           C
ATOM    251 CG1  ILE A  28      -3.148   3.121 -18.438  1.00 97.89           C
ATOM    252 CG2  ILE A  28      -1.352   3.933 -19.999  1.00 98.07           C
ATOM    253 CD1  ILE A  28      -2.415   3.250 -17.122  1.00 95.47           C
ATOM    254  N   PRO A  29      -2.345   2.349 -23.174  1.00 98.41           N
ATOM    255 CA   PRO A  29      -1.575   1.851 -24.326  1.00 98.14           C
ATOM    256  C   PRO A  29      -0.071   1.825 -24.098  1.00 98.26           C
ATOM    257  O   PRO A  29       0.596   0.869 -24.511  1.00 97.83           O
ATOM    258 CB   PRO A  29      -1.958   2.829 -25.445  1.00 97.39           C
ATOM    259 CG   PRO A  29      -3.346   3.240 -25.093  1.00 95.77           C
ATOM    260 CD   PRO A  29      -3.367   3.333 -23.592  1.00 97.78           C
ATOM    261  N   GLU A  30       0.475   2.839 -23.428  1.00 98.41           N
ATOM    262 CA   GLU A  30       1.905   2.909 -23.205  1.00 98.24           C
ATOM    263  C   GLU A  30       2.416   1.798 -22.292  1.00 98.41           C
ATOM    264  O   GLU A  30       3.597   1.447 -22.342  1.00 97.66           O
ATOM    265 CB   GLU A  30       2.284   4.272 -22.626  1.00 97.27           C
ATOM    266 CG   GLU A  30       3.775   4.531 -22.554  1.00 90.29           C
ATOM    267 CD   GLU A  30       4.115   5.887 -21.968  1.00 89.26           C
ATOM    268 OE1  GLU A  30       3.190   6.677 -21.707  1.00 85.18           O
ATOM    269 OE2  GLU A  30       5.312   6.155 -21.764  1.00 84.42           O
ATOM    270  N   LEU A  31       1.527   1.226 -21.474  1.00 98.79           N
ATOM    271 CA   LEU A  31       1.923   0.240 -20.469  1.00 98.69           C
ATOM    272  C   LEU A  31       1.410  -1.166 -20.729  1.00 98.50           C
ATOM    273  O   LEU A  31       1.826  -2.098 -20.041  1.00 97.41           O
ATOM    274 CB   LEU A  31       1.441   0.669 -19.081  1.00 98.60           C
ATOM    275 CG   LEU A  31       2.022   1.965 -18.515  1.00 98.33           C
ATOM    276 CD1  LEU A  31       1.447   2.214 -17.122  1.00 98.02           C
ATOM    277 CD2  LEU A  31       3.544   1.898 -18.466  1.00 97.86           C
ATOM    278  N   GLU A  32       0.523  -1.352 -21.716  1.00 98.27           N
ATOM    279 CA   GLU A  32      -0.167  -2.628 -21.873  1.00 97.74           C
ATOM    280  C   GLU A  32       0.768  -3.815 -22.082  1.00 97.35           C
ATOM    281  O   GLU A  32       0.397  -4.948 -21.782  1.00 94.49           O
ATOM    282 CB   GLU A  32      -1.172  -2.548 -23.032  1.00 95.90           C
ATOM    283 CG   GLU A  32      -0.520  -2.338 -24.393  1.00 89.80           C
ATOM    284 CD   GLU A  32      -1.540  -2.132 -25.499  1.00 88.78           C
ATOM    285 OE1  GLU A  32      -2.739  -2.448 -25.285  1.00 83.82           O
ATOM    286 OE2  GLU A  32      -1.152  -1.670 -26.576  1.00 82.61           O
ATOM    287  N   ASN A  33       1.975  -3.567 -22.579  1.00 97.96           N
ATOM    288 CA   ASN A  33       2.933  -4.643 -22.817  1.00 97.76           C
ATOM    289  C   ASN A  33       4.033  -4.713 -21.762  1.00 97.75           C
ATOM    290  O   ASN A  33       4.983  -5.490 -21.907  1.00 96.00           O
ATOM    291 CB   ASN A  33       3.560  -4.496 -24.200  1.00 96.96           C
ATOM    292 CG   ASN A  33       2.552  -4.689 -25.315  1.00 93.67           C
ATOM    293 OD1  ASN A  33       1.649  -5.521 -25.202  1.00 88.10           O
ATOM    294 ND2  ASN A  33       2.699  -3.934 -26.383  1.00 86.57           N
ATOM    295  N   ASN A  34       3.908  -3.937 -20.693  1.00 97.67           N
ATOM    296 CA   ASN A  34       4.905  -3.908 -19.631  1.00 97.79           C
ATOM    297  C   ASN A  34       4.359  -4.600 -18.385  1.00 97.76           C
ATOM    298  O   ASN A  34       3.768  -3.966 -17.514  1.00 96.72           O
ATOM    299 CB   ASN A  34       5.306  -2.470 -19.313  1.00 96.96           C
ATOM    300 CG   ASN A  34       6.450  -2.389 -18.321  1.00 95.40           C
ATOM    301 OD1  ASN A  34       6.927  -3.409 -17.820  1.00 92.28           O
ATOM    302 ND2  ASN A  34       6.903  -1.174 -18.035  1.00 91.24           N
ATOM    303  N   GLU A  35       4.582  -5.913 -18.301  1.00 96.99           N
ATOM    304 CA   GLU A  35       4.032  -6.692 -17.199  1.00 96.73           C
ATOM    305  C   GLU A  35       4.660  -6.338 -15.861  1.00 96.30           C
ATOM    306  O   GLU A  35       4.098  -6.669 -14.815  1.00 93.56           O
ATOM    307 CB   GLU A  35       4.191  -8.190 -17.473  1.00 95.25           C
ATOM    308 CG   GLU A  35       5.635  -8.655 -17.559  1.00 88.62           C
ATOM    309 CD   GLU A  35       5.742 -10.157 -17.805  1.00 83.69           C
ATOM    310 OE1  GLU A  35       4.709 -10.851 -17.744  1.00 78.98           O
ATOM    311 OE2  GLU A  35       6.872 -10.635 -18.044  1.00 77.93           O
ATOM    312  N   LYS A  36       5.813  -5.659 -15.877  1.00 96.62           N
ATOM    313 CA   LYS A  36       6.517  -5.321 -14.645  1.00 95.93           C
ATOM    314  C   LYS A  36       6.495  -3.822 -14.345  1.00 96.36           C
ATOM    315  O   LYS A  36       7.343  -3.329 -13.595  1.00 94.88           O
ATOM    316 CB   LYS A  36       7.965  -5.820 -14.707  1.00 94.13           C
ATOM    317 CG   LYS A  36       8.082  -7.339 -14.759  1.00 90.22           C
ATOM    318 CD   LYS A  36       7.479  -7.988 -13.512  1.00 86.17           C
ATOM    319 CE   LYS A  36       7.644  -9.491 -13.534  1.00 81.85           C
ATOM    320 NZ   LYS A  36       6.987 -10.150 -12.372  1.00 76.18           N
ATOM    321  N   ALA A  37       5.533  -3.091 -14.904  1.00 96.64           N
ATOM    322 CA   ALA A  37       5.413  -1.665 -14.628  1.00 97.45           C
ATOM    323  C   ALA A  37       5.228  -1.419 -13.130  1.00 97.48           C
ATOM    324  O   ALA A  37       4.353  -2.022 -12.512  1.00 97.07           O
ATOM    325 CB   ALA A  37       4.238  -1.069 -15.391  1.00 97.62           C
ATOM    326  N   PRO A  38       6.043  -0.550 -12.528  1.00 96.43           N
ATOM    327 CA   PRO A  38       5.863  -0.239 -11.107  1.00 96.43           C
ATOM    328  C   PRO A  38       4.497   0.362 -10.821  1.00 97.31           C
ATOM    329  O   PRO A  38       3.902   1.016 -11.685  1.00 97.52           O
ATOM    330 CB   PRO A  38       6.975   0.776 -10.824  1.00 95.56           C
ATOM    331 CG   PRO A  38       8.010   0.506 -11.881  1.00 94.22           C
ATOM    332 CD   PRO A  38       7.219   0.116 -13.097  1.00 95.46           C
ATOM    333  N   LYS A  39       3.983   0.166  -9.607  1.00 95.94           N
ATOM    334 CA   LYS A  39       2.683   0.699  -9.222  1.00 96.18           C
ATOM    335  C   LYS A  39       2.610   2.210  -9.396  1.00 97.39           C
ATOM    336  O   LYS A  39       1.620   2.739  -9.897  1.00 97.80           O
ATOM    337 CB   LYS A  39       2.356   0.325  -7.777  1.00 94.87           C
ATOM    338 CG   LYS A  39       2.118  -1.162  -7.556  1.00 93.02           C
ATOM    339 CD   LYS A  39       1.900  -1.477  -6.098  1.00 90.95           C
ATOM    340 CE   LYS A  39       1.697  -2.969  -5.876  1.00 87.55           C
ATOM    341 NZ   LYS A  39       1.545  -3.301  -4.442  1.00 83.15           N
ATOM    342  N   VAL A  40       3.651   2.918  -8.984  1.00 97.10           N
ATOM    343 CA   VAL A  40       3.622   4.375  -9.090  1.00 97.60           C
ATOM    344  C   VAL A  40       3.577   4.820 -10.551  1.00 98.24           C
ATOM    345  O   VAL A  40       2.949   5.825 -10.884  1.00 98.52           O
ATOM    346 CB   VAL A  40       4.812   5.027  -8.342  1.00 97.09           C
ATOM    347 CG1  VAL A  40       6.128   4.734  -9.038  1.00 94.32           C
ATOM    348 CG2  VAL A  40       4.584   6.528  -8.193  1.00 94.28           C
ATOM    349  N   VAL A  41       4.211   4.061 -11.440  1.00 98.41           N
ATOM    350 CA   VAL A  41       4.188   4.377 -12.863  1.00 98.54           C
ATOM    351  C   VAL A  41       2.786   4.156 -13.429  1.00 98.70           C
ATOM    352  O   VAL A  41       2.293   4.964 -14.218  1.00 98.79           O
ATOM    353 CB   VAL A  41       5.234   3.541 -13.631  1.00 98.39           C
ATOM    354 CG1  VAL A  41       5.051   3.706 -15.141  1.00 97.69           C
ATOM    355 CG2  VAL A  41       6.637   3.963 -13.213  1.00 97.78           C
ATOM    356  N   ILE A  42       2.131   3.062 -13.041  1.00 98.71           N
ATOM    357 CA   ILE A  42       0.763   2.806 -13.487  1.00 98.83           C
ATOM    358  C   ILE A  42      -0.147   3.973 -13.095  1.00 98.95           C
ATOM    359  O   ILE A  42      -0.946   4.448 -13.901  1.00 98.92           O
ATOM    360 CB   ILE A  42       0.240   1.479 -12.905  1.00 98.82           C
ATOM    361 CG1  ILE A  42       1.047   0.307 -13.470  1.00 98.61           C
ATOM    362 CG2  ILE A  42      -1.249   1.308 -13.206  1.00 98.68           C
ATOM    363 CD1  ILE A  42       0.740  -1.032 -12.816  1.00 98.38           C
ATOM    364  N   LEU A  43      -0.024   4.435 -11.853  1.00 98.98           N
ATOM    365 CA   LEU A  43      -0.859   5.533 -11.377  1.00 98.92           C
ATOM    366  C   LEU A  43      -0.578   6.832 -12.129  1.00 98.95           C
ATOM    367  O   LEU A  43      -1.511   7.529 -12.548  1.00 98.94           O
ATOM    368 CB   LEU A  43      -0.642   5.746  -9.878  1.00 98.90           C
ATOM    369 CG   LEU A  43      -1.085   4.596  -8.977  1.00 98.77           C
ATOM    370 CD1  LEU A  43      -0.563   4.803  -7.559  1.00 98.64           C
ATOM    371 CD2  LEU A  43      -2.600   4.466  -8.979  1.00 98.55           C
ATOM    372  N   LYS A  44       0.689   7.171 -12.299  1.00 98.90           N
ATOM    373 CA   LYS A  44       1.046   8.421 -12.963  1.00 98.97           C
ATOM    374  C   LYS A  44       0.652   8.408 -14.438  1.00 98.98           C
ATOM    375  O   LYS A  44       0.153   9.411 -14.966  1.00 98.92           O
ATOM    376 CB   LYS A  44       2.549   8.691 -12.807  1.00 98.88           C
ATOM    377 CG   LYS A  44       2.946   9.087 -11.390  1.00 98.22           C
ATOM    378 CD   LYS A  44       4.433   9.383 -11.294  1.00 96.34           C
ATOM    379 CE   LYS A  44       4.819   9.820  -9.886  1.00 93.73           C
ATOM    380 NZ   LYS A  44       4.178  11.103  -9.503  1.00 87.93           N
ATOM    381  N   LYS A  45       0.861   7.282 -15.117  1.00 98.95           N
ATOM    382 CA   LYS A  45       0.506   7.184 -16.536  1.00 98.96           C
ATOM    383  C   LYS A  45      -1.010   7.172 -16.725  1.00 98.95           C
ATOM    384  O   LYS A  45      -1.511   7.699 -17.717  1.00 98.91           O
ATOM    385 CB   LYS A  45       1.138   5.939 -17.163  1.00 98.89           C
ATOM    386 CG   LYS A  45       2.662   5.982 -17.238  1.00 98.43           C
ATOM    387 CD   LYS A  45       3.162   7.031 -18.209  1.00 96.79           C
ATOM    388 CE   LYS A  45       4.680   6.990 -18.353  1.00 94.51           C
ATOM    389 NZ   LYS A  45       5.173   7.978 -19.353  1.00 88.28           N
ATOM    390  N   ALA A  46      -1.743   6.570 -15.793  1.00 98.95           N
ATOM    391 CA   ALA A  46      -3.203   6.610 -15.860  1.00 98.94           C
ATOM    392  C   ALA A  46      -3.704   8.045 -15.734  1.00 98.99           C
ATOM    393  O   ALA A  46      -4.586   8.472 -16.480  1.00 98.94           O
ATOM    394 CB   ALA A  46      -3.815   5.743 -14.760  1.00 98.96           C
ATOM    395  N   THR A  47      -3.133   8.792 -14.797  1.00 98.90           N
ATOM    396 CA   THR A  47      -3.497  10.198 -14.619  1.00 98.97           C
ATOM    397  C   THR A  47      -3.234  10.980 -15.905  1.00 98.92           C
ATOM    398  O   THR A  47      -4.094  11.736 -16.367  1.00 98.88           O
ATOM    399 CB   THR A  47      -2.705  10.813 -13.456  1.00 98.90           C
ATOM    400 OG1  THR A  47      -2.987  10.091 -12.256  1.00 97.61           O
ATOM    401 CG2  THR A  47      -3.072  12.282 -13.267  1.00 97.98           C
ATOM    402  N   ALA A  48      -2.053  10.801 -16.489  1.00 98.90           N
ATOM    403 CA   ALA A  48      -1.695  11.512 -17.708  1.00 98.94           C
ATOM    404  C   ALA A  48      -2.607  11.123 -18.870  1.00 98.93           C
ATOM    405  O   ALA A  48      -2.999  11.972 -19.678  1.00 98.85           O
ATOM    406 CB   ALA A  48      -0.235  11.235 -18.064  1.00 98.85           C
ATOM    407  N   TYR A  49      -2.961   9.842 -18.959  1.00 98.90           N
ATOM    408 CA   TYR A  49      -3.824   9.378 -20.041  1.00 98.82           C
ATOM    409  C   TYR A  49      -5.216   9.985 -19.938  1.00 98.81           C
ATOM    410  O   TYR A  49      -5.780  10.439 -20.939  1.00 98.79           O
ATOM    411 CB   TYR A  49      -3.902   7.848 -20.050  1.00 98.83           C
ATOM    412 CG   TYR A  49      -4.675   7.303 -21.228  1.00 98.73           C
ATOM    413 CD1  TYR A  49      -4.195   7.441 -22.521  1.00 98.30           C
ATOM    414 CD2  TYR A  49      -5.883   6.647 -21.052  1.00 98.31           C
ATOM    415 CE1  TYR A  49      -4.896   6.947 -23.607  1.00 97.85           C
ATOM    416 CE2  TYR A  49      -6.594   6.148 -22.130  1.00 97.83           C
ATOM    417 CZ   TYR A  49      -6.097   6.300 -23.395  1.00 97.88           C
ATOM    418 OH   TYR A  49      -6.802   5.809 -24.478  1.00 97.03           O
ATOM    419  N   ILE A  50      -5.776  10.007 -18.740  1.00 98.85           N
ATOM    420 CA   ILE A  50      -7.088  10.615 -18.544  1.00 98.83           C
ATOM    421  C   ILE A  50      -7.048  12.097 -18.905  1.00 98.75           C
ATOM    422  O   ILE A  50      -7.974  12.617 -19.533  1.00 98.47           O
ATOM    423 CB   ILE A  50      -7.574  10.410 -17.090  1.00 98.71           C
ATOM    424 CG1  ILE A  50      -7.896   8.931 -16.862  1.00 97.98           C
ATOM    425 CG2  ILE A  50      -8.788  11.289 -16.796  1.00 97.92           C
ATOM    426 CD1  ILE A  50      -8.195   8.581 -15.419  1.00 97.49           C
ATOM    427  N   LEU A  51      -5.969  12.788 -18.533  1.00 98.33           N
ATOM    428 CA   LEU A  51      -5.839  14.213 -18.847  1.00 98.19           C
ATOM    429  C   LEU A  51      -5.712  14.471 -20.346  1.00 98.02           C
ATOM    430  O   LEU A  51      -5.993  15.578 -20.808  1.00 96.98           O
ATOM    431 CB   LEU A  51      -4.627  14.803 -18.122  1.00 97.83           C
ATOM    432 CG   LEU A  51      -4.816  15.072 -16.627  1.00 95.75           C
ATOM    433 CD1  LEU A  51      -3.489  15.367 -15.960  1.00 93.05           C
ATOM    434 CD2  LEU A  51      -5.796  16.228 -16.421  1.00 92.61           C
ATOM    435  N   SER A  52      -5.301  13.464 -21.122  1.00 97.37           N
ATOM    436 CA   SER A  52      -5.088  13.613 -22.559  1.00 96.98           C
ATOM    437  C   SER A  52      -6.360  13.387 -23.378  1.00 96.11           C
ATOM    438  O   SER A  52      -6.377  13.640 -24.574  1.00 92.67           O
ATOM    439 CB   SER A  52      -4.008  12.638 -23.045  1.00 95.59           C
ATOM    440 OG   SER A  52      -4.506  11.321 -23.109  1.00 90.47           O
ATOM    441  N   VAL A  53      -7.389  12.896 -22.743  1.00 90.41           N
ATOM    442 CA   VAL A  53      -8.647  12.603 -23.422  1.00 89.04           C
ATOM    443  C   VAL A  53      -9.342  13.897 -23.857  1.00 86.35           C
ATOM    444  O   VAL A  53      -9.248  14.918 -23.184  1.00 82.43           O
ATOM    445 CB   VAL A  53      -9.583  11.775 -22.523  1.00 81.94           C
ATOM    446 CG1  VAL A  53     -10.952  11.614 -23.163  1.00 76.01           C
ATOM    447 CG2  VAL A  53      -8.957  10.418 -22.258  1.00 75.77           C
ATOM    448 OXT  VAL A  53     -10.013  13.912 -24.881  1.00 75.06           O
ATOM    449  N   VAL B   1      22.810   2.609   9.921  1.00 77.07           N
ATOM    450 CA   VAL B   1      22.866   3.514   8.769  1.00 86.34           C
ATOM    451  C   VAL B   1      22.082   2.941   7.594  1.00 88.29           C
ATOM    452  O   VAL B   1      21.162   3.582   7.080  1.00 84.92           O
ATOM    453 CB   VAL B   1      24.322   3.782   8.344  1.00 79.54           C
ATOM    454 CG1  VAL B   1      24.366   4.541   7.036  1.00 72.95           C
ATOM    455 CG2  VAL B   1      25.059   4.513   9.444  1.00 72.98           C
ATOM    456  N   LYS B   2      22.436   1.722   7.184  1.00 81.17           N
ATOM    457 CA   LYS B   2      21.736   1.083   6.076  1.00 85.99           C
ATOM    458  C   LYS B   2      20.260   0.887   6.422  1.00 86.76           C
ATOM    459  O   LYS B   2      19.378   1.196   5.611  1.00 84.96           O
ATOM    460 CB   LYS B   2      22.385  -0.253   5.734  1.00 82.37           C
ATOM    461 CG   LYS B   2      21.652  -1.032   4.659  1.00 77.80           C
ATOM    462 CD   LYS B   2      21.769  -0.351   3.308  1.00 76.81           C
ATOM    463 CE   LYS B   2      23.145  -0.499   2.708  1.00 71.34           C
ATOM    464 NZ   LYS B   2      23.253   0.119   1.371  1.00 67.16           N
ATOM    465  N   ARG B   3      19.982   0.386   7.634  1.00 81.22           N
ATOM    466 CA   ARG B   3      18.608   0.161   8.054  1.00 82.72           C
ATOM    467  C   ARG B   3      17.839   1.479   8.144  1.00 84.83           C
ATOM    468  O   ARG B   3      16.723   1.592   7.641  1.00 84.04           O
ATOM    469 CB   ARG B   3      18.548  -0.565   9.400  1.00 79.15           C
ATOM    470 CG   ARG B   3      17.193  -1.149   9.719  1.00 75.74           C
ATOM    471 CD   ARG B   3      16.839  -1.052  11.185  1.00 74.32           C
ATOM    472 NE   ARG B   3      17.921  -1.446  12.075  1.00 71.37           N
ATOM    473 CZ   ARG B   3      18.484  -0.651  12.985  1.00 69.04           C
ATOM    474 NH1  ARG B   3      18.066   0.596  13.117  1.00 63.45           N
ATOM    475 NH2  ARG B   3      19.468  -1.104  13.752  1.00 60.37           N
ATOM    476  N   ARG B   4      18.444   2.479   8.779  1.00 86.54           N
ATOM    477 CA   ARG B   4      17.761   3.752   8.968  1.00 87.63           C
ATOM    478  C   ARG B   4      17.586   4.508   7.655  1.00 88.52           C
ATOM    479  O   ARG B   4      16.548   5.139   7.439  1.00 87.43           O
ATOM    480 CB   ARG B   4      18.494   4.614   9.997  1.00 85.99           C
ATOM    481 CG   ARG B   4      18.375   4.078  11.412  1.00 81.18           C
ATOM    482 CD   ARG B   4      18.692   5.119  12.461  1.00 79.78           C
ATOM    483 NE   ARG B   4      20.106   5.477  12.468  1.00 75.96           N
ATOM    484 CZ   ARG B   4      20.659   6.301  13.341  1.00 72.28           C
ATOM    485 NH1  ARG B   4      19.924   6.858  14.289  1.00 66.91           N
ATOM    486 NH2  ARG B   4      21.958   6.579  13.277  1.00 64.39           N
ATOM    487  N   THR B   5      18.579   4.451   6.764  1.00 87.24           N
ATOM    488 CA   THR B   5      18.448   5.118   5.476  1.00 89.18           C
ATOM    489  C   THR B   5      17.388   4.428   4.625  1.00 88.88           C
ATOM    490  O   THR B   5      16.627   5.081   3.914  1.00 87.86           O
ATOM    491 CB   THR B   5      19.788   5.155   4.722  1.00 88.27           C
ATOM    492 OG1  THR B   5      20.288   3.829   4.551  1.00 84.62           O
ATOM    493 CG2  THR B   5      20.807   5.993   5.483  1.00 83.58           C
ATOM    494  N   HIS B   6      17.331   3.103   4.697  1.00 84.76           N
ATOM    495 CA   HIS B   6      16.290   2.370   3.990  1.00 83.75           C
ATOM    496  C   HIS B   6      14.911   2.765   4.497  1.00 84.04           C
ATOM    497  O   HIS B   6      13.981   2.949   3.707  1.00 83.83           O
ATOM    498 CB   HIS B   6      16.495   0.863   4.138  1.00 81.88           C
ATOM    499 CG   HIS B   6      15.364   0.056   3.601  1.00 81.34           C
ATOM    500 ND1  HIS B   6      15.175  -0.153   2.252  1.00 75.51           N
ATOM    501 CD2  HIS B   6      14.345  -0.585   4.219  1.00 76.62           C
ATOM    502 CE1  HIS B   6      14.083  -0.891   2.066  1.00 77.02           C
ATOM    503 NE2  HIS B   6      13.573  -1.160   3.250  1.00 77.49           N
ATOM    504  N   ASN B   7      14.770   2.904   5.822  1.00 88.32           N
ATOM    505 CA   ASN B   7      13.484   3.272   6.393  1.00 87.27           C
ATOM    506  C   ASN B   7      13.035   4.655   5.918  1.00 87.31           C
ATOM    507  O   ASN B   7      11.853   4.868   5.645  1.00 87.73           O
ATOM    508 CB   ASN B   7      13.549   3.245   7.922  1.00 85.95           C
ATOM    509 CG   ASN B   7      13.631   1.835   8.479  1.00 83.99           C
ATOM    510 OD1  ASN B   7      13.484   0.859   7.750  1.00 80.47           O
ATOM    511 ND2  ASN B   7      13.869   1.735   9.781  1.00 79.82           N
ATOM    512  N   VAL B   8      13.969   5.586   5.826  1.00 91.06           N
ATOM    513 CA   VAL B   8      13.647   6.929   5.346  1.00 91.63           C
ATOM    514  C   VAL B   8      13.220   6.883   3.881  1.00 92.20           C
ATOM    515  O   VAL B   8      12.218   7.498   3.494  1.00 92.41           O
ATOM    516 CB   VAL B   8      14.849   7.870   5.532  1.00 91.06           C
ATOM    517 CG1  VAL B   8      14.612   9.178   4.792  1.00 89.71           C
ATOM    518 CG2  VAL B   8      15.091   8.125   7.012  1.00 89.40           C
ATOM    519  N   LEU B   9      13.972   6.169   3.056  1.00 90.69           N
ATOM    520 CA   LEU B   9      13.661   6.082   1.636  1.00 90.16           C
ATOM    521  C   LEU B   9      12.322   5.403   1.400  1.00 90.58           C
ATOM    522  O   LEU B   9      11.559   5.803   0.516  1.00 90.69           O
ATOM    523 CB   LEU B   9      14.773   5.328   0.903  1.00 90.08           C
ATOM    524 CG   LEU B   9      16.113   6.057   0.809  1.00 88.27           C
ATOM    525 CD1  LEU B   9      17.173   5.151   0.217  1.00 85.45           C
ATOM    526 CD2  LEU B   9      15.965   7.330  -0.009  1.00 84.81           C
ATOM    527  N   GLU B  10      12.031   4.367   2.187  1.00 90.25           N
ATOM    528 CA   GLU B  10      10.783   3.641   2.024  1.00 88.95           C
ATOM    529  C   GLU B  10       9.590   4.483   2.461  1.00 89.00           C
ATOM    530  O   GLU B  10       8.517   4.387   1.872  1.00 89.44           O
ATOM    531 CB   GLU B  10      10.838   2.316   2.796  1.00 87.35           C
ATOM    532 CG   GLU B  10       9.614   1.442   2.640  1.00 83.26           C
ATOM    533 CD   GLU B  10       9.369   1.014   1.202  1.00 82.37           C
ATOM    534 OE1  GLU B  10       8.248   0.538   0.928  1.00 80.13           O
ATOM    535 OE2  GLU B  10      10.266   1.150   0.357  1.00 79.48           O
ATOM    536  N   ARG B  11       9.778   5.301   3.501  1.00 90.85           N
ATOM    537 CA   ARG B  11       8.731   6.238   3.896  1.00 90.19           C
ATOM    538  C   ARG B  11       8.452   7.215   2.751  1.00 90.97           C
ATOM    539  O   ARG B  11       7.287   7.514   2.440  1.00 91.40           O
ATOM    540 CB   ARG B  11       9.152   7.011   5.150  1.00 89.36           C
ATOM    541 CG   ARG B  11       8.194   8.114   5.561  1.00 84.59           C
ATOM    542 CD   ARG B  11       6.948   7.551   6.219  1.00 82.50           C
ATOM    543 NE   ARG B  11       7.270   6.772   7.409  1.00 78.87           N
ATOM    544 CZ   ARG B  11       6.375   6.162   8.188  1.00 76.17           C
ATOM    545 NH1  ARG B  11       5.081   6.255   7.903  1.00 70.47           N
ATOM    546 NH2  ARG B  11       6.764   5.476   9.246  1.00 69.91           N
ATOM    547  N   GLN B  12       9.499   7.727   2.106  1.00 93.64           N
ATOM    548 CA   GLN B  12       9.341   8.644   0.979  1.00 93.69           C
ATOM    549  C   GLN B  12       8.649   7.957  -0.189  1.00 93.77           C
ATOM    550  O   GLN B  12       7.791   8.557  -0.852  1.00 93.55           O
ATOM    551 CB   GLN B  12      10.706   9.183   0.556  1.00 93.82           C
ATOM    552 CG   GLN B  12      11.328  10.133   1.572  1.00 89.47           C
ATOM    553 CD   GLN B  12      12.738  10.545   1.205  1.00 87.70           C
ATOM    554 OE1  GLN B  12      13.431   9.836   0.467  1.00 84.46           O
ATOM    555 NE2  GLN B  12      13.168  11.680   1.712  1.00 81.89           N
ATOM    556  N   ARG B  13       9.021   6.706  -0.458  1.00 94.07           N
ATOM    557 CA   ARG B  13       8.421   5.963  -1.559  1.00 93.12           C
ATOM    558  C   ARG B  13       6.926   5.792  -1.340  1.00 93.90           C
ATOM    559  O   ARG B  13       6.124   5.995  -2.257  1.00 93.85           O
ATOM    560 CB   ARG B  13       9.084   4.592  -1.707  1.00 91.78           C
ATOM    561 CG   ARG B  13       8.697   3.861  -2.984  1.00 87.66           C
ATOM    562 CD   ARG B  13       9.244   2.434  -2.997  1.00 86.15           C
ATOM    563 NE   ARG B  13       8.587   1.594  -2.006  1.00 83.37           N
ATOM    564 CZ   ARG B  13       7.425   0.973  -2.175  1.00 82.46           C
ATOM    565 NH1  ARG B  13       6.774   1.096  -3.328  1.00 75.62           N
ATOM    566 NH2  ARG B  13       6.903   0.244  -1.206  1.00 77.16           N
HETATM  567  N   2MR B  14       6.549   5.400  -0.072  1.00 92.57           N
HETATM  568 CA   2MR B  14       5.151   5.242   0.284  1.00 93.88           C
HETATM  569 CB   2MR B  14       4.944   4.624   1.628  1.00 91.65           C
HETATM  570 CG   2MR B  14       5.516   3.198   1.794  1.00 89.98           C
HETATM  571 CD   2MR B  14       5.005   2.642   3.072  1.00 88.15           C
HETATM  572 NE   2MR B  14       6.020   2.847   4.085  1.00 85.87           N
HETATM  573 CZ   2MR B  14       5.925   2.344   5.299  1.00 85.70           C
HETATM  574 NH1  2MR B  14       4.844   1.622   5.549  1.00 79.38           N
HETATM  575 CQ1  2MR B  14       4.336   1.129   6.694  1.00 74.42           C
HETATM  576 NH2  2MR B  14       6.892   2.571   6.158  1.00 80.48           N
HETATM  577 CQ2  2MR B  14       8.043   3.329   5.874  1.00 77.94           C
HETATM  578  C   2MR B  14       4.366   6.528   0.146  1.00 93.18           C
HETATM  579  O   2MR B  14       3.210   6.528  -0.328  1.00 93.09           O
ATOM    580  N   ASN B  15       4.962   7.593   0.563  1.00 94.32           N
ATOM    581 CA   ASN B  15       4.329   8.898   0.457  1.00 94.71           C
ATOM    582  C   ASN B  15       4.090   9.281  -0.997  1.00 95.73           C
ATOM    583  O   ASN B  15       3.052   9.860  -1.324  1.00 96.37           O
ATOM    584 CB   ASN B  15       5.178   9.962   1.153  1.00 94.29           C
ATOM    585 CG   ASN B  15       5.058   9.923   2.665  1.00 92.82           C
ATOM    586 OD1  ASN B  15       4.136   9.309   3.211  1.00 88.72           O
ATOM    587 ND2  ASN B  15       5.983  10.585   3.339  1.00 87.87           N
ATOM    588  N   GLU B  16       5.045   8.979  -1.878  1.00 96.40           N
ATOM    589 CA   GLU B  16       4.880   9.277  -3.295  1.00 97.08           C
ATOM    590  C   GLU B  16       3.756   8.438  -3.900  1.00 97.35           C
ATOM    591  O   GLU B  16       2.978   8.931  -4.724  1.00 97.24           O
ATOM    592 CB   GLU B  16       6.195   9.028  -4.045  1.00 96.85           C
ATOM    593 CG   GLU B  16       6.135   9.359  -5.531  1.00 93.09           C
ATOM    594 CD   GLU B  16       5.940  10.846  -5.792  1.00 90.71           C
ATOM    595 OE1  GLU B  16       6.213  11.657  -4.887  1.00 86.85           O
ATOM    596 OE2  GLU B  16       5.528  11.186  -6.908  1.00 86.23           O
ATOM    597  N   LEU B  17       3.662   7.175  -3.496  1.00 95.82           N
ATOM    598 CA   LEU B  17       2.582   6.323  -3.976  1.00 96.18           C
ATOM    599  C   LEU B  17       1.229   6.860  -3.519  1.00 96.94           C
ATOM    600  O   LEU B  17       0.279   6.907  -4.298  1.00 97.34           O
ATOM    601 CB   LEU B  17       2.785   4.884  -3.486  1.00 95.61           C
ATOM    602 CG   LEU B  17       1.906   3.838  -4.154  1.00 94.63           C
ATOM    603 CD1  LEU B  17       2.310   3.648  -5.608  1.00 94.02           C
ATOM    604 CD2  LEU B  17       1.981   2.515  -3.398  1.00 93.75           C
ATOM    605  N   LYS B  18       1.140   7.282  -2.253  1.00 94.98           N
ATOM    606 CA   LYS B  18      -0.102   7.848  -1.734  1.00 95.08           C
ATOM    607  C   LYS B  18      -0.503   9.097  -2.520  1.00 96.48           C
ATOM    608  O   LYS B  18      -1.664   9.254  -2.906  1.00 97.30           O
ATOM    609 CB   LYS B  18       0.046   8.178  -0.253  1.00 93.91           C
ATOM    610 CG   LYS B  18      -1.208   8.766   0.384  1.00 91.28           C
ATOM    611 CD   LYS B  18      -0.992   9.127   1.841  1.00 89.49           C
ATOM    612 CE   LYS B  18      -0.786   7.902   2.697  1.00 83.46           C
ATOM    613 NZ   LYS B  18      -0.723   8.248   4.157  1.00 78.21           N
ATOM    614  N   ARG B  19       0.458   9.995  -2.767  1.00 97.22           N
ATOM    615 CA   ARG B  19       0.176  11.201  -3.529  1.00 97.76           C
ATOM    616  C   ARG B  19      -0.306  10.871  -4.939  1.00 98.20           C
ATOM    617  O   ARG B  19      -1.176  11.558  -5.486  1.00 98.40           O
ATOM    618 CB   ARG B  19       1.425  12.087  -3.595  1.00 97.64           C
ATOM    619 CG   ARG B  19       1.773  12.778  -2.286  1.00 94.25           C
ATOM    620 CD   ARG B  19       3.161  13.397  -2.340  1.00 93.38           C
ATOM    621 NE   ARG B  19       3.324  14.246  -3.514  1.00 89.00           N
ATOM    622 CZ   ARG B  19       4.489  14.615  -4.025  1.00 87.04           C
ATOM    623 NH1  ARG B  19       5.621  14.202  -3.463  1.00 82.02           N
ATOM    624 NH2  ARG B  19       4.529  15.384  -5.098  1.00 82.86           N
ATOM    625  N   SER B  20       0.258   9.818  -5.541  1.00 98.54           N
ATOM    626 CA   SER B  20      -0.133   9.417  -6.891  1.00 98.71           C
ATOM    627  C   SER B  20      -1.555   8.858  -6.915  1.00 98.70           C
ATOM    628  O   SER B  20      -2.289   9.069  -7.882  1.00 98.78           O
ATOM    629 CB   SER B  20       0.863   8.397  -7.447  1.00 98.72           C
ATOM    630 OG   SER B  20       2.145   8.983  -7.585  1.00 98.39           O
ATOM    631  N   PHE B  21      -1.953   8.133  -5.867  1.00 98.39           N
ATOM    632 CA   PHE B  21      -3.338   7.689  -5.748  1.00 98.25           C
ATOM    633  C   PHE B  21      -4.281   8.889  -5.690  1.00 98.54           C
ATOM    634  O   PHE B  21      -5.329   8.899  -6.339  1.00 98.69           O
ATOM    635 CB   PHE B  21      -3.535   6.831  -4.492  1.00 97.63           C
ATOM    636 CG   PHE B  21      -3.394   5.355  -4.732  1.00 97.37           C
ATOM    637 CD1  PHE B  21      -2.280   4.666  -4.280  1.00 96.88           C
ATOM    638 CD2  PHE B  21      -4.380   4.661  -5.414  1.00 96.88           C
ATOM    639 CE1  PHE B  21      -2.158   3.308  -4.503  1.00 96.57           C
ATOM    640 CE2  PHE B  21      -4.251   3.307  -5.648  1.00 96.41           C
ATOM    641 CZ   PHE B  21      -3.143   2.630  -5.197  1.00 96.45           C
ATOM    642  N   PHE B  22      -3.927   9.904  -4.904  1.00 98.40           N
ATOM    643 CA   PHE B  22      -4.779  11.078  -4.768  1.00 98.45           C
ATOM    644  C   PHE B  22      -4.877  11.856  -6.074  1.00 98.78           C
ATOM    645  O   PHE B  22      -5.945  12.350  -6.441  1.00 98.72           O
ATOM    646 CB   PHE B  22      -4.271  11.997  -3.655  1.00 98.10           C
ATOM    647 CG   PHE B  22      -4.399  11.409  -2.267  1.00 96.99           C
ATOM    648 CD1  PHE B  22      -5.240  10.338  -2.017  1.00 94.35           C
ATOM    649 CD2  PHE B  22      -3.681  11.948  -1.217  1.00 93.30           C
ATOM    650 CE1  PHE B  22      -5.357   9.809  -0.737  1.00 91.88           C
ATOM    651 CE2  PHE B  22      -3.797  11.429   0.070  1.00 91.47           C
ATOM    652 CZ   PHE B  22      -4.637  10.355   0.302  1.00 90.66           C
ATOM    653  N   ALA B  23      -3.767  11.976  -6.803  1.00 98.76           N
ATOM    654 CA   ALA B  23      -3.770  12.682  -8.080  1.00 98.88           C
ATOM    655  C   ALA B  23      -4.671  11.979  -9.087  1.00 98.89           C
ATOM    656  O   ALA B  23      -5.424  12.631  -9.818  1.00 98.86           O
ATOM    657 CB   ALA B  23      -2.349  12.801  -8.623  1.00 98.83           C
ATOM    658  N   LEU B  24      -4.599  10.647  -9.143  1.00 98.91           N
ATOM    659 CA   LEU B  24      -5.459   9.890 -10.046  1.00 98.96           C
ATOM    660  C   LEU B  24      -6.925  10.034  -9.634  1.00 98.97           C
ATOM    661  O   LEU B  24      -7.792  10.268 -10.476  1.00 98.87           O
ATOM    662 CB   LEU B  24      -5.053   8.416 -10.055  1.00 98.94           C
ATOM    663 CG   LEU B  24      -5.931   7.488 -10.902  1.00 98.90           C
ATOM    664 CD1  LEU B  24      -6.004   7.960 -12.349  1.00 98.87           C
ATOM    665 CD2  LEU B  24      -5.411   6.059 -10.823  1.00 98.87           C
ATOM    666  N   ARG B  25      -7.193   9.898  -8.334  1.00 98.90           N
ATOM    667 CA   ARG B  25      -8.543  10.058  -7.809  1.00 98.90           C
ATOM    668  C   ARG B  25      -9.162  11.374  -8.263  1.00 98.93           C
ATOM    669  O   ARG B  25     -10.328  11.425  -8.653  1.00 98.87           O
ATOM    670 CB   ARG B  25      -8.511  10.008  -6.275  1.00 98.90           C
ATOM    671 CG   ARG B  25      -9.851  10.227  -5.589  1.00 98.73           C
ATOM    672 CD   ARG B  25      -9.640  10.683  -4.150  1.00 98.37           C
ATOM    673 NE   ARG B  25      -9.025  12.002  -4.104  1.00 97.67           N
ATOM    674 CZ   ARG B  25      -8.461  12.538  -3.024  1.00 97.71           C
ATOM    675 NH1  ARG B  25      -8.418  11.858  -1.891  1.00 95.55           N
ATOM    676 NH2  ARG B  25      -7.923  13.746  -3.088  1.00 95.72           N
ATOM    677  N   ASP B  26      -8.383  12.443  -8.237  1.00 98.89           N
ATOM    678 CA   ASP B  26      -8.896  13.771  -8.549  1.00 98.73           C
ATOM    679  C   ASP B  26      -9.255  13.949 -10.019  1.00 98.73           C
ATOM    680  O   ASP B  26      -9.955  14.906 -10.367  1.00 98.60           O
ATOM    681 CB   ASP B  26      -7.889  14.842  -8.115  1.00 98.63           C
ATOM    682 CG   ASP B  26      -7.802  14.986  -6.605  1.00 97.90           C
ATOM    683 OD1  ASP B  26      -8.602  14.332  -5.891  1.00 96.45           O
ATOM    684 OD2  ASP B  26      -6.942  15.742  -6.134  1.00 95.94           O
ATOM    685  N   GLN B  27      -8.798  13.040 -10.898  1.00 98.73           N
ATOM    686 CA   GLN B  27      -9.148  13.099 -12.315  1.00 98.72           C
ATOM    687  C   GLN B  27     -10.387  12.274 -12.646  1.00 98.73           C
ATOM    688  O   GLN B  27     -10.816  12.242 -13.807  1.00 98.34           O
ATOM    689 CB   GLN B  27      -7.985  12.620 -13.192  1.00 98.62           C
ATOM    690 CG   GLN B  27      -6.713  13.440 -13.031  1.00 97.68           C
ATOM    691 CD   GLN B  27      -6.967  14.926 -13.186  1.00 96.82           C
ATOM    692 OE1  GLN B  27      -7.711  15.348 -14.078  1.00 91.91           O
ATOM    693 NE2  GLN B  27      -6.375  15.706 -12.306  1.00 90.76           N
ATOM    694  N   ILE B  28     -10.965  11.592 -11.656  1.00 98.72           N
ATOM    695 CA   ILE B  28     -12.163  10.774 -11.854  1.00 98.73           C
ATOM    696  C   ILE B  28     -13.351  11.520 -11.269  1.00 98.76           C
ATOM    697  O   ILE B  28     -13.458  11.650 -10.048  1.00 98.49           O
ATOM    698 CB   ILE B  28     -12.007   9.405 -11.181  1.00 98.67           C
ATOM    699 CG1  ILE B  28     -10.740   8.703 -11.674  1.00 97.88           C
ATOM    700 CG2  ILE B  28     -13.238   8.544 -11.440  1.00 98.07           C
ATOM    701 CD1  ILE B  28     -10.335   7.518 -10.830  1.00 95.51           C
ATOM    702  N   PRO B  29     -14.266  12.014 -12.123  1.00 98.41           N
ATOM    703 CA   PRO B  29     -15.382  12.833 -11.627  1.00 98.23           C
ATOM    704  C   PRO B  29     -16.167  12.204 -10.488  1.00 98.37           C
ATOM    705  O   PRO B  29     -16.550  12.899  -9.543  1.00 97.91           O
ATOM    706 CB   PRO B  29     -16.251  13.020 -12.874  1.00 97.48           C
ATOM    707 CG   PRO B  29     -15.276  12.977 -13.998  1.00 95.96           C
ATOM    708 CD   PRO B  29     -14.253  11.947 -13.593  1.00 97.86           C
ATOM    709  N   GLU B  30     -16.396  10.897 -10.556  1.00 98.44           N
ATOM    710 CA   GLU B  30     -17.176  10.215  -9.528  1.00 98.24           C
ATOM    711  C   GLU B  30     -16.478  10.215  -8.167  1.00 98.31           C
ATOM    712  O   GLU B  30     -17.138  10.082  -7.135  1.00 97.59           O
ATOM    713 CB   GLU B  30     -17.481   8.785  -9.959  1.00 97.19           C
ATOM    714 CG   GLU B  30     -18.464   8.056  -9.064  1.00 90.53           C
ATOM    715 CD   GLU B  30     -18.744   6.634  -9.514  1.00 89.61           C
ATOM    716 OE1  GLU B  30     -18.236   6.231 -10.583  1.00 85.71           O
ATOM    717 OE2  GLU B  30     -19.461   5.922  -8.799  1.00 85.18           O
ATOM    718  N   LEU B  31     -15.151  10.378  -8.159  1.00 98.78           N
ATOM    719 CA   LEU B  31     -14.371  10.270  -6.933  1.00 98.66           C
ATOM    720  C   LEU B  31     -13.738  11.573  -6.458  1.00 98.53           C
ATOM    721  O   LEU B  31     -13.200  11.620  -5.354  1.00 97.57           O
ATOM    722 CB   LEU B  31     -13.246   9.245  -7.102  1.00 98.60           C
ATOM    723 CG   LEU B  31     -13.662   7.798  -7.357  1.00 98.33           C
ATOM    724 CD1  LEU B  31     -12.423   6.921  -7.479  1.00 98.01           C
ATOM    725 CD2  LEU B  31     -14.568   7.291  -6.241  1.00 97.84           C
ATOM    726  N   GLU B  32     -13.794  12.636  -7.268  1.00 98.25           N
ATOM    727 CA   GLU B  32     -13.026  13.842  -6.980  1.00 97.62           C
ATOM    728  C   GLU B  32     -13.361  14.473  -5.638  1.00 97.38           C
ATOM    729  O   GLU B  32     -12.534  15.182  -5.066  1.00 94.71           O
ATOM    730 CB   GLU B  32     -13.227  14.873  -8.096  1.00 95.90           C
ATOM    731 CG   GLU B  32     -14.655  15.385  -8.220  1.00 89.98           C
ATOM    732 CD   GLU B  32     -14.840  16.291  -9.427  1.00 89.07           C
ATOM    733 OE1  GLU B  32     -13.830  16.787  -9.974  1.00 84.11           O
ATOM    734 OE2  GLU B  32     -16.000  16.519  -9.817  1.00 82.79           O
ATOM    735  N   ASN B  33     -14.558  14.218  -5.112  1.00 98.07           N
ATOM    736 CA   ASN B  33     -14.959  14.787  -3.831  1.00 97.75           C
ATOM    737  C   ASN B  33     -14.895  13.786  -2.684  1.00 97.77           C
ATOM    738  O   ASN B  33     -15.343  14.083  -1.572  1.00 96.25           O
ATOM    739 CB   ASN B  33     -16.367  15.368  -3.923  1.00 96.94           C
ATOM    740 CG   ASN B  33     -16.434  16.559  -4.857  1.00 93.85           C
ATOM    741 OD1  ASN B  33     -15.503  17.363  -4.918  1.00 88.10           O
ATOM    742 ND2  ASN B  33     -17.540  16.672  -5.578  1.00 86.87           N
ATOM    743  N   ASN B  34     -14.341  12.608  -2.931  1.00 97.56           N
ATOM    744 CA   ASN B  34     -14.250  11.563  -1.915  1.00 97.69           C
ATOM    745  C   ASN B  34     -12.797  11.423  -1.451  1.00 97.67           C
ATOM    746  O   ASN B  34     -12.031  10.633  -1.995  1.00 96.72           O
ATOM    747 CB   ASN B  34     -14.766  10.236  -2.461  1.00 96.91           C
ATOM    748 CG   ASN B  34     -14.833   9.160  -1.399  1.00 95.34           C
ATOM    749 OD1  ASN B  34     -14.439   9.372  -0.251  1.00 92.05           O
ATOM    750 ND2  ASN B  34     -15.336   7.992  -1.777  1.00 91.27           N
ATOM    751  N   GLU B  35     -12.440  12.197  -0.425  1.00 96.95           N
ATOM    752 CA   GLU B  35     -11.067  12.203   0.047  1.00 96.62           C
ATOM    753  C   GLU B  35     -10.653  10.892   0.689  1.00 96.32           C
ATOM    754  O   GLU B  35      -9.464  10.638   0.865  1.00 93.64           O
ATOM    755 CB   GLU B  35     -10.846  13.358   1.033  1.00 95.20           C
ATOM    756 CG   GLU B  35     -11.671  13.259   2.308  1.00 88.41           C
ATOM    757 CD   GLU B  35     -11.398  14.415   3.256  1.00 83.28           C
ATOM    758 OE1  GLU B  35     -10.468  15.200   2.990  1.00 78.07           O
ATOM    759 OE2  GLU B  35     -12.116  14.519   4.269  1.00 76.83           O
ATOM    760  N   LYS B  36     -11.635  10.041   1.040  1.00 96.42           N
ATOM    761 CA   LYS B  36     -11.354   8.776   1.709  1.00 95.61           C
ATOM    762  C   LYS B  36     -11.631   7.563   0.817  1.00 95.99           C
ATOM    763  O   LYS B  36     -11.820   6.454   1.319  1.00 94.37           O
ATOM    764 CB   LYS B  36     -12.152   8.672   3.011  1.00 93.80           C
ATOM    765 CG   LYS B  36     -11.758   9.707   4.063  1.00 89.84           C
ATOM    766 CD   LYS B  36     -10.303   9.553   4.469  1.00 85.69           C
ATOM    767 CE   LYS B  36      -9.917  10.525   5.557  1.00 81.30           C
ATOM    768 NZ   LYS B  36      -8.476  10.445   5.904  1.00 75.02           N
ATOM    769  N   ALA B  37     -11.644   7.745  -0.501  1.00 96.64           N
ATOM    770 CA   ALA B  37     -11.863   6.628  -1.417  1.00 97.47           C
ATOM    771  C   ALA B  37     -10.797   5.557  -1.229  1.00 97.66           C
ATOM    772  O   ALA B  37      -9.600   5.867  -1.246  1.00 97.21           O
ATOM    773 CB   ALA B  37     -11.849   7.116  -2.859  1.00 97.59           C
ATOM    774  N   PRO B  38     -11.190   4.290  -1.041  1.00 96.34           N
ATOM    775 CA   PRO B  38     -10.199   3.214  -0.918  1.00 96.44           C
ATOM    776  C   PRO B  38      -9.342   3.090  -2.170  1.00 97.30           C
ATOM    777  O   PRO B  38      -9.793   3.404  -3.274  1.00 97.48           O
ATOM    778 CB   PRO B  38     -11.056   1.965  -0.714  1.00 95.52           C
ATOM    779 CG   PRO B  38     -12.346   2.479  -0.149  1.00 94.18           C
ATOM    780 CD   PRO B  38     -12.558   3.804  -0.832  1.00 95.40           C
ATOM    781  N   LYS B  39      -8.105   2.616  -2.015  1.00 95.84           N
ATOM    782 CA   LYS B  39      -7.199   2.456  -3.137  1.00 96.08           C
ATOM    783  C   LYS B  39      -7.786   1.566  -4.230  1.00 97.26           C
ATOM    784  O   LYS B  39      -7.690   1.879  -5.411  1.00 97.65           O
ATOM    785 CB   LYS B  39      -5.858   1.885  -2.662  1.00 94.73           C
ATOM    786 CG   LYS B  39      -5.054   2.846  -1.796  1.00 92.88           C
ATOM    787 CD   LYS B  39      -3.793   2.194  -1.269  1.00 90.75           C
ATOM    788 CE   LYS B  39      -3.023   3.151  -0.377  1.00 87.39           C
ATOM    789 NZ   LYS B  39      -1.814   2.515   0.214  1.00 82.84           N
ATOM    790  N   VAL B  40      -8.402   0.450  -3.840  1.00 97.33           N
ATOM    791 CA   VAL B  40      -8.955  -0.466  -4.839  1.00 97.74           C
ATOM    792  C   VAL B  40     -10.091   0.192  -5.614  1.00 98.32           C
ATOM    793  O   VAL B  40     -10.274  -0.076  -6.808  1.00 98.55           O
ATOM    794 CB   VAL B  40      -9.405  -1.799  -4.197  1.00 97.19           C
ATOM    795 CG1  VAL B  40     -10.619  -1.606  -3.313  1.00 94.45           C
ATOM    796 CG2  VAL B  40      -9.676  -2.842  -5.283  1.00 94.23           C
ATOM    797  N   VAL B  41     -10.849   1.066  -4.955  1.00 98.50           N
ATOM    798 CA   VAL B  41     -11.930   1.776  -5.623  1.00 98.53           C
ATOM    799  C   VAL B  41     -11.366   2.769  -6.630  1.00 98.74           C
ATOM    800  O   VAL B  41     -11.878   2.891  -7.752  1.00 98.80           O
ATOM    801 CB   VAL B  41     -12.842   2.482  -4.603  1.00 98.41           C
ATOM    802 CG1  VAL B  41     -13.839   3.399  -5.309  1.00 97.72           C
ATOM    803 CG2  VAL B  41     -13.579   1.450  -3.756  1.00 97.78           C
ATOM    804  N   ILE B  42     -10.308   3.484  -6.260  1.00 98.73           N
ATOM    805 CA   ILE B  42      -9.664   4.411  -7.186  1.00 98.83           C
ATOM    806  C   ILE B  42      -9.210   3.676  -8.448  1.00 98.98           C
ATOM    807  O   ILE B  42      -9.430   4.146  -9.570  1.00 98.92           O
ATOM    808 CB   ILE B  42      -8.473   5.119  -6.507  1.00 98.81           C
ATOM    809 CG1  ILE B  42      -8.974   6.006  -5.371  1.00 98.59           C
ATOM    810 CG2  ILE B  42      -7.679   5.936  -7.531  1.00 98.66           C
ATOM    811 CD1  ILE B  42      -7.867   6.601  -4.511  1.00 98.34           C
ATOM    812  N   LEU B  43      -8.591   2.510  -8.277  1.00 98.98           N
ATOM    813 CA   LEU B  43      -8.109   1.738  -9.415  1.00 98.93           C
ATOM    814  C   LEU B  43      -9.256   1.243 -10.292  1.00 98.96           C
ATOM    815  O   LEU B  43      -9.201   1.353 -11.526  1.00 98.94           O
ATOM    816 CB   LEU B  43      -7.277   0.549  -8.931  1.00 98.90           C
ATOM    817 CG   LEU B  43      -5.976   0.905  -8.209  1.00 98.77           C
ATOM    818 CD1  LEU B  43      -5.390  -0.329  -7.534  1.00 98.63           C
ATOM    819 CD2  LEU B  43      -4.973   1.513  -9.180  1.00 98.54           C
ATOM    820  N   LYS B  44     -10.292   0.683  -9.680  1.00 98.91           N
ATOM    821 CA   LYS B  44     -11.409   0.134 -10.443  1.00 98.99           C
ATOM    822  C   LYS B  44     -12.181   1.228 -11.178  1.00 98.97           C
ATOM    823  O   LYS B  44     -12.577   1.043 -12.334  1.00 98.90           O
ATOM    824 CB   LYS B  44     -12.336  -0.659  -9.518  1.00 98.86           C
ATOM    825 CG   LYS B  44     -11.743  -1.982  -9.051  1.00 98.21           C
ATOM    826 CD   LYS B  44     -12.710  -2.744  -8.166  1.00 96.43           C
ATOM    827 CE   LYS B  44     -12.129  -4.072  -7.730  1.00 93.94           C
ATOM    828 NZ   LYS B  44     -11.886  -4.993  -8.868  1.00 88.92           N
ATOM    829  N   LYS B  45     -12.393   2.359 -10.526  1.00 98.96           N
ATOM    830 CA   LYS B  45     -13.117   3.457 -11.161  1.00 98.95           C
ATOM    831  C   LYS B  45     -12.281   4.105 -12.267  1.00 98.95           C
ATOM    832  O   LYS B  45     -12.835   4.551 -13.273  1.00 98.90           O
ATOM    833 CB   LYS B  45     -13.529   4.506 -10.121  1.00 98.87           C
ATOM    834 CG   LYS B  45     -14.557   4.006  -9.106  1.00 98.40           C
ATOM    835 CD   LYS B  45     -15.904   3.739  -9.745  1.00 96.68           C
ATOM    836 CE   LYS B  45     -16.952   3.346  -8.706  1.00 94.29           C
ATOM    837 NZ   LYS B  45     -18.287   3.132  -9.320  1.00 87.68           N
ATOM    838  N   ALA B  46     -10.969   4.164 -12.098  1.00 98.95           N
ATOM    839 CA   ALA B  46     -10.102   4.678 -13.157  1.00 98.93           C
ATOM    840  C   ALA B  46     -10.191   3.785 -14.395  1.00 98.97           C
ATOM    841  O   ALA B  46     -10.293   4.274 -15.518  1.00 98.93           O
ATOM    842 CB   ALA B  46      -8.661   4.765 -12.670  1.00 98.95           C
ATOM    843  N   THR B  47     -10.156   2.473 -14.183  1.00 98.94           N
ATOM    844 CA   THR B  47     -10.280   1.519 -15.284  1.00 98.97           C
ATOM    845  C   THR B  47     -11.605   1.720 -16.017  1.00 98.94           C
ATOM    846  O   THR B  47     -11.640   1.792 -17.245  1.00 98.87           O
ATOM    847 CB   THR B  47     -10.184   0.078 -14.756  1.00 98.90           C
ATOM    848 OG1  THR B  47      -8.921  -0.104 -14.109  1.00 97.71           O
ATOM    849 CG2  THR B  47     -10.321  -0.929 -15.898  1.00 98.03           C
ATOM    850  N   ALA B  48     -12.693   1.818 -15.262  1.00 98.94           N
ATOM    851 CA   ALA B  48     -14.020   1.994 -15.852  1.00 98.93           C
ATOM    852  C   ALA B  48     -14.112   3.319 -16.608  1.00 98.93           C
ATOM    853  O   ALA B  48     -14.718   3.390 -17.681  1.00 98.82           O
ATOM    854 CB   ALA B  48     -15.090   1.924 -14.772  1.00 98.83           C
ATOM    855  N   TYR B  49     -13.513   4.371 -16.056  1.00 98.91           N
ATOM    856 CA   TYR B  49     -13.556   5.679 -16.704  1.00 98.81           C
ATOM    857  C   TYR B  49     -12.812   5.666 -18.035  1.00 98.81           C
ATOM    858  O   TYR B  49     -13.303   6.184 -19.035  1.00 98.77           O
ATOM    859 CB   TYR B  49     -12.993   6.757 -15.783  1.00 98.83           C
ATOM    860 CG   TYR B  49     -13.134   8.153 -16.345  1.00 98.74           C
ATOM    861 CD1  TYR B  49     -14.390   8.727 -16.517  1.00 98.33           C
ATOM    862 CD2  TYR B  49     -12.026   8.900 -16.707  1.00 98.33           C
ATOM    863 CE1  TYR B  49     -14.529  10.005 -17.033  1.00 97.90           C
ATOM    864 CE2  TYR B  49     -12.153  10.182 -17.229  1.00 97.88           C
ATOM    865 CZ   TYR B  49     -13.409  10.725 -17.390  1.00 97.94           C
ATOM    866 OH   TYR B  49     -13.544  11.988 -17.901  1.00 97.14           O
ATOM    867  N   ILE B  50     -11.627   5.062 -18.061  1.00 98.89           N
ATOM    868 CA   ILE B  50     -10.865   4.955 -19.304  1.00 98.83           C
ATOM    869  C   ILE B  50     -11.651   4.160 -20.346  1.00 98.76           C
ATOM    870  O   ILE B  50     -11.677   4.515 -21.525  1.00 98.44           O
ATOM    871 CB   ILE B  50      -9.489   4.328 -19.049  1.00 98.71           C
ATOM    872 CG1  ILE B  50      -8.616   5.306 -18.256  1.00 97.95           C
ATOM    873 CG2  ILE B  50      -8.814   3.949 -20.368  1.00 97.86           C
ATOM    874 CD1  ILE B  50      -7.301   4.720 -17.783  1.00 97.47           C
ATOM    875  N   LEU B  51     -12.317   3.082 -19.912  1.00 98.34           N
ATOM    876 CA   LEU B  51     -13.102   2.262 -20.834  1.00 98.16           C
ATOM    877  C   LEU B  51     -14.313   3.002 -21.392  1.00 98.11           C
ATOM    878  O   LEU B  51     -14.839   2.624 -22.442  1.00 97.08           O
ATOM    879 CB   LEU B  51     -13.567   0.981 -20.136  1.00 97.87           C
ATOM    880 CG   LEU B  51     -12.500  -0.105 -19.960  1.00 95.98           C
ATOM    881 CD1  LEU B  51     -12.982  -1.186 -19.006  1.00 93.49           C
ATOM    882 CD2  LEU B  51     -12.123  -0.700 -21.316  1.00 92.94           C
ATOM    883  N   SER B  52     -14.762   4.056 -20.711  1.00 97.47           N
ATOM    884 CA   SER B  52     -15.944   4.811 -21.128  1.00 97.15           C
ATOM    885  C   SER B  52     -15.614   5.891 -22.153  1.00 96.54           C
ATOM    886  O   SER B  52     -16.519   6.490 -22.734  1.00 93.28           O
ATOM    887 CB   SER B  52     -16.616   5.451 -19.919  1.00 95.73           C
ATOM    888 OG   SER B  52     -15.888   6.579 -19.466  1.00 90.95           O
ATOM    889  N   VAL B  53     -14.354   6.153 -22.372  1.00 90.39           N
ATOM    890 CA   VAL B  53     -13.909   7.180 -23.310  1.00 89.17           C
ATOM    891  C   VAL B  53     -14.172   6.746 -24.756  1.00 86.30           C
ATOM    892  O   VAL B  53     -14.121   5.558 -25.057  1.00 82.50           O
ATOM    893 CB   VAL B  53     -12.420   7.501 -23.116  1.00 82.24           C
ATOM    894 CG1  VAL B  53     -11.905   8.427 -24.208  1.00 76.27           C
ATOM    895 CG2  VAL B  53     -12.215   8.133 -21.744  1.00 76.14           C
ATOM    896 OXT  VAL B  53     -14.398   7.585 -25.608  1.00 75.46           O
HETATM  897  K     K C   1      -0.056  -1.305   4.534  1.00 61.01           K
HETATM  898  K     K D   1      10.012  -9.888  11.251  1.00 40.77           K
HETATM  899  K     K E   1       4.375   3.033  18.793  1.00 38.39           K
HETATM  900  K     K F   1       5.833  -3.126   0.931  1.00 42.22           K
HETATM  901  K     K G   1       5.021  -3.976 -10.706  1.00 42.03           K
HETATM  902  K     K H   1      -7.629  18.442  -7.398  1.00 50.49           K
HETATM  903 MG    MG I   1      -6.822   5.373  -0.256  1.00 63.54          MG
HETATM  904 MG    MG J   1      10.434 -18.961   6.138  1.00 42.48          MG
HETATM  905 MG    MG K   1       4.636  -8.175  14.700  1.00 42.97          MG
HETATM  906 MG    MG L   1      19.900  -9.038   2.493  1.00 40.25          MG
HETATM  907 MG    MG M   1      -0.810   8.343   8.911  1.00 41.64          MG
HETATM  908 MG    MG N   1       2.041  -9.979  -0.760  1.00 37.90          MG
HETATM  909 MG    MG O   1       3.269   4.395  21.487  1.00 38.18          MG
HETATM  910 MG    MG P   1      13.377   0.935  -0.610  1.00 39.30          MG
HETATM  911 MG    MG Q   1      -7.053  17.942  -5.354  1.00 60.78          MG
HETATM  912 MG    MG R   1       3.309  -3.726  -9.108  1.00 38.39          MG
HETATM  913 MG    MG S   1     -10.074  -6.365  -7.317  1.00 36.58          MG
HETATM  914 MG    MG T   1      -7.889  -5.920   6.598  1.00 32.28          MG
HETATM  915 ZN    ZN U   1      -7.429  -7.091  11.471  1.00 70.64          ZN
HETATM  916 ZN    ZN V   1      15.751  -2.780   2.442  1.00 70.88          ZN
HETATM  917 ZN    ZN W   1      -2.253  -3.150   4.326  1.00 54.98          ZN
HETATM  918 ZN    ZN X   1       6.495  -1.057   1.654  1.00 42.98          ZN
ATOM    919 OP3   DC Y   1      11.383 -22.522  -1.423  1.00 55.68           O
ATOM    920  P    DC Y   1      12.417 -22.395  -2.156  1.00 67.19           P
ATOM    921 OP1   DC Y   1      13.435 -22.524  -1.149  1.00 62.57           O
ATOM    922 OP2   DC Y   1      12.195 -23.386  -3.152  1.00 65.09           O
ATOM    923 O5'   DC Y   1      12.793 -21.014  -2.906  1.00 66.91           O
ATOM    924 C5'   DC Y   1      11.770 -20.171  -3.424  1.00 70.84           C
ATOM    925 C4'   DC Y   1      12.282 -18.759  -3.613  1.00 75.78           C
ATOM    926 O4'   DC Y   1      12.944 -18.333  -2.405  1.00 73.76           O
ATOM    927 C3'   DC Y   1      13.301 -18.584  -4.736  1.00 76.15           C
ATOM    928 O3'   DC Y   1      13.120 -17.304  -5.348  1.00 73.97           O
ATOM    929 C2'   DC Y   1      14.623 -18.647  -3.988  1.00 72.40           C
ATOM    930 C1'   DC Y   1      14.270 -17.955  -2.692  1.00 74.27           C
ATOM    931 N1    DC Y   1      15.132 -18.338  -1.562  1.00 74.98           N
ATOM    932 C2    DC Y   1      16.319 -17.649  -1.350  1.00 72.35           C
ATOM    933 O2    DC Y   1      16.626 -16.727  -2.131  1.00 72.12           O
ATOM    934 N3    DC Y   1      17.119 -18.001  -0.324  1.00 72.54           N
ATOM    935 C4    DC Y   1      16.748 -18.997   0.487  1.00 71.05           C
ATOM    936 N4    DC Y   1      17.563 -19.316   1.496  1.00 70.50           N
ATOM    937 C5    DC Y   1      15.538 -19.715   0.295  1.00 70.76           C
ATOM    938 C6    DC Y   1      14.768 -19.352  -0.727  1.00 71.43           C
ATOM    939  P    DG Y   2      12.314 -17.163  -6.717  1.00 67.58           P
ATOM    940 OP1   DG Y   2      12.404 -18.375  -7.567  1.00 66.30           O
ATOM    941 OP2   DG Y   2      12.756 -15.858  -7.239  1.00 68.41           O
ATOM    942 O5'   DG Y   2      10.787 -16.990  -6.253  1.00 68.78           O
ATOM    943 C5'   DG Y   2      10.401 -15.899  -5.408  1.00 68.84           C
ATOM    944 C4'   DG Y   2       8.969 -16.095  -4.973  1.00 70.82           C
ATOM    945 O4'   DG Y   2       8.847 -17.299  -4.208  1.00 69.25           O
ATOM    946 C3'   DG Y   2       8.442 -14.971  -4.081  1.00 68.42           C
ATOM    947 O3'   DG Y   2       7.675 -14.106  -4.903  1.00 66.48           O
ATOM    948 C2'   DG Y   2       7.590 -15.678  -3.027  1.00 67.67           C
ATOM    949 C1'   DG Y   2       8.007 -17.128  -3.076  1.00 68.14           C
ATOM    950 N9    DG Y   2       8.735 -17.655  -1.926  1.00 69.25           N
ATOM    951 C8    DG Y   2       8.384 -18.761  -1.183  1.00 65.70           C
ATOM    952 N7    DG Y   2       9.232 -19.031  -0.236  1.00 70.59           N
ATOM    953 C5    DG Y   2      10.201 -18.054  -0.351  1.00 73.32           C
ATOM    954 C6    DG Y   2      11.382 -17.836   0.416  1.00 71.72           C
ATOM    955 O6    DG Y   2      11.806 -18.495   1.374  1.00 71.15           O
ATOM    956 N1    DG Y   2      12.100 -16.718  -0.035  1.00 74.01           N
ATOM    957 C2    DG Y   2      11.720 -15.923  -1.080  1.00 73.01           C
ATOM    958 N2    DG Y   2      12.530 -14.901  -1.370  1.00 71.70           N
ATOM    959 N3    DG Y   2      10.625 -16.119  -1.803  1.00 71.06           N
ATOM    960 C4    DG Y   2       9.913 -17.193  -1.387  1.00 71.06           C
ATOM    961  P    DC Y   3       7.437 -12.591  -4.807  1.00 67.04           P
ATOM    962 OP1   DC Y   3       5.988 -12.408  -4.604  1.00 64.38           O
ATOM    963 OP2   DC Y   3       8.101 -11.943  -5.941  1.00 65.79           O
ATOM    964 O5'   DC Y   3       8.198 -12.116  -3.474  1.00 68.83           O
ATOM    965 C5'   DC Y   3       8.115 -10.755  -3.075  1.00 70.95           C
ATOM    966 C4'   DC Y   3       9.237 -10.419  -2.109  1.00 71.18           C
ATOM    967 O4'   DC Y   3       9.041 -11.137  -0.867  1.00 70.71           O
ATOM    968 C3'   DC Y   3      10.640 -10.790  -2.602  1.00 70.51           C
ATOM    969 O3'   DC Y   3      11.565  -9.766  -2.229  1.00 69.76           O
ATOM    970 C2'   DC Y   3      10.950 -12.074  -1.816  1.00 69.59           C
ATOM    971 C1'   DC Y   3      10.241 -11.768  -0.506  1.00 69.98           C
ATOM    972 N1    DC Y   3       9.935 -12.964   0.307  1.00 71.41           N
ATOM    973 C2    DC Y   3      10.829 -13.346   1.311  1.00 70.46           C
ATOM    974 O2    DC Y   3      11.841 -12.665   1.500  1.00 70.31           O
ATOM    975 N3    DC Y   3      10.571 -14.449   2.043  1.00 70.47           N
ATOM    976 C4    DC Y   3       9.463 -15.153   1.811  1.00 69.44           C
ATOM    977 N4    DC Y   3       9.242 -16.237   2.554  1.00 70.78           N
ATOM    978 C5    DC Y   3       8.536 -14.793   0.785  1.00 70.77           C
ATOM    979 C6    DC Y   3       8.804 -13.694   0.071  1.00 71.08           C
ATOM    980  P    DG Y   4      12.037  -8.637  -3.280  1.00 74.94           P
ATOM    981 OP1   DG Y   4      12.068  -9.174  -4.665  1.00 74.19           O
ATOM    982 OP2   DG Y   4      13.251  -8.046  -2.687  1.00 77.79           O
ATOM    983 O5'   DG Y   4      10.872  -7.550  -3.188  1.00 75.62           O
ATOM    984 C5'   DG Y   4      10.621  -6.859  -1.968  1.00 75.64           C
ATOM    985 C4'   DG Y   4       9.335  -6.084  -2.080  1.00 76.14           C
ATOM    986 O4'   DG Y   4       8.252  -6.980  -2.361  1.00 75.12           O
ATOM    987 C3'   DG Y   4       8.949  -5.352  -0.792  1.00 73.63           C
ATOM    988 O3'   DG Y   4       9.380  -3.994  -0.904  1.00 71.61           O
ATOM    989 C2'   DG Y   4       7.430  -5.457  -0.751  1.00 72.21           C
ATOM    990 C1'   DG Y   4       7.082  -6.607  -1.655  1.00 70.82           C
ATOM    991 N9    DG Y   4       6.587  -7.816  -1.017  1.00 73.35           N
ATOM    992 C8    DG Y   4       5.403  -8.460  -1.318  1.00 70.57           C
ATOM    993 N7    DG Y   4       5.208  -9.539  -0.623  1.00 75.04           N
ATOM    994 C5    DG Y   4       6.319  -9.633   0.192  1.00 76.60           C
ATOM    995 C6    DG Y   4       6.669 -10.601   1.163  1.00 75.70           C
ATOM    996 O6    DG Y   4       6.039 -11.613   1.496  1.00 76.26           O
ATOM    997 N1    DG Y   4       7.898 -10.315   1.767  1.00 78.46           N
ATOM    998 C2    DG Y   4       8.677  -9.238   1.478  1.00 77.68           C
ATOM    999 N2    DG Y   4       9.828  -9.129   2.162  1.00 75.32           N
ATOM   1000 N3    DG Y   4       8.364  -8.327   0.564  1.00 73.78           N
ATOM   1001 C4    DG Y   4       7.188  -8.571  -0.036  1.00 73.82           C
ATOM   1002  P    DC Y   5      10.337  -3.310   0.166  1.00 74.90           P
ATOM   1003 OP1   DC Y   5      10.218  -1.856  -0.059  1.00 73.41           O
ATOM   1004 OP2   DC Y   5      11.652  -3.955   0.116  1.00 74.96           O
ATOM   1005 O5'   DC Y   5       9.658  -3.672   1.579  1.00 75.26           O
ATOM   1006 C5'   DC Y   5       9.967  -2.900   2.737  1.00 78.44           C
ATOM   1007 C4'   DC Y   5      10.116  -3.792   3.957  1.00 78.58           C
ATOM   1008 O4'   DC Y   5       8.872  -4.486   4.216  1.00 78.41           O
ATOM   1009 C3'   DC Y   5      11.197  -4.876   3.845  1.00 76.22           C
ATOM   1010 O3'   DC Y   5      11.859  -5.022   5.094  1.00 74.94           O
ATOM   1011 C2'   DC Y   5      10.371  -6.141   3.561  1.00 75.13           C
ATOM   1012 C1'   DC Y   5       9.140  -5.854   4.406  1.00 75.08           C
ATOM   1013 N1    DC Y   5       7.952  -6.641   4.020  1.00 75.70           N
ATOM   1014 C2    DC Y   5       7.687  -7.849   4.675  1.00 75.53           C
ATOM   1015 O2    DC Y   5       8.455  -8.220   5.569  1.00 76.21           O
ATOM   1016 N3    DC Y   5       6.617  -8.576   4.315  1.00 75.80           N
ATOM   1017 C4    DC Y   5       5.816  -8.137   3.352  1.00 75.64           C
ATOM   1018 N4    DC Y   5       4.764  -8.891   3.025  1.00 77.19           N
ATOM   1019 C5    DC Y   5       6.060  -6.918   2.656  1.00 77.12           C
ATOM   1020 C6    DC Y   5       7.127  -6.202   3.021  1.00 77.05           C
ATOM   1021  P    DG Y   6      13.317  -4.332   5.392  1.00 76.01           P
ATOM   1022 OP1   DG Y   6      14.099  -4.237   4.132  1.00 75.80           O
ATOM   1023 OP2   DG Y   6      13.874  -5.057   6.549  1.00 77.93           O
ATOM   1024 O5'   DG Y   6      12.952  -2.855   5.874  1.00 75.99           O
ATOM   1025 C5'   DG Y   6      12.213  -2.642   7.077  1.00 76.25           C
ATOM   1026 C4'   DG Y   6      11.752  -1.207   7.135  1.00 76.33           C
ATOM   1027 O4'   DG Y   6      10.960  -0.918   5.982  1.00 75.29           O
ATOM   1028 C3'   DG Y   6      10.860  -0.902   8.341  1.00 72.93           C
ATOM   1029 O3'   DG Y   6      11.669  -0.346   9.382  1.00 71.21           O
ATOM   1030 C2'   DG Y   6       9.857   0.111   7.795  1.00 71.11           C
ATOM   1031 C1'   DG Y   6       9.872  -0.079   6.300  1.00 70.66           C
ATOM   1032 N9    DG Y   6       8.696  -0.700   5.710  1.00 72.12           N
ATOM   1033 C8    DG Y   6       7.958  -0.189   4.670  1.00 69.18           C
ATOM   1034 N7    DG Y   6       6.976  -0.955   4.307  1.00 74.37           N
ATOM   1035 C5    DG Y   6       7.058  -2.045   5.168  1.00 75.64           C
ATOM   1036 C6    DG Y   6       6.253  -3.205   5.256  1.00 74.46           C
ATOM   1037 O6    DG Y   6       5.277  -3.505   4.560  1.00 74.85           O
ATOM   1038 N1    DG Y   6       6.675  -4.065   6.269  1.00 77.09           N
ATOM   1039 C2    DG Y   6       7.737  -3.831   7.087  1.00 76.88           C
ATOM   1040 N2    DG Y   6       8.000  -4.780   8.011  1.00 74.80           N
ATOM   1041 N3    DG Y   6       8.501  -2.750   7.018  1.00 72.55           N
ATOM   1042 C4    DG Y   6       8.117  -1.904   6.040  1.00 72.90           C
ATOM   1043  P    DC Y   7      11.605  -0.902  10.867  1.00 75.80           P
ATOM   1044 OP1   DC Y   7      12.362   0.042  11.714  1.00 74.04           O
ATOM   1045 OP2   DC Y   7      11.967  -2.332  10.868  1.00 75.87           O
ATOM   1046 O5'   DC Y   7      10.044  -0.780  11.210  1.00 76.69           O
ATOM   1047 C5'   DC Y   7       9.604  -0.732  12.569  1.00 80.49           C
ATOM   1048 C4'   DC Y   7       8.510  -1.756  12.808  1.00 81.29           C
ATOM   1049 O4'   DC Y   7       7.351  -1.444  12.008  1.00 80.86           O
ATOM   1050 C3'   DC Y   7       8.884  -3.203  12.468  1.00 78.43           C
ATOM   1051 O3'   DC Y   7       8.331  -4.082  13.445  1.00 77.30           O
ATOM   1052 C2'   DC Y   7       8.184  -3.422  11.116  1.00 78.01           C
ATOM   1053 C1'   DC Y   7       6.918  -2.603  11.352  1.00 78.39           C
ATOM   1054 N1    DC Y   7       6.210  -2.230  10.113  1.00 78.86           N
ATOM   1055 C2    DC Y   7       5.207  -3.051   9.630  1.00 78.69           C
ATOM   1056 O2    DC Y   7       4.934  -4.088  10.248  1.00 78.52           O
ATOM   1057 N3    DC Y   7       4.557  -2.726   8.495  1.00 77.78           N
ATOM   1058 C4    DC Y   7       4.888  -1.600   7.855  1.00 77.66           C
ATOM   1059 N4    DC Y   7       4.225  -1.305   6.739  1.00 79.05           N
ATOM   1060 C5    DC Y   7       5.915  -0.736   8.330  1.00 79.02           C
ATOM   1061 C6    DC Y   7       6.542  -1.079   9.454  1.00 79.01           C
ATOM   1062  P    DG Y   8       9.223  -4.573  14.751  1.00 72.89           P
ATOM   1063 OP1   DG Y   8      10.663  -4.730  14.389  1.00 71.42           O
ATOM   1064 OP2   DG Y   8       8.491  -5.703  15.344  1.00 74.60           O
ATOM   1065 O5'   DG Y   8       9.095  -3.340  15.757  1.00 74.66           O
ATOM   1066 C5'   DG Y   8       7.824  -2.980  16.289  1.00 76.32           C
ATOM   1067 C4'   DG Y   8       7.957  -1.708  17.079  1.00 77.62           C
ATOM   1068 O4'   DG Y   8       8.427  -0.670  16.222  1.00 75.80           O
ATOM   1069 C3'   DG Y   8       6.626  -1.207  17.653  1.00 74.93           C
ATOM   1070 O3'   DG Y   8       6.531  -1.632  19.016  1.00 71.68           O
ATOM   1071 C2'   DG Y   8       6.729   0.309  17.548  1.00 72.22           C
ATOM   1072 C1'   DG Y   8       7.804   0.567  16.514  1.00 72.73           C
ATOM   1073 N9    DG Y   8       7.369   1.125  15.239  1.00 73.99           N
ATOM   1074 C8    DG Y   8       7.875   2.251  14.643  1.00 70.79           C
ATOM   1075 N7    DG Y   8       7.338   2.520  13.496  1.00 74.83           N
ATOM   1076 C5    DG Y   8       6.414   1.503  13.314  1.00 76.53           C
ATOM   1077 C6    DG Y   8       5.515   1.263  12.239  1.00 75.58           C
ATOM   1078 O6    DG Y   8       5.368   1.928  11.200  1.00 75.85           O
ATOM   1079 N1    DG Y   8       4.738   0.116  12.453  1.00 78.25           N
ATOM   1080 C2    DG Y   8       4.822  -0.684  13.548  1.00 77.75           C
ATOM   1081 N2    DG Y   8       3.999  -1.733  13.581  1.00 75.61           N
ATOM   1082 N3    DG Y   8       5.659  -0.466  14.560  1.00 73.29           N
ATOM   1083 C4    DG Y   8       6.411   0.630  14.379  1.00 73.35           C
ATOM   1084  P    DC Y   9       5.342  -2.462  19.666  1.00 71.29           P
ATOM   1085 OP1   DC Y   9       5.416  -2.210  21.117  1.00 67.60           O
ATOM   1086 OP2   DC Y   9       5.329  -3.831  19.165  1.00 68.87           O
ATOM   1087 O5'   DC Y   9       4.050  -1.714  19.072  1.00 72.59           O
ATOM   1088 C5'   DC Y   9       2.788  -1.898  19.710  1.00 76.06           C
ATOM   1089 C4'   DC Y   9       1.674  -1.940  18.687  1.00 76.89           C
ATOM   1090 O4'   DC Y   9       1.596  -0.671  17.997  1.00 76.40           O
ATOM   1091 C3'   DC Y   9       1.827  -3.005  17.593  1.00 76.33           C
ATOM   1092 O3'   DC Y   9       0.557  -3.594  17.320  1.00 74.58           O
ATOM   1093 C2'   DC Y   9       2.290  -2.186  16.386  1.00 74.08           C
ATOM   1094 C1'   DC Y   9       1.525  -0.896  16.616  1.00 74.55           C
ATOM   1095 N1    DC Y   9       2.095   0.263  15.910  1.00 75.85           N
ATOM   1096 C2    DC Y   9       1.604   0.596  14.646  1.00 75.09           C
ATOM   1097 O2    DC Y   9       0.701  -0.089  14.154  1.00 74.58           O
ATOM   1098 N3    DC Y   9       2.123   1.652  13.988  1.00 74.12           N
ATOM   1099 C4    DC Y   9       3.102   2.374  14.553  1.00 73.54           C
ATOM   1100 N4    DC Y   9       3.589   3.404  13.883  1.00 74.89           N
ATOM   1101 C5    DC Y   9       3.621   2.044  15.844  1.00 74.77           C
ATOM   1102 C6    DC Y   9       3.094   0.999  16.477  1.00 75.21           C
ATOM   1103  P    DG Y  10       0.127  -5.033  17.996  1.00 74.37           P
ATOM   1104 OP1   DG Y  10       1.302  -5.946  18.035  1.00 72.83           O
ATOM   1105 OP2   DG Y  10      -1.127  -5.463  17.332  1.00 74.45           O
ATOM   1106 O5'   DG Y  10      -0.245  -4.627  19.498  1.00 74.92           O
ATOM   1107 C5'   DG Y  10      -1.387  -3.814  19.753  1.00 75.51           C
ATOM   1108 C4'   DG Y  10      -1.445  -3.473  21.225  1.00 77.11           C
ATOM   1109 O4'   DG Y  10      -0.244  -2.787  21.598  1.00 74.90           O
ATOM   1110 C3'   DG Y  10      -2.601  -2.541  21.589  1.00 74.70           C
ATOM   1111 O3'   DG Y  10      -3.659  -3.348  22.135  1.00 71.16           O
ATOM   1112 C2'   DG Y  10      -2.010  -1.609  22.647  1.00 71.67           C
ATOM   1113 C1'   DG Y  10      -0.515  -1.722  22.488  1.00 71.73           C
ATOM   1114 N9    DG Y  10       0.192  -0.560  21.959  1.00 73.00           N
ATOM   1115 C8    DG Y  10       1.260   0.053  22.548  1.00 69.80           C
ATOM   1116 N7    DG Y  10       1.740   1.049  21.860  1.00 72.25           N
ATOM   1117 C5    DG Y  10       0.930   1.094  20.736  1.00 73.96           C
ATOM   1118 C6    DG Y  10       0.970   1.973  19.623  1.00 73.62           C
ATOM   1119 O6    DG Y  10       1.762   2.901  19.416  1.00 73.29           O
ATOM   1120 N1    DG Y  10      -0.028   1.685  18.691  1.00 75.70           N
ATOM   1121 C2    DG Y  10      -0.952   0.675  18.831  1.00 74.64           C
ATOM   1122 N2    DG Y  10      -1.842   0.548  17.828  1.00 72.39           N
ATOM   1123 N3    DG Y  10      -0.991  -0.153  19.862  1.00 70.26           N
ATOM   1124 C4    DG Y  10      -0.034   0.109  20.773  1.00 71.49           C
ATOM   1125  P    DC Y  11      -5.163  -3.246  21.703  1.00 69.49           P
ATOM   1126 OP1   DC Y  11      -5.974  -3.796  22.818  1.00 66.18           O
ATOM   1127 OP2   DC Y  11      -5.317  -3.810  20.359  1.00 67.73           O
ATOM   1128 O5'   DC Y  11      -5.394  -1.663  21.616  1.00 70.21           O
ATOM   1129 C5'   DC Y  11      -6.721  -1.142  21.617  1.00 72.90           C
ATOM   1130 C4'   DC Y  11      -6.867  -0.044  20.579  1.00 73.97           C
ATOM   1131 O4'   DC Y  11      -6.049   1.101  20.937  1.00 72.05           O
ATOM   1132 C3'   DC Y  11      -6.459  -0.439  19.153  1.00 72.33           C
ATOM   1133 O3'   DC Y  11      -7.393   0.091  18.218  1.00 69.85           O
ATOM   1134 C2'   DC Y  11      -5.105   0.254  18.987  1.00 69.34           C
ATOM   1135 C1'   DC Y  11      -5.319   1.511  19.812  1.00 69.90           C
ATOM   1136 N1    DC Y  11      -4.069   2.159  20.272  1.00 72.17           N
ATOM   1137 C2    DC Y  11      -3.497   3.163  19.492  1.00 71.72           C
ATOM   1138 O2    DC Y  11      -4.048   3.490  18.431  1.00 71.24           O
ATOM   1139 N3    DC Y  11      -2.346   3.750  19.900  1.00 70.90           N
ATOM   1140 C4    DC Y  11      -1.786   3.364  21.047  1.00 71.24           C
ATOM   1141 N4    DC Y  11      -0.656   3.966  21.416  1.00 72.43           N
ATOM   1142 C5    DC Y  11      -2.344   2.344  21.856  1.00 72.51           C
ATOM   1143 C6    DC Y  11      -3.483   1.775  21.434  1.00 72.28           C
ATOM   1144  P    DG Y  12      -8.664  -0.818  17.762  1.00 67.43           P
ATOM   1145 OP1   DG Y  12      -8.157  -2.183  17.440  1.00 67.37           O
ATOM   1146 OP2   DG Y  12      -9.401  -0.054  16.711  1.00 71.00           O
ATOM   1147 O5'   DG Y  12      -9.573  -0.899  19.063  1.00 67.58           O
ATOM   1148 C5'   DG Y  12     -10.407   0.195  19.438  1.00 69.95           C
ATOM   1149 C4'   DG Y  12     -11.039  -0.046  20.796  1.00 71.34           C
ATOM   1150 O4'   DG Y  12     -10.023  -0.341  21.758  1.00 68.91           O
ATOM   1151 C3'   DG Y  12     -11.802   1.155  21.335  1.00 69.54           C
ATOM   1152 O3'   DG Y  12     -13.209   0.923  21.176  1.00 65.03           O
ATOM   1153 C2'   DG Y  12     -11.450   1.233  22.801  1.00 66.11           C
ATOM   1154 C1'   DG Y  12     -10.305   0.278  23.006  1.00 66.04           C
ATOM   1155 N9    DG Y  12      -9.065   0.880  23.477  1.00 66.65           N
ATOM   1156 C8    DG Y  12      -8.387   0.510  24.599  1.00 62.21           C
ATOM   1157 N7    DG Y  12      -7.286   1.190  24.787  1.00 67.64           N
ATOM   1158 C5    DG Y  12      -7.248   2.066  23.721  1.00 70.75           C
ATOM   1159 C6    DG Y  12      -6.283   3.057  23.387  1.00 69.15           C
ATOM   1160 O6    DG Y  12      -5.250   3.354  24.002  1.00 67.80           O
ATOM   1161 N1    DG Y  12      -6.615   3.738  22.215  1.00 70.89           N
ATOM   1162 C2    DG Y  12      -7.731   3.486  21.467  1.00 69.73           C
ATOM   1163 N2    DG Y  12      -7.888   4.235  20.371  1.00 68.15           N
ATOM   1164 N3    DG Y  12      -8.630   2.562  21.770  1.00 69.14           N
ATOM   1165 C4    DG Y  12      -8.332   1.897  22.897  1.00 69.77           C
ATOM   1166 OP3   DC Z   1      -0.501  12.694  21.651  1.00 52.66           O
ATOM   1167  P    DC Z   1      -0.494  11.276  21.566  1.00 65.13           P
ATOM   1168 OP1   DC Z   1      -0.732  11.001  22.968  1.00 60.37           O
ATOM   1169 OP2   DC Z   1       0.710  10.617  20.982  1.00 63.05           O
ATOM   1170 O5'   DC Z   1      -1.748  10.743  20.701  1.00 65.21           O
ATOM   1171 C5'   DC Z   1      -1.734  10.979  19.292  1.00 70.25           C
ATOM   1172 C4'   DC Z   1      -2.667  10.051  18.545  1.00 75.99           C
ATOM   1173 O4'   DC Z   1      -2.510   8.714  19.051  1.00 73.77           O
ATOM   1174 C3'   DC Z   1      -4.154  10.386  18.674  1.00 76.23           C
ATOM   1175 O3'   DC Z   1      -4.819  10.115  17.441  1.00 73.78           O
ATOM   1176 C2'   DC Z   1      -4.607   9.427  19.761  1.00 72.30           C
ATOM   1177 C1'   DC Z   1      -3.761   8.213  19.463  1.00 74.32           C
ATOM   1178 N1    DC Z   1      -3.562   7.337  20.632  1.00 75.15           N
ATOM   1179 C2    DC Z   1      -4.526   6.386  20.941  1.00 72.74           C
ATOM   1180 O2    DC Z   1      -5.534   6.291  20.231  1.00 72.19           O
ATOM   1181 N3    DC Z   1      -4.354   5.587  22.029  1.00 72.33           N
ATOM   1182 C4    DC Z   1      -3.250   5.713  22.776  1.00 71.13           C
ATOM   1183 N4    DC Z   1      -3.116   4.911  23.832  1.00 70.87           N
ATOM   1184 C5    DC Z   1      -2.246   6.678  22.471  1.00 71.22           C
ATOM   1185 C6    DC Z   1      -2.437   7.457  21.405  1.00 71.76           C
ATOM   1186  P    DG Z   2      -5.042  11.275  16.363  1.00 65.62           P
ATOM   1187 OP1   DG Z   2      -5.163  12.625  16.989  1.00 64.49           O
ATOM   1188 OP2   DG Z   2      -6.124  10.753  15.517  1.00 66.35           O
ATOM   1189 O5'   DG Z   2      -3.712  11.247  15.509  1.00 66.63           O
ATOM   1190 C5'   DG Z   2      -3.339  10.064  14.785  1.00 67.69           C
ATOM   1191 C4'   DG Z   2      -1.942  10.229  14.221  1.00 69.63           C
ATOM   1192 O4'   DG Z   2      -1.004  10.393  15.284  1.00 68.56           O
ATOM   1193 C3'   DG Z   2      -1.462   9.029  13.418  1.00 67.13           C
ATOM   1194 O3'   DG Z   2      -1.695   9.312  12.041  1.00 65.29           O
ATOM   1195 C2'   DG Z   2       0.026   8.925  13.754  1.00 66.51           C
ATOM   1196 C1'   DG Z   2       0.191   9.686  15.043  1.00 67.40           C
ATOM   1197 N9    DG Z   2       0.461   8.908  16.248  1.00 68.34           N
ATOM   1198 C8    DG Z   2       1.521   9.099  17.092  1.00 65.26           C
ATOM   1199 N7    DG Z   2       1.517   8.303  18.113  1.00 70.27           N
ATOM   1200 C5    DG Z   2       0.384   7.521  17.938  1.00 73.06           C
ATOM   1201 C6    DG Z   2      -0.140   6.465  18.749  1.00 71.69           C
ATOM   1202 O6    DG Z   2       0.321   6.013  19.806  1.00 71.27           O
ATOM   1203 N1    DG Z   2      -1.319   5.939  18.215  1.00 74.15           N
ATOM   1204 C2    DG Z   2      -1.901   6.377  17.052  1.00 73.32           C
ATOM   1205 N2    DG Z   2      -3.031   5.743  16.696  1.00 71.91           N
ATOM   1206 N3    DG Z   2      -1.417   7.357  16.298  1.00 71.15           N
ATOM   1207 C4    DG Z   2      -0.286   7.879  16.789  1.00 71.08           C
ATOM   1208  P    DC Z   3      -1.461   8.358  10.849  1.00 67.25           P
ATOM   1209 OP1   DC Z   3      -0.008   8.241  10.638  1.00 64.76           O
ATOM   1210 OP2   DC Z   3      -2.329   8.815   9.757  1.00 66.07           O
ATOM   1211 O5'   DC Z   3      -2.021   6.943  11.362  1.00 68.66           O
ATOM   1212 C5'   DC Z   3      -2.139   5.863  10.432  1.00 71.37           C
ATOM   1213 C4'   DC Z   3      -2.517   4.596  11.163  1.00 72.29           C
ATOM   1214 O4'   DC Z   3      -1.417   4.168  11.993  1.00 71.47           O
ATOM   1215 C3'   DC Z   3      -3.729   4.718  12.095  1.00 71.74           C
ATOM   1216 O3'   DC Z   3      -4.529   3.545  11.994  1.00 70.66           O
ATOM   1217 C2'   DC Z   3      -3.084   4.800  13.481  1.00 70.58           C
ATOM   1218 C1'   DC Z   3      -1.886   3.889  13.281  1.00 70.75           C
ATOM   1219 N1    DC Z   3      -0.796   4.122  14.259  1.00 72.47           N
ATOM   1220 C2    DC Z   3      -0.756   3.339  15.419  1.00 71.89           C
ATOM   1221 O2    DC Z   3      -1.631   2.470  15.588  1.00 71.38           O
ATOM   1222 N3    DC Z   3       0.218   3.551  16.324  1.00 71.39           N
ATOM   1223 C4    DC Z   3       1.137   4.491  16.095  1.00 71.05           C
ATOM   1224 N4    DC Z   3       2.086   4.667  17.016  1.00 72.49           N
ATOM   1225 C5    DC Z   3       1.120   5.302  14.918  1.00 72.58           C
ATOM   1226 C6    DC Z   3       0.143   5.081  14.039  1.00 72.45           C
ATOM   1227  P    DG Z   4      -5.832   3.484  11.028  1.00 74.96           P
ATOM   1228 OP1   DG Z   4      -6.508   4.810  10.988  1.00 74.80           O
ATOM   1229 OP2   DG Z   4      -6.590   2.290  11.436  1.00 78.04           O
ATOM   1230 O5'   DG Z   4      -5.205   3.196   9.587  1.00 75.57           O
ATOM   1231 C5'   DG Z   4      -4.514   1.972   9.333  1.00 75.55           C
ATOM   1232 C4'   DG Z   4      -3.886   2.030   7.956  1.00 75.92           C
ATOM   1233 O4'   DG Z   4      -2.972   3.134   7.896  1.00 74.40           O
ATOM   1234 C3'   DG Z   4      -3.064   0.788   7.610  1.00 73.14           C
ATOM   1235 O3'   DG Z   4      -3.874  -0.073   6.822  1.00 70.78           O
ATOM   1236 C2'   DG Z   4      -1.882   1.332   6.813  1.00 71.63           C
ATOM   1237 C1'   DG Z   4      -1.805   2.798   7.165  1.00 70.20           C
ATOM   1238 N9    DG Z   4      -0.674   3.210   7.979  1.00 73.06           N
ATOM   1239 C8    DG Z   4       0.212   4.212   7.676  1.00 69.93           C
ATOM   1240 N7    DG Z   4       1.113   4.411   8.594  1.00 74.89           N
ATOM   1241 C5    DG Z   4       0.805   3.480   9.569  1.00 76.43           C
ATOM   1242 C6    DG Z   4       1.439   3.222  10.822  1.00 75.58           C
ATOM   1243 O6    DG Z   4       2.422   3.787  11.315  1.00 76.12           O
ATOM   1244 N1    DG Z   4       0.801   2.189  11.521  1.00 78.54           N
ATOM   1245 C2    DG Z   4      -0.291   1.506  11.066  1.00 77.93           C
ATOM   1246 N2    DG Z   4      -0.757   0.556  11.874  1.00 75.51           N
ATOM   1247 N3    DG Z   4      -0.889   1.743   9.912  1.00 73.74           N
ATOM   1248 C4    DG Z   4      -0.295   2.731   9.215  1.00 73.87           C
ATOM   1249  P    DC Z   5      -4.156  -1.606   7.110  1.00 75.80           P
ATOM   1250 OP1   DC Z   5      -4.419  -2.227   5.786  1.00 74.41           O
ATOM   1251 OP2   DC Z   5      -5.163  -1.685   8.168  1.00 75.93           O
ATOM   1252 O5'   DC Z   5      -2.770  -2.203   7.692  1.00 75.96           O
ATOM   1253 C5'   DC Z   5      -2.562  -3.622   7.708  1.00 79.43           C
ATOM   1254 C4'   DC Z   5      -1.662  -4.012   8.869  1.00 79.75           C
ATOM   1255 O4'   DC Z   5      -0.360  -3.407   8.714  1.00 79.78           O
ATOM   1256 C3'   DC Z   5      -2.165  -3.594  10.255  1.00 77.44           C
ATOM   1257 O3'   DC Z   5      -1.882  -4.626  11.202  1.00 76.20           O
ATOM   1258 C2'   DC Z   5      -1.306  -2.365  10.561  1.00 76.70           C
ATOM   1259 C1'   DC Z   5       0.007  -2.786   9.915  1.00 76.32           C
ATOM   1260 N1    DC Z   5       0.906  -1.656   9.617  1.00 77.25           N
ATOM   1261 C2    DC Z   5       1.889  -1.317  10.546  1.00 77.32           C
ATOM   1262 O2    DC Z   5       1.983  -1.984  11.592  1.00 77.84           O
ATOM   1263 N3    DC Z   5       2.713  -0.276  10.307  1.00 77.35           N
ATOM   1264 C4    DC Z   5       2.579   0.421   9.172  1.00 77.31           C
ATOM   1265 N4    DC Z   5       3.407   1.439   8.964  1.00 78.91           N
ATOM   1266 C5    DC Z   5       1.577   0.097   8.210  1.00 78.77           C
ATOM   1267 C6    DC Z   5       0.774  -0.940   8.463  1.00 78.68           C
ATOM   1268  P    DG Z   6      -3.002  -5.702  11.702  1.00 75.23           P
ATOM   1269 OP1   DG Z   6      -4.356  -5.099  11.654  1.00 75.17           O
ATOM   1270 OP2   DG Z   6      -2.484  -6.249  12.977  1.00 77.54           O
ATOM   1271 O5'   DG Z   6      -2.915  -6.853  10.603  1.00 75.17           O
ATOM   1272 C5'   DG Z   6      -1.724  -7.637  10.472  1.00 75.40           C
ATOM   1273 C4'   DG Z   6      -1.796  -8.440   9.194  1.00 75.54           C
ATOM   1274 O4'   DG Z   6      -1.982  -7.557   8.089  1.00 74.45           O
ATOM   1275 C3'   DG Z   6      -0.529  -9.234   8.896  1.00 72.72           C
ATOM   1276 O3'   DG Z   6      -0.723 -10.568   9.365  1.00 70.92           O
ATOM   1277 C2'   DG Z   6      -0.408  -9.175   7.376  1.00 70.92           C
ATOM   1278 C1'   DG Z   6      -1.237  -7.985   6.958  1.00 70.12           C
ATOM   1279 N9    DG Z   6      -0.509  -6.818   6.487  1.00 72.52           N
ATOM   1280 C8    DG Z   6      -0.746  -6.150   5.309  1.00 69.67           C
ATOM   1281 N7    DG Z   6       0.022  -5.123   5.146  1.00 74.61           N
ATOM   1282 C5    DG Z   6       0.817  -5.101   6.279  1.00 75.64           C
ATOM   1283 C6    DG Z   6       1.845  -4.198   6.660  1.00 74.75           C
ATOM   1284 O6    DG Z   6       2.254  -3.212   6.041  1.00 75.23           O
ATOM   1285 N1    DG Z   6       2.407  -4.537   7.893  1.00 77.28           N
ATOM   1286 C2    DG Z   6       2.020  -5.609   8.651  1.00 76.92           C
ATOM   1287 N2    DG Z   6       2.667  -5.776   9.809  1.00 74.84           N
ATOM   1288 N3    DG Z   6       1.063  -6.447   8.312  1.00 72.43           N
ATOM   1289 C4    DG Z   6       0.502  -6.140   7.121  1.00 73.19           C
ATOM   1290  P    DC Z   7       0.342 -11.367  10.238  1.00 73.65           P
ATOM   1291 OP1   DC Z   7      -0.026 -12.793  10.199  1.00 72.05           O
ATOM   1292 OP2   DC Z   7       0.467 -10.676  11.533  1.00 74.13           O
ATOM   1293 O5'   DC Z   7       1.703 -11.150   9.406  1.00 74.39           O
ATOM   1294 C5'   DC Z   7       2.789 -12.075   9.539  1.00 78.22           C
ATOM   1295 C4'   DC Z   7       4.105 -11.333   9.699  1.00 78.27           C
ATOM   1296 O4'   DC Z   7       4.399 -10.573   8.501  1.00 77.88           O
ATOM   1297 C3'   DC Z   7       4.161 -10.330  10.858  1.00 75.50           C
ATOM   1298 O3'   DC Z   7       5.434 -10.401  11.483  1.00 74.86           O
ATOM   1299 C2'   DC Z   7       4.006  -8.983  10.144  1.00 75.39           C
ATOM   1300 C1'   DC Z   7       4.767  -9.269   8.856  1.00 75.76           C
ATOM   1301 N1    DC Z   7       4.438  -8.362   7.739  1.00 76.11           N
ATOM   1302 C2    DC Z   7       5.174  -7.198   7.574  1.00 75.83           C
ATOM   1303 O2    DC Z   7       6.097  -6.954   8.360  1.00 76.13           O
ATOM   1304 N3    DC Z   7       4.877  -6.357   6.565  1.00 75.70           N
ATOM   1305 C4    DC Z   7       3.874  -6.655   5.735  1.00 75.14           C
ATOM   1306 N4    DC Z   7       3.605  -5.808   4.750  1.00 76.63           N
ATOM   1307 C5    DC Z   7       3.106  -7.843   5.889  1.00 76.56           C
ATOM   1308 C6    DC Z   7       3.420  -8.660   6.887  1.00 76.68           C
ATOM   1309  P    DG Z   8       5.688 -11.336  12.805  1.00 72.96           P
ATOM   1310 OP1   DG Z   8       4.452 -11.407  13.634  1.00 71.63           O
ATOM   1311 OP2   DG Z   8       6.945 -10.858  13.395  1.00 75.61           O
ATOM   1312 O5'   DG Z   8       5.955 -12.785  12.200  1.00 74.51           O
ATOM   1313 C5'   DG Z   8       7.089 -13.029  11.379  1.00 75.54           C
ATOM   1314 C4'   DG Z   8       7.007 -14.427  10.787  1.00 76.90           C
ATOM   1315 O4'   DG Z   8       5.800 -14.547  10.040  1.00 74.99           O
ATOM   1316 C3'   DG Z   8       8.142 -14.751   9.824  1.00 74.53           C
ATOM   1317 O3'   DG Z   8       9.132 -15.480  10.538  1.00 70.84           O
ATOM   1318 C2'   DG Z   8       7.474 -15.605   8.752  1.00 71.74           C
ATOM   1319 C1'   DG Z   8       6.007 -15.305   8.869  1.00 71.98           C
ATOM   1320 N9    DG Z   8       5.411 -14.545   7.784  1.00 73.72           N
ATOM   1321 C8    DG Z   8       4.289 -14.911   7.071  1.00 70.17           C
ATOM   1322 N7    DG Z   8       3.948 -14.046   6.166  1.00 74.48           N
ATOM   1323 C5    DG Z   8       4.892 -13.038   6.273  1.00 76.45           C
ATOM   1324 C6    DG Z   8       5.033 -11.835   5.548  1.00 75.28           C
ATOM   1325 O6    DG Z   8       4.316 -11.408   4.632  1.00 75.57           O
ATOM   1326 N1    DG Z   8       6.134 -11.093   5.974  1.00 78.10           N
ATOM   1327 C2    DG Z   8       6.983 -11.469   6.961  1.00 77.27           C
ATOM   1328 N2    DG Z   8       7.984 -10.624   7.238  1.00 75.16           N
ATOM   1329 N3    DG Z   8       6.863 -12.587   7.654  1.00 73.19           N
ATOM   1330 C4    DG Z   8       5.806 -13.327   7.267  1.00 73.06           C
ATOM   1331  P    DC Z   9      10.660 -15.152  10.646  1.00 73.52           P
ATOM   1332 OP1   DC Z   9      11.355 -16.406  10.988  1.00 70.79           O
ATOM   1333 OP2   DC Z   9      10.809 -13.965  11.506  1.00 72.21           O
ATOM   1334 O5'   DC Z   9      11.055 -14.724   9.148  1.00 74.49           O
ATOM   1335 C5'   DC Z   9      12.431 -14.681   8.763  1.00 77.44           C
ATOM   1336 C4'   DC Z   9      12.696 -13.536   7.803  1.00 78.37           C
ATOM   1337 O4'   DC Z   9      11.947 -13.744   6.586  1.00 77.91           O
ATOM   1338 C3'   DC Z   9      12.296 -12.143   8.318  1.00 76.90           C
ATOM   1339 O3'   DC Z   9      13.266 -11.183   7.892  1.00 75.34           O
ATOM   1340 C2'   DC Z   9      10.974 -11.886   7.593  1.00 75.39           C
ATOM   1341 C1'   DC Z   9      11.259 -12.567   6.266  1.00 75.63           C
ATOM   1342 N1    DC Z   9      10.048 -12.921   5.507  1.00 77.33           N
ATOM   1343 C2    DC Z   9       9.585 -12.047   4.527  1.00 76.66           C
ATOM   1344 O2    DC Z   9      10.214 -10.998   4.312  1.00 76.40           O
ATOM   1345 N3    DC Z   9       8.466 -12.355   3.832  1.00 76.05           N
ATOM   1346 C4    DC Z   9       7.827 -13.493   4.098  1.00 75.66           C
ATOM   1347 N4    DC Z   9       6.731 -13.760   3.400  1.00 76.84           N
ATOM   1348 C5    DC Z   9       8.273 -14.401   5.098  1.00 76.86           C
ATOM   1349 C6    DC Z   9       9.380 -14.079   5.766  1.00 77.19           C
ATOM   1350  P    DG Z  10      14.445 -10.668   8.872  1.00 72.71           P
ATOM   1351 OP1   DG Z  10      13.955 -10.565  10.268  1.00 71.75           O
ATOM   1352 OP2   DG Z  10      15.032  -9.491   8.208  1.00 73.38           O
ATOM   1353 O5'   DG Z  10      15.518 -11.831   8.804  1.00 73.45           O
ATOM   1354 C5'   DG Z  10      16.206 -12.107   7.585  1.00 73.20           C
ATOM   1355 C4'   DG Z  10      17.037 -13.358   7.760  1.00 74.31           C
ATOM   1356 O4'   DG Z  10      16.193 -14.442   8.125  1.00 73.03           O
ATOM   1357 C3'   DG Z  10      17.768 -13.792   6.489  1.00 72.31           C
ATOM   1358 O3'   DG Z  10      19.124 -13.367   6.597  1.00 69.22           O
ATOM   1359 C2'   DG Z  10      17.662 -15.318   6.493  1.00 69.70           C
ATOM   1360 C1'   DG Z  10      16.547 -15.631   7.458  1.00 69.55           C
ATOM   1361 N9    DG Z  10      15.318 -16.169   6.905  1.00 70.60           N
ATOM   1362 C8    DG Z  10      14.690 -17.310   7.332  1.00 67.10           C
ATOM   1363 N7    DG Z  10      13.593 -17.559   6.699  1.00 70.78           N
ATOM   1364 C5    DG Z  10      13.468 -16.519   5.790  1.00 72.83           C
ATOM   1365 C6    DG Z  10      12.465 -16.254   4.827  1.00 71.98           C
ATOM   1366 O6    DG Z  10      11.447 -16.918   4.585  1.00 71.56           O
ATOM   1367 N1    DG Z  10      12.725 -15.088   4.105  1.00 74.18           N
ATOM   1368 C2    DG Z  10      13.810 -14.284   4.299  1.00 73.25           C
ATOM   1369 N2    DG Z  10      13.888 -13.198   3.510  1.00 70.94           N
ATOM   1370 N3    DG Z  10      14.756 -14.523   5.195  1.00 69.13           N
ATOM   1371 C4    DG Z  10      14.526 -15.639   5.905  1.00 69.75           C
ATOM   1372  P    DC Z  11      20.042 -12.750   5.528  1.00 69.84           P
ATOM   1373 OP1   DC Z  11      21.390 -13.328   5.739  1.00 66.94           O
ATOM   1374 OP2   DC Z  11      19.856 -11.298   5.528  1.00 68.40           O
ATOM   1375 O5'   DC Z  11      19.471 -13.311   4.135  1.00 69.98           O
ATOM   1376 C5'   DC Z  11      20.237 -13.107   2.944  1.00 71.83           C
ATOM   1377 C4'   DC Z  11      19.332 -12.940   1.745  1.00 72.25           C
ATOM   1378 O4'   DC Z  11      18.616 -14.169   1.495  1.00 70.26           O
ATOM   1379 C3'   DC Z  11      18.267 -11.845   1.874  1.00 70.64           C
ATOM   1380 O3'   DC Z  11      18.131 -11.152   0.631  1.00 68.56           O
ATOM   1381 C2'   DC Z  11      16.991 -12.648   2.163  1.00 68.26           C
ATOM   1382 C1'   DC Z  11      17.255 -13.891   1.324  1.00 68.22           C
ATOM   1383 N1    DC Z  11      16.474 -15.068   1.756  1.00 70.37           N
ATOM   1384 C2    DC Z  11      15.262 -15.328   1.133  1.00 69.29           C
ATOM   1385 O2    DC Z  11      14.870 -14.567   0.233  1.00 69.28           O
ATOM   1386 N3    DC Z  11      14.526 -16.393   1.522  1.00 69.19           N
ATOM   1387 C4    DC Z  11      14.984 -17.188   2.494  1.00 68.86           C
ATOM   1388 N4    DC Z  11      14.233 -18.227   2.849  1.00 69.89           N
ATOM   1389 C5    DC Z  11      16.220 -16.936   3.148  1.00 70.09           C
ATOM   1390 C6    DC Z  11      16.929 -15.884   2.750  1.00 70.11           C
ATOM   1391  P    DG Z  12      18.922  -9.763   0.349  1.00 66.29           P
ATOM   1392 OP1   DG Z  12      18.729  -8.882   1.532  1.00 65.91           O
ATOM   1393 OP2   DG Z  12      18.512  -9.280  -0.993  1.00 69.71           O
ATOM   1394 O5'   DG Z  12      20.455 -10.191   0.276  1.00 66.54           O
ATOM   1395 C5'   DG Z  12      20.996 -10.806  -0.886  1.00 68.88           C
ATOM   1396 C4'   DG Z  12      22.438 -11.206  -0.675  1.00 70.04           C
ATOM   1397 O4'   DG Z  12      22.550 -12.038   0.478  1.00 67.93           O
ATOM   1398 C3'   DG Z  12      23.042 -11.984  -1.840  1.00 68.28           C
ATOM   1399 O3'   DG Z  12      24.079 -11.218  -2.460  1.00 64.23           O
ATOM   1400 C2'   DG Z  12      23.658 -13.219  -1.240  1.00 65.41           C
ATOM   1401 C1'   DG Z  12      23.386 -13.158   0.237  1.00 64.67           C
ATOM   1402 N9    DG Z  12      22.720 -14.322   0.788  1.00 64.85           N
ATOM   1403 C8    DG Z  12      23.113 -15.036   1.879  1.00 60.41           C
ATOM   1404 N7    DG Z  12      22.309 -16.014   2.177  1.00 66.24           N
ATOM   1405 C5    DG Z  12      21.317 -15.946   1.220  1.00 69.65           C
ATOM   1406 C6    DG Z  12      20.173 -16.751   1.028  1.00 67.65           C
ATOM   1407 O6    DG Z  12      19.795 -17.727   1.705  1.00 66.06           O
ATOM   1408 N1    DG Z  12      19.423 -16.344  -0.069  1.00 68.99           N
ATOM   1409 C2    DG Z  12      19.738 -15.289  -0.880  1.00 68.02           C
ATOM   1410 N2    DG Z  12      18.892 -15.043  -1.885  1.00 66.59           N
ATOM   1411 N3    DG Z  12      20.804 -14.527  -0.704  1.00 68.04           N
ATOM   1412 C4    DG Z  12      21.541 -14.900   0.350  1.00 68.15           C
ENDMDL                                                                          
END                                                                             
