# Supplementary material for: Control of Gene Expression by Proteins That Bind Many Alternative Nucleic Acid Structures Through the Same Domain
Source: Int J Mol Sci. 2025 Dec 26;27(1):272. doi: 10.3390/ijms27010272 (PMC12785367; doi:10.3390/ijms27010272)
Supplement: Supplementary file 1 [file ijms-27-00272-s001.zip › Figure-2C-OCT4-230-289x2-2xrtel46x1-Kx3-S528133945-model-1.pdb]

TITLE fold_oct4_230_289x2_2xrtel46x1_kx3_s528133945_model_1.cif                 
MODEL 1                                                                         
ATOM      1  N   ARG A   1      -4.327  14.259  -0.431  1.00 38.83           N
ATOM      2 CA   ARG A   1      -4.492  15.690  -0.690  1.00 42.08           C
ATOM      3  C   ARG A   1      -4.862  15.912  -2.151  1.00 44.63           C
ATOM      4  O   ARG A   1      -4.161  15.459  -3.052  1.00 42.64           O
ATOM      5 CB   ARG A   1      -3.205  16.431  -0.341  1.00 41.22           C
ATOM      6 CG   ARG A   1      -3.395  17.956  -0.318  1.00 38.18           C
ATOM      7 CD   ARG A   1      -2.632  18.627  -1.433  1.00 35.06           C
ATOM      8 NE   ARG A   1      -2.691  20.081  -1.344  1.00 31.54           N
ATOM      9 CZ   ARG A   1      -3.527  20.864  -2.027  1.00 29.04           C
ATOM     10 NH1  ARG A   1      -4.392  20.322  -2.860  1.00 27.60           N
ATOM     11 NH2  ARG A   1      -3.491  22.177  -1.891  1.00 26.61           N
ATOM     12  N   LYS A   2      -5.968  16.575  -2.371  1.00 43.74           N
ATOM     13 CA   LYS A   2      -6.455  16.837  -3.712  1.00 45.22           C
ATOM     14  C   LYS A   2      -5.617  17.923  -4.392  1.00 46.06           C
ATOM     15  O   LYS A   2      -5.869  19.115  -4.231  1.00 44.15           O
ATOM     16 CB   LYS A   2      -7.922  17.269  -3.677  1.00 43.00           C
ATOM     17 CG   LYS A   2      -8.890  16.109  -3.487  1.00 39.58           C
ATOM     18 CD   LYS A   2      -8.925  15.642  -2.041  1.00 37.78           C
ATOM     19 CE   LYS A   2      -9.957  14.561  -1.840  1.00 33.76           C
ATOM     20 NZ   LYS A   2      -9.644  13.351  -2.627  1.00 31.52           N
ATOM     21  N   ARG A   3      -4.626  17.477  -5.139  1.00 47.43           N
ATOM     22 CA   ARG A   3      -3.740  18.397  -5.836  1.00 49.60           C
ATOM     23  C   ARG A   3      -3.608  18.011  -7.301  1.00 50.53           C
ATOM     24  O   ARG A   3      -3.556  16.827  -7.639  1.00 48.26           O
ATOM     25 CB   ARG A   3      -2.365  18.407  -5.171  1.00 46.78           C
ATOM     26 CG   ARG A   3      -1.456  19.531  -5.676  1.00 42.62           C
ATOM     27 CD   ARG A   3      -0.129  19.523  -4.932  1.00 40.56           C
ATOM     28 NE   ARG A   3       0.720  20.645  -5.335  1.00 37.21           N
ATOM     29 CZ   ARG A   3       1.943  20.855  -4.870  1.00 35.50           C
ATOM     30 NH1  ARG A   3       2.476  20.027  -3.998  1.00 34.65           N
ATOM     31 NH2  ARG A   3       2.635  21.893  -5.289  1.00 31.99           N
ATOM     32  N   LYS A   4      -3.554  19.011  -8.180  1.00 49.44           N
ATOM     33 CA   LYS A   4      -3.420  18.755  -9.607  1.00 52.74           C
ATOM     34  C   LYS A   4      -2.022  18.255  -9.927  1.00 53.77           C
ATOM     35  O   LYS A   4      -1.076  18.473  -9.166  1.00 52.64           O
ATOM     36 CB   LYS A   4      -3.723  20.020 -10.396  1.00 50.88           C
ATOM     37 CG   LYS A   4      -5.185  20.443 -10.308  1.00 46.28           C
ATOM     38 CD   LYS A   4      -5.506  21.511 -11.336  1.00 44.50           C
ATOM     39 CE   LYS A   4      -4.964  22.860 -10.929  1.00 37.86           C
ATOM     40 NZ   LYS A   4      -5.691  23.390  -9.754  1.00 35.11           N
ATOM     41  N   ARG A   5      -1.884  17.583 -11.054  1.00 56.27           N
ATOM     42 CA   ARG A   5      -0.604  17.026 -11.459  1.00 58.39           C
ATOM     43  C   ARG A   5       0.379  18.128 -11.825  1.00 60.32           C
ATOM     44  O   ARG A   5       0.061  19.013 -12.625  1.00 59.42           O
ATOM     45 CB   ARG A   5      -0.779  16.066 -12.635  1.00 56.30           C
ATOM     46 CG   ARG A   5      -1.697  14.909 -12.309  1.00 51.94           C
ATOM     47 CD   ARG A   5      -1.578  13.792 -13.331  1.00 51.40           C
ATOM     48 NE   ARG A   5      -1.916  14.228 -14.682  1.00 45.81           N
ATOM     49 CZ   ARG A   5      -1.939  13.429 -15.746  1.00 44.68           C
ATOM     50 NH1  ARG A   5      -1.651  12.151 -15.606  1.00 41.05           N
ATOM     51 NH2  ARG A   5      -2.252  13.909 -16.924  1.00 38.92           N
ATOM     52  N   THR A   6       1.555  18.073 -11.249  1.00 56.73           N
ATOM     53 CA   THR A   6       2.589  19.062 -11.502  1.00 62.24           C
ATOM     54  C   THR A   6       3.361  18.729 -12.777  1.00 63.79           C
ATOM     55  O   THR A   6       3.289  17.603 -13.270  1.00 61.76           O
ATOM     56 CB   THR A   6       3.558  19.142 -10.315  1.00 60.53           C
ATOM     57 OG1  THR A   6       2.900  18.823  -9.104  1.00 54.75           O
ATOM     58 CG2  THR A   6       4.155  20.540 -10.191  1.00 54.56           C
ATOM     59  N   SER A   7       4.108  19.684 -13.289  1.00 59.91           N
ATOM     60 CA   SER A   7       4.894  19.478 -14.501  1.00 63.65           C
ATOM     61  C   SER A   7       5.919  18.365 -14.307  1.00 64.82           C
ATOM     62  O   SER A   7       6.238  17.636 -15.239  1.00 64.78           O
ATOM     63 CB   SER A   7       5.605  20.767 -14.898  1.00 60.87           C
ATOM     64 OG   SER A   7       4.674  21.809 -15.107  1.00 54.75           O
ATOM     65  N   ILE A   8       6.422  18.256 -13.093  1.00 63.97           N
ATOM     66 CA   ILE A   8       7.389  17.212 -12.753  1.00 66.02           C
ATOM     67  C   ILE A   8       6.759  15.839 -12.916  1.00 66.49           C
ATOM     68  O   ILE A   8       7.381  14.911 -13.429  1.00 63.84           O
ATOM     69 CB   ILE A   8       7.894  17.385 -11.308  1.00 62.60           C
ATOM     70 CG1  ILE A   8       8.485  18.787 -11.095  1.00 59.22           C
ATOM     71 CG2  ILE A   8       8.934  16.312 -10.984  1.00 57.99           C
ATOM     72 CD1  ILE A   8       9.693  19.069 -11.961  1.00 54.33           C
ATOM     73  N   GLU A   9       5.518  15.713 -12.483  1.00 65.23           N
ATOM     74 CA   GLU A   9       4.787  14.455 -12.583  1.00 67.59           C
ATOM     75  C   GLU A   9       4.636  14.037 -14.046  1.00 68.39           C
ATOM     76  O   GLU A   9       4.794  12.863 -14.390  1.00 65.41           O
ATOM     77 CB   GLU A   9       3.411  14.594 -11.935  1.00 65.18           C
ATOM     78 CG   GLU A   9       2.921  13.328 -11.258  1.00 60.73           C
ATOM     79 CD   GLU A   9       2.805  13.504  -9.754  1.00 56.50           C
ATOM     80 OE1  GLU A   9       3.447  14.423  -9.213  1.00 52.49           O
ATOM     81 OE2  GLU A   9       2.069  12.722  -9.125  1.00 52.94           O
ATOM     82  N   ASN A  10       4.314  14.998 -14.890  1.00 70.07           N
ATOM     83 CA   ASN A  10       4.151  14.735 -16.310  1.00 70.94           C
ATOM     84  C   ASN A  10       5.473  14.296 -16.941  1.00 71.84           C
ATOM     85  O   ASN A  10       5.498  13.388 -17.772  1.00 69.70           O
ATOM     86 CB   ASN A  10       3.624  15.979 -17.030  1.00 68.52           C
ATOM     87 CG   ASN A  10       2.174  16.270 -16.690  1.00 64.60           C
ATOM     88 OD1  ASN A  10       1.463  15.407 -16.189  1.00 59.19           O
ATOM     89 ND2  ASN A  10       1.721  17.471 -16.985  1.00 57.97           N
ATOM     90  N   ARG A  11       6.542  14.927 -16.521  1.00 70.58           N
ATOM     91 CA   ARG A  11       7.868  14.602 -17.040  1.00 71.77           C
ATOM     92  C   ARG A  11       8.248  13.175 -16.646  1.00 72.44           C
ATOM     93  O   ARG A  11       8.769  12.410 -17.460  1.00 70.85           O
ATOM     94 CB   ARG A  11       8.900  15.588 -16.499  1.00 69.72           C
ATOM     95 CG   ARG A  11      10.302  15.334 -17.031  1.00 65.23           C
ATOM     96 CD   ARG A  11      11.289  16.354 -16.482  1.00 61.25           C
ATOM     97 NE   ARG A  11      11.461  16.231 -15.042  1.00 56.79           N
ATOM     98 CZ   ARG A  11      12.266  17.005 -14.323  1.00 51.38           C
ATOM     99 NH1  ARG A  11      12.953  17.964 -14.894  1.00 48.73           N
ATOM    100 NH2  ARG A  11      12.368  16.820 -13.025  1.00 46.35           N
ATOM    101  N   VAL A  12       7.975  12.824 -15.423  1.00 73.58           N
ATOM    102 CA   VAL A  12       8.273  11.489 -14.917  1.00 74.00           C
ATOM    103  C   VAL A  12       7.496  10.428 -15.692  1.00 75.37           C
ATOM    104  O   VAL A  12       8.062   9.438 -16.160  1.00 74.18           O
ATOM    105 CB   VAL A  12       7.944  11.376 -13.416  1.00 72.16           C
ATOM    106 CG1  VAL A  12       8.074   9.937 -12.939  1.00 67.10           C
ATOM    107 CG2  VAL A  12       8.853  12.290 -12.608  1.00 66.73           C
ATOM    108  N   ARG A  13       6.194  10.650 -15.833  1.00 75.18           N
ATOM    109 CA   ARG A  13       5.337   9.713 -16.546  1.00 74.20           C
ATOM    110  C   ARG A  13       5.741   9.589 -18.012  1.00 74.97           C
ATOM    111  O   ARG A  13       5.754   8.487 -18.565  1.00 73.35           O
ATOM    112 CB   ARG A  13       3.883  10.169 -16.448  1.00 72.59           C
ATOM    113 CG   ARG A  13       2.898   9.057 -16.720  1.00 66.02           C
ATOM    114 CD   ARG A  13       2.432   8.394 -15.416  1.00 64.04           C
ATOM    115 NE   ARG A  13       1.710   7.165 -15.659  1.00 58.53           N
ATOM    116 CZ   ARG A  13       0.533   7.103 -16.273  1.00 54.11           C
ATOM    117 NH1  ARG A  13      -0.051   8.192 -16.736  1.00 51.29           N
ATOM    118 NH2  ARG A  13      -0.058   5.929 -16.450  1.00 48.63           N
ATOM    119  N   GLY A  14       6.045  10.705 -18.621  1.00 73.73           N
ATOM    120 CA   GLY A  14       6.430  10.719 -20.025  1.00 74.06           C
ATOM    121  C   GLY A  14       7.688   9.919 -20.308  1.00 76.34           C
ATOM    122  O   GLY A  14       7.709   9.077 -21.205  1.00 75.03           O
ATOM    123  N   ASN A  15       8.725  10.164 -19.535  1.00 73.03           N
ATOM    124 CA   ASN A  15       9.991   9.457 -19.718  1.00 73.86           C
ATOM    125  C   ASN A  15       9.869   7.977 -19.364  1.00 75.99           C
ATOM    126  O   ASN A  15      10.374   7.110 -20.073  1.00 75.64           O
ATOM    127 CB   ASN A  15      11.082  10.108 -18.869  1.00 71.86           C
ATOM    128 CG   ASN A  15      11.627  11.361 -19.507  1.00 68.78           C
ATOM    129 OD1  ASN A  15      12.584  11.327 -20.277  1.00 62.85           O
ATOM    130 ND2  ASN A  15      11.036  12.496 -19.193  1.00 61.71           N
ATOM    131  N   LEU A  16       9.174   7.691 -18.271  1.00 78.15           N
ATOM    132 CA   LEU A  16       9.005   6.318 -17.826  1.00 79.88           C
ATOM    133  C   LEU A  16       8.227   5.476 -18.841  1.00 81.24           C
ATOM    134  O   LEU A  16       8.635   4.372 -19.195  1.00 81.36           O
ATOM    135 CB   LEU A  16       8.288   6.287 -16.469  1.00 79.78           C
ATOM    136 CG   LEU A  16       9.155   6.689 -15.277  1.00 78.01           C
ATOM    137 CD1  LEU A  16       8.302   6.886 -14.034  1.00 75.60           C
ATOM    138 CD2  LEU A  16      10.223   5.640 -15.020  1.00 74.46           C
ATOM    139  N   GLU A  17       7.110   6.021 -19.316  1.00 79.45           N
ATOM    140 CA   GLU A  17       6.289   5.312 -20.294  1.00 79.71           C
ATOM    141  C   GLU A  17       7.017   5.159 -21.631  1.00 81.49           C
ATOM    142  O   GLU A  17       6.882   4.132 -22.296  1.00 80.25           O
ATOM    143 CB   GLU A  17       4.965   6.044 -20.506  1.00 78.19           C
ATOM    144 CG   GLU A  17       3.986   5.841 -19.368  1.00 72.77           C
ATOM    145 CD   GLU A  17       2.550   5.980 -19.815  1.00 70.50           C
ATOM    146 OE1  GLU A  17       2.126   5.193 -20.677  1.00 65.17           O
ATOM    147 OE2  GLU A  17       1.862   6.875 -19.313  1.00 65.19           O
ATOM    148  N   ASN A  18       7.773   6.174 -21.999  1.00 79.28           N
ATOM    149 CA   ASN A  18       8.525   6.136 -23.248  1.00 79.64           C
ATOM    150  C   ASN A  18       9.534   4.992 -23.242  1.00 80.84           C
ATOM    151  O   ASN A  18       9.618   4.217 -24.199  1.00 80.14           O
ATOM    152 CB   ASN A  18       9.257   7.467 -23.463  1.00 77.85           C
ATOM    153 CG   ASN A  18       9.813   7.598 -24.868  1.00 73.18           C
ATOM    154 OD1  ASN A  18      10.193   6.628 -25.503  1.00 66.79           O
ATOM    155 ND2  ASN A  18       9.882   8.825 -25.375  1.00 65.79           N
ATOM    156  N   LEU A  19      10.265   4.870 -22.154  1.00 76.42           N
ATOM    157 CA   LEU A  19      11.252   3.805 -22.018  1.00 77.01           C
ATOM    158  C   LEU A  19      10.571   2.443 -21.909  1.00 78.41           C
ATOM    159  O   LEU A  19      11.055   1.452 -22.455  1.00 77.71           O
ATOM    160 CB   LEU A  19      12.136   4.060 -20.800  1.00 76.25           C
ATOM    161 CG   LEU A  19      13.321   3.101 -20.660  1.00 73.94           C
ATOM    162 CD1  LEU A  19      14.282   3.259 -21.839  1.00 70.36           C
ATOM    163 CD2  LEU A  19      14.058   3.357 -19.356  1.00 69.08           C
ATOM    164  N   PHE A  20       9.456   2.401 -21.210  1.00 82.53           N
ATOM    165 CA   PHE A  20       8.711   1.161 -21.022  1.00 83.86           C
ATOM    166  C   PHE A  20       8.184   0.621 -22.347  1.00 84.05           C
ATOM    167  O   PHE A  20       8.252  -0.581 -22.608  1.00 83.53           O
ATOM    168 CB   PHE A  20       7.549   1.391 -20.056  1.00 83.99           C
ATOM    169 CG   PHE A  20       6.712   0.158 -19.832  1.00 83.82           C
ATOM    170 CD1  PHE A  20       7.172  -0.865 -19.015  1.00 82.00           C
ATOM    171 CD2  PHE A  20       5.473   0.024 -20.443  1.00 81.83           C
ATOM    172 CE1  PHE A  20       6.416  -1.995 -18.816  1.00 80.77           C
ATOM    173 CE2  PHE A  20       4.714  -1.110 -20.248  1.00 80.45           C
ATOM    174 CZ   PHE A  20       5.179  -2.124 -19.430  1.00 81.30           C
ATOM    175  N   LEU A  21       7.655   1.507 -23.188  1.00 82.47           N
ATOM    176 CA   LEU A  21       7.116   1.113 -24.486  1.00 81.61           C
ATOM    177  C   LEU A  21       8.188   0.503 -25.380  1.00 81.10           C
ATOM    178  O   LEU A  21       7.920  -0.438 -26.128  1.00 79.25           O
ATOM    179 CB   LEU A  21       6.482   2.323 -25.180  1.00 80.99           C
ATOM    180 CG   LEU A  21       4.955   2.402 -25.044  1.00 76.80           C
ATOM    181 CD1  LEU A  21       4.559   2.496 -23.576  1.00 72.13           C
ATOM    182 CD2  LEU A  21       4.410   3.593 -25.818  1.00 70.86           C
ATOM    183  N   GLN A  22       9.394   1.036 -25.293  1.00 78.12           N
ATOM    184 CA   GLN A  22      10.490   0.542 -26.098  1.00 76.69           C
ATOM    185  C   GLN A  22      11.156  -0.686 -25.471  1.00 76.24           C
ATOM    186  O   GLN A  22      11.403  -1.689 -26.145  1.00 74.25           O
ATOM    187 CB   GLN A  22      11.534   1.652 -26.297  1.00 74.85           C
ATOM    188 CG   GLN A  22      11.026   2.806 -27.146  1.00 70.51           C
ATOM    189 CD   GLN A  22      12.089   3.849 -27.395  1.00 68.13           C
ATOM    190 OE1  GLN A  22      13.129   3.553 -27.975  1.00 62.50           O
ATOM    191 NE2  GLN A  22      11.841   5.070 -26.964  1.00 60.41           N
ATOM    192  N   CYS A  23      11.438  -0.597 -24.189  1.00 71.10           N
ATOM    193 CA   CYS A  23      12.088  -1.690 -23.479  1.00 70.98           C
ATOM    194  C   CYS A  23      11.435  -1.920 -22.114  1.00 72.20           C
ATOM    195  O   CYS A  23      11.621  -1.118 -21.199  1.00 70.33           O
ATOM    196 CB   CYS A  23      13.578  -1.390 -23.295  1.00 68.38           C
ATOM    197 SG   CYS A  23      14.472  -1.313 -24.862  1.00 63.56           S
ATOM    198  N   PRO A  24      10.685  -3.015 -21.970  1.00 77.83           N
ATOM    199 CA   PRO A  24      10.005  -3.335 -20.714  1.00 76.59           C
ATOM    200  C   PRO A  24      10.972  -3.754 -19.614  1.00 76.72           C
ATOM    201  O   PRO A  24      10.618  -3.757 -18.435  1.00 74.88           O
ATOM    202 CB   PRO A  24       9.081  -4.496 -21.092  1.00 74.96           C
ATOM    203 CG   PRO A  24       9.739  -5.134 -22.267  1.00 75.10           C
ATOM    204 CD   PRO A  24      10.420  -4.015 -23.012  1.00 78.06           C
ATOM    205  N   LYS A  25      12.182  -4.094 -20.008  1.00 80.31           N
ATOM    206 CA   LYS A  25      13.207  -4.504 -19.056  1.00 80.08           C
ATOM    207  C   LYS A  25      14.515  -3.735 -19.277  1.00 80.86           C
ATOM    208  O   LYS A  25      15.454  -4.257 -19.884  1.00 78.42           O
ATOM    209 CB   LYS A  25      13.452  -6.001 -19.167  1.00 77.33           C
ATOM    210 CG   LYS A  25      14.247  -6.562 -18.004  1.00 71.49           C
ATOM    211 CD   LYS A  25      14.610  -8.022 -18.224  1.00 70.36           C
ATOM    212 CE   LYS A  25      15.410  -8.558 -17.052  1.00 64.24           C
ATOM    213 NZ   LYS A  25      15.926  -9.921 -17.333  1.00 59.64           N
ATOM    214  N   PRO A  26      14.577  -2.490 -18.803  1.00 78.13           N
ATOM    215 CA   PRO A  26      15.769  -1.653 -18.959  1.00 78.29           C
ATOM    216  C   PRO A  26      16.902  -2.102 -18.038  1.00 78.61           C
ATOM    217  O   PRO A  26      16.671  -2.776 -17.033  1.00 77.29           O
ATOM    218 CB   PRO A  26      15.276  -0.260 -18.577  1.00 76.92           C
ATOM    219 CG   PRO A  26      14.166  -0.511 -17.622  1.00 76.58           C
ATOM    220 CD   PRO A  26      13.515  -1.795 -18.067  1.00 78.63           C
ATOM    221  N   THR A  27      18.117  -1.714 -18.396  1.00 80.93           N
ATOM    222 CA   THR A  27      19.282  -2.061 -17.597  1.00 80.55           C
ATOM    223  C   THR A  27      19.439  -1.088 -16.423  1.00 81.25           C
ATOM    224  O   THR A  27      18.775  -0.052 -16.367  1.00 80.93           O
ATOM    225 CB   THR A  27      20.563  -2.037 -18.444  1.00 79.70           C
ATOM    226 OG1  THR A  27      20.793  -0.735 -18.946  1.00 77.54           O
ATOM    227 CG2  THR A  27      20.456  -3.016 -19.606  1.00 76.17           C
ATOM    228  N   LEU A  28      20.329  -1.425 -15.508  1.00 77.14           N
ATOM    229 CA   LEU A  28      20.584  -0.572 -14.347  1.00 76.47           C
ATOM    230  C   LEU A  28      21.107   0.796 -14.769  1.00 78.22           C
ATOM    231  O   LEU A  28      20.817   1.813 -14.133  1.00 77.36           O
ATOM    232 CB   LEU A  28      21.587  -1.248 -13.410  1.00 74.23           C
ATOM    233 CG   LEU A  28      21.071  -2.512 -12.723  1.00 70.01           C
ATOM    234 CD1  LEU A  28      22.196  -3.188 -11.945  1.00 64.94           C
ATOM    235 CD2  LEU A  28      19.920  -2.178 -11.784  1.00 62.97           C
ATOM    236  N   GLN A  29      21.870   0.819 -15.850  1.00 79.76           N
ATOM    237 CA   GLN A  29      22.423   2.066 -16.371  1.00 79.99           C
ATOM    238  C   GLN A  29      21.307   2.993 -16.856  1.00 80.41           C
ATOM    239  O   GLN A  29      21.308   4.189 -16.558  1.00 79.91           O
ATOM    240 CB   GLN A  29      23.397   1.781 -17.507  1.00 79.64           C
ATOM    241 CG   GLN A  29      24.196   3.004 -17.928  1.00 74.11           C
ATOM    242 CD   GLN A  29      25.283   2.656 -18.926  1.00 70.30           C
ATOM    243 OE1  GLN A  29      25.106   1.804 -19.782  1.00 64.94           O
ATOM    244 NE2  GLN A  29      26.424   3.317 -18.830  1.00 61.23           N
ATOM    245  N   GLN A  30      20.343   2.434 -17.595  1.00 79.24           N
ATOM    246 CA   GLN A  30      19.214   3.207 -18.091  1.00 79.17           C
ATOM    247  C   GLN A  30      18.356   3.717 -16.939  1.00 80.45           C
ATOM    248  O   GLN A  30      17.905   4.859 -16.937  1.00 80.60           O
ATOM    249 CB   GLN A  30      18.342   2.354 -19.027  1.00 78.21           C
ATOM    250 CG   GLN A  30      19.039   1.849 -20.282  1.00 74.78           C
ATOM    251 CD   GLN A  30      19.373   2.961 -21.268  1.00 73.01           C
ATOM    252 OE1  GLN A  30      20.139   2.740 -22.200  1.00 68.45           O
ATOM    253 NE2  GLN A  30      18.821   4.135 -21.087  1.00 65.79           N
ATOM    254  N   ILE A  31      18.124   2.857 -15.966  1.00 82.58           N
ATOM    255 CA   ILE A  31      17.338   3.212 -14.785  1.00 82.71           C
ATOM    256  C   ILE A  31      18.009   4.349 -14.021  1.00 83.57           C
ATOM    257  O   ILE A  31      17.349   5.294 -13.575  1.00 83.02           O
ATOM    258 CB   ILE A  31      17.162   1.987 -13.869  1.00 81.95           C
ATOM    259 CG1  ILE A  31      16.337   0.910 -14.574  1.00 79.28           C
ATOM    260 CG2  ILE A  31      16.489   2.397 -12.560  1.00 78.65           C
ATOM    261 CD1  ILE A  31      16.361  -0.433 -13.863  1.00 73.39           C
ATOM    262  N   SER A  32      19.305   4.257 -13.877  1.00 83.73           N
ATOM    263 CA   SER A  32      20.062   5.281 -13.166  1.00 83.56           C
ATOM    264  C   SER A  32      19.992   6.629 -13.885  1.00 83.81           C
ATOM    265  O   SER A  32      19.867   7.679 -13.250  1.00 83.25           O
ATOM    266 CB   SER A  32      21.529   4.855 -13.027  1.00 82.93           C
ATOM    267 OG   SER A  32      22.249   5.770 -12.228  1.00 74.10           O
ATOM    268  N   HIS A  33      20.055   6.584 -15.212  1.00 83.20           N
ATOM    269 CA   HIS A  33      20.006   7.799 -16.014  1.00 82.71           C
ATOM    270  C   HIS A  33      18.662   8.512 -15.877  1.00 82.60           C
ATOM    271  O   HIS A  33      18.602   9.704 -15.594  1.00 82.23           O
ATOM    272 CB   HIS A  33      20.274   7.475 -17.492  1.00 82.33           C
ATOM    273 CG   HIS A  33      21.721   7.228 -17.783  1.00 78.25           C
ATOM    274 ND1  HIS A  33      22.676   7.069 -16.802  1.00 70.55           N
ATOM    275 CD2  HIS A  33      22.391   7.117 -18.972  1.00 70.25           C
ATOM    276 CE1  HIS A  33      23.856   6.878 -17.372  1.00 68.86           C
ATOM    277 NE2  HIS A  33      23.707   6.900 -18.680  1.00 69.47           N
ATOM    278  N   ILE A  34      17.580   7.772 -16.080  1.00 79.77           N
ATOM    279 CA   ILE A  34      16.248   8.355 -15.971  1.00 79.47           C
ATOM    280  C   ILE A  34      15.930   8.769 -14.538  1.00 79.67           C
ATOM    281  O   ILE A  34      15.224   9.751 -14.309  1.00 78.83           O
ATOM    282 CB   ILE A  34      15.166   7.381 -16.488  1.00 79.02           C
ATOM    283 CG1  ILE A  34      15.230   6.053 -15.754  1.00 77.05           C
ATOM    284 CG2  ILE A  34      15.314   7.183 -17.984  1.00 77.57           C
ATOM    285 CD1  ILE A  34      14.106   5.100 -16.107  1.00 73.98           C
ATOM    286  N   ALA A  35      16.447   8.026 -13.580  1.00 83.07           N
ATOM    287 CA   ALA A  35      16.237   8.344 -12.174  1.00 82.42           C
ATOM    288  C   ALA A  35      16.821   9.703 -11.821  1.00 82.37           C
ATOM    289  O   ALA A  35      16.175  10.520 -11.157  1.00 81.38           O
ATOM    290 CB   ALA A  35      16.859   7.268 -11.296  1.00 81.90           C
ATOM    291  N   GLN A  36      18.037   9.943 -12.282  1.00 85.07           N
ATOM    292 CA   GLN A  36      18.705  11.210 -12.023  1.00 83.95           C
ATOM    293  C   GLN A  36      18.033  12.360 -12.775  1.00 82.62           C
ATOM    294  O   GLN A  36      17.895  13.460 -12.248  1.00 81.26           O
ATOM    295 CB   GLN A  36      20.180  11.119 -12.437  1.00 83.63           C
ATOM    296 CG   GLN A  36      21.009  10.250 -11.512  1.00 77.04           C
ATOM    297 CD   GLN A  36      22.479  10.273 -11.879  1.00 74.43           C
ATOM    298 OE1  GLN A  36      23.185  11.234 -11.599  1.00 69.16           O
ATOM    299 NE2  GLN A  36      22.951   9.224 -12.515  1.00 65.30           N
ATOM    300  N   GLN A  37      17.613  12.086 -14.001  1.00 78.13           N
ATOM    301 CA   GLN A  37      16.963  13.103 -14.820  1.00 76.78           C
ATOM    302  C   GLN A  37      15.605  13.501 -14.258  1.00 76.35           C
ATOM    303  O   GLN A  37      15.256  14.683 -14.218  1.00 75.15           O
ATOM    304 CB   GLN A  37      16.805  12.590 -16.253  1.00 74.83           C
ATOM    305 CG   GLN A  37      16.315  13.659 -17.216  1.00 69.75           C
ATOM    306 CD   GLN A  37      16.259  13.155 -18.648  1.00 67.61           C
ATOM    307 OE1  GLN A  37      16.329  11.963 -18.897  1.00 61.87           O
ATOM    308 NE2  GLN A  37      16.134  14.072 -19.593  1.00 59.31           N
ATOM    309  N   LEU A  38      14.831  12.521 -13.821  1.00 77.97           N
ATOM    310 CA   LEU A  38      13.496  12.764 -13.279  1.00 76.44           C
ATOM    311  C   LEU A  38      13.540  13.215 -11.821  1.00 75.92           C
ATOM    312  O   LEU A  38      12.589  13.807 -11.319  1.00 72.52           O
ATOM    313 CB   LEU A  38      12.647  11.502 -13.412  1.00 75.05           C
ATOM    314 CG   LEU A  38      12.445  11.020 -14.850  1.00 72.82           C
ATOM    315 CD1  LEU A  38      11.696   9.712 -14.876  1.00 69.81           C
ATOM    316 CD2  LEU A  38      11.714  12.077 -15.665  1.00 68.40           C
ATOM    317  N   GLY A  39      14.646  12.908 -11.149  1.00 80.70           N
ATOM    318 CA   GLY A  39      14.792  13.292  -9.754  1.00 79.99           C
ATOM    319  C   GLY A  39      14.272  12.240  -8.796  1.00 80.36           C
ATOM    320  O   GLY A  39      13.755  12.561  -7.727  1.00 78.09           O
ATOM    321  N   LEU A  40      14.400  10.979  -9.179  1.00 79.87           N
ATOM    322 CA   LEU A  40      13.947   9.864  -8.368  1.00 80.21           C
ATOM    323  C   LEU A  40      15.109   8.938  -8.018  1.00 81.85           C
ATOM    324  O   LEU A  40      16.199   9.062  -8.565  1.00 81.22           O
ATOM    325 CB   LEU A  40      12.859   9.076  -9.107  1.00 78.52           C
ATOM    326 CG   LEU A  40      11.606   9.872  -9.473  1.00 75.96           C
ATOM    327 CD1  LEU A  40      10.665   9.015 -10.297  1.00 72.63           C
ATOM    328 CD2  LEU A  40      10.908  10.370  -8.218  1.00 71.38           C
ATOM    329  N   GLU A  41      14.855   8.007  -7.119  1.00 80.62           N
ATOM    330 CA   GLU A  41      15.877   7.058  -6.723  1.00 80.59           C
ATOM    331  C   GLU A  41      15.916   5.875  -7.690  1.00 82.48           C
ATOM    332  O   GLU A  41      14.912   5.526  -8.304  1.00 81.91           O
ATOM    333 CB   GLU A  41      15.624   6.557  -5.301  1.00 78.81           C
ATOM    334 CG   GLU A  41      16.848   5.942  -4.654  1.00 72.68           C
ATOM    335 CD   GLU A  41      16.577   5.421  -3.259  1.00 68.98           C
ATOM    336 OE1  GLU A  41      16.321   6.245  -2.365  1.00 63.95           O
ATOM    337 OE2  GLU A  41      16.632   4.208  -3.068  1.00 63.11           O
ATOM    338  N   LYS A  42      17.084   5.264  -7.807  1.00 82.83           N
ATOM    339 CA   LYS A  42      17.256   4.135  -8.721  1.00 83.85           C
ATOM    340  C   LYS A  42      16.316   2.983  -8.379  1.00 84.22           C
ATOM    341  O   LYS A  42      15.654   2.426  -9.252  1.00 83.35           O
ATOM    342 CB   LYS A  42      18.707   3.650  -8.679  1.00 83.40           C
ATOM    343 CG   LYS A  42      19.695   4.680  -9.204  1.00 78.41           C
ATOM    344 CD   LYS A  42      21.110   4.132  -9.221  1.00 76.99           C
ATOM    345 CE   LYS A  42      21.658   3.965  -7.824  1.00 70.48           C
ATOM    346 NZ   LYS A  42      23.072   3.499  -7.844  1.00 65.58           N
ATOM    347  N   ASP A  43      16.272   2.638  -7.114  1.00 81.19           N
ATOM    348 CA   ASP A  43      15.404   1.551  -6.667  1.00 80.02           C
ATOM    349  C   ASP A  43      13.932   1.872  -6.887  1.00 81.22           C
ATOM    350  O   ASP A  43      13.135   0.991  -7.222  1.00 79.95           O
ATOM    351 CB   ASP A  43      15.655   1.254  -5.181  1.00 78.18           C
ATOM    352 CG   ASP A  43      16.909   0.430  -4.969  1.00 74.38           C
ATOM    353 OD1  ASP A  43      18.017   0.964  -5.154  1.00 69.40           O
ATOM    354 OD2  ASP A  43      16.776  -0.756  -4.619  1.00 67.97           O
ATOM    355  N   VAL A  44      13.566   3.130  -6.714  1.00 79.82           N
ATOM    356 CA   VAL A  44      12.189   3.569  -6.918  1.00 79.84           C
ATOM    357  C   VAL A  44      11.777   3.372  -8.377  1.00 82.14           C
ATOM    358  O   VAL A  44      10.680   2.889  -8.670  1.00 81.64           O
ATOM    359 CB   VAL A  44      12.018   5.055  -6.534  1.00 77.39           C
ATOM    360 CG1  VAL A  44      10.602   5.530  -6.828  1.00 73.25           C
ATOM    361 CG2  VAL A  44      12.350   5.259  -5.066  1.00 72.65           C
ATOM    362  N   VAL A  45      12.648   3.756  -9.282  1.00 81.86           N
ATOM    363 CA   VAL A  45      12.380   3.604 -10.711  1.00 83.66           C
ATOM    364  C   VAL A  45      12.317   2.129 -11.089  1.00 84.77           C
ATOM    365  O   VAL A  45      11.484   1.718 -11.904  1.00 84.50           O
ATOM    366 CB   VAL A  45      13.457   4.315 -11.550  1.00 83.36           C
ATOM    367 CG1  VAL A  45      13.217   4.111 -13.037  1.00 80.96           C
ATOM    368 CG2  VAL A  45      13.489   5.799 -11.220  1.00 80.87           C
ATOM    369  N   ARG A  46      13.191   1.344 -10.490  1.00 84.52           N
ATOM    370 CA   ARG A  46      13.246  -0.092 -10.756  1.00 83.24           C
ATOM    371  C   ARG A  46      11.910  -0.759 -10.438  1.00 83.68           C
ATOM    372  O   ARG A  46      11.370  -1.513 -11.258  1.00 82.81           O
ATOM    373 CB   ARG A  46      14.354  -0.725  -9.916  1.00 81.86           C
ATOM    374 CG   ARG A  46      14.688  -2.151 -10.328  1.00 74.76           C
ATOM    375 CD   ARG A  46      15.995  -2.208 -11.092  1.00 72.65           C
ATOM    376 NE   ARG A  46      16.220  -3.498 -11.726  1.00 68.22           N
ATOM    377 CZ   ARG A  46      16.753  -4.554 -11.128  1.00 64.36           C
ATOM    378 NH1  ARG A  46      17.135  -4.494  -9.861  1.00 59.54           N
ATOM    379 NH2  ARG A  46      16.914  -5.685 -11.799  1.00 58.35           N
ATOM    380  N   VAL A  47      11.381  -0.487  -9.268  1.00 84.38           N
ATOM    381 CA   VAL A  47      10.109  -1.075  -8.851  1.00 83.79           C
ATOM    382  C   VAL A  47       8.944  -0.512  -9.671  1.00 84.50           C
ATOM    383  O   VAL A  47       7.945  -1.198  -9.881  1.00 83.33           O
ATOM    384 CB   VAL A  47       9.849  -0.854  -7.346  1.00 81.13           C
ATOM    385 CG1  VAL A  47      10.931  -1.529  -6.522  1.00 77.56           C
ATOM    386 CG2  VAL A  47       9.761   0.619  -7.014  1.00 77.98           C
ATOM    387  N   TRP A  48       9.083   0.726 -10.128  1.00 83.35           N
ATOM    388 CA   TRP A  48       8.042   1.351 -10.949  1.00 84.53           C
ATOM    389  C   TRP A  48       7.846   0.573 -12.246  1.00 84.59           C
ATOM    390  O   TRP A  48       6.714   0.321 -12.675  1.00 84.43           O
ATOM    391 CB   TRP A  48       8.425   2.797 -11.256  1.00 85.31           C
ATOM    392 CG   TRP A  48       7.256   3.622 -11.717  1.00 83.97           C
ATOM    393 CD1  TRP A  48       6.478   4.429 -10.944  1.00 83.23           C
ATOM    394 CD2  TRP A  48       6.730   3.716 -13.049  1.00 83.71           C
ATOM    395 NE1  TRP A  48       5.500   5.011 -11.708  1.00 82.47           N
ATOM    396 CE2  TRP A  48       5.633   4.593 -13.009  1.00 83.09           C
ATOM    397 CE3  TRP A  48       7.077   3.153 -14.278  1.00 82.40           C
ATOM    398 CZ2  TRP A  48       4.879   4.914 -14.147  1.00 81.66           C
ATOM    399 CZ3  TRP A  48       6.329   3.469 -15.417  1.00 81.97           C
ATOM    400 CH2  TRP A  48       5.251   4.339 -15.335  1.00 81.37           C
ATOM    401  N   PHE A  49       8.946   0.191 -12.866  1.00 85.07           N
ATOM    402 CA   PHE A  49       8.885  -0.587 -14.093  1.00 85.73           C
ATOM    403  C   PHE A  49       8.244  -1.948 -13.841  1.00 85.46           C
ATOM    404  O   PHE A  49       7.497  -2.463 -14.674  1.00 84.64           O
ATOM    405 CB   PHE A  49      10.283  -0.766 -14.673  1.00 86.29           C
ATOM    406 CG   PHE A  49      10.718   0.392 -15.532  1.00 85.97           C
ATOM    407 CD1  PHE A  49      10.193   0.556 -16.802  1.00 82.91           C
ATOM    408 CD2  PHE A  49      11.637   1.319 -15.058  1.00 82.80           C
ATOM    409 CE1  PHE A  49      10.587   1.622 -17.592  1.00 81.66           C
ATOM    410 CE2  PHE A  49      12.028   2.387 -15.840  1.00 81.61           C
ATOM    411 CZ   PHE A  49      11.504   2.545 -17.109  1.00 84.07           C
ATOM    412  N   CYS A  50       8.534  -2.526 -12.692  1.00 84.44           N
ATOM    413 CA   CYS A  50       7.938  -3.802 -12.315  1.00 82.73           C
ATOM    414  C   CYS A  50       6.420  -3.674 -12.214  1.00 82.47           C
ATOM    415  O   CYS A  50       5.683  -4.579 -12.607  1.00 79.59           O
ATOM    416 CB   CYS A  50       8.515  -4.279 -10.980  1.00 80.38           C
ATOM    417 SG   CYS A  50      10.263  -4.674 -11.080  1.00 74.47           S
ATOM    418  N   ASN A  51       5.971  -2.555 -11.694  1.00 80.16           N
ATOM    419 CA   ASN A  51       4.546  -2.275 -11.572  1.00 78.73           C
ATOM    420  C   ASN A  51       3.900  -2.151 -12.944  1.00 78.53           C
ATOM    421  O   ASN A  51       2.791  -2.648 -13.169  1.00 76.60           O
ATOM    422 CB   ASN A  51       4.332  -0.988 -10.776  1.00 76.51           C
ATOM    423 CG   ASN A  51       2.870  -0.619 -10.661  1.00 73.47           C
ATOM    424 OD1  ASN A  51       2.027  -1.451 -10.372  1.00 69.55           O
ATOM    425 ND2  ASN A  51       2.563   0.647 -10.896  1.00 68.36           N
ATOM    426  N   ARG A  52       4.584  -1.486 -13.865  1.00 83.13           N
ATOM    427 CA   ARG A  52       4.058  -1.294 -15.206  1.00 83.85           C
ATOM    428  C   ARG A  52       3.938  -2.615 -15.955  1.00 82.97           C
ATOM    429  O   ARG A  52       3.020  -2.806 -16.755  1.00 81.42           O
ATOM    430 CB   ARG A  52       4.963  -0.330 -15.988  1.00 83.63           C
ATOM    431 CG   ARG A  52       4.201   0.596 -16.928  1.00 82.17           C
ATOM    432 CD   ARG A  52       3.210   1.430 -16.128  1.00 80.65           C
ATOM    433 NE   ARG A  52       2.516   2.426 -16.927  1.00 79.56           N
ATOM    434 CZ   ARG A  52       1.220   2.376 -17.247  1.00 78.21           C
ATOM    435 NH1  ARG A  52       0.485   1.354 -16.851  1.00 74.50           N
ATOM    436 NH2  ARG A  52       0.673   3.339 -17.947  1.00 74.20           N
ATOM    437  N   ARG A  53       4.858  -3.525 -15.692  1.00 82.32           N
ATOM    438 CA   ARG A  53       4.858  -4.834 -16.334  1.00 79.89           C
ATOM    439  C   ARG A  53       3.588  -5.613 -15.989  1.00 78.63           C
ATOM    440  O   ARG A  53       2.943  -6.184 -16.864  1.00 76.54           O
ATOM    441 CB   ARG A  53       6.088  -5.631 -15.902  1.00 79.16           C
ATOM    442 CG   ARG A  53       7.351  -5.179 -16.618  1.00 77.34           C
ATOM    443 CD   ARG A  53       8.596  -5.527 -15.818  1.00 75.86           C
ATOM    444 NE   ARG A  53       8.644  -6.940 -15.490  1.00 73.98           N
ATOM    445 CZ   ARG A  53       9.504  -7.482 -14.635  1.00 73.03           C
ATOM    446 NH1  ARG A  53      10.394  -6.722 -14.029  1.00 67.34           N
ATOM    447 NH2  ARG A  53       9.486  -8.767 -14.394  1.00 68.17           N
ATOM    448  N   GLN A  54       3.242  -5.626 -14.711  1.00 75.05           N
ATOM    449 CA   GLN A  54       2.040  -6.333 -14.281  1.00 70.62           C
ATOM    450  C   GLN A  54       0.771  -5.578 -14.677  1.00 67.93           C
ATOM    451  O   GLN A  54      -0.264  -6.192 -14.919  1.00 63.42           O
ATOM    452 CB   GLN A  54       2.058  -6.547 -12.761  1.00 66.94           C
ATOM    453 CG   GLN A  54       2.039  -5.269 -11.954  1.00 62.96           C
ATOM    454 CD   GLN A  54       1.938  -5.545 -10.464  1.00 59.54           C
ATOM    455 OE1  GLN A  54       2.859  -6.079  -9.870  1.00 55.00           O
ATOM    456 NE2  GLN A  54       0.818  -5.201  -9.873  1.00 53.51           N
ATOM    457  N   LYS A  55       0.873  -4.266 -14.772  1.00 74.75           N
ATOM    458 CA   LYS A  55      -0.262  -3.433 -15.165  1.00 73.18           C
ATOM    459  C   LYS A  55      -0.757  -3.807 -16.555  1.00 72.15           C
ATOM    460  O   LYS A  55      -1.960  -3.870 -16.799  1.00 69.41           O
ATOM    461 CB   LYS A  55       0.152  -1.961 -15.132  1.00 70.78           C
ATOM    462 CG   LYS A  55      -1.018  -0.992 -15.301  1.00 65.86           C
ATOM    463 CD   LYS A  55      -1.845  -0.917 -14.025  1.00 65.14           C
ATOM    464 CE   LYS A  55      -2.933   0.128 -14.149  1.00 58.98           C
ATOM    465 NZ   LYS A  55      -3.737   0.223 -12.910  1.00 56.11           N
ATOM    466  N   GLY A  56       0.163  -4.051 -17.453  1.00 73.22           N
ATOM    467 CA   GLY A  56      -0.182  -4.415 -18.814  1.00 71.17           C
ATOM    468  C   GLY A  56      -0.731  -5.828 -18.929  1.00 69.83           C
ATOM    469  O   GLY A  56      -1.516  -6.126 -19.826  1.00 65.23           O
ATOM    470  N   LYS A  57      -0.317  -6.699 -18.026  1.00 67.88           N
ATOM    471 CA   LYS A  57      -0.774  -8.089 -18.039  1.00 66.51           C
ATOM    472  C   LYS A  57      -2.130  -8.259 -17.373  1.00 64.41           C
ATOM    473  O   LYS A  57      -2.918  -9.110 -17.773  1.00 61.38           O
ATOM    474 CB   LYS A  57       0.255  -8.975 -17.344  1.00 64.12           C
ATOM    475 CG   LYS A  57       1.468  -9.255 -18.199  1.00 60.49           C
ATOM    476 CD   LYS A  57       2.395 -10.267 -17.538  1.00 57.93           C
ATOM    477 CE   LYS A  57       1.733 -11.610 -17.384  1.00 52.01           C
ATOM    478 NZ   LYS A  57       1.370 -12.199 -18.699  1.00 49.27           N
ATOM    479  N   ARG A  58      -2.408  -7.452 -16.383  1.00 60.83           N
ATOM    480 CA   ARG A  58      -3.670  -7.537 -15.655  1.00 60.45           C
ATOM    481  C   ARG A  58      -4.860  -7.111 -16.499  1.00 58.52           C
ATOM    482  O   ARG A  58      -6.000  -7.477 -16.206  1.00 54.25           O
ATOM    483 CB   ARG A  58      -3.610  -6.675 -14.388  1.00 57.50           C
ATOM    484 CG   ARG A  58      -2.699  -7.252 -13.330  1.00 53.54           C
ATOM    485 CD   ARG A  58      -2.674  -6.378 -12.088  1.00 51.72           C
ATOM    486 NE   ARG A  58      -3.915  -6.458 -11.333  1.00 47.64           N
ATOM    487 CZ   ARG A  58      -4.145  -5.831 -10.192  1.00 46.11           C
ATOM    488 NH1  ARG A  58      -3.217  -5.060  -9.662  1.00 43.43           N
ATOM    489 NH2  ARG A  58      -5.297  -5.971  -9.564  1.00 41.53           N
ATOM    490  N   SER A  59      -4.604  -6.355 -17.530  1.00 61.77           N
ATOM    491 CA   SER A  59      -5.662  -5.895 -18.423  1.00 63.39           C
ATOM    492  C   SER A  59      -6.143  -7.015 -19.350  1.00 61.30           C
ATOM    493  O   SER A  59      -7.268  -6.979 -19.858  1.00 56.22           O
ATOM    494 CB   SER A  59      -5.177  -4.711 -19.261  1.00 60.20           C
ATOM    495 OG   SER A  59      -6.235  -4.124 -19.974  1.00 55.31           O
ATOM    496  N   SER A  60      -5.298  -7.998 -19.564  1.00 56.93           N
ATOM    497 CA   SER A  60      -5.613  -9.130 -20.437  1.00 58.09           C
ATOM    498  C   SER A  60      -6.059 -10.341 -19.632  1.00 55.45           C
ATOM    499  O   SER A  60      -5.665 -11.467 -19.951  1.00 51.31           O
ATOM    500 CB   SER A  60      -4.413  -9.490 -21.302  1.00 53.65           C
ATOM    501 OG   SER A  60      -3.974  -8.370 -22.037  1.00 48.82           O
ATOM    502 OXT  SER A  60      -6.815 -10.161 -18.666  1.00 45.97           O
ATOM    503  N   ARG B   1       8.391   9.919  10.815  1.00 38.81           N
ATOM    504 CA   ARG B   1       8.646  10.912  11.862  1.00 42.39           C
ATOM    505  C   ARG B   1       7.367  11.378  12.541  1.00 44.75           C
ATOM    506  O   ARG B   1       6.295  11.308  11.956  1.00 42.74           O
ATOM    507 CB   ARG B   1       9.357  12.121  11.249  1.00 41.52           C
ATOM    508 CG   ARG B   1      10.846  11.914  11.119  1.00 38.14           C
ATOM    509 CD   ARG B   1      11.504  13.133  10.477  1.00 35.07           C
ATOM    510 NE   ARG B   1      11.220  13.214   9.056  1.00 31.50           N
ATOM    511 CZ   ARG B   1      11.383  14.320   8.330  1.00 29.36           C
ATOM    512 NH1  ARG B   1      11.811  15.437   8.891  1.00 28.20           N
ATOM    513 NH2  ARG B   1      11.119  14.303   7.039  1.00 27.04           N
ATOM    514  N   LYS B   2       7.493  11.835  13.761  1.00 43.60           N
ATOM    515 CA   LYS B   2       6.340  12.308  14.518  1.00 46.02           C
ATOM    516  C   LYS B   2       5.966  13.726  14.090  1.00 46.88           C
ATOM    517  O   LYS B   2       6.804  14.490  13.622  1.00 45.10           O
ATOM    518 CB   LYS B   2       6.655  12.283  16.010  1.00 44.68           C
ATOM    519 CG   LYS B   2       6.937  10.886  16.549  1.00 41.17           C
ATOM    520 CD   LYS B   2       5.708  10.008  16.486  1.00 39.13           C
ATOM    521 CE   LYS B   2       5.927   8.682  17.200  1.00 35.55           C
ATOM    522 NZ   LYS B   2       6.923   7.853  16.512  1.00 33.45           N
ATOM    523  N   ARG B   3       4.691  14.060  14.278  1.00 47.41           N
ATOM    524 CA   ARG B   3       4.199  15.377  13.902  1.00 49.33           C
ATOM    525  C   ARG B   3       3.216  15.900  14.948  1.00 49.53           C
ATOM    526  O   ARG B   3       2.618  15.127  15.688  1.00 46.98           O
ATOM    527 CB   ARG B   3       3.537  15.311  12.517  1.00 46.63           C
ATOM    528 CG   ARG B   3       3.387  16.674  11.852  1.00 41.96           C
ATOM    529 CD   ARG B   3       3.020  16.518  10.393  1.00 39.95           C
ATOM    530 NE   ARG B   3       2.911  17.809   9.724  1.00 36.85           N
ATOM    531 CZ   ARG B   3       2.822  17.970   8.412  1.00 35.53           C
ATOM    532 NH1  ARG B   3       2.848  16.929   7.613  1.00 34.83           N
ATOM    533 NH2  ARG B   3       2.728  19.176   7.889  1.00 32.25           N
ATOM    534  N   LYS B   4       3.059  17.214  15.003  1.00 47.41           N
ATOM    535 CA   LYS B   4       2.155  17.824  15.978  1.00 50.14           C
ATOM    536  C   LYS B   4       0.699  17.496  15.678  1.00 50.28           C
ATOM    537  O   LYS B   4      -0.108  17.314  16.586  1.00 48.93           O
ATOM    538 CB   LYS B   4       2.358  19.337  15.999  1.00 48.66           C
ATOM    539 CG   LYS B   4       3.738  19.757  16.489  1.00 43.89           C
ATOM    540 CD   LYS B   4       3.886  21.262  16.483  1.00 41.81           C
ATOM    541 CE   LYS B   4       5.253  21.682  16.962  1.00 36.19           C
ATOM    542 NZ   LYS B   4       5.410  23.166  16.944  1.00 33.81           N
ATOM    543  N   ARG B   5       0.371  17.422  14.408  1.00 51.49           N
ATOM    544 CA   ARG B   5      -0.994  17.121  13.990  1.00 53.19           C
ATOM    545  C   ARG B   5      -1.374  15.659  14.232  1.00 55.51           C
ATOM    546  O   ARG B   5      -2.510  15.259  13.978  1.00 54.42           O
ATOM    547 CB   ARG B   5      -1.178  17.464  12.508  1.00 50.52           C
ATOM    548 CG   ARG B   5      -1.230  18.967  12.252  1.00 46.42           C
ATOM    549 CD   ARG B   5      -1.638  19.261  10.823  1.00 45.45           C
ATOM    550 NE   ARG B   5      -1.836  20.681  10.614  1.00 40.78           N
ATOM    551 CZ   ARG B   5      -2.290  21.211   9.474  1.00 39.52           C
ATOM    552 NH1  ARG B   5      -2.572  20.429   8.442  1.00 36.50           N
ATOM    553 NH2  ARG B   5      -2.445  22.512   9.368  1.00 34.83           N
ATOM    554  N   THR B   6      -0.445  14.883  14.731  1.00 54.22           N
ATOM    555 CA   THR B   6      -0.702  13.478  15.022  1.00 59.91           C
ATOM    556  C   THR B   6      -1.503  13.297  16.307  1.00 62.18           C
ATOM    557  O   THR B   6      -1.692  12.166  16.767  1.00 60.11           O
ATOM    558 CB   THR B   6       0.611  12.686  15.134  1.00 57.65           C
ATOM    559 OG1  THR B   6       1.727  13.563  15.221  1.00 51.82           O
ATOM    560 CG2  THR B   6       0.790  11.772  13.937  1.00 51.92           C
ATOM    561  N   SER B   7      -1.984  14.379  16.879  1.00 59.10           N
ATOM    562 CA   SER B   7      -2.790  14.323  18.090  1.00 62.95           C
ATOM    563  C   SER B   7      -4.048  13.491  17.859  1.00 64.94           C
ATOM    564  O   SER B   7      -4.528  12.810  18.763  1.00 64.07           O
ATOM    565 CB   SER B   7      -3.181  15.730  18.539  1.00 59.21           C
ATOM    566 OG   SER B   7      -2.030  16.498  18.836  1.00 53.05           O
ATOM    567  N   ILE B   8      -4.558  13.541  16.652  1.00 61.87           N
ATOM    568 CA   ILE B   8      -5.741  12.762  16.284  1.00 63.92           C
ATOM    569  C   ILE B   8      -5.422  11.272  16.359  1.00 65.15           C
ATOM    570  O   ILE B   8      -6.217  10.474  16.847  1.00 62.30           O
ATOM    571 CB   ILE B   8      -6.223  13.137  14.873  1.00 59.66           C
ATOM    572 CG1  ILE B   8      -6.560  14.624  14.816  1.00 56.02           C
ATOM    573 CG2  ILE B   8      -7.423  12.295  14.480  1.00 55.08           C
ATOM    574 CD1  ILE B   8      -6.876  15.123  13.418  1.00 51.71           C
ATOM    575  N   GLU B   9      -4.247  10.922  15.873  1.00 64.90           N
ATOM    576 CA   GLU B   9      -3.798   9.536  15.916  1.00 66.95           C
ATOM    577  C   GLU B   9      -3.662   9.057  17.357  1.00 68.38           C
ATOM    578  O   GLU B   9      -3.960   7.906  17.683  1.00 64.74           O
ATOM    579 CB   GLU B   9      -2.462   9.391  15.191  1.00 63.60           C
ATOM    580 CG   GLU B   9      -2.617   9.127  13.713  1.00 59.37           C
ATOM    581 CD   GLU B   9      -2.967   7.675  13.435  1.00 55.03           C
ATOM    582 OE1  GLU B   9      -2.055   6.825  13.469  1.00 51.47           O
ATOM    583 OE2  GLU B   9      -4.154   7.386  13.198  1.00 51.60           O
ATOM    584  N   ASN B  10      -3.200   9.944  18.214  1.00 70.17           N
ATOM    585 CA   ASN B  10      -3.027   9.629  19.622  1.00 71.41           C
ATOM    586  C   ASN B  10      -4.374   9.313  20.271  1.00 72.53           C
ATOM    587  O   ASN B  10      -4.486   8.391  21.081  1.00 70.12           O
ATOM    588 CB   ASN B  10      -2.356  10.793  20.351  1.00 68.89           C
ATOM    589 CG   ASN B  10      -1.501  10.329  21.507  1.00 65.19           C
ATOM    590 OD1  ASN B  10      -1.641   9.213  21.985  1.00 59.87           O
ATOM    591 ND2  ASN B  10      -0.604  11.185  21.970  1.00 58.48           N
ATOM    592  N   ARG B  11      -5.387  10.084  19.910  1.00 71.38           N
ATOM    593 CA   ARG B  11      -6.736   9.874  20.430  1.00 72.38           C
ATOM    594  C   ARG B  11      -7.261   8.511  19.991  1.00 73.02           C
ATOM    595  O   ARG B  11      -7.844   7.771  20.785  1.00 70.68           O
ATOM    596 CB   ARG B  11      -7.667  10.981  19.927  1.00 69.90           C
ATOM    597 CG   ARG B  11      -9.095  10.824  20.415  1.00 64.81           C
ATOM    598 CD   ARG B  11      -9.975  11.959  19.911  1.00 60.99           C
ATOM    599 NE   ARG B  11     -10.095  11.960  18.463  1.00 56.09           N
ATOM    600 CZ   ARG B  11     -10.803  12.844  17.775  1.00 50.72           C
ATOM    601 NH1  ARG B  11     -11.440  13.812  18.396  1.00 48.10           N
ATOM    602 NH2  ARG B  11     -10.859  12.770  16.461  1.00 45.52           N
ATOM    603  N   VAL B  12      -7.036   8.191  18.754  1.00 74.06           N
ATOM    604 CA   VAL B  12      -7.462   6.909  18.199  1.00 74.62           C
ATOM    605  C   VAL B  12      -6.759   5.754  18.904  1.00 75.98           C
ATOM    606  O   VAL B  12      -7.394   4.785  19.331  1.00 74.09           O
ATOM    607 CB   VAL B  12      -7.177   6.837  16.688  1.00 72.38           C
ATOM    608 CG1  VAL B  12      -7.465   5.447  16.144  1.00 67.12           C
ATOM    609 CG2  VAL B  12      -7.996   7.878  15.940  1.00 67.25           C
ATOM    610  N   ARG B  13      -5.454   5.870  19.019  1.00 76.57           N
ATOM    611 CA   ARG B  13      -4.647   4.830  19.656  1.00 75.62           C
ATOM    612  C   ARG B  13      -5.015   4.653  21.126  1.00 76.17           C
ATOM    613  O   ARG B  13      -5.033   3.535  21.629  1.00 73.95           O
ATOM    614 CB   ARG B  13      -3.167   5.170  19.518  1.00 73.79           C
ATOM    615 CG   ARG B  13      -2.256   4.091  20.061  1.00 66.94           C
ATOM    616 CD   ARG B  13      -0.833   4.229  19.532  1.00 65.34           C
ATOM    617 NE   ARG B  13      -0.659   3.589  18.231  1.00 59.64           N
ATOM    618 CZ   ARG B  13      -0.822   4.200  17.060  1.00 55.12           C
ATOM    619 NH1  ARG B  13      -1.176   5.476  17.009  1.00 52.29           N
ATOM    620 NH2  ARG B  13      -0.635   3.540  15.937  1.00 49.56           N
ATOM    621  N   GLY B  14      -5.306   5.744  21.793  1.00 74.50           N
ATOM    622 CA   GLY B  14      -5.670   5.695  23.204  1.00 74.47           C
ATOM    623  C   GLY B  14      -6.911   4.860  23.461  1.00 76.63           C
ATOM    624  O   GLY B  14      -6.910   3.979  24.317  1.00 74.48           O
ATOM    625  N   ASN B  15      -7.960   5.137  22.711  1.00 73.44           N
ATOM    626 CA   ASN B  15      -9.207   4.385  22.861  1.00 74.06           C
ATOM    627  C   ASN B  15      -9.059   2.939  22.386  1.00 75.88           C
ATOM    628  O   ASN B  15      -9.550   2.011  23.030  1.00 74.74           O
ATOM    629 CB   ASN B  15     -10.326   5.077  22.073  1.00 71.79           C
ATOM    630 CG   ASN B  15     -10.875   6.288  22.805  1.00 69.01           C
ATOM    631 OD1  ASN B  15     -11.819   6.188  23.576  1.00 63.36           O
ATOM    632 ND2  ASN B  15     -10.282   7.445  22.567  1.00 62.05           N
ATOM    633  N   LEU B  16      -8.365   2.761  21.273  1.00 79.07           N
ATOM    634 CA   LEU B  16      -8.170   1.428  20.717  1.00 80.59           C
ATOM    635  C   LEU B  16      -7.371   0.530  21.660  1.00 81.60           C
ATOM    636  O   LEU B  16      -7.762  -0.608  21.931  1.00 81.61           O
ATOM    637 CB   LEU B  16      -7.450   1.528  19.366  1.00 80.67           C
ATOM    638 CG   LEU B  16      -8.317   2.007  18.200  1.00 78.99           C
ATOM    639 CD1  LEU B  16      -7.457   2.316  16.988  1.00 76.43           C
ATOM    640 CD2  LEU B  16      -9.364   0.959  17.850  1.00 75.47           C
ATOM    641  N   GLU B  17      -6.263   1.049  22.167  1.00 78.88           N
ATOM    642 CA   GLU B  17      -5.416   0.276  23.077  1.00 79.12           C
ATOM    643  C   GLU B  17      -6.115   0.016  24.407  1.00 80.86           C
ATOM    644  O   GLU B  17      -5.959  -1.048  25.007  1.00 79.04           O
ATOM    645 CB   GLU B  17      -4.092   0.998  23.313  1.00 77.08           C
ATOM    646 CG   GLU B  17      -3.167   0.966  22.099  1.00 71.66           C
ATOM    647 CD   GLU B  17      -1.727   1.235  22.458  1.00 69.95           C
ATOM    648 OE1  GLU B  17      -1.211   0.577  23.374  1.00 64.31           O
ATOM    649 OE2  GLU B  17      -1.104   2.104  21.817  1.00 64.76           O
ATOM    650  N   ASN B  18      -6.886   0.998  24.873  1.00 78.39           N
ATOM    651 CA   ASN B  18      -7.622   0.858  26.121  1.00 78.72           C
ATOM    652  C   ASN B  18      -8.623  -0.294  26.034  1.00 79.60           C
ATOM    653  O   ASN B  18      -8.708  -1.136  26.933  1.00 78.21           O
ATOM    654 CB   ASN B  18      -8.357   2.157  26.460  1.00 76.65           C
ATOM    655 CG   ASN B  18      -8.945   2.158  27.853  1.00 72.43           C
ATOM    656 OD1  ASN B  18      -9.827   1.378  28.167  1.00 66.44           O
ATOM    657 ND2  ASN B  18      -8.453   3.043  28.701  1.00 65.26           N
ATOM    658  N   LEU B  19      -9.355  -0.337  24.939  1.00 76.20           N
ATOM    659 CA   LEU B  19     -10.322  -1.403  24.718  1.00 76.92           C
ATOM    660  C   LEU B  19      -9.624  -2.740  24.515  1.00 78.00           C
ATOM    661  O   LEU B  19     -10.094  -3.779  24.995  1.00 76.90           O
ATOM    662 CB   LEU B  19     -11.203  -1.081  23.510  1.00 76.06           C
ATOM    663 CG   LEU B  19     -12.358  -2.062  23.281  1.00 73.98           C
ATOM    664 CD1  LEU B  19     -13.333  -2.023  24.457  1.00 70.75           C
ATOM    665 CD2  LEU B  19     -13.080  -1.730  21.990  1.00 69.38           C
ATOM    666  N   PHE B  20      -8.495  -2.707  23.826  1.00 83.34           N
ATOM    667 CA   PHE B  20      -7.724  -3.912  23.561  1.00 85.09           C
ATOM    668  C   PHE B  20      -7.191  -4.532  24.856  1.00 85.45           C
ATOM    669  O   PHE B  20      -7.232  -5.746  25.036  1.00 84.66           O
ATOM    670 CB   PHE B  20      -6.561  -3.597  22.618  1.00 84.93           C
ATOM    671 CG   PHE B  20      -5.698  -4.796  22.313  1.00 84.78           C
ATOM    672 CD1  PHE B  20      -6.136  -5.760  21.420  1.00 82.60           C
ATOM    673 CD2  PHE B  20      -4.463  -4.953  22.925  1.00 82.41           C
ATOM    674 CE1  PHE B  20      -5.353  -6.866  21.138  1.00 81.45           C
ATOM    675 CE2  PHE B  20      -3.677  -6.058  22.647  1.00 81.17           C
ATOM    676 CZ   PHE B  20      -4.117  -7.017  21.753  1.00 82.19           C
ATOM    677  N   LEU B  21      -6.694  -3.689  25.760  1.00 83.37           N
ATOM    678 CA   LEU B  21      -6.157  -4.146  27.036  1.00 82.83           C
ATOM    679  C   LEU B  21      -7.223  -4.838  27.878  1.00 82.21           C
ATOM    680  O   LEU B  21      -6.942  -5.823  28.576  1.00 79.68           O
ATOM    681 CB   LEU B  21      -5.554  -2.971  27.814  1.00 81.88           C
ATOM    682 CG   LEU B  21      -4.034  -2.849  27.692  1.00 77.75           C
ATOM    683 CD1  LEU B  21      -3.618  -2.651  26.240  1.00 72.90           C
ATOM    684 CD2  LEU B  21      -3.523  -1.698  28.550  1.00 71.85           C
ATOM    685  N   GLN B  22      -8.437  -4.326  27.808  1.00 77.24           N
ATOM    686 CA   GLN B  22      -9.541  -4.896  28.564  1.00 76.29           C
ATOM    687  C   GLN B  22     -10.170  -6.090  27.845  1.00 76.12           C
ATOM    688  O   GLN B  22     -10.396  -7.141  28.439  1.00 73.92           O
ATOM    689 CB   GLN B  22     -10.606  -3.827  28.819  1.00 74.34           C
ATOM    690 CG   GLN B  22     -10.137  -2.719  29.749  1.00 70.03           C
ATOM    691 CD   GLN B  22     -11.231  -1.709  30.040  1.00 67.73           C
ATOM    692 OE1  GLN B  22     -12.273  -2.059  30.585  1.00 61.94           O
ATOM    693 NE2  GLN B  22     -11.007  -0.462  29.686  1.00 59.73           N
ATOM    694  N   CYS B  23     -10.434  -5.905  26.562  1.00 72.01           N
ATOM    695 CA   CYS B  23     -11.047  -6.960  25.763  1.00 72.47           C
ATOM    696  C   CYS B  23     -10.369  -7.066  24.391  1.00 73.91           C
ATOM    697  O   CYS B  23     -10.575  -6.208  23.532  1.00 72.20           O
ATOM    698 CB   CYS B  23     -12.544  -6.691  25.585  1.00 69.62           C
ATOM    699 SG   CYS B  23     -13.467  -6.771  27.135  1.00 64.38           S
ATOM    700  N   PRO B  24      -9.568  -8.114  24.180  1.00 78.00           N
ATOM    701 CA   PRO B  24      -8.863  -8.311  22.912  1.00 77.49           C
ATOM    702  C   PRO B  24      -9.790  -8.688  21.763  1.00 77.84           C
ATOM    703  O   PRO B  24      -9.412  -8.618  20.591  1.00 76.00           O
ATOM    704 CB   PRO B  24      -7.886  -9.456  23.213  1.00 75.75           C
ATOM    705 CG   PRO B  24      -8.537 -10.209  24.327  1.00 75.20           C
ATOM    706 CD   PRO B  24      -9.277  -9.173  25.145  1.00 78.50           C
ATOM    707  N   LYS B  25     -11.003  -9.072  22.110  1.00 81.33           N
ATOM    708 CA   LYS B  25     -11.993  -9.456  21.108  1.00 81.39           C
ATOM    709  C   LYS B  25     -13.323  -8.735  21.332  1.00 82.26           C
ATOM    710  O   LYS B  25     -14.268  -9.321  21.862  1.00 79.77           O
ATOM    711 CB   LYS B  25     -12.197 -10.972  21.156  1.00 78.39           C
ATOM    712 CG   LYS B  25     -12.830 -11.541  19.895  1.00 71.57           C
ATOM    713 CD   LYS B  25     -12.903 -13.067  19.966  1.00 70.67           C
ATOM    714 CE   LYS B  25     -13.306 -13.655  18.637  1.00 63.69           C
ATOM    715 NZ   LYS B  25     -14.682 -13.300  18.257  1.00 58.90           N
ATOM    716  N   PRO B  26     -13.407  -7.464  20.929  1.00 80.13           N
ATOM    717 CA   PRO B  26     -14.625  -6.665  21.089  1.00 80.67           C
ATOM    718  C   PRO B  26     -15.707  -7.080  20.091  1.00 81.11           C
ATOM    719  O   PRO B  26     -15.418  -7.685  19.057  1.00 79.70           O
ATOM    720 CB   PRO B  26     -14.155  -5.238  20.828  1.00 79.13           C
ATOM    721 CG   PRO B  26     -12.999  -5.401  19.896  1.00 78.27           C
ATOM    722 CD   PRO B  26     -12.335  -6.699  20.286  1.00 80.45           C
ATOM    723  N   THR B  27     -16.941  -6.744  20.412  1.00 83.93           N
ATOM    724 CA   THR B  27     -18.064  -7.065  19.543  1.00 82.96           C
ATOM    725  C   THR B  27     -18.211  -6.021  18.435  1.00 82.96           C
ATOM    726  O   THR B  27     -17.569  -4.967  18.480  1.00 82.07           O
ATOM    727 CB   THR B  27     -19.378  -7.141  20.339  1.00 81.87           C
ATOM    728 OG1  THR B  27     -19.660  -5.887  20.918  1.00 78.87           O
ATOM    729 CG2  THR B  27     -19.284  -8.197  21.427  1.00 77.61           C
ATOM    730  N   LEU B  28     -19.063  -6.308  17.469  1.00 80.14           N
ATOM    731 CA   LEU B  28     -19.288  -5.381  16.363  1.00 78.87           C
ATOM    732  C   LEU B  28     -19.864  -4.060  16.862  1.00 80.24           C
ATOM    733  O   LEU B  28     -19.564  -2.994  16.322  1.00 79.27           O
ATOM    734 CB   LEU B  28     -20.238  -6.007  15.340  1.00 76.45           C
ATOM    735 CG   LEU B  28     -19.662  -7.199  14.573  1.00 71.35           C
ATOM    736 CD1  LEU B  28     -20.732  -7.835  13.709  1.00 66.57           C
ATOM    737 CD2  LEU B  28     -18.485  -6.761  13.719  1.00 64.53           C
ATOM    738  N   GLN B  29     -20.675  -4.136  17.911  1.00 81.56           N
ATOM    739 CA   GLN B  29     -21.274  -2.945  18.494  1.00 81.79           C
ATOM    740  C   GLN B  29     -20.207  -2.032  19.093  1.00 82.13           C
ATOM    741  O   GLN B  29     -20.223  -0.817  18.895  1.00 81.55           O
ATOM    742 CB   GLN B  29     -22.293  -3.336  19.563  1.00 81.19           C
ATOM    743 CG   GLN B  29     -23.143  -2.166  20.030  1.00 75.06           C
ATOM    744 CD   GLN B  29     -24.288  -2.616  20.922  1.00 70.80           C
ATOM    745 OE1  GLN B  29     -24.135  -3.519  21.735  1.00 64.52           O
ATOM    746 NE2  GLN B  29     -25.442  -1.994  20.780  1.00 60.77           N
ATOM    747  N   GLN B  30     -19.259  -2.624  19.825  1.00 80.32           N
ATOM    748 CA   GLN B  30     -18.165  -1.877  20.429  1.00 80.69           C
ATOM    749  C   GLN B  30     -17.277  -1.255  19.354  1.00 81.88           C
ATOM    750  O   GLN B  30     -16.852  -0.107  19.462  1.00 81.69           O
ATOM    751 CB   GLN B  30     -17.331  -2.795  21.326  1.00 79.81           C
ATOM    752 CG   GLN B  30     -18.105  -3.345  22.517  1.00 76.90           C
ATOM    753 CD   GLN B  30     -18.121  -2.368  23.681  1.00 75.58           C
ATOM    754 OE1  GLN B  30     -17.521  -2.625  24.713  1.00 70.93           O
ATOM    755 NE2  GLN B  30     -18.803  -1.250  23.528  1.00 68.34           N
ATOM    756  N   ILE B  31     -16.995  -2.028  18.329  1.00 84.25           N
ATOM    757 CA   ILE B  31     -16.170  -1.566  17.216  1.00 84.34           C
ATOM    758  C   ILE B  31     -16.830  -0.373  16.524  1.00 85.06           C
ATOM    759  O   ILE B  31     -16.167   0.617  16.190  1.00 84.37           O
ATOM    760 CB   ILE B  31     -15.929  -2.698  16.200  1.00 83.38           C
ATOM    761 CG1  ILE B  31     -15.111  -3.817  16.848  1.00 80.81           C
ATOM    762 CG2  ILE B  31     -15.217  -2.168  14.955  1.00 80.18           C
ATOM    763 CD1  ILE B  31     -15.073  -5.097  16.017  1.00 74.74           C
ATOM    764  N   SER B  32     -18.127  -0.475  16.323  1.00 86.31           N
ATOM    765 CA   SER B  32     -18.880   0.590  15.678  1.00 85.96           C
ATOM    766  C   SER B  32     -18.857   1.872  16.507  1.00 86.12           C
ATOM    767  O   SER B  32     -18.720   2.974  15.964  1.00 85.05           O
ATOM    768 CB   SER B  32     -20.326   0.152  15.443  1.00 85.28           C
ATOM    769 OG   SER B  32     -21.038   1.124  14.697  1.00 75.73           O
ATOM    770  N   HIS B  33     -18.975   1.724  17.823  1.00 84.74           N
ATOM    771 CA   HIS B  33     -18.989   2.875  18.722  1.00 84.21           C
ATOM    772  C   HIS B  33     -17.655   3.620  18.694  1.00 84.01           C
ATOM    773  O   HIS B  33     -17.614   4.836  18.521  1.00 83.21           O
ATOM    774 CB   HIS B  33     -19.296   2.425  20.157  1.00 83.80           C
ATOM    775 CG   HIS B  33     -20.735   2.102  20.370  1.00 79.68           C
ATOM    776 ND1  HIS B  33     -21.197   1.425  21.486  1.00 71.89           N
ATOM    777 CD2  HIS B  33     -21.834   2.365  19.622  1.00 71.20           C
ATOM    778 CE1  HIS B  33     -22.508   1.297  21.403  1.00 70.10           C
ATOM    779 NE2  HIS B  33     -22.927   1.852  20.278  1.00 70.93           N
ATOM    780  N   ILE B  34     -16.570   2.887  18.873  1.00 81.65           N
ATOM    781 CA   ILE B  34     -15.242   3.510  18.867  1.00 81.26           C
ATOM    782  C   ILE B  34     -14.891   4.060  17.490  1.00 81.36           C
ATOM    783  O   ILE B  34     -14.214   5.080  17.375  1.00 80.30           O
ATOM    784 CB   ILE B  34     -14.157   2.521  19.338  1.00 80.74           C
ATOM    785 CG1  ILE B  34     -14.153   1.261  18.486  1.00 78.86           C
ATOM    786 CG2  ILE B  34     -14.353   2.186  20.810  1.00 79.31           C
ATOM    787 CD1  ILE B  34     -13.037   0.294  18.817  1.00 75.64           C
ATOM    788  N   ALA B  35     -15.353   3.387  16.456  1.00 84.98           N
ATOM    789 CA   ALA B  35     -15.097   3.836  15.095  1.00 84.34           C
ATOM    790  C   ALA B  35     -15.733   5.199  14.833  1.00 83.95           C
ATOM    791  O   ALA B  35     -15.099   6.102  14.276  1.00 82.78           O
ATOM    792 CB   ALA B  35     -15.637   2.815  14.096  1.00 83.87           C
ATOM    793  N   GLN B  36     -16.970   5.354  15.278  1.00 86.78           N
ATOM    794 CA   GLN B  36     -17.692   6.610  15.110  1.00 85.57           C
ATOM    795  C   GLN B  36     -17.082   7.713  15.968  1.00 84.11           C
ATOM    796  O   GLN B  36     -16.950   8.856  15.529  1.00 82.40           O
ATOM    797 CB   GLN B  36     -19.158   6.419  15.482  1.00 85.17           C
ATOM    798 CG   GLN B  36     -19.940   5.609  14.463  1.00 78.12           C
ATOM    799 CD   GLN B  36     -20.184   6.378  13.179  1.00 75.22           C
ATOM    800 OE1  GLN B  36     -19.931   5.873  12.091  1.00 69.15           O
ATOM    801 NE2  GLN B  36     -20.687   7.582  13.287  1.00 65.66           N
ATOM    802  N   GLN B  37     -16.713   7.361  17.192  1.00 80.52           N
ATOM    803 CA   GLN B  37     -16.148   8.324  18.125  1.00 79.27           C
ATOM    804  C   GLN B  37     -14.769   8.808  17.673  1.00 78.76           C
ATOM    805  O   GLN B  37     -14.460  10.001  17.743  1.00 77.35           O
ATOM    806 CB   GLN B  37     -16.037   7.707  19.515  1.00 77.33           C
ATOM    807 CG   GLN B  37     -15.640   8.712  20.588  1.00 71.67           C
ATOM    808 CD   GLN B  37     -15.618   8.099  21.981  1.00 69.51           C
ATOM    809 OE1  GLN B  37     -15.523   6.886  22.133  1.00 63.44           O
ATOM    810 NE2  GLN B  37     -15.704   8.929  22.996  1.00 60.94           N
ATOM    811  N   LEU B  38     -13.943   7.894  17.220  1.00 80.05           N
ATOM    812 CA   LEU B  38     -12.590   8.221  16.780  1.00 78.80           C
ATOM    813  C   LEU B  38     -12.558   8.809  15.372  1.00 77.94           C
ATOM    814  O   LEU B  38     -11.599   9.475  14.987  1.00 74.01           O
ATOM    815 CB   LEU B  38     -11.702   6.977  16.842  1.00 77.61           C
ATOM    816 CG   LEU B  38     -11.577   6.366  18.239  1.00 75.66           C
ATOM    817 CD1  LEU B  38     -10.786   5.070  18.186  1.00 72.48           C
ATOM    818 CD2  LEU B  38     -10.914   7.355  19.192  1.00 71.47           C
ATOM    819  N   GLY B  39     -13.599   8.542  14.605  1.00 81.83           N
ATOM    820 CA   GLY B  39     -13.680   9.059  13.255  1.00 81.17           C
ATOM    821  C   GLY B  39     -13.066   8.122  12.227  1.00 81.59           C
ATOM    822  O   GLY B  39     -12.498   8.562  11.230  1.00 79.03           O
ATOM    823  N   LEU B  40     -13.186   6.830  12.482  1.00 81.19           N
ATOM    824 CA   LEU B  40     -12.653   5.815  11.584  1.00 81.31           C
ATOM    825  C   LEU B  40     -13.768   4.909  11.071  1.00 82.85           C
ATOM    826  O   LEU B  40     -14.887   4.938  11.576  1.00 81.77           O
ATOM    827 CB   LEU B  40     -11.598   4.972  12.299  1.00 79.43           C
ATOM    828 CG   LEU B  40     -10.372   5.732  12.806  1.00 77.20           C
ATOM    829 CD1  LEU B  40      -9.459   4.798  13.573  1.00 73.76           C
ATOM    830 CD2  LEU B  40      -9.622   6.373  11.649  1.00 72.41           C
ATOM    831  N   GLU B  41     -13.447   4.115  10.078  1.00 82.72           N
ATOM    832 CA   GLU B  41     -14.411   3.186   9.515  1.00 82.68           C
ATOM    833  C   GLU B  41     -14.454   1.896  10.326  1.00 84.18           C
ATOM    834  O   GLU B  41     -13.448   1.477  10.903  1.00 83.24           O
ATOM    835 CB   GLU B  41     -14.055   2.881   8.057  1.00 80.91           C
ATOM    836 CG   GLU B  41     -15.232   2.962   7.097  1.00 74.75           C
ATOM    837 CD   GLU B  41     -16.274   1.903   7.382  1.00 71.36           C
ATOM    838 OE1  GLU B  41     -15.915   0.711   7.414  1.00 65.86           O
ATOM    839 OE2  GLU B  41     -17.447   2.263   7.559  1.00 64.97           O
ATOM    840  N   LYS B  42     -15.613   1.264  10.357  1.00 84.01           N
ATOM    841 CA   LYS B  42     -15.789   0.033  11.114  1.00 84.86           C
ATOM    842  C   LYS B  42     -14.813  -1.051  10.651  1.00 85.44           C
ATOM    843  O   LYS B  42     -14.216  -1.757  11.467  1.00 84.20           O
ATOM    844 CB   LYS B  42     -17.225  -0.472  10.965  1.00 84.06           C
ATOM    845 CG   LYS B  42     -17.524  -1.692  11.825  1.00 78.90           C
ATOM    846 CD   LYS B  42     -18.982  -2.103  11.706  1.00 77.35           C
ATOM    847 CE   LYS B  42     -19.298  -2.664  10.336  1.00 70.34           C
ATOM    848 NZ   LYS B  42     -20.703  -3.152  10.244  1.00 65.15           N
ATOM    849  N   ASP B  43     -14.655  -1.165   9.356  1.00 82.65           N
ATOM    850 CA   ASP B  43     -13.749  -2.150   8.783  1.00 81.31           C
ATOM    851  C   ASP B  43     -12.305  -1.882   9.197  1.00 82.53           C
ATOM    852  O   ASP B  43     -11.546  -2.808   9.495  1.00 81.02           O
ATOM    853 CB   ASP B  43     -13.852  -2.132   7.259  1.00 79.34           C
ATOM    854 CG   ASP B  43     -13.397  -3.437   6.637  1.00 75.17           C
ATOM    855 OD1  ASP B  43     -12.184  -3.712   6.641  1.00 70.37           O
ATOM    856 OD2  ASP B  43     -14.256  -4.188   6.142  1.00 68.69           O
ATOM    857  N   VAL B  44     -11.928  -0.606   9.237  1.00 81.62           N
ATOM    858 CA   VAL B  44     -10.586  -0.206   9.625  1.00 81.93           C
ATOM    859  C   VAL B  44     -10.293  -0.595  11.067  1.00 84.02           C
ATOM    860  O   VAL B  44      -9.212  -1.099  11.384  1.00 83.33           O
ATOM    861 CB   VAL B  44     -10.392   1.313   9.453  1.00 79.62           C
ATOM    862 CG1  VAL B  44      -9.002   1.739   9.902  1.00 75.70           C
ATOM    863 CG2  VAL B  44     -10.619   1.720   7.999  1.00 75.33           C
ATOM    864  N   VAL B  45     -11.242  -0.362  11.938  1.00 84.05           N
ATOM    865 CA   VAL B  45     -11.086  -0.692  13.349  1.00 85.66           C
ATOM    866  C   VAL B  45     -11.001  -2.203  13.551  1.00 86.48           C
ATOM    867  O   VAL B  45     -10.211  -2.694  14.363  1.00 85.89           O
ATOM    868 CB   VAL B  45     -12.245  -0.118  14.183  1.00 85.38           C
ATOM    869 CG1  VAL B  45     -12.097  -0.499  15.648  1.00 82.67           C
ATOM    870 CG2  VAL B  45     -12.295   1.396  14.038  1.00 82.57           C
ATOM    871  N   ARG B  46     -11.813  -2.940  12.818  1.00 85.91           N
ATOM    872 CA   ARG B  46     -11.818  -4.396  12.919  1.00 84.43           C
ATOM    873  C   ARG B  46     -10.457  -4.979  12.578  1.00 84.56           C
ATOM    874  O   ARG B  46      -9.923  -5.806  13.312  1.00 83.34           O
ATOM    875 CB   ARG B  46     -12.881  -4.996  11.995  1.00 82.87           C
ATOM    876 CG   ARG B  46     -14.283  -4.896  12.571  1.00 75.27           C
ATOM    877 CD   ARG B  46     -15.235  -5.846  11.857  1.00 73.45           C
ATOM    878 NE   ARG B  46     -15.417  -5.491  10.458  1.00 68.38           N
ATOM    879 CZ   ARG B  46     -16.090  -6.240   9.586  1.00 64.48           C
ATOM    880 NH1  ARG B  46     -16.642  -7.384   9.974  1.00 59.54           N
ATOM    881 NH2  ARG B  46     -16.214  -5.850   8.333  1.00 58.27           N
ATOM    882  N   VAL B  47      -9.896  -4.537  11.474  1.00 84.39           N
ATOM    883 CA   VAL B  47      -8.593  -5.037  11.045  1.00 83.48           C
ATOM    884  C   VAL B  47      -7.485  -4.569  11.989  1.00 84.04           C
ATOM    885  O   VAL B  47      -6.487  -5.260  12.176  1.00 82.50           O
ATOM    886 CB   VAL B  47      -8.266  -4.606   9.592  1.00 80.32           C
ATOM    887 CG1  VAL B  47      -9.291  -5.188   8.625  1.00 76.12           C
ATOM    888 CG2  VAL B  47      -8.203  -3.093   9.465  1.00 76.55           C
ATOM    889  N   TRP B  48      -7.678  -3.401  12.588  1.00 83.69           N
ATOM    890 CA   TRP B  48      -6.694  -2.865  13.526  1.00 85.02           C
ATOM    891  C   TRP B  48      -6.548  -3.783  14.740  1.00 84.77           C
ATOM    892  O   TRP B  48      -5.433  -4.064  15.189  1.00 84.35           O
ATOM    893 CB   TRP B  48      -7.106  -1.467  13.983  1.00 86.25           C
ATOM    894 CG   TRP B  48      -5.976  -0.699  14.619  1.00 85.41           C
ATOM    895 CD1  TRP B  48      -5.125   0.165  13.995  1.00 84.70           C
ATOM    896 CD2  TRP B  48      -5.567  -0.745  15.991  1.00 85.17           C
ATOM    897 NE1  TRP B  48      -4.221   0.653  14.890  1.00 84.21           N
ATOM    898 CE2  TRP B  48      -4.461   0.116  16.128  1.00 84.93           C
ATOM    899 CE3  TRP B  48      -6.022  -1.423  17.128  1.00 84.42           C
ATOM    900 CZ2  TRP B  48      -3.808   0.317  17.341  1.00 83.89           C
ATOM    901 CZ3  TRP B  48      -5.367  -1.223  18.345  1.00 84.01           C
ATOM    902 CH2  TRP B  48      -4.277  -0.364  18.441  1.00 83.53           C
ATOM    903  N   PHE B  49      -7.661  -4.245  15.262  1.00 86.39           N
ATOM    904 CA   PHE B  49      -7.649  -5.153  16.400  1.00 86.93           C
ATOM    905  C   PHE B  49      -6.987  -6.477  16.032  1.00 86.09           C
ATOM    906  O   PHE B  49      -6.271  -7.075  16.835  1.00 84.50           O
ATOM    907 CB   PHE B  49      -9.076  -5.403  16.894  1.00 87.73           C
ATOM    908 CG   PHE B  49      -9.550  -4.366  17.877  1.00 87.77           C
ATOM    909 CD1  PHE B  49      -9.094  -4.374  19.179  1.00 84.38           C
ATOM    910 CD2  PHE B  49     -10.451  -3.381  17.488  1.00 84.38           C
ATOM    911 CE1  PHE B  49      -9.531  -3.413  20.085  1.00 83.56           C
ATOM    912 CE2  PHE B  49     -10.875  -2.421  18.377  1.00 83.69           C
ATOM    913 CZ   PHE B  49     -10.415  -2.432  19.680  1.00 86.31           C
ATOM    914  N   CYS B  50      -7.215  -6.930  14.821  1.00 85.04           N
ATOM    915 CA   CYS B  50      -6.581  -8.150  14.338  1.00 82.71           C
ATOM    916  C   CYS B  50      -5.064  -7.997  14.311  1.00 81.86           C
ATOM    917  O   CYS B  50      -4.329  -8.925  14.649  1.00 78.14           O
ATOM    918 CB   CYS B  50      -7.100  -8.493  12.936  1.00 80.35           C
ATOM    919 SG   CYS B  50      -8.841  -8.945  12.913  1.00 73.83           S
ATOM    920  N   ASN B  51      -4.613  -6.818  13.922  1.00 80.05           N
ATOM    921 CA   ASN B  51      -3.190  -6.519  13.887  1.00 78.02           C
ATOM    922  C   ASN B  51      -2.602  -6.501  15.291  1.00 77.82           C
ATOM    923  O   ASN B  51      -1.495  -7.000  15.524  1.00 75.20           O
ATOM    924 CB   ASN B  51      -2.963  -5.168  13.201  1.00 75.24           C
ATOM    925 CG   ASN B  51      -1.503  -4.777  13.158  1.00 71.75           C
ATOM    926 OD1  ASN B  51      -0.647  -5.570  12.792  1.00 67.57           O
ATOM    927 ND2  ASN B  51      -1.204  -3.547  13.536  1.00 66.52           N
ATOM    928  N   ARG B  52      -3.349  -5.917  16.227  1.00 81.84           N
ATOM    929 CA   ARG B  52      -2.891  -5.831  17.609  1.00 83.35           C
ATOM    930  C   ARG B  52      -2.763  -7.211  18.248  1.00 82.47           C
ATOM    931  O   ARG B  52      -1.858  -7.442  19.059  1.00 80.61           O
ATOM    932 CB   ARG B  52      -3.859  -4.966  18.426  1.00 83.47           C
ATOM    933 CG   ARG B  52      -3.321  -3.580  18.697  1.00 82.44           C
ATOM    934 CD   ARG B  52      -2.108  -3.649  19.617  1.00 81.29           C
ATOM    935 NE   ARG B  52      -1.440  -2.370  19.738  1.00 79.98           N
ATOM    936 CZ   ARG B  52      -0.257  -2.200  20.332  1.00 78.98           C
ATOM    937 NH1  ARG B  52       0.387  -3.236  20.856  1.00 74.81           N
ATOM    938 NH2  ARG B  52       0.303  -1.000  20.400  1.00 75.09           N
ATOM    939  N   ARG B  53      -3.642  -8.112  17.883  1.00 82.42           N
ATOM    940 CA   ARG B  53      -3.596  -9.478  18.414  1.00 80.26           C
ATOM    941  C   ARG B  53      -2.291 -10.160  18.018  1.00 78.93           C
ATOM    942  O   ARG B  53      -1.704 -10.903  18.805  1.00 76.73           O
ATOM    943 CB   ARG B  53      -4.785 -10.285  17.902  1.00 79.78           C
ATOM    944 CG   ARG B  53      -6.103  -9.833  18.516  1.00 78.04           C
ATOM    945 CD   ARG B  53      -7.211 -10.826  18.218  1.00 77.01           C
ATOM    946 NE   ARG B  53      -7.506 -10.903  16.798  1.00 74.90           N
ATOM    947 CZ   ARG B  53      -8.214 -11.881  16.231  1.00 74.23           C
ATOM    948 NH1  ARG B  53      -8.687 -12.866  16.958  1.00 68.07           N
ATOM    949 NH2  ARG B  53      -8.448 -11.868  14.933  1.00 69.67           N
ATOM    950  N   GLN B  54      -1.848  -9.901  16.799  1.00 75.88           N
ATOM    951 CA   GLN B  54      -0.597 -10.463  16.311  1.00 71.10           C
ATOM    952  C   GLN B  54       0.592  -9.913  17.083  1.00 68.24           C
ATOM    953  O   GLN B  54       1.524 -10.648  17.420  1.00 63.53           O
ATOM    954 CB   GLN B  54      -0.425 -10.147  14.824  1.00 67.36           C
ATOM    955 CG   GLN B  54      -1.464 -10.795  13.938  1.00 62.66           C
ATOM    956 CD   GLN B  54      -1.279 -10.414  12.485  1.00 58.99           C
ATOM    957 OE1  GLN B  54      -0.457 -10.975  11.782  1.00 54.51           O
ATOM    958 NE2  GLN B  54      -2.037  -9.437  12.040  1.00 52.79           N
ATOM    959  N   LYS B  55       0.549  -8.621  17.364  1.00 75.69           N
ATOM    960 CA   LYS B  55       1.635  -7.964  18.099  1.00 74.26           C
ATOM    961  C   LYS B  55       1.769  -8.523  19.511  1.00 73.35           C
ATOM    962  O   LYS B  55       2.877  -8.695  20.020  1.00 69.93           O
ATOM    963 CB   LYS B  55       1.386  -6.463  18.151  1.00 71.83           C
ATOM    964 CG   LYS B  55       1.518  -5.782  16.796  1.00 66.60           C
ATOM    965 CD   LYS B  55       2.953  -5.788  16.324  1.00 65.79           C
ATOM    966 CE   LYS B  55       3.090  -5.196  14.946  1.00 59.52           C
ATOM    967 NZ   LYS B  55       4.515  -5.193  14.489  1.00 56.41           N
ATOM    968  N   GLY B  56       0.649  -8.806  20.140  1.00 74.02           N
ATOM    969 CA   GLY B  56       0.655  -9.335  21.493  1.00 72.46           C
ATOM    970  C   GLY B  56       1.156 -10.767  21.570  1.00 71.10           C
ATOM    971  O   GLY B  56       1.687 -11.196  22.593  1.00 66.45           O
ATOM    972  N   LYS B  57       1.012 -11.501  20.481  1.00 70.66           N
ATOM    973 CA   LYS B  57       1.468 -12.882  20.417  1.00 69.01           C
ATOM    974  C   LYS B  57       2.954 -12.997  20.127  1.00 66.52           C
ATOM    975  O   LYS B  57       3.537 -14.074  20.245  1.00 62.92           O
ATOM    976 CB   LYS B  57       0.677 -13.638  19.350  1.00 66.71           C
ATOM    977 CG   LYS B  57      -0.745 -13.959  19.776  1.00 62.97           C
ATOM    978 CD   LYS B  57      -1.492 -14.662  18.664  1.00 60.23           C
ATOM    979 CE   LYS B  57      -2.780 -15.279  19.173  1.00 54.08           C
ATOM    980 NZ   LYS B  57      -3.670 -14.275  19.788  1.00 50.93           N
ATOM    981  N   ARG B  58       3.575 -11.887  19.758  1.00 62.63           N
ATOM    982 CA   ARG B  58       5.000 -11.883  19.449  1.00 61.79           C
ATOM    983  C   ARG B  58       5.854 -11.513  20.661  1.00 59.81           C
ATOM    984  O   ARG B  58       7.050 -11.240  20.534  1.00 54.89           O
ATOM    985 CB   ARG B  58       5.287 -10.908  18.303  1.00 58.44           C
ATOM    986 CG   ARG B  58       4.768 -11.407  16.965  1.00 54.17           C
ATOM    987 CD   ARG B  58       5.158 -10.470  15.841  1.00 52.16           C
ATOM    988 NE   ARG B  58       4.748 -10.974  14.537  1.00 48.07           N
ATOM    989 CZ   ARG B  58       4.978 -10.363  13.393  1.00 46.15           C
ATOM    990 NH1  ARG B  58       5.615  -9.210  13.374  1.00 43.58           N
ATOM    991 NH2  ARG B  58       4.572 -10.898  12.258  1.00 41.50           N
ATOM    992  N   SER B  59       5.247 -11.515  21.829  1.00 61.97           N
ATOM    993 CA   SER B  59       5.946 -11.192  23.070  1.00 63.48           C
ATOM    994  C   SER B  59       6.036 -12.405  23.981  1.00 61.63           C
ATOM    995  O   SER B  59       6.020 -12.286  25.211  1.00 56.24           O
ATOM    996 CB   SER B  59       5.241 -10.044  23.789  1.00 60.12           C
ATOM    997 OG   SER B  59       5.207  -8.882  22.978  1.00 55.43           O
ATOM    998  N   SER B  60       6.132 -13.567  23.376  1.00 55.72           N
ATOM    999 CA   SER B  60       6.190 -14.811  24.128  1.00 56.44           C
ATOM   1000  C   SER B  60       7.489 -15.555  23.830  1.00 53.54           C
ATOM   1001  O   SER B  60       7.578 -16.241  22.825  1.00 49.28           O
ATOM   1002 CB   SER B  60       5.003 -15.696  23.803  1.00 52.66           C
ATOM   1003 OG   SER B  60       5.016 -16.859  24.609  1.00 47.67           O
ATOM   1004 OXT  SER B  60       8.401 -15.412  24.629  1.00 44.76           O
HETATM 1005  K     K C   1       4.388   1.468  -1.833  1.00 71.75           K
HETATM 1006  K     K D   1      -0.882   1.405   4.109  1.00 73.19           K
HETATM 1007  K     K E   1      -3.464   1.178   6.876  1.00 69.50           K
ATOM   1008 OP3    G F   1       7.074  11.422   3.642  1.00 49.33           O
ATOM   1009  P     G F   1       8.394  11.111   3.860  1.00 50.58           P
ATOM   1010 OP1    G F   1       9.381  12.009   4.452  1.00 46.73           O
ATOM   1011 OP2    G F   1       8.749  10.698   2.539  1.00 46.52           O
ATOM   1012 O5'    G F   1       8.486   9.790   4.779  1.00 50.24           O
ATOM   1013 C5'    G F   1       8.192   8.529   4.259  1.00 51.30           C
ATOM   1014 C4'    G F   1       8.507   7.418   5.218  1.00 51.20           C
ATOM   1015 O4'    G F   1       7.277   6.844   5.678  1.00 52.47           O
ATOM   1016 C3'    G F   1       9.287   6.267   4.592  1.00 53.02           C
ATOM   1017 O3'    G F   1      10.689   6.468   4.814  1.00 51.88           O
ATOM   1018 C2'    G F   1       8.761   5.049   5.312  1.00 50.78           C
ATOM   1019 O2'    G F   1       9.413   4.855   6.559  1.00 49.48           O
ATOM   1020 C1'    G F   1       7.302   5.437   5.549  1.00 51.39           C
ATOM   1021 N9     G F   1       6.399   5.041   4.462  1.00 51.16           N
ATOM   1022 C8     G F   1       5.683   5.880   3.649  1.00 52.24           C
ATOM   1023 N7     G F   1       4.944   5.246   2.773  1.00 51.92           N
ATOM   1024 C5     G F   1       5.192   3.912   3.037  1.00 52.37           C
ATOM   1025 C6     G F   1       4.658   2.745   2.409  1.00 51.91           C
ATOM   1026 O6     G F   1       3.855   2.663   1.477  1.00 51.23           O
ATOM   1027 N1     G F   1       5.162   1.579   2.981  1.00 50.92           N
ATOM   1028 C2     G F   1       6.059   1.551   4.020  1.00 50.38           C
ATOM   1029 N2     G F   1       6.434   0.328   4.439  1.00 51.36           N
ATOM   1030 N3     G F   1       6.555   2.622   4.607  1.00 52.28           N
ATOM   1031 C4     G F   1       6.071   3.765   4.068  1.00 54.37           C
ATOM   1032  P     G F   2      11.745   6.095   3.659  1.00 55.90           P
ATOM   1033 OP1    G F   2      13.087   6.504   4.118  1.00 53.55           O
ATOM   1034 OP2    G F   2      11.220   6.620   2.383  1.00 53.07           O
ATOM   1035 O5'    G F   2      11.688   4.513   3.621  1.00 54.93           O
ATOM   1036 C5'    G F   2      12.171   3.742   4.699  1.00 56.09           C
ATOM   1037 C4'    G F   2      11.965   2.272   4.453  1.00 56.16           C
ATOM   1038 O4'    G F   2      10.560   1.983   4.356  1.00 57.88           O
ATOM   1039 C3'    G F   2      12.549   1.747   3.157  1.00 58.37           C
ATOM   1040 O3'    G F   2      13.922   1.445   3.317  1.00 56.95           O
ATOM   1041 C2'    G F   2      11.708   0.509   2.905  1.00 57.20           C
ATOM   1042 O2'    G F   2      12.171  -0.598   3.656  1.00 55.13           O
ATOM   1043 C1'    G F   2      10.346   0.937   3.423  1.00 56.50           C
ATOM   1044 N9     G F   2       9.441   1.413   2.369  1.00 57.73           N
ATOM   1045 C8     G F   2       9.161   2.706   2.039  1.00 58.16           C
ATOM   1046 N7     G F   2       8.300   2.817   1.074  1.00 58.25           N
ATOM   1047 C5     G F   2       7.989   1.510   0.732  1.00 59.14           C
ATOM   1048 C6     G F   2       7.096   1.001  -0.255  1.00 59.05           C
ATOM   1049 O6     G F   2       6.389   1.624  -1.042  1.00 58.84           O
ATOM   1050 N1     G F   2       7.081  -0.387  -0.261  1.00 58.30           N
ATOM   1051 C2     G F   2       7.825  -1.187   0.577  1.00 56.98           C
ATOM   1052 N2     G F   2       7.678  -2.509   0.412  1.00 56.17           N
ATOM   1053 N3     G F   2       8.656  -0.722   1.500  1.00 57.34           N
ATOM   1054 C4     G F   2       8.677   0.634   1.522  1.00 58.75           C
ATOM   1055  P     G F   3      14.917   1.470   2.068  1.00 58.47           P
ATOM   1056 OP1    G F   3      16.310   1.456   2.577  1.00 57.58           O
ATOM   1057 OP2    G F   3      14.492   2.549   1.167  1.00 57.01           O
ATOM   1058 O5'    G F   3      14.646   0.084   1.349  1.00 56.78           O
ATOM   1059 C5'    G F   3      14.821  -1.124   2.056  1.00 57.25           C
ATOM   1060 C4'    G F   3      14.289  -2.294   1.266  1.00 56.51           C
ATOM   1061 O4'    G F   3      12.918  -2.014   0.882  1.00 56.84           O
ATOM   1062 C3'    G F   3      15.051  -2.598  -0.018  1.00 57.96           C
ATOM   1063 O3'    G F   3      15.359  -3.984  -0.082  1.00 55.78           O
ATOM   1064 C2'    G F   3      14.101  -2.207  -1.137  1.00 56.55           C
ATOM   1065 O2'    G F   3      14.167  -3.084  -2.251  1.00 53.80           O
ATOM   1066 C1'    G F   3      12.727  -2.300  -0.489  1.00 56.53           C
ATOM   1067 N9     G F   3      11.778  -1.334  -1.042  1.00 57.10           N
ATOM   1068 C8     G F   3      11.778   0.019  -0.875  1.00 57.97           C
ATOM   1069 N7     G F   3      10.805   0.624  -1.506  1.00 57.69           N
ATOM   1070 C5     G F   3      10.119  -0.399  -2.129  1.00 58.77           C
ATOM   1071 C6     G F   3       8.970  -0.351  -2.961  1.00 58.94           C
ATOM   1072 O6     G F   3       8.309   0.628  -3.314  1.00 58.74           O
ATOM   1073 N1     G F   3       8.589  -1.625  -3.392  1.00 58.27           N
ATOM   1074 C2     G F   3       9.244  -2.781  -3.056  1.00 57.10           C
ATOM   1075 N2     G F   3       8.734  -3.910  -3.569  1.00 55.38           N
ATOM   1076 N3     G F   3      10.318  -2.836  -2.281  1.00 57.02           N
ATOM   1077 C4     G F   3      10.695  -1.616  -1.859  1.00 58.51           C
ATOM   1078  P     U F   4      16.631  -4.597   0.543  1.00 59.75           P
ATOM   1079 OP1    U F   4      17.755  -4.192  -0.314  1.00 58.33           O
ATOM   1080 OP2    U F   4      16.386  -6.022   0.807  1.00 59.46           O
ATOM   1081 O5'    U F   4      16.790  -3.860   1.942  1.00 59.51           O
ATOM   1082 C5'    U F   4      16.919  -4.587   3.147  1.00 58.96           C
ATOM   1083 C4'    U F   4      17.797  -3.838   4.116  1.00 57.83           C
ATOM   1084 O4'    U F   4      17.392  -2.459   4.113  1.00 57.67           O
ATOM   1085 C3'    U F   4      17.668  -4.298   5.565  1.00 59.65           C
ATOM   1086 O3'    U F   4      18.766  -5.149   5.902  1.00 58.84           O
ATOM   1087 C2'    U F   4      17.703  -3.012   6.389  1.00 56.26           C
ATOM   1088 O2'    U F   4      18.888  -2.888   7.176  1.00 52.54           O
ATOM   1089 C1'    U F   4      17.694  -1.886   5.360  1.00 55.02           C
ATOM   1090 N1     U F   4      16.696  -0.836   5.636  1.00 53.63           N
ATOM   1091 C2     U F   4      17.162   0.429   5.919  1.00 50.57           C
ATOM   1092 O2     U F   4      18.361   0.693   5.958  1.00 48.49           O
ATOM   1093 N3     U F   4      16.204   1.365   6.166  1.00 48.65           N
ATOM   1094 C4     U F   4      14.839   1.183   6.156  1.00 47.98           C
ATOM   1095 O4     U F   4      14.108   2.127   6.404  1.00 47.05           O
ATOM   1096 C5     U F   4      14.431  -0.159   5.862  1.00 48.84           C
ATOM   1097 C6     U F   4      15.345  -1.097   5.620  1.00 50.78           C
ATOM   1098  P     U F   5      18.599  -6.473   6.796  1.00 58.82           P
ATOM   1099 OP1    U F   5      19.944  -7.060   7.041  1.00 56.92           O
ATOM   1100 OP2    U F   5      17.525  -7.308   6.251  1.00 58.33           O
ATOM   1101 O5'    U F   5      18.097  -5.868   8.182  1.00 59.05           O
ATOM   1102 C5'    U F   5      16.805  -6.126   8.657  1.00 58.23           C
ATOM   1103 C4'    U F   5      16.778  -6.135  10.157  1.00 58.52           C
ATOM   1104 O4'    U F   5      17.557  -5.042  10.660  1.00 57.89           O
ATOM   1105 C3'    U F   5      15.405  -5.924  10.759  1.00 60.79           C
ATOM   1106 O3'    U F   5      14.735  -7.158  10.894  1.00 59.99           O
ATOM   1107 C2'    U F   5      15.686  -5.303  12.108  1.00 56.92           C
ATOM   1108 O2'    U F   5      15.768  -6.273  13.122  1.00 54.09           O
ATOM   1109 C1'    U F   5      17.066  -4.654  11.923  1.00 56.14           C
ATOM   1110 N1     U F   5      17.058  -3.183  12.006  1.00 54.54           N
ATOM   1111 C2     U F   5      17.389  -2.608  13.225  1.00 50.97           C
ATOM   1112 O2     U F   5      17.682  -3.267  14.211  1.00 49.18           O
ATOM   1113 N3     U F   5      17.360  -1.241  13.243  1.00 48.93           N
ATOM   1114 C4     U F   5      17.039  -0.399  12.197  1.00 48.13           C
ATOM   1115 O4     U F   5      17.060   0.809  12.378  1.00 47.52           O
ATOM   1116 C5     U F   5      16.707  -1.068  10.980  1.00 49.53           C
ATOM   1117 C6     U F   5      16.726  -2.411  10.924  1.00 51.99           C
ATOM   1118  P     A F   6      13.569  -7.539   9.970  1.00 59.31           P
ATOM   1119 OP1    A F   6      12.978  -8.803  10.442  1.00 56.73           O
ATOM   1120 OP2    A F   6      14.044  -7.414   8.579  1.00 58.15           O
ATOM   1121 O5'    A F   6      12.536  -6.355  10.250  1.00 59.28           O
ATOM   1122 C5'    A F   6      11.143  -6.557  10.168  1.00 58.16           C
ATOM   1123 C4'    A F   6      10.545  -5.753   9.052  1.00 58.41           C
ATOM   1124 O4'    A F   6      10.572  -4.346   9.383  1.00 57.20           O
ATOM   1125 C3'    A F   6      11.262  -5.903   7.716  1.00 59.54           C
ATOM   1126 O3'    A F   6      10.318  -6.101   6.692  1.00 57.60           O
ATOM   1127 C2'    A F   6      11.976  -4.566   7.519  1.00 56.06           C
ATOM   1128 O2'    A F   6      12.051  -4.171   6.177  1.00 52.45           O
ATOM   1129 C1'    A F   6      11.112  -3.602   8.313  1.00 56.23           C
ATOM   1130 N9     A F   6      11.856  -2.475   8.858  1.00 55.15           N
ATOM   1131 C8     A F   6      12.934  -2.510   9.702  1.00 52.94           C
ATOM   1132 N7     A F   6      13.389  -1.326  10.025  1.00 51.80           N
ATOM   1133 C5     A F   6      12.552  -0.446   9.346  1.00 52.41           C
ATOM   1134 C6     A F   6      12.511   0.958   9.275  1.00 51.05           C
ATOM   1135 N6     A F   6      13.358   1.757   9.920  1.00 50.41           N
ATOM   1136 N1     A F   6      11.545   1.517   8.509  1.00 50.59           N
ATOM   1137 C2     A F   6      10.696   0.712   7.869  1.00 50.89           C
ATOM   1138 N3     A F   6      10.638  -0.614   7.856  1.00 51.53           N
ATOM   1139 C4     A F   6      11.605  -1.141   8.626  1.00 54.17           C
ATOM   1140  P     G F   7      10.066  -7.502   6.123  1.00 55.27           P
ATOM   1141 OP1    G F   7       9.149  -8.210   7.033  1.00 53.59           O
ATOM   1142 OP2    G F   7      11.324  -8.138   5.709  1.00 53.31           O
ATOM   1143 O5'    G F   7       9.263  -7.115   4.811  1.00 54.09           O
ATOM   1144 C5'    G F   7       8.013  -6.450   4.898  1.00 56.45           C
ATOM   1145 C4'    G F   7       7.071  -7.039   3.892  1.00 56.12           C
ATOM   1146 O4'    G F   7       5.875  -6.203   3.828  1.00 57.25           O
ATOM   1147 C3'    G F   7       7.646  -7.081   2.483  1.00 58.35           C
ATOM   1148 O3'    G F   7       7.347  -8.297   1.824  1.00 56.88           O
ATOM   1149 C2'    G F   7       6.989  -5.899   1.782  1.00 56.96           C
ATOM   1150 O2'    G F   7       6.735  -6.133   0.425  1.00 53.79           O
ATOM   1151 C1'    G F   7       5.681  -5.733   2.522  1.00 57.13           C
ATOM   1152 N9     G F   7       5.303  -4.316   2.529  1.00 57.75           N
ATOM   1153 C8     G F   7       5.905  -3.303   3.236  1.00 57.98           C
ATOM   1154 N7     G F   7       5.395  -2.132   2.977  1.00 58.10           N
ATOM   1155 C5     G F   7       4.409  -2.378   2.035  1.00 58.61           C
ATOM   1156 C6     G F   7       3.539  -1.499   1.373  1.00 58.42           C
ATOM   1157 O6     G F   7       3.456  -0.279   1.470  1.00 58.36           O
ATOM   1158 N1     G F   7       2.683  -2.180   0.501  1.00 57.65           N
ATOM   1159 C2     G F   7       2.695  -3.535   0.292  1.00 56.58           C
ATOM   1160 N2     G F   7       1.805  -4.003  -0.594  1.00 56.18           N
ATOM   1161 N3     G F   7       3.513  -4.373   0.901  1.00 56.65           N
ATOM   1162 C4     G F   7       4.337  -3.728   1.766  1.00 58.13           C
ATOM   1163  P     G F   8       8.198  -8.706   0.511  1.00 58.67           P
ATOM   1164 OP1    G F   8       8.438 -10.163   0.605  1.00 57.37           O
ATOM   1165 OP2    G F   8       9.342  -7.789   0.330  1.00 56.68           O
ATOM   1166 O5'    G F   8       7.171  -8.439  -0.674  1.00 57.36           O
ATOM   1167 C5'    G F   8       6.095  -9.337  -0.900  1.00 59.18           C
ATOM   1168 C4'    G F   8       5.119  -8.800  -1.918  1.00 59.45           C
ATOM   1169 O4'    G F   8       4.494  -7.596  -1.415  1.00 61.11           O
ATOM   1170 C3'    G F   8       5.704  -8.379  -3.234  1.00 60.86           C
ATOM   1171 O3'    G F   8       5.887  -9.501  -4.091  1.00 59.87           O
ATOM   1172 C2'    G F   8       4.649  -7.421  -3.780  1.00 60.83           C
ATOM   1173 O2'    G F   8       3.598  -8.126  -4.409  1.00 58.31           O
ATOM   1174 C1'    G F   8       4.127  -6.763  -2.504  1.00 60.00           C
ATOM   1175 N9     G F   8       4.648  -5.407  -2.288  1.00 61.36           N
ATOM   1176 C8     G F   8       5.677  -5.040  -1.477  1.00 61.38           C
ATOM   1177 N7     G F   8       5.882  -3.754  -1.465  1.00 61.32           N
ATOM   1178 C5     G F   8       4.933  -3.239  -2.325  1.00 62.27           C
ATOM   1179 C6     G F   8       4.664  -1.890  -2.706  1.00 62.42           C
ATOM   1180 O6     G F   8       5.236  -0.856  -2.346  1.00 62.08           O
ATOM   1181 N1     G F   8       3.600  -1.818  -3.602  1.00 61.55           N
ATOM   1182 C2     G F   8       2.895  -2.892  -4.067  1.00 60.14           C
ATOM   1183 N2     G F   8       1.911  -2.620  -4.932  1.00 59.20           N
ATOM   1184 N3     G F   8       3.128  -4.152  -3.716  1.00 60.10           N
ATOM   1185 C4     G F   8       4.155  -4.244  -2.840  1.00 61.70           C
ATOM   1186  P     G F   9       6.952  -9.452  -5.273  1.00 61.83           P
ATOM   1187 OP1    G F   9       7.119 -10.817  -5.806  1.00 61.89           O
ATOM   1188 OP2    G F   9       8.133  -8.714  -4.804  1.00 61.15           O
ATOM   1189 O5'    G F   9       6.248  -8.567  -6.389  1.00 59.93           O
ATOM   1190 C5'    G F   9       5.067  -9.012  -7.028  1.00 60.79           C
ATOM   1191 C4'    G F   9       4.473  -7.919  -7.880  1.00 60.34           C
ATOM   1192 O4'    G F   9       4.287  -6.752  -7.052  1.00 59.53           O
ATOM   1193 C3'    G F   9       5.335  -7.478  -9.040  1.00 60.48           C
ATOM   1194 O3'    G F   9       4.791  -7.944 -10.276  1.00 58.25           O
ATOM   1195 C2'    G F   9       5.321  -5.960  -9.039  1.00 58.93           C
ATOM   1196 O2'    G F   9       4.725  -5.417 -10.207  1.00 56.04           O
ATOM   1197 C1'    G F   9       4.478  -5.593  -7.823  1.00 58.84           C
ATOM   1198 N9     G F   9       5.128  -4.559  -6.991  1.00 59.35           N
ATOM   1199 C8     G F   9       6.090  -4.752  -6.049  1.00 60.25           C
ATOM   1200 N7     G F   9       6.473  -3.646  -5.474  1.00 59.72           N
ATOM   1201 C5     G F   9       5.710  -2.656  -6.084  1.00 61.00           C
ATOM   1202 C6     G F   9       5.694  -1.248  -5.875  1.00 61.39           C
ATOM   1203 O6     G F   9       6.361  -0.581  -5.093  1.00 61.15           O
ATOM   1204 N1     G F   9       4.772  -0.628  -6.712  1.00 60.52           N
ATOM   1205 C2     G F   9       3.971  -1.275  -7.620  1.00 59.19           C
ATOM   1206 N2     G F   9       3.144  -0.496  -8.336  1.00 56.92           N
ATOM   1207 N3     G F   9       3.979  -2.579  -7.821  1.00 58.67           N
ATOM   1208 C4     G F   9       4.872  -3.206  -7.015  1.00 60.58           C
ATOM   1209  P     U F  10       5.078  -9.360 -10.830  1.00 63.05           P
ATOM   1210 OP1    U F  10       6.520  -9.463 -11.063  1.00 61.49           O
ATOM   1211 OP2    U F  10       4.147  -9.626 -11.936  1.00 62.79           O
ATOM   1212 O5'    U F  10       4.706 -10.332  -9.634  1.00 62.95           O
ATOM   1213 C5'    U F  10       3.548 -11.146  -9.661  1.00 62.21           C
ATOM   1214 C4'    U F  10       3.847 -12.506  -9.072  1.00 61.74           C
ATOM   1215 O4'    U F  10       4.576 -12.321  -7.845  1.00 61.24           O
ATOM   1216 C3'    U F  10       2.604 -13.314  -8.706  1.00 63.08           C
ATOM   1217 O3'    U F  10       2.444 -14.398  -9.625  1.00 62.09           O
ATOM   1218 C2'    U F  10       2.860 -13.831  -7.299  1.00 59.86           C
ATOM   1219 O2'    U F  10       2.824 -15.257  -7.194  1.00 55.83           O
ATOM   1220 C1'    U F  10       4.270 -13.368  -6.971  1.00 58.71           C
ATOM   1221 N1     U F  10       4.413 -12.903  -5.571  1.00 57.33           N
ATOM   1222 C2     U F  10       5.013 -13.751  -4.666  1.00 54.34           C
ATOM   1223 O2     U F  10       5.436 -14.858  -4.978  1.00 51.82           O
ATOM   1224 N3     U F  10       5.099 -13.267  -3.386  1.00 52.26           N
ATOM   1225 C4     U F  10       4.654 -12.042  -2.937  1.00 51.60           C
ATOM   1226 O4     U F  10       4.802 -11.762  -1.759  1.00 50.46           O
ATOM   1227 C5     U F  10       4.043 -11.228  -3.930  1.00 52.42           C
ATOM   1228 C6     U F  10       3.939 -11.678  -5.179  1.00 54.50           C
ATOM   1229  P     U F  11       1.022 -14.903 -10.153  1.00 61.49           P
ATOM   1230 OP1    U F  11       1.227 -15.941 -11.190  1.00 59.82           O
ATOM   1231 OP2    U F  11       0.192 -13.728 -10.450  1.00 61.27           O
ATOM   1232 O5'    U F  11       0.388 -15.633  -8.895  1.00 61.65           O
ATOM   1233 C5'    U F  11      -0.288 -14.900  -7.889  1.00 60.65           C
ATOM   1234 C4'    U F  11      -1.321 -15.772  -7.222  1.00 61.13           C
ATOM   1235 O4'    U F  11      -0.676 -16.707  -6.345  1.00 60.26           O
ATOM   1236 C3'    U F  11      -2.277 -15.024  -6.329  1.00 63.08           C
ATOM   1237 O3'    U F  11      -3.346 -14.479  -7.076  1.00 61.99           O
ATOM   1238 C2'    U F  11      -2.749 -16.092  -5.358  1.00 59.19           C
ATOM   1239 O2'    U F  11      -3.802 -16.857  -5.896  1.00 56.10           O
ATOM   1240 C1'    U F  11      -1.489 -16.964  -5.220  1.00 58.32           C
ATOM   1241 N1     U F  11      -0.725 -16.679  -3.999  1.00 56.76           N
ATOM   1242 C2     U F  11      -1.239 -17.117  -2.794  1.00 53.54           C
ATOM   1243 O2     U F  11      -2.294 -17.720  -2.701  1.00 51.47           O
ATOM   1244 N3     U F  11      -0.477 -16.831  -1.688  1.00 51.53           N
ATOM   1245 C4     U F  11       0.729 -16.154  -1.669  1.00 50.95           C
ATOM   1246 O4     U F  11       1.293 -15.974  -0.598  1.00 50.33           O
ATOM   1247 C5     U F  11       1.193 -15.737  -2.958  1.00 52.30           C
ATOM   1248 C6     U F  11       0.470 -16.009  -4.047  1.00 54.67           C
ATOM   1249  P     A F  12      -3.439 -12.950  -7.189  1.00 60.63           P
ATOM   1250 OP1    A F  12      -4.765 -12.598  -7.691  1.00 58.04           O
ATOM   1251 OP2    A F  12      -2.232 -12.468  -7.887  1.00 59.45           O
ATOM   1252 O5'    A F  12      -3.311 -12.523  -5.656  1.00 60.48           O
ATOM   1253 C5'    A F  12      -4.394 -11.965  -4.947  1.00 59.58           C
ATOM   1254 C4'    A F  12      -3.929 -10.770  -4.169  1.00 60.11           C
ATOM   1255 O4'    A F  12      -3.126 -11.190  -3.040  1.00 59.07           O
ATOM   1256 C3'    A F  12      -3.060  -9.827  -4.977  1.00 60.84           C
ATOM   1257 O3'    A F  12      -3.389  -8.493  -4.665  1.00 58.86           O
ATOM   1258 C2'    A F  12      -1.643 -10.152  -4.532  1.00 57.80           C
ATOM   1259 O2'    A F  12      -0.763  -9.044  -4.578  1.00 54.27           O
ATOM   1260 C1'    A F  12      -1.839 -10.620  -3.099  1.00 57.91           C
ATOM   1261 N9     A F  12      -0.871 -11.633  -2.701  1.00 57.07           N
ATOM   1262 C8     A F  12      -0.836 -12.948  -3.078  1.00 55.28           C
ATOM   1263 N7     A F  12       0.159 -13.611  -2.552  1.00 54.07           N
ATOM   1264 C5     A F  12       0.824 -12.672  -1.776  1.00 54.81           C
ATOM   1265 C6     A F  12       1.975 -12.751  -0.958  1.00 53.54           C
ATOM   1266 N6     A F  12       2.677 -13.866  -0.785  1.00 52.73           N
ATOM   1267 N1     A F  12       2.360 -11.626  -0.324  1.00 52.95           N
ATOM   1268 C2     A F  12       1.648 -10.515  -0.504  1.00 53.08           C
ATOM   1269 N3     A F  12       0.558 -10.316  -1.246  1.00 53.76           N
ATOM   1270 C4     A F  12       0.191 -11.451  -1.854  1.00 56.44           C
ATOM   1271  P     G F  13      -4.105  -7.700  -5.695  1.00 57.17           P
ATOM   1272 OP1    G F  13      -5.486  -7.447  -5.216  1.00 56.02           O
ATOM   1273 OP2    G F  13      -3.895  -8.257  -7.041  1.00 56.00           O
ATOM   1274 O5'    G F  13      -3.281  -6.363  -5.573  1.00 56.12           O
ATOM   1275 C5'    G F  13      -3.455  -5.481  -4.476  1.00 58.49           C
ATOM   1276 C4'    G F  13      -3.501  -4.082  -4.999  1.00 58.12           C
ATOM   1277 O4'    G F  13      -3.155  -3.151  -3.936  1.00 58.88           O
ATOM   1278 C3'    G F  13      -2.510  -3.818  -6.122  1.00 59.68           C
ATOM   1279 O3'    G F  13      -3.097  -2.988  -7.105  1.00 58.29           O
ATOM   1280 C2'    G F  13      -1.375  -3.096  -5.420  1.00 58.35           C
ATOM   1281 O2'    G F  13      -0.640  -2.243  -6.234  1.00 55.39           O
ATOM   1282 C1'    G F  13      -2.113  -2.324  -4.347  1.00 58.45           C
ATOM   1283 N9     G F  13      -1.239  -1.967  -3.237  1.00 59.02           N
ATOM   1284 C8     G F  13      -0.475  -2.805  -2.482  1.00 59.30           C
ATOM   1285 N7     G F  13       0.257  -2.171  -1.595  1.00 59.33           N
ATOM   1286 C5     G F  13      -0.054  -0.839  -1.793  1.00 59.76           C
ATOM   1287 C6     G F  13       0.441   0.317  -1.143  1.00 59.56           C
ATOM   1288 O6     G F  13       1.274   0.397  -0.244  1.00 59.52           O
ATOM   1289 N1     G F  13      -0.148   1.473  -1.650  1.00 58.89           N
ATOM   1290 C2     G F  13      -1.077   1.507  -2.651  1.00 57.94           C
ATOM   1291 N2     G F  13      -1.524   2.705  -3.014  1.00 57.51           N
ATOM   1292 N3     G F  13      -1.538   0.428  -3.283  1.00 57.89           N
ATOM   1293 C4     G F  13      -0.981  -0.701  -2.792  1.00 59.42           C
ATOM   1294  P     G F  14      -2.444  -2.873  -8.557  1.00 56.81           P
ATOM   1295 OP1    G F  14      -3.490  -3.260  -9.529  1.00 55.51           O
ATOM   1296 OP2    G F  14      -1.133  -3.539  -8.596  1.00 55.33           O
ATOM   1297 O5'    G F  14      -2.205  -1.301  -8.671  1.00 55.66           O
ATOM   1298 C5'    G F  14      -3.311  -0.424  -8.816  1.00 57.23           C
ATOM   1299 C4'    G F  14      -2.940   0.993  -8.474  1.00 57.68           C
ATOM   1300 O4'    G F  14      -2.573   1.105  -7.094  1.00 58.98           O
ATOM   1301 C3'    G F  14      -1.742   1.559  -9.202  1.00 58.65           C
ATOM   1302 O3'    G F  14      -2.096   2.003 -10.507  1.00 57.62           O
ATOM   1303 C2'    G F  14      -1.337   2.716  -8.318  1.00 58.49           C
ATOM   1304 O2'    G F  14      -2.137   3.851  -8.552  1.00 56.49           O
ATOM   1305 C1'    G F  14      -1.647   2.170  -6.925  1.00 58.05           C
ATOM   1306 N9     G F  14      -0.468   1.681  -6.211  1.00 59.41           N
ATOM   1307 C8     G F  14      -0.080   0.381  -6.032  1.00 59.39           C
ATOM   1308 N7     G F  14       1.000   0.263  -5.322  1.00 59.56           N
ATOM   1309 C5     G F  14       1.365   1.563  -5.016  1.00 60.47           C
ATOM   1310 C6     G F  14       2.453   2.056  -4.260  1.00 60.55           C
ATOM   1311 O6     G F  14       3.358   1.422  -3.683  1.00 60.47           O
ATOM   1312 N1     G F  14       2.447   3.442  -4.198  1.00 59.68           N
ATOM   1313 C2     G F  14       1.508   4.241  -4.786  1.00 58.31           C
ATOM   1314 N2     G F  14       1.681   5.562  -4.609  1.00 57.69           N
ATOM   1315 N3     G F  14       0.484   3.798  -5.485  1.00 58.19           N
ATOM   1316 C4     G F  14       0.472   2.449  -5.556  1.00 59.31           C
ATOM   1317  P     G F  15      -0.988   2.114 -11.634  1.00 56.69           P
ATOM   1318 OP1    G F  15      -1.684   2.340 -12.922  1.00 55.79           O
ATOM   1319 OP2    G F  15      -0.073   0.963 -11.498  1.00 55.24           O
ATOM   1320 O5'    G F  15      -0.188   3.431 -11.261  1.00 54.89           O
ATOM   1321 C5'    G F  15      -0.849   4.681 -11.216  1.00 55.68           C
ATOM   1322 C4'    G F  15       0.084   5.778 -10.768  1.00 54.84           C
ATOM   1323 O4'    G F  15       0.661   5.422  -9.485  1.00 54.63           O
ATOM   1324 C3'    G F  15       1.243   6.035 -11.712  1.00 55.68           C
ATOM   1325 O3'    G F  15       1.411   7.436 -11.918  1.00 53.40           O
ATOM   1326 C2'    G F  15       2.454   5.467 -10.999  1.00 54.13           C
ATOM   1327 O2'    G F  15       3.639   6.193 -11.234  1.00 52.09           O
ATOM   1328 C1'    G F  15       2.060   5.561  -9.532  1.00 54.31           C
ATOM   1329 N9     G F  15       2.669   4.514  -8.708  1.00 55.00           N
ATOM   1330 C8     G F  15       2.381   3.175  -8.740  1.00 56.03           C
ATOM   1331 N7     G F  15       3.087   2.478  -7.898  1.00 55.82           N
ATOM   1332 C5     G F  15       3.896   3.407  -7.261  1.00 56.97           C
ATOM   1333 C6     G F  15       4.872   3.238  -6.255  1.00 57.14           C
ATOM   1334 O6     G F  15       5.234   2.193  -5.691  1.00 57.02           O
ATOM   1335 N1     G F  15       5.457   4.450  -5.897  1.00 56.30           N
ATOM   1336 C2     G F  15       5.136   5.658  -6.445  1.00 55.14           C
ATOM   1337 N2     G F  15       5.820   6.715  -5.964  1.00 53.74           N
ATOM   1338 N3     G F  15       4.228   5.833  -7.383  1.00 54.98           N
ATOM   1339 C4     G F  15       3.640   4.669  -7.753  1.00 55.97           C
ATOM   1340  P     U F  16       0.899   8.151 -13.180  1.00 56.15           P
ATOM   1341 OP1    U F  16       1.634   7.668 -14.346  1.00 54.66           O
ATOM   1342 OP2    U F  16       0.887   9.590 -12.855  1.00 55.21           O
ATOM   1343 O5'    U F  16      -0.596   7.670 -13.343  1.00 55.98           O
ATOM   1344 C5'    U F  16      -1.666   8.271 -12.636  1.00 55.43           C
ATOM   1345 C4'    U F  16      -2.976   7.771 -13.164  1.00 53.93           C
ATOM   1346 O4'    U F  16      -3.146   6.405 -12.747  1.00 53.93           O
ATOM   1347 C3'    U F  16      -4.198   8.520 -12.644  1.00 56.45           C
ATOM   1348 O3'    U F  16      -4.759   9.276 -13.708  1.00 55.63           O
ATOM   1349 C2'    U F  16      -5.160   7.438 -12.159  1.00 53.47           C
ATOM   1350 O2'    U F  16      -6.469   7.527 -12.707  1.00 49.62           O
ATOM   1351 C1'    U F  16      -4.511   6.143 -12.615  1.00 51.49           C
ATOM   1352 N1     U F  16      -4.691   5.019 -11.675  1.00 50.15           N
ATOM   1353 C2     U F  16      -5.014   3.795 -12.215  1.00 47.32           C
ATOM   1354 O2     U F  16      -5.140   3.616 -13.414  1.00 45.50           O
ATOM   1355 N3     U F  16      -5.182   2.784 -11.312  1.00 45.48           N
ATOM   1356 C4     U F  16      -5.064   2.878  -9.943  1.00 44.88           C
ATOM   1357 O4     U F  16      -5.257   1.880  -9.263  1.00 43.90           O
ATOM   1358 C5     U F  16      -4.745   4.187  -9.459  1.00 45.85           C
ATOM   1359 C6     U F  16      -4.570   5.183 -10.314  1.00 47.97           C
ATOM   1360  P     U F  17      -5.115  10.792 -13.536  1.00 52.18           P
ATOM   1361 OP1    U F  17      -5.670  11.285 -14.821  1.00 51.20           O
ATOM   1362 OP2    U F  17      -4.000  11.501 -12.908  1.00 51.68           O
ATOM   1363 O5'    U F  17      -6.313  10.715 -12.499  1.00 51.69           O
ATOM   1364 C5'    U F  17      -6.331  11.519 -11.359  1.00 51.00           C
ATOM   1365 C4'    U F  17      -7.535  12.440 -11.363  1.00 50.61           C
ATOM   1366 O4'    U F  17      -8.392  12.102 -12.456  1.00 50.08           O
ATOM   1367 C3'    U F  17      -8.392  12.337 -10.114  1.00 53.16           C
ATOM   1368 O3'    U F  17      -8.104  13.448  -9.271  1.00 52.10           O
ATOM   1369 C2'    U F  17      -9.829  12.391 -10.602  1.00 49.82           C
ATOM   1370 O2'    U F  17     -10.530  13.533 -10.148  1.00 47.34           O
ATOM   1371 C1'    U F  17      -9.712  12.452 -12.124  1.00 48.52           C
ATOM   1372 N1     U F  17     -10.653  11.557 -12.816  1.00 47.21           N
ATOM   1373 C2     U F  17     -11.779  12.112 -13.375  1.00 44.50           C
ATOM   1374 O2     U F  17     -12.036  13.312 -13.310  1.00 43.40           O
ATOM   1375 N3     U F  17     -12.614  11.227 -13.994  1.00 42.95           N
ATOM   1376 C4     U F  17     -12.429   9.870 -14.128  1.00 42.50           C
ATOM   1377 O4     U F  17     -13.274   9.211 -14.714  1.00 41.99           O
ATOM   1378 C5     U F  17     -11.250   9.372 -13.529  1.00 43.72           C
ATOM   1379 C6     U F  17     -10.412  10.213 -12.902  1.00 45.80           C
ATOM   1380  P     A F  18      -7.348  13.226  -7.977  1.00 53.36           P
ATOM   1381 OP1    A F  18      -7.557  14.413  -7.135  1.00 50.95           O
ATOM   1382 OP2    A F  18      -5.977  12.800  -8.332  1.00 51.97           O
ATOM   1383 O5'    A F  18      -8.129  11.982  -7.309  1.00 53.46           O
ATOM   1384 C5'    A F  18      -8.107  11.755  -5.920  1.00 52.54           C
ATOM   1385 C4'    A F  18      -7.298  10.532  -5.584  1.00 52.30           C
ATOM   1386 O4'    A F  18      -8.034   9.338  -5.904  1.00 51.41           O
ATOM   1387 C3'    A F  18      -5.983  10.445  -6.324  1.00 53.94           C
ATOM   1388 O3'    A F  18      -4.941  10.256  -5.398  1.00 51.43           O
ATOM   1389 C2'    A F  18      -6.109   9.244  -7.252  1.00 50.47           C
ATOM   1390 O2'    A F  18      -4.950   8.461  -7.301  1.00 47.42           O
ATOM   1391 C1'    A F  18      -7.256   8.450  -6.649  1.00 50.18           C
ATOM   1392 N9     A F  18      -8.131   7.856  -7.646  1.00 49.17           N
ATOM   1393 C8     A F  18      -9.010   8.500  -8.479  1.00 47.78           C
ATOM   1394 N7     A F  18      -9.683   7.707  -9.257  1.00 46.93           N
ATOM   1395 C5     A F  18      -9.218   6.442  -8.918  1.00 47.07           C
ATOM   1396 C6     A F  18      -9.539   5.159  -9.390  1.00 45.78           C
ATOM   1397 N6     A F  18     -10.440   4.932 -10.331  1.00 45.13           N
ATOM   1398 N1     A F  18      -8.895   4.112  -8.833  1.00 45.41           N
ATOM   1399 C2     A F  18      -7.998   4.342  -7.879  1.00 45.76           C
ATOM   1400 N3     A F  18      -7.606   5.503  -7.365  1.00 47.16           N
ATOM   1401 C4     A F  18      -8.268   6.530  -7.921  1.00 49.02           C
ATOM   1402  P     G F  19      -4.405  11.488  -4.720  1.00 53.38           P
ATOM   1403 OP1    G F  19      -5.192  11.786  -3.504  1.00 51.87           O
ATOM   1404 OP2    G F  19      -4.194  12.540  -5.730  1.00 52.01           O
ATOM   1405 O5'    G F  19      -2.999  10.956  -4.298  1.00 52.38           O
ATOM   1406 C5'    G F  19      -2.824   9.943  -3.346  1.00 54.79           C
ATOM   1407 C4'    G F  19      -1.454  10.080  -2.778  1.00 54.30           C
ATOM   1408 O4'    G F  19      -1.142   8.958  -1.907  1.00 55.28           O
ATOM   1409 C3'    G F  19      -0.358  10.102  -3.837  1.00 56.25           C
ATOM   1410 O3'    G F  19       0.629  11.038  -3.458  1.00 54.61           O
ATOM   1411 C2'    G F  19       0.204   8.682  -3.765  1.00 54.43           C
ATOM   1412 O2'    G F  19       1.507   8.567  -4.199  1.00 51.85           O
ATOM   1413 C1'    G F  19       0.072   8.396  -2.288  1.00 54.69           C
ATOM   1414 N9     G F  19       0.105   6.972  -1.965  1.00 55.36           N
ATOM   1415 C8     G F  19      -0.641   5.975  -2.514  1.00 55.88           C
ATOM   1416 N7     G F  19      -0.339   4.804  -2.035  1.00 56.14           N
ATOM   1417 C5     G F  19       0.668   5.048  -1.128  1.00 56.66           C
ATOM   1418 C6     G F  19       1.395   4.147  -0.307  1.00 56.44           C
ATOM   1419 O6     G F  19       1.301   2.930  -0.220  1.00 56.57           O
ATOM   1420 N1     G F  19       2.328   4.822   0.483  1.00 55.75           N
ATOM   1421 C2     G F  19       2.527   6.177   0.466  1.00 54.66           C
ATOM   1422 N2     G F  19       3.467   6.654   1.282  1.00 54.53           N
ATOM   1423 N3     G F  19       1.850   7.026  -0.305  1.00 54.78           N
ATOM   1424 C4     G F  19       0.946   6.377  -1.062  1.00 55.96           C
ATOM   1425  P     G F  20       1.374  11.921  -4.524  1.00 55.53           P
ATOM   1426 OP1    G F  20       0.917  13.314  -4.334  1.00 54.14           O
ATOM   1427 OP2    G F  20       1.273  11.306  -5.861  1.00 53.87           O
ATOM   1428 O5'    G F  20       2.885  11.815  -4.029  1.00 54.36           O
ATOM   1429 C5'    G F  20       3.339  12.611  -2.957  1.00 56.05           C
ATOM   1430 C4'    G F  20       4.373  11.904  -2.110  1.00 56.56           C
ATOM   1431 O4'    G F  20       3.866  10.666  -1.576  1.00 58.19           O
ATOM   1432 C3'    G F  20       5.647  11.474  -2.795  1.00 58.05           C
ATOM   1433 O3'    G F  20       6.512  12.570  -3.011  1.00 56.88           O
ATOM   1434 C2'    G F  20       6.219  10.491  -1.792  1.00 57.40           C
ATOM   1435 O2'    G F  20       6.900  11.156  -0.747  1.00 55.58           O
ATOM   1436 C1'    G F  20       4.959   9.840  -1.219  1.00 57.00           C
ATOM   1437 N9     G F  20       4.736   8.482  -1.716  1.00 58.27           N
ATOM   1438 C8     G F  20       3.843   8.065  -2.664  1.00 58.37           C
ATOM   1439 N7     G F  20       3.863   6.780  -2.865  1.00 58.65           N
ATOM   1440 C5     G F  20       4.840   6.308  -1.995  1.00 59.54           C
ATOM   1441 C6     G F  20       5.306   4.984  -1.768  1.00 59.61           C
ATOM   1442 O6     G F  20       4.938   3.944  -2.302  1.00 59.70           O
ATOM   1443 N1     G F  20       6.303   4.953  -0.798  1.00 58.84           N
ATOM   1444 C2     G F  20       6.787   6.059  -0.141  1.00 57.43           C
ATOM   1445 N2     G F  20       7.759   5.826   0.759  1.00 56.88           N
ATOM   1446 N3     G F  20       6.362   7.293  -0.344  1.00 57.38           N
ATOM   1447 C4     G F  20       5.385   7.338  -1.278  1.00 58.47           C
ATOM   1448  P     G F  21       7.567  12.541  -4.205  1.00 58.18           P
ATOM   1449 OP1    G F  21       8.092  13.914  -4.374  1.00 57.40           O
ATOM   1450 OP2    G F  21       6.940  11.860  -5.357  1.00 56.39           O
ATOM   1451 O5'    G F  21       8.761  11.621  -3.678  1.00 56.16           O
ATOM   1452 C5'    G F  21       9.479  11.979  -2.514  1.00 57.12           C
ATOM   1453 C4'    G F  21      10.413  10.866  -2.102  1.00 56.92           C
ATOM   1454 O4'    G F  21       9.647   9.654  -1.929  1.00 57.36           O
ATOM   1455 C3'    G F  21      11.506  10.557  -3.116  1.00 57.98           C
ATOM   1456 O3'    G F  21      12.796  10.779  -2.543  1.00 55.95           O
ATOM   1457 C2'    G F  21      11.331   9.098  -3.474  1.00 56.32           C
ATOM   1458 O2'    G F  21      12.540   8.373  -3.428  1.00 54.22           O
ATOM   1459 C1'    G F  21      10.367   8.557  -2.414  1.00 56.70           C
ATOM   1460 N9     G F  21       9.438   7.568  -2.963  1.00 57.58           N
ATOM   1461 C8     G F  21       8.359   7.811  -3.769  1.00 58.44           C
ATOM   1462 N7     G F  21       7.719   6.725  -4.121  1.00 58.39           N
ATOM   1463 C5     G F  21       8.422   5.706  -3.501  1.00 59.45           C
ATOM   1464 C6     G F  21       8.204   4.303  -3.519  1.00 59.63           C
ATOM   1465 O6     G F  21       7.321   3.672  -4.100  1.00 59.56           O
ATOM   1466 N1     G F  21       9.152   3.632  -2.755  1.00 58.84           N
ATOM   1467 C2     G F  21      10.169   4.230  -2.064  1.00 57.52           C
ATOM   1468 N2     G F  21      10.981   3.406  -1.384  1.00 56.56           N
ATOM   1469 N3     G F  21      10.386   5.532  -2.043  1.00 57.45           N
ATOM   1470 C4     G F  21       9.471   6.201  -2.784  1.00 58.74           C
ATOM   1471  P     U F  22      13.664  12.026  -2.925  1.00 56.37           P
ATOM   1472 OP1    U F  22      13.073  12.732  -4.078  1.00 55.45           O
ATOM   1473 OP2    U F  22      15.067  11.554  -3.008  1.00 55.92           O
ATOM   1474 O5'    U F  22      13.539  12.946  -1.635  1.00 55.85           O
ATOM   1475 C5'    U F  22      12.494  13.894  -1.524  1.00 55.63           C
ATOM   1476 C4'    U F  22      12.199  14.205  -0.084  1.00 53.72           C
ATOM   1477 O4'    U F  22      11.767  13.008   0.602  1.00 53.83           O
ATOM   1478 C3'    U F  22      13.390  14.752   0.716  1.00 56.05           C
ATOM   1479 O3'    U F  22      12.954  15.819   1.553  1.00 55.31           O
ATOM   1480 C2'    U F  22      13.830  13.569   1.553  1.00 53.04           C
ATOM   1481 O2'    U F  22      14.430  13.951   2.778  1.00 49.57           O
ATOM   1482 C1'    U F  22      12.521  12.831   1.787  1.00 51.51           C
ATOM   1483 N1     U F  22      12.697  11.389   2.042  1.00 50.13           N
ATOM   1484 C2     U F  22      12.689  10.969   3.366  1.00 47.58           C
ATOM   1485 O2     U F  22      12.556  11.755   4.307  1.00 45.75           O
ATOM   1486 N3     U F  22      12.864   9.636   3.552  1.00 46.00           N
ATOM   1487 C4     U F  22      13.026   8.683   2.568  1.00 45.56           C
ATOM   1488 O4     U F  22      13.167   7.500   2.900  1.00 44.60           O
ATOM   1489 C5     U F  22      13.014   9.174   1.230  1.00 46.29           C
ATOM   1490 C6     U F  22      12.850  10.489   1.021  1.00 47.98           C
ATOM   1491  P     U F  23      13.858  17.068   1.814  1.00 51.45           P
ATOM   1492 OP1    U F  23      14.726  17.270   0.650  1.00 49.82           O
ATOM   1493 OP2    U F  23      14.459  16.902   3.153  1.00 50.50           O
ATOM   1494 O5'    U F  23      12.821  18.255   1.886  1.00 51.41           O
ATOM   1495 C5'    U F  23      11.556  18.102   1.278  1.00 51.13           C
ATOM   1496 C4'    U F  23      10.941  19.414   0.879  1.00 50.61           C
ATOM   1497 O4'    U F  23      11.980  20.298   0.404  1.00 50.32           O
ATOM   1498 C3'    U F  23       9.929  19.289  -0.250  1.00 52.96           C
ATOM   1499 O3'    U F  23       8.802  20.096   0.029  1.00 51.98           O
ATOM   1500 C2'    U F  23      10.670  19.788  -1.478  1.00 49.91           C
ATOM   1501 O2'    U F  23       9.841  20.432  -2.414  1.00 47.29           O
ATOM   1502 C1'    U F  23      11.675  20.764  -0.897  1.00 48.65           C
ATOM   1503 N1     U F  23      12.907  20.844  -1.693  1.00 47.37           N
ATOM   1504 C2     U F  23      13.048  21.897  -2.577  1.00 44.66           C
ATOM   1505 O2     U F  23      12.183  22.752  -2.719  1.00 43.40           O
ATOM   1506 N3     U F  23      14.217  21.910  -3.292  1.00 43.10           N
ATOM   1507 C4     U F  23      15.245  20.998  -3.208  1.00 42.52           C
ATOM   1508 O4     U F  23      16.247  21.148  -3.925  1.00 41.78           O
ATOM   1509 C5     U F  23      15.039  19.944  -2.276  1.00 43.64           C
ATOM   1510 C6     U F  23      13.896  19.896  -1.558  1.00 45.65           C
ATOM   1511  P     A F  24       7.535  19.440   0.724  1.00 53.40           P
ATOM   1512 OP1    A F  24       6.344  20.118   0.164  1.00 50.77           O
ATOM   1513 OP2    A F  24       7.784  19.462   2.177  1.00 52.02           O
ATOM   1514 O5'    A F  24       7.502  17.920   0.257  1.00 53.45           O
ATOM   1515 C5'    A F  24       7.077  17.559  -1.052  1.00 53.37           C
ATOM   1516 C4'    A F  24       6.627  16.120  -1.087  1.00 52.69           C
ATOM   1517 O4'    A F  24       7.706  15.254  -0.681  1.00 52.72           O
ATOM   1518 C3'    A F  24       5.509  15.792  -0.114  1.00 53.58           C
ATOM   1519 O3'    A F  24       4.246  16.096  -0.707  1.00 52.10           O
ATOM   1520 C2'    A F  24       5.681  14.295   0.115  1.00 51.29           C
ATOM   1521 O2'    A F  24       5.037  13.525  -0.894  1.00 48.66           O
ATOM   1522 C1'    A F  24       7.194  14.119  -0.011  1.00 51.56           C
ATOM   1523 N9     A F  24       7.882  13.981   1.274  1.00 51.30           N
ATOM   1524 C8     A F  24       8.382  14.956   2.092  1.00 50.27           C
ATOM   1525 N7     A F  24       8.977  14.505   3.172  1.00 49.75           N
ATOM   1526 C5     A F  24       8.859  13.129   3.058  1.00 50.01           C
ATOM   1527 C6     A F  24       9.282  12.071   3.885  1.00 49.02           C
ATOM   1528 N6     A F  24       9.938  12.245   5.029  1.00 48.25           N
ATOM   1529 N1     A F  24       9.002  10.821   3.475  1.00 48.44           N
ATOM   1530 C2     A F  24       8.350  10.642   2.330  1.00 48.34           C
ATOM   1531 N3     A F  24       7.903  11.542   1.471  1.00 49.83           N
ATOM   1532 C4     A F  24       8.188  12.792   1.897  1.00 51.52           C
ATOM   1533  P     A F  25       3.057  16.679   0.149  1.00 55.29           P
ATOM   1534 OP1    A F  25       2.205  17.486  -0.744  1.00 53.83           O
ATOM   1535 OP2    A F  25       3.641  17.299   1.357  1.00 54.61           O
ATOM   1536 O5'    A F  25       2.235  15.389   0.592  1.00 54.24           O
ATOM   1537 C5'    A F  25       1.546  14.587  -0.362  1.00 54.25           C
ATOM   1538 C4'    A F  25       1.334  13.188   0.158  1.00 54.05           C
ATOM   1539 O4'    A F  25       2.615  12.605   0.473  1.00 53.64           O
ATOM   1540 C3'    A F  25       0.540  13.091   1.444  1.00 54.78           C
ATOM   1541 O3'    A F  25      -0.855  13.026   1.176  1.00 53.13           O
ATOM   1542 C2'    A F  25       1.050  11.810   2.071  1.00 52.59           C
ATOM   1543 O2'    A F  25       0.391  10.675   1.537  1.00 50.15           O
ATOM   1544 C1'    A F  25       2.517  11.812   1.627  1.00 53.80           C
ATOM   1545 N9     A F  25       3.428  12.349   2.646  1.00 53.82           N
ATOM   1546 C8     A F  25       3.634  13.649   3.010  1.00 52.85           C
ATOM   1547 N7     A F  25       4.531  13.811   3.955  1.00 52.54           N
ATOM   1548 C5     A F  25       4.949  12.524   4.234  1.00 53.31           C
ATOM   1549 C6     A F  25       5.891  12.002   5.144  1.00 52.77           C
ATOM   1550 N6     A F  25       6.603  12.760   5.974  1.00 52.36           N
ATOM   1551 N1     A F  25       6.071  10.666   5.167  1.00 51.69           N
ATOM   1552 C2     A F  25       5.354   9.910   4.336  1.00 51.14           C
ATOM   1553 N3     A F  25       4.451  10.268   3.439  1.00 52.93           N
ATOM   1554 C4     A F  25       4.285  11.616   3.435  1.00 53.74           C
ATOM   1555  P     G F  26      -1.898  13.756   2.116  1.00 56.29           P
ATOM   1556 OP1    G F  26      -2.645  14.692   1.269  1.00 54.74           O
ATOM   1557 OP2    G F  26      -1.132  14.252   3.281  1.00 54.70           O
ATOM   1558 O5'    G F  26      -2.939  12.657   2.645  1.00 55.65           O
ATOM   1559 C5'    G F  26      -2.694  11.275   2.595  1.00 57.91           C
ATOM   1560 C4'    G F  26      -3.390  10.599   1.441  1.00 57.14           C
ATOM   1561 O4'    G F  26      -2.427   9.759   0.788  1.00 58.88           O
ATOM   1562 C3'    G F  26      -4.552   9.685   1.813  1.00 59.07           C
ATOM   1563 O3'    G F  26      -5.786  10.391   1.742  1.00 57.74           O
ATOM   1564 C2'    G F  26      -4.488   8.586   0.773  1.00 57.57           C
ATOM   1565 O2'    G F  26      -5.168   8.967  -0.418  1.00 55.45           O
ATOM   1566 C1'    G F  26      -2.983   8.501   0.496  1.00 58.10           C
ATOM   1567 N9     G F  26      -2.284   7.474   1.289  1.00 58.89           N
ATOM   1568 C8     G F  26      -1.384   7.696   2.299  1.00 58.82           C
ATOM   1569 N7     G F  26      -0.907   6.596   2.809  1.00 58.79           N
ATOM   1570 C5     G F  26      -1.536   5.589   2.097  1.00 59.46           C
ATOM   1571 C6     G F  26      -1.410   4.177   2.204  1.00 59.35           C
ATOM   1572 O6     G F  26      -0.709   3.523   2.970  1.00 59.12           O
ATOM   1573 N1     G F  26      -2.234   3.523   1.278  1.00 58.55           N
ATOM   1574 C2     G F  26      -3.056   4.148   0.382  1.00 57.57           C
ATOM   1575 N2     G F  26      -3.774   3.344  -0.422  1.00 57.05           N
ATOM   1576 N3     G F  26      -3.179   5.457   0.275  1.00 57.62           N
ATOM   1577 C4     G F  26      -2.385   6.109   1.157  1.00 58.86           C
ATOM   1578  P     G F  27      -7.054   9.905   2.610  1.00 58.74           P
ATOM   1579 OP1    G F  27      -8.148  10.865   2.343  1.00 57.55           O
ATOM   1580 OP2    G F  27      -6.576   9.709   3.989  1.00 56.37           O
ATOM   1581 O5'    G F  27      -7.474   8.481   2.019  1.00 57.25           O
ATOM   1582 C5'    G F  27      -8.259   8.383   0.844  1.00 58.61           C
ATOM   1583 C4'    G F  27      -8.504   6.942   0.457  1.00 58.65           C
ATOM   1584 O4'    G F  27      -7.243   6.259   0.304  1.00 60.64           O
ATOM   1585 C3'    G F  27      -9.264   6.106   1.461  1.00 60.79           C
ATOM   1586 O3'    G F  27     -10.666   6.273   1.308  1.00 59.80           O
ATOM   1587 C2'    G F  27      -8.829   4.688   1.120  1.00 60.08           C
ATOM   1588 O2'    G F  27      -9.563   4.168   0.019  1.00 57.79           O
ATOM   1589 C1'    G F  27      -7.375   4.905   0.693  1.00 59.32           C
ATOM   1590 N9     G F  27      -6.406   4.612   1.758  1.00 60.72           N
ATOM   1591 C8     G F  27      -5.730   5.515   2.533  1.00 60.26           C
ATOM   1592 N7     G F  27      -4.919   4.961   3.389  1.00 60.29           N
ATOM   1593 C5     G F  27      -5.064   3.592   3.167  1.00 61.42           C
ATOM   1594 C6     G F  27      -4.423   2.485   3.800  1.00 61.46           C
ATOM   1595 O6     G F  27      -3.584   2.495   4.697  1.00 61.16           O
ATOM   1596 N1     G F  27      -4.864   1.271   3.272  1.00 60.39           N
ATOM   1597 C2     G F  27      -5.799   1.153   2.264  1.00 58.96           C
ATOM   1598 N2     G F  27      -6.097  -0.100   1.893  1.00 58.22           N
ATOM   1599 N3     G F  27      -6.393   2.176   1.669  1.00 59.15           N
ATOM   1600 C4     G F  27      -5.973   3.366   2.169  1.00 60.64           C
ATOM   1601  P     G F  28     -11.670   5.955   2.514  1.00 60.73           P
ATOM   1602 OP1    G F  28     -13.011   6.464   2.133  1.00 60.58           O
ATOM   1603 OP2    G F  28     -11.042   6.433   3.759  1.00 59.37           O
ATOM   1604 O5'    G F  28     -11.748   4.362   2.584  1.00 58.24           O
ATOM   1605 C5'    G F  28     -12.339   3.625   1.530  1.00 58.90           C
ATOM   1606 C4'    G F  28     -12.153   2.136   1.728  1.00 58.31           C
ATOM   1607 O4'    G F  28     -10.771   1.880   2.040  1.00 57.90           O
ATOM   1608 C3'    G F  28     -12.979   1.526   2.854  1.00 59.29           C
ATOM   1609 O3'    G F  28     -13.697   0.400   2.389  1.00 56.83           O
ATOM   1610 C2'    G F  28     -11.971   1.092   3.902  1.00 57.66           C
ATOM   1611 O2'    G F  28     -12.276  -0.165   4.476  1.00 54.79           O
ATOM   1612 C1'    G F  28     -10.666   0.994   3.131  1.00 57.09           C
ATOM   1613 N9     G F  28      -9.507   1.371   3.946  1.00 57.81           N
ATOM   1614 C8     G F  28      -9.116   2.643   4.282  1.00 58.82           C
ATOM   1615 N7     G F  28      -8.054   2.676   5.027  1.00 58.28           N
ATOM   1616 C5     G F  28      -7.713   1.341   5.203  1.00 59.48           C
ATOM   1617 C6     G F  28      -6.649   0.756   5.937  1.00 59.77           C
ATOM   1618 O6     G F  28      -5.758   1.309   6.579  1.00 59.55           O
ATOM   1619 N1     G F  28      -6.679  -0.638   5.849  1.00 58.94           N
ATOM   1620 C2     G F  28      -7.617  -1.359   5.152  1.00 57.78           C
ATOM   1621 N2     G F  28      -7.483  -2.698   5.202  1.00 55.78           N
ATOM   1622 N3     G F  28      -8.611  -0.824   4.474  1.00 57.37           N
ATOM   1623 C4     G F  28      -8.596   0.529   4.540  1.00 59.12           C
ATOM   1624  P     U F  29     -15.141   0.458   1.962  1.00 59.66           P
ATOM   1625 OP1    U F  29     -15.973   0.716   3.156  1.00 58.42           O
ATOM   1626 OP2    U F  29     -15.434  -0.701   1.102  1.00 58.78           O
ATOM   1627 O5'    U F  29     -15.138   1.764   1.065  1.00 59.21           O
ATOM   1628 C5'    U F  29     -15.316   1.674  -0.326  1.00 58.64           C
ATOM   1629 C4'    U F  29     -15.848   2.975  -0.857  1.00 57.62           C
ATOM   1630 O4'    U F  29     -15.027   4.046  -0.376  1.00 57.34           O
ATOM   1631 C3'    U F  29     -15.796   3.114  -2.373  1.00 59.29           C
ATOM   1632 O3'    U F  29     -16.965   2.546  -2.946  1.00 58.44           O
ATOM   1633 C2'    U F  29     -15.732   4.617  -2.585  1.00 56.13           C
ATOM   1634 O2'    U F  29     -17.028   5.188  -2.683  1.00 52.44           O
ATOM   1635 C1'    U F  29     -15.063   5.117  -1.291  1.00 54.60           C
ATOM   1636 N1     U F  29     -13.683   5.628  -1.464  1.00 53.35           N
ATOM   1637 C2     U F  29     -13.438   6.930  -1.092  1.00 50.64           C
ATOM   1638 O2     U F  29     -14.302   7.663  -0.631  1.00 48.60           O
ATOM   1639 N3     U F  29     -12.144   7.358  -1.272  1.00 48.84           N
ATOM   1640 C4     U F  29     -11.099   6.617  -1.779  1.00 48.35           C
ATOM   1641 O4     U F  29     -10.002   7.156  -1.882  1.00 47.37           O
ATOM   1642 C5     U F  29     -11.438   5.281  -2.146  1.00 49.11           C
ATOM   1643 C6     U F  29     -12.685   4.839  -1.978  1.00 51.17           C
ATOM   1644  P     U F  30     -16.895   1.678  -4.237  1.00 59.72           P
ATOM   1645 OP1    U F  30     -18.255   1.560  -4.835  1.00 58.45           O
ATOM   1646 OP2    U F  30     -16.110   0.473  -3.964  1.00 59.03           O
ATOM   1647 O5'    U F  30     -16.029   2.642  -5.161  1.00 59.41           O
ATOM   1648 C5'    U F  30     -15.123   2.125  -6.097  1.00 58.40           C
ATOM   1649 C4'    U F  30     -15.271   2.805  -7.428  1.00 58.51           C
ATOM   1650 O4'    U F  30     -15.641   4.177  -7.225  1.00 58.15           O
ATOM   1651 C3'    U F  30     -13.998   2.890  -8.259  1.00 60.75           C
ATOM   1652 O3'    U F  30     -13.810   1.694  -8.983  1.00 59.87           O
ATOM   1653 C2'    U F  30     -14.262   4.078  -9.152  1.00 57.05           C
ATOM   1654 O2'    U F  30     -14.964   3.725 -10.305  1.00 54.27           O
ATOM   1655 C1'    U F  30     -15.122   4.984  -8.259  1.00 56.03           C
ATOM   1656 N1     U F  30     -14.424   6.127  -7.660  1.00 54.71           N
ATOM   1657 C2     U F  30     -15.135   7.308  -7.510  1.00 51.61           C
ATOM   1658 O2     U F  30     -16.310   7.420  -7.851  1.00 49.85           O
ATOM   1659 N3     U F  30     -14.440   8.351  -6.949  1.00 50.01           N
ATOM   1660 C4     U F  30     -13.131   8.328  -6.534  1.00 49.59           C
ATOM   1661 O4     U F  30     -12.652   9.347  -6.054  1.00 49.13           O
ATOM   1662 C5     U F  30     -12.451   7.090  -6.729  1.00 50.65           C
ATOM   1663 C6     U F  30     -13.106   6.050  -7.269  1.00 52.67           C
ATOM   1664  P     A F  31     -12.436   1.263  -9.486  1.00 58.50           P
ATOM   1665 OP1    A F  31     -11.951   2.303 -10.435  1.00 56.31           O
ATOM   1666 OP2    A F  31     -12.575  -0.133  -9.928  1.00 57.33           O
ATOM   1667 O5'    A F  31     -11.530   1.303  -8.182  1.00 58.34           O
ATOM   1668 C5'    A F  31     -10.301   0.627  -8.155  1.00 57.39           C
ATOM   1669 C4'    A F  31      -9.618   0.781  -6.818  1.00 57.50           C
ATOM   1670 O4'    A F  31      -9.146   2.140  -6.676  1.00 56.79           O
ATOM   1671 C3'    A F  31     -10.507   0.501  -5.604  1.00 58.41           C
ATOM   1672 O3'    A F  31      -9.783  -0.283  -4.663  1.00 56.52           O
ATOM   1673 C2'    A F  31     -10.783   1.875  -5.026  1.00 55.09           C
ATOM   1674 O2'    A F  31     -10.927   1.871  -3.632  1.00 51.88           O
ATOM   1675 C1'    A F  31      -9.540   2.662  -5.431  1.00 55.15           C
ATOM   1676 N9     A F  31      -9.787   4.091  -5.572  1.00 54.44           N
ATOM   1677 C8     A F  31     -10.745   4.713  -6.329  1.00 52.71           C
ATOM   1678 N7     A F  31     -10.704   6.021  -6.256  1.00 51.53           N
ATOM   1679 C5     A F  31      -9.657   6.275  -5.383  1.00 52.29           C
ATOM   1680 C6     A F  31      -9.110   7.474  -4.885  1.00 51.10           C
ATOM   1681 N6     A F  31      -9.558   8.681  -5.208  1.00 50.33           N
ATOM   1682 N1     A F  31      -8.063   7.376  -4.033  1.00 50.47           N
ATOM   1683 C2     A F  31      -7.607   6.152  -3.718  1.00 50.59           C
ATOM   1684 N3     A F  31      -8.042   4.967  -4.112  1.00 51.48           N
ATOM   1685 C4     A F  31      -9.083   5.098  -4.960  1.00 53.93           C
ATOM   1686  P     G F  32     -10.100  -1.816  -4.522  1.00 57.93           P
ATOM   1687 OP1    G F  32      -9.808  -2.429  -5.840  1.00 56.72           O
ATOM   1688 OP2    G F  32     -11.414  -1.988  -3.897  1.00 56.81           O
ATOM   1689 O5'    G F  32      -9.025  -2.335  -3.470  1.00 57.11           O
ATOM   1690 C5'    G F  32      -7.726  -1.782  -3.402  1.00 59.75           C
ATOM   1691 C4'    G F  32      -6.702  -2.799  -3.000  1.00 59.43           C
ATOM   1692 O4'    G F  32      -5.393  -2.194  -3.038  1.00 60.55           O
ATOM   1693 C3'    G F  32      -6.831  -3.337  -1.590  1.00 61.16           C
ATOM   1694 O3'    G F  32      -7.682  -4.480  -1.551  1.00 59.56           O
ATOM   1695 C2'    G F  32      -5.408  -3.712  -1.216  1.00 59.47           C
ATOM   1696 O2'    G F  32      -5.100  -5.019  -1.637  1.00 56.89           O
ATOM   1697 C1'    G F  32      -4.578  -2.699  -2.011  1.00 60.17           C
ATOM   1698 N9     G F  32      -4.051  -1.598  -1.196  1.00 60.97           N
ATOM   1699 C8     G F  32      -4.424  -0.287  -1.239  1.00 61.00           C
ATOM   1700 N7     G F  32      -3.762   0.455  -0.398  1.00 60.95           N
ATOM   1701 C5     G F  32      -2.906  -0.417   0.249  1.00 61.54           C
ATOM   1702 C6     G F  32      -1.949  -0.187   1.274  1.00 61.47           C
ATOM   1703 O6     G F  32      -1.657   0.870   1.830  1.00 61.33           O
ATOM   1704 N1     G F  32      -1.303  -1.368   1.639  1.00 60.66           N
ATOM   1705 C2     G F  32      -1.541  -2.599   1.091  1.00 59.61           C
ATOM   1706 N2     G F  32      -0.817  -3.616   1.577  1.00 59.18           N
ATOM   1707 N3     G F  32      -2.443  -2.821   0.137  1.00 59.67           N
ATOM   1708 C4     G F  32      -3.080  -1.691  -0.231  1.00 61.01           C
ATOM   1709  P     G F  33      -8.331  -4.989  -0.173  1.00 61.21           P
ATOM   1710 OP1    G F  33      -9.251  -6.095  -0.502  1.00 60.24           O
ATOM   1711 OP2    G F  33      -8.841  -3.808   0.542  1.00 59.41           O
ATOM   1712 O5'    G F  33      -7.118  -5.595   0.662  1.00 59.86           O
ATOM   1713 C5'    G F  33      -6.551  -6.855   0.342  1.00 61.90           C
ATOM   1714 C4'    G F  33      -5.427  -7.210   1.288  1.00 62.35           C
ATOM   1715 O4'    G F  33      -4.388  -6.221   1.211  1.00 63.73           O
ATOM   1716 C3'    G F  33      -5.805  -7.259   2.743  1.00 63.78           C
ATOM   1717 O3'    G F  33      -6.342  -8.534   3.088  1.00 62.79           O
ATOM   1718 C2'    G F  33      -4.473  -7.002   3.448  1.00 63.31           C
ATOM   1719 O2'    G F  33      -3.708  -8.185   3.559  1.00 61.13           O
ATOM   1720 C1'    G F  33      -3.783  -6.044   2.482  1.00 62.74           C
ATOM   1721 N9     G F  33      -3.870  -4.636   2.872  1.00 64.15           N
ATOM   1722 C8     G F  33      -4.686  -3.681   2.331  1.00 63.63           C
ATOM   1723 N7     G F  33      -4.517  -2.500   2.862  1.00 63.68           N
ATOM   1724 C5     G F  33      -3.540  -2.685   3.819  1.00 64.45           C
ATOM   1725 C6     G F  33      -2.940  -1.753   4.721  1.00 64.52           C
ATOM   1726 O6     G F  33      -3.169  -0.547   4.842  1.00 64.20           O
ATOM   1727 N1     G F  33      -1.986  -2.360   5.530  1.00 63.75           N
ATOM   1728 C2     G F  33      -1.649  -3.693   5.477  1.00 62.47           C
ATOM   1729 N2     G F  33      -0.713  -4.095   6.343  1.00 61.70           N
ATOM   1730 N3     G F  33      -2.195  -4.567   4.640  1.00 62.47           N
ATOM   1731 C4     G F  33      -3.124  -3.995   3.842  1.00 63.96           C
ATOM   1732  P     G F  34      -7.375  -8.706   4.291  1.00 63.77           P
ATOM   1733 OP1    G F  34      -7.882 -10.098   4.265  1.00 63.50           O
ATOM   1734 OP2    G F  34      -8.337  -7.581   4.233  1.00 62.58           O
ATOM   1735 O5'    G F  34      -6.478  -8.530   5.605  1.00 61.51           O
ATOM   1736 C5'    G F  34      -5.514  -9.503   5.961  1.00 62.64           C
ATOM   1737 C4'    G F  34      -4.730  -9.054   7.170  1.00 62.52           C
ATOM   1738 O4'    G F  34      -4.019  -7.849   6.856  1.00 61.90           O
ATOM   1739 C3'    G F  34      -5.568  -8.702   8.380  1.00 62.75           C
ATOM   1740 O3'    G F  34      -5.807  -9.846   9.184  1.00 60.51           O
ATOM   1741 C2'    G F  34      -4.717  -7.690   9.124  1.00 61.46           C
ATOM   1742 O2'    G F  34      -3.842  -8.321  10.053  1.00 58.21           O
ATOM   1743 C1'    G F  34      -3.891  -7.052   8.007  1.00 61.04           C
ATOM   1744 N9     G F  34      -4.297  -5.675   7.702  1.00 61.85           N
ATOM   1745 C8     G F  34      -5.238  -5.265   6.802  1.00 62.22           C
ATOM   1746 N7     G F  34      -5.371  -3.970   6.751  1.00 61.63           N
ATOM   1747 C5     G F  34      -4.460  -3.486   7.677  1.00 62.96           C
ATOM   1748 C6     G F  34      -4.150  -2.153   8.066  1.00 63.29           C
ATOM   1749 O6     G F  34      -4.644  -1.095   7.653  1.00 62.94           O
ATOM   1750 N1     G F  34      -3.166  -2.124   9.042  1.00 62.34           N
ATOM   1751 C2     G F  34      -2.545  -3.228   9.572  1.00 61.01           C
ATOM   1752 N2     G F  34      -1.609  -2.986  10.508  1.00 59.13           N
ATOM   1753 N3     G F  34      -2.820  -4.469   9.217  1.00 60.83           N
ATOM   1754 C4     G F  34      -3.788  -4.527   8.268  1.00 62.70           C
ATOM   1755  P     U F  35      -7.091 -10.797   8.984  1.00 65.08           P
ATOM   1756 OP1    U F  35      -7.375 -10.941   7.533  1.00 63.51           O
ATOM   1757 OP2    U F  35      -8.160 -10.319   9.887  1.00 64.54           O
ATOM   1758 O5'    U F  35      -6.611 -12.205   9.525  1.00 64.44           O
ATOM   1759 C5'    U F  35      -5.797 -13.045   8.715  1.00 63.42           C
ATOM   1760 C4'    U F  35      -4.337 -12.676   8.820  1.00 63.33           C
ATOM   1761 O4'    U F  35      -4.064 -12.072  10.101  1.00 62.46           O
ATOM   1762 C3'    U F  35      -3.398 -13.862   8.735  1.00 64.65           C
ATOM   1763 O3'    U F  35      -3.069 -14.124   7.385  1.00 63.64           O
ATOM   1764 C2'    U F  35      -2.201 -13.418   9.540  1.00 61.33           C
ATOM   1765 O2'    U F  35      -1.335 -12.591   8.785  1.00 57.41           O
ATOM   1766 C1'    U F  35      -2.863 -12.583  10.648  1.00 60.18           C
ATOM   1767 N1     U F  35      -3.201 -13.365  11.845  1.00 58.87           N
ATOM   1768 C2     U F  35      -2.182 -14.006  12.539  1.00 55.83           C
ATOM   1769 O2     U F  35      -1.021 -13.969  12.177  1.00 53.18           O
ATOM   1770 N3     U F  35      -2.569 -14.699  13.658  1.00 53.62           N
ATOM   1771 C4     U F  35      -3.853 -14.813  14.155  1.00 53.11           C
ATOM   1772 O4     U F  35      -4.042 -15.472  15.178  1.00 51.96           O
ATOM   1773 C5     U F  35      -4.850 -14.121  13.399  1.00 53.91           C
ATOM   1774 C6     U F  35      -4.501 -13.434  12.305  1.00 56.05           C
ATOM   1775  P     U F  36      -2.465 -15.522   7.042  1.00 62.77           P
ATOM   1776 OP1    U F  36      -2.795 -15.810   5.625  1.00 61.22           O
ATOM   1777 OP2    U F  36      -2.831 -16.463   8.105  1.00 62.47           O
ATOM   1778 O5'    U F  36      -0.882 -15.266   7.165  1.00 62.64           O
ATOM   1779 C5'    U F  36      -0.036 -15.470   6.040  1.00 61.40           C
ATOM   1780 C4'    U F  36       0.219 -16.946   5.870  1.00 62.12           C
ATOM   1781 O4'    U F  36      -0.978 -17.596   5.397  1.00 61.07           O
ATOM   1782 C3'    U F  36       1.284 -17.288   4.834  1.00 64.18           C
ATOM   1783 O3'    U F  36       2.563 -17.318   5.437  1.00 62.88           O
ATOM   1784 C2'    U F  36       0.860 -18.645   4.311  1.00 60.05           C
ATOM   1785 O2'    U F  36       1.309 -19.693   5.141  1.00 57.10           O
ATOM   1786 C1'    U F  36      -0.664 -18.548   4.401  1.00 59.41           C
ATOM   1787 N1     U F  36      -1.297 -18.138   3.128  1.00 58.01           N
ATOM   1788 C2     U F  36      -1.783 -19.134   2.308  1.00 54.90           C
ATOM   1789 O2     U F  36      -1.697 -20.318   2.587  1.00 52.82           O
ATOM   1790 N3     U F  36      -2.369 -18.697   1.143  1.00 53.06           N
ATOM   1791 C4     U F  36      -2.517 -17.386   0.730  1.00 52.66           C
ATOM   1792 O4     U F  36      -3.069 -17.154  -0.345  1.00 52.09           O
ATOM   1793 C5     U F  36      -1.982 -16.418   1.636  1.00 53.82           C
ATOM   1794 C6     U F  36      -1.406 -16.810   2.774  1.00 55.98           C
ATOM   1795  P     A F  37       3.698 -16.425   4.889  1.00 63.24           P
ATOM   1796 OP1    A F  37       4.498 -17.216   3.912  1.00 61.16           O
ATOM   1797 OP2    A F  37       4.357 -15.780   6.037  1.00 62.30           O
ATOM   1798 O5'    A F  37       2.883 -15.318   4.094  1.00 62.57           O
ATOM   1799 C5'    A F  37       3.558 -14.381   3.274  1.00 61.41           C
ATOM   1800 C4'    A F  37       2.913 -13.025   3.346  1.00 62.12           C
ATOM   1801 O4'    A F  37       1.961 -12.864   2.267  1.00 60.75           O
ATOM   1802 C3'    A F  37       2.150 -12.736   4.637  1.00 62.63           C
ATOM   1803 O3'    A F  37       2.371 -11.397   5.005  1.00 60.42           O
ATOM   1804 C2'    A F  37       0.689 -12.914   4.237  1.00 59.33           C
ATOM   1805 O2'    A F  37      -0.201 -12.125   4.981  1.00 55.43           O
ATOM   1806 C1'    A F  37       0.708 -12.485   2.777  1.00 59.50           C
ATOM   1807 N9     A F  37      -0.326 -13.096   1.952  1.00 58.63           N
ATOM   1808 C8     A F  37      -0.560 -14.426   1.752  1.00 56.51           C
ATOM   1809 N7     A F  37      -1.555 -14.671   0.934  1.00 55.04           N
ATOM   1810 C5     A F  37      -2.007 -13.413   0.580  1.00 56.14           C
ATOM   1811 C6     A F  37      -3.053 -12.982  -0.260  1.00 54.87           C
ATOM   1812 N6     A F  37      -3.847 -13.810  -0.922  1.00 53.95           N
ATOM   1813 N1     A F  37      -3.235 -11.656  -0.403  1.00 54.06           N
ATOM   1814 C2     A F  37      -2.420 -10.820   0.257  1.00 54.12           C
ATOM   1815 N3     A F  37      -1.413 -11.102   1.079  1.00 54.78           N
ATOM   1816 C4     A F  37      -1.255 -12.433   1.193  1.00 57.71           C
ATOM   1817  P     G F  38       3.228 -11.040   6.162  1.00 59.74           P
ATOM   1818 OP1    G F  38       4.633 -11.046   5.740  1.00 58.77           O
ATOM   1819 OP2    G F  38       2.840 -11.743   7.395  1.00 58.71           O
ATOM   1820 O5'    G F  38       2.734  -9.553   6.269  1.00 58.52           O
ATOM   1821 C5'    G F  38       3.168  -8.568   5.335  1.00 60.88           C
ATOM   1822 C4'    G F  38       3.723  -7.416   6.108  1.00 60.71           C
ATOM   1823 O4'    G F  38       3.807  -6.233   5.264  1.00 61.60           O
ATOM   1824 C3'    G F  38       2.856  -7.036   7.299  1.00 62.39           C
ATOM   1825 O3'    G F  38       3.615  -6.869   8.470  1.00 60.88           O
ATOM   1826 C2'    G F  38       2.196  -5.732   6.862  1.00 60.66           C
ATOM   1827 O2'    G F  38       1.942  -4.855   7.902  1.00 57.95           O
ATOM   1828 C1'    G F  38       3.215  -5.150   5.899  1.00 61.30           C
ATOM   1829 N9     G F  38       2.549  -4.255   4.961  1.00 62.05           N
ATOM   1830 C8     G F  38       1.658  -4.588   3.973  1.00 62.21           C
ATOM   1831 N7     G F  38       1.171  -3.543   3.356  1.00 62.13           N
ATOM   1832 C5     G F  38       1.772  -2.463   3.973  1.00 62.55           C
ATOM   1833 C6     G F  38       1.613  -1.072   3.740  1.00 62.44           C
ATOM   1834 O6     G F  38       0.893  -0.509   2.927  1.00 62.28           O
ATOM   1835 N1     G F  38       2.422  -0.322   4.602  1.00 61.91           N
ATOM   1836 C2     G F  38       3.253  -0.840   5.549  1.00 61.01           C
ATOM   1837 N2     G F  38       3.944   0.031   6.282  1.00 60.49           N
ATOM   1838 N3     G F  38       3.395  -2.151   5.786  1.00 60.93           N
ATOM   1839 C4     G F  38       2.631  -2.883   4.957  1.00 62.31           C
ATOM   1840  P     G F  39       2.881  -6.865   9.911  1.00 60.69           P
ATOM   1841 OP1    G F  39       3.641  -7.778  10.796  1.00 59.79           O
ATOM   1842 OP2    G F  39       1.420  -7.048   9.759  1.00 59.39           O
ATOM   1843 O5'    G F  39       3.143  -5.364  10.392  1.00 59.39           O
ATOM   1844 C5'    G F  39       4.451  -4.931  10.713  1.00 61.18           C
ATOM   1845 C4'    G F  39       4.517  -3.450  10.917  1.00 61.38           C
ATOM   1846 O4'    G F  39       4.288  -2.761   9.674  1.00 62.56           O
ATOM   1847 C3'    G F  39       3.473  -2.869  11.843  1.00 62.49           C
ATOM   1848 O3'    G F  39       3.865  -3.014  13.199  1.00 61.32           O
ATOM   1849 C2'    G F  39       3.427  -1.409  11.423  1.00 61.92           C
ATOM   1850 O2'    G F  39       4.479  -0.666  12.018  1.00 59.68           O
ATOM   1851 C1'    G F  39       3.688  -1.506   9.918  1.00 61.49           C
ATOM   1852 N9     G F  39       2.464  -1.378   9.108  1.00 62.83           N
ATOM   1853 C8     G F  39       1.764  -2.380   8.503  1.00 62.63           C
ATOM   1854 N7     G F  39       0.746  -1.948   7.821  1.00 62.69           N
ATOM   1855 C5     G F  39       0.771  -0.580   7.985  1.00 63.38           C
ATOM   1856 C6     G F  39      -0.090   0.426   7.468  1.00 63.45           C
ATOM   1857 O6     G F  39      -1.082   0.294   6.733  1.00 63.21           O
ATOM   1858 N1     G F  39       0.288   1.691   7.891  1.00 62.78           N
ATOM   1859 C2     G F  39       1.365   1.961   8.696  1.00 61.58           C
ATOM   1860 N2     G F  39       1.568   3.253   9.002  1.00 60.69           N
ATOM   1861 N3     G F  39       2.174   1.037   9.183  1.00 61.25           N
ATOM   1862 C4     G F  39       1.826  -0.217   8.784  1.00 62.54           C
ATOM   1863  P     G F  40       2.754  -3.088  14.351  1.00 60.27           P
ATOM   1864 OP1    G F  40       3.409  -3.559  15.589  1.00 60.03           O
ATOM   1865 OP2    G F  40       1.587  -3.811  13.820  1.00 59.22           O
ATOM   1866 O5'    G F  40       2.327  -1.562  14.562  1.00 57.82           O
ATOM   1867 C5'    G F  40       3.279  -0.613  14.993  1.00 58.63           C
ATOM   1868 C4'    G F  40       2.674   0.773  15.007  1.00 58.03           C
ATOM   1869 O4'    G F  40       2.178   1.074  13.687  1.00 57.62           O
ATOM   1870 C3'    G F  40       1.511   0.933  15.961  1.00 58.56           C
ATOM   1871 O3'    G F  40       1.815   1.915  16.957  1.00 56.22           O
ATOM   1872 C2'    G F  40       0.321   1.369  15.126  1.00 57.15           C
ATOM   1873 O2'    G F  40      -0.335   2.510  15.644  1.00 54.15           O
ATOM   1874 C1'    G F  40       0.922   1.703  13.760  1.00 56.98           C
ATOM   1875 N9     G F  40       0.090   1.225  12.649  1.00 57.53           N
ATOM   1876 C8     G F  40      -0.057  -0.067  12.230  1.00 58.34           C
ATOM   1877 N7     G F  40      -0.868  -0.194  11.218  1.00 57.85           N
ATOM   1878 C5     G F  40      -1.288   1.099  10.955  1.00 59.02           C
ATOM   1879 C6     G F  40      -2.184   1.586   9.978  1.00 59.20           C
ATOM   1880 O6     G F  40      -2.806   0.958   9.108  1.00 58.99           O
ATOM   1881 N1     G F  40      -2.332   2.967  10.063  1.00 58.34           N
ATOM   1882 C2     G F  40      -1.699   3.772  10.964  1.00 57.23           C
ATOM   1883 N2     G F  40      -1.980   5.079  10.900  1.00 55.47           N
ATOM   1884 N3     G F  40      -0.863   3.326  11.890  1.00 56.93           N
ATOM   1885 C4     G F  40      -0.704   1.986  11.830  1.00 58.50           C
ATOM   1886  P     U F  41       2.460   1.475  18.326  1.00 61.01           P
ATOM   1887 OP1    U F  41       1.603   0.465  18.983  1.00 59.15           O
ATOM   1888 OP2    U F  41       2.802   2.721  19.052  1.00 60.19           O
ATOM   1889 O5'    U F  41       3.796   0.761  17.872  1.00 60.93           O
ATOM   1890 C5'    U F  41       5.065   1.336  18.072  1.00 60.14           C
ATOM   1891 C4'    U F  41       6.115   0.414  17.551  1.00 59.23           C
ATOM   1892 O4'    U F  41       5.699  -0.071  16.263  1.00 58.36           O
ATOM   1893 C3'    U F  41       7.466   1.062  17.310  1.00 61.18           C
ATOM   1894 O3'    U F  41       8.257   1.010  18.485  1.00 60.15           O
ATOM   1895 C2'    U F  41       8.059   0.216  16.193  1.00 57.82           C
ATOM   1896 O2'    U F  41       8.765  -0.905  16.694  1.00 53.16           O
ATOM   1897 C1'    U F  41       6.819  -0.253  15.429  1.00 55.89           C
ATOM   1898 N1     U F  41       6.549   0.445  14.160  1.00 54.40           N
ATOM   1899 C2     U F  41       6.257  -0.335  13.067  1.00 51.27           C
ATOM   1900 O2     U F  41       6.206  -1.555  13.112  1.00 48.87           O
ATOM   1901 N3     U F  41       6.009   0.349  11.904  1.00 49.07           N
ATOM   1902 C4     U F  41       6.029   1.716  11.731  1.00 48.50           C
ATOM   1903 O4     U F  41       5.790   2.174  10.624  1.00 47.36           O
ATOM   1904 C5     U F  41       6.350   2.455  12.911  1.00 49.44           C
ATOM   1905 C6     U F  41       6.592   1.813  14.062  1.00 51.73           C
ATOM   1906  P     U F  42       9.225   2.176  18.847  1.00 58.26           P
ATOM   1907 OP1    U F  42       9.504   2.109  20.310  1.00 57.05           O
ATOM   1908 OP2    U F  42       8.680   3.405  18.251  1.00 58.24           O
ATOM   1909 O5'    U F  42      10.583   1.836  18.071  1.00 58.31           O
ATOM   1910 C5'    U F  42      11.777   2.452  18.464  1.00 57.04           C
ATOM   1911 C4'    U F  42      12.980   1.932  17.731  1.00 57.02           C
ATOM   1912 O4'    U F  42      13.161   0.528  17.973  1.00 56.40           O
ATOM   1913 C3'    U F  42      12.936   2.003  16.218  1.00 59.38           C
ATOM   1914 O3'    U F  42      13.328   3.289  15.782  1.00 58.13           O
ATOM   1915 C2'    U F  42      13.957   0.949  15.791  1.00 55.35           C
ATOM   1916 O2'    U F  42      15.215   1.515  15.493  1.00 52.38           O
ATOM   1917 C1'    U F  42      14.108   0.066  17.039  1.00 54.57           C
ATOM   1918 N1     U F  42      13.932  -1.377  16.803  1.00 53.13           N
ATOM   1919 C2     U F  42      14.975  -2.203  17.166  1.00 50.43           C
ATOM   1920 O2     U F  42      16.006  -1.795  17.688  1.00 48.75           O
ATOM   1921 N3     U F  42      14.775  -3.530  16.914  1.00 48.65           N
ATOM   1922 C4     U F  42      13.661  -4.108  16.334  1.00 48.11           C
ATOM   1923 O4     U F  42      13.646  -5.316  16.163  1.00 47.61           O
ATOM   1924 C5     U F  42      12.631  -3.189  15.973  1.00 49.36           C
ATOM   1925 C6     U F  42      12.796  -1.876  16.216  1.00 51.57           C
ATOM   1926  P     A F  43      12.469   4.042  14.776  1.00 60.27           P
ATOM   1927 OP1    A F  43      13.202   5.260  14.390  1.00 58.36           O
ATOM   1928 OP2    A F  43      11.114   4.134  15.325  1.00 59.92           O
ATOM   1929 O5'    A F  43      12.433   3.068  13.508  1.00 60.32           O
ATOM   1930 C5'    A F  43      12.666   3.563  12.195  1.00 59.22           C
ATOM   1931 C4'    A F  43      11.403   3.540  11.379  1.00 59.62           C
ATOM   1932 O4'    A F  43      11.151   2.194  10.908  1.00 58.11           O
ATOM   1933 C3'    A F  43      10.147   3.986  12.122  1.00 60.41           C
ATOM   1934 O3'    A F  43       9.384   4.831  11.300  1.00 58.11           O
ATOM   1935 C2'    A F  43       9.402   2.684  12.411  1.00 56.94           C
ATOM   1936 O2'    A F  43       8.004   2.823  12.404  1.00 52.82           O
ATOM   1937 C1'    A F  43       9.858   1.783  11.267  1.00 56.62           C
ATOM   1938 N9     A F  43       9.914   0.373  11.624  1.00 55.53           N
ATOM   1939 C8     A F  43      10.654  -0.208  12.613  1.00 53.13           C
ATOM   1940 N7     A F  43      10.506  -1.510  12.685  1.00 51.74           N
ATOM   1941 C5     A F  43       9.611  -1.792  11.662  1.00 52.51           C
ATOM   1942 C6     A F  43       9.040  -3.005  11.213  1.00 51.24           C
ATOM   1943 N6     A F  43       9.308  -4.192  11.763  1.00 50.44           N
ATOM   1944 N1     A F  43       8.182  -2.944  10.168  1.00 50.71           N
ATOM   1945 C2     A F  43       7.923  -1.738   9.626  1.00 51.03           C
ATOM   1946 N3     A F  43       8.387  -0.543   9.961  1.00 51.43           N
ATOM   1947 C4     A F  43       9.242  -0.646  10.999  1.00 54.35           C
ATOM   1948  P     G F  44       9.220   6.299  11.680  1.00 55.62           P
ATOM   1949 OP1    G F  44      10.316   7.070  11.064  1.00 53.95           O
ATOM   1950 OP2    G F  44       8.972   6.395  13.137  1.00 54.44           O
ATOM   1951 O5'    G F  44       7.870   6.700  10.948  1.00 55.09           O
ATOM   1952 C5'    G F  44       7.546   6.274   9.640  1.00 58.11           C
ATOM   1953 C4'    G F  44       6.324   6.993   9.173  1.00 56.70           C
ATOM   1954 O4'    G F  44       5.816   6.406   7.931  1.00 58.04           O
ATOM   1955 C3'    G F  44       5.167   6.943  10.162  1.00 58.65           C
ATOM   1956 O3'    G F  44       4.532   8.209  10.230  1.00 57.14           O
ATOM   1957 C2'    G F  44       4.227   5.912   9.549  1.00 56.93           C
ATOM   1958 O2'    G F  44       2.898   6.068   9.890  1.00 53.81           O
ATOM   1959 C1'    G F  44       4.446   6.157   8.070  1.00 57.51           C
ATOM   1960 N9     G F  44       3.998   5.023   7.268  1.00 58.24           N
ATOM   1961 C8     G F  44       4.332   3.704   7.417  1.00 58.51           C
ATOM   1962 N7     G F  44       3.695   2.920   6.589  1.00 58.47           N
ATOM   1963 C5     G F  44       2.896   3.773   5.848  1.00 58.91           C
ATOM   1964 C6     G F  44       1.980   3.500   4.814  1.00 58.70           C
ATOM   1965 O6     G F  44       1.671   2.414   4.333  1.00 58.48           O
ATOM   1966 N1     G F  44       1.381   4.669   4.345  1.00 58.09           N
ATOM   1967 C2     G F  44       1.637   5.925   4.808  1.00 57.17           C
ATOM   1968 N2     G F  44       0.963   6.923   4.236  1.00 56.90           N
ATOM   1969 N3     G F  44       2.488   6.194   5.793  1.00 57.32           N
ATOM   1970 C4     G F  44       3.079   5.074   6.254  1.00 58.60           C
ATOM   1971  P     G F  45       3.554   8.606  11.420  1.00 59.08           P
ATOM   1972 OP1    G F  45       4.180   9.738  12.138  1.00 58.10           O
ATOM   1973 OP2    G F  45       3.122   7.410  12.171  1.00 57.29           O
ATOM   1974 O5'    G F  45       2.290   9.170  10.608  1.00 57.77           O
ATOM   1975 C5'    G F  45       2.374  10.381   9.882  1.00 59.69           C
ATOM   1976 C4'    G F  45       1.201  10.552   8.944  1.00 59.26           C
ATOM   1977 O4'    G F  45       1.272   9.590   7.873  1.00 60.89           O
ATOM   1978 C3'    G F  45      -0.157  10.330   9.559  1.00 60.88           C
ATOM   1979 O3'    G F  45      -0.617  11.500  10.210  1.00 59.59           O
ATOM   1980 C2'    G F  45      -1.017   9.976   8.357  1.00 60.04           C
ATOM   1981 O2'    G F  45      -1.469  11.138   7.686  1.00 57.86           O
ATOM   1982 C1'    G F  45      -0.033   9.239   7.459  1.00 59.72           C
ATOM   1983 N9     G F  45      -0.182   7.780   7.501  1.00 61.02           N
ATOM   1984 C8     G F  45       0.598   6.884   8.187  1.00 60.90           C
ATOM   1985 N7     G F  45       0.249   5.644   8.003  1.00 60.96           N
ATOM   1986 C5     G F  45      -0.833   5.711   7.138  1.00 61.60           C
ATOM   1987 C6     G F  45      -1.628   4.679   6.581  1.00 61.65           C
ATOM   1988 O6     G F  45      -1.524   3.461   6.737  1.00 61.31           O
ATOM   1989 N1     G F  45      -2.620   5.200   5.762  1.00 60.96           N
ATOM   1990 C2     G F  45      -2.826   6.525   5.512  1.00 59.87           C
ATOM   1991 N2     G F  45      -3.844   6.821   4.699  1.00 59.07           N
ATOM   1992 N3     G F  45      -2.086   7.503   6.029  1.00 59.75           N
ATOM   1993 C4     G F  45      -1.110   7.018   6.827  1.00 61.09           C
ATOM   1994  P     G F  46      -1.722  11.411  11.355  1.00 58.29           P
ATOM   1995 OP1    G F  46      -1.802  12.750  11.986  1.00 58.63           O
ATOM   1996 OP2    G F  46      -1.435  10.223  12.183  1.00 57.38           O
ATOM   1997 O5'    G F  46      -3.093  11.147  10.573  1.00 55.92           O
ATOM   1998 C5'    G F  46      -3.601  12.123   9.691  1.00 56.91           C
ATOM   1999 C4'    G F  46      -4.863  11.637   9.017  1.00 55.34           C
ATOM   2000 O4'    G F  46      -4.600  10.390   8.339  1.00 55.31           O
ATOM   2001 C3'    G F  46      -6.023  11.396   9.979  1.00 56.05           C
ATOM   2002 O3'    G F  46      -7.167  12.130   9.574  1.00 53.55           O
ATOM   2003 C2'    G F  46      -6.278   9.899   9.926  1.00 53.86           C
ATOM   2004 O2'    G F  46      -7.655   9.567   9.925  1.00 51.38           O
ATOM   2005 C1'    G F  46      -5.628   9.464   8.615  1.00 54.12           C
ATOM   2006 N9     G F  46      -5.054   8.118   8.703  1.00 54.20           N
ATOM   2007 C8     G F  46      -3.972   7.730   9.443  1.00 55.54           C
ATOM   2008 N7     G F  46      -3.702   6.461   9.347  1.00 55.15           N
ATOM   2009 C5     G F  46      -4.670   5.970   8.483  1.00 55.77           C
ATOM   2010 C6     G F  46      -4.894   4.654   8.014  1.00 55.88           C
ATOM   2011 O6     G F  46      -4.253   3.632   8.264  1.00 55.43           O
ATOM   2012 N1     G F  46      -5.987   4.596   7.159  1.00 55.07           N
ATOM   2013 C2     G F  46      -6.766   5.663   6.813  1.00 54.31           C
ATOM   2014 N2     G F  46      -7.790   5.400   5.972  1.00 53.01           N
ATOM   2015 N3     G F  46      -6.577   6.900   7.246  1.00 54.46           N
ATOM   2016 C4     G F  46      -5.510   6.983   8.077  1.00 56.39           C
ENDMDL                                                                          
END                                                                             
